# Supplementary material for: When complex neuronal structures may not matter
Source: eLife. 2017 Feb 6;6:e23508. doi: 10.7554/eLife.23508 (PMC5323043; doi:10.7554/eLife.23508)
Supplement: Supplementary file 1. — DOI: http://dx.doi.org/10.7554/eLife.23508.020 [file elife-23508-supp1.zip]

Archive with 15 entries (15 files):
- Neuronal Structures/878_041_GM_firstpass_scaled.hoc
- Neuronal Structures/878_043_GM_scaled.hoc
- Neuronal Structures/878_045_GM_scaled.hoc
- Neuronal Structures/878_049_GM_firstpass_scaled.hoc
- Neuronal Structures/878_053_GM_scaled.hoc
- Neuronal Structures/878_056_GM_scaled.hoc
- Neuronal Structures/878_057_GM_firstpass_scaled.hoc
- Neuronal Structures/878_058_GM_scaled.hoc
- Neuronal Structures/878_061_GM_scaled.hoc
- Neuronal Structures/878_062_GM_scaled.hoc
- Neuronal Structures/878_063_GM_scaled.hoc
- Neuronal Structures/878_064_GM_scaled.hoc
- Neuronal Structures/878_065_GM_scaled.hoc
- Neuronal Structures/878_066_GM_scaled.hoc
- Neuronal Structures/878_067_GM_(Adriane)_scaled.hoc
