# Supplementary material for: When complex neuronal structures may not matter
Source: eLife. 2017 Feb 6;6:e23508. doi: 10.7554/eLife.23508 (PMC5323043; doi:10.7554/eLife.23508)
Supplement: Supplementary file 1. — DOI: http://dx.doi.org/10.7554/eLife.23508.020 [file elife-23508-supp1.zip › Neuronal Structures/878_041_GM_firstpass_scaled.hoc]

create filament_999[1664]

filament_999[0] {

  pt3dclear()

  pt3dadd(437.736, 476.532, 35.769999999999996,  1.500000)

  pt3dadd(414.312, 454.572, 31.849999999999998,  1.500000)

}

filament_999[1] {

  pt3dclear()

  pt3dadd(356.484, 294.996, 23.52,  1.500000)

  pt3dadd(354.288, 299.388, 23.52,  1.500000)

}

filament_999[2] {

  pt3dclear()

  pt3dadd(360.876, 290.604, 23.52,  1.500000)

  pt3dadd(356.484, 294.996, 23.52,  1.500000)

}

filament_999[3] {

  pt3dclear()

  pt3dadd(366.73199999999997, 286.212, 26.95,  1.500000)

  pt3dadd(372.58799999999997, 283.284, 28.419999999999998,  1.500000)

}

filament_999[4] {

  pt3dclear()

  pt3dadd(346.236, 301.584, 33.32,  1.500000)

  pt3dadd(355.02, 301.584, 34.3,  1.500000)

}

filament_999[5] {

  pt3dclear()

  pt3dadd(337.452, 304.512, 31.849999999999998,  1.500000)

  pt3dadd(346.236, 301.584, 33.32,  1.500000)

}

filament_999[6] {

  pt3dclear()

  pt3dadd(352.092, 269.376, 37.73,  1.500000)

  pt3dadd(349.164, 262.788, 38.71,  1.500000)

}

filament_999[7] {

  pt3dclear()

  pt3dadd(353.556, 277.428, 37.73,  1.500000)

  pt3dadd(352.092, 269.376, 37.73,  1.500000)

}

filament_999[8] {

  pt3dclear()

  pt3dadd(352.824, 285.48, 37.73,  1.500000)

  pt3dadd(353.556, 277.428, 37.73,  1.500000)

}

filament_999[9] {

  pt3dclear()

  pt3dadd(350.628, 292.068, 37.73,  1.500000)

  pt3dadd(352.824, 285.48, 37.73,  1.500000)

}

filament_999[10] {

  pt3dclear()

  pt3dadd(348.432, 298.656, 37.73,  1.500000)

  pt3dadd(350.628, 292.068, 37.73,  1.500000)

}

filament_999[11] {

  pt3dclear()

  pt3dadd(345.504, 305.24399999999997, 37.73,  1.500000)

  pt3dadd(348.432, 298.656, 37.73,  1.500000)

}

filament_999[12] {

  pt3dclear()

  pt3dadd(342.57599999999996, 314.028, 37.24,  1.500000)

  pt3dadd(345.504, 305.24399999999997, 37.73,  1.500000)

}

filament_999[13] {

  pt3dclear()

  pt3dadd(337.452, 318.42, 37.24,  1.500000)

  pt3dadd(342.57599999999996, 314.028, 37.24,  1.500000)

}

filament_999[14] {

  pt3dclear()

  pt3dadd(330.132, 316.224, 37.24,  1.500000)

  pt3dadd(337.452, 318.42, 37.24,  1.500000)

}

filament_999[15] {

  pt3dclear()

  pt3dadd(275.964, 178.608, 43.61,  1.500000)

  pt3dadd(268.644, 177.876, 43.61,  1.500000)

}

filament_999[16] {

  pt3dclear()

  pt3dadd(283.284, 178.608, 43.61,  1.500000)

  pt3dadd(275.964, 178.608, 43.61,  1.500000)

}

filament_999[17] {

  pt3dclear()

  pt3dadd(289.872, 177.144, 43.61,  1.500000)

  pt3dadd(283.284, 178.608, 43.61,  1.500000)

}

filament_999[18] {

  pt3dclear()

  pt3dadd(295.728, 176.412, 43.61,  1.500000)

  pt3dadd(289.872, 177.144, 43.61,  1.500000)

}

filament_999[19] {

  pt3dclear()

  pt3dadd(236.436, 204.96, 27.439999999999998,  1.500000)

  pt3dadd(239.364, 208.62, 29.4,  1.500000)

}

filament_999[20] {

  pt3dclear()

  pt3dadd(232.04399999999998, 204.228, 27.93,  1.500000)

  pt3dadd(236.436, 204.96, 27.439999999999998,  1.500000)

}

filament_999[21] {

  pt3dclear()

  pt3dadd(178.608, 483.12, 49.98,  1.500000)

  pt3dadd(177.876, 491.904, 49.98,  1.500000)

}

filament_999[22] {

  pt3dclear()

  pt3dadd(177.144, 474.336, 49.98,  1.500000)

  pt3dadd(178.608, 483.12, 49.98,  1.500000)

}

filament_999[23] {

  pt3dclear()

  pt3dadd(175.68, 465.55199999999996, 49.98,  1.500000)

  pt3dadd(177.144, 474.336, 49.98,  1.500000)

}

filament_999[24] {

  pt3dclear()

  pt3dadd(174.216, 456.768, 49.98,  1.500000)

  pt3dadd(175.68, 465.55199999999996, 49.98,  1.500000)

}

filament_999[25] {

  pt3dclear()

  pt3dadd(174.948, 448.716, 49.98,  1.500000)

  pt3dadd(174.216, 456.768, 49.98,  1.500000)

}

filament_999[26] {

  pt3dclear()

  pt3dadd(175.68, 440.664, 50.47,  1.500000)

  pt3dadd(174.948, 448.716, 49.98,  1.500000)

}

filament_999[27] {

  pt3dclear()

  pt3dadd(175.68, 432.61199999999997, 50.47,  1.500000)

  pt3dadd(175.68, 440.664, 50.47,  1.500000)

}

filament_999[28] {

  pt3dclear()

  pt3dadd(177.144, 426.024, 50.96,  1.500000)

  pt3dadd(175.68, 432.61199999999997, 50.47,  1.500000)

}

filament_999[29] {

  pt3dclear()

  pt3dadd(177.144, 419.436, 52.92,  1.500000)

  pt3dadd(177.144, 426.024, 50.96,  1.500000)

}

filament_999[30] {

  pt3dclear()

  pt3dadd(174.948, 412.848, 54.879999999999995,  1.500000)

  pt3dadd(177.144, 419.436, 52.92,  1.500000)

}

filament_999[31] {

  pt3dclear()

  pt3dadd(176.412, 406.992, 56.839999999999996,  1.500000)

  pt3dadd(174.948, 412.848, 54.879999999999995,  1.500000)

}

filament_999[32] {

  pt3dclear()

  pt3dadd(177.876, 398.20799999999997, 56.839999999999996,  1.500000)

  pt3dadd(176.412, 406.992, 56.839999999999996,  1.500000)

}

filament_999[33] {

  pt3dclear()

  pt3dadd(181.536, 390.156, 56.839999999999996,  1.500000)

  pt3dadd(177.876, 398.20799999999997, 56.839999999999996,  1.500000)

}

filament_999[34] {

  pt3dclear()

  pt3dadd(186.66, 382.104, 56.839999999999996,  1.500000)

  pt3dadd(181.536, 390.156, 56.839999999999996,  1.500000)

}

filament_999[35] {

  pt3dclear()

  pt3dadd(190.32, 374.05199999999996, 56.839999999999996,  1.500000)

  pt3dadd(186.66, 382.104, 56.839999999999996,  1.500000)

}

filament_999[36] {

  pt3dclear()

  pt3dadd(193.98, 366.0, 56.839999999999996,  1.500000)

  pt3dadd(190.32, 374.05199999999996, 56.839999999999996,  1.500000)

}

filament_999[37] {

  pt3dclear()

  pt3dadd(196.908, 359.412, 56.839999999999996,  1.500000)

  pt3dadd(193.98, 366.0, 56.839999999999996,  1.500000)

}

filament_999[38] {

  pt3dclear()

  pt3dadd(199.83599999999998, 352.824, 56.839999999999996,  1.500000)

  pt3dadd(196.908, 359.412, 56.839999999999996,  1.500000)

}

filament_999[39] {

  pt3dclear()

  pt3dadd(204.96, 347.7, 56.839999999999996,  1.500000)

  pt3dadd(199.83599999999998, 352.824, 56.839999999999996,  1.500000)

}

filament_999[40] {

  pt3dclear()

  pt3dadd(210.084, 339.64799999999997, 57.33,  1.500000)

  pt3dadd(204.96, 347.7, 56.839999999999996,  1.500000)

}

filament_999[41] {

  pt3dclear()

  pt3dadd(218.136, 338.18399999999997, 57.33,  1.500000)

  pt3dadd(210.084, 339.64799999999997, 57.33,  1.500000)

}

filament_999[42] {

  pt3dclear()

  pt3dadd(226.188, 336.71999999999997, 57.82,  1.500000)

  pt3dadd(218.136, 338.18399999999997, 57.33,  1.500000)

}

filament_999[43] {

  pt3dclear()

  pt3dadd(229.11599999999999, 340.38, 59.78,  1.500000)

  pt3dadd(226.188, 336.71999999999997, 57.82,  1.500000)

}

filament_999[44] {

  pt3dclear()

  pt3dadd(266.448, 321.348, 63.21,  1.500000)

  pt3dadd(267.18, 326.472, 63.21,  1.500000)

}

filament_999[45] {

  pt3dclear()

  pt3dadd(262.788, 317.688, 62.72,  1.500000)

  pt3dadd(266.448, 321.348, 63.21,  1.500000)

}

filament_999[46] {

  pt3dclear()

  pt3dadd(257.664, 316.956, 62.72,  1.500000)

  pt3dadd(262.788, 317.688, 62.72,  1.500000)

}

filament_999[47] {

  pt3dclear()

  pt3dadd(245.22, 333.06, 31.849999999999998,  1.500000)

  pt3dadd(241.56, 339.64799999999997, 31.849999999999998,  1.500000)

}

filament_999[48] {

  pt3dclear()

  pt3dadd(248.148, 326.472, 31.849999999999998,  1.500000)

  pt3dadd(245.22, 333.06, 31.849999999999998,  1.500000)

}

filament_999[49] {

  pt3dclear()

  pt3dadd(246.684, 320.616, 31.849999999999998,  1.500000)

  pt3dadd(248.148, 326.472, 31.849999999999998,  1.500000)

}

filament_999[50] {

  pt3dclear()

  pt3dadd(245.952, 314.76, 31.849999999999998,  1.500000)

  pt3dadd(246.684, 320.616, 31.849999999999998,  1.500000)

}

filament_999[51] {

  pt3dclear()

  pt3dadd(245.952, 314.76, 31.849999999999998,  1.500000)

  pt3dadd(250.344, 316.224, 32.339999999999996,  1.500000)

}

filament_999[52] {

  pt3dclear()

  pt3dadd(243.756, 311.09999999999997, 32.339999999999996,  1.500000)

  pt3dadd(245.952, 314.76, 31.849999999999998,  1.500000)

}

filament_999[53] {

  pt3dclear()

  pt3dadd(240.828, 306.70799999999997, 32.339999999999996,  1.500000)

  pt3dadd(243.756, 311.09999999999997, 32.339999999999996,  1.500000)

}

filament_999[54] {

  pt3dclear()

  pt3dadd(238.632, 302.316, 32.339999999999996,  1.500000)

  pt3dadd(240.828, 306.70799999999997, 32.339999999999996,  1.500000)

}

filament_999[55] {

  pt3dclear()

  pt3dadd(237.168, 297.924, 32.339999999999996,  1.500000)

  pt3dadd(238.632, 302.316, 32.339999999999996,  1.500000)

}

filament_999[56] {

  pt3dclear()

  pt3dadd(235.704, 293.532, 32.339999999999996,  1.500000)

  pt3dadd(237.168, 297.924, 32.339999999999996,  1.500000)

}

filament_999[57] {

  pt3dclear()

  pt3dadd(234.24, 289.14, 33.32,  1.500000)

  pt3dadd(235.704, 293.532, 32.339999999999996,  1.500000)

}

filament_999[58] {

  pt3dclear()

  pt3dadd(388.692, 193.98, 30.87,  1.500000)

  pt3dadd(381.372, 192.516, 30.87,  1.500000)

}

filament_999[59] {

  pt3dclear()

  pt3dadd(393.084, 196.176, 30.87,  1.500000)

  pt3dadd(388.692, 193.98, 30.87,  1.500000)

}

filament_999[60] {

  pt3dclear()

  pt3dadd(396.74399999999997, 200.56799999999998, 30.87,  1.500000)

  pt3dadd(393.084, 196.176, 30.87,  1.500000)

}

filament_999[61] {

  pt3dclear()

  pt3dadd(397.476, 204.96, 31.849999999999998,  1.500000)

  pt3dadd(396.74399999999997, 200.56799999999998, 30.87,  1.500000)

}

filament_999[62] {

  pt3dclear()

  pt3dadd(400.404, 205.692, 34.79,  1.500000)

  pt3dadd(397.476, 204.96, 31.849999999999998,  1.500000)

}

filament_999[63] {

  pt3dclear()

  pt3dadd(445.056, 218.136, 29.89,  1.500000)

  pt3dadd(450.18, 222.528, 29.89,  1.500000)

}

filament_999[64] {

  pt3dclear()

  pt3dadd(442.86, 213.012, 30.38,  1.500000)

  pt3dadd(445.056, 218.136, 29.89,  1.500000)

}

filament_999[65] {

  pt3dclear()

  pt3dadd(439.2, 207.888, 31.36,  1.500000)

  pt3dadd(442.86, 213.012, 30.38,  1.500000)

}

filament_999[66] {

  pt3dclear()

  pt3dadd(434.808, 202.76399999999998, 32.83,  1.500000)

  pt3dadd(439.2, 207.888, 31.36,  1.500000)

}

filament_999[67] {

  pt3dclear()

  pt3dadd(313.296, 101.01599999999999, 35.769999999999996,  1.500000)

  pt3dadd(315.492, 96.624, 35.769999999999996,  1.500000)

}

filament_999[68] {

  pt3dclear()

  pt3dadd(313.296, 104.676, 34.79,  1.500000)

  pt3dadd(313.296, 101.01599999999999, 35.769999999999996,  1.500000)

}

filament_999[69] {

  pt3dclear()

  pt3dadd(315.492, 108.336, 34.3,  1.500000)

  pt3dadd(313.296, 104.676, 34.79,  1.500000)

}

filament_999[70] {

  pt3dclear()

  pt3dadd(315.492, 111.996, 32.83,  1.500000)

  pt3dadd(315.492, 108.336, 34.3,  1.500000)

}

filament_999[71] {

  pt3dclear()

  pt3dadd(311.09999999999997, 111.264, 32.83,  1.500000)

  pt3dadd(315.492, 111.996, 32.83,  1.500000)

}

filament_999[72] {

  pt3dclear()

  pt3dadd(305.24399999999997, 111.996, 32.339999999999996,  1.500000)

  pt3dadd(311.09999999999997, 111.264, 32.83,  1.500000)

}

filament_999[73] {

  pt3dclear()

  pt3dadd(300.12, 117.12, 31.849999999999998,  1.500000)

  pt3dadd(305.24399999999997, 111.996, 32.339999999999996,  1.500000)

}

filament_999[74] {

  pt3dclear()

  pt3dadd(295.728, 122.244, 32.339999999999996,  1.500000)

  pt3dadd(300.12, 117.12, 31.849999999999998,  1.500000)

}

filament_999[75] {

  pt3dclear()

  pt3dadd(294.996, 127.368, 32.339999999999996,  1.500000)

  pt3dadd(295.728, 122.244, 32.339999999999996,  1.500000)

}

filament_999[76] {

  pt3dclear()

  pt3dadd(296.46, 131.028, 32.339999999999996,  1.500000)

  pt3dadd(294.996, 127.368, 32.339999999999996,  1.500000)

}

filament_999[77] {

  pt3dclear()

  pt3dadd(338.916, 139.07999999999998, 49.0,  1.500000)

  pt3dadd(335.256, 132.492, 49.0,  1.500000)

}

filament_999[78] {

  pt3dclear()

  pt3dadd(345.504, 142.74, 49.0,  1.500000)

  pt3dadd(338.916, 139.07999999999998, 49.0,  1.500000)

}

filament_999[79] {

  pt3dclear()

  pt3dadd(352.092, 145.668, 49.0,  1.500000)

  pt3dadd(345.504, 142.74, 49.0,  1.500000)

}

filament_999[80] {

  pt3dclear()

  pt3dadd(352.824, 151.524, 49.0,  1.500000)

  pt3dadd(355.02, 155.916, 49.0,  1.500000)

}

filament_999[81] {

  pt3dclear()

  pt3dadd(400.404, 8.052, 43.61,  1.500000)

  pt3dadd(400.404, 1.464, 44.589999999999996,  1.500000)

}

filament_999[82] {

  pt3dclear()

  pt3dadd(401.868, 13.176, 41.65,  1.500000)

  pt3dadd(400.404, 8.052, 43.61,  1.500000)

}

filament_999[83] {

  pt3dclear()

  pt3dadd(401.13599999999997, 19.764, 41.16,  1.500000)

  pt3dadd(401.868, 13.176, 41.65,  1.500000)

}

filament_999[84] {

  pt3dclear()

  pt3dadd(398.20799999999997, 26.352, 41.16,  1.500000)

  pt3dadd(401.13599999999997, 19.764, 41.16,  1.500000)

}

filament_999[85] {

  pt3dclear()

  pt3dadd(400.404, 32.94, 41.16,  1.500000)

  pt3dadd(398.20799999999997, 26.352, 41.16,  1.500000)

}

filament_999[86] {

  pt3dclear()

  pt3dadd(400.404, 39.528, 41.16,  1.500000)

  pt3dadd(400.404, 32.94, 41.16,  1.500000)

}

filament_999[87] {

  pt3dclear()

  pt3dadd(401.13599999999997, 45.384, 41.16,  1.500000)

  pt3dadd(400.404, 39.528, 41.16,  1.500000)

}

filament_999[88] {

  pt3dclear()

  pt3dadd(396.74399999999997, 52.704, 41.16,  1.500000)

  pt3dadd(401.13599999999997, 45.384, 41.16,  1.500000)

}

filament_999[89] {

  pt3dclear()

  pt3dadd(393.816, 61.488, 41.16,  1.500000)

  pt3dadd(396.74399999999997, 52.704, 41.16,  1.500000)

}

filament_999[90] {

  pt3dclear()

  pt3dadd(389.424, 68.80799999999999, 42.14,  1.500000)

  pt3dadd(393.816, 61.488, 41.16,  1.500000)

}

filament_999[91] {

  pt3dclear()

  pt3dadd(385.032, 76.128, 40.67,  1.500000)

  pt3dadd(389.424, 68.80799999999999, 42.14,  1.500000)

}

filament_999[92] {

  pt3dclear()

  pt3dadd(384.3, 81.984, 40.67,  1.500000)

  pt3dadd(385.032, 76.128, 40.67,  1.500000)

}

filament_999[93] {

  pt3dclear()

  pt3dadd(385.032, 87.108, 42.14,  1.500000)

  pt3dadd(384.3, 81.984, 40.67,  1.500000)

}

filament_999[94] {

  pt3dclear()

  pt3dadd(385.764, 92.232, 42.14,  1.500000)

  pt3dadd(385.032, 87.108, 42.14,  1.500000)

}

filament_999[95] {

  pt3dclear()

  pt3dadd(387.228, 97.356, 42.14,  1.500000)

  pt3dadd(385.764, 92.232, 42.14,  1.500000)

}

filament_999[96] {

  pt3dclear()

  pt3dadd(388.692, 102.48, 42.14,  1.500000)

  pt3dadd(387.228, 97.356, 42.14,  1.500000)

}

filament_999[97] {

  pt3dclear()

  pt3dadd(388.692, 106.872, 41.65,  1.500000)

  pt3dadd(388.692, 102.48, 42.14,  1.500000)

}

filament_999[98] {

  pt3dclear()

  pt3dadd(387.228, 110.532, 41.65,  1.500000)

  pt3dadd(388.692, 106.872, 41.65,  1.500000)

}

filament_999[99] {

  pt3dclear()

  pt3dadd(356.484, 145.668, 49.0,  1.500000)

  pt3dadd(352.092, 145.668, 49.0,  1.500000)

}

filament_999[100] {

  pt3dclear()

  pt3dadd(356.484, 145.668, 49.0,  1.500000)

  pt3dadd(352.824, 151.524, 49.0,  1.500000)

}

filament_999[101] {

  pt3dclear()

  pt3dadd(363.072, 144.936, 49.0,  1.500000)

  pt3dadd(356.484, 145.668, 49.0,  1.500000)

}

filament_999[102] {

  pt3dclear()

  pt3dadd(369.65999999999997, 142.74, 49.0,  1.500000)

  pt3dadd(363.072, 144.936, 49.0,  1.500000)

}

filament_999[103] {

  pt3dclear()

  pt3dadd(374.05199999999996, 139.07999999999998, 49.0,  1.500000)

  pt3dadd(369.65999999999997, 142.74, 49.0,  1.500000)

}

filament_999[104] {

  pt3dclear()

  pt3dadd(377.712, 134.688, 49.0,  1.500000)

  pt3dadd(374.05199999999996, 139.07999999999998, 49.0,  1.500000)

}

filament_999[105] {

  pt3dclear()

  pt3dadd(380.64, 130.296, 48.51,  1.500000)

  pt3dadd(377.712, 134.688, 49.0,  1.500000)

}

filament_999[106] {

  pt3dclear()

  pt3dadd(383.568, 125.904, 45.57,  1.500000)

  pt3dadd(380.64, 130.296, 48.51,  1.500000)

}

filament_999[107] {

  pt3dclear()

  pt3dadd(385.032, 119.316, 42.63,  1.500000)

  pt3dadd(383.568, 125.904, 45.57,  1.500000)

}

filament_999[108] {

  pt3dclear()

  pt3dadd(386.496, 114.92399999999999, 38.71,  1.500000)

  pt3dadd(385.032, 119.316, 42.63,  1.500000)

}

filament_999[109] {

  pt3dclear()

  pt3dadd(380.64, 100.28399999999999, 36.75,  1.500000)

  pt3dadd(385.032, 98.088, 36.75,  1.500000)

}

filament_999[110] {

  pt3dclear()

  pt3dadd(376.248, 103.944, 36.75,  1.500000)

  pt3dadd(380.64, 100.28399999999999, 36.75,  1.500000)

}

filament_999[111] {

  pt3dclear()

  pt3dadd(374.784, 108.336, 36.26,  1.500000)

  pt3dadd(376.248, 103.944, 36.75,  1.500000)

}

filament_999[112] {

  pt3dclear()

  pt3dadd(433.344, 282.552, 41.65,  1.500000)

  pt3dadd(439.2, 284.016, 40.67,  1.500000)

}

filament_999[113] {

  pt3dclear()

  pt3dadd(427.488, 282.552, 41.65,  1.500000)

  pt3dadd(433.344, 282.552, 41.65,  1.500000)

}

filament_999[114] {

  pt3dclear()

  pt3dadd(422.364, 280.356, 40.67,  1.500000)

  pt3dadd(427.488, 282.552, 41.65,  1.500000)

}

filament_999[115] {

  pt3dclear()

  pt3dadd(418.704, 279.62399999999997, 38.71,  1.500000)

  pt3dadd(422.364, 280.356, 40.67,  1.500000)

}

filament_999[116] {

  pt3dclear()

  pt3dadd(409.188, 284.748, 48.51,  1.500000)

  pt3dadd(405.52799999999996, 286.944, 51.449999999999996,  1.500000)

}

filament_999[117] {

  pt3dclear()

  pt3dadd(412.848, 283.284, 43.12,  1.500000)

  pt3dadd(409.188, 284.748, 48.51,  1.500000)

}

filament_999[118] {

  pt3dclear()

  pt3dadd(232.04399999999998, 341.11199999999997, 60.269999999999996,  1.500000)

  pt3dadd(229.11599999999999, 340.38, 59.78,  1.500000)

}

filament_999[119] {

  pt3dclear()

  pt3dadd(238.632, 338.916, 62.72,  1.500000)

  pt3dadd(232.04399999999998, 341.11199999999997, 60.269999999999996,  1.500000)

}

filament_999[120] {

  pt3dclear()

  pt3dadd(247.416, 337.452, 62.72,  1.500000)

  pt3dadd(238.632, 338.916, 62.72,  1.500000)

}

filament_999[121] {

  pt3dclear()

  pt3dadd(256.2, 335.988, 62.72,  1.500000)

  pt3dadd(247.416, 337.452, 62.72,  1.500000)

}

filament_999[122] {

  pt3dclear()

  pt3dadd(264.984, 334.524, 62.72,  1.500000)

  pt3dadd(256.2, 335.988, 62.72,  1.500000)

}

filament_999[123] {

  pt3dclear()

  pt3dadd(271.572, 330.864, 62.72,  1.500000)

  pt3dadd(264.984, 334.524, 62.72,  1.500000)

}

filament_999[124] {

  pt3dclear()

  pt3dadd(280.356, 330.132, 61.74,  1.500000)

  pt3dadd(271.572, 330.864, 62.72,  1.500000)

}

filament_999[125] {

  pt3dclear()

  pt3dadd(288.408, 329.4, 61.74,  1.500000)

  pt3dadd(280.356, 330.132, 61.74,  1.500000)

}

filament_999[126] {

  pt3dclear()

  pt3dadd(294.996, 325.74, 61.74,  1.500000)

  pt3dadd(288.408, 329.4, 61.74,  1.500000)

}

filament_999[127] {

  pt3dclear()

  pt3dadd(300.852, 321.348, 61.25,  1.500000)

  pt3dadd(294.996, 325.74, 61.74,  1.500000)

}

filament_999[128] {

  pt3dclear()

  pt3dadd(303.78, 316.956, 60.76,  1.500000)

  pt3dadd(300.852, 321.348, 61.25,  1.500000)

}

filament_999[129] {

  pt3dclear()

  pt3dadd(305.976, 311.09999999999997, 58.31,  1.500000)

  pt3dadd(303.78, 316.956, 60.76,  1.500000)

}

filament_999[130] {

  pt3dclear()

  pt3dadd(313.296, 308.904, 57.33,  1.500000)

  pt3dadd(305.976, 311.09999999999997, 58.31,  1.500000)

}

filament_999[131] {

  pt3dclear()

  pt3dadd(319.152, 307.44, 57.33,  1.500000)

  pt3dadd(313.296, 308.904, 57.33,  1.500000)

}

filament_999[132] {

  pt3dclear()

  pt3dadd(305.976, 226.92, 55.86,  1.500000)

  pt3dadd(311.832, 224.724, 55.86,  1.500000)

}

filament_999[133] {

  pt3dclear()

  pt3dadd(306.70799999999997, 232.04399999999998, 55.86,  1.500000)

  pt3dadd(305.976, 226.92, 55.86,  1.500000)

}

filament_999[134] {

  pt3dclear()

  pt3dadd(303.048, 234.972, 55.86,  1.500000)

  pt3dadd(306.70799999999997, 232.04399999999998, 55.86,  1.500000)

}

filament_999[135] {

  pt3dclear()

  pt3dadd(300.852, 239.364, 55.86,  1.500000)

  pt3dadd(303.048, 234.972, 55.86,  1.500000)

}

filament_999[136] {

  pt3dclear()

  pt3dadd(319.884, 238.632, 53.41,  1.500000)

  pt3dadd(327.204, 240.096, 53.41,  1.500000)

}

filament_999[137] {

  pt3dclear()

  pt3dadd(312.564, 239.364, 53.41,  1.500000)

  pt3dadd(319.884, 238.632, 53.41,  1.500000)

}

filament_999[138] {

  pt3dclear()

  pt3dadd(305.976, 240.096, 53.41,  1.500000)

  pt3dadd(312.564, 239.364, 53.41,  1.500000)

}

filament_999[139] {

  pt3dclear()

  pt3dadd(300.12, 242.292, 53.41,  1.500000)

  pt3dadd(305.976, 240.096, 53.41,  1.500000)

}

filament_999[140] {

  pt3dclear()

  pt3dadd(316.224, 243.024, 52.43,  1.500000)

  pt3dadd(311.832, 249.612, 52.43,  1.500000)

}

filament_999[141] {

  pt3dclear()

  pt3dadd(322.08, 240.828, 52.43,  1.500000)

  pt3dadd(316.224, 243.024, 52.43,  1.500000)

}

filament_999[142] {

  pt3dclear()

  pt3dadd(329.4, 240.828, 52.43,  1.500000)

  pt3dadd(322.08, 240.828, 52.43,  1.500000)

}

filament_999[143] {

  pt3dclear()

  pt3dadd(335.988, 240.828, 52.43,  1.500000)

  pt3dadd(329.4, 240.828, 52.43,  1.500000)

}

filament_999[144] {

  pt3dclear()

  pt3dadd(341.844, 241.56, 52.43,  1.500000)

  pt3dadd(335.988, 240.828, 52.43,  1.500000)

}

filament_999[145] {

  pt3dclear()

  pt3dadd(396.012, 234.972, 27.439999999999998,  1.500000)

  pt3dadd(401.13599999999997, 238.632, 28.91,  1.500000)

}

filament_999[146] {

  pt3dclear()

  pt3dadd(391.62, 229.84799999999998, 25.97,  1.500000)

  pt3dadd(396.012, 234.972, 27.439999999999998,  1.500000)

}

filament_999[147] {

  pt3dclear()

  pt3dadd(393.816, 243.756, 26.46,  1.500000)

  pt3dadd(396.74399999999997, 249.612, 26.46,  1.500000)

}

filament_999[148] {

  pt3dclear()

  pt3dadd(390.156, 238.632, 25.48,  1.500000)

  pt3dadd(393.816, 243.756, 26.46,  1.500000)

}

filament_999[149] {

  pt3dclear()

  pt3dadd(388.692, 232.77599999999998, 25.48,  1.500000)

  pt3dadd(390.156, 238.632, 25.48,  1.500000)

}

filament_999[150] {

  pt3dclear()

  pt3dadd(381.372, 336.71999999999997, 24.5,  1.500000)

  pt3dadd(382.104, 340.38, 24.5,  1.500000)

}

filament_999[151] {

  pt3dclear()

  pt3dadd(377.712, 335.256, 24.5,  1.500000)

  pt3dadd(381.372, 336.71999999999997, 24.5,  1.500000)

}

filament_999[152] {

  pt3dclear()

  pt3dadd(374.784, 333.06, 22.54,  1.500000)

  pt3dadd(377.712, 335.256, 24.5,  1.500000)

}

filament_999[153] {

  pt3dclear()

  pt3dadd(369.65999999999997, 330.864, 22.54,  1.500000)

  pt3dadd(374.784, 333.06, 22.54,  1.500000)

}

filament_999[154] {

  pt3dclear()

  pt3dadd(366.0, 338.18399999999997, 25.48,  1.500000)

  pt3dadd(363.804, 339.64799999999997, 21.07,  1.500000)

}

filament_999[155] {

  pt3dclear()

  pt3dadd(327.204, 192.516, 24.009999999999998,  1.500000)

  pt3dadd(324.276, 188.856, 24.009999999999998,  1.500000)

}

filament_999[156] {

  pt3dclear()

  pt3dadd(327.204, 192.516, 24.009999999999998,  1.500000)

  pt3dadd(329.4, 188.856, 24.009999999999998,  1.500000)

}

filament_999[157] {

  pt3dclear()

  pt3dadd(316.956, 270.108, 24.009999999999998,  1.500000)

  pt3dadd(321.348, 274.5, 24.009999999999998,  1.500000)

}

filament_999[158] {

  pt3dclear()

  pt3dadd(311.832, 266.448, 24.009999999999998,  1.500000)

  pt3dadd(316.956, 270.108, 24.009999999999998,  1.500000)

}

filament_999[159] {

  pt3dclear()

  pt3dadd(306.70799999999997, 265.716, 24.009999999999998,  1.500000)

  pt3dadd(311.832, 266.448, 24.009999999999998,  1.500000)

}

filament_999[160] {

  pt3dclear()

  pt3dadd(301.584, 261.324, 24.009999999999998,  1.500000)

  pt3dadd(306.70799999999997, 265.716, 24.009999999999998,  1.500000)

}

filament_999[161] {

  pt3dclear()

  pt3dadd(300.12, 256.932, 24.009999999999998,  1.500000)

  pt3dadd(301.584, 261.324, 24.009999999999998,  1.500000)

}

filament_999[162] {

  pt3dclear()

  pt3dadd(289.14, 254.736, 24.009999999999998,  1.500000)

  pt3dadd(283.284, 252.54, 24.009999999999998,  1.500000)

}

filament_999[163] {

  pt3dclear()

  pt3dadd(296.46, 253.272, 24.009999999999998,  1.500000)

  pt3dadd(300.12, 256.932, 24.009999999999998,  1.500000)

}

filament_999[164] {

  pt3dclear()

  pt3dadd(296.46, 253.272, 24.009999999999998,  1.500000)

  pt3dadd(289.14, 254.736, 24.009999999999998,  1.500000)

}

filament_999[165] {

  pt3dclear()

  pt3dadd(297.924, 248.88, 24.009999999999998,  1.500000)

  pt3dadd(296.46, 253.272, 24.009999999999998,  1.500000)

}

filament_999[166] {

  pt3dclear()

  pt3dadd(300.12, 245.22, 24.009999999999998,  1.500000)

  pt3dadd(297.924, 248.88, 24.009999999999998,  1.500000)

}

filament_999[167] {

  pt3dclear()

  pt3dadd(264.984, 208.62, 26.46,  1.500000)

  pt3dadd(262.056, 203.496, 26.46,  1.500000)

}

filament_999[168] {

  pt3dclear()

  pt3dadd(267.912, 213.012, 25.97,  1.500000)

  pt3dadd(264.984, 208.62, 26.46,  1.500000)

}

filament_999[169] {

  pt3dclear()

  pt3dadd(271.572, 217.404, 25.97,  1.500000)

  pt3dadd(267.912, 213.012, 25.97,  1.500000)

}

filament_999[170] {

  pt3dclear()

  pt3dadd(277.428, 221.064, 25.97,  1.500000)

  pt3dadd(271.572, 217.404, 25.97,  1.500000)

}

filament_999[171] {

  pt3dclear()

  pt3dadd(282.552, 224.724, 24.5,  1.500000)

  pt3dadd(277.428, 221.064, 25.97,  1.500000)

}

filament_999[172] {

  pt3dclear()

  pt3dadd(285.48, 227.652, 24.5,  1.500000)

  pt3dadd(282.552, 224.724, 24.5,  1.500000)

}

filament_999[173] {

  pt3dclear()

  pt3dadd(289.872, 231.31199999999998, 24.5,  1.500000)

  pt3dadd(285.48, 227.652, 24.5,  1.500000)

}

filament_999[174] {

  pt3dclear()

  pt3dadd(293.532, 234.972, 24.5,  1.500000)

  pt3dadd(289.872, 231.31199999999998, 24.5,  1.500000)

}

filament_999[175] {

  pt3dclear()

  pt3dadd(297.192, 238.632, 22.05,  1.500000)

  pt3dadd(293.532, 234.972, 24.5,  1.500000)

}

filament_999[176] {

  pt3dclear()

  pt3dadd(302.316, 237.9, 20.58,  1.500000)

  pt3dadd(297.192, 238.632, 22.05,  1.500000)

}

filament_999[177] {

  pt3dclear()

  pt3dadd(344.772, 217.404, 28.419999999999998,  1.500000)

  pt3dadd(341.11199999999997, 216.672, 29.4,  1.500000)

}

filament_999[178] {

  pt3dclear()

  pt3dadd(348.432, 217.404, 28.419999999999998,  1.500000)

  pt3dadd(344.772, 217.404, 28.419999999999998,  1.500000)

}

filament_999[179] {

  pt3dclear()

  pt3dadd(263.52, 181.536, 28.91,  1.500000)

  pt3dadd(267.18, 182.268, 28.91,  1.500000)

}

filament_999[180] {

  pt3dclear()

  pt3dadd(264.984, 177.144, 28.91,  1.500000)

  pt3dadd(263.52, 181.536, 28.91,  1.500000)

}

filament_999[181] {

  pt3dclear()

  pt3dadd(266.448, 172.752, 28.91,  1.500000)

  pt3dadd(264.984, 177.144, 28.91,  1.500000)

}

filament_999[182] {

  pt3dclear()

  pt3dadd(265.716, 169.09199999999998, 30.38,  1.500000)

  pt3dadd(266.448, 172.752, 28.91,  1.500000)

}

filament_999[183] {

  pt3dclear()

  pt3dadd(259.128, 169.82399999999998, 30.38,  1.500000)

  pt3dadd(265.716, 169.09199999999998, 30.38,  1.500000)

}

filament_999[184] {

  pt3dclear()

  pt3dadd(294.996, 183.732, 17.64,  1.500000)

  pt3dadd(292.068, 189.588, 17.64,  1.500000)

}

filament_999[185] {

  pt3dclear()

  pt3dadd(295.728, 177.876, 17.64,  1.500000)

  pt3dadd(294.996, 183.732, 17.64,  1.500000)

}

filament_999[186] {

  pt3dclear()

  pt3dadd(294.996, 174.948, 17.64,  1.500000)

  pt3dadd(297.192, 171.28799999999998, 17.64,  1.500000)

}

filament_999[187] {

  pt3dclear()

  pt3dadd(292.068, 176.412, 17.15,  1.500000)

  pt3dadd(295.728, 177.876, 17.64,  1.500000)

}

filament_999[188] {

  pt3dclear()

  pt3dadd(292.068, 176.412, 17.15,  1.500000)

  pt3dadd(294.996, 174.948, 17.64,  1.500000)

}

filament_999[189] {

  pt3dclear()

  pt3dadd(288.408, 176.412, 17.15,  1.500000)

  pt3dadd(292.068, 176.412, 17.15,  1.500000)

}

filament_999[190] {

  pt3dclear()

  pt3dadd(284.748, 175.68, 18.13,  1.500000)

  pt3dadd(288.408, 176.412, 17.15,  1.500000)

}

filament_999[191] {

  pt3dclear()

  pt3dadd(281.08799999999997, 174.216, 18.13,  1.500000)

  pt3dadd(284.748, 175.68, 18.13,  1.500000)

}

filament_999[192] {

  pt3dclear()

  pt3dadd(195.444, 195.444, 45.57,  1.500000)

  pt3dadd(191.784, 198.37199999999999, 45.57,  1.500000)

}

filament_999[193] {

  pt3dclear()

  pt3dadd(199.10399999999998, 193.248, 45.57,  1.500000)

  pt3dadd(195.444, 195.444, 45.57,  1.500000)

}

filament_999[194] {

  pt3dclear()

  pt3dadd(197.64, 187.392, 45.57,  1.500000)

  pt3dadd(199.10399999999998, 193.248, 45.57,  1.500000)

}

filament_999[195] {

  pt3dclear()

  pt3dadd(199.10399999999998, 181.536, 45.57,  1.500000)

  pt3dadd(197.64, 187.392, 45.57,  1.500000)

}

filament_999[196] {

  pt3dclear()

  pt3dadd(199.83599999999998, 175.68, 45.57,  1.500000)

  pt3dadd(199.10399999999998, 181.536, 45.57,  1.500000)

}

filament_999[197] {

  pt3dclear()

  pt3dadd(199.83599999999998, 170.55599999999998, 45.57,  1.500000)

  pt3dadd(199.83599999999998, 175.68, 45.57,  1.500000)

}

filament_999[198] {

  pt3dclear()

  pt3dadd(195.444, 169.82399999999998, 46.06,  1.500000)

  pt3dadd(199.83599999999998, 170.55599999999998, 45.57,  1.500000)

}

filament_999[199] {

  pt3dclear()

  pt3dadd(222.528, 243.024, 31.849999999999998,  1.500000)

  pt3dadd(226.188, 248.88, 31.849999999999998,  1.500000)

}

filament_999[200] {

  pt3dclear()

  pt3dadd(219.6, 236.436, 31.849999999999998,  1.500000)

  pt3dadd(222.528, 243.024, 31.849999999999998,  1.500000)

}

filament_999[201] {

  pt3dclear()

  pt3dadd(217.404, 230.57999999999998, 31.849999999999998,  1.500000)

  pt3dadd(219.6, 236.436, 31.849999999999998,  1.500000)

}

filament_999[202] {

  pt3dclear()

  pt3dadd(218.136, 225.456, 31.849999999999998,  1.500000)

  pt3dadd(217.404, 230.57999999999998, 31.849999999999998,  1.500000)

}

filament_999[203] {

  pt3dclear()

  pt3dadd(219.6, 220.332, 30.87,  1.500000)

  pt3dadd(218.136, 225.456, 31.849999999999998,  1.500000)

}

filament_999[204] {

  pt3dclear()

  pt3dadd(321.348, 357.216, 39.2,  1.500000)

  pt3dadd(327.936, 358.68, 39.69,  1.500000)

}

filament_999[205] {

  pt3dclear()

  pt3dadd(294.264, 362.34, 37.24,  1.500000)

  pt3dadd(291.336, 367.464, 37.24,  1.500000)

}

filament_999[206] {

  pt3dclear()

  pt3dadd(297.924, 360.876, 38.22,  1.500000)

  pt3dadd(294.264, 362.34, 37.24,  1.500000)

}

filament_999[207] {

  pt3dclear()

  pt3dadd(305.24399999999997, 359.412, 37.73,  1.500000)

  pt3dadd(297.924, 360.876, 38.22,  1.500000)

}

filament_999[208] {

  pt3dclear()

  pt3dadd(311.832, 356.484, 36.75,  1.500000)

  pt3dadd(305.24399999999997, 359.412, 37.73,  1.500000)

}

filament_999[209] {

  pt3dclear()

  pt3dadd(313.296, 343.308, 26.46,  1.500000)

  pt3dadd(317.688, 342.57599999999996, 24.99,  1.500000)

}

filament_999[210] {

  pt3dclear()

  pt3dadd(306.70799999999997, 344.04, 25.97,  1.500000)

  pt3dadd(313.296, 343.308, 26.46,  1.500000)

}

filament_999[211] {

  pt3dclear()

  pt3dadd(302.316, 347.7, 26.95,  1.500000)

  pt3dadd(306.70799999999997, 344.04, 25.97,  1.500000)

}

filament_999[212] {

  pt3dclear()

  pt3dadd(301.584, 352.092, 26.95,  1.500000)

  pt3dadd(302.316, 347.7, 26.95,  1.500000)

}

filament_999[213] {

  pt3dclear()

  pt3dadd(304.512, 355.752, 26.95,  1.500000)

  pt3dadd(301.584, 352.092, 26.95,  1.500000)

}

filament_999[214] {

  pt3dclear()

  pt3dadd(307.44, 357.948, 27.439999999999998,  1.500000)

  pt3dadd(304.512, 355.752, 26.95,  1.500000)

}

filament_999[215] {

  pt3dclear()

  pt3dadd(240.828, 276.69599999999997, 24.99,  1.500000)

  pt3dadd(246.684, 279.62399999999997, 24.99,  1.500000)

}

filament_999[216] {

  pt3dclear()

  pt3dadd(240.096, 271.572, 24.99,  1.500000)

  pt3dadd(240.828, 276.69599999999997, 24.99,  1.500000)

}

filament_999[217] {

  pt3dclear()

  pt3dadd(243.756, 270.108, 24.99,  1.500000)

  pt3dadd(240.096, 271.572, 24.99,  1.500000)

}

filament_999[218] {

  pt3dclear()

  pt3dadd(388.692, 192.516, 41.16,  1.500000)

  pt3dadd(384.3, 194.712, 41.16,  1.500000)

}

filament_999[219] {

  pt3dclear()

  pt3dadd(392.352, 198.37199999999999, 41.16,  1.500000)

  pt3dadd(388.692, 192.516, 41.16,  1.500000)

}

filament_999[220] {

  pt3dclear()

  pt3dadd(393.816, 203.496, 41.65,  1.500000)

  pt3dadd(392.352, 198.37199999999999, 41.16,  1.500000)

}

filament_999[221] {

  pt3dclear()

  pt3dadd(396.012, 207.888, 41.65,  1.500000)

  pt3dadd(393.816, 203.496, 41.65,  1.500000)

}

filament_999[222] {

  pt3dclear()

  pt3dadd(398.94, 211.548, 41.65,  1.500000)

  pt3dadd(396.012, 207.888, 41.65,  1.500000)

}

filament_999[223] {

  pt3dclear()

  pt3dadd(401.13599999999997, 215.208, 42.63,  1.500000)

  pt3dadd(398.94, 211.548, 41.65,  1.500000)

}

filament_999[224] {

  pt3dclear()

  pt3dadd(389.424, 234.24, 45.57,  1.500000)

  pt3dadd(389.424, 239.364, 45.57,  1.500000)

}

filament_999[225] {

  pt3dclear()

  pt3dadd(390.156, 228.384, 45.57,  1.500000)

  pt3dadd(389.424, 234.24, 45.57,  1.500000)

}

filament_999[226] {

  pt3dclear()

  pt3dadd(392.352, 223.26, 45.57,  1.500000)

  pt3dadd(390.156, 228.384, 45.57,  1.500000)

}

filament_999[227] {

  pt3dclear()

  pt3dadd(396.012, 218.868, 45.57,  1.500000)

  pt3dadd(392.352, 223.26, 45.57,  1.500000)

}

filament_999[228] {

  pt3dclear()

  pt3dadd(401.13599999999997, 216.672, 45.57,  1.500000)

  pt3dadd(396.012, 218.868, 45.57,  1.500000)

}

filament_999[229] {

  pt3dclear()

  pt3dadd(380.64, 177.876, 47.53,  1.500000)

  pt3dadd(376.98, 172.752, 47.53,  1.500000)

}

filament_999[230] {

  pt3dclear()

  pt3dadd(377.712, 180.072, 45.57,  1.500000)

  pt3dadd(380.64, 177.876, 47.53,  1.500000)

}

filament_999[231] {

  pt3dclear()

  pt3dadd(377.712, 180.072, 45.57,  1.500000)

  pt3dadd(382.836, 185.928, 45.57,  1.500000)

}

filament_999[232] {

  pt3dclear()

  pt3dadd(373.32, 178.608, 46.55,  1.500000)

  pt3dadd(377.712, 180.072, 45.57,  1.500000)

}

filament_999[233] {

  pt3dclear()

  pt3dadd(366.73199999999997, 177.876, 46.55,  1.500000)

  pt3dadd(373.32, 178.608, 46.55,  1.500000)

}

filament_999[234] {

  pt3dclear()

  pt3dadd(363.804, 181.536, 46.55,  1.500000)

  pt3dadd(366.73199999999997, 177.876, 46.55,  1.500000)

}

filament_999[235] {

  pt3dclear()

  pt3dadd(358.68, 183.0, 46.55,  1.500000)

  pt3dadd(363.804, 181.536, 46.55,  1.500000)

}

filament_999[236] {

  pt3dclear()

  pt3dadd(353.556, 184.464, 47.53,  1.500000)

  pt3dadd(358.68, 183.0, 46.55,  1.500000)

}

filament_999[237] {

  pt3dclear()

  pt3dadd(348.432, 184.464, 48.51,  1.500000)

  pt3dadd(353.556, 184.464, 47.53,  1.500000)

}

filament_999[238] {

  pt3dclear()

  pt3dadd(376.98, 118.584, 38.71,  1.500000)

  pt3dadd(379.908, 120.78, 38.22,  1.500000)

}

filament_999[239] {

  pt3dclear()

  pt3dadd(374.05199999999996, 113.46, 38.71,  1.500000)

  pt3dadd(374.784, 108.336, 36.26,  1.500000)

}

filament_999[240] {

  pt3dclear()

  pt3dadd(374.05199999999996, 113.46, 38.71,  1.500000)

  pt3dadd(376.98, 118.584, 38.71,  1.500000)

}

filament_999[241] {

  pt3dclear()

  pt3dadd(369.65999999999997, 114.192, 40.18,  1.500000)

  pt3dadd(374.05199999999996, 113.46, 38.71,  1.500000)

}

filament_999[242] {

  pt3dclear()

  pt3dadd(364.536, 114.92399999999999, 40.18,  1.500000)

  pt3dadd(369.65999999999997, 114.192, 40.18,  1.500000)

}

filament_999[243] {

  pt3dclear()

  pt3dadd(359.412, 115.65599999999999, 40.18,  1.500000)

  pt3dadd(364.536, 114.92399999999999, 40.18,  1.500000)

}

filament_999[244] {

  pt3dclear()

  pt3dadd(391.62, 174.216, 50.96,  1.500000)

  pt3dadd(389.424, 169.09199999999998, 50.96,  1.500000)

}

filament_999[245] {

  pt3dclear()

  pt3dadd(393.816, 179.34, 50.96,  1.500000)

  pt3dadd(391.62, 174.216, 50.96,  1.500000)

}

filament_999[246] {

  pt3dclear()

  pt3dadd(396.012, 184.464, 50.96,  1.500000)

  pt3dadd(393.816, 179.34, 50.96,  1.500000)

}

filament_999[247] {

  pt3dclear()

  pt3dadd(398.94, 192.516, 50.96,  1.500000)

  pt3dadd(398.20799999999997, 201.29999999999998, 50.96,  1.500000)

}

filament_999[248] {

  pt3dclear()

  pt3dadd(400.404, 187.392, 50.47,  1.500000)

  pt3dadd(396.012, 184.464, 50.96,  1.500000)

}

filament_999[249] {

  pt3dclear()

  pt3dadd(400.404, 187.392, 50.47,  1.500000)

  pt3dadd(398.94, 192.516, 50.96,  1.500000)

}

filament_999[250] {

  pt3dclear()

  pt3dadd(404.796, 183.0, 50.47,  1.500000)

  pt3dadd(400.404, 187.392, 50.47,  1.500000)

}

filament_999[251] {

  pt3dclear()

  pt3dadd(408.456, 179.34, 48.51,  1.500000)

  pt3dadd(404.796, 183.0, 50.47,  1.500000)

}

filament_999[252] {

  pt3dclear()

  pt3dadd(445.788, 191.784, 43.61,  1.500000)

  pt3dadd(447.252, 199.10399999999998, 43.61,  1.500000)

}

filament_999[253] {

  pt3dclear()

  pt3dadd(441.396, 186.66, 42.63,  1.500000)

  pt3dadd(445.788, 191.784, 43.61,  1.500000)

}

filament_999[254] {

  pt3dclear()

  pt3dadd(441.396, 176.412, 44.589999999999996,  1.500000)

  pt3dadd(441.396, 186.66, 42.63,  1.500000)

}

filament_999[255] {

  pt3dclear()

  pt3dadd(436.272, 172.02, 44.589999999999996,  1.500000)

  pt3dadd(441.396, 176.412, 44.589999999999996,  1.500000)

}

filament_999[256] {

  pt3dclear()

  pt3dadd(432.61199999999997, 166.896, 45.57,  1.500000)

  pt3dadd(436.272, 172.02, 44.589999999999996,  1.500000)

}

filament_999[257] {

  pt3dclear()

  pt3dadd(426.024, 166.164, 45.57,  1.500000)

  pt3dadd(432.61199999999997, 166.896, 45.57,  1.500000)

}

filament_999[258] {

  pt3dclear()

  pt3dadd(420.9, 166.164, 46.55,  1.500000)

  pt3dadd(426.024, 166.164, 45.57,  1.500000)

}

filament_999[259] {

  pt3dclear()

  pt3dadd(417.24, 169.82399999999998, 48.019999999999996,  1.500000)

  pt3dadd(420.9, 166.164, 46.55,  1.500000)

}

filament_999[260] {

  pt3dclear()

  pt3dadd(415.044, 174.216, 48.019999999999996,  1.500000)

  pt3dadd(417.24, 169.82399999999998, 48.019999999999996,  1.500000)

}

filament_999[261] {

  pt3dclear()

  pt3dadd(326.472, 745.1759999999999, 27.93,  1.500000)

  pt3dadd(327.204, 749.568, 27.93,  1.500000)

}

filament_999[262] {

  pt3dclear()

  pt3dadd(327.204, 739.3199999999999, 26.46,  1.500000)

  pt3dadd(326.472, 745.1759999999999, 27.93,  1.500000)

}

filament_999[263] {

  pt3dclear()

  pt3dadd(327.936, 733.4639999999999, 27.439999999999998,  1.500000)

  pt3dadd(327.204, 739.3199999999999, 26.46,  1.500000)

}

filament_999[264] {

  pt3dclear()

  pt3dadd(328.668, 727.608, 27.439999999999998,  1.500000)

  pt3dadd(327.936, 733.4639999999999, 27.439999999999998,  1.500000)

}

filament_999[265] {

  pt3dclear()

  pt3dadd(327.936, 723.948, 27.439999999999998,  1.500000)

  pt3dadd(328.668, 727.608, 27.439999999999998,  1.500000)

}

filament_999[266] {

  pt3dclear()

  pt3dadd(327.936, 716.6279999999999, 27.93,  1.500000)

  pt3dadd(327.936, 723.948, 27.439999999999998,  1.500000)

}

filament_999[267] {

  pt3dclear()

  pt3dadd(327.936, 710.04, 28.419999999999998,  1.500000)

  pt3dadd(327.936, 716.6279999999999, 27.93,  1.500000)

}

filament_999[268] {

  pt3dclear()

  pt3dadd(327.936, 701.9879999999999, 28.419999999999998,  1.500000)

  pt3dadd(327.936, 710.04, 28.419999999999998,  1.500000)

}

filament_999[269] {

  pt3dclear()

  pt3dadd(327.204, 694.668, 29.4,  1.500000)

  pt3dadd(327.936, 701.9879999999999, 28.419999999999998,  1.500000)

}

filament_999[270] {

  pt3dclear()

  pt3dadd(327.204, 689.544, 31.36,  1.500000)

  pt3dadd(327.204, 694.668, 29.4,  1.500000)

}

filament_999[271] {

  pt3dclear()

  pt3dadd(325.74, 683.688, 31.36,  1.500000)

  pt3dadd(327.204, 689.544, 31.36,  1.500000)

}

filament_999[272] {

  pt3dclear()

  pt3dadd(325.008, 677.832, 31.849999999999998,  1.500000)

  pt3dadd(325.74, 683.688, 31.36,  1.500000)

}

filament_999[273] {

  pt3dclear()

  pt3dadd(325.008, 674.172, 31.849999999999998,  1.500000)

  pt3dadd(325.008, 677.832, 31.849999999999998,  1.500000)

}

filament_999[274] {

  pt3dclear()

  pt3dadd(324.276, 668.316, 33.81,  1.500000)

  pt3dadd(325.008, 674.172, 31.849999999999998,  1.500000)

}

filament_999[275] {

  pt3dclear()

  pt3dadd(325.74, 663.924, 34.79,  1.500000)

  pt3dadd(324.276, 668.316, 33.81,  1.500000)

}

filament_999[276] {

  pt3dclear()

  pt3dadd(326.472, 658.8, 35.769999999999996,  1.500000)

  pt3dadd(325.74, 663.924, 34.79,  1.500000)

}

filament_999[277] {

  pt3dclear()

  pt3dadd(327.204, 653.6759999999999, 35.769999999999996,  1.500000)

  pt3dadd(326.472, 658.8, 35.769999999999996,  1.500000)

}

filament_999[278] {

  pt3dclear()

  pt3dadd(327.204, 647.8199999999999, 36.26,  1.500000)

  pt3dadd(327.204, 653.6759999999999, 35.769999999999996,  1.500000)

}

filament_999[279] {

  pt3dclear()

  pt3dadd(326.472, 643.428, 37.73,  1.500000)

  pt3dadd(327.204, 647.8199999999999, 36.26,  1.500000)

}

filament_999[280] {

  pt3dclear()

  pt3dadd(326.472, 636.108, 38.22,  1.500000)

  pt3dadd(326.472, 643.428, 37.73,  1.500000)

}

filament_999[281] {

  pt3dclear()

  pt3dadd(327.204, 629.52, 38.22,  1.500000)

  pt3dadd(326.472, 636.108, 38.22,  1.500000)

}

filament_999[282] {

  pt3dclear()

  pt3dadd(327.204, 622.932, 39.69,  1.500000)

  pt3dadd(327.204, 629.52, 38.22,  1.500000)

}

filament_999[283] {

  pt3dclear()

  pt3dadd(327.204, 615.612, 41.16,  1.500000)

  pt3dadd(327.204, 622.932, 39.69,  1.500000)

}

filament_999[284] {

  pt3dclear()

  pt3dadd(327.204, 609.756, 41.65,  1.500000)

  pt3dadd(327.204, 615.612, 41.16,  1.500000)

}

filament_999[285] {

  pt3dclear()

  pt3dadd(327.204, 603.168, 42.14,  1.500000)

  pt3dadd(327.204, 609.756, 41.65,  1.500000)

}

filament_999[286] {

  pt3dclear()

  pt3dadd(326.472, 597.312, 43.61,  1.500000)

  pt3dadd(327.204, 603.168, 42.14,  1.500000)

}

filament_999[287] {

  pt3dclear()

  pt3dadd(326.472, 591.456, 45.57,  1.500000)

  pt3dadd(326.472, 597.312, 43.61,  1.500000)

}

filament_999[288] {

  pt3dclear()

  pt3dadd(325.74, 585.6, 45.57,  1.500000)

  pt3dadd(326.472, 591.456, 45.57,  1.500000)

}

filament_999[289] {

  pt3dclear()

  pt3dadd(323.544, 580.476, 46.06,  1.500000)

  pt3dadd(325.74, 585.6, 45.57,  1.500000)

}

filament_999[290] {

  pt3dclear()

  pt3dadd(321.348, 575.352, 45.57,  1.500000)

  pt3dadd(323.544, 580.476, 46.06,  1.500000)

}

filament_999[291] {

  pt3dclear()

  pt3dadd(300.12, 740.784, 27.439999999999998,  1.500000)

  pt3dadd(300.852, 747.372, 28.419999999999998,  1.500000)

}

filament_999[292] {

  pt3dclear()

  pt3dadd(299.388, 734.196, 26.46,  1.500000)

  pt3dadd(300.12, 740.784, 27.439999999999998,  1.500000)

}

filament_999[293] {

  pt3dclear()

  pt3dadd(299.388, 727.608, 24.5,  1.500000)

  pt3dadd(299.388, 734.196, 26.46,  1.500000)

}

filament_999[294] {

  pt3dclear()

  pt3dadd(300.852, 720.288, 24.5,  1.500000)

  pt3dadd(299.388, 727.608, 24.5,  1.500000)

}

filament_999[295] {

  pt3dclear()

  pt3dadd(301.584, 712.968, 24.5,  1.500000)

  pt3dadd(300.852, 720.288, 24.5,  1.500000)

}

filament_999[296] {

  pt3dclear()

  pt3dadd(302.316, 705.648, 24.5,  1.500000)

  pt3dadd(301.584, 712.968, 24.5,  1.500000)

}

filament_999[297] {

  pt3dclear()

  pt3dadd(303.78, 698.328, 24.5,  1.500000)

  pt3dadd(302.316, 705.648, 24.5,  1.500000)

}

filament_999[298] {

  pt3dclear()

  pt3dadd(304.512, 691.008, 24.5,  1.500000)

  pt3dadd(303.78, 698.328, 24.5,  1.500000)

}

filament_999[299] {

  pt3dclear()

  pt3dadd(306.70799999999997, 685.1519999999999, 24.99,  1.500000)

  pt3dadd(304.512, 691.008, 24.5,  1.500000)

}

filament_999[300] {

  pt3dclear()

  pt3dadd(308.904, 679.2959999999999, 25.48,  1.500000)

  pt3dadd(306.70799999999997, 685.1519999999999, 24.99,  1.500000)

}

filament_999[301] {

  pt3dclear()

  pt3dadd(311.09999999999997, 674.904, 27.93,  1.500000)

  pt3dadd(308.904, 679.2959999999999, 25.48,  1.500000)

}

filament_999[302] {

  pt3dclear()

  pt3dadd(313.296, 670.512, 30.38,  1.500000)

  pt3dadd(311.09999999999997, 674.904, 27.93,  1.500000)

}

filament_999[303] {

  pt3dclear()

  pt3dadd(314.76, 663.192, 30.38,  1.500000)

  pt3dadd(313.296, 670.512, 30.38,  1.500000)

}

filament_999[304] {

  pt3dclear()

  pt3dadd(314.76, 655.872, 30.38,  1.500000)

  pt3dadd(314.76, 663.192, 30.38,  1.500000)

}

filament_999[305] {

  pt3dclear()

  pt3dadd(314.028, 648.552, 32.339999999999996,  1.500000)

  pt3dadd(314.76, 655.872, 30.38,  1.500000)

}

filament_999[306] {

  pt3dclear()

  pt3dadd(314.76, 641.232, 32.339999999999996,  1.500000)

  pt3dadd(314.028, 648.552, 32.339999999999996,  1.500000)

}

filament_999[307] {

  pt3dclear()

  pt3dadd(316.224, 633.912, 32.83,  1.500000)

  pt3dadd(314.76, 641.232, 32.339999999999996,  1.500000)

}

filament_999[308] {

  pt3dclear()

  pt3dadd(317.688, 626.592, 32.83,  1.500000)

  pt3dadd(316.224, 633.912, 32.83,  1.500000)

}

filament_999[309] {

  pt3dclear()

  pt3dadd(319.152, 620.004, 32.83,  1.500000)

  pt3dadd(317.688, 626.592, 32.83,  1.500000)

}

filament_999[310] {

  pt3dclear()

  pt3dadd(319.152, 612.684, 32.83,  1.500000)

  pt3dadd(319.152, 620.004, 32.83,  1.500000)

}

filament_999[311] {

  pt3dclear()

  pt3dadd(319.152, 605.364, 32.83,  1.500000)

  pt3dadd(319.152, 612.684, 32.83,  1.500000)

}

filament_999[312] {

  pt3dclear()

  pt3dadd(320.616, 598.776, 32.339999999999996,  1.500000)

  pt3dadd(319.152, 605.364, 32.83,  1.500000)

}

filament_999[313] {

  pt3dclear()

  pt3dadd(322.08, 592.188, 33.32,  1.500000)

  pt3dadd(320.616, 598.776, 32.339999999999996,  1.500000)

}

filament_999[314] {

  pt3dclear()

  pt3dadd(325.008, 586.332, 33.81,  1.500000)

  pt3dadd(322.08, 592.188, 33.32,  1.500000)

}

filament_999[315] {

  pt3dclear()

  pt3dadd(327.204, 580.476, 34.79,  1.500000)

  pt3dadd(325.008, 586.332, 33.81,  1.500000)

}

filament_999[316] {

  pt3dclear()

  pt3dadd(327.936, 575.352, 37.24,  1.500000)

  pt3dadd(327.204, 580.476, 34.79,  1.500000)

}

filament_999[317] {

  pt3dclear()

  pt3dadd(327.936, 570.228, 37.24,  1.500000)

  pt3dadd(327.936, 575.352, 37.24,  1.500000)

}

filament_999[318] {

  pt3dclear()

  pt3dadd(327.936, 565.104, 38.71,  1.500000)

  pt3dadd(327.936, 570.228, 37.24,  1.500000)

}

filament_999[319] {

  pt3dclear()

  pt3dadd(327.204, 559.98, 38.71,  1.500000)

  pt3dadd(327.936, 565.104, 38.71,  1.500000)

}

filament_999[320] {

  pt3dclear()

  pt3dadd(327.204, 554.856, 38.71,  1.500000)

  pt3dadd(327.204, 559.98, 38.71,  1.500000)

}

filament_999[321] {

  pt3dclear()

  pt3dadd(328.668, 550.4639999999999, 38.71,  1.500000)

  pt3dadd(327.204, 554.856, 38.71,  1.500000)

}

filament_999[322] {

  pt3dclear()

  pt3dadd(330.132, 546.804, 38.71,  1.500000)

  pt3dadd(328.668, 550.4639999999999, 38.71,  1.500000)

}

filament_999[323] {

  pt3dclear()

  pt3dadd(328.668, 543.144, 38.71,  1.500000)

  pt3dadd(330.132, 546.804, 38.71,  1.500000)

}

filament_999[324] {

  pt3dclear()

  pt3dadd(328.668, 538.02, 39.69,  1.500000)

  pt3dadd(328.668, 543.144, 38.71,  1.500000)

}

filament_999[325] {

  pt3dclear()

  pt3dadd(330.864, 532.896, 40.18,  1.500000)

  pt3dadd(328.668, 538.02, 39.69,  1.500000)

}

filament_999[326] {

  pt3dclear()

  pt3dadd(333.792, 527.7719999999999, 42.14,  1.500000)

  pt3dadd(330.864, 532.896, 40.18,  1.500000)

}

filament_999[327] {

  pt3dclear()

  pt3dadd(335.988, 521.184, 42.14,  1.500000)

  pt3dadd(333.792, 527.7719999999999, 42.14,  1.500000)

}

filament_999[328] {

  pt3dclear()

  pt3dadd(338.18399999999997, 514.596, 42.14,  1.500000)

  pt3dadd(335.988, 521.184, 42.14,  1.500000)

}

filament_999[329] {

  pt3dclear()

  pt3dadd(339.64799999999997, 508.008, 42.14,  1.500000)

  pt3dadd(338.18399999999997, 514.596, 42.14,  1.500000)

}

filament_999[330] {

  pt3dclear()

  pt3dadd(341.11199999999997, 501.42, 42.14,  1.500000)

  pt3dadd(339.64799999999997, 508.008, 42.14,  1.500000)

}

filament_999[331] {

  pt3dclear()

  pt3dadd(341.844, 494.832, 42.14,  1.500000)

  pt3dadd(341.11199999999997, 501.42, 42.14,  1.500000)

}

filament_999[332] {

  pt3dclear()

  pt3dadd(340.38, 488.976, 42.14,  1.500000)

  pt3dadd(341.844, 494.832, 42.14,  1.500000)

}

filament_999[333] {

  pt3dclear()

  pt3dadd(338.916, 482.388, 42.14,  1.500000)

  pt3dadd(340.38, 488.976, 42.14,  1.500000)

}

filament_999[334] {

  pt3dclear()

  pt3dadd(339.64799999999997, 475.8, 42.14,  1.500000)

  pt3dadd(338.916, 482.388, 42.14,  1.500000)

}

filament_999[335] {

  pt3dclear()

  pt3dadd(341.844, 470.676, 42.14,  1.500000)

  pt3dadd(339.64799999999997, 475.8, 42.14,  1.500000)

}

filament_999[336] {

  pt3dclear()

  pt3dadd(344.04, 464.82, 41.65,  1.500000)

  pt3dadd(341.844, 470.676, 42.14,  1.500000)

}

filament_999[337] {

  pt3dclear()

  pt3dadd(348.432, 461.892, 41.16,  1.500000)

  pt3dadd(344.04, 464.82, 41.65,  1.500000)

}

filament_999[338] {

  pt3dclear()

  pt3dadd(354.288, 455.304, 40.18,  1.500000)

  pt3dadd(348.432, 461.892, 41.16,  1.500000)

}

filament_999[339] {

  pt3dclear()

  pt3dadd(356.484, 450.912, 40.18,  1.500000)

  pt3dadd(354.288, 455.304, 40.18,  1.500000)

}

filament_999[340] {

  pt3dclear()

  pt3dadd(360.144, 446.52, 40.18,  1.500000)

  pt3dadd(356.484, 450.912, 40.18,  1.500000)

}

filament_999[341] {

  pt3dclear()

  pt3dadd(362.34, 441.396, 40.18,  1.500000)

  pt3dadd(360.144, 446.52, 40.18,  1.500000)

}

filament_999[342] {

  pt3dclear()

  pt3dadd(363.072, 437.00399999999996, 40.18,  1.500000)

  pt3dadd(362.34, 441.396, 40.18,  1.500000)

}

filament_999[343] {

  pt3dclear()

  pt3dadd(366.0, 434.07599999999996, 40.18,  1.500000)

  pt3dadd(363.072, 437.00399999999996, 40.18,  1.500000)

}

filament_999[344] {

  pt3dclear()

  pt3dadd(368.928, 431.14799999999997, 40.18,  1.500000)

  pt3dadd(366.0, 434.07599999999996, 40.18,  1.500000)

}

filament_999[345] {

  pt3dclear()

  pt3dadd(373.32, 431.14799999999997, 40.18,  1.500000)

  pt3dadd(368.928, 431.14799999999997, 40.18,  1.500000)

}

filament_999[346] {

  pt3dclear()

  pt3dadd(377.712, 431.88, 40.18,  1.500000)

  pt3dadd(373.32, 431.14799999999997, 40.18,  1.500000)

}

filament_999[347] {

  pt3dclear()

  pt3dadd(382.104, 431.14799999999997, 40.18,  1.500000)

  pt3dadd(377.712, 431.88, 40.18,  1.500000)

}

filament_999[348] {

  pt3dclear()

  pt3dadd(242.292, 178.608, 45.08,  1.500000)

  pt3dadd(248.148, 174.216, 45.08,  1.500000)

}

filament_999[349] {

  pt3dclear()

  pt3dadd(237.9, 182.268, 46.06,  1.500000)

  pt3dadd(242.292, 178.608, 45.08,  1.500000)

}

filament_999[350] {

  pt3dclear()

  pt3dadd(234.24, 185.928, 46.06,  1.500000)

  pt3dadd(237.9, 182.268, 46.06,  1.500000)

}

filament_999[351] {

  pt3dclear()

  pt3dadd(229.84799999999998, 189.588, 46.06,  1.500000)

  pt3dadd(234.24, 185.928, 46.06,  1.500000)

}

filament_999[352] {

  pt3dclear()

  pt3dadd(226.92, 193.248, 46.06,  1.500000)

  pt3dadd(229.84799999999998, 189.588, 46.06,  1.500000)

}

filament_999[353] {

  pt3dclear()

  pt3dadd(222.528, 196.176, 46.06,  1.500000)

  pt3dadd(226.92, 193.248, 46.06,  1.500000)

}

filament_999[354] {

  pt3dclear()

  pt3dadd(215.94, 198.37199999999999, 46.06,  1.500000)

  pt3dadd(222.528, 196.176, 46.06,  1.500000)

}

filament_999[355] {

  pt3dclear()

  pt3dadd(209.352, 199.83599999999998, 47.04,  1.500000)

  pt3dadd(215.94, 198.37199999999999, 46.06,  1.500000)

}

filament_999[356] {

  pt3dclear()

  pt3dadd(203.496, 201.29999999999998, 47.04,  1.500000)

  pt3dadd(209.352, 199.83599999999998, 47.04,  1.500000)

}

filament_999[357] {

  pt3dclear()

  pt3dadd(198.37199999999999, 204.228, 47.04,  1.500000)

  pt3dadd(203.496, 201.29999999999998, 47.04,  1.500000)

}

filament_999[358] {

  pt3dclear()

  pt3dadd(193.98, 206.424, 46.55,  1.500000)

  pt3dadd(198.37199999999999, 204.228, 47.04,  1.500000)

}

filament_999[359] {

  pt3dclear()

  pt3dadd(232.77599999999998, 122.976, 36.75,  1.500000)

  pt3dadd(228.384, 125.172, 36.75,  1.500000)

}

filament_999[360] {

  pt3dclear()

  pt3dadd(235.704, 119.316, 36.75,  1.500000)

  pt3dadd(232.77599999999998, 122.976, 36.75,  1.500000)

}

filament_999[361] {

  pt3dclear()

  pt3dadd(240.828, 121.512, 36.75,  1.500000)

  pt3dadd(235.704, 119.316, 36.75,  1.500000)

}

filament_999[362] {

  pt3dclear()

  pt3dadd(245.952, 123.708, 36.75,  1.500000)

  pt3dadd(240.828, 121.512, 36.75,  1.500000)

}

filament_999[363] {

  pt3dclear()

  pt3dadd(248.148, 126.636, 38.71,  1.500000)

  pt3dadd(245.952, 123.708, 36.75,  1.500000)

}

filament_999[364] {

  pt3dclear()

  pt3dadd(257.664, 120.048, 40.18,  1.500000)

  pt3dadd(257.664, 116.38799999999999, 41.16,  1.500000)

}

filament_999[365] {

  pt3dclear()

  pt3dadd(256.2, 123.708, 39.2,  1.500000)

  pt3dadd(257.664, 120.048, 40.18,  1.500000)

}

filament_999[366] {

  pt3dclear()

  pt3dadd(253.272, 125.904, 38.71,  1.500000)

  pt3dadd(256.2, 123.708, 39.2,  1.500000)

}

filament_999[367] {

  pt3dclear()

  pt3dadd(249.612, 127.368, 41.16,  1.500000)

  pt3dadd(253.272, 125.904, 38.71,  1.500000)

}

filament_999[368] {

  pt3dclear()

  pt3dadd(248.88, 129.564, 43.61,  1.500000)

  pt3dadd(248.148, 126.636, 38.71,  1.500000)

}

filament_999[369] {

  pt3dclear()

  pt3dadd(248.88, 129.564, 43.61,  1.500000)

  pt3dadd(249.612, 127.368, 41.16,  1.500000)

}

filament_999[370] {

  pt3dclear()

  pt3dadd(199.83599999999998, 163.968, 49.0,  1.500000)

  pt3dadd(195.444, 163.968, 49.0,  1.500000)

}

filament_999[371] {

  pt3dclear()

  pt3dadd(204.228, 161.772, 48.51,  1.500000)

  pt3dadd(199.83599999999998, 163.968, 49.0,  1.500000)

}

filament_999[372] {

  pt3dclear()

  pt3dadd(207.156, 157.38, 45.08,  1.500000)

  pt3dadd(204.228, 161.772, 48.51,  1.500000)

}

filament_999[373] {

  pt3dclear()

  pt3dadd(208.62, 154.452, 45.08,  1.500000)

  pt3dadd(207.156, 157.38, 45.08,  1.500000)

}

filament_999[374] {

  pt3dclear()

  pt3dadd(208.62, 150.792, 43.61,  1.500000)

  pt3dadd(208.62, 154.452, 45.08,  1.500000)

}

filament_999[375] {

  pt3dclear()

  pt3dadd(207.156, 147.132, 44.1,  1.500000)

  pt3dadd(208.62, 150.792, 43.61,  1.500000)

}

filament_999[376] {

  pt3dclear()

  pt3dadd(444.324, 270.84, 36.75,  1.500000)

  pt3dadd(447.984, 268.644, 36.75,  1.500000)

}

filament_999[377] {

  pt3dclear()

  pt3dadd(437.00399999999996, 270.84, 36.75,  1.500000)

  pt3dadd(444.324, 270.84, 36.75,  1.500000)

}

filament_999[378] {

  pt3dclear()

  pt3dadd(429.68399999999997, 270.108, 36.75,  1.500000)

  pt3dadd(437.00399999999996, 270.84, 36.75,  1.500000)

}

filament_999[379] {

  pt3dclear()

  pt3dadd(423.096, 269.376, 37.24,  1.500000)

  pt3dadd(429.68399999999997, 270.108, 36.75,  1.500000)

}

filament_999[380] {

  pt3dclear()

  pt3dadd(417.24, 269.376, 38.71,  1.500000)

  pt3dadd(423.096, 269.376, 37.24,  1.500000)

}

filament_999[381] {

  pt3dclear()

  pt3dadd(415.776, 275.23199999999997, 38.71,  1.500000)

  pt3dadd(417.24, 269.376, 38.71,  1.500000)

}

filament_999[382] {

  pt3dclear()

  pt3dadd(464.08799999999997, 282.552, 34.79,  1.500000)

  pt3dadd(461.892, 286.944, 34.79,  1.500000)

}

filament_999[383] {

  pt3dclear()

  pt3dadd(462.62399999999997, 278.15999999999997, 34.79,  1.500000)

  pt3dadd(464.08799999999997, 282.552, 34.79,  1.500000)

}

filament_999[384] {

  pt3dclear()

  pt3dadd(461.15999999999997, 273.768, 34.79,  1.500000)

  pt3dadd(462.62399999999997, 278.15999999999997, 34.79,  1.500000)

}

filament_999[385] {

  pt3dclear()

  pt3dadd(456.036, 272.304, 34.3,  1.500000)

  pt3dadd(452.376, 271.572, 34.3,  1.500000)

}

filament_999[386] {

  pt3dclear()

  pt3dadd(459.69599999999997, 271.572, 34.3,  1.500000)

  pt3dadd(456.036, 272.304, 34.3,  1.500000)

}

filament_999[387] {

  pt3dclear()

  pt3dadd(420.9, 257.664, 24.99,  1.500000)

  pt3dadd(425.292, 258.396, 24.99,  1.500000)

}

filament_999[388] {

  pt3dclear()

  pt3dadd(417.24, 258.396, 24.99,  1.500000)

  pt3dadd(420.9, 257.664, 24.99,  1.500000)

}

filament_999[389] {

  pt3dclear()

  pt3dadd(413.58, 259.86, 22.54,  1.500000)

  pt3dadd(417.24, 258.396, 24.99,  1.500000)

}

filament_999[390] {

  pt3dclear()

  pt3dadd(409.92, 261.324, 21.07,  1.500000)

  pt3dadd(413.58, 259.86, 22.54,  1.500000)

}

filament_999[391] {

  pt3dclear()

  pt3dadd(409.92, 264.252, 21.07,  1.500000)

  pt3dadd(409.92, 261.324, 21.07,  1.500000)

}

filament_999[392] {

  pt3dclear()

  pt3dadd(392.352, 328.668, 19.11,  1.500000)

  pt3dadd(392.352, 333.06, 19.11,  1.500000)

}

filament_999[393] {

  pt3dclear()

  pt3dadd(392.352, 324.276, 18.13,  1.500000)

  pt3dadd(392.352, 328.668, 19.11,  1.500000)

}

filament_999[394] {

  pt3dclear()

  pt3dadd(393.084, 319.152, 18.13,  1.500000)

  pt3dadd(392.352, 324.276, 18.13,  1.500000)

}

filament_999[395] {

  pt3dclear()

  pt3dadd(395.28, 314.76, 18.13,  1.500000)

  pt3dadd(393.084, 319.152, 18.13,  1.500000)

}

filament_999[396] {

  pt3dclear()

  pt3dadd(373.32, 315.492, 22.54,  1.500000)

  pt3dadd(368.19599999999997, 315.492, 22.54,  1.500000)

}

filament_999[397] {

  pt3dclear()

  pt3dadd(376.98, 313.296, 22.54,  1.500000)

  pt3dadd(373.32, 315.492, 22.54,  1.500000)

}

filament_999[398] {

  pt3dclear()

  pt3dadd(380.64, 311.09999999999997, 22.54,  1.500000)

  pt3dadd(376.98, 313.296, 22.54,  1.500000)

}

filament_999[399] {

  pt3dclear()

  pt3dadd(384.3, 308.904, 20.09,  1.500000)

  pt3dadd(380.64, 311.09999999999997, 22.54,  1.500000)

}

filament_999[400] {

  pt3dclear()

  pt3dadd(389.424, 309.63599999999997, 20.09,  1.500000)

  pt3dadd(384.3, 308.904, 20.09,  1.500000)

}

filament_999[401] {

  pt3dclear()

  pt3dadd(393.816, 309.63599999999997, 18.62,  1.500000)

  pt3dadd(395.28, 314.76, 18.13,  1.500000)

}

filament_999[402] {

  pt3dclear()

  pt3dadd(393.816, 309.63599999999997, 18.62,  1.500000)

  pt3dadd(389.424, 309.63599999999997, 20.09,  1.500000)

}

filament_999[403] {

  pt3dclear()

  pt3dadd(395.28, 305.24399999999997, 16.66,  1.500000)

  pt3dadd(393.816, 309.63599999999997, 18.62,  1.500000)

}

filament_999[404] {

  pt3dclear()

  pt3dadd(393.816, 300.852, 15.19,  1.500000)

  pt3dadd(395.28, 305.24399999999997, 16.66,  1.500000)

}

filament_999[405] {

  pt3dclear()

  pt3dadd(393.816, 295.728, 13.719999999999999,  1.500000)

  pt3dadd(393.816, 300.852, 15.19,  1.500000)

}

filament_999[406] {

  pt3dclear()

  pt3dadd(392.352, 292.068, 12.25,  1.500000)

  pt3dadd(393.816, 295.728, 13.719999999999999,  1.500000)

}

filament_999[407] {

  pt3dclear()

  pt3dadd(389.424, 289.14, 12.25,  1.500000)

  pt3dadd(392.352, 292.068, 12.25,  1.500000)

}

filament_999[408] {

  pt3dclear()

  pt3dadd(387.96, 284.016, 12.25,  1.500000)

  pt3dadd(389.424, 289.14, 12.25,  1.500000)

}

filament_999[409] {

  pt3dclear()

  pt3dadd(385.764, 279.62399999999997, 12.74,  1.500000)

  pt3dadd(387.96, 284.016, 12.25,  1.500000)

}

filament_999[410] {

  pt3dclear()

  pt3dadd(385.764, 275.964, 12.74,  1.500000)

  pt3dadd(385.764, 279.62399999999997, 12.74,  1.500000)

}

filament_999[411] {

  pt3dclear()

  pt3dadd(329.4, 221.796, 16.169999999999998,  1.500000)

  pt3dadd(331.596, 216.672, 16.66,  1.500000)

}

filament_999[412] {

  pt3dclear()

  pt3dadd(330.132, 226.92, 15.68,  1.500000)

  pt3dadd(329.4, 221.796, 16.169999999999998,  1.500000)

}

filament_999[413] {

  pt3dclear()

  pt3dadd(331.596, 230.57999999999998, 14.209999999999999,  1.500000)

  pt3dadd(330.132, 226.92, 15.68,  1.500000)

}

filament_999[414] {

  pt3dclear()

  pt3dadd(335.988, 234.24, 13.23,  1.500000)

  pt3dadd(331.596, 230.57999999999998, 14.209999999999999,  1.500000)

}

filament_999[415] {

  pt3dclear()

  pt3dadd(341.11199999999997, 237.168, 12.74,  1.500000)

  pt3dadd(335.988, 234.24, 13.23,  1.500000)

}

filament_999[416] {

  pt3dclear()

  pt3dadd(348.432, 239.364, 12.74,  1.500000)

  pt3dadd(341.11199999999997, 237.168, 12.74,  1.500000)

}

filament_999[417] {

  pt3dclear()

  pt3dadd(355.752, 241.56, 12.74,  1.500000)

  pt3dadd(348.432, 239.364, 12.74,  1.500000)

}

filament_999[418] {

  pt3dclear()

  pt3dadd(363.072, 242.292, 12.74,  1.500000)

  pt3dadd(355.752, 241.56, 12.74,  1.500000)

}

filament_999[419] {

  pt3dclear()

  pt3dadd(368.928, 243.756, 12.74,  1.500000)

  pt3dadd(363.072, 242.292, 12.74,  1.500000)

}

filament_999[420] {

  pt3dclear()

  pt3dadd(372.58799999999997, 248.148, 12.74,  1.500000)

  pt3dadd(368.928, 243.756, 12.74,  1.500000)

}

filament_999[421] {

  pt3dclear()

  pt3dadd(374.784, 253.272, 12.74,  1.500000)

  pt3dadd(372.58799999999997, 248.148, 12.74,  1.500000)

}

filament_999[422] {

  pt3dclear()

  pt3dadd(377.712, 258.396, 12.74,  1.500000)

  pt3dadd(374.784, 253.272, 12.74,  1.500000)

}

filament_999[423] {

  pt3dclear()

  pt3dadd(380.64, 262.056, 11.27,  1.500000)

  pt3dadd(377.712, 258.396, 12.74,  1.500000)

}

filament_999[424] {

  pt3dclear()

  pt3dadd(385.032, 265.716, 11.27,  1.500000)

  pt3dadd(380.64, 262.056, 11.27,  1.500000)

}

filament_999[425] {

  pt3dclear()

  pt3dadd(386.496, 270.108, 11.76,  1.500000)

  pt3dadd(385.032, 265.716, 11.27,  1.500000)

}

filament_999[426] {

  pt3dclear()

  pt3dadd(386.496, 273.768, 12.25,  1.500000)

  pt3dadd(386.496, 270.108, 11.76,  1.500000)

}

filament_999[427] {

  pt3dclear()

  pt3dadd(383.568, 275.23199999999997, 15.19,  1.500000)

  pt3dadd(386.496, 273.768, 12.25,  1.500000)

}

filament_999[428] {

  pt3dclear()

  pt3dadd(299.388, 321.348, 21.56,  1.500000)

  pt3dadd(294.996, 322.812, 21.56,  1.500000)

}

filament_999[429] {

  pt3dclear()

  pt3dadd(303.78, 321.348, 21.07,  1.500000)

  pt3dadd(299.388, 321.348, 21.56,  1.500000)

}

filament_999[430] {

  pt3dclear()

  pt3dadd(308.17199999999997, 322.08, 21.07,  1.500000)

  pt3dadd(303.78, 321.348, 21.07,  1.500000)

}

filament_999[431] {

  pt3dclear()

  pt3dadd(312.564, 322.812, 21.07,  1.500000)

  pt3dadd(308.17199999999997, 322.08, 21.07,  1.500000)

}

filament_999[432] {

  pt3dclear()

  pt3dadd(315.492, 325.74, 21.07,  1.500000)

  pt3dadd(312.564, 322.812, 21.07,  1.500000)

}

filament_999[433] {

  pt3dclear()

  pt3dadd(319.884, 325.74, 21.07,  1.500000)

  pt3dadd(315.492, 325.74, 21.07,  1.500000)

}

filament_999[434] {

  pt3dclear()

  pt3dadd(327.936, 330.132, 21.07,  1.500000)

  pt3dadd(331.596, 329.4, 21.07,  1.500000)

}

filament_999[435] {

  pt3dclear()

  pt3dadd(324.276, 326.472, 21.07,  1.500000)

  pt3dadd(327.936, 330.132, 21.07,  1.500000)

}

filament_999[436] {

  pt3dclear()

  pt3dadd(321.348, 322.08, 21.56,  1.500000)

  pt3dadd(319.884, 325.74, 21.07,  1.500000)

}

filament_999[437] {

  pt3dclear()

  pt3dadd(321.348, 322.08, 21.56,  1.500000)

  pt3dadd(324.276, 326.472, 21.07,  1.500000)

}

filament_999[438] {

  pt3dclear()

  pt3dadd(319.884, 316.956, 22.05,  1.500000)

  pt3dadd(321.348, 322.08, 21.56,  1.500000)

}

filament_999[439] {

  pt3dclear()

  pt3dadd(317.688, 312.564, 23.52,  1.500000)

  pt3dadd(319.884, 316.956, 22.05,  1.500000)

}

filament_999[440] {

  pt3dclear()

  pt3dadd(318.42, 308.904, 23.52,  1.500000)

  pt3dadd(317.688, 312.564, 23.52,  1.500000)

}

filament_999[441] {

  pt3dclear()

  pt3dadd(320.616, 305.24399999999997, 23.52,  1.500000)

  pt3dadd(318.42, 308.904, 23.52,  1.500000)

}

filament_999[442] {

  pt3dclear()

  pt3dadd(319.884, 303.048, 23.52,  1.500000)

  pt3dadd(320.616, 305.24399999999997, 23.52,  1.500000)

}

filament_999[443] {

  pt3dclear()

  pt3dadd(318.42, 298.656, 24.5,  1.500000)

  pt3dadd(319.884, 303.048, 23.52,  1.500000)

}

filament_999[444] {

  pt3dclear()

  pt3dadd(316.956, 294.996, 24.5,  1.500000)

  pt3dadd(318.42, 298.656, 24.5,  1.500000)

}

filament_999[445] {

  pt3dclear()

  pt3dadd(314.028, 292.068, 24.5,  1.500000)

  pt3dadd(316.956, 294.996, 24.5,  1.500000)

}

filament_999[446] {

  pt3dclear()

  pt3dadd(311.09999999999997, 289.872, 24.5,  1.500000)

  pt3dadd(314.028, 292.068, 24.5,  1.500000)

}

filament_999[447] {

  pt3dclear()

  pt3dadd(311.09999999999997, 286.212, 24.5,  1.500000)

  pt3dadd(311.09999999999997, 289.872, 24.5,  1.500000)

}

filament_999[448] {

  pt3dclear()

  pt3dadd(267.18, 216.672, 40.18,  1.500000)

  pt3dadd(264.984, 218.868, 40.67,  1.500000)

}

filament_999[449] {

  pt3dclear()

  pt3dadd(271.572, 210.816, 38.71,  1.500000)

  pt3dadd(267.18, 216.672, 40.18,  1.500000)

}

filament_999[450] {

  pt3dclear()

  pt3dadd(274.5, 204.96, 37.73,  1.500000)

  pt3dadd(271.572, 210.816, 38.71,  1.500000)

}

filament_999[451] {

  pt3dclear()

  pt3dadd(276.69599999999997, 200.56799999999998, 37.73,  1.500000)

  pt3dadd(274.5, 204.96, 37.73,  1.500000)

}

filament_999[452] {

  pt3dclear()

  pt3dadd(279.62399999999997, 199.10399999999998, 36.75,  1.500000)

  pt3dadd(276.69599999999997, 200.56799999999998, 37.73,  1.500000)

}

filament_999[453] {

  pt3dclear()

  pt3dadd(282.552, 197.64, 33.81,  1.500000)

  pt3dadd(279.62399999999997, 199.10399999999998, 36.75,  1.500000)

}

filament_999[454] {

  pt3dclear()

  pt3dadd(286.944, 196.908, 33.81,  1.500000)

  pt3dadd(282.552, 197.64, 33.81,  1.500000)

}

filament_999[455] {

  pt3dclear()

  pt3dadd(290.604, 198.37199999999999, 31.849999999999998,  1.500000)

  pt3dadd(286.944, 196.908, 33.81,  1.500000)

}

filament_999[456] {

  pt3dclear()

  pt3dadd(293.532, 202.76399999999998, 31.849999999999998,  1.500000)

  pt3dadd(290.604, 198.37199999999999, 31.849999999999998,  1.500000)

}

filament_999[457] {

  pt3dclear()

  pt3dadd(294.996, 207.156, 31.849999999999998,  1.500000)

  pt3dadd(293.532, 202.76399999999998, 31.849999999999998,  1.500000)

}

filament_999[458] {

  pt3dclear()

  pt3dadd(297.192, 210.084, 31.849999999999998,  1.500000)

  pt3dadd(294.996, 207.156, 31.849999999999998,  1.500000)

}

filament_999[459] {

  pt3dclear()

  pt3dadd(262.056, 308.904, 46.55,  1.500000)

  pt3dadd(266.448, 306.70799999999997, 43.61,  1.500000)

}

filament_999[460] {

  pt3dclear()

  pt3dadd(258.396, 308.904, 49.0,  1.500000)

  pt3dadd(262.056, 308.904, 46.55,  1.500000)

}

filament_999[461] {

  pt3dclear()

  pt3dadd(255.468, 306.70799999999997, 52.92,  1.500000)

  pt3dadd(258.396, 308.904, 49.0,  1.500000)

}

filament_999[462] {

  pt3dclear()

  pt3dadd(254.736, 300.852, 53.41,  1.500000)

  pt3dadd(255.468, 306.70799999999997, 52.92,  1.500000)

}

filament_999[463] {

  pt3dclear()

  pt3dadd(254.004, 294.996, 54.39,  1.500000)

  pt3dadd(254.736, 300.852, 53.41,  1.500000)

}

filament_999[464] {

  pt3dclear()

  pt3dadd(253.272, 289.14, 54.39,  1.500000)

  pt3dadd(254.004, 294.996, 54.39,  1.500000)

}

filament_999[465] {

  pt3dclear()

  pt3dadd(254.004, 283.284, 54.39,  1.500000)

  pt3dadd(253.272, 289.14, 54.39,  1.500000)

}

filament_999[466] {

  pt3dclear()

  pt3dadd(255.468, 277.428, 54.879999999999995,  1.500000)

  pt3dadd(254.004, 283.284, 54.39,  1.500000)

}

filament_999[467] {

  pt3dclear()

  pt3dadd(257.664, 271.572, 54.879999999999995,  1.500000)

  pt3dadd(255.468, 277.428, 54.879999999999995,  1.500000)

}

filament_999[468] {

  pt3dclear()

  pt3dadd(258.396, 266.448, 54.879999999999995,  1.500000)

  pt3dadd(257.664, 271.572, 54.879999999999995,  1.500000)

}

filament_999[469] {

  pt3dclear()

  pt3dadd(257.664, 261.324, 54.879999999999995,  1.500000)

  pt3dadd(258.396, 266.448, 54.879999999999995,  1.500000)

}

filament_999[470] {

  pt3dclear()

  pt3dadd(256.932, 256.2, 54.879999999999995,  1.500000)

  pt3dadd(257.664, 261.324, 54.879999999999995,  1.500000)

}

filament_999[471] {

  pt3dclear()

  pt3dadd(254.736, 252.54, 54.879999999999995,  1.500000)

  pt3dadd(256.932, 256.2, 54.879999999999995,  1.500000)

}

filament_999[472] {

  pt3dclear()

  pt3dadd(250.344, 248.88, 54.879999999999995,  1.500000)

  pt3dadd(254.736, 252.54, 54.879999999999995,  1.500000)

}

filament_999[473] {

  pt3dclear()

  pt3dadd(245.952, 232.04399999999998, 49.98,  1.500000)

  pt3dadd(248.88, 229.11599999999999, 49.98,  1.500000)

}

filament_999[474] {

  pt3dclear()

  pt3dadd(241.56, 236.436, 49.98,  1.500000)

  pt3dadd(245.952, 232.04399999999998, 49.98,  1.500000)

}

filament_999[475] {

  pt3dclear()

  pt3dadd(241.56, 240.828, 49.98,  1.500000)

  pt3dadd(241.56, 236.436, 49.98,  1.500000)

}

filament_999[476] {

  pt3dclear()

  pt3dadd(243.756, 244.488, 49.98,  1.500000)

  pt3dadd(241.56, 240.828, 49.98,  1.500000)

}

filament_999[477] {

  pt3dclear()

  pt3dadd(245.952, 247.416, 48.51,  1.500000)

  pt3dadd(243.756, 244.488, 49.98,  1.500000)

}

filament_999[478] {

  pt3dclear()

  pt3dadd(248.88, 251.076, 48.51,  1.500000)

  pt3dadd(245.952, 247.416, 48.51,  1.500000)

}

filament_999[479] {

  pt3dclear()

  pt3dadd(251.076, 237.168, 49.49,  1.500000)

  pt3dadd(247.416, 237.168, 49.49,  1.500000)

}

filament_999[480] {

  pt3dclear()

  pt3dadd(254.736, 235.704, 49.49,  1.500000)

  pt3dadd(251.076, 237.168, 49.49,  1.500000)

}

filament_999[481] {

  pt3dclear()

  pt3dadd(257.664, 235.704, 49.49,  1.500000)

  pt3dadd(254.736, 235.704, 49.49,  1.500000)

}

filament_999[482] {

  pt3dclear()

  pt3dadd(259.86, 237.9, 49.49,  1.500000)

  pt3dadd(257.664, 235.704, 49.49,  1.500000)

}

filament_999[483] {

  pt3dclear()

  pt3dadd(260.592, 240.096, 49.49,  1.500000)

  pt3dadd(259.86, 237.9, 49.49,  1.500000)

}

filament_999[484] {

  pt3dclear()

  pt3dadd(258.396, 242.292, 49.98,  1.500000)

  pt3dadd(260.592, 240.096, 49.49,  1.500000)

}

filament_999[485] {

  pt3dclear()

  pt3dadd(254.736, 245.22, 49.98,  1.500000)

  pt3dadd(258.396, 242.292, 49.98,  1.500000)

}

filament_999[486] {

  pt3dclear()

  pt3dadd(252.54, 248.148, 49.98,  1.500000)

  pt3dadd(254.736, 245.22, 49.98,  1.500000)

}

filament_999[487] {

  pt3dclear()

  pt3dadd(251.076, 251.808, 49.98,  1.500000)

  pt3dadd(252.54, 248.148, 49.98,  1.500000)

}

filament_999[488] {

  pt3dclear()

  pt3dadd(249.612, 255.468, 49.49,  1.500000)

  pt3dadd(248.88, 251.076, 48.51,  1.500000)

}

filament_999[489] {

  pt3dclear()

  pt3dadd(249.612, 255.468, 49.49,  1.500000)

  pt3dadd(251.076, 251.808, 49.98,  1.500000)

}

filament_999[490] {

  pt3dclear()

  pt3dadd(249.612, 261.324, 49.49,  1.500000)

  pt3dadd(249.612, 255.468, 49.49,  1.500000)

}

filament_999[491] {

  pt3dclear()

  pt3dadd(248.88, 265.716, 49.0,  1.500000)

  pt3dadd(249.612, 261.324, 49.49,  1.500000)

}

filament_999[492] {

  pt3dclear()

  pt3dadd(250.344, 268.644, 47.04,  1.500000)

  pt3dadd(248.88, 265.716, 49.0,  1.500000)

}

filament_999[493] {

  pt3dclear()

  pt3dadd(254.004, 269.376, 44.1,  1.500000)

  pt3dadd(250.344, 268.644, 47.04,  1.500000)

}

filament_999[494] {

  pt3dclear()

  pt3dadd(259.128, 270.108, 43.61,  1.500000)

  pt3dadd(254.004, 269.376, 44.1,  1.500000)

}

filament_999[495] {

  pt3dclear()

  pt3dadd(263.52, 271.572, 42.63,  1.500000)

  pt3dadd(259.128, 270.108, 43.61,  1.500000)

}

filament_999[496] {

  pt3dclear()

  pt3dadd(267.912, 275.964, 39.69,  1.500000)

  pt3dadd(263.52, 271.572, 42.63,  1.500000)

}

filament_999[497] {

  pt3dclear()

  pt3dadd(270.84, 281.08799999999997, 39.69,  1.500000)

  pt3dadd(267.912, 275.964, 39.69,  1.500000)

}

filament_999[498] {

  pt3dclear()

  pt3dadd(273.768, 285.48, 39.2,  1.500000)

  pt3dadd(270.84, 281.08799999999997, 39.69,  1.500000)

}

filament_999[499] {

  pt3dclear()

  pt3dadd(277.428, 289.14, 39.2,  1.500000)

  pt3dadd(273.768, 285.48, 39.2,  1.500000)

}

filament_999[500] {

  pt3dclear()

  pt3dadd(281.08799999999997, 291.336, 39.2,  1.500000)

  pt3dadd(277.428, 289.14, 39.2,  1.500000)

}

filament_999[501] {

  pt3dclear()

  pt3dadd(284.748, 294.264, 39.2,  1.500000)

  pt3dadd(281.08799999999997, 291.336, 39.2,  1.500000)

}

filament_999[502] {

  pt3dclear()

  pt3dadd(289.872, 294.996, 38.22,  1.500000)

  pt3dadd(284.748, 294.264, 39.2,  1.500000)

}

filament_999[503] {

  pt3dclear()

  pt3dadd(294.264, 296.46, 37.24,  1.500000)

  pt3dadd(289.872, 294.996, 38.22,  1.500000)

}

filament_999[504] {

  pt3dclear()

  pt3dadd(297.192, 298.656, 33.81,  1.500000)

  pt3dadd(294.264, 296.46, 37.24,  1.500000)

}

filament_999[505] {

  pt3dclear()

  pt3dadd(414.312, 454.572, 31.849999999999998,  1.500000)

  pt3dadd(387.96, 431.88, 31.849999999999998,  1.500000)

}

filament_999[506] {

  pt3dclear()

  pt3dadd(387.96, 431.88, 31.849999999999998,  1.500000)

  pt3dadd(382.836, 427.488, 34.3,  1.500000)

}

filament_999[507] {

  pt3dclear()

  pt3dadd(382.836, 427.488, 34.3,  1.500000)

  pt3dadd(376.98, 421.632, 32.83,  1.500000)

}

filament_999[508] {

  pt3dclear()

  pt3dadd(376.98, 421.632, 32.83,  1.500000)

  pt3dadd(371.12399999999997, 415.776, 32.83,  1.500000)

}

filament_999[509] {

  pt3dclear()

  pt3dadd(371.12399999999997, 415.776, 32.83,  1.500000)

  pt3dadd(366.0, 407.724, 31.849999999999998,  1.500000)

}

filament_999[510] {

  pt3dclear()

  pt3dadd(366.0, 407.724, 31.849999999999998,  1.500000)

  pt3dadd(362.34, 398.94, 31.849999999999998,  1.500000)

}

filament_999[511] {

  pt3dclear()

  pt3dadd(362.34, 398.94, 31.849999999999998,  1.500000)

  pt3dadd(358.68, 390.888, 30.87,  1.500000)

}

filament_999[512] {

  pt3dclear()

  pt3dadd(358.68, 390.888, 30.87,  1.500000)

  pt3dadd(355.752, 382.836, 29.89,  1.500000)

}

filament_999[513] {

  pt3dclear()

  pt3dadd(355.752, 382.836, 29.89,  1.500000)

  pt3dadd(352.092, 374.784, 29.4,  1.500000)

}

filament_999[514] {

  pt3dclear()

  pt3dadd(352.092, 374.784, 29.4,  1.500000)

  pt3dadd(348.432, 366.73199999999997, 29.4,  1.500000)

}

filament_999[515] {

  pt3dclear()

  pt3dadd(348.432, 366.73199999999997, 29.4,  1.500000)

  pt3dadd(346.236, 357.948, 28.91,  1.500000)

}

filament_999[516] {

  pt3dclear()

  pt3dadd(346.236, 357.948, 28.91,  1.500000)

  pt3dadd(344.04, 349.164, 28.91,  1.500000)

}

filament_999[517] {

  pt3dclear()

  pt3dadd(344.04, 349.164, 28.91,  1.500000)

  pt3dadd(341.11199999999997, 340.38, 28.91,  1.500000)

}

filament_999[518] {

  pt3dclear()

  pt3dadd(341.11199999999997, 340.38, 28.91,  1.500000)

  pt3dadd(338.18399999999997, 331.596, 28.91,  1.500000)

}

filament_999[519] {

  pt3dclear()

  pt3dadd(338.18399999999997, 331.596, 28.91,  1.500000)

  pt3dadd(336.71999999999997, 321.348, 28.91,  1.500000)

}

filament_999[520] {

  pt3dclear()

  pt3dadd(336.71999999999997, 321.348, 28.91,  1.500000)

  pt3dadd(343.308, 321.348, 26.46,  1.500000)

}

filament_999[521] {

  pt3dclear()

  pt3dadd(336.71999999999997, 321.348, 28.91,  1.500000)

  pt3dadd(334.524, 313.296, 28.91,  1.500000)

}

filament_999[522] {

  pt3dclear()

  pt3dadd(334.524, 313.296, 28.91,  1.500000)

  pt3dadd(333.06, 305.24399999999997, 28.91,  1.500000)

}

filament_999[523] {

  pt3dclear()

  pt3dadd(333.06, 305.24399999999997, 28.91,  1.500000)

  pt3dadd(326.472, 307.44, 30.38,  1.500000)

}

filament_999[524] {

  pt3dclear()

  pt3dadd(333.06, 305.24399999999997, 28.91,  1.500000)

  pt3dadd(337.452, 304.512, 31.849999999999998,  1.500000)

}

filament_999[525] {

  pt3dclear()

  pt3dadd(333.06, 305.24399999999997, 28.91,  1.500000)

  pt3dadd(332.328, 298.656, 27.93,  1.500000)

}

filament_999[526] {

  pt3dclear()

  pt3dadd(332.328, 298.656, 27.93,  1.500000)

  pt3dadd(331.596, 292.068, 27.93,  1.500000)

}

filament_999[527] {

  pt3dclear()

  pt3dadd(331.596, 292.068, 27.93,  1.500000)

  pt3dadd(330.864, 285.48, 27.93,  1.500000)

}

filament_999[528] {

  pt3dclear()

  pt3dadd(330.864, 285.48, 27.93,  1.500000)

  pt3dadd(324.276, 284.748, 27.439999999999998,  1.500000)

}

filament_999[529] {

  pt3dclear()

  pt3dadd(330.864, 285.48, 27.93,  1.500000)

  pt3dadd(330.132, 278.15999999999997, 26.95,  1.500000)

}

filament_999[530] {

  pt3dclear()

  pt3dadd(330.132, 278.15999999999997, 26.95,  1.500000)

  pt3dadd(336.71999999999997, 279.62399999999997, 24.009999999999998,  1.500000)

}

filament_999[531] {

  pt3dclear()

  pt3dadd(330.132, 278.15999999999997, 26.95,  1.500000)

  pt3dadd(328.668, 270.84, 26.95,  1.500000)

}

filament_999[532] {

  pt3dclear()

  pt3dadd(328.668, 270.84, 26.95,  1.500000)

  pt3dadd(325.74, 263.52, 26.95,  1.500000)

}

filament_999[533] {

  pt3dclear()

  pt3dadd(325.74, 263.52, 26.95,  1.500000)

  pt3dadd(322.08, 255.468, 26.95,  1.500000)

}

filament_999[534] {

  pt3dclear()

  pt3dadd(322.08, 255.468, 26.95,  1.500000)

  pt3dadd(331.596, 258.396, 26.95,  1.500000)

}

filament_999[535] {

  pt3dclear()

  pt3dadd(322.08, 255.468, 26.95,  1.500000)

  pt3dadd(315.492, 248.148, 26.95,  1.500000)

}

filament_999[536] {

  pt3dclear()

  pt3dadd(315.492, 248.148, 26.95,  1.500000)

  pt3dadd(307.44, 241.56, 26.95,  1.500000)

}

filament_999[537] {

  pt3dclear()

  pt3dadd(307.44, 241.56, 26.95,  1.500000)

  pt3dadd(298.656, 234.972, 26.95,  1.500000)

}

filament_999[538] {

  pt3dclear()

  pt3dadd(307.44, 241.56, 26.95,  1.500000)

  pt3dadd(300.12, 245.22, 24.009999999999998,  1.500000)

}

filament_999[539] {

  pt3dclear()

  pt3dadd(307.44, 241.56, 26.95,  1.500000)

  pt3dadd(302.316, 237.9, 20.58,  1.500000)

}

filament_999[540] {

  pt3dclear()

  pt3dadd(298.656, 234.972, 26.95,  1.500000)

  pt3dadd(294.996, 229.11599999999999, 26.95,  1.500000)

}

filament_999[541] {

  pt3dclear()

  pt3dadd(294.996, 229.11599999999999, 26.95,  1.500000)

  pt3dadd(286.944, 225.456, 27.93,  1.500000)

}

filament_999[542] {

  pt3dclear()

  pt3dadd(294.996, 229.11599999999999, 26.95,  1.500000)

  pt3dadd(297.192, 219.6, 29.4,  1.500000)

}

filament_999[543] {

  pt3dclear()

  pt3dadd(297.192, 219.6, 29.4,  1.500000)

  pt3dadd(300.12, 212.28, 29.89,  1.500000)

}

filament_999[544] {

  pt3dclear()

  pt3dadd(300.12, 212.28, 29.89,  1.500000)

  pt3dadd(301.584, 204.96, 29.89,  1.500000)

}

filament_999[545] {

  pt3dclear()

  pt3dadd(300.12, 212.28, 29.89,  1.500000)

  pt3dadd(297.192, 210.084, 31.849999999999998,  1.500000)

}

filament_999[546] {

  pt3dclear()

  pt3dadd(301.584, 204.96, 29.89,  1.500000)

  pt3dadd(300.852, 197.64, 30.87,  1.500000)

}

filament_999[547] {

  pt3dclear()

  pt3dadd(300.852, 197.64, 30.87,  1.500000)

  pt3dadd(299.388, 190.32, 33.32,  1.500000)

}

filament_999[548] {

  pt3dclear()

  pt3dadd(299.388, 190.32, 33.32,  1.500000)

  pt3dadd(297.924, 182.268, 36.75,  1.500000)

}

filament_999[549] {

  pt3dclear()

  pt3dadd(297.924, 182.268, 36.75,  1.500000)

  pt3dadd(304.512, 182.268, 37.73,  1.500000)

}

filament_999[550] {

  pt3dclear()

  pt3dadd(297.924, 182.268, 36.75,  1.500000)

  pt3dadd(300.852, 177.144, 40.67,  1.500000)

}

filament_999[551] {

  pt3dclear()

  pt3dadd(300.852, 177.144, 40.67,  1.500000)

  pt3dadd(298.656, 173.484, 41.65,  1.500000)

}

filament_999[552] {

  pt3dclear()

  pt3dadd(300.852, 177.144, 40.67,  1.500000)

  pt3dadd(295.728, 176.412, 43.61,  1.500000)

}

filament_999[553] {

  pt3dclear()

  pt3dadd(300.852, 177.144, 40.67,  1.500000)

  pt3dadd(306.70799999999997, 175.68, 43.12,  1.500000)

}

filament_999[554] {

  pt3dclear()

  pt3dadd(306.70799999999997, 175.68, 43.12,  1.500000)

  pt3dadd(313.296, 174.948, 43.61,  1.500000)

}

filament_999[555] {

  pt3dclear()

  pt3dadd(313.296, 174.948, 43.61,  1.500000)

  pt3dadd(320.616, 175.68, 43.61,  1.500000)

}

filament_999[556] {

  pt3dclear()

  pt3dadd(320.616, 175.68, 43.61,  1.500000)

  pt3dadd(329.4, 176.412, 44.589999999999996,  1.500000)

}

filament_999[557] {

  pt3dclear()

  pt3dadd(329.4, 176.412, 44.589999999999996,  1.500000)

  pt3dadd(331.596, 171.28799999999998, 44.589999999999996,  1.500000)

}

filament_999[558] {

  pt3dclear()

  pt3dadd(329.4, 176.412, 44.589999999999996,  1.500000)

  pt3dadd(335.988, 178.608, 45.57,  1.500000)

}

filament_999[559] {

  pt3dclear()

  pt3dadd(335.988, 178.608, 45.57,  1.500000)

  pt3dadd(341.844, 183.732, 46.06,  1.500000)

}

filament_999[560] {

  pt3dclear()

  pt3dadd(341.844, 183.732, 46.06,  1.500000)

  pt3dadd(347.7, 188.856, 46.06,  1.500000)

}

filament_999[561] {

  pt3dclear()

  pt3dadd(341.844, 183.732, 46.06,  1.500000)

  pt3dadd(348.432, 184.464, 48.51,  1.500000)

}

filament_999[562] {

  pt3dclear()

  pt3dadd(347.7, 188.856, 46.06,  1.500000)

  pt3dadd(352.092, 195.444, 48.019999999999996,  1.500000)

}

filament_999[563] {

  pt3dclear()

  pt3dadd(352.092, 195.444, 48.019999999999996,  1.500000)

  pt3dadd(352.824, 204.228, 49.0,  1.500000)

}

filament_999[564] {

  pt3dclear()

  pt3dadd(352.824, 204.228, 49.0,  1.500000)

  pt3dadd(353.556, 213.012, 49.49,  1.500000)

}

filament_999[565] {

  pt3dclear()

  pt3dadd(353.556, 213.012, 49.49,  1.500000)

  pt3dadd(355.02, 221.796, 50.47,  1.500000)

}

filament_999[566] {

  pt3dclear()

  pt3dadd(355.02, 221.796, 50.47,  1.500000)

  pt3dadd(355.02, 230.57999999999998, 50.47,  1.500000)

}

filament_999[567] {

  pt3dclear()

  pt3dadd(355.02, 230.57999999999998, 50.47,  1.500000)

  pt3dadd(354.288, 239.364, 50.47,  1.500000)

}

filament_999[568] {

  pt3dclear()

  pt3dadd(354.288, 239.364, 50.47,  1.500000)

  pt3dadd(347.7, 242.292, 52.92,  1.500000)

}

filament_999[569] {

  pt3dclear()

  pt3dadd(354.288, 239.364, 50.47,  1.500000)

  pt3dadd(354.288, 245.22, 51.449999999999996,  1.500000)

}

filament_999[570] {

  pt3dclear()

  pt3dadd(354.288, 245.22, 51.449999999999996,  1.500000)

  pt3dadd(355.02, 251.808, 51.449999999999996,  1.500000)

}

filament_999[571] {

  pt3dclear()

  pt3dadd(355.02, 251.808, 51.449999999999996,  1.500000)

  pt3dadd(355.752, 259.128, 51.449999999999996,  1.500000)

}

filament_999[572] {

  pt3dclear()

  pt3dadd(355.752, 259.128, 51.449999999999996,  1.500000)

  pt3dadd(357.216, 267.18, 51.449999999999996,  1.500000)

}

filament_999[573] {

  pt3dclear()

  pt3dadd(357.216, 267.18, 51.449999999999996,  1.500000)

  pt3dadd(361.608, 275.23199999999997, 51.449999999999996,  1.500000)

}

filament_999[574] {

  pt3dclear()

  pt3dadd(361.608, 275.23199999999997, 51.449999999999996,  1.500000)

  pt3dadd(366.73199999999997, 282.552, 51.449999999999996,  1.500000)

}

filament_999[575] {

  pt3dclear()

  pt3dadd(366.73199999999997, 282.552, 51.449999999999996,  1.500000)

  pt3dadd(371.12399999999997, 289.872, 51.449999999999996,  1.500000)

}

filament_999[576] {

  pt3dclear()

  pt3dadd(371.12399999999997, 289.872, 51.449999999999996,  1.500000)

  pt3dadd(374.784, 297.924, 51.94,  1.500000)

}

filament_999[577] {

  pt3dclear()

  pt3dadd(374.784, 297.924, 51.94,  1.500000)

  pt3dadd(375.516, 305.24399999999997, 51.94,  1.500000)

}

filament_999[578] {

  pt3dclear()

  pt3dadd(375.516, 305.24399999999997, 51.94,  1.500000)

  pt3dadd(374.05199999999996, 311.09999999999997, 53.41,  1.500000)

}

filament_999[579] {

  pt3dclear()

  pt3dadd(331.596, 171.28799999999998, 44.589999999999996,  1.500000)

  pt3dadd(331.596, 166.164, 44.1,  1.500000)

}

filament_999[580] {

  pt3dclear()

  pt3dadd(331.596, 166.164, 44.1,  1.500000)

  pt3dadd(331.596, 161.772, 44.589999999999996,  1.500000)

}

filament_999[581] {

  pt3dclear()

  pt3dadd(331.596, 161.772, 44.589999999999996,  1.500000)

  pt3dadd(331.596, 156.648, 44.589999999999996,  1.500000)

}

filament_999[582] {

  pt3dclear()

  pt3dadd(331.596, 156.648, 44.589999999999996,  1.500000)

  pt3dadd(330.864, 151.524, 44.589999999999996,  1.500000)

}

filament_999[583] {

  pt3dclear()

  pt3dadd(330.864, 151.524, 44.589999999999996,  1.500000)

  pt3dadd(330.132, 146.4, 44.589999999999996,  1.500000)

}

filament_999[584] {

  pt3dclear()

  pt3dadd(330.132, 146.4, 44.589999999999996,  1.500000)

  pt3dadd(328.668, 141.276, 43.61,  1.500000)

}

filament_999[585] {

  pt3dclear()

  pt3dadd(328.668, 141.276, 43.61,  1.500000)

  pt3dadd(323.544, 136.884, 44.1,  1.500000)

}

filament_999[586] {

  pt3dclear()

  pt3dadd(323.544, 136.884, 44.1,  1.500000)

  pt3dadd(319.884, 133.956, 44.1,  1.500000)

}

filament_999[587] {

  pt3dclear()

  pt3dadd(319.884, 133.956, 44.1,  1.500000)

  pt3dadd(323.544, 130.296, 43.12,  1.500000)

}

filament_999[588] {

  pt3dclear()

  pt3dadd(323.544, 130.296, 43.12,  1.500000)

  pt3dadd(327.204, 126.636, 43.12,  1.500000)

}

filament_999[589] {

  pt3dclear()

  pt3dadd(327.204, 126.636, 43.12,  1.500000)

  pt3dadd(330.864, 122.244, 43.12,  1.500000)

}

filament_999[590] {

  pt3dclear()

  pt3dadd(330.864, 122.244, 43.12,  1.500000)

  pt3dadd(334.524, 118.584, 42.63,  1.500000)

}

filament_999[591] {

  pt3dclear()

  pt3dadd(334.524, 118.584, 42.63,  1.500000)

  pt3dadd(341.11199999999997, 116.38799999999999, 42.63,  1.500000)

}

filament_999[592] {

  pt3dclear()

  pt3dadd(341.11199999999997, 116.38799999999999, 42.63,  1.500000)

  pt3dadd(347.7, 116.38799999999999, 42.14,  1.500000)

}

filament_999[593] {

  pt3dclear()

  pt3dadd(347.7, 116.38799999999999, 42.14,  1.500000)

  pt3dadd(354.288, 114.192, 42.63,  1.500000)

}

filament_999[594] {

  pt3dclear()

  pt3dadd(354.288, 114.192, 42.63,  1.500000)

  pt3dadd(359.412, 115.65599999999999, 40.18,  1.500000)

}

filament_999[595] {

  pt3dclear()

  pt3dadd(298.656, 173.484, 41.65,  1.500000)

  pt3dadd(297.192, 168.35999999999999, 41.65,  1.500000)

}

filament_999[596] {

  pt3dclear()

  pt3dadd(297.192, 168.35999999999999, 41.65,  1.500000)

  pt3dadd(294.996, 163.968, 41.65,  1.500000)

}

filament_999[597] {

  pt3dclear()

  pt3dadd(294.996, 163.968, 41.65,  1.500000)

  pt3dadd(292.8, 159.576, 42.14,  1.500000)

}

filament_999[598] {

  pt3dclear()

  pt3dadd(292.8, 159.576, 42.14,  1.500000)

  pt3dadd(293.532, 154.452, 42.14,  1.500000)

}

filament_999[599] {

  pt3dclear()

  pt3dadd(292.8, 159.576, 42.14,  1.500000)

  pt3dadd(288.408, 158.844, 42.14,  1.500000)

}

filament_999[600] {

  pt3dclear()

  pt3dadd(288.408, 158.844, 42.14,  1.500000)

  pt3dadd(283.284, 155.916, 42.14,  1.500000)

}

filament_999[601] {

  pt3dclear()

  pt3dadd(283.284, 155.916, 42.14,  1.500000)

  pt3dadd(278.15999999999997, 152.988, 42.14,  1.500000)

}

filament_999[602] {

  pt3dclear()

  pt3dadd(278.15999999999997, 152.988, 42.14,  1.500000)

  pt3dadd(273.036, 150.06, 42.14,  1.500000)

}

filament_999[603] {

  pt3dclear()

  pt3dadd(293.532, 154.452, 42.14,  1.500000)

  pt3dadd(296.46, 149.328, 42.14,  1.500000)

}

filament_999[604] {

  pt3dclear()

  pt3dadd(296.46, 149.328, 42.14,  1.500000)

  pt3dadd(299.388, 146.4, 42.14,  1.500000)

}

filament_999[605] {

  pt3dclear()

  pt3dadd(286.944, 225.456, 27.93,  1.500000)

  pt3dadd(280.356, 223.26, 27.93,  1.500000)

}

filament_999[606] {

  pt3dclear()

  pt3dadd(280.356, 223.26, 27.93,  1.500000)

  pt3dadd(273.036, 222.528, 29.4,  1.500000)

}

filament_999[607] {

  pt3dclear()

  pt3dadd(273.036, 222.528, 29.4,  1.500000)

  pt3dadd(265.716, 223.992, 31.36,  1.500000)

}

filament_999[608] {

  pt3dclear()

  pt3dadd(265.716, 223.992, 31.36,  1.500000)

  pt3dadd(259.86, 227.652, 32.83,  1.500000)

}

filament_999[609] {

  pt3dclear()

  pt3dadd(259.86, 227.652, 32.83,  1.500000)

  pt3dadd(254.736, 231.31199999999998, 34.3,  1.500000)

}

filament_999[610] {

  pt3dclear()

  pt3dadd(254.736, 231.31199999999998, 34.3,  1.500000)

  pt3dadd(251.808, 235.704, 35.769999999999996,  1.500000)

}

filament_999[611] {

  pt3dclear()

  pt3dadd(251.808, 235.704, 35.769999999999996,  1.500000)

  pt3dadd(250.344, 240.828, 37.24,  1.500000)

}

filament_999[612] {

  pt3dclear()

  pt3dadd(250.344, 240.828, 37.24,  1.500000)

  pt3dadd(250.344, 247.416, 39.2,  1.500000)

}

filament_999[613] {

  pt3dclear()

  pt3dadd(250.344, 247.416, 39.2,  1.500000)

  pt3dadd(250.344, 251.808, 40.67,  1.500000)

}

filament_999[614] {

  pt3dclear()

  pt3dadd(250.344, 251.808, 40.67,  1.500000)

  pt3dadd(249.612, 259.86, 41.65,  1.500000)

}

filament_999[615] {

  pt3dclear()

  pt3dadd(250.344, 251.808, 40.67,  1.500000)

  pt3dadd(254.736, 257.664, 41.16,  1.500000)

}

filament_999[616] {

  pt3dclear()

  pt3dadd(254.736, 257.664, 41.16,  1.500000)

  pt3dadd(261.324, 259.86, 41.16,  1.500000)

}

filament_999[617] {

  pt3dclear()

  pt3dadd(261.324, 259.86, 41.16,  1.500000)

  pt3dadd(267.912, 261.324, 41.16,  1.500000)

}

filament_999[618] {

  pt3dclear()

  pt3dadd(267.912, 261.324, 41.16,  1.500000)

  pt3dadd(275.23199999999997, 261.324, 41.16,  1.500000)

}

filament_999[619] {

  pt3dclear()

  pt3dadd(275.23199999999997, 261.324, 41.16,  1.500000)

  pt3dadd(282.552, 261.324, 40.18,  1.500000)

}

filament_999[620] {

  pt3dclear()

  pt3dadd(282.552, 261.324, 40.18,  1.500000)

  pt3dadd(289.14, 259.86, 39.2,  1.500000)

}

filament_999[621] {

  pt3dclear()

  pt3dadd(289.14, 259.86, 39.2,  1.500000)

  pt3dadd(295.728, 258.396, 38.71,  1.500000)

}

filament_999[622] {

  pt3dclear()

  pt3dadd(295.728, 258.396, 38.71,  1.500000)

  pt3dadd(302.316, 256.2, 38.71,  1.500000)

}

filament_999[623] {

  pt3dclear()

  pt3dadd(302.316, 256.2, 38.71,  1.500000)

  pt3dadd(308.17199999999997, 253.272, 38.22,  1.500000)

}

filament_999[624] {

  pt3dclear()

  pt3dadd(308.17199999999997, 253.272, 38.22,  1.500000)

  pt3dadd(314.028, 250.344, 38.22,  1.500000)

}

filament_999[625] {

  pt3dclear()

  pt3dadd(314.028, 250.344, 38.22,  1.500000)

  pt3dadd(319.884, 247.416, 38.22,  1.500000)

}

filament_999[626] {

  pt3dclear()

  pt3dadd(319.884, 247.416, 38.22,  1.500000)

  pt3dadd(325.74, 243.756, 38.22,  1.500000)

}

filament_999[627] {

  pt3dclear()

  pt3dadd(325.74, 243.756, 38.22,  1.500000)

  pt3dadd(332.328, 240.096, 38.71,  1.500000)

}

filament_999[628] {

  pt3dclear()

  pt3dadd(332.328, 240.096, 38.71,  1.500000)

  pt3dadd(340.38, 237.168, 38.71,  1.500000)

}

filament_999[629] {

  pt3dclear()

  pt3dadd(340.38, 237.168, 38.71,  1.500000)

  pt3dadd(349.164, 234.24, 39.69,  1.500000)

}

filament_999[630] {

  pt3dclear()

  pt3dadd(349.164, 234.24, 39.69,  1.500000)

  pt3dadd(358.68, 232.77599999999998, 40.67,  1.500000)

}

filament_999[631] {

  pt3dclear()

  pt3dadd(358.68, 232.77599999999998, 40.67,  1.500000)

  pt3dadd(368.19599999999997, 229.84799999999998, 40.67,  1.500000)

}

filament_999[632] {

  pt3dclear()

  pt3dadd(368.19599999999997, 229.84799999999998, 40.67,  1.500000)

  pt3dadd(376.248, 227.652, 42.14,  1.500000)

}

filament_999[633] {

  pt3dclear()

  pt3dadd(376.248, 227.652, 42.14,  1.500000)

  pt3dadd(384.3, 227.652, 42.14,  1.500000)

}

filament_999[634] {

  pt3dclear()

  pt3dadd(384.3, 227.652, 42.14,  1.500000)

  pt3dadd(390.888, 230.57999999999998, 42.14,  1.500000)

}

filament_999[635] {

  pt3dclear()

  pt3dadd(390.888, 230.57999999999998, 42.14,  1.500000)

  pt3dadd(398.20799999999997, 231.31199999999998, 41.65,  1.500000)

}

filament_999[636] {

  pt3dclear()

  pt3dadd(398.20799999999997, 231.31199999999998, 41.65,  1.500000)

  pt3dadd(404.796, 231.31199999999998, 38.71,  1.500000)

}

filament_999[637] {

  pt3dclear()

  pt3dadd(404.796, 231.31199999999998, 38.71,  1.500000)

  pt3dadd(410.652, 231.31199999999998, 36.75,  1.500000)

}

filament_999[638] {

  pt3dclear()

  pt3dadd(410.652, 231.31199999999998, 36.75,  1.500000)

  pt3dadd(415.044, 234.24, 36.26,  1.500000)

}

filament_999[639] {

  pt3dclear()

  pt3dadd(415.044, 234.24, 36.26,  1.500000)

  pt3dadd(420.168, 237.168, 35.28,  1.500000)

}

filament_999[640] {

  pt3dclear()

  pt3dadd(420.168, 237.168, 35.28,  1.500000)

  pt3dadd(425.292, 240.096, 32.339999999999996,  1.500000)

}

filament_999[641] {

  pt3dclear()

  pt3dadd(249.612, 259.86, 41.65,  1.500000)

  pt3dadd(249.612, 264.984, 43.61,  1.500000)

}

filament_999[642] {

  pt3dclear()

  pt3dadd(249.612, 264.984, 43.61,  1.500000)

  pt3dadd(249.612, 270.84, 43.61,  1.500000)

}

filament_999[643] {

  pt3dclear()

  pt3dadd(249.612, 270.84, 43.61,  1.500000)

  pt3dadd(248.88, 274.5, 46.55,  1.500000)

}

filament_999[644] {

  pt3dclear()

  pt3dadd(248.88, 274.5, 46.55,  1.500000)

  pt3dadd(244.488, 281.08799999999997, 47.53,  1.500000)

}

filament_999[645] {

  pt3dclear()

  pt3dadd(248.88, 274.5, 46.55,  1.500000)

  pt3dadd(251.076, 279.62399999999997, 45.57,  1.500000)

}

filament_999[646] {

  pt3dclear()

  pt3dadd(251.076, 279.62399999999997, 45.57,  1.500000)

  pt3dadd(252.54, 285.48, 44.1,  1.500000)

}

filament_999[647] {

  pt3dclear()

  pt3dadd(252.54, 285.48, 44.1,  1.500000)

  pt3dadd(254.004, 291.336, 44.1,  1.500000)

}

filament_999[648] {

  pt3dclear()

  pt3dadd(254.004, 291.336, 44.1,  1.500000)

  pt3dadd(254.736, 297.924, 43.61,  1.500000)

}

filament_999[649] {

  pt3dclear()

  pt3dadd(254.736, 297.924, 43.61,  1.500000)

  pt3dadd(256.2, 304.512, 44.589999999999996,  1.500000)

}

filament_999[650] {

  pt3dclear()

  pt3dadd(256.2, 304.512, 44.589999999999996,  1.500000)

  pt3dadd(257.664, 308.904, 44.589999999999996,  1.500000)

}

filament_999[651] {

  pt3dclear()

  pt3dadd(257.664, 308.904, 44.589999999999996,  1.500000)

  pt3dadd(257.664, 314.028, 44.1,  1.500000)

}

filament_999[652] {

  pt3dclear()

  pt3dadd(257.664, 314.028, 44.1,  1.500000)

  pt3dadd(257.664, 319.152, 44.1,  1.500000)

}

filament_999[653] {

  pt3dclear()

  pt3dadd(257.664, 319.152, 44.1,  1.500000)

  pt3dadd(257.664, 325.008, 44.1,  1.500000)

}

filament_999[654] {

  pt3dclear()

  pt3dadd(257.664, 325.008, 44.1,  1.500000)

  pt3dadd(258.396, 332.328, 42.14,  1.500000)

}

filament_999[655] {

  pt3dclear()

  pt3dadd(258.396, 332.328, 42.14,  1.500000)

  pt3dadd(261.324, 339.64799999999997, 41.16,  1.500000)

}

filament_999[656] {

  pt3dclear()

  pt3dadd(261.324, 339.64799999999997, 41.16,  1.500000)

  pt3dadd(264.252, 346.968, 41.65,  1.500000)

}

filament_999[657] {

  pt3dclear()

  pt3dadd(264.252, 346.968, 41.65,  1.500000)

  pt3dadd(265.716, 353.556, 41.65,  1.500000)

}

filament_999[658] {

  pt3dclear()

  pt3dadd(265.716, 353.556, 41.65,  1.500000)

  pt3dadd(266.448, 360.144, 43.61,  1.500000)

}

filament_999[659] {

  pt3dclear()

  pt3dadd(266.448, 360.144, 43.61,  1.500000)

  pt3dadd(266.448, 367.464, 44.1,  1.500000)

}

filament_999[660] {

  pt3dclear()

  pt3dadd(266.448, 367.464, 44.1,  1.500000)

  pt3dadd(265.716, 374.784, 46.06,  1.500000)

}

filament_999[661] {

  pt3dclear()

  pt3dadd(265.716, 374.784, 46.06,  1.500000)

  pt3dadd(265.716, 382.104, 46.06,  1.500000)

}

filament_999[662] {

  pt3dclear()

  pt3dadd(265.716, 382.104, 46.06,  1.500000)

  pt3dadd(266.448, 390.156, 46.06,  1.500000)

}

filament_999[663] {

  pt3dclear()

  pt3dadd(266.448, 390.156, 46.06,  1.500000)

  pt3dadd(270.84, 398.20799999999997, 45.57,  1.500000)

}

filament_999[664] {

  pt3dclear()

  pt3dadd(270.84, 398.20799999999997, 45.57,  1.500000)

  pt3dadd(276.69599999999997, 405.52799999999996, 45.57,  1.500000)

}

filament_999[665] {

  pt3dclear()

  pt3dadd(276.69599999999997, 405.52799999999996, 45.57,  1.500000)

  pt3dadd(282.552, 412.848, 45.57,  1.500000)

}

filament_999[666] {

  pt3dclear()

  pt3dadd(282.552, 412.848, 45.57,  1.500000)

  pt3dadd(287.676, 420.168, 45.57,  1.500000)

}

filament_999[667] {

  pt3dclear()

  pt3dadd(287.676, 420.168, 45.57,  1.500000)

  pt3dadd(292.068, 427.488, 45.57,  1.500000)

}

filament_999[668] {

  pt3dclear()

  pt3dadd(292.068, 427.488, 45.57,  1.500000)

  pt3dadd(294.996, 434.808, 47.04,  1.500000)

}

filament_999[669] {

  pt3dclear()

  pt3dadd(294.996, 434.808, 47.04,  1.500000)

  pt3dadd(295.728, 441.396, 47.04,  1.500000)

}

filament_999[670] {

  pt3dclear()

  pt3dadd(295.728, 441.396, 47.04,  1.500000)

  pt3dadd(299.388, 447.984, 47.04,  1.500000)

}

filament_999[671] {

  pt3dclear()

  pt3dadd(299.388, 447.984, 47.04,  1.500000)

  pt3dadd(300.852, 455.304, 47.53,  1.500000)

}

filament_999[672] {

  pt3dclear()

  pt3dadd(300.852, 455.304, 47.53,  1.500000)

  pt3dadd(301.584, 463.356, 49.49,  1.500000)

}

filament_999[673] {

  pt3dclear()

  pt3dadd(301.584, 463.356, 49.49,  1.500000)

  pt3dadd(302.316, 471.408, 50.47,  1.500000)

}

filament_999[674] {

  pt3dclear()

  pt3dadd(302.316, 471.408, 50.47,  1.500000)

  pt3dadd(304.512, 479.46, 50.96,  1.500000)

}

filament_999[675] {

  pt3dclear()

  pt3dadd(304.512, 479.46, 50.96,  1.500000)

  pt3dadd(305.976, 487.512, 51.94,  1.500000)

}

filament_999[676] {

  pt3dclear()

  pt3dadd(305.976, 487.512, 51.94,  1.500000)

  pt3dadd(308.17199999999997, 495.56399999999996, 51.94,  1.500000)

}

filament_999[677] {

  pt3dclear()

  pt3dadd(308.17199999999997, 495.56399999999996, 51.94,  1.500000)

  pt3dadd(310.368, 503.616, 51.94,  1.500000)

}

filament_999[678] {

  pt3dclear()

  pt3dadd(310.368, 503.616, 51.94,  1.500000)

  pt3dadd(312.564, 512.4, 51.94,  1.500000)

}

filament_999[679] {

  pt3dclear()

  pt3dadd(312.564, 512.4, 51.94,  1.500000)

  pt3dadd(313.296, 521.184, 51.94,  1.500000)

}

filament_999[680] {

  pt3dclear()

  pt3dadd(313.296, 521.184, 51.94,  1.500000)

  pt3dadd(313.296, 529.968, 51.94,  1.500000)

}

filament_999[681] {

  pt3dclear()

  pt3dadd(313.296, 529.968, 51.94,  1.500000)

  pt3dadd(314.028, 538.752, 51.94,  1.500000)

}

filament_999[682] {

  pt3dclear()

  pt3dadd(314.028, 538.752, 51.94,  1.500000)

  pt3dadd(317.688, 545.34, 51.449999999999996,  1.500000)

}

filament_999[683] {

  pt3dclear()

  pt3dadd(317.688, 545.34, 51.449999999999996,  1.500000)

  pt3dadd(319.884, 552.66, 49.98,  1.500000)

}

filament_999[684] {

  pt3dclear()

  pt3dadd(319.884, 552.66, 49.98,  1.500000)

  pt3dadd(319.884, 560.712, 48.019999999999996,  1.500000)

}

filament_999[685] {

  pt3dclear()

  pt3dadd(319.884, 560.712, 48.019999999999996,  1.500000)

  pt3dadd(319.884, 569.496, 47.04,  1.500000)

}

filament_999[686] {

  pt3dclear()

  pt3dadd(319.884, 569.496, 47.04,  1.500000)

  pt3dadd(319.152, 578.28, 44.1,  1.500000)

}

filament_999[687] {

  pt3dclear()

  pt3dadd(319.884, 569.496, 47.04,  1.500000)

  pt3dadd(321.348, 575.352, 45.57,  1.500000)

}

filament_999[688] {

  pt3dclear()

  pt3dadd(319.152, 578.28, 44.1,  1.500000)

  pt3dadd(319.152, 587.064, 44.1,  1.500000)

}

filament_999[689] {

  pt3dclear()

  pt3dadd(319.152, 587.064, 44.1,  1.500000)

  pt3dadd(319.152, 595.848, 42.63,  1.500000)

}

filament_999[690] {

  pt3dclear()

  pt3dadd(319.152, 595.848, 42.63,  1.500000)

  pt3dadd(319.152, 600.24, 41.16,  1.500000)

}

filament_999[691] {

  pt3dclear()

  pt3dadd(319.152, 600.24, 41.16,  1.500000)

  pt3dadd(322.812, 603.9, 39.69,  1.500000)

}

filament_999[692] {

  pt3dclear()

  pt3dadd(319.152, 600.24, 41.16,  1.500000)

  pt3dadd(316.224, 603.9, 41.16,  1.500000)

}

filament_999[693] {

  pt3dclear()

  pt3dadd(316.224, 603.9, 41.16,  1.500000)

  pt3dadd(314.76, 609.756, 41.16,  1.500000)

}

filament_999[694] {

  pt3dclear()

  pt3dadd(314.76, 609.756, 41.16,  1.500000)

  pt3dadd(314.028, 617.076, 40.18,  1.500000)

}

filament_999[695] {

  pt3dclear()

  pt3dadd(314.028, 617.076, 40.18,  1.500000)

  pt3dadd(313.296, 624.396, 40.18,  1.500000)

}

filament_999[696] {

  pt3dclear()

  pt3dadd(313.296, 624.396, 40.18,  1.500000)

  pt3dadd(311.832, 631.716, 39.2,  1.500000)

}

filament_999[697] {

  pt3dclear()

  pt3dadd(311.832, 631.716, 39.2,  1.500000)

  pt3dadd(310.368, 639.036, 38.22,  1.500000)

}

filament_999[698] {

  pt3dclear()

  pt3dadd(310.368, 639.036, 38.22,  1.500000)

  pt3dadd(308.17199999999997, 646.356, 37.24,  1.500000)

}

filament_999[699] {

  pt3dclear()

  pt3dadd(308.17199999999997, 646.356, 37.24,  1.500000)

  pt3dadd(306.70799999999997, 654.408, 36.75,  1.500000)

}

filament_999[700] {

  pt3dclear()

  pt3dadd(306.70799999999997, 654.408, 36.75,  1.500000)

  pt3dadd(305.976, 663.192, 35.769999999999996,  1.500000)

}

filament_999[701] {

  pt3dclear()

  pt3dadd(305.976, 663.192, 35.769999999999996,  1.500000)

  pt3dadd(304.512, 672.708, 34.79,  1.500000)

}

filament_999[702] {

  pt3dclear()

  pt3dadd(304.512, 672.708, 34.79,  1.500000)

  pt3dadd(303.048, 682.2239999999999, 34.79,  1.500000)

}

filament_999[703] {

  pt3dclear()

  pt3dadd(303.048, 682.2239999999999, 34.79,  1.500000)

  pt3dadd(301.584, 691.74, 34.79,  1.500000)

}

filament_999[704] {

  pt3dclear()

  pt3dadd(301.584, 691.74, 34.79,  1.500000)

  pt3dadd(299.388, 701.256, 32.83,  1.500000)

}

filament_999[705] {

  pt3dclear()

  pt3dadd(299.388, 701.256, 32.83,  1.500000)

  pt3dadd(297.192, 710.7719999999999, 31.36,  1.500000)

}

filament_999[706] {

  pt3dclear()

  pt3dadd(297.192, 710.7719999999999, 31.36,  1.500000)

  pt3dadd(295.728, 720.288, 31.36,  1.500000)

}

filament_999[707] {

  pt3dclear()

  pt3dadd(295.728, 720.288, 31.36,  1.500000)

  pt3dadd(292.8, 729.804, 31.36,  1.500000)

}

filament_999[708] {

  pt3dclear()

  pt3dadd(292.8, 729.804, 31.36,  1.500000)

  pt3dadd(288.408, 739.3199999999999, 31.36,  1.500000)

}

filament_999[709] {

  pt3dclear()

  pt3dadd(288.408, 739.3199999999999, 31.36,  1.500000)

  pt3dadd(286.944, 748.1039999999999, 31.36,  1.500000)

}

filament_999[710] {

  pt3dclear()

  pt3dadd(322.812, 603.9, 39.69,  1.500000)

  pt3dadd(325.74, 609.756, 38.22,  1.500000)

}

filament_999[711] {

  pt3dclear()

  pt3dadd(325.74, 609.756, 38.22,  1.500000)

  pt3dadd(327.204, 617.076, 38.22,  1.500000)

}

filament_999[712] {

  pt3dclear()

  pt3dadd(327.204, 617.076, 38.22,  1.500000)

  pt3dadd(329.4, 625.128, 37.73,  1.500000)

}

filament_999[713] {

  pt3dclear()

  pt3dadd(329.4, 625.128, 37.73,  1.500000)

  pt3dadd(331.596, 633.18, 37.73,  1.500000)

}

filament_999[714] {

  pt3dclear()

  pt3dadd(331.596, 633.18, 37.73,  1.500000)

  pt3dadd(333.792, 639.036, 35.769999999999996,  1.500000)

}

filament_999[715] {

  pt3dclear()

  pt3dadd(333.792, 639.036, 35.769999999999996,  1.500000)

  pt3dadd(335.256, 645.624, 35.28,  1.500000)

}

filament_999[716] {

  pt3dclear()

  pt3dadd(335.256, 645.624, 35.28,  1.500000)

  pt3dadd(336.71999999999997, 652.212, 35.28,  1.500000)

}

filament_999[717] {

  pt3dclear()

  pt3dadd(336.71999999999997, 652.212, 35.28,  1.500000)

  pt3dadd(337.452, 658.8, 34.3,  1.500000)

}

filament_999[718] {

  pt3dclear()

  pt3dadd(337.452, 658.8, 34.3,  1.500000)

  pt3dadd(338.916, 666.12, 32.339999999999996,  1.500000)

}

filament_999[719] {

  pt3dclear()

  pt3dadd(338.916, 666.12, 32.339999999999996,  1.500000)

  pt3dadd(340.38, 673.4399999999999, 32.339999999999996,  1.500000)

}

filament_999[720] {

  pt3dclear()

  pt3dadd(340.38, 673.4399999999999, 32.339999999999996,  1.500000)

  pt3dadd(341.11199999999997, 680.76, 30.38,  1.500000)

}

filament_999[721] {

  pt3dclear()

  pt3dadd(341.11199999999997, 680.76, 30.38,  1.500000)

  pt3dadd(341.844, 688.08, 30.38,  1.500000)

}

filament_999[722] {

  pt3dclear()

  pt3dadd(341.844, 688.08, 30.38,  1.500000)

  pt3dadd(344.04, 695.4, 29.4,  1.500000)

}

filament_999[723] {

  pt3dclear()

  pt3dadd(344.04, 695.4, 29.4,  1.500000)

  pt3dadd(346.236, 702.72, 29.4,  1.500000)

}

filament_999[724] {

  pt3dclear()

  pt3dadd(346.236, 702.72, 29.4,  1.500000)

  pt3dadd(347.7, 710.7719999999999, 28.419999999999998,  1.500000)

}

filament_999[725] {

  pt3dclear()

  pt3dadd(347.7, 710.7719999999999, 28.419999999999998,  1.500000)

  pt3dadd(349.164, 718.824, 27.93,  1.500000)

}

filament_999[726] {

  pt3dclear()

  pt3dadd(349.164, 718.824, 27.93,  1.500000)

  pt3dadd(352.092, 726.876, 26.95,  1.500000)

}

filament_999[727] {

  pt3dclear()

  pt3dadd(352.092, 726.876, 26.95,  1.500000)

  pt3dadd(355.752, 734.928, 26.95,  1.500000)

}

filament_999[728] {

  pt3dclear()

  pt3dadd(355.752, 734.928, 26.95,  1.500000)

  pt3dadd(360.144, 742.98, 26.46,  1.500000)

}

filament_999[729] {

  pt3dclear()

  pt3dadd(360.144, 742.98, 26.46,  1.500000)

  pt3dadd(363.804, 749.568, 26.46,  1.500000)

}

filament_999[730] {

  pt3dclear()

  pt3dadd(324.276, 284.748, 27.439999999999998,  1.500000)

  pt3dadd(319.152, 284.748, 26.46,  1.500000)

}

filament_999[731] {

  pt3dclear()

  pt3dadd(319.152, 284.748, 26.46,  1.500000)

  pt3dadd(313.296, 284.748, 25.97,  1.500000)

}

filament_999[732] {

  pt3dclear()

  pt3dadd(313.296, 284.748, 25.97,  1.500000)

  pt3dadd(307.44, 284.016, 25.97,  1.500000)

}

filament_999[733] {

  pt3dclear()

  pt3dadd(313.296, 284.748, 25.97,  1.500000)

  pt3dadd(311.09999999999997, 286.212, 24.5,  1.500000)

}

filament_999[734] {

  pt3dclear()

  pt3dadd(307.44, 284.016, 25.97,  1.500000)

  pt3dadd(302.316, 282.552, 25.97,  1.500000)

}

filament_999[735] {

  pt3dclear()

  pt3dadd(302.316, 282.552, 25.97,  1.500000)

  pt3dadd(297.192, 280.356, 25.97,  1.500000)

}

filament_999[736] {

  pt3dclear()

  pt3dadd(297.192, 280.356, 25.97,  1.500000)

  pt3dadd(291.336, 279.62399999999997, 25.97,  1.500000)

}

filament_999[737] {

  pt3dclear()

  pt3dadd(291.336, 279.62399999999997, 25.97,  1.500000)

  pt3dadd(283.284, 281.08799999999997, 25.97,  1.500000)

}

filament_999[738] {

  pt3dclear()

  pt3dadd(283.284, 281.08799999999997, 25.97,  1.500000)

  pt3dadd(276.69599999999997, 283.284, 25.48,  1.500000)

}

filament_999[739] {

  pt3dclear()

  pt3dadd(276.69599999999997, 283.284, 25.48,  1.500000)

  pt3dadd(270.108, 282.552, 25.48,  1.500000)

}

filament_999[740] {

  pt3dclear()

  pt3dadd(270.108, 282.552, 25.48,  1.500000)

  pt3dadd(270.84, 287.676, 25.97,  1.500000)

}

filament_999[741] {

  pt3dclear()

  pt3dadd(270.108, 282.552, 25.48,  1.500000)

  pt3dadd(263.52, 280.356, 25.48,  1.500000)

}

filament_999[742] {

  pt3dclear()

  pt3dadd(263.52, 280.356, 25.48,  1.500000)

  pt3dadd(256.932, 278.15999999999997, 25.48,  1.500000)

}

filament_999[743] {

  pt3dclear()

  pt3dadd(256.932, 278.15999999999997, 25.48,  1.500000)

  pt3dadd(251.808, 274.5, 25.48,  1.500000)

}

filament_999[744] {

  pt3dclear()

  pt3dadd(251.808, 274.5, 25.48,  1.500000)

  pt3dadd(248.88, 270.108, 25.48,  1.500000)

}

filament_999[745] {

  pt3dclear()

  pt3dadd(248.88, 270.108, 25.48,  1.500000)

  pt3dadd(248.88, 264.984, 25.48,  1.500000)

}

filament_999[746] {

  pt3dclear()

  pt3dadd(248.88, 270.108, 25.48,  1.500000)

  pt3dadd(243.756, 270.108, 24.99,  1.500000)

}

filament_999[747] {

  pt3dclear()

  pt3dadd(248.88, 264.984, 25.48,  1.500000)

  pt3dadd(249.612, 259.128, 25.48,  1.500000)

}

filament_999[748] {

  pt3dclear()

  pt3dadd(249.612, 259.128, 25.48,  1.500000)

  pt3dadd(251.076, 253.272, 25.48,  1.500000)

}

filament_999[749] {

  pt3dclear()

  pt3dadd(251.076, 253.272, 25.48,  1.500000)

  pt3dadd(251.808, 247.416, 25.48,  1.500000)

}

filament_999[750] {

  pt3dclear()

  pt3dadd(251.808, 247.416, 25.48,  1.500000)

  pt3dadd(251.076, 241.56, 25.48,  1.500000)

}

filament_999[751] {

  pt3dclear()

  pt3dadd(251.076, 241.56, 25.48,  1.500000)

  pt3dadd(250.344, 235.704, 25.48,  1.500000)

}

filament_999[752] {

  pt3dclear()

  pt3dadd(250.344, 235.704, 25.48,  1.500000)

  pt3dadd(249.612, 229.84799999999998, 25.48,  1.500000)

}

filament_999[753] {

  pt3dclear()

  pt3dadd(249.612, 229.84799999999998, 25.48,  1.500000)

  pt3dadd(247.416, 226.188, 25.48,  1.500000)

}

filament_999[754] {

  pt3dclear()

  pt3dadd(247.416, 226.188, 25.48,  1.500000)

  pt3dadd(252.54, 228.384, 24.99,  1.500000)

}

filament_999[755] {

  pt3dclear()

  pt3dadd(247.416, 226.188, 25.48,  1.500000)

  pt3dadd(241.56, 222.528, 25.48,  1.500000)

}

filament_999[756] {

  pt3dclear()

  pt3dadd(241.56, 222.528, 25.48,  1.500000)

  pt3dadd(235.704, 219.6, 26.46,  1.500000)

}

filament_999[757] {

  pt3dclear()

  pt3dadd(235.704, 219.6, 26.46,  1.500000)

  pt3dadd(232.04399999999998, 218.136, 28.419999999999998,  1.500000)

}

filament_999[758] {

  pt3dclear()

  pt3dadd(232.04399999999998, 218.136, 28.419999999999998,  1.500000)

  pt3dadd(229.11599999999999, 213.744, 28.91,  1.500000)

}

filament_999[759] {

  pt3dclear()

  pt3dadd(229.11599999999999, 213.744, 28.91,  1.500000)

  pt3dadd(228.384, 209.352, 28.419999999999998,  1.500000)

}

filament_999[760] {

  pt3dclear()

  pt3dadd(229.11599999999999, 213.744, 28.91,  1.500000)

  pt3dadd(224.724, 213.744, 28.91,  1.500000)

}

filament_999[761] {

  pt3dclear()

  pt3dadd(224.724, 213.744, 28.91,  1.500000)

  pt3dadd(221.064, 215.94, 28.419999999999998,  1.500000)

}

filament_999[762] {

  pt3dclear()

  pt3dadd(221.064, 215.94, 28.419999999999998,  1.500000)

  pt3dadd(219.6, 220.332, 30.87,  1.500000)

}

filament_999[763] {

  pt3dclear()

  pt3dadd(228.384, 209.352, 28.419999999999998,  1.500000)

  pt3dadd(228.384, 205.692, 27.93,  1.500000)

}

filament_999[764] {

  pt3dclear()

  pt3dadd(228.384, 205.692, 27.93,  1.500000)

  pt3dadd(225.456, 202.76399999999998, 27.93,  1.500000)

}

filament_999[765] {

  pt3dclear()

  pt3dadd(228.384, 205.692, 27.93,  1.500000)

  pt3dadd(232.04399999999998, 204.228, 27.93,  1.500000)

}

filament_999[766] {

  pt3dclear()

  pt3dadd(225.456, 202.76399999999998, 27.93,  1.500000)

  pt3dadd(223.26, 198.37199999999999, 27.93,  1.500000)

}

filament_999[767] {

  pt3dclear()

  pt3dadd(223.26, 198.37199999999999, 27.93,  1.500000)

  pt3dadd(224.724, 192.516, 27.93,  1.500000)

}

filament_999[768] {

  pt3dclear()

  pt3dadd(224.724, 192.516, 27.93,  1.500000)

  pt3dadd(226.188, 186.66, 27.93,  1.500000)

}

filament_999[769] {

  pt3dclear()

  pt3dadd(226.188, 186.66, 27.93,  1.500000)

  pt3dadd(229.11599999999999, 182.268, 28.91,  1.500000)

}

filament_999[770] {

  pt3dclear()

  pt3dadd(229.11599999999999, 182.268, 28.91,  1.500000)

  pt3dadd(234.24, 180.072, 29.89,  1.500000)

}

filament_999[771] {

  pt3dclear()

  pt3dadd(234.24, 180.072, 29.89,  1.500000)

  pt3dadd(240.096, 178.608, 29.89,  1.500000)

}

filament_999[772] {

  pt3dclear()

  pt3dadd(240.096, 178.608, 29.89,  1.500000)

  pt3dadd(243.756, 178.608, 30.38,  1.500000)

}

filament_999[773] {

  pt3dclear()

  pt3dadd(243.756, 178.608, 30.38,  1.500000)

  pt3dadd(246.684, 181.536, 28.91,  1.500000)

}

filament_999[774] {

  pt3dclear()

  pt3dadd(243.756, 178.608, 30.38,  1.500000)

  pt3dadd(246.684, 175.68, 31.36,  1.500000)

}

filament_999[775] {

  pt3dclear()

  pt3dadd(326.472, 307.44, 30.38,  1.500000)

  pt3dadd(320.616, 308.17199999999997, 31.36,  1.500000)

}

filament_999[776] {

  pt3dclear()

  pt3dadd(326.472, 307.44, 30.38,  1.500000)

  pt3dadd(324.276, 310.368, 32.339999999999996,  1.500000)

}

filament_999[777] {

  pt3dclear()

  pt3dadd(324.276, 310.368, 32.339999999999996,  1.500000)

  pt3dadd(324.276, 314.028, 33.32,  1.500000)

}

filament_999[778] {

  pt3dclear()

  pt3dadd(324.276, 314.028, 33.32,  1.500000)

  pt3dadd(322.812, 318.42, 33.32,  1.500000)

}

filament_999[779] {

  pt3dclear()

  pt3dadd(324.276, 314.028, 33.32,  1.500000)

  pt3dadd(330.132, 316.224, 37.24,  1.500000)

}

filament_999[780] {

  pt3dclear()

  pt3dadd(322.812, 318.42, 33.32,  1.500000)

  pt3dadd(319.152, 322.08, 34.3,  1.500000)

}

filament_999[781] {

  pt3dclear()

  pt3dadd(319.152, 322.08, 34.3,  1.500000)

  pt3dadd(314.76, 325.74, 34.3,  1.500000)

}

filament_999[782] {

  pt3dclear()

  pt3dadd(314.76, 325.74, 34.3,  1.500000)

  pt3dadd(311.832, 329.4, 34.3,  1.500000)

}

filament_999[783] {

  pt3dclear()

  pt3dadd(311.832, 329.4, 34.3,  1.500000)

  pt3dadd(311.09999999999997, 333.792, 34.79,  1.500000)

}

filament_999[784] {

  pt3dclear()

  pt3dadd(311.832, 329.4, 34.3,  1.500000)

  pt3dadd(305.976, 330.864, 34.3,  1.500000)

}

filament_999[785] {

  pt3dclear()

  pt3dadd(305.976, 330.864, 34.3,  1.500000)

  pt3dadd(300.12, 332.328, 34.3,  1.500000)

}

filament_999[786] {

  pt3dclear()

  pt3dadd(300.12, 332.328, 34.3,  1.500000)

  pt3dadd(294.996, 333.792, 34.3,  1.500000)

}

filament_999[787] {

  pt3dclear()

  pt3dadd(294.996, 333.792, 34.3,  1.500000)

  pt3dadd(292.068, 336.71999999999997, 34.3,  1.500000)

}

filament_999[788] {

  pt3dclear()

  pt3dadd(292.068, 336.71999999999997, 34.3,  1.500000)

  pt3dadd(289.14, 340.38, 34.3,  1.500000)

}

filament_999[789] {

  pt3dclear()

  pt3dadd(289.14, 340.38, 34.3,  1.500000)

  pt3dadd(285.48, 344.04, 35.28,  1.500000)

}

filament_999[790] {

  pt3dclear()

  pt3dadd(285.48, 344.04, 35.28,  1.500000)

  pt3dadd(282.552, 348.432, 36.26,  1.500000)

}

filament_999[791] {

  pt3dclear()

  pt3dadd(282.552, 348.432, 36.26,  1.500000)

  pt3dadd(281.08799999999997, 352.824, 38.22,  1.500000)

}

filament_999[792] {

  pt3dclear()

  pt3dadd(320.616, 308.17199999999997, 31.36,  1.500000)

  pt3dadd(313.296, 305.976, 31.36,  1.500000)

}

filament_999[793] {

  pt3dclear()

  pt3dadd(313.296, 305.976, 31.36,  1.500000)

  pt3dadd(306.70799999999997, 303.048, 31.849999999999998,  1.500000)

}

filament_999[794] {

  pt3dclear()

  pt3dadd(306.70799999999997, 303.048, 31.849999999999998,  1.500000)

  pt3dadd(300.12, 300.852, 31.849999999999998,  1.500000)

}

filament_999[795] {

  pt3dclear()

  pt3dadd(300.12, 300.852, 31.849999999999998,  1.500000)

  pt3dadd(293.532, 299.388, 32.339999999999996,  1.500000)

}

filament_999[796] {

  pt3dclear()

  pt3dadd(300.12, 300.852, 31.849999999999998,  1.500000)

  pt3dadd(297.192, 298.656, 33.81,  1.500000)

}

filament_999[797] {

  pt3dclear()

  pt3dadd(293.532, 299.388, 32.339999999999996,  1.500000)

  pt3dadd(286.944, 299.388, 32.339999999999996,  1.500000)

}

filament_999[798] {

  pt3dclear()

  pt3dadd(286.944, 299.388, 32.339999999999996,  1.500000)

  pt3dadd(282.552, 297.192, 33.32,  1.500000)

}

filament_999[799] {

  pt3dclear()

  pt3dadd(286.944, 299.388, 32.339999999999996,  1.500000)

  pt3dadd(281.08799999999997, 302.316, 32.339999999999996,  1.500000)

}

filament_999[800] {

  pt3dclear()

  pt3dadd(281.08799999999997, 302.316, 32.339999999999996,  1.500000)

  pt3dadd(277.428, 305.24399999999997, 33.81,  1.500000)

}

filament_999[801] {

  pt3dclear()

  pt3dadd(277.428, 305.24399999999997, 33.81,  1.500000)

  pt3dadd(273.768, 304.512, 36.26,  1.500000)

}

filament_999[802] {

  pt3dclear()

  pt3dadd(273.768, 304.512, 36.26,  1.500000)

  pt3dadd(270.108, 305.24399999999997, 39.2,  1.500000)

}

filament_999[803] {

  pt3dclear()

  pt3dadd(270.108, 305.24399999999997, 39.2,  1.500000)

  pt3dadd(266.448, 306.70799999999997, 41.65,  1.500000)

}

filament_999[804] {

  pt3dclear()

  pt3dadd(282.552, 297.192, 33.32,  1.500000)

  pt3dadd(278.15999999999997, 294.264, 32.339999999999996,  1.500000)

}

filament_999[805] {

  pt3dclear()

  pt3dadd(278.15999999999997, 294.264, 32.339999999999996,  1.500000)

  pt3dadd(273.768, 291.336, 32.83,  1.500000)

}

filament_999[806] {

  pt3dclear()

  pt3dadd(273.768, 291.336, 32.83,  1.500000)

  pt3dadd(269.376, 288.408, 31.849999999999998,  1.500000)

}

filament_999[807] {

  pt3dclear()

  pt3dadd(269.376, 288.408, 31.849999999999998,  1.500000)

  pt3dadd(264.984, 284.748, 32.83,  1.500000)

}

filament_999[808] {

  pt3dclear()

  pt3dadd(264.984, 284.748, 32.83,  1.500000)

  pt3dadd(261.324, 281.08799999999997, 32.83,  1.500000)

}

filament_999[809] {

  pt3dclear()

  pt3dadd(261.324, 281.08799999999997, 32.83,  1.500000)

  pt3dadd(256.2, 276.69599999999997, 32.83,  1.500000)

}

filament_999[810] {

  pt3dclear()

  pt3dadd(256.2, 276.69599999999997, 32.83,  1.500000)

  pt3dadd(250.344, 273.768, 33.32,  1.500000)

}

filament_999[811] {

  pt3dclear()

  pt3dadd(250.344, 273.768, 33.32,  1.500000)

  pt3dadd(245.952, 275.964, 34.79,  1.500000)

}

filament_999[812] {

  pt3dclear()

  pt3dadd(250.344, 273.768, 33.32,  1.500000)

  pt3dadd(245.952, 270.108, 34.79,  1.500000)

}

filament_999[813] {

  pt3dclear()

  pt3dadd(245.952, 270.108, 34.79,  1.500000)

  pt3dadd(241.56, 267.912, 35.28,  1.500000)

}

filament_999[814] {

  pt3dclear()

  pt3dadd(241.56, 267.912, 35.28,  1.500000)

  pt3dadd(236.436, 267.18, 36.26,  1.500000)

}

filament_999[815] {

  pt3dclear()

  pt3dadd(236.436, 267.18, 36.26,  1.500000)

  pt3dadd(232.04399999999998, 262.788, 37.24,  1.500000)

}

filament_999[816] {

  pt3dclear()

  pt3dadd(232.04399999999998, 262.788, 37.24,  1.500000)

  pt3dadd(227.652, 258.396, 38.71,  1.500000)

}

filament_999[817] {

  pt3dclear()

  pt3dadd(227.652, 258.396, 38.71,  1.500000)

  pt3dadd(223.26, 254.004, 38.71,  1.500000)

}

filament_999[818] {

  pt3dclear()

  pt3dadd(223.26, 254.004, 38.71,  1.500000)

  pt3dadd(218.868, 249.612, 40.18,  1.500000)

}

filament_999[819] {

  pt3dclear()

  pt3dadd(218.868, 249.612, 40.18,  1.500000)

  pt3dadd(214.476, 245.22, 41.16,  1.500000)

}

filament_999[820] {

  pt3dclear()

  pt3dadd(214.476, 245.22, 41.16,  1.500000)

  pt3dadd(210.084, 240.828, 42.14,  1.500000)

}

filament_999[821] {

  pt3dclear()

  pt3dadd(210.084, 240.828, 42.14,  1.500000)

  pt3dadd(205.692, 236.436, 42.14,  1.500000)

}

filament_999[822] {

  pt3dclear()

  pt3dadd(205.692, 236.436, 42.14,  1.500000)

  pt3dadd(201.29999999999998, 232.04399999999998, 43.12,  1.500000)

}

filament_999[823] {

  pt3dclear()

  pt3dadd(201.29999999999998, 232.04399999999998, 43.12,  1.500000)

  pt3dadd(197.64, 226.92, 44.1,  1.500000)

}

filament_999[824] {

  pt3dclear()

  pt3dadd(197.64, 226.92, 44.1,  1.500000)

  pt3dadd(193.98, 221.796, 44.1,  1.500000)

}

filament_999[825] {

  pt3dclear()

  pt3dadd(193.98, 221.796, 44.1,  1.500000)

  pt3dadd(190.32, 216.672, 44.1,  1.500000)

}

filament_999[826] {

  pt3dclear()

  pt3dadd(190.32, 216.672, 44.1,  1.500000)

  pt3dadd(189.588, 210.816, 44.1,  1.500000)

}

filament_999[827] {

  pt3dclear()

  pt3dadd(189.588, 210.816, 44.1,  1.500000)

  pt3dadd(188.856, 204.96, 45.08,  1.500000)

}

filament_999[828] {

  pt3dclear()

  pt3dadd(188.856, 204.96, 45.08,  1.500000)

  pt3dadd(187.392, 199.83599999999998, 45.57,  1.500000)

}

filament_999[829] {

  pt3dclear()

  pt3dadd(188.856, 204.96, 45.08,  1.500000)

  pt3dadd(193.98, 206.424, 46.55,  1.500000)

}

filament_999[830] {

  pt3dclear()

  pt3dadd(187.392, 199.83599999999998, 45.57,  1.500000)

  pt3dadd(186.66, 194.712, 45.08,  1.500000)

}

filament_999[831] {

  pt3dclear()

  pt3dadd(186.66, 194.712, 45.08,  1.500000)

  pt3dadd(187.392, 189.588, 45.08,  1.500000)

}

filament_999[832] {

  pt3dclear()

  pt3dadd(187.392, 189.588, 45.08,  1.500000)

  pt3dadd(189.588, 184.464, 45.08,  1.500000)

}

filament_999[833] {

  pt3dclear()

  pt3dadd(189.588, 184.464, 45.08,  1.500000)

  pt3dadd(191.052, 178.608, 45.08,  1.500000)

}

filament_999[834] {

  pt3dclear()

  pt3dadd(191.052, 178.608, 45.08,  1.500000)

  pt3dadd(191.784, 172.02, 45.08,  1.500000)

}

filament_999[835] {

  pt3dclear()

  pt3dadd(191.784, 172.02, 45.08,  1.500000)

  pt3dadd(192.516, 165.432, 45.08,  1.500000)

}

filament_999[836] {

  pt3dclear()

  pt3dadd(191.784, 172.02, 45.08,  1.500000)

  pt3dadd(195.444, 169.82399999999998, 46.06,  1.500000)

}

filament_999[837] {

  pt3dclear()

  pt3dadd(192.516, 165.432, 45.08,  1.500000)

  pt3dadd(190.32, 158.844, 45.08,  1.500000)

}

filament_999[838] {

  pt3dclear()

  pt3dadd(190.32, 158.844, 45.08,  1.500000)

  pt3dadd(186.66, 161.04, 44.589999999999996,  1.500000)

}

filament_999[839] {

  pt3dclear()

  pt3dadd(190.32, 158.844, 45.08,  1.500000)

  pt3dadd(191.784, 152.988, 45.08,  1.500000)

}

filament_999[840] {

  pt3dclear()

  pt3dadd(191.784, 152.988, 45.08,  1.500000)

  pt3dadd(193.98, 149.328, 42.63,  1.500000)

}

filament_999[841] {

  pt3dclear()

  pt3dadd(331.596, 258.396, 26.95,  1.500000)

  pt3dadd(341.11199999999997, 262.056, 26.95,  1.500000)

}

filament_999[842] {

  pt3dclear()

  pt3dadd(341.11199999999997, 262.056, 26.95,  1.500000)

  pt3dadd(350.628, 265.716, 26.95,  1.500000)

}

filament_999[843] {

  pt3dclear()

  pt3dadd(350.628, 265.716, 26.95,  1.500000)

  pt3dadd(360.144, 269.376, 25.97,  1.500000)

}

filament_999[844] {

  pt3dclear()

  pt3dadd(360.144, 269.376, 25.97,  1.500000)

  pt3dadd(367.464, 270.84, 25.48,  1.500000)

}

filament_999[845] {

  pt3dclear()

  pt3dadd(367.464, 270.84, 25.48,  1.500000)

  pt3dadd(375.516, 273.036, 25.97,  1.500000)

}

filament_999[846] {

  pt3dclear()

  pt3dadd(367.464, 270.84, 25.48,  1.500000)

  pt3dadd(371.856, 266.448, 25.48,  1.500000)

}

filament_999[847] {

  pt3dclear()

  pt3dadd(371.856, 266.448, 25.48,  1.500000)

  pt3dadd(374.784, 270.108, 22.05,  1.500000)

}

filament_999[848] {

  pt3dclear()

  pt3dadd(371.856, 266.448, 25.48,  1.500000)

  pt3dadd(374.784, 262.056, 25.48,  1.500000)

}

filament_999[849] {

  pt3dclear()

  pt3dadd(374.784, 262.056, 25.48,  1.500000)

  pt3dadd(374.784, 257.664, 25.48,  1.500000)

}

filament_999[850] {

  pt3dclear()

  pt3dadd(374.784, 257.664, 25.48,  1.500000)

  pt3dadd(374.05199999999996, 253.272, 25.48,  1.500000)

}

filament_999[851] {

  pt3dclear()

  pt3dadd(374.05199999999996, 253.272, 25.48,  1.500000)

  pt3dadd(371.12399999999997, 250.344, 23.52,  1.500000)

}

filament_999[852] {

  pt3dclear()

  pt3dadd(374.05199999999996, 253.272, 25.48,  1.500000)

  pt3dadd(373.32, 248.148, 23.52,  1.500000)

}

filament_999[853] {

  pt3dclear()

  pt3dadd(374.05199999999996, 253.272, 25.48,  1.500000)

  pt3dadd(374.784, 249.612, 19.11,  1.500000)

}

filament_999[854] {

  pt3dclear()

  pt3dadd(373.32, 248.148, 23.52,  1.500000)

  pt3dadd(372.58799999999997, 243.024, 23.52,  1.500000)

}

filament_999[855] {

  pt3dclear()

  pt3dadd(372.58799999999997, 243.024, 23.52,  1.500000)

  pt3dadd(371.856, 237.9, 23.52,  1.500000)

}

filament_999[856] {

  pt3dclear()

  pt3dadd(371.856, 237.9, 23.52,  1.500000)

  pt3dadd(368.928, 232.04399999999998, 23.52,  1.500000)

}

filament_999[857] {

  pt3dclear()

  pt3dadd(368.928, 232.04399999999998, 23.52,  1.500000)

  pt3dadd(363.072, 227.652, 23.52,  1.500000)

}

filament_999[858] {

  pt3dclear()

  pt3dadd(363.072, 227.652, 23.52,  1.500000)

  pt3dadd(357.216, 223.26, 23.52,  1.500000)

}

filament_999[859] {

  pt3dclear()

  pt3dadd(357.216, 223.26, 23.52,  1.500000)

  pt3dadd(352.092, 217.404, 23.52,  1.500000)

}

filament_999[860] {

  pt3dclear()

  pt3dadd(352.092, 217.404, 23.52,  1.500000)

  pt3dadd(349.164, 211.548, 23.52,  1.500000)

}

filament_999[861] {

  pt3dclear()

  pt3dadd(352.092, 217.404, 23.52,  1.500000)

  pt3dadd(348.432, 217.404, 28.419999999999998,  1.500000)

}

filament_999[862] {

  pt3dclear()

  pt3dadd(349.164, 211.548, 23.52,  1.500000)

  pt3dadd(352.092, 205.692, 24.5,  1.500000)

}

filament_999[863] {

  pt3dclear()

  pt3dadd(352.092, 205.692, 24.5,  1.500000)

  pt3dadd(349.896, 202.03199999999998, 24.5,  1.500000)

}

filament_999[864] {

  pt3dclear()

  pt3dadd(352.092, 205.692, 24.5,  1.500000)

  pt3dadd(355.02, 199.83599999999998, 24.5,  1.500000)

}

filament_999[865] {

  pt3dclear()

  pt3dadd(355.02, 199.83599999999998, 24.5,  1.500000)

  pt3dadd(356.484, 193.98, 24.5,  1.500000)

}

filament_999[866] {

  pt3dclear()

  pt3dadd(356.484, 193.98, 24.5,  1.500000)

  pt3dadd(357.948, 188.124, 24.5,  1.500000)

}

filament_999[867] {

  pt3dclear()

  pt3dadd(357.948, 188.124, 24.5,  1.500000)

  pt3dadd(357.216, 182.268, 24.5,  1.500000)

}

filament_999[868] {

  pt3dclear()

  pt3dadd(357.216, 182.268, 24.5,  1.500000)

  pt3dadd(360.876, 183.732, 28.91,  1.500000)

}

filament_999[869] {

  pt3dclear()

  pt3dadd(357.216, 182.268, 24.5,  1.500000)

  pt3dadd(356.484, 176.412, 24.5,  1.500000)

}

filament_999[870] {

  pt3dclear()

  pt3dadd(356.484, 176.412, 24.5,  1.500000)

  pt3dadd(355.752, 169.82399999999998, 24.5,  1.500000)

}

filament_999[871] {

  pt3dclear()

  pt3dadd(355.752, 169.82399999999998, 24.5,  1.500000)

  pt3dadd(354.288, 164.7, 24.5,  1.500000)

}

filament_999[872] {

  pt3dclear()

  pt3dadd(354.288, 164.7, 24.5,  1.500000)

  pt3dadd(359.412, 164.7, 23.52,  1.500000)

}

filament_999[873] {

  pt3dclear()

  pt3dadd(354.288, 164.7, 24.5,  1.500000)

  pt3dadd(350.628, 160.308, 23.52,  1.500000)

}

filament_999[874] {

  pt3dclear()

  pt3dadd(350.628, 160.308, 23.52,  1.500000)

  pt3dadd(347.7, 155.916, 23.52,  1.500000)

}

filament_999[875] {

  pt3dclear()

  pt3dadd(347.7, 155.916, 23.52,  1.500000)

  pt3dadd(344.04, 151.524, 23.52,  1.500000)

}

filament_999[876] {

  pt3dclear()

  pt3dadd(344.04, 151.524, 23.52,  1.500000)

  pt3dadd(338.916, 147.132, 23.03,  1.500000)

}

filament_999[877] {

  pt3dclear()

  pt3dadd(338.916, 147.132, 23.03,  1.500000)

  pt3dadd(333.06, 142.74, 23.03,  1.500000)

}

filament_999[878] {

  pt3dclear()

  pt3dadd(333.06, 142.74, 23.03,  1.500000)

  pt3dadd(332.328, 138.34799999999998, 25.97,  1.500000)

}

filament_999[879] {

  pt3dclear()

  pt3dadd(333.06, 142.74, 23.03,  1.500000)

  pt3dadd(325.74, 139.81199999999998, 24.009999999999998,  1.500000)

}

filament_999[880] {

  pt3dclear()

  pt3dadd(325.74, 139.81199999999998, 24.009999999999998,  1.500000)

  pt3dadd(317.688, 138.34799999999998, 26.46,  1.500000)

}

filament_999[881] {

  pt3dclear()

  pt3dadd(317.688, 138.34799999999998, 26.46,  1.500000)

  pt3dadd(313.296, 138.34799999999998, 28.91,  1.500000)

}

filament_999[882] {

  pt3dclear()

  pt3dadd(313.296, 138.34799999999998, 28.91,  1.500000)

  pt3dadd(308.904, 136.152, 30.87,  1.500000)

}

filament_999[883] {

  pt3dclear()

  pt3dadd(308.904, 136.152, 30.87,  1.500000)

  pt3dadd(304.512, 133.956, 31.849999999999998,  1.500000)

}

filament_999[884] {

  pt3dclear()

  pt3dadd(304.512, 133.956, 31.849999999999998,  1.500000)

  pt3dadd(300.852, 133.956, 32.83,  1.500000)

}

filament_999[885] {

  pt3dclear()

  pt3dadd(300.852, 133.956, 32.83,  1.500000)

  pt3dadd(297.924, 135.42, 31.849999999999998,  1.500000)

}

filament_999[886] {

  pt3dclear()

  pt3dadd(300.852, 133.956, 32.83,  1.500000)

  pt3dadd(296.46, 131.028, 32.339999999999996,  1.500000)

}

filament_999[887] {

  pt3dclear()

  pt3dadd(297.924, 135.42, 31.849999999999998,  1.500000)

  pt3dadd(294.996, 138.34799999999998, 30.87,  1.500000)

}

filament_999[888] {

  pt3dclear()

  pt3dadd(294.996, 138.34799999999998, 30.87,  1.500000)

  pt3dadd(293.532, 142.74, 30.87,  1.500000)

}

filament_999[889] {

  pt3dclear()

  pt3dadd(293.532, 142.74, 30.87,  1.500000)

  pt3dadd(291.336, 146.4, 29.89,  1.500000)

}

filament_999[890] {

  pt3dclear()

  pt3dadd(291.336, 146.4, 29.89,  1.500000)

  pt3dadd(289.14, 149.328, 29.89,  1.500000)

}

filament_999[891] {

  pt3dclear()

  pt3dadd(289.14, 149.328, 29.89,  1.500000)

  pt3dadd(285.48, 150.792, 29.89,  1.500000)

}

filament_999[892] {

  pt3dclear()

  pt3dadd(285.48, 150.792, 29.89,  1.500000)

  pt3dadd(282.552, 153.72, 26.95,  1.500000)

}

filament_999[893] {

  pt3dclear()

  pt3dadd(282.552, 153.72, 26.95,  1.500000)

  pt3dadd(280.356, 158.844, 26.95,  1.500000)

}

filament_999[894] {

  pt3dclear()

  pt3dadd(280.356, 158.844, 26.95,  1.500000)

  pt3dadd(280.356, 163.968, 25.97,  1.500000)

}

filament_999[895] {

  pt3dclear()

  pt3dadd(280.356, 163.968, 25.97,  1.500000)

  pt3dadd(279.62399999999997, 167.628, 24.5,  1.500000)

}

filament_999[896] {

  pt3dclear()

  pt3dadd(375.516, 273.036, 25.97,  1.500000)

  pt3dadd(381.372, 273.768, 27.439999999999998,  1.500000)

}

filament_999[897] {

  pt3dclear()

  pt3dadd(381.372, 273.768, 27.439999999999998,  1.500000)

  pt3dadd(387.96, 273.036, 29.4,  1.500000)

}

filament_999[898] {

  pt3dclear()

  pt3dadd(387.96, 273.036, 29.4,  1.500000)

  pt3dadd(394.548, 273.768, 30.87,  1.500000)

}

filament_999[899] {

  pt3dclear()

  pt3dadd(394.548, 273.768, 30.87,  1.500000)

  pt3dadd(401.868, 275.964, 31.849999999999998,  1.500000)

}

filament_999[900] {

  pt3dclear()

  pt3dadd(401.868, 275.964, 31.849999999999998,  1.500000)

  pt3dadd(409.188, 278.15999999999997, 33.81,  1.500000)

}

filament_999[901] {

  pt3dclear()

  pt3dadd(409.188, 278.15999999999997, 33.81,  1.500000)

  pt3dadd(415.044, 281.08799999999997, 37.73,  1.500000)

}

filament_999[902] {

  pt3dclear()

  pt3dadd(415.044, 281.08799999999997, 37.73,  1.500000)

  pt3dadd(414.312, 278.15999999999997, 42.14,  1.500000)

}

filament_999[903] {

  pt3dclear()

  pt3dadd(415.044, 281.08799999999997, 37.73,  1.500000)

  pt3dadd(418.704, 279.62399999999997, 38.71,  1.500000)

}

filament_999[904] {

  pt3dclear()

  pt3dadd(415.044, 281.08799999999997, 37.73,  1.500000)

  pt3dadd(412.848, 283.284, 43.12,  1.500000)

}

filament_999[905] {

  pt3dclear()

  pt3dadd(415.044, 281.08799999999997, 37.73,  1.500000)

  pt3dadd(415.776, 275.23199999999997, 38.71,  1.500000)

}

filament_999[906] {

  pt3dclear()

  pt3dadd(415.044, 281.08799999999997, 37.73,  1.500000)

  pt3dadd(415.776, 285.48, 42.14,  1.500000)

}

filament_999[907] {

  pt3dclear()

  pt3dadd(415.776, 285.48, 42.14,  1.500000)

  pt3dadd(416.508, 290.604, 43.12,  1.500000)

}

filament_999[908] {

  pt3dclear()

  pt3dadd(281.08799999999997, 352.824, 38.22,  1.500000)

  pt3dadd(276.69599999999997, 353.556, 41.16,  1.500000)

}

filament_999[909] {

  pt3dclear()

  pt3dadd(276.69599999999997, 353.556, 41.16,  1.500000)

  pt3dadd(272.304, 352.092, 44.1,  1.500000)

}

filament_999[910] {

  pt3dclear()

  pt3dadd(272.304, 352.092, 44.1,  1.500000)

  pt3dadd(267.912, 349.164, 46.06,  1.500000)

}

filament_999[911] {

  pt3dclear()

  pt3dadd(267.912, 349.164, 46.06,  1.500000)

  pt3dadd(262.788, 343.308, 46.55,  1.500000)

}

filament_999[912] {

  pt3dclear()

  pt3dadd(267.912, 349.164, 46.06,  1.500000)

  pt3dadd(262.788, 346.968, 49.0,  1.500000)

}

filament_999[913] {

  pt3dclear()

  pt3dadd(267.912, 349.164, 46.06,  1.500000)

  pt3dadd(271.572, 357.948, 47.04,  1.500000)

}

filament_999[914] {

  pt3dclear()

  pt3dadd(262.788, 346.968, 49.0,  1.500000)

  pt3dadd(259.128, 346.236, 49.98,  1.500000)

}

filament_999[915] {

  pt3dclear()

  pt3dadd(259.128, 346.236, 49.98,  1.500000)

  pt3dadd(263.52, 344.04, 51.94,  1.500000)

}

filament_999[916] {

  pt3dclear()

  pt3dadd(259.128, 346.236, 49.98,  1.500000)

  pt3dadd(256.2, 348.432, 49.98,  1.500000)

}

filament_999[917] {

  pt3dclear()

  pt3dadd(256.2, 348.432, 49.98,  1.500000)

  pt3dadd(251.808, 350.628, 50.96,  1.500000)

}

filament_999[918] {

  pt3dclear()

  pt3dadd(251.808, 350.628, 50.96,  1.500000)

  pt3dadd(247.416, 352.824, 52.43,  1.500000)

}

filament_999[919] {

  pt3dclear()

  pt3dadd(247.416, 352.824, 52.43,  1.500000)

  pt3dadd(243.024, 352.092, 54.39,  1.500000)

}

filament_999[920] {

  pt3dclear()

  pt3dadd(243.024, 352.092, 54.39,  1.500000)

  pt3dadd(238.632, 352.092, 55.86,  1.500000)

}

filament_999[921] {

  pt3dclear()

  pt3dadd(243.024, 352.092, 54.39,  1.500000)

  pt3dadd(243.756, 347.7, 56.35,  1.500000)

}

filament_999[922] {

  pt3dclear()

  pt3dadd(414.312, 278.15999999999997, 42.14,  1.500000)

  pt3dadd(412.848, 270.84, 44.1,  1.500000)

}

filament_999[923] {

  pt3dclear()

  pt3dadd(412.848, 270.84, 44.1,  1.500000)

  pt3dadd(412.848, 264.984, 45.57,  1.500000)

}

filament_999[924] {

  pt3dclear()

  pt3dadd(412.848, 264.984, 45.57,  1.500000)

  pt3dadd(412.848, 259.128, 44.589999999999996,  1.500000)

}

filament_999[925] {

  pt3dclear()

  pt3dadd(412.848, 259.128, 44.589999999999996,  1.500000)

  pt3dadd(412.116, 253.272, 45.08,  1.500000)

}

filament_999[926] {

  pt3dclear()

  pt3dadd(412.116, 253.272, 45.08,  1.500000)

  pt3dadd(411.384, 247.416, 45.08,  1.500000)

}

filament_999[927] {

  pt3dclear()

  pt3dadd(411.384, 247.416, 45.08,  1.500000)

  pt3dadd(410.652, 241.56, 45.08,  1.500000)

}

filament_999[928] {

  pt3dclear()

  pt3dadd(410.652, 241.56, 45.08,  1.500000)

  pt3dadd(409.188, 235.704, 44.589999999999996,  1.500000)

}

filament_999[929] {

  pt3dclear()

  pt3dadd(409.188, 235.704, 44.589999999999996,  1.500000)

  pt3dadd(407.724, 229.84799999999998, 44.589999999999996,  1.500000)

}

filament_999[930] {

  pt3dclear()

  pt3dadd(407.724, 229.84799999999998, 44.589999999999996,  1.500000)

  pt3dadd(406.26, 223.26, 44.589999999999996,  1.500000)

}

filament_999[931] {

  pt3dclear()

  pt3dadd(406.26, 223.26, 44.589999999999996,  1.500000)

  pt3dadd(406.26, 217.404, 45.08,  1.500000)

}

filament_999[932] {

  pt3dclear()

  pt3dadd(406.26, 217.404, 45.08,  1.500000)

  pt3dadd(404.796, 218.868, 43.12,  1.500000)

}

filament_999[933] {

  pt3dclear()

  pt3dadd(406.26, 217.404, 45.08,  1.500000)

  pt3dadd(401.13599999999997, 215.208, 42.63,  1.500000)

}

filament_999[934] {

  pt3dclear()

  pt3dadd(406.26, 217.404, 45.08,  1.500000)

  pt3dadd(401.13599999999997, 216.672, 45.57,  1.500000)

}

filament_999[935] {

  pt3dclear()

  pt3dadd(406.26, 217.404, 45.08,  1.500000)

  pt3dadd(407.724, 210.816, 45.08,  1.500000)

}

filament_999[936] {

  pt3dclear()

  pt3dadd(407.724, 210.816, 45.08,  1.500000)

  pt3dadd(409.92, 203.496, 44.589999999999996,  1.500000)

}

filament_999[937] {

  pt3dclear()

  pt3dadd(409.92, 203.496, 44.589999999999996,  1.500000)

  pt3dadd(415.776, 198.37199999999999, 46.55,  1.500000)

}

filament_999[938] {

  pt3dclear()

  pt3dadd(415.776, 198.37199999999999, 46.55,  1.500000)

  pt3dadd(420.9, 201.29999999999998, 47.53,  1.500000)

}

filament_999[939] {

  pt3dclear()

  pt3dadd(415.776, 198.37199999999999, 46.55,  1.500000)

  pt3dadd(415.044, 193.248, 47.53,  1.500000)

}

filament_999[940] {

  pt3dclear()

  pt3dadd(415.044, 193.248, 47.53,  1.500000)

  pt3dadd(413.58, 188.124, 47.53,  1.500000)

}

filament_999[941] {

  pt3dclear()

  pt3dadd(413.58, 188.124, 47.53,  1.500000)

  pt3dadd(412.116, 180.804, 48.019999999999996,  1.500000)

}

filament_999[942] {

  pt3dclear()

  pt3dadd(412.116, 180.804, 48.019999999999996,  1.500000)

  pt3dadd(410.652, 174.216, 48.019999999999996,  1.500000)

}

filament_999[943] {

  pt3dclear()

  pt3dadd(412.116, 180.804, 48.019999999999996,  1.500000)

  pt3dadd(408.456, 179.34, 48.51,  1.500000)

}

filament_999[944] {

  pt3dclear()

  pt3dadd(412.116, 180.804, 48.019999999999996,  1.500000)

  pt3dadd(415.044, 174.216, 48.019999999999996,  1.500000)

}

filament_999[945] {

  pt3dclear()

  pt3dadd(410.652, 174.216, 48.019999999999996,  1.500000)

  pt3dadd(407.724, 168.35999999999999, 49.0,  1.500000)

}

filament_999[946] {

  pt3dclear()

  pt3dadd(407.724, 168.35999999999999, 49.0,  1.500000)

  pt3dadd(403.332, 163.968, 49.0,  1.500000)

}

filament_999[947] {

  pt3dclear()

  pt3dadd(403.332, 163.968, 49.0,  1.500000)

  pt3dadd(403.332, 157.38, 49.0,  1.500000)

}

filament_999[948] {

  pt3dclear()

  pt3dadd(403.332, 157.38, 49.0,  1.500000)

  pt3dadd(399.67199999999997, 152.256, 48.51,  1.500000)

}

filament_999[949] {

  pt3dclear()

  pt3dadd(399.67199999999997, 152.256, 48.51,  1.500000)

  pt3dadd(396.74399999999997, 146.4, 48.51,  1.500000)

}

filament_999[950] {

  pt3dclear()

  pt3dadd(396.74399999999997, 146.4, 48.51,  1.500000)

  pt3dadd(396.74399999999997, 139.07999999999998, 46.06,  1.500000)

}

filament_999[951] {

  pt3dclear()

  pt3dadd(396.74399999999997, 139.07999999999998, 46.06,  1.500000)

  pt3dadd(397.476, 135.42, 44.1,  1.500000)

}

filament_999[952] {

  pt3dclear()

  pt3dadd(396.74399999999997, 139.07999999999998, 46.06,  1.500000)

  pt3dadd(391.62, 138.34799999999998, 44.589999999999996,  1.500000)

}

filament_999[953] {

  pt3dclear()

  pt3dadd(420.9, 201.29999999999998, 47.53,  1.500000)

  pt3dadd(423.828, 205.692, 47.53,  1.500000)

}

filament_999[954] {

  pt3dclear()

  pt3dadd(423.828, 205.692, 47.53,  1.500000)

  pt3dadd(425.292, 210.816, 47.53,  1.500000)

}

filament_999[955] {

  pt3dclear()

  pt3dadd(425.292, 210.816, 47.53,  1.500000)

  pt3dadd(429.68399999999997, 213.744, 47.53,  1.500000)

}

filament_999[956] {

  pt3dclear()

  pt3dadd(429.68399999999997, 213.744, 47.53,  1.500000)

  pt3dadd(435.53999999999996, 215.94, 47.53,  1.500000)

}

filament_999[957] {

  pt3dclear()

  pt3dadd(435.53999999999996, 215.94, 47.53,  1.500000)

  pt3dadd(439.932, 215.94, 47.53,  1.500000)

}

filament_999[958] {

  pt3dclear()

  pt3dadd(439.932, 215.94, 47.53,  1.500000)

  pt3dadd(445.056, 213.012, 46.06,  1.500000)

}

filament_999[959] {

  pt3dclear()

  pt3dadd(374.05199999999996, 311.09999999999997, 53.41,  1.500000)

  pt3dadd(371.856, 317.688, 53.41,  1.500000)

}

filament_999[960] {

  pt3dclear()

  pt3dadd(371.856, 317.688, 53.41,  1.500000)

  pt3dadd(367.464, 323.544, 53.41,  1.500000)

}

filament_999[961] {

  pt3dclear()

  pt3dadd(367.464, 323.544, 53.41,  1.500000)

  pt3dadd(363.804, 330.132, 52.43,  1.500000)

}

filament_999[962] {

  pt3dclear()

  pt3dadd(363.804, 330.132, 52.43,  1.500000)

  pt3dadd(359.412, 336.71999999999997, 52.43,  1.500000)

}

filament_999[963] {

  pt3dclear()

  pt3dadd(359.412, 336.71999999999997, 52.43,  1.500000)

  pt3dadd(353.556, 341.844, 52.43,  1.500000)

}

filament_999[964] {

  pt3dclear()

  pt3dadd(353.556, 341.844, 52.43,  1.500000)

  pt3dadd(349.164, 343.308, 53.41,  1.500000)

}

filament_999[965] {

  pt3dclear()

  pt3dadd(353.556, 341.844, 52.43,  1.500000)

  pt3dadd(349.896, 347.7, 51.94,  1.500000)

}

filament_999[966] {

  pt3dclear()

  pt3dadd(349.896, 347.7, 51.94,  1.500000)

  pt3dadd(346.968, 353.556, 51.94,  1.500000)

}

filament_999[967] {

  pt3dclear()

  pt3dadd(346.968, 353.556, 51.94,  1.500000)

  pt3dadd(349.896, 356.484, 48.019999999999996,  1.500000)

}

filament_999[968] {

  pt3dclear()

  pt3dadd(349.896, 356.484, 48.019999999999996,  1.500000)

  pt3dadd(353.556, 359.412, 45.57,  1.500000)

}

filament_999[969] {

  pt3dclear()

  pt3dadd(353.556, 359.412, 45.57,  1.500000)

  pt3dadd(355.02, 363.804, 44.1,  1.500000)

}

filament_999[970] {

  pt3dclear()

  pt3dadd(355.02, 363.804, 44.1,  1.500000)

  pt3dadd(360.876, 367.464, 45.08,  1.500000)

}

filament_999[971] {

  pt3dclear()

  pt3dadd(355.02, 363.804, 44.1,  1.500000)

  pt3dadd(355.02, 371.12399999999997, 44.589999999999996,  1.500000)

}

filament_999[972] {

  pt3dclear()

  pt3dadd(355.02, 371.12399999999997, 44.589999999999996,  1.500000)

  pt3dadd(355.02, 379.176, 44.589999999999996,  1.500000)

}

filament_999[973] {

  pt3dclear()

  pt3dadd(355.02, 379.176, 44.589999999999996,  1.500000)

  pt3dadd(358.68, 386.496, 44.589999999999996,  1.500000)

}

filament_999[974] {

  pt3dclear()

  pt3dadd(358.68, 386.496, 44.589999999999996,  1.500000)

  pt3dadd(364.536, 393.084, 42.14,  1.500000)

}

filament_999[975] {

  pt3dclear()

  pt3dadd(364.536, 393.084, 42.14,  1.500000)

  pt3dadd(371.856, 399.67199999999997, 41.16,  1.500000)

}

filament_999[976] {

  pt3dclear()

  pt3dadd(371.856, 399.67199999999997, 41.16,  1.500000)

  pt3dadd(381.372, 404.06399999999996, 40.18,  1.500000)

}

filament_999[977] {

  pt3dclear()

  pt3dadd(381.372, 404.06399999999996, 40.18,  1.500000)

  pt3dadd(387.228, 410.652, 39.2,  1.500000)

}

filament_999[978] {

  pt3dclear()

  pt3dadd(347.7, 242.292, 52.92,  1.500000)

  pt3dadd(341.844, 241.56, 52.43,  1.500000)

}

filament_999[979] {

  pt3dclear()

  pt3dadd(296.46, 245.952, 54.879999999999995,  1.500000)

  pt3dadd(292.068, 243.756, 57.33,  1.500000)

}

filament_999[980] {

  pt3dclear()

  pt3dadd(296.46, 245.952, 54.879999999999995,  1.500000)

  pt3dadd(300.852, 239.364, 55.86,  1.500000)

}

filament_999[981] {

  pt3dclear()

  pt3dadd(296.46, 245.952, 54.879999999999995,  1.500000)

  pt3dadd(300.12, 242.292, 53.41,  1.500000)

}

filament_999[982] {

  pt3dclear()

  pt3dadd(296.46, 245.952, 54.879999999999995,  1.500000)

  pt3dadd(293.532, 252.54, 54.879999999999995,  1.500000)

}

filament_999[983] {

  pt3dclear()

  pt3dadd(293.532, 252.54, 54.879999999999995,  1.500000)

  pt3dadd(292.068, 259.128, 54.879999999999995,  1.500000)

}

filament_999[984] {

  pt3dclear()

  pt3dadd(292.068, 259.128, 54.879999999999995,  1.500000)

  pt3dadd(291.336, 267.18, 54.879999999999995,  1.500000)

}

filament_999[985] {

  pt3dclear()

  pt3dadd(291.336, 267.18, 54.879999999999995,  1.500000)

  pt3dadd(293.532, 274.5, 54.879999999999995,  1.500000)

}

filament_999[986] {

  pt3dclear()

  pt3dadd(293.532, 274.5, 54.879999999999995,  1.500000)

  pt3dadd(298.656, 281.82, 54.879999999999995,  1.500000)

}

filament_999[987] {

  pt3dclear()

  pt3dadd(298.656, 281.82, 54.879999999999995,  1.500000)

  pt3dadd(303.78, 287.676, 54.879999999999995,  1.500000)

}

filament_999[988] {

  pt3dclear()

  pt3dadd(303.78, 287.676, 54.879999999999995,  1.500000)

  pt3dadd(308.904, 293.532, 54.879999999999995,  1.500000)

}

filament_999[989] {

  pt3dclear()

  pt3dadd(308.904, 293.532, 54.879999999999995,  1.500000)

  pt3dadd(314.76, 300.12, 54.879999999999995,  1.500000)

}

filament_999[990] {

  pt3dclear()

  pt3dadd(314.76, 300.12, 54.879999999999995,  1.500000)

  pt3dadd(323.544, 305.976, 55.86,  1.500000)

}

filament_999[991] {

  pt3dclear()

  pt3dadd(323.544, 305.976, 55.86,  1.500000)

  pt3dadd(332.328, 311.832, 56.35,  1.500000)

}

filament_999[992] {

  pt3dclear()

  pt3dadd(323.544, 305.976, 55.86,  1.500000)

  pt3dadd(319.152, 307.44, 57.33,  1.500000)

}

filament_999[993] {

  pt3dclear()

  pt3dadd(332.328, 311.832, 56.35,  1.500000)

  pt3dadd(341.844, 317.688, 56.839999999999996,  1.500000)

}

filament_999[994] {

  pt3dclear()

  pt3dadd(341.844, 317.688, 56.839999999999996,  1.500000)

  pt3dadd(351.36, 319.884, 56.839999999999996,  1.500000)

}

filament_999[995] {

  pt3dclear()

  pt3dadd(351.36, 319.884, 56.839999999999996,  1.500000)

  pt3dadd(359.412, 316.956, 57.82,  1.500000)

}

filament_999[996] {

  pt3dclear()

  pt3dadd(359.412, 316.956, 57.82,  1.500000)

  pt3dadd(367.464, 314.76, 55.86,  1.500000)

}

filament_999[997] {

  pt3dclear()

  pt3dadd(367.464, 314.76, 55.86,  1.500000)

  pt3dadd(374.784, 309.63599999999997, 56.839999999999996,  1.500000)

}

filament_999[998] {

  pt3dclear()

  pt3dadd(374.784, 309.63599999999997, 56.839999999999996,  1.500000)

  pt3dadd(378.444, 303.048, 56.839999999999996,  1.500000)

}

filament_999[999] {

  pt3dclear()

  pt3dadd(378.444, 303.048, 56.839999999999996,  1.500000)

  pt3dadd(382.836, 298.656, 55.37,  1.500000)

}

filament_999[1000] {

  pt3dclear()

  pt3dadd(382.836, 298.656, 55.37,  1.500000)

  pt3dadd(389.424, 297.192, 54.879999999999995,  1.500000)

}

filament_999[1001] {

  pt3dclear()

  pt3dadd(389.424, 297.192, 54.879999999999995,  1.500000)

  pt3dadd(386.496, 292.8, 53.9,  1.500000)

}

filament_999[1002] {

  pt3dclear()

  pt3dadd(389.424, 297.192, 54.879999999999995,  1.500000)

  pt3dadd(393.816, 299.388, 54.39,  1.500000)

}

filament_999[1003] {

  pt3dclear()

  pt3dadd(393.816, 299.388, 54.39,  1.500000)

  pt3dadd(396.74399999999997, 294.264, 53.41,  1.500000)

}

filament_999[1004] {

  pt3dclear()

  pt3dadd(393.816, 299.388, 54.39,  1.500000)

  pt3dadd(394.548, 303.78, 53.9,  1.500000)

}

filament_999[1005] {

  pt3dclear()

  pt3dadd(394.548, 303.78, 53.9,  1.500000)

  pt3dadd(394.548, 308.904, 53.9,  1.500000)

}

filament_999[1006] {

  pt3dclear()

  pt3dadd(394.548, 308.904, 53.9,  1.500000)

  pt3dadd(394.548, 314.76, 55.37,  1.500000)

}

filament_999[1007] {

  pt3dclear()

  pt3dadd(394.548, 314.76, 55.37,  1.500000)

  pt3dadd(394.548, 320.616, 55.37,  1.500000)

}

filament_999[1008] {

  pt3dclear()

  pt3dadd(394.548, 320.616, 55.37,  1.500000)

  pt3dadd(394.548, 326.472, 55.86,  1.500000)

}

filament_999[1009] {

  pt3dclear()

  pt3dadd(394.548, 326.472, 55.86,  1.500000)

  pt3dadd(393.816, 332.328, 55.86,  1.500000)

}

filament_999[1010] {

  pt3dclear()

  pt3dadd(393.816, 332.328, 55.86,  1.500000)

  pt3dadd(393.084, 338.18399999999997, 55.86,  1.500000)

}

filament_999[1011] {

  pt3dclear()

  pt3dadd(393.084, 338.18399999999997, 55.86,  1.500000)

  pt3dadd(390.888, 344.04, 55.86,  1.500000)

}

filament_999[1012] {

  pt3dclear()

  pt3dadd(390.888, 344.04, 55.86,  1.500000)

  pt3dadd(387.228, 349.896, 55.86,  1.500000)

}

filament_999[1013] {

  pt3dclear()

  pt3dadd(387.228, 349.896, 55.86,  1.500000)

  pt3dadd(384.3, 356.484, 55.86,  1.500000)

}

filament_999[1014] {

  pt3dclear()

  pt3dadd(384.3, 356.484, 55.86,  1.500000)

  pt3dadd(385.764, 361.608, 55.86,  1.500000)

}

filament_999[1015] {

  pt3dclear()

  pt3dadd(385.764, 361.608, 55.86,  1.500000)

  pt3dadd(383.568, 366.0, 55.86,  1.500000)

}

filament_999[1016] {

  pt3dclear()

  pt3dadd(383.568, 366.0, 55.86,  1.500000)

  pt3dadd(381.372, 371.12399999999997, 55.86,  1.500000)

}

filament_999[1017] {

  pt3dclear()

  pt3dadd(381.372, 371.12399999999997, 55.86,  1.500000)

  pt3dadd(380.64, 376.248, 55.86,  1.500000)

}

filament_999[1018] {

  pt3dclear()

  pt3dadd(380.64, 376.248, 55.86,  1.500000)

  pt3dadd(376.98, 379.908, 55.86,  1.500000)

}

filament_999[1019] {

  pt3dclear()

  pt3dadd(376.98, 379.908, 55.86,  1.500000)

  pt3dadd(371.856, 383.568, 55.86,  1.500000)

}

filament_999[1020] {

  pt3dclear()

  pt3dadd(371.856, 383.568, 55.86,  1.500000)

  pt3dadd(366.73199999999997, 388.692, 55.86,  1.500000)

}

filament_999[1021] {

  pt3dclear()

  pt3dadd(366.73199999999997, 388.692, 55.86,  1.500000)

  pt3dadd(365.268, 391.62, 55.86,  1.500000)

}

filament_999[1022] {

  pt3dclear()

  pt3dadd(365.268, 391.62, 55.86,  1.500000)

  pt3dadd(367.464, 396.012, 53.9,  1.500000)

}

filament_999[1023] {

  pt3dclear()

  pt3dadd(365.268, 391.62, 55.86,  1.500000)

  pt3dadd(361.608, 394.548, 55.86,  1.500000)

}

filament_999[1024] {

  pt3dclear()

  pt3dadd(361.608, 394.548, 55.86,  1.500000)

  pt3dadd(357.216, 397.476, 55.86,  1.500000)

}

filament_999[1025] {

  pt3dclear()

  pt3dadd(357.216, 397.476, 55.86,  1.500000)

  pt3dadd(352.092, 400.404, 55.86,  1.500000)

}

filament_999[1026] {

  pt3dclear()

  pt3dadd(352.092, 400.404, 55.86,  1.500000)

  pt3dadd(346.968, 404.06399999999996, 55.86,  1.500000)

}

filament_999[1027] {

  pt3dclear()

  pt3dadd(346.968, 404.06399999999996, 55.86,  1.500000)

  pt3dadd(341.11199999999997, 406.26, 55.86,  1.500000)

}

filament_999[1028] {

  pt3dclear()

  pt3dadd(341.11199999999997, 406.26, 55.86,  1.500000)

  pt3dadd(333.792, 406.992, 55.86,  1.500000)

}

filament_999[1029] {

  pt3dclear()

  pt3dadd(333.792, 406.992, 55.86,  1.500000)

  pt3dadd(329.4, 409.188, 55.86,  1.500000)

}

filament_999[1030] {

  pt3dclear()

  pt3dadd(329.4, 409.188, 55.86,  1.500000)

  pt3dadd(321.348, 407.724, 55.86,  1.500000)

}

filament_999[1031] {

  pt3dclear()

  pt3dadd(321.348, 407.724, 55.86,  1.500000)

  pt3dadd(314.028, 406.992, 56.839999999999996,  1.500000)

}

filament_999[1032] {

  pt3dclear()

  pt3dadd(314.028, 406.992, 56.839999999999996,  1.500000)

  pt3dadd(308.17199999999997, 408.456, 56.839999999999996,  1.500000)

}

filament_999[1033] {

  pt3dclear()

  pt3dadd(308.17199999999997, 408.456, 56.839999999999996,  1.500000)

  pt3dadd(303.048, 412.116, 56.839999999999996,  1.500000)

}

filament_999[1034] {

  pt3dclear()

  pt3dadd(303.048, 412.116, 56.839999999999996,  1.500000)

  pt3dadd(299.388, 416.508, 57.33,  1.500000)

}

filament_999[1035] {

  pt3dclear()

  pt3dadd(299.388, 416.508, 57.33,  1.500000)

  pt3dadd(296.46, 422.364, 57.33,  1.500000)

}

filament_999[1036] {

  pt3dclear()

  pt3dadd(296.46, 422.364, 57.33,  1.500000)

  pt3dadd(294.996, 428.952, 57.33,  1.500000)

}

filament_999[1037] {

  pt3dclear()

  pt3dadd(294.996, 428.952, 57.33,  1.500000)

  pt3dadd(293.532, 435.53999999999996, 57.33,  1.500000)

}

filament_999[1038] {

  pt3dclear()

  pt3dadd(293.532, 435.53999999999996, 57.33,  1.500000)

  pt3dadd(292.068, 442.128, 57.33,  1.500000)

}

filament_999[1039] {

  pt3dclear()

  pt3dadd(292.068, 442.128, 57.33,  1.500000)

  pt3dadd(292.068, 448.716, 57.33,  1.500000)

}

filament_999[1040] {

  pt3dclear()

  pt3dadd(292.068, 448.716, 57.33,  1.500000)

  pt3dadd(293.532, 456.036, 57.33,  1.500000)

}

filament_999[1041] {

  pt3dclear()

  pt3dadd(293.532, 456.036, 57.33,  1.500000)

  pt3dadd(294.264, 461.15999999999997, 55.37,  1.500000)

}

filament_999[1042] {

  pt3dclear()

  pt3dadd(396.74399999999997, 294.264, 53.41,  1.500000)

  pt3dadd(400.404, 289.872, 53.41,  1.500000)

}

filament_999[1043] {

  pt3dclear()

  pt3dadd(400.404, 289.872, 53.41,  1.500000)

  pt3dadd(405.52799999999996, 286.944, 53.41,  1.500000)

}

filament_999[1044] {

  pt3dclear()

  pt3dadd(386.496, 292.8, 53.9,  1.500000)

  pt3dadd(384.3, 288.408, 53.9,  1.500000)

}

filament_999[1045] {

  pt3dclear()

  pt3dadd(384.3, 288.408, 53.9,  1.500000)

  pt3dadd(383.568, 284.748, 53.9,  1.500000)

}

filament_999[1046] {

  pt3dclear()

  pt3dadd(383.568, 284.748, 53.9,  1.500000)

  pt3dadd(385.032, 278.892, 53.9,  1.500000)

}

filament_999[1047] {

  pt3dclear()

  pt3dadd(385.032, 278.892, 53.9,  1.500000)

  pt3dadd(386.496, 274.5, 53.9,  1.500000)

}

filament_999[1048] {

  pt3dclear()

  pt3dadd(386.496, 274.5, 53.9,  1.500000)

  pt3dadd(385.032, 269.376, 53.9,  1.500000)

}

filament_999[1049] {

  pt3dclear()

  pt3dadd(385.032, 269.376, 53.9,  1.500000)

  pt3dadd(384.3, 263.52, 54.39,  1.500000)

}

filament_999[1050] {

  pt3dclear()

  pt3dadd(384.3, 263.52, 54.39,  1.500000)

  pt3dadd(383.568, 257.664, 54.39,  1.500000)

}

filament_999[1051] {

  pt3dclear()

  pt3dadd(383.568, 257.664, 54.39,  1.500000)

  pt3dadd(382.104, 252.54, 55.37,  1.500000)

}

filament_999[1052] {

  pt3dclear()

  pt3dadd(382.104, 252.54, 55.37,  1.500000)

  pt3dadd(379.908, 247.416, 55.37,  1.500000)

}

filament_999[1053] {

  pt3dclear()

  pt3dadd(379.908, 247.416, 55.37,  1.500000)

  pt3dadd(377.712, 242.292, 54.879999999999995,  1.500000)

}

filament_999[1054] {

  pt3dclear()

  pt3dadd(377.712, 242.292, 54.879999999999995,  1.500000)

  pt3dadd(377.712, 236.436, 54.879999999999995,  1.500000)

}

filament_999[1055] {

  pt3dclear()

  pt3dadd(377.712, 236.436, 54.879999999999995,  1.500000)

  pt3dadd(379.176, 229.84799999999998, 54.879999999999995,  1.500000)

}

filament_999[1056] {

  pt3dclear()

  pt3dadd(379.176, 229.84799999999998, 54.879999999999995,  1.500000)

  pt3dadd(385.764, 225.456, 54.39,  1.500000)

}

filament_999[1057] {

  pt3dclear()

  pt3dadd(385.764, 225.456, 54.39,  1.500000)

  pt3dadd(386.496, 219.6, 56.35,  1.500000)

}

filament_999[1058] {

  pt3dclear()

  pt3dadd(244.488, 281.08799999999997, 47.53,  1.500000)

  pt3dadd(238.632, 284.016, 49.49,  1.500000)

}

filament_999[1059] {

  pt3dclear()

  pt3dadd(238.632, 284.016, 49.49,  1.500000)

  pt3dadd(234.972, 288.408, 50.96,  1.500000)

}

filament_999[1060] {

  pt3dclear()

  pt3dadd(234.972, 288.408, 50.96,  1.500000)

  pt3dadd(230.57999999999998, 292.8, 51.94,  1.500000)

}

filament_999[1061] {

  pt3dclear()

  pt3dadd(230.57999999999998, 292.8, 51.94,  1.500000)

  pt3dadd(225.456, 297.192, 52.92,  1.500000)

}

filament_999[1062] {

  pt3dclear()

  pt3dadd(225.456, 297.192, 52.92,  1.500000)

  pt3dadd(220.332, 301.584, 52.92,  1.500000)

}

filament_999[1063] {

  pt3dclear()

  pt3dadd(220.332, 301.584, 52.92,  1.500000)

  pt3dadd(215.208, 304.512, 53.9,  1.500000)

}

filament_999[1064] {

  pt3dclear()

  pt3dadd(215.208, 304.512, 53.9,  1.500000)

  pt3dadd(209.352, 303.78, 52.92,  1.500000)

}

filament_999[1065] {

  pt3dclear()

  pt3dadd(215.208, 304.512, 53.9,  1.500000)

  pt3dadd(213.744, 308.904, 53.9,  1.500000)

}

filament_999[1066] {

  pt3dclear()

  pt3dadd(213.744, 308.904, 53.9,  1.500000)

  pt3dadd(211.548, 314.028, 52.92,  1.500000)

}

filament_999[1067] {

  pt3dclear()

  pt3dadd(211.548, 314.028, 52.92,  1.500000)

  pt3dadd(209.352, 319.884, 52.92,  1.500000)

}

filament_999[1068] {

  pt3dclear()

  pt3dadd(209.352, 319.884, 52.92,  1.500000)

  pt3dadd(208.62, 326.472, 52.92,  1.500000)

}

filament_999[1069] {

  pt3dclear()

  pt3dadd(208.62, 326.472, 52.92,  1.500000)

  pt3dadd(208.62, 333.06, 52.92,  1.500000)

}

filament_999[1070] {

  pt3dclear()

  pt3dadd(208.62, 333.06, 52.92,  1.500000)

  pt3dadd(207.156, 339.64799999999997, 52.92,  1.500000)

}

filament_999[1071] {

  pt3dclear()

  pt3dadd(207.156, 339.64799999999997, 52.92,  1.500000)

  pt3dadd(205.692, 346.236, 52.92,  1.500000)

}

filament_999[1072] {

  pt3dclear()

  pt3dadd(205.692, 346.236, 52.92,  1.500000)

  pt3dadd(205.692, 352.824, 52.92,  1.500000)

}

filament_999[1073] {

  pt3dclear()

  pt3dadd(205.692, 352.824, 52.92,  1.500000)

  pt3dadd(206.424, 359.412, 52.92,  1.500000)

}

filament_999[1074] {

  pt3dclear()

  pt3dadd(206.424, 359.412, 52.92,  1.500000)

  pt3dadd(207.156, 366.0, 52.92,  1.500000)

}

filament_999[1075] {

  pt3dclear()

  pt3dadd(207.156, 366.0, 52.92,  1.500000)

  pt3dadd(207.156, 372.58799999999997, 52.92,  1.500000)

}

filament_999[1076] {

  pt3dclear()

  pt3dadd(207.156, 372.58799999999997, 52.92,  1.500000)

  pt3dadd(207.156, 379.176, 52.92,  1.500000)

}

filament_999[1077] {

  pt3dclear()

  pt3dadd(207.156, 379.176, 52.92,  1.500000)

  pt3dadd(207.156, 385.764, 52.92,  1.500000)

}

filament_999[1078] {

  pt3dclear()

  pt3dadd(207.156, 385.764, 52.92,  1.500000)

  pt3dadd(207.156, 392.352, 52.92,  1.500000)

}

filament_999[1079] {

  pt3dclear()

  pt3dadd(207.156, 392.352, 52.92,  1.500000)

  pt3dadd(207.156, 398.94, 52.92,  1.500000)

}

filament_999[1080] {

  pt3dclear()

  pt3dadd(207.156, 398.94, 52.92,  1.500000)

  pt3dadd(207.156, 405.52799999999996, 52.92,  1.500000)

}

filament_999[1081] {

  pt3dclear()

  pt3dadd(207.156, 405.52799999999996, 52.92,  1.500000)

  pt3dadd(207.156, 412.116, 52.92,  1.500000)

}

filament_999[1082] {

  pt3dclear()

  pt3dadd(207.156, 412.116, 52.92,  1.500000)

  pt3dadd(207.156, 419.436, 52.92,  1.500000)

}

filament_999[1083] {

  pt3dclear()

  pt3dadd(207.156, 419.436, 52.92,  1.500000)

  pt3dadd(207.156, 426.756, 52.92,  1.500000)

}

filament_999[1084] {

  pt3dclear()

  pt3dadd(207.156, 426.756, 52.92,  1.500000)

  pt3dadd(205.692, 434.07599999999996, 52.92,  1.500000)

}

filament_999[1085] {

  pt3dclear()

  pt3dadd(205.692, 434.07599999999996, 52.92,  1.500000)

  pt3dadd(204.228, 442.128, 52.92,  1.500000)

}

filament_999[1086] {

  pt3dclear()

  pt3dadd(204.228, 442.128, 52.92,  1.500000)

  pt3dadd(204.96, 450.18, 52.92,  1.500000)

}

filament_999[1087] {

  pt3dclear()

  pt3dadd(204.96, 450.18, 52.92,  1.500000)

  pt3dadd(205.692, 458.23199999999997, 52.92,  1.500000)

}

filament_999[1088] {

  pt3dclear()

  pt3dadd(205.692, 458.23199999999997, 52.92,  1.500000)

  pt3dadd(207.156, 466.284, 51.94,  1.500000)

}

filament_999[1089] {

  pt3dclear()

  pt3dadd(207.156, 466.284, 51.94,  1.500000)

  pt3dadd(207.888, 474.336, 51.94,  1.500000)

}

filament_999[1090] {

  pt3dclear()

  pt3dadd(207.888, 474.336, 51.94,  1.500000)

  pt3dadd(207.888, 483.12, 51.94,  1.500000)

}

filament_999[1091] {

  pt3dclear()

  pt3dadd(207.888, 483.12, 51.94,  1.500000)

  pt3dadd(207.156, 492.63599999999997, 51.94,  1.500000)

}

filament_999[1092] {

  pt3dclear()

  pt3dadd(207.156, 492.63599999999997, 51.94,  1.500000)

  pt3dadd(206.424, 502.152, 51.94,  1.500000)

}

filament_999[1093] {

  pt3dclear()

  pt3dadd(206.424, 502.152, 51.94,  1.500000)

  pt3dadd(206.424, 511.668, 51.94,  1.500000)

}

filament_999[1094] {

  pt3dclear()

  pt3dadd(206.424, 511.668, 51.94,  1.500000)

  pt3dadd(206.424, 521.184, 51.94,  1.500000)

}

filament_999[1095] {

  pt3dclear()

  pt3dadd(206.424, 521.184, 51.94,  1.500000)

  pt3dadd(206.424, 530.6999999999999, 51.94,  1.500000)

}

filament_999[1096] {

  pt3dclear()

  pt3dadd(206.424, 530.6999999999999, 51.94,  1.500000)

  pt3dadd(206.424, 540.216, 49.0,  1.500000)

}

filament_999[1097] {

  pt3dclear()

  pt3dadd(209.352, 303.78, 52.92,  1.500000)

  pt3dadd(202.76399999999998, 303.048, 52.92,  1.500000)

}

filament_999[1098] {

  pt3dclear()

  pt3dadd(202.76399999999998, 303.048, 52.92,  1.500000)

  pt3dadd(196.176, 302.316, 52.92,  1.500000)

}

filament_999[1099] {

  pt3dclear()

  pt3dadd(196.176, 302.316, 52.92,  1.500000)

  pt3dadd(188.856, 300.12, 52.43,  1.500000)

}

filament_999[1100] {

  pt3dclear()

  pt3dadd(188.856, 300.12, 52.43,  1.500000)

  pt3dadd(181.536, 297.924, 52.43,  1.500000)

}

filament_999[1101] {

  pt3dclear()

  pt3dadd(181.536, 297.924, 52.43,  1.500000)

  pt3dadd(174.216, 295.728, 52.43,  1.500000)

}

filament_999[1102] {

  pt3dclear()

  pt3dadd(174.216, 295.728, 52.43,  1.500000)

  pt3dadd(168.35999999999999, 291.336, 51.94,  1.500000)

}

filament_999[1103] {

  pt3dclear()

  pt3dadd(168.35999999999999, 291.336, 51.94,  1.500000)

  pt3dadd(161.04, 288.408, 51.94,  1.500000)

}

filament_999[1104] {

  pt3dclear()

  pt3dadd(161.04, 288.408, 51.94,  1.500000)

  pt3dadd(153.72, 285.48, 51.94,  1.500000)

}

filament_999[1105] {

  pt3dclear()

  pt3dadd(153.72, 285.48, 51.94,  1.500000)

  pt3dadd(144.936, 284.016, 51.94,  1.500000)

}

filament_999[1106] {

  pt3dclear()

  pt3dadd(144.936, 284.016, 51.94,  1.500000)

  pt3dadd(135.42, 282.552, 51.94,  1.500000)

}

filament_999[1107] {

  pt3dclear()

  pt3dadd(135.42, 282.552, 51.94,  1.500000)

  pt3dadd(125.904, 281.82, 51.94,  1.500000)

}

filament_999[1108] {

  pt3dclear()

  pt3dadd(125.904, 281.82, 51.94,  1.500000)

  pt3dadd(116.38799999999999, 283.284, 51.94,  1.500000)

}

filament_999[1109] {

  pt3dclear()

  pt3dadd(116.38799999999999, 283.284, 51.94,  1.500000)

  pt3dadd(108.336, 284.016, 51.94,  1.500000)

}

filament_999[1110] {

  pt3dclear()

  pt3dadd(108.336, 284.016, 51.94,  1.500000)

  pt3dadd(100.28399999999999, 285.48, 51.94,  1.500000)

}

filament_999[1111] {

  pt3dclear()

  pt3dadd(100.28399999999999, 285.48, 51.94,  1.500000)

  pt3dadd(92.232, 286.944, 51.449999999999996,  1.500000)

}

filament_999[1112] {

  pt3dclear()

  pt3dadd(92.232, 286.944, 51.449999999999996,  1.500000)

  pt3dadd(83.448, 287.676, 51.449999999999996,  1.500000)

}

filament_999[1113] {

  pt3dclear()

  pt3dadd(83.448, 287.676, 51.449999999999996,  1.500000)

  pt3dadd(74.664, 288.408, 51.94,  1.500000)

}

filament_999[1114] {

  pt3dclear()

  pt3dadd(74.664, 288.408, 51.94,  1.500000)

  pt3dadd(65.88, 289.872, 51.94,  1.500000)

}

filament_999[1115] {

  pt3dclear()

  pt3dadd(65.88, 289.872, 51.94,  1.500000)

  pt3dadd(56.364, 291.336, 51.94,  1.500000)

}

filament_999[1116] {

  pt3dclear()

  pt3dadd(56.364, 291.336, 51.94,  1.500000)

  pt3dadd(46.848, 291.336, 51.94,  1.500000)

}

filament_999[1117] {

  pt3dclear()

  pt3dadd(46.848, 291.336, 51.94,  1.500000)

  pt3dadd(36.6, 290.604, 51.94,  1.500000)

}

filament_999[1118] {

  pt3dclear()

  pt3dadd(36.6, 290.604, 51.94,  1.500000)

  pt3dadd(29.28, 291.336, 51.94,  1.500000)

}

filament_999[1119] {

  pt3dclear()

  pt3dadd(349.896, 202.03199999999998, 24.5,  1.500000)

  pt3dadd(345.504, 201.29999999999998, 24.5,  1.500000)

}

filament_999[1120] {

  pt3dclear()

  pt3dadd(345.504, 201.29999999999998, 24.5,  1.500000)

  pt3dadd(341.844, 201.29999999999998, 24.5,  1.500000)

}

filament_999[1121] {

  pt3dclear()

  pt3dadd(341.844, 201.29999999999998, 24.5,  1.500000)

  pt3dadd(340.38, 204.228, 24.5,  1.500000)

}

filament_999[1122] {

  pt3dclear()

  pt3dadd(340.38, 204.228, 24.5,  1.500000)

  pt3dadd(337.452, 206.424, 24.5,  1.500000)

}

filament_999[1123] {

  pt3dclear()

  pt3dadd(337.452, 206.424, 24.5,  1.500000)

  pt3dadd(333.792, 205.692, 24.5,  1.500000)

}

filament_999[1124] {

  pt3dclear()

  pt3dadd(333.792, 205.692, 24.5,  1.500000)

  pt3dadd(330.864, 203.496, 24.5,  1.500000)

}

filament_999[1125] {

  pt3dclear()

  pt3dadd(330.864, 203.496, 24.5,  1.500000)

  pt3dadd(330.132, 199.83599999999998, 24.5,  1.500000)

}

filament_999[1126] {

  pt3dclear()

  pt3dadd(330.132, 199.83599999999998, 24.5,  1.500000)

  pt3dadd(327.936, 196.176, 24.5,  1.500000)

}

filament_999[1127] {

  pt3dclear()

  pt3dadd(327.936, 196.176, 24.5,  1.500000)

  pt3dadd(327.204, 192.516, 24.009999999999998,  1.500000)

}

filament_999[1128] {

  pt3dclear()

  pt3dadd(374.784, 270.108, 22.05,  1.500000)

  pt3dadd(377.712, 273.036, 22.05,  1.500000)

}

filament_999[1129] {

  pt3dclear()

  pt3dadd(377.712, 273.036, 22.05,  1.500000)

  pt3dadd(381.372, 275.23199999999997, 21.56,  1.500000)

}

filament_999[1130] {

  pt3dclear()

  pt3dadd(381.372, 275.23199999999997, 21.56,  1.500000)

  pt3dadd(381.372, 277.428, 18.62,  1.500000)

}

filament_999[1131] {

  pt3dclear()

  pt3dadd(381.372, 275.23199999999997, 21.56,  1.500000)

  pt3dadd(385.764, 275.964, 12.74,  1.500000)

}

filament_999[1132] {

  pt3dclear()

  pt3dadd(381.372, 275.23199999999997, 21.56,  1.500000)

  pt3dadd(383.568, 275.23199999999997, 15.19,  1.500000)

}

filament_999[1133] {

  pt3dclear()

  pt3dadd(381.372, 275.23199999999997, 21.56,  1.500000)

  pt3dadd(385.032, 275.23199999999997, 21.07,  1.500000)

}

filament_999[1134] {

  pt3dclear()

  pt3dadd(385.032, 275.23199999999997, 21.07,  1.500000)

  pt3dadd(390.156, 275.964, 20.58,  1.500000)

}

filament_999[1135] {

  pt3dclear()

  pt3dadd(390.156, 275.964, 20.58,  1.500000)

  pt3dadd(394.548, 277.428, 20.09,  1.500000)

}

filament_999[1136] {

  pt3dclear()

  pt3dadd(394.548, 277.428, 20.09,  1.500000)

  pt3dadd(398.94, 278.892, 20.09,  1.500000)

}

filament_999[1137] {

  pt3dclear()

  pt3dadd(398.94, 278.892, 20.09,  1.500000)

  pt3dadd(401.868, 275.23199999999997, 20.09,  1.500000)

}

filament_999[1138] {

  pt3dclear()

  pt3dadd(401.868, 275.23199999999997, 20.09,  1.500000)

  pt3dadd(405.52799999999996, 271.572, 20.09,  1.500000)

}

filament_999[1139] {

  pt3dclear()

  pt3dadd(405.52799999999996, 271.572, 20.09,  1.500000)

  pt3dadd(409.188, 267.912, 20.09,  1.500000)

}

filament_999[1140] {

  pt3dclear()

  pt3dadd(409.188, 267.912, 20.09,  1.500000)

  pt3dadd(413.58, 266.448, 22.05,  1.500000)

}

filament_999[1141] {

  pt3dclear()

  pt3dadd(409.188, 267.912, 20.09,  1.500000)

  pt3dadd(409.92, 264.252, 21.07,  1.500000)

}

filament_999[1142] {

  pt3dclear()

  pt3dadd(413.58, 266.448, 22.05,  1.500000)

  pt3dadd(417.972, 265.716, 22.05,  1.500000)

}

filament_999[1143] {

  pt3dclear()

  pt3dadd(417.972, 265.716, 22.05,  1.500000)

  pt3dadd(422.364, 270.108, 23.03,  1.500000)

}

filament_999[1144] {

  pt3dclear()

  pt3dadd(422.364, 270.108, 23.03,  1.500000)

  pt3dadd(426.024, 270.84, 23.52,  1.500000)

}

filament_999[1145] {

  pt3dclear()

  pt3dadd(374.784, 249.612, 19.11,  1.500000)

  pt3dadd(376.248, 245.22, 19.11,  1.500000)

}

filament_999[1146] {

  pt3dclear()

  pt3dadd(376.248, 245.22, 19.11,  1.500000)

  pt3dadd(378.444, 242.292, 19.11,  1.500000)

}

filament_999[1147] {

  pt3dclear()

  pt3dadd(378.444, 242.292, 19.11,  1.500000)

  pt3dadd(381.372, 239.364, 19.11,  1.500000)

}

filament_999[1148] {

  pt3dclear()

  pt3dadd(381.372, 239.364, 19.11,  1.500000)

  pt3dadd(382.104, 234.972, 19.11,  1.500000)

}

filament_999[1149] {

  pt3dclear()

  pt3dadd(382.104, 234.972, 19.11,  1.500000)

  pt3dadd(384.3, 231.31199999999998, 19.11,  1.500000)

}

filament_999[1150] {

  pt3dclear()

  pt3dadd(384.3, 231.31199999999998, 19.11,  1.500000)

  pt3dadd(387.228, 228.384, 19.11,  1.500000)

}

filament_999[1151] {

  pt3dclear()

  pt3dadd(387.228, 228.384, 19.11,  1.500000)

  pt3dadd(390.156, 224.724, 19.11,  1.500000)

}

filament_999[1152] {

  pt3dclear()

  pt3dadd(387.228, 228.384, 19.11,  1.500000)

  pt3dadd(388.692, 232.77599999999998, 25.48,  1.500000)

}

filament_999[1153] {

  pt3dclear()

  pt3dadd(390.156, 224.724, 19.11,  1.500000)

  pt3dadd(394.548, 221.796, 19.11,  1.500000)

}

filament_999[1154] {

  pt3dclear()

  pt3dadd(390.156, 224.724, 19.11,  1.500000)

  pt3dadd(391.62, 229.84799999999998, 25.97,  1.500000)

}

filament_999[1155] {

  pt3dclear()

  pt3dadd(394.548, 221.796, 19.11,  1.500000)

  pt3dadd(396.012, 218.136, 19.11,  1.500000)

}

filament_999[1156] {

  pt3dclear()

  pt3dadd(396.012, 218.136, 19.11,  1.500000)

  pt3dadd(396.74399999999997, 214.476, 18.62,  1.500000)

}

filament_999[1157] {

  pt3dclear()

  pt3dadd(396.74399999999997, 214.476, 18.62,  1.500000)

  pt3dadd(396.012, 210.816, 18.62,  1.500000)

}

filament_999[1158] {

  pt3dclear()

  pt3dadd(396.012, 210.816, 18.62,  1.500000)

  pt3dadd(393.084, 207.156, 18.62,  1.500000)

}

filament_999[1159] {

  pt3dclear()

  pt3dadd(393.084, 207.156, 18.62,  1.500000)

  pt3dadd(395.28, 204.228, 18.62,  1.500000)

}

filament_999[1160] {

  pt3dclear()

  pt3dadd(395.28, 204.228, 18.62,  1.500000)

  pt3dadd(398.94, 204.96, 18.62,  1.500000)

}

filament_999[1161] {

  pt3dclear()

  pt3dadd(398.94, 204.96, 18.62,  1.500000)

  pt3dadd(405.52799999999996, 208.62, 18.62,  1.500000)

}

filament_999[1162] {

  pt3dclear()

  pt3dadd(405.52799999999996, 208.62, 18.62,  1.500000)

  pt3dadd(404.06399999999996, 204.228, 17.64,  1.500000)

}

filament_999[1163] {

  pt3dclear()

  pt3dadd(405.52799999999996, 208.62, 18.62,  1.500000)

  pt3dadd(409.92, 208.62, 18.13,  1.500000)

}

filament_999[1164] {

  pt3dclear()

  pt3dadd(311.09999999999997, 333.792, 34.79,  1.500000)

  pt3dadd(311.09999999999997, 338.916, 34.79,  1.500000)

}

filament_999[1165] {

  pt3dclear()

  pt3dadd(311.09999999999997, 338.916, 34.79,  1.500000)

  pt3dadd(312.564, 344.772, 34.79,  1.500000)

}

filament_999[1166] {

  pt3dclear()

  pt3dadd(312.564, 344.772, 34.79,  1.500000)

  pt3dadd(314.028, 349.164, 36.75,  1.500000)

}

filament_999[1167] {

  pt3dclear()

  pt3dadd(312.564, 344.772, 34.79,  1.500000)

  pt3dadd(310.368, 349.164, 34.79,  1.500000)

}

filament_999[1168] {

  pt3dclear()

  pt3dadd(310.368, 349.164, 34.79,  1.500000)

  pt3dadd(305.24399999999997, 351.36, 34.79,  1.500000)

}

filament_999[1169] {

  pt3dclear()

  pt3dadd(305.24399999999997, 351.36, 34.79,  1.500000)

  pt3dadd(300.852, 354.288, 33.81,  1.500000)

}

filament_999[1170] {

  pt3dclear()

  pt3dadd(300.852, 354.288, 33.81,  1.500000)

  pt3dadd(303.78, 355.752, 31.849999999999998,  1.500000)

}

filament_999[1171] {

  pt3dclear()

  pt3dadd(314.028, 349.164, 36.75,  1.500000)

  pt3dadd(316.956, 354.288, 36.26,  1.500000)

}

filament_999[1172] {

  pt3dclear()

  pt3dadd(316.956, 354.288, 36.26,  1.500000)

  pt3dadd(321.348, 357.216, 39.2,  1.500000)

}

filament_999[1173] {

  pt3dclear()

  pt3dadd(316.956, 354.288, 36.26,  1.500000)

  pt3dadd(311.832, 356.484, 36.75,  1.500000)

}

filament_999[1174] {

  pt3dclear()

  pt3dadd(303.78, 355.752, 31.849999999999998,  1.500000)

  pt3dadd(308.17199999999997, 356.484, 31.849999999999998,  1.500000)

}

filament_999[1175] {

  pt3dclear()

  pt3dadd(308.17199999999997, 356.484, 31.849999999999998,  1.500000)

  pt3dadd(311.832, 360.876, 30.38,  1.500000)

}

filament_999[1176] {

  pt3dclear()

  pt3dadd(308.17199999999997, 356.484, 31.849999999999998,  1.500000)

  pt3dadd(307.44, 357.948, 27.439999999999998,  1.500000)

}

filament_999[1177] {

  pt3dclear()

  pt3dadd(243.756, 347.7, 56.35,  1.500000)

  pt3dadd(245.22, 344.772, 56.35,  1.500000)

}

filament_999[1178] {

  pt3dclear()

  pt3dadd(245.22, 344.772, 56.35,  1.500000)

  pt3dadd(244.488, 341.11199999999997, 56.35,  1.500000)

}

filament_999[1179] {

  pt3dclear()

  pt3dadd(244.488, 341.11199999999997, 56.35,  1.500000)

  pt3dadd(245.952, 337.452, 56.839999999999996,  1.500000)

}

filament_999[1180] {

  pt3dclear()

  pt3dadd(245.952, 337.452, 56.839999999999996,  1.500000)

  pt3dadd(245.952, 332.328, 57.82,  1.500000)

}

filament_999[1181] {

  pt3dclear()

  pt3dadd(245.952, 332.328, 57.82,  1.500000)

  pt3dadd(243.024, 329.4, 56.35,  1.500000)

}

filament_999[1182] {

  pt3dclear()

  pt3dadd(245.952, 332.328, 57.82,  1.500000)

  pt3dadd(246.684, 327.936, 58.8,  1.500000)

}

filament_999[1183] {

  pt3dclear()

  pt3dadd(238.632, 352.092, 55.86,  1.500000)

  pt3dadd(233.50799999999998, 351.36, 55.86,  1.500000)

}

filament_999[1184] {

  pt3dclear()

  pt3dadd(233.50799999999998, 351.36, 55.86,  1.500000)

  pt3dadd(229.11599999999999, 347.7, 55.86,  1.500000)

}

filament_999[1185] {

  pt3dclear()

  pt3dadd(229.11599999999999, 347.7, 55.86,  1.500000)

  pt3dadd(225.456, 344.04, 55.86,  1.500000)

}

filament_999[1186] {

  pt3dclear()

  pt3dadd(225.456, 344.04, 55.86,  1.500000)

  pt3dadd(221.796, 340.38, 55.37,  1.500000)

}

filament_999[1187] {

  pt3dclear()

  pt3dadd(221.796, 340.38, 55.37,  1.500000)

  pt3dadd(218.868, 335.256, 55.37,  1.500000)

}

filament_999[1188] {

  pt3dclear()

  pt3dadd(218.868, 335.256, 55.37,  1.500000)

  pt3dadd(215.94, 329.4, 55.37,  1.500000)

}

filament_999[1189] {

  pt3dclear()

  pt3dadd(246.684, 327.936, 58.8,  1.500000)

  pt3dadd(250.344, 322.812, 60.76,  1.500000)

}

filament_999[1190] {

  pt3dclear()

  pt3dadd(250.344, 322.812, 60.76,  1.500000)

  pt3dadd(253.272, 317.688, 60.76,  1.500000)

}

filament_999[1191] {

  pt3dclear()

  pt3dadd(253.272, 317.688, 60.76,  1.500000)

  pt3dadd(253.272, 313.296, 60.76,  1.500000)

}

filament_999[1192] {

  pt3dclear()

  pt3dadd(253.272, 317.688, 60.76,  1.500000)

  pt3dadd(257.664, 316.956, 62.72,  1.500000)

}

filament_999[1193] {

  pt3dclear()

  pt3dadd(253.272, 313.296, 60.76,  1.500000)

  pt3dadd(252.54, 308.904, 61.25,  1.500000)

}

filament_999[1194] {

  pt3dclear()

  pt3dadd(252.54, 308.904, 61.25,  1.500000)

  pt3dadd(251.808, 304.512, 61.25,  1.500000)

}

filament_999[1195] {

  pt3dclear()

  pt3dadd(251.808, 304.512, 61.25,  1.500000)

  pt3dadd(251.076, 300.12, 61.25,  1.500000)

}

filament_999[1196] {

  pt3dclear()

  pt3dadd(251.076, 300.12, 61.25,  1.500000)

  pt3dadd(249.612, 295.728, 61.25,  1.500000)

}

filament_999[1197] {

  pt3dclear()

  pt3dadd(249.612, 295.728, 61.25,  1.500000)

  pt3dadd(247.416, 291.336, 61.25,  1.500000)

}

filament_999[1198] {

  pt3dclear()

  pt3dadd(247.416, 291.336, 61.25,  1.500000)

  pt3dadd(245.952, 286.212, 61.25,  1.500000)

}

filament_999[1199] {

  pt3dclear()

  pt3dadd(245.952, 286.212, 61.25,  1.500000)

  pt3dadd(244.488, 281.08799999999997, 61.25,  1.500000)

}

filament_999[1200] {

  pt3dclear()

  pt3dadd(244.488, 281.08799999999997, 61.25,  1.500000)

  pt3dadd(244.488, 275.964, 61.25,  1.500000)

}

filament_999[1201] {

  pt3dclear()

  pt3dadd(244.488, 275.964, 61.25,  1.500000)

  pt3dadd(246.684, 270.84, 61.25,  1.500000)

}

filament_999[1202] {

  pt3dclear()

  pt3dadd(246.684, 270.84, 61.25,  1.500000)

  pt3dadd(248.148, 265.716, 61.25,  1.500000)

}

filament_999[1203] {

  pt3dclear()

  pt3dadd(248.148, 265.716, 61.25,  1.500000)

  pt3dadd(245.22, 262.056, 61.25,  1.500000)

}

filament_999[1204] {

  pt3dclear()

  pt3dadd(243.024, 329.4, 56.35,  1.500000)

  pt3dadd(237.9, 327.936, 56.35,  1.500000)

}

filament_999[1205] {

  pt3dclear()

  pt3dadd(237.9, 327.936, 56.35,  1.500000)

  pt3dadd(233.50799999999998, 325.74, 56.35,  1.500000)

}

filament_999[1206] {

  pt3dclear()

  pt3dadd(233.50799999999998, 325.74, 56.35,  1.500000)

  pt3dadd(229.84799999999998, 322.812, 56.35,  1.500000)

}

filament_999[1207] {

  pt3dclear()

  pt3dadd(229.84799999999998, 322.812, 56.35,  1.500000)

  pt3dadd(228.384, 319.152, 56.35,  1.500000)

}

filament_999[1208] {

  pt3dclear()

  pt3dadd(228.384, 319.152, 56.35,  1.500000)

  pt3dadd(227.652, 314.76, 56.35,  1.500000)

}

filament_999[1209] {

  pt3dclear()

  pt3dadd(227.652, 314.76, 56.35,  1.500000)

  pt3dadd(225.456, 310.368, 56.35,  1.500000)

}

filament_999[1210] {

  pt3dclear()

  pt3dadd(225.456, 310.368, 56.35,  1.500000)

  pt3dadd(223.26, 305.976, 56.35,  1.500000)

}

filament_999[1211] {

  pt3dclear()

  pt3dadd(223.26, 305.976, 56.35,  1.500000)

  pt3dadd(221.064, 301.584, 56.839999999999996,  1.500000)

}

filament_999[1212] {

  pt3dclear()

  pt3dadd(221.064, 301.584, 56.839999999999996,  1.500000)

  pt3dadd(219.6, 296.46, 56.839999999999996,  1.500000)

}

filament_999[1213] {

  pt3dclear()

  pt3dadd(219.6, 296.46, 56.839999999999996,  1.500000)

  pt3dadd(218.136, 291.336, 56.839999999999996,  1.500000)

}

filament_999[1214] {

  pt3dclear()

  pt3dadd(218.136, 291.336, 56.839999999999996,  1.500000)

  pt3dadd(216.672, 286.212, 56.839999999999996,  1.500000)

}

filament_999[1215] {

  pt3dclear()

  pt3dadd(216.672, 286.212, 56.839999999999996,  1.500000)

  pt3dadd(215.208, 281.08799999999997, 56.839999999999996,  1.500000)

}

filament_999[1216] {

  pt3dclear()

  pt3dadd(215.208, 281.08799999999997, 56.839999999999996,  1.500000)

  pt3dadd(213.744, 275.23199999999997, 56.839999999999996,  1.500000)

}

filament_999[1217] {

  pt3dclear()

  pt3dadd(213.744, 275.23199999999997, 56.839999999999996,  1.500000)

  pt3dadd(216.672, 269.376, 56.839999999999996,  1.500000)

}

filament_999[1218] {

  pt3dclear()

  pt3dadd(216.672, 269.376, 56.839999999999996,  1.500000)

  pt3dadd(219.6, 263.52, 57.33,  1.500000)

}

filament_999[1219] {

  pt3dclear()

  pt3dadd(245.952, 275.964, 34.79,  1.500000)

  pt3dadd(243.024, 278.892, 34.79,  1.500000)

}

filament_999[1220] {

  pt3dclear()

  pt3dadd(243.024, 278.892, 34.79,  1.500000)

  pt3dadd(237.9, 279.62399999999997, 34.79,  1.500000)

}

filament_999[1221] {

  pt3dclear()

  pt3dadd(237.9, 279.62399999999997, 34.79,  1.500000)

  pt3dadd(234.24, 279.62399999999997, 34.79,  1.500000)

}

filament_999[1222] {

  pt3dclear()

  pt3dadd(234.24, 279.62399999999997, 34.79,  1.500000)

  pt3dadd(229.84799999999998, 277.428, 34.79,  1.500000)

}

filament_999[1223] {

  pt3dclear()

  pt3dadd(234.24, 279.62399999999997, 34.79,  1.500000)

  pt3dadd(230.57999999999998, 282.552, 34.79,  1.500000)

}

filament_999[1224] {

  pt3dclear()

  pt3dadd(230.57999999999998, 282.552, 34.79,  1.500000)

  pt3dadd(230.57999999999998, 285.48, 34.79,  1.500000)

}

filament_999[1225] {

  pt3dclear()

  pt3dadd(230.57999999999998, 285.48, 34.79,  1.500000)

  pt3dadd(234.24, 289.14, 33.32,  1.500000)

}

filament_999[1226] {

  pt3dclear()

  pt3dadd(229.84799999999998, 277.428, 34.79,  1.500000)

  pt3dadd(223.26, 275.964, 34.79,  1.500000)

}

filament_999[1227] {

  pt3dclear()

  pt3dadd(245.22, 248.148, 53.41,  1.500000)

  pt3dadd(243.024, 244.488, 52.92,  1.500000)

}

filament_999[1228] {

  pt3dclear()

  pt3dadd(245.22, 248.148, 53.41,  1.500000)

  pt3dadd(250.344, 248.88, 54.879999999999995,  1.500000)

}

filament_999[1229] {

  pt3dclear()

  pt3dadd(245.22, 248.148, 53.41,  1.500000)

  pt3dadd(240.828, 248.148, 53.41,  1.500000)

}

filament_999[1230] {

  pt3dclear()

  pt3dadd(240.828, 248.148, 53.41,  1.500000)

  pt3dadd(237.9, 251.076, 53.41,  1.500000)

}

filament_999[1231] {

  pt3dclear()

  pt3dadd(237.9, 251.076, 53.41,  1.500000)

  pt3dadd(237.168, 256.2, 53.41,  1.500000)

}

filament_999[1232] {

  pt3dclear()

  pt3dadd(237.168, 256.2, 53.41,  1.500000)

  pt3dadd(232.77599999999998, 258.396, 53.41,  1.500000)

}

filament_999[1233] {

  pt3dclear()

  pt3dadd(232.77599999999998, 258.396, 53.41,  1.500000)

  pt3dadd(227.652, 261.324, 53.41,  1.500000)

}

filament_999[1234] {

  pt3dclear()

  pt3dadd(227.652, 261.324, 53.41,  1.500000)

  pt3dadd(223.992, 264.984, 53.41,  1.500000)

}

filament_999[1235] {

  pt3dclear()

  pt3dadd(223.992, 264.984, 53.41,  1.500000)

  pt3dadd(222.528, 269.376, 53.41,  1.500000)

}

filament_999[1236] {

  pt3dclear()

  pt3dadd(222.528, 269.376, 53.41,  1.500000)

  pt3dadd(222.528, 273.768, 53.41,  1.500000)

}

filament_999[1237] {

  pt3dclear()

  pt3dadd(222.528, 273.768, 53.41,  1.500000)

  pt3dadd(226.188, 277.428, 52.43,  1.500000)

}

filament_999[1238] {

  pt3dclear()

  pt3dadd(222.528, 273.768, 53.41,  1.500000)

  pt3dadd(221.064, 278.15999999999997, 53.41,  1.500000)

}

filament_999[1239] {

  pt3dclear()

  pt3dadd(221.064, 278.15999999999997, 53.41,  1.500000)

  pt3dadd(215.208, 280.356, 52.92,  1.500000)

}

filament_999[1240] {

  pt3dclear()

  pt3dadd(243.024, 244.488, 52.92,  1.500000)

  pt3dadd(241.56, 240.828, 52.92,  1.500000)

}

filament_999[1241] {

  pt3dclear()

  pt3dadd(241.56, 240.828, 52.92,  1.500000)

  pt3dadd(241.56, 236.436, 52.92,  1.500000)

}

filament_999[1242] {

  pt3dclear()

  pt3dadd(241.56, 236.436, 52.92,  1.500000)

  pt3dadd(244.488, 234.24, 52.92,  1.500000)

}

filament_999[1243] {

  pt3dclear()

  pt3dadd(244.488, 234.24, 52.92,  1.500000)

  pt3dadd(243.756, 230.57999999999998, 52.92,  1.500000)

}

filament_999[1244] {

  pt3dclear()

  pt3dadd(243.756, 230.57999999999998, 52.92,  1.500000)

  pt3dadd(243.756, 225.456, 53.41,  1.500000)

}

filament_999[1245] {

  pt3dclear()

  pt3dadd(243.756, 225.456, 53.41,  1.500000)

  pt3dadd(243.024, 221.064, 53.41,  1.500000)

}

filament_999[1246] {

  pt3dclear()

  pt3dadd(243.024, 221.064, 53.41,  1.500000)

  pt3dadd(242.292, 216.672, 53.41,  1.500000)

}

filament_999[1247] {

  pt3dclear()

  pt3dadd(242.292, 216.672, 53.41,  1.500000)

  pt3dadd(241.56, 211.548, 53.41,  1.500000)

}

filament_999[1248] {

  pt3dclear()

  pt3dadd(241.56, 211.548, 53.41,  1.500000)

  pt3dadd(240.828, 206.424, 53.41,  1.500000)

}

filament_999[1249] {

  pt3dclear()

  pt3dadd(240.828, 206.424, 53.41,  1.500000)

  pt3dadd(240.096, 201.29999999999998, 53.41,  1.500000)

}

filament_999[1250] {

  pt3dclear()

  pt3dadd(240.096, 201.29999999999998, 53.41,  1.500000)

  pt3dadd(239.364, 196.176, 53.41,  1.500000)

}

filament_999[1251] {

  pt3dclear()

  pt3dadd(239.364, 196.176, 53.41,  1.500000)

  pt3dadd(240.096, 189.588, 51.94,  1.500000)

}

filament_999[1252] {

  pt3dclear()

  pt3dadd(240.096, 189.588, 51.94,  1.500000)

  pt3dadd(242.292, 183.0, 51.94,  1.500000)

}

filament_999[1253] {

  pt3dclear()

  pt3dadd(242.292, 183.0, 51.94,  1.500000)

  pt3dadd(244.488, 176.412, 50.96,  1.500000)

}

filament_999[1254] {

  pt3dclear()

  pt3dadd(244.488, 176.412, 50.96,  1.500000)

  pt3dadd(246.684, 170.55599999999998, 49.98,  1.500000)

}

filament_999[1255] {

  pt3dclear()

  pt3dadd(246.684, 170.55599999999998, 49.98,  1.500000)

  pt3dadd(248.148, 165.432, 49.98,  1.500000)

}

filament_999[1256] {

  pt3dclear()

  pt3dadd(248.148, 165.432, 49.98,  1.500000)

  pt3dadd(246.684, 160.308, 49.0,  1.500000)

}

filament_999[1257] {

  pt3dclear()

  pt3dadd(246.684, 160.308, 49.0,  1.500000)

  pt3dadd(245.22, 155.184, 49.0,  1.500000)

}

filament_999[1258] {

  pt3dclear()

  pt3dadd(245.22, 155.184, 49.0,  1.500000)

  pt3dadd(247.416, 150.792, 48.019999999999996,  1.500000)

}

filament_999[1259] {

  pt3dclear()

  pt3dadd(247.416, 150.792, 48.019999999999996,  1.500000)

  pt3dadd(245.952, 146.4, 48.019999999999996,  1.500000)

}

filament_999[1260] {

  pt3dclear()

  pt3dadd(245.952, 146.4, 48.019999999999996,  1.500000)

  pt3dadd(245.952, 140.54399999999998, 48.019999999999996,  1.500000)

}

filament_999[1261] {

  pt3dclear()

  pt3dadd(245.952, 140.54399999999998, 48.019999999999996,  1.500000)

  pt3dadd(249.612, 136.884, 48.019999999999996,  1.500000)

}

filament_999[1262] {

  pt3dclear()

  pt3dadd(249.612, 136.884, 48.019999999999996,  1.500000)

  pt3dadd(253.272, 134.688, 48.019999999999996,  1.500000)

}

filament_999[1263] {

  pt3dclear()

  pt3dadd(253.272, 134.688, 48.019999999999996,  1.500000)

  pt3dadd(251.076, 131.028, 46.55,  1.500000)

}

filament_999[1264] {

  pt3dclear()

  pt3dadd(251.076, 131.028, 46.55,  1.500000)

  pt3dadd(248.88, 129.564, 43.61,  1.500000)

}

filament_999[1265] {

  pt3dclear()

  pt3dadd(270.84, 287.676, 25.97,  1.500000)

  pt3dadd(272.304, 293.532, 26.95,  1.500000)

}

filament_999[1266] {

  pt3dclear()

  pt3dadd(272.304, 293.532, 26.95,  1.500000)

  pt3dadd(269.376, 296.46, 26.46,  1.500000)

}

filament_999[1267] {

  pt3dclear()

  pt3dadd(269.376, 296.46, 26.46,  1.500000)

  pt3dadd(267.912, 298.656, 26.46,  1.500000)

}

filament_999[1268] {

  pt3dclear()

  pt3dadd(267.912, 298.656, 26.46,  1.500000)

  pt3dadd(264.252, 299.388, 26.46,  1.500000)

}

filament_999[1269] {

  pt3dclear()

  pt3dadd(267.912, 298.656, 26.46,  1.500000)

  pt3dadd(269.376, 302.316, 26.46,  1.500000)

}

filament_999[1270] {

  pt3dclear()

  pt3dadd(269.376, 302.316, 26.46,  1.500000)

  pt3dadd(270.108, 306.70799999999997, 26.95,  1.500000)

}

filament_999[1271] {

  pt3dclear()

  pt3dadd(270.108, 306.70799999999997, 26.95,  1.500000)

  pt3dadd(269.376, 311.09999999999997, 27.93,  1.500000)

}

filament_999[1272] {

  pt3dclear()

  pt3dadd(269.376, 311.09999999999997, 27.93,  1.500000)

  pt3dadd(265.716, 314.028, 26.95,  1.500000)

}

filament_999[1273] {

  pt3dclear()

  pt3dadd(264.252, 299.388, 26.46,  1.500000)

  pt3dadd(260.592, 299.388, 26.46,  1.500000)

}

filament_999[1274] {

  pt3dclear()

  pt3dadd(387.228, 410.652, 39.2,  1.500000)

  pt3dadd(390.156, 417.24, 39.2,  1.500000)

}

filament_999[1275] {

  pt3dclear()

  pt3dadd(390.156, 417.24, 39.2,  1.500000)

  pt3dadd(388.692, 424.56, 39.69,  1.500000)

}

filament_999[1276] {

  pt3dclear()

  pt3dadd(388.692, 424.56, 39.69,  1.500000)

  pt3dadd(384.3, 432.61199999999997, 39.69,  1.500000)

}

filament_999[1277] {

  pt3dclear()

  pt3dadd(388.692, 424.56, 39.69,  1.500000)

  pt3dadd(382.104, 431.14799999999997, 40.18,  1.500000)

}

filament_999[1278] {

  pt3dclear()

  pt3dadd(384.3, 432.61199999999997, 39.69,  1.500000)

  pt3dadd(378.444, 441.396, 39.69,  1.500000)

}

filament_999[1279] {

  pt3dclear()

  pt3dadd(378.444, 441.396, 39.69,  1.500000)

  pt3dadd(372.58799999999997, 450.912, 39.2,  1.500000)

}

filament_999[1280] {

  pt3dclear()

  pt3dadd(372.58799999999997, 450.912, 39.2,  1.500000)

  pt3dadd(364.536, 458.964, 39.2,  1.500000)

}

filament_999[1281] {

  pt3dclear()

  pt3dadd(364.536, 458.964, 39.2,  1.500000)

  pt3dadd(355.752, 458.964, 38.71,  1.500000)

}

filament_999[1282] {

  pt3dclear()

  pt3dadd(355.752, 458.964, 38.71,  1.500000)

  pt3dadd(346.968, 457.5, 38.71,  1.500000)

}

filament_999[1283] {

  pt3dclear()

  pt3dadd(346.968, 457.5, 38.71,  1.500000)

  pt3dadd(348.432, 452.376, 37.24,  1.500000)

}

filament_999[1284] {

  pt3dclear()

  pt3dadd(346.968, 457.5, 38.71,  1.500000)

  pt3dadd(338.916, 457.5, 37.73,  1.500000)

}

filament_999[1285] {

  pt3dclear()

  pt3dadd(338.916, 457.5, 37.73,  1.500000)

  pt3dadd(331.596, 458.23199999999997, 37.73,  1.500000)

}

filament_999[1286] {

  pt3dclear()

  pt3dadd(331.596, 458.23199999999997, 37.73,  1.500000)

  pt3dadd(324.276, 458.964, 37.73,  1.500000)

}

filament_999[1287] {

  pt3dclear()

  pt3dadd(324.276, 458.964, 37.73,  1.500000)

  pt3dadd(316.224, 458.964, 37.24,  1.500000)

}

filament_999[1288] {

  pt3dclear()

  pt3dadd(316.224, 458.964, 37.24,  1.500000)

  pt3dadd(308.17199999999997, 458.964, 37.24,  1.500000)

}

filament_999[1289] {

  pt3dclear()

  pt3dadd(308.17199999999997, 458.964, 37.24,  1.500000)

  pt3dadd(303.78, 456.036, 34.79,  1.500000)

}

filament_999[1290] {

  pt3dclear()

  pt3dadd(308.17199999999997, 458.964, 37.24,  1.500000)

  pt3dadd(300.12, 458.964, 35.769999999999996,  1.500000)

}

filament_999[1291] {

  pt3dclear()

  pt3dadd(300.12, 458.964, 35.769999999999996,  1.500000)

  pt3dadd(292.068, 458.964, 35.28,  1.500000)

}

filament_999[1292] {

  pt3dclear()

  pt3dadd(292.068, 458.964, 35.28,  1.500000)

  pt3dadd(286.944, 457.5, 36.26,  1.500000)

}

filament_999[1293] {

  pt3dclear()

  pt3dadd(286.944, 457.5, 36.26,  1.500000)

  pt3dadd(286.212, 462.62399999999997, 35.28,  1.500000)

}

filament_999[1294] {

  pt3dclear()

  pt3dadd(286.944, 457.5, 36.26,  1.500000)

  pt3dadd(282.552, 455.304, 36.75,  1.500000)

}

filament_999[1295] {

  pt3dclear()

  pt3dadd(282.552, 455.304, 36.75,  1.500000)

  pt3dadd(278.15999999999997, 451.644, 37.24,  1.500000)

}

filament_999[1296] {

  pt3dclear()

  pt3dadd(278.15999999999997, 451.644, 37.24,  1.500000)

  pt3dadd(275.23199999999997, 447.252, 37.73,  1.500000)

}

filament_999[1297] {

  pt3dclear()

  pt3dadd(275.23199999999997, 447.252, 37.73,  1.500000)

  pt3dadd(272.304, 442.128, 39.2,  1.500000)

}

filament_999[1298] {

  pt3dclear()

  pt3dadd(272.304, 442.128, 39.2,  1.500000)

  pt3dadd(269.376, 437.00399999999996, 40.67,  1.500000)

}

filament_999[1299] {

  pt3dclear()

  pt3dadd(269.376, 437.00399999999996, 40.67,  1.500000)

  pt3dadd(265.716, 431.88, 41.65,  1.500000)

}

filament_999[1300] {

  pt3dclear()

  pt3dadd(265.716, 431.88, 41.65,  1.500000)

  pt3dadd(263.52, 426.024, 43.61,  1.500000)

}

filament_999[1301] {

  pt3dclear()

  pt3dadd(263.52, 426.024, 43.61,  1.500000)

  pt3dadd(260.592, 420.9, 44.589999999999996,  1.500000)

}

filament_999[1302] {

  pt3dclear()

  pt3dadd(260.592, 420.9, 44.589999999999996,  1.500000)

  pt3dadd(259.128, 416.508, 47.04,  1.500000)

}

filament_999[1303] {

  pt3dclear()

  pt3dadd(259.128, 416.508, 47.04,  1.500000)

  pt3dadd(259.86, 412.116, 49.49,  1.500000)

}

filament_999[1304] {

  pt3dclear()

  pt3dadd(259.86, 412.116, 49.49,  1.500000)

  pt3dadd(259.86, 407.724, 50.47,  1.500000)

}

filament_999[1305] {

  pt3dclear()

  pt3dadd(371.12399999999997, 250.344, 23.52,  1.500000)

  pt3dadd(367.464, 248.88, 22.05,  1.500000)

}

filament_999[1306] {

  pt3dclear()

  pt3dadd(367.464, 248.88, 22.05,  1.500000)

  pt3dadd(363.804, 247.416, 22.05,  1.500000)

}

filament_999[1307] {

  pt3dclear()

  pt3dadd(363.804, 247.416, 22.05,  1.500000)

  pt3dadd(360.876, 243.756, 21.07,  1.500000)

}

filament_999[1308] {

  pt3dclear()

  pt3dadd(360.876, 243.756, 21.07,  1.500000)

  pt3dadd(358.68, 240.828, 20.58,  1.500000)

}

filament_999[1309] {

  pt3dclear()

  pt3dadd(358.68, 240.828, 20.58,  1.500000)

  pt3dadd(356.484, 237.168, 20.58,  1.500000)

}

filament_999[1310] {

  pt3dclear()

  pt3dadd(356.484, 237.168, 20.58,  1.500000)

  pt3dadd(354.288, 234.972, 20.09,  1.500000)

}

filament_999[1311] {

  pt3dclear()

  pt3dadd(354.288, 234.972, 20.09,  1.500000)

  pt3dadd(352.092, 232.04399999999998, 20.09,  1.500000)

}

filament_999[1312] {

  pt3dclear()

  pt3dadd(352.092, 232.04399999999998, 20.09,  1.500000)

  pt3dadd(349.896, 229.11599999999999, 20.09,  1.500000)

}

filament_999[1313] {

  pt3dclear()

  pt3dadd(349.896, 229.11599999999999, 20.09,  1.500000)

  pt3dadd(347.7, 225.456, 20.09,  1.500000)

}

filament_999[1314] {

  pt3dclear()

  pt3dadd(347.7, 225.456, 20.09,  1.500000)

  pt3dadd(346.968, 221.064, 20.09,  1.500000)

}

filament_999[1315] {

  pt3dclear()

  pt3dadd(346.968, 221.064, 20.09,  1.500000)

  pt3dadd(342.57599999999996, 217.404, 20.09,  1.500000)

}

filament_999[1316] {

  pt3dclear()

  pt3dadd(349.164, 343.308, 53.41,  1.500000)

  pt3dadd(344.04, 345.504, 52.92,  1.500000)

}

filament_999[1317] {

  pt3dclear()

  pt3dadd(344.04, 345.504, 52.92,  1.500000)

  pt3dadd(337.452, 346.968, 52.92,  1.500000)

}

filament_999[1318] {

  pt3dclear()

  pt3dadd(337.452, 346.968, 52.92,  1.500000)

  pt3dadd(330.864, 345.504, 52.43,  1.500000)

}

filament_999[1319] {

  pt3dclear()

  pt3dadd(330.864, 345.504, 52.43,  1.500000)

  pt3dadd(326.472, 344.772, 52.92,  1.500000)

}

filament_999[1320] {

  pt3dclear()

  pt3dadd(409.92, 208.62, 18.13,  1.500000)

  pt3dadd(415.776, 207.156, 19.11,  1.500000)

}

filament_999[1321] {

  pt3dclear()

  pt3dadd(415.776, 207.156, 19.11,  1.500000)

  pt3dadd(421.632, 205.692, 19.11,  1.500000)

}

filament_999[1322] {

  pt3dclear()

  pt3dadd(404.06399999999996, 204.228, 17.64,  1.500000)

  pt3dadd(402.59999999999997, 199.10399999999998, 17.64,  1.500000)

}

filament_999[1323] {

  pt3dclear()

  pt3dadd(402.59999999999997, 199.10399999999998, 17.64,  1.500000)

  pt3dadd(401.868, 193.98, 17.64,  1.500000)

}

filament_999[1324] {

  pt3dclear()

  pt3dadd(401.868, 193.98, 17.64,  1.500000)

  pt3dadd(398.94, 188.124, 17.64,  1.500000)

}

filament_999[1325] {

  pt3dclear()

  pt3dadd(398.94, 188.124, 17.64,  1.500000)

  pt3dadd(393.816, 184.464, 17.64,  1.500000)

}

filament_999[1326] {

  pt3dclear()

  pt3dadd(343.308, 321.348, 26.46,  1.500000)

  pt3dadd(348.432, 320.616, 26.46,  1.500000)

}

filament_999[1327] {

  pt3dclear()

  pt3dadd(348.432, 320.616, 26.46,  1.500000)

  pt3dadd(353.556, 322.08, 26.46,  1.500000)

}

filament_999[1328] {

  pt3dclear()

  pt3dadd(353.556, 322.08, 26.46,  1.500000)

  pt3dadd(357.948, 325.74, 25.97,  1.500000)

}

filament_999[1329] {

  pt3dclear()

  pt3dadd(357.948, 325.74, 25.97,  1.500000)

  pt3dadd(362.34, 328.668, 25.48,  1.500000)

}

filament_999[1330] {

  pt3dclear()

  pt3dadd(362.34, 328.668, 25.48,  1.500000)

  pt3dadd(366.0, 332.328, 25.48,  1.500000)

}

filament_999[1331] {

  pt3dclear()

  pt3dadd(366.0, 332.328, 25.48,  1.500000)

  pt3dadd(366.73199999999997, 335.988, 28.419999999999998,  1.500000)

}

filament_999[1332] {

  pt3dclear()

  pt3dadd(366.0, 332.328, 25.48,  1.500000)

  pt3dadd(369.65999999999997, 330.864, 22.54,  1.500000)

}

filament_999[1333] {

  pt3dclear()

  pt3dadd(271.572, 357.948, 47.04,  1.500000)

  pt3dadd(271.572, 362.34, 47.04,  1.500000)

}

filament_999[1334] {

  pt3dclear()

  pt3dadd(271.572, 362.34, 47.04,  1.500000)

  pt3dadd(272.304, 367.464, 47.53,  1.500000)

}

filament_999[1335] {

  pt3dclear()

  pt3dadd(272.304, 367.464, 47.53,  1.500000)

  pt3dadd(275.964, 371.12399999999997, 47.53,  1.500000)

}

filament_999[1336] {

  pt3dclear()

  pt3dadd(275.964, 371.12399999999997, 47.53,  1.500000)

  pt3dadd(280.356, 372.58799999999997, 47.53,  1.500000)

}

filament_999[1337] {

  pt3dclear()

  pt3dadd(280.356, 372.58799999999997, 47.53,  1.500000)

  pt3dadd(283.284, 376.248, 48.019999999999996,  1.500000)

}

filament_999[1338] {

  pt3dclear()

  pt3dadd(262.788, 343.308, 46.55,  1.500000)

  pt3dadd(259.128, 340.38, 46.55,  1.500000)

}

filament_999[1339] {

  pt3dclear()

  pt3dadd(259.128, 340.38, 46.55,  1.500000)

  pt3dadd(256.2, 335.256, 46.55,  1.500000)

}

filament_999[1340] {

  pt3dclear()

  pt3dadd(256.2, 335.256, 46.55,  1.500000)

  pt3dadd(253.272, 331.596, 46.55,  1.500000)

}

filament_999[1341] {

  pt3dclear()

  pt3dadd(253.272, 331.596, 46.55,  1.500000)

  pt3dadd(248.88, 328.668, 46.55,  1.500000)

}

filament_999[1342] {

  pt3dclear()

  pt3dadd(248.88, 328.668, 46.55,  1.500000)

  pt3dadd(243.024, 328.668, 47.04,  1.500000)

}

filament_999[1343] {

  pt3dclear()

  pt3dadd(243.024, 328.668, 47.04,  1.500000)

  pt3dadd(237.168, 327.936, 47.04,  1.500000)

}

filament_999[1344] {

  pt3dclear()

  pt3dadd(237.168, 327.936, 47.04,  1.500000)

  pt3dadd(232.04399999999998, 327.936, 47.04,  1.500000)

}

filament_999[1345] {

  pt3dclear()

  pt3dadd(232.04399999999998, 327.936, 47.04,  1.500000)

  pt3dadd(227.652, 325.008, 47.53,  1.500000)

}

filament_999[1346] {

  pt3dclear()

  pt3dadd(227.652, 325.008, 47.53,  1.500000)

  pt3dadd(222.528, 322.08, 48.019999999999996,  1.500000)

}

filament_999[1347] {

  pt3dclear()

  pt3dadd(222.528, 322.08, 48.019999999999996,  1.500000)

  pt3dadd(216.672, 319.884, 49.0,  1.500000)

}

filament_999[1348] {

  pt3dclear()

  pt3dadd(336.71999999999997, 279.62399999999997, 24.009999999999998,  1.500000)

  pt3dadd(341.11199999999997, 279.62399999999997, 24.009999999999998,  1.500000)

}

filament_999[1349] {

  pt3dclear()

  pt3dadd(341.11199999999997, 279.62399999999997, 24.009999999999998,  1.500000)

  pt3dadd(346.236, 280.356, 23.52,  1.500000)

}

filament_999[1350] {

  pt3dclear()

  pt3dadd(346.236, 280.356, 23.52,  1.500000)

  pt3dadd(351.36, 281.82, 25.48,  1.500000)

}

filament_999[1351] {

  pt3dclear()

  pt3dadd(351.36, 281.82, 25.48,  1.500000)

  pt3dadd(356.484, 284.016, 26.46,  1.500000)

}

filament_999[1352] {

  pt3dclear()

  pt3dadd(356.484, 284.016, 26.46,  1.500000)

  pt3dadd(361.608, 286.944, 25.48,  1.500000)

}

filament_999[1353] {

  pt3dclear()

  pt3dadd(361.608, 286.944, 25.48,  1.500000)

  pt3dadd(360.876, 290.604, 23.52,  1.500000)

}

filament_999[1354] {

  pt3dclear()

  pt3dadd(361.608, 286.944, 25.48,  1.500000)

  pt3dadd(366.73199999999997, 286.212, 26.95,  1.500000)

}

filament_999[1355] {

  pt3dclear()

  pt3dadd(366.73199999999997, 335.988, 28.419999999999998,  1.500000)

  pt3dadd(371.12399999999997, 339.64799999999997, 29.89,  1.500000)

}

filament_999[1356] {

  pt3dclear()

  pt3dadd(366.73199999999997, 335.988, 28.419999999999998,  1.500000)

  pt3dadd(366.0, 338.18399999999997, 25.48,  1.500000)

}

filament_999[1357] {

  pt3dclear()

  pt3dadd(371.12399999999997, 339.64799999999997, 29.89,  1.500000)

  pt3dadd(375.516, 342.57599999999996, 31.849999999999998,  1.500000)

}

filament_999[1358] {

  pt3dclear()

  pt3dadd(375.516, 342.57599999999996, 31.849999999999998,  1.500000)

  pt3dadd(379.176, 346.236, 31.849999999999998,  1.500000)

}

filament_999[1359] {

  pt3dclear()

  pt3dadd(379.176, 346.236, 31.849999999999998,  1.500000)

  pt3dadd(385.032, 346.236, 32.83,  1.500000)

}

filament_999[1360] {

  pt3dclear()

  pt3dadd(385.032, 346.236, 32.83,  1.500000)

  pt3dadd(389.424, 343.308, 35.28,  1.500000)

}

filament_999[1361] {

  pt3dclear()

  pt3dadd(389.424, 343.308, 35.28,  1.500000)

  pt3dadd(393.816, 339.64799999999997, 36.26,  1.500000)

}

filament_999[1362] {

  pt3dclear()

  pt3dadd(393.816, 339.64799999999997, 36.26,  1.500000)

  pt3dadd(398.94, 337.452, 36.26,  1.500000)

}

filament_999[1363] {

  pt3dclear()

  pt3dadd(398.94, 337.452, 36.26,  1.500000)

  pt3dadd(403.332, 333.06, 36.26,  1.500000)

}

filament_999[1364] {

  pt3dclear()

  pt3dadd(403.332, 333.06, 36.26,  1.500000)

  pt3dadd(407.724, 328.668, 36.26,  1.500000)

}

filament_999[1365] {

  pt3dclear()

  pt3dadd(407.724, 328.668, 36.26,  1.500000)

  pt3dadd(413.58, 325.008, 36.26,  1.500000)

}

filament_999[1366] {

  pt3dclear()

  pt3dadd(360.876, 367.464, 45.08,  1.500000)

  pt3dadd(370.392, 366.73199999999997, 45.08,  1.500000)

}

filament_999[1367] {

  pt3dclear()

  pt3dadd(370.392, 366.73199999999997, 45.08,  1.500000)

  pt3dadd(377.712, 366.73199999999997, 44.589999999999996,  1.500000)

}

filament_999[1368] {

  pt3dclear()

  pt3dadd(377.712, 366.73199999999997, 44.589999999999996,  1.500000)

  pt3dadd(385.032, 368.19599999999997, 44.1,  1.500000)

}

filament_999[1369] {

  pt3dclear()

  pt3dadd(385.032, 368.19599999999997, 44.1,  1.500000)

  pt3dadd(392.352, 369.65999999999997, 44.1,  1.500000)

}

filament_999[1370] {

  pt3dclear()

  pt3dadd(392.352, 369.65999999999997, 44.1,  1.500000)

  pt3dadd(399.67199999999997, 368.19599999999997, 43.61,  1.500000)

}

filament_999[1371] {

  pt3dclear()

  pt3dadd(399.67199999999997, 368.19599999999997, 43.61,  1.500000)

  pt3dadd(404.06399999999996, 364.536, 44.589999999999996,  1.500000)

}

filament_999[1372] {

  pt3dclear()

  pt3dadd(404.06399999999996, 364.536, 44.589999999999996,  1.500000)

  pt3dadd(406.992, 359.412, 45.57,  1.500000)

}

filament_999[1373] {

  pt3dclear()

  pt3dadd(406.992, 359.412, 45.57,  1.500000)

  pt3dadd(410.652, 355.02, 47.53,  1.500000)

}

filament_999[1374] {

  pt3dclear()

  pt3dadd(410.652, 355.02, 47.53,  1.500000)

  pt3dadd(412.848, 349.164, 47.53,  1.500000)

}

filament_999[1375] {

  pt3dclear()

  pt3dadd(412.848, 349.164, 47.53,  1.500000)

  pt3dadd(415.776, 343.308, 50.47,  1.500000)

}

filament_999[1376] {

  pt3dclear()

  pt3dadd(415.776, 343.308, 50.47,  1.500000)

  pt3dadd(418.704, 336.71999999999997, 51.449999999999996,  1.500000)

}

filament_999[1377] {

  pt3dclear()

  pt3dadd(418.704, 336.71999999999997, 51.449999999999996,  1.500000)

  pt3dadd(420.9, 329.4, 53.41,  1.500000)

}

filament_999[1378] {

  pt3dclear()

  pt3dadd(420.9, 329.4, 53.41,  1.500000)

  pt3dadd(426.024, 324.276, 53.41,  1.500000)

}

filament_999[1379] {

  pt3dclear()

  pt3dadd(426.024, 324.276, 53.41,  1.500000)

  pt3dadd(429.68399999999997, 319.884, 54.39,  1.500000)

}

filament_999[1380] {

  pt3dclear()

  pt3dadd(429.68399999999997, 319.884, 54.39,  1.500000)

  pt3dadd(433.344, 314.76, 54.39,  1.500000)

}

filament_999[1381] {

  pt3dclear()

  pt3dadd(433.344, 314.76, 54.39,  1.500000)

  pt3dadd(434.808, 310.368, 53.41,  1.500000)

}

filament_999[1382] {

  pt3dclear()

  pt3dadd(434.808, 310.368, 53.41,  1.500000)

  pt3dadd(434.808, 305.24399999999997, 53.41,  1.500000)

}

filament_999[1383] {

  pt3dclear()

  pt3dadd(311.832, 360.876, 30.38,  1.500000)

  pt3dadd(314.028, 364.536, 30.38,  1.500000)

}

filament_999[1384] {

  pt3dclear()

  pt3dadd(314.028, 364.536, 30.38,  1.500000)

  pt3dadd(316.224, 368.928, 30.38,  1.500000)

}

filament_999[1385] {

  pt3dclear()

  pt3dadd(316.224, 368.928, 30.38,  1.500000)

  pt3dadd(319.152, 373.32, 30.38,  1.500000)

}

filament_999[1386] {

  pt3dclear()

  pt3dadd(319.152, 373.32, 30.38,  1.500000)

  pt3dadd(322.812, 378.444, 30.38,  1.500000)

}

filament_999[1387] {

  pt3dclear()

  pt3dadd(322.812, 378.444, 30.38,  1.500000)

  pt3dadd(327.936, 380.64, 30.38,  1.500000)

}

filament_999[1388] {

  pt3dclear()

  pt3dadd(327.936, 380.64, 30.38,  1.500000)

  pt3dadd(333.792, 382.104, 30.38,  1.500000)

}

filament_999[1389] {

  pt3dclear()

  pt3dadd(333.792, 382.104, 30.38,  1.500000)

  pt3dadd(335.988, 386.496, 30.38,  1.500000)

}

filament_999[1390] {

  pt3dclear()

  pt3dadd(425.292, 240.096, 32.339999999999996,  1.500000)

  pt3dadd(431.88, 243.756, 31.36,  1.500000)

}

filament_999[1391] {

  pt3dclear()

  pt3dadd(431.88, 243.756, 31.36,  1.500000)

  pt3dadd(439.2, 247.416, 31.36,  1.500000)

}

filament_999[1392] {

  pt3dclear()

  pt3dadd(439.2, 247.416, 31.36,  1.500000)

  pt3dadd(446.52, 250.344, 29.89,  1.500000)

}

filament_999[1393] {

  pt3dclear()

  pt3dadd(446.52, 250.344, 29.89,  1.500000)

  pt3dadd(453.84, 253.272, 29.4,  1.500000)

}

filament_999[1394] {

  pt3dclear()

  pt3dadd(453.84, 253.272, 29.4,  1.500000)

  pt3dadd(461.15999999999997, 256.2, 29.4,  1.500000)

}

filament_999[1395] {

  pt3dclear()

  pt3dadd(461.15999999999997, 256.2, 29.4,  1.500000)

  pt3dadd(466.284, 260.592, 29.4,  1.500000)

}

filament_999[1396] {

  pt3dclear()

  pt3dadd(466.284, 260.592, 29.4,  1.500000)

  pt3dadd(474.336, 262.056, 28.91,  1.500000)

}

filament_999[1397] {

  pt3dclear()

  pt3dadd(474.336, 262.056, 28.91,  1.500000)

  pt3dadd(482.388, 263.52, 28.419999999999998,  1.500000)

}

filament_999[1398] {

  pt3dclear()

  pt3dadd(482.388, 263.52, 28.419999999999998,  1.500000)

  pt3dadd(490.44, 264.984, 28.419999999999998,  1.500000)

}

filament_999[1399] {

  pt3dclear()

  pt3dadd(490.44, 264.984, 28.419999999999998,  1.500000)

  pt3dadd(499.224, 265.716, 28.419999999999998,  1.500000)

}

filament_999[1400] {

  pt3dclear()

  pt3dadd(499.224, 265.716, 28.419999999999998,  1.500000)

  pt3dadd(508.008, 265.716, 28.419999999999998,  1.500000)

}

filament_999[1401] {

  pt3dclear()

  pt3dadd(508.008, 265.716, 28.419999999999998,  1.500000)

  pt3dadd(516.792, 265.716, 28.419999999999998,  1.500000)

}

filament_999[1402] {

  pt3dclear()

  pt3dadd(516.792, 265.716, 28.419999999999998,  1.500000)

  pt3dadd(525.576, 264.984, 28.419999999999998,  1.500000)

}

filament_999[1403] {

  pt3dclear()

  pt3dadd(525.576, 264.984, 28.419999999999998,  1.500000)

  pt3dadd(532.896, 263.52, 26.95,  1.500000)

}

filament_999[1404] {

  pt3dclear()

  pt3dadd(532.896, 263.52, 26.95,  1.500000)

  pt3dadd(540.216, 262.056, 26.95,  1.500000)

}

filament_999[1405] {

  pt3dclear()

  pt3dadd(540.216, 262.056, 26.95,  1.500000)

  pt3dadd(549.0, 262.056, 26.46,  1.500000)

}

filament_999[1406] {

  pt3dclear()

  pt3dadd(549.0, 262.056, 26.46,  1.500000)

  pt3dadd(557.784, 261.324, 26.46,  1.500000)

}

filament_999[1407] {

  pt3dclear()

  pt3dadd(557.784, 261.324, 26.46,  1.500000)

  pt3dadd(568.032, 259.86, 25.48,  1.500000)

}

filament_999[1408] {

  pt3dclear()

  pt3dadd(568.032, 259.86, 25.48,  1.500000)

  pt3dadd(576.084, 259.128, 25.48,  1.500000)

}

filament_999[1409] {

  pt3dclear()

  pt3dadd(576.084, 259.128, 25.48,  1.500000)

  pt3dadd(584.136, 257.664, 25.48,  1.500000)

}

filament_999[1410] {

  pt3dclear()

  pt3dadd(584.136, 257.664, 25.48,  1.500000)

  pt3dadd(593.652, 257.664, 25.48,  1.500000)

}

filament_999[1411] {

  pt3dclear()

  pt3dadd(593.652, 257.664, 25.48,  1.500000)

  pt3dadd(603.9, 257.664, 25.48,  1.500000)

}

filament_999[1412] {

  pt3dclear()

  pt3dadd(603.9, 257.664, 25.48,  1.500000)

  pt3dadd(614.88, 259.128, 25.48,  1.500000)

}

filament_999[1413] {

  pt3dclear()

  pt3dadd(614.88, 259.128, 25.48,  1.500000)

  pt3dadd(626.592, 259.86, 25.48,  1.500000)

}

filament_999[1414] {

  pt3dclear()

  pt3dadd(626.592, 259.86, 25.48,  1.500000)

  pt3dadd(638.304, 260.592, 25.48,  1.500000)

}

filament_999[1415] {

  pt3dclear()

  pt3dadd(638.304, 260.592, 25.48,  1.500000)

  pt3dadd(650.7479999999999, 259.86, 25.48,  1.500000)

}

filament_999[1416] {

  pt3dclear()

  pt3dadd(650.7479999999999, 259.86, 25.48,  1.500000)

  pt3dadd(659.532, 258.396, 25.48,  1.500000)

}

filament_999[1417] {

  pt3dclear()

  pt3dadd(659.532, 258.396, 25.48,  1.500000)

  pt3dadd(667.584, 259.128, 26.95,  1.500000)

}

filament_999[1418] {

  pt3dclear()

  pt3dadd(667.584, 259.128, 26.95,  1.500000)

  pt3dadd(674.172, 262.056, 28.419999999999998,  1.500000)

}

filament_999[1419] {

  pt3dclear()

  pt3dadd(674.172, 262.056, 28.419999999999998,  1.500000)

  pt3dadd(680.028, 264.252, 28.91,  1.500000)

}

filament_999[1420] {

  pt3dclear()

  pt3dadd(680.028, 264.252, 28.91,  1.500000)

  pt3dadd(686.616, 262.056, 28.91,  1.500000)

}

filament_999[1421] {

  pt3dclear()

  pt3dadd(686.616, 262.056, 28.91,  1.500000)

  pt3dadd(693.936, 260.592, 29.89,  1.500000)

}

filament_999[1422] {

  pt3dclear()

  pt3dadd(693.936, 260.592, 29.89,  1.500000)

  pt3dadd(701.256, 259.86, 30.87,  1.500000)

}

filament_999[1423] {

  pt3dclear()

  pt3dadd(701.256, 259.86, 30.87,  1.500000)

  pt3dadd(707.8439999999999, 259.128, 32.83,  1.500000)

}

filament_999[1424] {

  pt3dclear()

  pt3dadd(707.8439999999999, 259.128, 32.83,  1.500000)

  pt3dadd(714.432, 259.128, 35.769999999999996,  1.500000)

}

filament_999[1425] {

  pt3dclear()

  pt3dadd(714.432, 259.128, 35.769999999999996,  1.500000)

  pt3dadd(720.288, 259.86, 38.71,  1.500000)

}

filament_999[1426] {

  pt3dclear()

  pt3dadd(720.288, 259.86, 38.71,  1.500000)

  pt3dadd(726.144, 260.592, 39.69,  1.500000)

}

filament_999[1427] {

  pt3dclear()

  pt3dadd(726.144, 260.592, 39.69,  1.500000)

  pt3dadd(732.732, 259.128, 40.67,  1.500000)

}

filament_999[1428] {

  pt3dclear()

  pt3dadd(732.732, 259.128, 40.67,  1.500000)

  pt3dadd(740.052, 259.86, 42.63,  1.500000)

}

filament_999[1429] {

  pt3dclear()

  pt3dadd(740.052, 259.86, 42.63,  1.500000)

  pt3dadd(747.372, 260.592, 43.61,  1.500000)

}

filament_999[1430] {

  pt3dclear()

  pt3dadd(416.508, 290.604, 43.12,  1.500000)

  pt3dadd(417.972, 295.728, 43.12,  1.500000)

}

filament_999[1431] {

  pt3dclear()

  pt3dadd(417.972, 295.728, 43.12,  1.500000)

  pt3dadd(419.436, 300.12, 43.12,  1.500000)

}

filament_999[1432] {

  pt3dclear()

  pt3dadd(419.436, 300.12, 43.12,  1.500000)

  pt3dadd(421.632, 307.44, 42.63,  1.500000)

}

filament_999[1433] {

  pt3dclear()

  pt3dadd(419.436, 300.12, 43.12,  1.500000)

  pt3dadd(415.044, 302.316, 42.63,  1.500000)

}

filament_999[1434] {

  pt3dclear()

  pt3dadd(415.044, 302.316, 42.63,  1.500000)

  pt3dadd(412.848, 305.24399999999997, 42.63,  1.500000)

}

filament_999[1435] {

  pt3dclear()

  pt3dadd(412.848, 305.24399999999997, 42.63,  1.500000)

  pt3dadd(410.652, 308.904, 42.63,  1.500000)

}

filament_999[1436] {

  pt3dclear()

  pt3dadd(410.652, 308.904, 42.63,  1.500000)

  pt3dadd(406.26, 312.564, 42.63,  1.500000)

}

filament_999[1437] {

  pt3dclear()

  pt3dadd(406.26, 312.564, 42.63,  1.500000)

  pt3dadd(401.868, 315.492, 42.63,  1.500000)

}

filament_999[1438] {

  pt3dclear()

  pt3dadd(421.632, 307.44, 42.63,  1.500000)

  pt3dadd(426.024, 313.296, 42.63,  1.500000)

}

filament_999[1439] {

  pt3dclear()

  pt3dadd(426.024, 313.296, 42.63,  1.500000)

  pt3dadd(431.88, 319.152, 41.65,  1.500000)

}

filament_999[1440] {

  pt3dclear()

  pt3dadd(252.54, 228.384, 24.99,  1.500000)

  pt3dadd(255.468, 231.31199999999998, 25.48,  1.500000)

}

filament_999[1441] {

  pt3dclear()

  pt3dadd(255.468, 231.31199999999998, 25.48,  1.500000)

  pt3dadd(259.86, 229.84799999999998, 23.52,  1.500000)

}

filament_999[1442] {

  pt3dclear()

  pt3dadd(255.468, 231.31199999999998, 25.48,  1.500000)

  pt3dadd(257.664, 235.704, 24.99,  1.500000)

}

filament_999[1443] {

  pt3dclear()

  pt3dadd(257.664, 235.704, 24.99,  1.500000)

  pt3dadd(260.592, 240.096, 24.99,  1.500000)

}

filament_999[1444] {

  pt3dclear()

  pt3dadd(260.592, 240.096, 24.99,  1.500000)

  pt3dadd(264.252, 244.488, 25.48,  1.500000)

}

filament_999[1445] {

  pt3dclear()

  pt3dadd(264.252, 244.488, 25.48,  1.500000)

  pt3dadd(267.18, 248.88, 25.97,  1.500000)

}

filament_999[1446] {

  pt3dclear()

  pt3dadd(259.86, 229.84799999999998, 23.52,  1.500000)

  pt3dadd(263.52, 232.04399999999998, 24.009999999999998,  1.500000)

}

filament_999[1447] {

  pt3dclear()

  pt3dadd(263.52, 232.04399999999998, 24.009999999999998,  1.500000)

  pt3dadd(267.18, 229.84799999999998, 24.009999999999998,  1.500000)

}

filament_999[1448] {

  pt3dclear()

  pt3dadd(359.412, 164.7, 23.52,  1.500000)

  pt3dadd(363.804, 163.236, 23.03,  1.500000)

}

filament_999[1449] {

  pt3dclear()

  pt3dadd(363.804, 163.236, 23.03,  1.500000)

  pt3dadd(367.464, 160.308, 24.009999999999998,  1.500000)

}

filament_999[1450] {

  pt3dclear()

  pt3dadd(367.464, 160.308, 24.009999999999998,  1.500000)

  pt3dadd(368.928, 156.648, 22.54,  1.500000)

}

filament_999[1451] {

  pt3dclear()

  pt3dadd(368.928, 156.648, 22.54,  1.500000)

  pt3dadd(370.392, 152.988, 22.54,  1.500000)

}

filament_999[1452] {

  pt3dclear()

  pt3dadd(370.392, 152.988, 22.54,  1.500000)

  pt3dadd(370.392, 149.328, 21.56,  1.500000)

}

filament_999[1453] {

  pt3dclear()

  pt3dadd(370.392, 149.328, 21.56,  1.500000)

  pt3dadd(368.928, 145.668, 21.56,  1.500000)

}

filament_999[1454] {

  pt3dclear()

  pt3dadd(368.928, 145.668, 21.56,  1.500000)

  pt3dadd(367.464, 142.008, 20.58,  1.500000)

}

filament_999[1455] {

  pt3dclear()

  pt3dadd(367.464, 142.008, 20.58,  1.500000)

  pt3dadd(367.464, 136.152, 19.11,  1.500000)

}

filament_999[1456] {

  pt3dclear()

  pt3dadd(360.876, 183.732, 28.91,  1.500000)

  pt3dadd(365.268, 182.268, 31.36,  1.500000)

}

filament_999[1457] {

  pt3dclear()

  pt3dadd(365.268, 182.268, 31.36,  1.500000)

  pt3dadd(367.464, 179.34, 31.849999999999998,  1.500000)

}

filament_999[1458] {

  pt3dclear()

  pt3dadd(367.464, 179.34, 31.849999999999998,  1.500000)

  pt3dadd(368.19599999999997, 174.948, 31.849999999999998,  1.500000)

}

filament_999[1459] {

  pt3dclear()

  pt3dadd(368.19599999999997, 174.948, 31.849999999999998,  1.500000)

  pt3dadd(368.19599999999997, 170.55599999999998, 31.849999999999998,  1.500000)

}

filament_999[1460] {

  pt3dclear()

  pt3dadd(368.19599999999997, 170.55599999999998, 31.849999999999998,  1.500000)

  pt3dadd(371.856, 166.896, 32.339999999999996,  1.500000)

}

filament_999[1461] {

  pt3dclear()

  pt3dadd(371.856, 166.896, 32.339999999999996,  1.500000)

  pt3dadd(376.98, 163.968, 32.339999999999996,  1.500000)

}

filament_999[1462] {

  pt3dclear()

  pt3dadd(376.98, 163.968, 32.339999999999996,  1.500000)

  pt3dadd(381.372, 163.968, 31.849999999999998,  1.500000)

}

filament_999[1463] {

  pt3dclear()

  pt3dadd(376.98, 163.968, 32.339999999999996,  1.500000)

  pt3dadd(376.248, 161.772, 32.339999999999996,  1.500000)

}

filament_999[1464] {

  pt3dclear()

  pt3dadd(376.248, 161.772, 32.339999999999996,  1.500000)

  pt3dadd(373.32, 158.844, 32.339999999999996,  1.500000)

}

filament_999[1465] {

  pt3dclear()

  pt3dadd(373.32, 158.844, 32.339999999999996,  1.500000)

  pt3dadd(370.392, 155.916, 32.339999999999996,  1.500000)

}

filament_999[1466] {

  pt3dclear()

  pt3dadd(381.372, 163.968, 31.849999999999998,  1.500000)

  pt3dadd(386.496, 165.432, 30.87,  1.500000)

}

filament_999[1467] {

  pt3dclear()

  pt3dadd(386.496, 165.432, 30.87,  1.500000)

  pt3dadd(390.156, 165.432, 30.87,  1.500000)

}

filament_999[1468] {

  pt3dclear()

  pt3dadd(390.156, 165.432, 30.87,  1.500000)

  pt3dadd(391.62, 161.772, 29.4,  1.500000)

}

filament_999[1469] {

  pt3dclear()

  pt3dadd(292.068, 243.756, 57.33,  1.500000)

  pt3dadd(286.944, 241.56, 57.33,  1.500000)

}

filament_999[1470] {

  pt3dclear()

  pt3dadd(286.944, 241.56, 57.33,  1.500000)

  pt3dadd(283.284, 240.828, 57.33,  1.500000)

}

filament_999[1471] {

  pt3dclear()

  pt3dadd(283.284, 240.828, 57.33,  1.500000)

  pt3dadd(278.892, 242.292, 58.8,  1.500000)

}

filament_999[1472] {

  pt3dclear()

  pt3dadd(278.892, 242.292, 58.8,  1.500000)

  pt3dadd(273.768, 243.756, 60.76,  1.500000)

}

filament_999[1473] {

  pt3dclear()

  pt3dadd(273.768, 243.756, 60.76,  1.500000)

  pt3dadd(270.84, 248.88, 61.74,  1.500000)

}

filament_999[1474] {

  pt3dclear()

  pt3dadd(270.84, 248.88, 61.74,  1.500000)

  pt3dadd(270.84, 255.468, 61.74,  1.500000)

}

filament_999[1475] {

  pt3dclear()

  pt3dadd(270.84, 255.468, 61.74,  1.500000)

  pt3dadd(270.108, 260.592, 62.72,  1.500000)

}

filament_999[1476] {

  pt3dclear()

  pt3dadd(270.108, 260.592, 62.72,  1.500000)

  pt3dadd(267.18, 265.716, 63.21,  1.500000)

}

filament_999[1477] {

  pt3dclear()

  pt3dadd(267.18, 265.716, 63.21,  1.500000)

  pt3dadd(264.984, 270.84, 63.21,  1.500000)

}

filament_999[1478] {

  pt3dclear()

  pt3dadd(264.984, 270.84, 63.21,  1.500000)

  pt3dadd(264.252, 277.428, 63.21,  1.500000)

}

filament_999[1479] {

  pt3dclear()

  pt3dadd(264.252, 277.428, 63.21,  1.500000)

  pt3dadd(264.984, 284.016, 62.72,  1.500000)

}

filament_999[1480] {

  pt3dclear()

  pt3dadd(264.984, 284.016, 62.72,  1.500000)

  pt3dadd(265.716, 290.604, 62.72,  1.500000)

}

filament_999[1481] {

  pt3dclear()

  pt3dadd(265.716, 290.604, 62.72,  1.500000)

  pt3dadd(268.644, 296.46, 62.72,  1.500000)

}

filament_999[1482] {

  pt3dclear()

  pt3dadd(268.644, 296.46, 62.72,  1.500000)

  pt3dadd(271.572, 302.316, 62.72,  1.500000)

}

filament_999[1483] {

  pt3dclear()

  pt3dadd(271.572, 302.316, 62.72,  1.500000)

  pt3dadd(274.5, 309.63599999999997, 63.699999999999996,  1.500000)

}

filament_999[1484] {

  pt3dclear()

  pt3dadd(274.5, 309.63599999999997, 63.699999999999996,  1.500000)

  pt3dadd(277.428, 316.956, 63.699999999999996,  1.500000)

}

filament_999[1485] {

  pt3dclear()

  pt3dadd(277.428, 316.956, 63.699999999999996,  1.500000)

  pt3dadd(281.08799999999997, 324.276, 63.21,  1.500000)

}

filament_999[1486] {

  pt3dclear()

  pt3dadd(281.08799999999997, 324.276, 63.21,  1.500000)

  pt3dadd(286.212, 330.864, 63.21,  1.500000)

}

filament_999[1487] {

  pt3dclear()

  pt3dadd(286.212, 330.864, 63.21,  1.500000)

  pt3dadd(292.8, 335.988, 63.21,  1.500000)

}

filament_999[1488] {

  pt3dclear()

  pt3dadd(292.8, 335.988, 63.21,  1.500000)

  pt3dadd(297.924, 341.844, 63.21,  1.500000)

}

filament_999[1489] {

  pt3dclear()

  pt3dadd(297.924, 341.844, 63.21,  1.500000)

  pt3dadd(304.512, 346.968, 63.21,  1.500000)

}

filament_999[1490] {

  pt3dclear()

  pt3dadd(304.512, 346.968, 63.21,  1.500000)

  pt3dadd(312.564, 352.092, 63.21,  1.500000)

}

filament_999[1491] {

  pt3dclear()

  pt3dadd(193.98, 149.328, 42.63,  1.500000)

  pt3dadd(199.10399999999998, 145.668, 42.63,  1.500000)

}

filament_999[1492] {

  pt3dclear()

  pt3dadd(199.10399999999998, 145.668, 42.63,  1.500000)

  pt3dadd(203.496, 144.204, 41.65,  1.500000)

}

filament_999[1493] {

  pt3dclear()

  pt3dadd(203.496, 144.204, 41.65,  1.500000)

  pt3dadd(208.62, 144.204, 40.67,  1.500000)

}

filament_999[1494] {

  pt3dclear()

  pt3dadd(208.62, 144.204, 40.67,  1.500000)

  pt3dadd(213.012, 143.472, 40.18,  1.500000)

}

filament_999[1495] {

  pt3dclear()

  pt3dadd(208.62, 144.204, 40.67,  1.500000)

  pt3dadd(207.156, 147.132, 44.1,  1.500000)

}

filament_999[1496] {

  pt3dclear()

  pt3dadd(213.012, 143.472, 40.18,  1.500000)

  pt3dadd(217.404, 142.008, 38.22,  1.500000)

}

filament_999[1497] {

  pt3dclear()

  pt3dadd(186.66, 161.04, 44.589999999999996,  1.500000)

  pt3dadd(181.536, 163.236, 44.589999999999996,  1.500000)

}

filament_999[1498] {

  pt3dclear()

  pt3dadd(181.536, 163.236, 44.589999999999996,  1.500000)

  pt3dadd(179.34, 167.628, 44.1,  1.500000)

}

filament_999[1499] {

  pt3dclear()

  pt3dadd(179.34, 167.628, 44.1,  1.500000)

  pt3dadd(179.34, 174.216, 44.1,  1.500000)

}

filament_999[1500] {

  pt3dclear()

  pt3dadd(179.34, 174.216, 44.1,  1.500000)

  pt3dadd(178.608, 180.072, 44.1,  1.500000)

}

filament_999[1501] {

  pt3dclear()

  pt3dadd(404.796, 218.868, 43.12,  1.500000)

  pt3dadd(406.992, 215.208, 38.22,  1.500000)

}

filament_999[1502] {

  pt3dclear()

  pt3dadd(406.992, 215.208, 38.22,  1.500000)

  pt3dadd(406.26, 210.816, 38.22,  1.500000)

}

filament_999[1503] {

  pt3dclear()

  pt3dadd(406.26, 210.816, 38.22,  1.500000)

  pt3dadd(403.332, 206.424, 38.22,  1.500000)

}

filament_999[1504] {

  pt3dclear()

  pt3dadd(403.332, 206.424, 38.22,  1.500000)

  pt3dadd(406.992, 203.496, 36.75,  1.500000)

}

filament_999[1505] {

  pt3dclear()

  pt3dadd(403.332, 206.424, 38.22,  1.500000)

  pt3dadd(400.404, 205.692, 34.79,  1.500000)

}

filament_999[1506] {

  pt3dclear()

  pt3dadd(406.992, 203.496, 36.75,  1.500000)

  pt3dadd(412.848, 204.228, 36.26,  1.500000)

}

filament_999[1507] {

  pt3dclear()

  pt3dadd(412.848, 204.228, 36.26,  1.500000)

  pt3dadd(418.704, 205.692, 35.769999999999996,  1.500000)

}

filament_999[1508] {

  pt3dclear()

  pt3dadd(418.704, 205.692, 35.769999999999996,  1.500000)

  pt3dadd(424.56, 206.424, 33.32,  1.500000)

}

filament_999[1509] {

  pt3dclear()

  pt3dadd(424.56, 206.424, 33.32,  1.500000)

  pt3dadd(428.952, 209.352, 32.83,  1.500000)

}

filament_999[1510] {

  pt3dclear()

  pt3dadd(424.56, 206.424, 33.32,  1.500000)

  pt3dadd(430.416, 203.496, 33.32,  1.500000)

}

filament_999[1511] {

  pt3dclear()

  pt3dadd(430.416, 203.496, 33.32,  1.500000)

  pt3dadd(434.808, 202.76399999999998, 32.83,  1.500000)

}

filament_999[1512] {

  pt3dclear()

  pt3dadd(428.952, 209.352, 32.83,  1.500000)

  pt3dadd(434.07599999999996, 213.012, 32.83,  1.500000)

}

filament_999[1513] {

  pt3dclear()

  pt3dadd(434.07599999999996, 213.012, 32.83,  1.500000)

  pt3dadd(437.736, 218.868, 32.83,  1.500000)

}

filament_999[1514] {

  pt3dclear()

  pt3dadd(437.736, 218.868, 32.83,  1.500000)

  pt3dadd(441.396, 226.188, 32.83,  1.500000)

}

filament_999[1515] {

  pt3dclear()

  pt3dadd(441.396, 226.188, 32.83,  1.500000)

  pt3dadd(447.252, 232.77599999999998, 32.83,  1.500000)

}

filament_999[1516] {

  pt3dclear()

  pt3dadd(447.252, 232.77599999999998, 32.83,  1.500000)

  pt3dadd(453.108, 234.972, 29.89,  1.500000)

}

filament_999[1517] {

  pt3dclear()

  pt3dadd(453.108, 234.972, 29.89,  1.500000)

  pt3dadd(456.036, 239.364, 30.87,  1.500000)

}

filament_999[1518] {

  pt3dclear()

  pt3dadd(456.036, 239.364, 30.87,  1.500000)

  pt3dadd(459.69599999999997, 243.756, 30.87,  1.500000)

}

filament_999[1519] {

  pt3dclear()

  pt3dadd(459.69599999999997, 243.756, 30.87,  1.500000)

  pt3dadd(462.62399999999997, 248.148, 30.87,  1.500000)

}

filament_999[1520] {

  pt3dclear()

  pt3dadd(462.62399999999997, 248.148, 30.87,  1.500000)

  pt3dadd(464.82, 253.272, 30.87,  1.500000)

}

filament_999[1521] {

  pt3dclear()

  pt3dadd(464.82, 253.272, 30.87,  1.500000)

  pt3dadd(463.356, 259.86, 31.36,  1.500000)

}

filament_999[1522] {

  pt3dclear()

  pt3dadd(463.356, 259.86, 31.36,  1.500000)

  pt3dadd(461.15999999999997, 267.912, 31.849999999999998,  1.500000)

}

filament_999[1523] {

  pt3dclear()

  pt3dadd(461.15999999999997, 267.912, 31.849999999999998,  1.500000)

  pt3dadd(461.15999999999997, 273.768, 34.79,  1.500000)

}

filament_999[1524] {

  pt3dclear()

  pt3dadd(461.15999999999997, 267.912, 31.849999999999998,  1.500000)

  pt3dadd(459.69599999999997, 271.572, 34.3,  1.500000)

}

filament_999[1525] {

  pt3dclear()

  pt3dadd(391.62, 138.34799999999998, 44.589999999999996,  1.500000)

  pt3dadd(385.764, 136.884, 44.589999999999996,  1.500000)

}

filament_999[1526] {

  pt3dclear()

  pt3dadd(385.764, 136.884, 44.589999999999996,  1.500000)

  pt3dadd(379.908, 135.42, 44.589999999999996,  1.500000)

}

filament_999[1527] {

  pt3dclear()

  pt3dadd(379.908, 135.42, 44.589999999999996,  1.500000)

  pt3dadd(373.32, 132.492, 43.61,  1.500000)

}

filament_999[1528] {

  pt3dclear()

  pt3dadd(373.32, 132.492, 43.61,  1.500000)

  pt3dadd(366.73199999999997, 129.564, 43.61,  1.500000)

}

filament_999[1529] {

  pt3dclear()

  pt3dadd(397.476, 135.42, 44.1,  1.500000)

  pt3dadd(397.476, 131.028, 44.1,  1.500000)

}

filament_999[1530] {

  pt3dclear()

  pt3dadd(397.476, 131.028, 44.1,  1.500000)

  pt3dadd(397.476, 127.368, 42.14,  1.500000)

}

filament_999[1531] {

  pt3dclear()

  pt3dadd(397.476, 127.368, 42.14,  1.500000)

  pt3dadd(396.74399999999997, 123.708, 40.18,  1.500000)

}

filament_999[1532] {

  pt3dclear()

  pt3dadd(396.74399999999997, 123.708, 40.18,  1.500000)

  pt3dadd(393.816, 119.316, 40.18,  1.500000)

}

filament_999[1533] {

  pt3dclear()

  pt3dadd(393.816, 119.316, 40.18,  1.500000)

  pt3dadd(390.888, 116.38799999999999, 38.71,  1.500000)

}

filament_999[1534] {

  pt3dclear()

  pt3dadd(390.888, 116.38799999999999, 38.71,  1.500000)

  pt3dadd(385.764, 111.996, 36.26,  1.500000)

}

filament_999[1535] {

  pt3dclear()

  pt3dadd(385.764, 111.996, 36.26,  1.500000)

  pt3dadd(387.228, 106.14, 36.26,  1.500000)

}

filament_999[1536] {

  pt3dclear()

  pt3dadd(385.764, 111.996, 36.26,  1.500000)

  pt3dadd(386.496, 114.92399999999999, 38.71,  1.500000)

}

filament_999[1537] {

  pt3dclear()

  pt3dadd(387.228, 106.14, 36.26,  1.500000)

  pt3dadd(388.692, 100.28399999999999, 35.28,  1.500000)

}

filament_999[1538] {

  pt3dclear()

  pt3dadd(388.692, 100.28399999999999, 35.28,  1.500000)

  pt3dadd(390.888, 94.428, 34.3,  1.500000)

}

filament_999[1539] {

  pt3dclear()

  pt3dadd(390.888, 94.428, 34.3,  1.500000)

  pt3dadd(390.156, 87.84, 34.3,  1.500000)

}

filament_999[1540] {

  pt3dclear()

  pt3dadd(390.156, 87.84, 34.3,  1.500000)

  pt3dadd(387.96, 81.984, 34.3,  1.500000)

}

filament_999[1541] {

  pt3dclear()

  pt3dadd(387.96, 81.984, 34.3,  1.500000)

  pt3dadd(384.3, 81.252, 34.3,  1.500000)

}

filament_999[1542] {

  pt3dclear()

  pt3dadd(304.512, 182.268, 37.73,  1.500000)

  pt3dadd(309.63599999999997, 180.072, 37.73,  1.500000)

}

filament_999[1543] {

  pt3dclear()

  pt3dadd(309.63599999999997, 180.072, 37.73,  1.500000)

  pt3dadd(311.09999999999997, 176.412, 37.73,  1.500000)

}

filament_999[1544] {

  pt3dclear()

  pt3dadd(311.09999999999997, 176.412, 37.73,  1.500000)

  pt3dadd(311.832, 172.02, 37.24,  1.500000)

}

filament_999[1545] {

  pt3dclear()

  pt3dadd(311.832, 172.02, 37.24,  1.500000)

  pt3dadd(311.832, 166.896, 37.24,  1.500000)

}

filament_999[1546] {

  pt3dclear()

  pt3dadd(311.832, 166.896, 37.24,  1.500000)

  pt3dadd(314.028, 161.772, 37.24,  1.500000)

}

filament_999[1547] {

  pt3dclear()

  pt3dadd(314.028, 161.772, 37.24,  1.500000)

  pt3dadd(316.224, 158.112, 36.26,  1.500000)

}

filament_999[1548] {

  pt3dclear()

  pt3dadd(316.224, 158.112, 36.26,  1.500000)

  pt3dadd(319.884, 154.452, 34.79,  1.500000)

}

filament_999[1549] {

  pt3dclear()

  pt3dadd(319.884, 154.452, 34.79,  1.500000)

  pt3dadd(325.008, 150.792, 34.79,  1.500000)

}

filament_999[1550] {

  pt3dclear()

  pt3dadd(325.008, 150.792, 34.79,  1.500000)

  pt3dadd(329.4, 148.596, 31.36,  1.500000)

}

filament_999[1551] {

  pt3dclear()

  pt3dadd(329.4, 148.596, 31.36,  1.500000)

  pt3dadd(334.524, 149.328, 31.849999999999998,  1.500000)

}

filament_999[1552] {

  pt3dclear()

  pt3dadd(246.684, 175.68, 31.36,  1.500000)

  pt3dadd(250.344, 173.484, 31.36,  1.500000)

}

filament_999[1553] {

  pt3dclear()

  pt3dadd(250.344, 173.484, 31.36,  1.500000)

  pt3dadd(255.468, 169.82399999999998, 31.849999999999998,  1.500000)

}

filament_999[1554] {

  pt3dclear()

  pt3dadd(246.684, 181.536, 28.91,  1.500000)

  pt3dadd(249.612, 185.196, 28.91,  1.500000)

}

filament_999[1555] {

  pt3dclear()

  pt3dadd(255.468, 169.82399999999998, 31.849999999999998,  1.500000)

  pt3dadd(259.128, 169.82399999999998, 30.38,  1.500000)

}

filament_999[1556] {

  pt3dclear()

  pt3dadd(279.62399999999997, 167.628, 24.5,  1.500000)

  pt3dadd(278.15999999999997, 172.02, 23.03,  1.500000)

}

filament_999[1557] {

  pt3dclear()

  pt3dadd(278.15999999999997, 172.02, 23.03,  1.500000)

  pt3dadd(275.23199999999997, 174.216, 21.07,  1.500000)

}

filament_999[1558] {

  pt3dclear()

  pt3dadd(278.15999999999997, 172.02, 23.03,  1.500000)

  pt3dadd(281.08799999999997, 174.216, 18.13,  1.500000)

}

filament_999[1559] {

  pt3dclear()

  pt3dadd(275.23199999999997, 174.216, 21.07,  1.500000)

  pt3dadd(271.572, 174.216, 18.62,  1.500000)

}

filament_999[1560] {

  pt3dclear()

  pt3dadd(271.572, 174.216, 18.62,  1.500000)

  pt3dadd(271.572, 170.55599999999998, 17.64,  1.500000)

}

filament_999[1561] {

  pt3dclear()

  pt3dadd(271.572, 170.55599999999998, 17.64,  1.500000)

  pt3dadd(275.23199999999997, 166.896, 17.64,  1.500000)

}

filament_999[1562] {

  pt3dclear()

  pt3dadd(275.23199999999997, 166.896, 17.64,  1.500000)

  pt3dadd(279.62399999999997, 163.968, 18.13,  1.500000)

}

filament_999[1563] {

  pt3dclear()

  pt3dadd(279.62399999999997, 163.968, 18.13,  1.500000)

  pt3dadd(284.016, 159.576, 18.13,  1.500000)

}

filament_999[1564] {

  pt3dclear()

  pt3dadd(284.016, 159.576, 18.13,  1.500000)

  pt3dadd(287.676, 155.184, 18.13,  1.500000)

}

filament_999[1565] {

  pt3dclear()

  pt3dadd(287.676, 155.184, 18.13,  1.500000)

  pt3dadd(292.068, 154.452, 18.13,  1.500000)

}

filament_999[1566] {

  pt3dclear()

  pt3dadd(292.068, 154.452, 18.13,  1.500000)

  pt3dadd(297.192, 153.72, 18.13,  1.500000)

}

filament_999[1567] {

  pt3dclear()

  pt3dadd(297.192, 153.72, 18.13,  1.500000)

  pt3dadd(301.584, 152.988, 18.13,  1.500000)

}

filament_999[1568] {

  pt3dclear()

  pt3dadd(301.584, 152.988, 18.13,  1.500000)

  pt3dadd(301.584, 148.596, 18.13,  1.500000)

}

filament_999[1569] {

  pt3dclear()

  pt3dadd(301.584, 148.596, 18.13,  1.500000)

  pt3dadd(300.852, 144.204, 18.13,  1.500000)

}

filament_999[1570] {

  pt3dclear()

  pt3dadd(300.852, 144.204, 18.13,  1.500000)

  pt3dadd(301.584, 140.54399999999998, 20.09,  1.500000)

}

filament_999[1571] {

  pt3dclear()

  pt3dadd(367.464, 136.152, 19.11,  1.500000)

  pt3dadd(374.784, 136.152, 19.11,  1.500000)

}

filament_999[1572] {

  pt3dclear()

  pt3dadd(374.784, 136.152, 19.11,  1.500000)

  pt3dadd(382.836, 138.34799999999998, 19.11,  1.500000)

}

filament_999[1573] {

  pt3dclear()

  pt3dadd(382.836, 138.34799999999998, 19.11,  1.500000)

  pt3dadd(389.424, 137.61599999999999, 19.11,  1.500000)

}

filament_999[1574] {

  pt3dclear()

  pt3dadd(389.424, 137.61599999999999, 19.11,  1.500000)

  pt3dadd(391.62, 133.956, 20.09,  1.500000)

}

filament_999[1575] {

  pt3dclear()

  pt3dadd(391.62, 133.956, 20.09,  1.500000)

  pt3dadd(391.62, 129.564, 20.09,  1.500000)

}

filament_999[1576] {

  pt3dclear()

  pt3dadd(391.62, 129.564, 20.09,  1.500000)

  pt3dadd(390.156, 125.172, 20.09,  1.500000)

}

filament_999[1577] {

  pt3dclear()

  pt3dadd(390.156, 125.172, 20.09,  1.500000)

  pt3dadd(387.228, 121.512, 20.09,  1.500000)

}

filament_999[1578] {

  pt3dclear()

  pt3dadd(387.228, 121.512, 20.09,  1.500000)

  pt3dadd(384.3, 117.852, 20.09,  1.500000)

}

filament_999[1579] {

  pt3dclear()

  pt3dadd(384.3, 117.852, 20.09,  1.500000)

  pt3dadd(384.3, 112.728, 21.56,  1.500000)

}

filament_999[1580] {

  pt3dclear()

  pt3dadd(384.3, 112.728, 21.56,  1.500000)

  pt3dadd(384.3, 106.872, 21.56,  1.500000)

}

filament_999[1581] {

  pt3dclear()

  pt3dadd(348.432, 452.376, 37.24,  1.500000)

  pt3dadd(349.164, 444.324, 37.24,  1.500000)

}

filament_999[1582] {

  pt3dclear()

  pt3dadd(349.164, 444.324, 37.24,  1.500000)

  pt3dadd(351.36, 439.932, 37.24,  1.500000)

}

filament_999[1583] {

  pt3dclear()

  pt3dadd(351.36, 439.932, 37.24,  1.500000)

  pt3dadd(353.556, 435.53999999999996, 37.24,  1.500000)

}

filament_999[1584] {

  pt3dclear()

  pt3dadd(353.556, 435.53999999999996, 37.24,  1.500000)

  pt3dadd(355.02, 430.416, 37.24,  1.500000)

}

filament_999[1585] {

  pt3dclear()

  pt3dadd(355.02, 430.416, 37.24,  1.500000)

  pt3dadd(355.752, 423.828, 36.75,  1.500000)

}

filament_999[1586] {

  pt3dclear()

  pt3dadd(332.328, 138.34799999999998, 25.97,  1.500000)

  pt3dadd(330.864, 134.688, 27.439999999999998,  1.500000)

}

filament_999[1587] {

  pt3dclear()

  pt3dadd(330.864, 134.688, 27.439999999999998,  1.500000)

  pt3dadd(330.132, 131.028, 29.4,  1.500000)

}

filament_999[1588] {

  pt3dclear()

  pt3dadd(330.132, 131.028, 29.4,  1.500000)

  pt3dadd(329.4, 127.368, 29.4,  1.500000)

}

filament_999[1589] {

  pt3dclear()

  pt3dadd(329.4, 127.368, 29.4,  1.500000)

  pt3dadd(325.74, 124.44, 29.4,  1.500000)

}

filament_999[1590] {

  pt3dclear()

  pt3dadd(325.74, 124.44, 29.4,  1.500000)

  pt3dadd(324.276, 122.244, 29.4,  1.500000)

}

filament_999[1591] {

  pt3dclear()

  pt3dadd(325.74, 124.44, 29.4,  1.500000)

  pt3dadd(322.08, 125.172, 29.4,  1.500000)

}

filament_999[1592] {

  pt3dclear()

  pt3dadd(322.08, 125.172, 29.4,  1.500000)

  pt3dadd(319.152, 127.368, 29.4,  1.500000)

}

filament_999[1593] {

  pt3dclear()

  pt3dadd(324.276, 122.244, 29.4,  1.500000)

  pt3dadd(322.08, 117.852, 29.4,  1.500000)

}

filament_999[1594] {

  pt3dclear()

  pt3dadd(381.372, 277.428, 18.62,  1.500000)

  pt3dadd(379.908, 280.356, 17.64,  1.500000)

}

filament_999[1595] {

  pt3dclear()

  pt3dadd(379.908, 280.356, 17.64,  1.500000)

  pt3dadd(376.98, 280.356, 15.68,  1.500000)

}

filament_999[1596] {

  pt3dclear()

  pt3dadd(376.98, 280.356, 15.68,  1.500000)

  pt3dadd(374.05199999999996, 278.892, 14.7,  1.500000)

}

filament_999[1597] {

  pt3dclear()

  pt3dadd(374.05199999999996, 278.892, 14.7,  1.500000)

  pt3dadd(371.12399999999997, 278.892, 14.209999999999999,  1.500000)

}

filament_999[1598] {

  pt3dclear()

  pt3dadd(371.12399999999997, 278.892, 14.209999999999999,  1.500000)

  pt3dadd(368.19599999999997, 278.15999999999997, 14.209999999999999,  1.500000)

}

filament_999[1599] {

  pt3dclear()

  pt3dadd(368.19599999999997, 278.15999999999997, 14.209999999999999,  1.500000)

  pt3dadd(363.804, 277.428, 13.719999999999999,  1.500000)

}

filament_999[1600] {

  pt3dclear()

  pt3dadd(363.804, 277.428, 13.719999999999999,  1.500000)

  pt3dadd(360.144, 275.23199999999997, 13.719999999999999,  1.500000)

}

filament_999[1601] {

  pt3dclear()

  pt3dadd(360.144, 275.23199999999997, 13.719999999999999,  1.500000)

  pt3dadd(355.752, 273.768, 13.23,  1.500000)

}

filament_999[1602] {

  pt3dclear()

  pt3dadd(355.752, 273.768, 13.23,  1.500000)

  pt3dadd(350.628, 273.768, 13.23,  1.500000)

}

filament_999[1603] {

  pt3dclear()

  pt3dadd(350.628, 273.768, 13.23,  1.500000)

  pt3dadd(345.504, 274.5, 13.719999999999999,  1.500000)

}

filament_999[1604] {

  pt3dclear()

  pt3dadd(345.504, 274.5, 13.719999999999999,  1.500000)

  pt3dadd(344.04, 276.69599999999997, 15.19,  1.500000)

}

filament_999[1605] {

  pt3dclear()

  pt3dadd(303.78, 456.036, 34.79,  1.500000)

  pt3dadd(299.388, 453.108, 35.28,  1.500000)

}

filament_999[1606] {

  pt3dclear()

  pt3dadd(299.388, 453.108, 35.28,  1.500000)

  pt3dadd(295.728, 448.716, 35.28,  1.500000)

}

filament_999[1607] {

  pt3dclear()

  pt3dadd(295.728, 448.716, 35.28,  1.500000)

  pt3dadd(292.8, 444.324, 36.26,  1.500000)

}

filament_999[1608] {

  pt3dclear()

  pt3dadd(292.8, 444.324, 36.26,  1.500000)

  pt3dadd(291.336, 439.2, 37.24,  1.500000)

}

filament_999[1609] {

  pt3dclear()

  pt3dadd(291.336, 439.2, 37.24,  1.500000)

  pt3dadd(289.872, 434.07599999999996, 37.73,  1.500000)

}

filament_999[1610] {

  pt3dclear()

  pt3dadd(289.872, 434.07599999999996, 37.73,  1.500000)

  pt3dadd(288.408, 428.952, 37.73,  1.500000)

}

filament_999[1611] {

  pt3dclear()

  pt3dadd(288.408, 428.952, 37.73,  1.500000)

  pt3dadd(286.944, 424.56, 37.24,  1.500000)

}

filament_999[1612] {

  pt3dclear()

  pt3dadd(286.944, 424.56, 37.24,  1.500000)

  pt3dadd(284.748, 420.168, 37.24,  1.500000)

}

filament_999[1613] {

  pt3dclear()

  pt3dadd(284.748, 420.168, 37.24,  1.500000)

  pt3dadd(282.552, 415.776, 37.24,  1.500000)

}

filament_999[1614] {

  pt3dclear()

  pt3dadd(282.552, 415.776, 37.24,  1.500000)

  pt3dadd(279.62399999999997, 411.384, 37.24,  1.500000)

}

filament_999[1615] {

  pt3dclear()

  pt3dadd(279.62399999999997, 411.384, 37.24,  1.500000)

  pt3dadd(276.69599999999997, 406.992, 37.24,  1.500000)

}

filament_999[1616] {

  pt3dclear()

  pt3dadd(276.69599999999997, 406.992, 37.24,  1.500000)

  pt3dadd(275.964, 401.13599999999997, 37.24,  1.500000)

}

filament_999[1617] {

  pt3dclear()

  pt3dadd(275.964, 401.13599999999997, 37.24,  1.500000)

  pt3dadd(273.768, 396.012, 37.24,  1.500000)

}

filament_999[1618] {

  pt3dclear()

  pt3dadd(273.768, 396.012, 37.24,  1.500000)

  pt3dadd(271.572, 390.888, 37.24,  1.500000)

}

filament_999[1619] {

  pt3dclear()

  pt3dadd(286.212, 462.62399999999997, 35.28,  1.500000)

  pt3dadd(285.48, 467.748, 35.28,  1.500000)

}

filament_999[1620] {

  pt3dclear()

  pt3dadd(285.48, 467.748, 35.28,  1.500000)

  pt3dadd(284.748, 472.872, 35.769999999999996,  1.500000)

}

filament_999[1621] {

  pt3dclear()

  pt3dadd(284.748, 472.872, 35.769999999999996,  1.500000)

  pt3dadd(282.552, 477.264, 35.28,  1.500000)

}

filament_999[1622] {

  pt3dclear()

  pt3dadd(282.552, 477.264, 35.28,  1.500000)

  pt3dadd(278.15999999999997, 479.46, 37.73,  1.500000)

}

filament_999[1623] {

  pt3dclear()

  pt3dadd(278.15999999999997, 479.46, 37.73,  1.500000)

  pt3dadd(275.964, 483.12, 41.65,  1.500000)

}

filament_999[1624] {

  pt3dclear()

  pt3dadd(275.964, 483.12, 41.65,  1.500000)

  pt3dadd(275.964, 488.976, 42.63,  1.500000)

}

filament_999[1625] {

  pt3dclear()

  pt3dadd(275.964, 488.976, 42.63,  1.500000)

  pt3dadd(275.23199999999997, 495.56399999999996, 43.61,  1.500000)

}

filament_999[1626] {

  pt3dclear()

  pt3dadd(275.23199999999997, 495.56399999999996, 43.61,  1.500000)

  pt3dadd(273.768, 502.152, 43.61,  1.500000)

}

filament_999[1627] {

  pt3dclear()

  pt3dadd(273.768, 502.152, 43.61,  1.500000)

  pt3dadd(272.304, 508.74, 43.61,  1.500000)

}

filament_999[1628] {

  pt3dclear()

  pt3dadd(272.304, 508.74, 43.61,  1.500000)

  pt3dadd(271.572, 516.06, 43.61,  1.500000)

}

filament_999[1629] {

  pt3dclear()

  pt3dadd(271.572, 516.06, 43.61,  1.500000)

  pt3dadd(270.84, 523.38, 43.61,  1.500000)

}

filament_999[1630] {

  pt3dclear()

  pt3dadd(270.84, 523.38, 43.61,  1.500000)

  pt3dadd(270.108, 530.6999999999999, 43.61,  1.500000)

}

filament_999[1631] {

  pt3dclear()

  pt3dadd(270.108, 530.6999999999999, 43.61,  1.500000)

  pt3dadd(268.644, 538.02, 43.61,  1.500000)

}

filament_999[1632] {

  pt3dclear()

  pt3dadd(268.644, 538.02, 43.61,  1.500000)

  pt3dadd(265.716, 543.144, 41.16,  1.500000)

}

filament_999[1633] {

  pt3dclear()

  pt3dadd(265.716, 543.144, 41.16,  1.500000)

  pt3dadd(263.52, 549.732, 41.16,  1.500000)

}

filament_999[1634] {

  pt3dclear()

  pt3dadd(367.464, 396.012, 53.9,  1.500000)

  pt3dadd(367.464, 400.404, 53.9,  1.500000)

}

filament_999[1635] {

  pt3dclear()

  pt3dadd(367.464, 400.404, 53.9,  1.500000)

  pt3dadd(367.464, 404.06399999999996, 53.9,  1.500000)

}

filament_999[1636] {

  pt3dclear()

  pt3dadd(367.464, 404.06399999999996, 53.9,  1.500000)

  pt3dadd(366.73199999999997, 408.456, 53.9,  1.500000)

}

filament_999[1637] {

  pt3dclear()

  pt3dadd(366.73199999999997, 408.456, 53.9,  1.500000)

  pt3dadd(366.0, 412.848, 53.9,  1.500000)

}

filament_999[1638] {

  pt3dclear()

  pt3dadd(366.0, 412.848, 53.9,  1.500000)

  pt3dadd(362.34, 417.24, 53.9,  1.500000)

}

filament_999[1639] {

  pt3dclear()

  pt3dadd(294.264, 461.15999999999997, 55.37,  1.500000)

  pt3dadd(295.728, 467.01599999999996, 55.86,  1.500000)

}

filament_999[1640] {

  pt3dclear()

  pt3dadd(295.728, 467.01599999999996, 55.86,  1.500000)

  pt3dadd(296.46, 472.872, 55.86,  1.500000)

}

filament_999[1641] {

  pt3dclear()

  pt3dadd(296.46, 472.872, 55.86,  1.500000)

  pt3dadd(297.192, 478.728, 55.86,  1.500000)

}

filament_999[1642] {

  pt3dclear()

  pt3dadd(297.192, 478.728, 55.86,  1.500000)

  pt3dadd(298.656, 484.584, 55.86,  1.500000)

}

filament_999[1643] {

  pt3dclear()

  pt3dadd(298.656, 484.584, 55.86,  1.500000)

  pt3dadd(300.12, 490.44, 55.86,  1.500000)

}

filament_999[1644] {

  pt3dclear()

  pt3dadd(300.12, 490.44, 55.86,  1.500000)

  pt3dadd(303.048, 495.56399999999996, 55.86,  1.500000)

}

filament_999[1645] {

  pt3dclear()

  pt3dadd(303.048, 495.56399999999996, 55.86,  1.500000)

  pt3dadd(305.24399999999997, 501.42, 55.86,  1.500000)

}

filament_999[1646] {

  pt3dclear()

  pt3dadd(305.24399999999997, 501.42, 55.86,  1.500000)

  pt3dadd(305.976, 508.008, 55.86,  1.500000)

}

filament_999[1647] {

  pt3dclear()

  pt3dadd(305.976, 508.008, 55.86,  1.500000)

  pt3dadd(306.70799999999997, 514.596, 55.86,  1.500000)

}

filament_999[1648] {

  pt3dclear()

  pt3dadd(306.70799999999997, 514.596, 55.86,  1.500000)

  pt3dadd(308.904, 521.9159999999999, 55.86,  1.500000)

}

filament_999[1649] {

  pt3dclear()

  pt3dadd(308.904, 521.9159999999999, 55.86,  1.500000)

  pt3dadd(311.09999999999997, 527.04, 55.86,  1.500000)

}

filament_999[1650] {

  pt3dclear()

  pt3dadd(259.86, 407.724, 50.47,  1.500000)

  pt3dadd(259.128, 404.06399999999996, 51.449999999999996,  1.500000)

}

filament_999[1651] {

  pt3dclear()

  pt3dadd(259.128, 404.06399999999996, 51.449999999999996,  1.500000)

  pt3dadd(259.86, 398.94, 53.41,  1.500000)

}

filament_999[1652] {

  pt3dclear()

  pt3dadd(259.86, 398.94, 53.41,  1.500000)

  pt3dadd(263.52, 393.816, 55.37,  1.500000)

}

filament_999[1653] {

  pt3dclear()

  pt3dadd(263.52, 393.816, 55.37,  1.500000)

  pt3dadd(263.52, 388.692, 55.37,  1.500000)

}

filament_999[1654] {

  pt3dclear()

  pt3dadd(263.52, 344.04, 51.94,  1.500000)

  pt3dadd(265.716, 341.11199999999997, 52.43,  1.500000)

}

filament_999[1655] {

  pt3dclear()

  pt3dadd(265.716, 341.11199999999997, 52.43,  1.500000)

  pt3dadd(266.448, 338.916, 52.43,  1.500000)

}

filament_999[1656] {

  pt3dclear()

  pt3dadd(266.448, 338.916, 52.43,  1.500000)

  pt3dadd(265.716, 335.256, 52.43,  1.500000)

}

filament_999[1657] {

  pt3dclear()

  pt3dadd(265.716, 335.256, 52.43,  1.500000)

  pt3dadd(264.252, 331.596, 52.92,  1.500000)

}

filament_999[1658] {

  pt3dclear()

  pt3dadd(264.252, 331.596, 52.92,  1.500000)

  pt3dadd(262.056, 328.668, 53.41,  1.500000)

}

filament_999[1659] {

  pt3dclear()

  pt3dadd(262.056, 328.668, 53.41,  1.500000)

  pt3dadd(259.128, 326.472, 53.41,  1.500000)

}

filament_999[1660] {

  pt3dclear()

  pt3dadd(226.188, 277.428, 52.43,  1.500000)

  pt3dadd(229.84799999999998, 281.08799999999997, 51.94,  1.500000)

}

filament_999[1661] {

  pt3dclear()

  pt3dadd(229.84799999999998, 281.08799999999997, 51.94,  1.500000)

  pt3dadd(234.24, 284.016, 52.43,  1.500000)

}

filament_999[1662] {

  pt3dclear()

  pt3dadd(234.24, 284.016, 52.43,  1.500000)

  pt3dadd(236.436, 292.068, 52.43,  1.500000)

}

filament_999[1663] {

  pt3dclear()

  pt3dadd(236.436, 292.068, 52.43,  1.500000)

  pt3dadd(240.096, 294.264, 52.43,  1.500000)

}

connect filament_999[0](1), filament_999[505](0)

connect filament_999[2](1), filament_999[1](0)

connect filament_999[2](0), filament_999[1353](1)

connect filament_999[1354](1), filament_999[3](0)

connect filament_999[4](0), filament_999[5](1)

connect filament_999[524](1), filament_999[5](0)

connect filament_999[7](1), filament_999[6](0)

connect filament_999[7](0), filament_999[8](1)

connect filament_999[9](1), filament_999[8](0)

connect filament_999[9](0), filament_999[10](1)

connect filament_999[11](1), filament_999[10](0)

connect filament_999[11](0), filament_999[12](1)

connect filament_999[13](1), filament_999[12](0)

connect filament_999[13](0), filament_999[14](1)

connect filament_999[779](1), filament_999[14](0)

connect filament_999[16](1), filament_999[15](0)

connect filament_999[17](1), filament_999[16](0)

connect filament_999[17](0), filament_999[18](1)

connect filament_999[552](1), filament_999[18](0)

connect filament_999[19](0), filament_999[20](1)

connect filament_999[20](0), filament_999[765](1)

connect filament_999[22](1), filament_999[21](0)

connect filament_999[22](0), filament_999[23](1)

connect filament_999[24](1), filament_999[23](0)

connect filament_999[24](0), filament_999[25](1)

connect filament_999[26](1), filament_999[25](0)

connect filament_999[26](0), filament_999[27](1)

connect filament_999[27](0), filament_999[28](1)

connect filament_999[29](1), filament_999[28](0)

connect filament_999[29](0), filament_999[30](1)

connect filament_999[31](1), filament_999[30](0)

connect filament_999[32](1), filament_999[31](0)

connect filament_999[33](1), filament_999[32](0)

connect filament_999[33](0), filament_999[34](1)

connect filament_999[35](1), filament_999[34](0)

connect filament_999[36](1), filament_999[35](0)

connect filament_999[37](1), filament_999[36](0)

connect filament_999[38](1), filament_999[37](0)

connect filament_999[38](0), filament_999[39](1)

connect filament_999[39](0), filament_999[40](1)

connect filament_999[40](0), filament_999[41](1)

connect filament_999[41](0), filament_999[42](1)

connect filament_999[43](1), filament_999[42](0)

connect filament_999[43](0), filament_999[118](1)

connect filament_999[45](1), filament_999[44](0)

connect filament_999[46](1), filament_999[45](0)

connect filament_999[1192](1), filament_999[46](0)

connect filament_999[47](0), filament_999[48](1)

connect filament_999[48](0), filament_999[49](1)

connect filament_999[50](1), filament_999[49](0)

connect filament_999[52](1), filament_999[50](0)

connect filament_999[52](1), filament_999[51](0)

connect filament_999[53](1), filament_999[52](0)

connect filament_999[53](0), filament_999[54](1)

connect filament_999[54](0), filament_999[55](1)

connect filament_999[56](1), filament_999[55](0)

connect filament_999[56](0), filament_999[57](1)

connect filament_999[1225](1), filament_999[57](0)

connect filament_999[59](1), filament_999[58](0)

connect filament_999[59](0), filament_999[60](1)

connect filament_999[61](1), filament_999[60](0)

connect filament_999[61](0), filament_999[62](1)

connect filament_999[1505](1), filament_999[62](0)

connect filament_999[63](0), filament_999[64](1)

connect filament_999[64](0), filament_999[65](1)

connect filament_999[66](1), filament_999[65](0)

connect filament_999[1511](1), filament_999[66](0)

connect filament_999[68](1), filament_999[67](0)

connect filament_999[69](1), filament_999[68](0)

connect filament_999[69](0), filament_999[70](1)

connect filament_999[71](1), filament_999[70](0)

connect filament_999[71](0), filament_999[72](1)

connect filament_999[72](0), filament_999[73](1)

connect filament_999[73](0), filament_999[74](1)

connect filament_999[75](1), filament_999[74](0)

connect filament_999[75](0), filament_999[76](1)

connect filament_999[886](1), filament_999[76](0)

connect filament_999[78](1), filament_999[77](0)

connect filament_999[79](1), filament_999[78](0)

connect filament_999[79](0), filament_999[99](1)

connect filament_999[80](0), filament_999[100](1)

connect filament_999[82](1), filament_999[81](0)

connect filament_999[83](1), filament_999[82](0)

connect filament_999[83](0), filament_999[84](1)

connect filament_999[85](1), filament_999[84](0)

connect filament_999[85](0), filament_999[86](1)

connect filament_999[87](1), filament_999[86](0)

connect filament_999[88](1), filament_999[87](0)

connect filament_999[88](0), filament_999[89](1)

connect filament_999[89](0), filament_999[90](1)

connect filament_999[91](1), filament_999[90](0)

connect filament_999[92](1), filament_999[91](0)

connect filament_999[93](1), filament_999[92](0)

connect filament_999[93](0), filament_999[94](1)

connect filament_999[95](1), filament_999[94](0)

connect filament_999[95](0), filament_999[96](1)

connect filament_999[97](1), filament_999[96](0)

connect filament_999[97](0), filament_999[98](1)

connect filament_999[99](0), filament_999[101](1)

connect filament_999[100](0), filament_999[101](1)

connect filament_999[102](1), filament_999[101](0)

connect filament_999[102](0), filament_999[103](1)

connect filament_999[104](1), filament_999[103](0)

connect filament_999[104](0), filament_999[105](1)

connect filament_999[106](1), filament_999[105](0)

connect filament_999[107](1), filament_999[106](0)

connect filament_999[107](0), filament_999[108](1)

connect filament_999[1536](1), filament_999[108](0)

connect filament_999[109](0), filament_999[110](1)

connect filament_999[111](1), filament_999[110](0)

connect filament_999[111](0), filament_999[239](1)

connect filament_999[112](0), filament_999[113](1)

connect filament_999[113](0), filament_999[114](1)

connect filament_999[115](1), filament_999[114](0)

connect filament_999[903](1), filament_999[115](0)

connect filament_999[117](1), filament_999[116](0)

connect filament_999[117](0), filament_999[904](1)

connect filament_999[119](1), filament_999[118](0)

connect filament_999[119](0), filament_999[120](1)

connect filament_999[121](1), filament_999[120](0)

connect filament_999[122](1), filament_999[121](0)

connect filament_999[122](0), filament_999[123](1)

connect filament_999[123](0), filament_999[124](1)

connect filament_999[125](1), filament_999[124](0)

connect filament_999[125](0), filament_999[126](1)

connect filament_999[126](0), filament_999[127](1)

connect filament_999[128](1), filament_999[127](0)

connect filament_999[129](1), filament_999[128](0)

connect filament_999[129](0), filament_999[130](1)

connect filament_999[131](1), filament_999[130](0)

connect filament_999[992](1), filament_999[131](0)

connect filament_999[132](0), filament_999[133](1)

connect filament_999[134](1), filament_999[133](0)

connect filament_999[134](0), filament_999[135](1)

connect filament_999[980](1), filament_999[135](0)

connect filament_999[136](0), filament_999[137](1)

connect filament_999[137](0), filament_999[138](1)

connect filament_999[138](0), filament_999[139](1)

connect filament_999[981](1), filament_999[139](0)

connect filament_999[141](1), filament_999[140](0)

connect filament_999[142](1), filament_999[141](0)

connect filament_999[142](0), filament_999[143](1)

connect filament_999[143](0), filament_999[144](1)

connect filament_999[978](1), filament_999[144](0)

connect filament_999[146](1), filament_999[145](0)

connect filament_999[146](0), filament_999[1154](1)

connect filament_999[148](1), filament_999[147](0)

connect filament_999[149](1), filament_999[148](0)

connect filament_999[149](0), filament_999[1152](1)

connect filament_999[151](1), filament_999[150](0)

connect filament_999[152](1), filament_999[151](0)

connect filament_999[152](0), filament_999[153](1)

connect filament_999[153](0), filament_999[1332](1)

connect filament_999[1356](1), filament_999[154](0)

connect filament_999[1127](1), filament_999[155](0)

connect filament_999[156](0), filament_999[1127](1)

connect filament_999[158](1), filament_999[157](0)

connect filament_999[158](0), filament_999[159](1)

connect filament_999[160](1), filament_999[159](0)

connect filament_999[160](0), filament_999[161](1)

connect filament_999[163](1), filament_999[161](0)

connect filament_999[162](0), filament_999[164](1)

connect filament_999[165](1), filament_999[163](0)

connect filament_999[165](1), filament_999[164](0)

connect filament_999[166](1), filament_999[165](0)

connect filament_999[538](1), filament_999[166](0)

connect filament_999[168](1), filament_999[167](0)

connect filament_999[168](0), filament_999[169](1)

connect filament_999[170](1), filament_999[169](0)

connect filament_999[170](0), filament_999[171](1)

connect filament_999[172](1), filament_999[171](0)

connect filament_999[172](0), filament_999[173](1)

connect filament_999[173](0), filament_999[174](1)

connect filament_999[175](1), filament_999[174](0)

connect filament_999[175](0), filament_999[176](1)

connect filament_999[539](1), filament_999[176](0)

connect filament_999[178](1), filament_999[177](0)

connect filament_999[861](1), filament_999[178](0)

connect filament_999[179](0), filament_999[180](1)

connect filament_999[180](0), filament_999[181](1)

connect filament_999[181](0), filament_999[182](1)

connect filament_999[182](0), filament_999[183](1)

connect filament_999[1555](1), filament_999[183](0)

connect filament_999[184](0), filament_999[185](1)

connect filament_999[187](1), filament_999[185](0)

connect filament_999[186](0), filament_999[188](1)

connect filament_999[187](0), filament_999[189](1)

connect filament_999[189](1), filament_999[188](0)

connect filament_999[189](0), filament_999[190](1)

connect filament_999[190](0), filament_999[191](1)

connect filament_999[1558](1), filament_999[191](0)

connect filament_999[193](1), filament_999[192](0)

connect filament_999[194](1), filament_999[193](0)

connect filament_999[194](0), filament_999[195](1)

connect filament_999[195](0), filament_999[196](1)

connect filament_999[196](0), filament_999[197](1)

connect filament_999[198](1), filament_999[197](0)

connect filament_999[198](0), filament_999[836](1)

connect filament_999[200](1), filament_999[199](0)

connect filament_999[201](1), filament_999[200](0)

connect filament_999[201](0), filament_999[202](1)

connect filament_999[202](0), filament_999[203](1)

connect filament_999[762](1), filament_999[203](0)

connect filament_999[1172](1), filament_999[204](0)

connect filament_999[205](0), filament_999[206](1)

connect filament_999[207](1), filament_999[206](0)

connect filament_999[208](1), filament_999[207](0)

connect filament_999[208](0), filament_999[1173](1)

connect filament_999[209](0), filament_999[210](1)

connect filament_999[211](1), filament_999[210](0)

connect filament_999[211](0), filament_999[212](1)

connect filament_999[212](0), filament_999[213](1)

connect filament_999[214](1), filament_999[213](0)

connect filament_999[214](0), filament_999[1176](1)

connect filament_999[215](0), filament_999[216](1)

connect filament_999[216](0), filament_999[217](1)

connect filament_999[217](0), filament_999[746](1)

connect filament_999[219](1), filament_999[218](0)

connect filament_999[219](0), filament_999[220](1)

connect filament_999[221](1), filament_999[220](0)

connect filament_999[221](0), filament_999[222](1)

connect filament_999[222](0), filament_999[223](1)

connect filament_999[223](0), filament_999[933](1)

connect filament_999[225](1), filament_999[224](0)

connect filament_999[225](0), filament_999[226](1)

connect filament_999[227](1), filament_999[226](0)

connect filament_999[228](1), filament_999[227](0)

connect filament_999[934](1), filament_999[228](0)

connect filament_999[230](1), filament_999[229](0)

connect filament_999[232](1), filament_999[230](0)

connect filament_999[232](1), filament_999[231](0)

connect filament_999[232](0), filament_999[233](1)

connect filament_999[234](1), filament_999[233](0)

connect filament_999[235](1), filament_999[234](0)

connect filament_999[236](1), filament_999[235](0)

connect filament_999[236](0), filament_999[237](1)

connect filament_999[237](0), filament_999[561](1)

connect filament_999[240](1), filament_999[238](0)

connect filament_999[241](1), filament_999[239](0)

connect filament_999[240](0), filament_999[241](1)

connect filament_999[241](0), filament_999[242](1)

connect filament_999[242](0), filament_999[243](1)

connect filament_999[243](0), filament_999[594](1)

connect filament_999[244](0), filament_999[245](1)

connect filament_999[246](1), filament_999[245](0)

connect filament_999[248](1), filament_999[246](0)

connect filament_999[249](1), filament_999[247](0)

connect filament_999[250](1), filament_999[248](0)

connect filament_999[249](0), filament_999[250](1)

connect filament_999[250](0), filament_999[251](1)

connect filament_999[943](1), filament_999[251](0)

connect filament_999[253](1), filament_999[252](0)

connect filament_999[254](1), filament_999[253](0)

connect filament_999[254](0), filament_999[255](1)

connect filament_999[256](1), filament_999[255](0)

connect filament_999[257](1), filament_999[256](0)

connect filament_999[257](0), filament_999[258](1)

connect filament_999[259](1), filament_999[258](0)

connect filament_999[259](0), filament_999[260](1)

connect filament_999[260](0), filament_999[944](1)

connect filament_999[261](0), filament_999[262](1)

connect filament_999[263](1), filament_999[262](0)

connect filament_999[263](0), filament_999[264](1)

connect filament_999[265](1), filament_999[264](0)

connect filament_999[266](1), filament_999[265](0)

connect filament_999[266](0), filament_999[267](1)

connect filament_999[267](0), filament_999[268](1)

connect filament_999[269](1), filament_999[268](0)

connect filament_999[269](0), filament_999[270](1)

connect filament_999[270](0), filament_999[271](1)

connect filament_999[272](1), filament_999[271](0)

connect filament_999[273](1), filament_999[272](0)

connect filament_999[273](0), filament_999[274](1)

connect filament_999[275](1), filament_999[274](0)

connect filament_999[275](0), filament_999[276](1)

connect filament_999[277](1), filament_999[276](0)

connect filament_999[278](1), filament_999[277](0)

connect filament_999[278](0), filament_999[279](1)

connect filament_999[279](0), filament_999[280](1)

connect filament_999[281](1), filament_999[280](0)

connect filament_999[281](0), filament_999[282](1)

connect filament_999[283](1), filament_999[282](0)

connect filament_999[283](0), filament_999[284](1)

connect filament_999[285](1), filament_999[284](0)

connect filament_999[285](0), filament_999[286](1)

connect filament_999[287](1), filament_999[286](0)

connect filament_999[288](1), filament_999[287](0)

connect filament_999[288](0), filament_999[289](1)

connect filament_999[289](0), filament_999[290](1)

connect filament_999[687](1), filament_999[290](0)

connect filament_999[291](0), filament_999[292](1)

connect filament_999[293](1), filament_999[292](0)

connect filament_999[293](0), filament_999[294](1)

connect filament_999[294](0), filament_999[295](1)

connect filament_999[296](1), filament_999[295](0)

connect filament_999[296](0), filament_999[297](1)

connect filament_999[298](1), filament_999[297](0)

connect filament_999[298](0), filament_999[299](1)

connect filament_999[300](1), filament_999[299](0)

connect filament_999[300](0), filament_999[301](1)

connect filament_999[302](1), filament_999[301](0)

connect filament_999[302](0), filament_999[303](1)

connect filament_999[303](0), filament_999[304](1)

connect filament_999[305](1), filament_999[304](0)

connect filament_999[305](0), filament_999[306](1)

connect filament_999[307](1), filament_999[306](0)

connect filament_999[307](0), filament_999[308](1)

connect filament_999[309](1), filament_999[308](0)

connect filament_999[310](1), filament_999[309](0)

connect filament_999[311](1), filament_999[310](0)

connect filament_999[311](0), filament_999[312](1)

connect filament_999[313](1), filament_999[312](0)

connect filament_999[313](0), filament_999[314](1)

connect filament_999[315](1), filament_999[314](0)

connect filament_999[316](1), filament_999[315](0)

connect filament_999[317](1), filament_999[316](0)

connect filament_999[317](0), filament_999[318](1)

connect filament_999[318](0), filament_999[319](1)

connect filament_999[319](0), filament_999[320](1)

connect filament_999[321](1), filament_999[320](0)

connect filament_999[322](1), filament_999[321](0)

connect filament_999[323](1), filament_999[322](0)

connect filament_999[323](0), filament_999[324](1)

connect filament_999[324](0), filament_999[325](1)

connect filament_999[326](1), filament_999[325](0)

connect filament_999[326](0), filament_999[327](1)

connect filament_999[328](1), filament_999[327](0)

connect filament_999[328](0), filament_999[329](1)

connect filament_999[330](1), filament_999[329](0)

connect filament_999[331](1), filament_999[330](0)

connect filament_999[331](0), filament_999[332](1)

connect filament_999[333](1), filament_999[332](0)

connect filament_999[333](0), filament_999[334](1)

connect filament_999[334](0), filament_999[335](1)

connect filament_999[336](1), filament_999[335](0)

connect filament_999[337](1), filament_999[336](0)

connect filament_999[338](1), filament_999[337](0)

connect filament_999[339](1), filament_999[338](0)

connect filament_999[340](1), filament_999[339](0)

connect filament_999[340](0), filament_999[341](1)

connect filament_999[342](1), filament_999[341](0)

connect filament_999[343](1), filament_999[342](0)

connect filament_999[343](0), filament_999[344](1)

connect filament_999[345](1), filament_999[344](0)

connect filament_999[346](1), filament_999[345](0)

connect filament_999[346](0), filament_999[347](1)

connect filament_999[1277](1), filament_999[347](0)

connect filament_999[348](0), filament_999[349](1)

connect filament_999[350](1), filament_999[349](0)

connect filament_999[350](0), filament_999[351](1)

connect filament_999[351](0), filament_999[352](1)

connect filament_999[353](1), filament_999[352](0)

connect filament_999[353](0), filament_999[354](1)

connect filament_999[355](1), filament_999[354](0)

connect filament_999[355](0), filament_999[356](1)

connect filament_999[357](1), filament_999[356](0)

connect filament_999[357](0), filament_999[358](1)

connect filament_999[829](1), filament_999[358](0)

connect filament_999[360](1), filament_999[359](0)

connect filament_999[360](0), filament_999[361](1)

connect filament_999[362](1), filament_999[361](0)

connect filament_999[363](1), filament_999[362](0)

connect filament_999[363](0), filament_999[368](1)

connect filament_999[365](1), filament_999[364](0)

connect filament_999[366](1), filament_999[365](0)

connect filament_999[366](0), filament_999[367](1)

connect filament_999[369](1), filament_999[367](0)

connect filament_999[368](0), filament_999[1264](1)

connect filament_999[369](0), filament_999[1264](1)

connect filament_999[371](1), filament_999[370](0)

connect filament_999[371](0), filament_999[372](1)

connect filament_999[373](1), filament_999[372](0)

connect filament_999[374](1), filament_999[373](0)

connect filament_999[375](1), filament_999[374](0)

connect filament_999[375](0), filament_999[1495](1)

connect filament_999[376](0), filament_999[377](1)

connect filament_999[377](0), filament_999[378](1)

connect filament_999[378](0), filament_999[379](1)

connect filament_999[380](1), filament_999[379](0)

connect filament_999[381](1), filament_999[380](0)

connect filament_999[381](0), filament_999[905](1)

connect filament_999[383](1), filament_999[382](0)

connect filament_999[383](0), filament_999[384](1)

connect filament_999[384](0), filament_999[1523](1)

connect filament_999[386](1), filament_999[385](0)

connect filament_999[386](0), filament_999[1524](1)

connect filament_999[388](1), filament_999[387](0)

connect filament_999[388](0), filament_999[389](1)

connect filament_999[389](0), filament_999[390](1)

connect filament_999[391](1), filament_999[390](0)

connect filament_999[1141](1), filament_999[391](0)

connect filament_999[392](0), filament_999[393](1)

connect filament_999[394](1), filament_999[393](0)

connect filament_999[394](0), filament_999[395](1)

connect filament_999[395](0), filament_999[401](1)

connect filament_999[397](1), filament_999[396](0)

connect filament_999[397](0), filament_999[398](1)

connect filament_999[399](1), filament_999[398](0)

connect filament_999[399](0), filament_999[400](1)

connect filament_999[402](1), filament_999[400](0)

connect filament_999[401](0), filament_999[403](1)

connect filament_999[402](0), filament_999[403](1)

connect filament_999[404](1), filament_999[403](0)

connect filament_999[405](1), filament_999[404](0)

connect filament_999[405](0), filament_999[406](1)

connect filament_999[406](0), filament_999[407](1)

connect filament_999[407](0), filament_999[408](1)

connect filament_999[409](1), filament_999[408](0)

connect filament_999[410](1), filament_999[409](0)

connect filament_999[410](0), filament_999[1131](1)

connect filament_999[411](0), filament_999[412](1)

connect filament_999[413](1), filament_999[412](0)

connect filament_999[413](0), filament_999[414](1)

connect filament_999[415](1), filament_999[414](0)

connect filament_999[415](0), filament_999[416](1)

connect filament_999[417](1), filament_999[416](0)

connect filament_999[417](0), filament_999[418](1)

connect filament_999[418](0), filament_999[419](1)

connect filament_999[420](1), filament_999[419](0)

connect filament_999[420](0), filament_999[421](1)

connect filament_999[422](1), filament_999[421](0)

connect filament_999[423](1), filament_999[422](0)

connect filament_999[423](0), filament_999[424](1)

connect filament_999[425](1), filament_999[424](0)

connect filament_999[426](1), filament_999[425](0)

connect filament_999[426](0), filament_999[427](1)

connect filament_999[427](0), filament_999[1132](1)

connect filament_999[429](1), filament_999[428](0)

connect filament_999[430](1), filament_999[429](0)

connect filament_999[430](0), filament_999[431](1)

connect filament_999[432](1), filament_999[431](0)

connect filament_999[432](0), filament_999[433](1)

connect filament_999[436](1), filament_999[433](0)

connect filament_999[435](1), filament_999[434](0)

connect filament_999[437](1), filament_999[435](0)

connect filament_999[436](0), filament_999[438](1)

connect filament_999[437](0), filament_999[438](1)

connect filament_999[438](0), filament_999[439](1)

connect filament_999[440](1), filament_999[439](0)

connect filament_999[441](1), filament_999[440](0)

connect filament_999[441](0), filament_999[442](1)

connect filament_999[443](1), filament_999[442](0)

connect filament_999[443](0), filament_999[444](1)

connect filament_999[445](1), filament_999[444](0)

connect filament_999[445](0), filament_999[446](1)

connect filament_999[447](1), filament_999[446](0)

connect filament_999[733](1), filament_999[447](0)

connect filament_999[448](0), filament_999[449](1)

connect filament_999[450](1), filament_999[449](0)

connect filament_999[451](1), filament_999[450](0)

connect filament_999[452](1), filament_999[451](0)

connect filament_999[452](0), filament_999[453](1)

connect filament_999[453](0), filament_999[454](1)

connect filament_999[455](1), filament_999[454](0)

connect filament_999[456](1), filament_999[455](0)

connect filament_999[457](1), filament_999[456](0)

connect filament_999[458](1), filament_999[457](0)

connect filament_999[545](1), filament_999[458](0)

connect filament_999[459](0), filament_999[460](1)

connect filament_999[461](1), filament_999[460](0)

connect filament_999[461](0), filament_999[462](1)

connect filament_999[462](0), filament_999[463](1)

connect filament_999[463](0), filament_999[464](1)

connect filament_999[465](1), filament_999[464](0)

connect filament_999[466](1), filament_999[465](0)

connect filament_999[466](0), filament_999[467](1)

connect filament_999[467](0), filament_999[468](1)

connect filament_999[469](1), filament_999[468](0)

connect filament_999[469](0), filament_999[470](1)

connect filament_999[471](1), filament_999[470](0)

connect filament_999[472](1), filament_999[471](0)

connect filament_999[472](0), filament_999[1228](1)

connect filament_999[474](1), filament_999[473](0)

connect filament_999[475](1), filament_999[474](0)

connect filament_999[475](0), filament_999[476](1)

connect filament_999[477](1), filament_999[476](0)

connect filament_999[477](0), filament_999[478](1)

connect filament_999[488](1), filament_999[478](0)

connect filament_999[479](0), filament_999[480](1)

connect filament_999[480](0), filament_999[481](1)

connect filament_999[482](1), filament_999[481](0)

connect filament_999[482](0), filament_999[483](1)

connect filament_999[484](1), filament_999[483](0)

connect filament_999[485](1), filament_999[484](0)

connect filament_999[485](0), filament_999[486](1)

connect filament_999[486](0), filament_999[487](1)

connect filament_999[489](1), filament_999[487](0)

connect filament_999[488](0), filament_999[490](1)

connect filament_999[489](0), filament_999[490](1)

connect filament_999[491](1), filament_999[490](0)

connect filament_999[491](0), filament_999[492](1)

connect filament_999[493](1), filament_999[492](0)

connect filament_999[493](0), filament_999[494](1)

connect filament_999[494](0), filament_999[495](1)

connect filament_999[496](1), filament_999[495](0)

connect filament_999[497](1), filament_999[496](0)

connect filament_999[497](0), filament_999[498](1)

connect filament_999[499](1), filament_999[498](0)

connect filament_999[500](1), filament_999[499](0)

connect filament_999[501](1), filament_999[500](0)

connect filament_999[502](1), filament_999[501](0)

connect filament_999[502](0), filament_999[503](1)

connect filament_999[504](1), filament_999[503](0)

connect filament_999[504](0), filament_999[796](1)

connect filament_999[506](0), filament_999[505](1)

connect filament_999[506](1), filament_999[507](0)

connect filament_999[508](0), filament_999[507](1)

connect filament_999[508](1), filament_999[509](0)

connect filament_999[510](0), filament_999[509](1)

connect filament_999[511](0), filament_999[510](1)

connect filament_999[511](1), filament_999[512](0)

connect filament_999[512](1), filament_999[513](0)

connect filament_999[513](1), filament_999[514](0)

connect filament_999[515](0), filament_999[514](1)

connect filament_999[515](1), filament_999[516](0)

connect filament_999[517](0), filament_999[516](1)

connect filament_999[517](1), filament_999[518](0)

connect filament_999[519](0), filament_999[518](1)

connect filament_999[521](0), filament_999[519](1)

connect filament_999[520](0), filament_999[521](0)

connect filament_999[520](1), filament_999[1326](0)

connect filament_999[521](1), filament_999[522](0)

connect filament_999[525](0), filament_999[522](1)

connect filament_999[525](0), filament_999[523](0)

connect filament_999[776](0), filament_999[523](1)

connect filament_999[525](0), filament_999[524](0)

connect filament_999[525](1), filament_999[526](0)

connect filament_999[527](0), filament_999[526](1)

connect filament_999[527](1), filament_999[529](0)

connect filament_999[528](0), filament_999[529](0)

connect filament_999[528](1), filament_999[730](0)

connect filament_999[529](1), filament_999[531](0)

connect filament_999[530](0), filament_999[531](0)

connect filament_999[1348](0), filament_999[530](1)

connect filament_999[532](0), filament_999[531](1)

connect filament_999[532](1), filament_999[533](0)

connect filament_999[533](1), filament_999[535](0)

connect filament_999[534](0), filament_999[535](0)

connect filament_999[534](1), filament_999[841](0)

connect filament_999[536](0), filament_999[535](1)

connect filament_999[539](0), filament_999[536](1)

connect filament_999[539](0), filament_999[537](0)

connect filament_999[540](0), filament_999[537](1)

connect filament_999[539](0), filament_999[538](0)

connect filament_999[540](1), filament_999[542](0)

connect filament_999[542](0), filament_999[541](0)

connect filament_999[605](0), filament_999[541](1)

connect filament_999[543](0), filament_999[542](1)

connect filament_999[545](0), filament_999[543](1)

connect filament_999[545](0), filament_999[544](0)

connect filament_999[544](1), filament_999[546](0)

connect filament_999[546](1), filament_999[547](0)

connect filament_999[548](0), filament_999[547](1)

connect filament_999[548](1), filament_999[550](0)

connect filament_999[550](0), filament_999[549](0)

connect filament_999[1542](0), filament_999[549](1)

connect filament_999[550](1), filament_999[553](0)

connect filament_999[551](0), filament_999[553](0)

connect filament_999[595](0), filament_999[551](1)

connect filament_999[552](0), filament_999[553](0)

connect filament_999[554](0), filament_999[553](1)

connect filament_999[555](0), filament_999[554](1)

connect filament_999[555](1), filament_999[556](0)

connect filament_999[556](1), filament_999[558](0)

connect filament_999[557](0), filament_999[558](0)

connect filament_999[557](1), filament_999[579](0)

connect filament_999[559](0), filament_999[558](1)

connect filament_999[559](1), filament_999[561](0)

connect filament_999[561](0), filament_999[560](0)

connect filament_999[562](0), filament_999[560](1)

connect filament_999[563](0), filament_999[562](1)

connect filament_999[563](1), filament_999[564](0)

connect filament_999[565](0), filament_999[564](1)

connect filament_999[565](1), filament_999[566](0)

connect filament_999[566](1), filament_999[567](0)

connect filament_999[569](0), filament_999[567](1)

connect filament_999[568](0), filament_999[569](0)

connect filament_999[978](0), filament_999[568](1)

connect filament_999[569](1), filament_999[570](0)

connect filament_999[571](0), filament_999[570](1)

connect filament_999[572](0), filament_999[571](1)

connect filament_999[573](0), filament_999[572](1)

connect filament_999[573](1), filament_999[574](0)

connect filament_999[574](1), filament_999[575](0)

connect filament_999[576](0), filament_999[575](1)

connect filament_999[577](0), filament_999[576](1)

connect filament_999[577](1), filament_999[578](0)

connect filament_999[578](1), filament_999[959](0)

connect filament_999[580](0), filament_999[579](1)

connect filament_999[580](1), filament_999[581](0)

connect filament_999[582](0), filament_999[581](1)

connect filament_999[583](0), filament_999[582](1)

connect filament_999[583](1), filament_999[584](0)

connect filament_999[585](0), filament_999[584](1)

connect filament_999[585](1), filament_999[586](0)

connect filament_999[586](1), filament_999[587](0)

connect filament_999[588](0), filament_999[587](1)

connect filament_999[588](1), filament_999[589](0)

connect filament_999[590](0), filament_999[589](1)

connect filament_999[590](1), filament_999[591](0)

connect filament_999[592](0), filament_999[591](1)

connect filament_999[593](0), filament_999[592](1)

connect filament_999[593](1), filament_999[594](0)

connect filament_999[596](0), filament_999[595](1)

connect filament_999[597](0), filament_999[596](1)

connect filament_999[597](1), filament_999[599](0)

connect filament_999[598](0), filament_999[599](0)

connect filament_999[598](1), filament_999[603](0)

connect filament_999[599](1), filament_999[600](0)

connect filament_999[600](1), filament_999[601](0)

connect filament_999[601](1), filament_999[602](0)

connect filament_999[603](1), filament_999[604](0)

connect filament_999[606](0), filament_999[605](1)

connect filament_999[607](0), filament_999[606](1)

connect filament_999[607](1), filament_999[608](0)

connect filament_999[609](0), filament_999[608](1)

connect filament_999[609](1), filament_999[610](0)

connect filament_999[611](0), filament_999[610](1)

connect filament_999[612](0), filament_999[611](1)

connect filament_999[612](1), filament_999[613](0)

connect filament_999[615](0), filament_999[613](1)

connect filament_999[615](0), filament_999[614](0)

connect filament_999[614](1), filament_999[641](0)

connect filament_999[615](1), filament_999[616](0)

connect filament_999[617](0), filament_999[616](1)

connect filament_999[618](0), filament_999[617](1)

connect filament_999[618](1), filament_999[619](0)

connect filament_999[620](0), filament_999[619](1)

connect filament_999[620](1), filament_999[621](0)

connect filament_999[622](0), filament_999[621](1)

connect filament_999[622](1), filament_999[623](0)

connect filament_999[623](1), filament_999[624](0)

connect filament_999[624](1), filament_999[625](0)

connect filament_999[626](0), filament_999[625](1)

connect filament_999[626](1), filament_999[627](0)

connect filament_999[628](0), filament_999[627](1)

connect filament_999[629](0), filament_999[628](1)

connect filament_999[629](1), filament_999[630](0)

connect filament_999[630](1), filament_999[631](0)

connect filament_999[631](1), filament_999[632](0)

connect filament_999[633](0), filament_999[632](1)

connect filament_999[633](1), filament_999[634](0)

connect filament_999[635](0), filament_999[634](1)

connect filament_999[635](1), filament_999[636](0)

connect filament_999[637](0), filament_999[636](1)

connect filament_999[638](0), filament_999[637](1)

connect filament_999[638](1), filament_999[639](0)

connect filament_999[640](0), filament_999[639](1)

connect filament_999[1390](0), filament_999[640](1)

connect filament_999[642](0), filament_999[641](1)

connect filament_999[642](1), filament_999[643](0)

connect filament_999[645](0), filament_999[643](1)

connect filament_999[645](0), filament_999[644](0)

connect filament_999[644](1), filament_999[1058](0)

connect filament_999[645](1), filament_999[646](0)

connect filament_999[646](1), filament_999[647](0)

connect filament_999[648](0), filament_999[647](1)

connect filament_999[648](1), filament_999[649](0)

connect filament_999[650](0), filament_999[649](1)

connect filament_999[650](1), filament_999[651](0)

connect filament_999[652](0), filament_999[651](1)

connect filament_999[653](0), filament_999[652](1)

connect filament_999[654](0), filament_999[653](1)

connect filament_999[654](1), filament_999[655](0)

connect filament_999[655](1), filament_999[656](0)

connect filament_999[656](1), filament_999[657](0)

connect filament_999[658](0), filament_999[657](1)

connect filament_999[658](1), filament_999[659](0)

connect filament_999[660](0), filament_999[659](1)

connect filament_999[660](1), filament_999[661](0)

connect filament_999[662](0), filament_999[661](1)

connect filament_999[662](1), filament_999[663](0)

connect filament_999[664](0), filament_999[663](1)

connect filament_999[664](1), filament_999[665](0)

connect filament_999[665](1), filament_999[666](0)

connect filament_999[666](1), filament_999[667](0)

connect filament_999[668](0), filament_999[667](1)

connect filament_999[669](0), filament_999[668](1)

connect filament_999[669](1), filament_999[670](0)

connect filament_999[671](0), filament_999[670](1)

connect filament_999[672](0), filament_999[671](1)

connect filament_999[673](0), filament_999[672](1)

connect filament_999[674](0), filament_999[673](1)

connect filament_999[674](1), filament_999[675](0)

connect filament_999[675](1), filament_999[676](0)

connect filament_999[677](0), filament_999[676](1)

connect filament_999[677](1), filament_999[678](0)

connect filament_999[678](1), filament_999[679](0)

connect filament_999[679](1), filament_999[680](0)

connect filament_999[681](0), filament_999[680](1)

connect filament_999[681](1), filament_999[682](0)

connect filament_999[683](0), filament_999[682](1)

connect filament_999[683](1), filament_999[684](0)

connect filament_999[685](0), filament_999[684](1)

connect filament_999[685](1), filament_999[687](0)

connect filament_999[687](0), filament_999[686](0)

connect filament_999[688](0), filament_999[686](1)

connect filament_999[689](0), filament_999[688](1)

connect filament_999[689](1), filament_999[690](0)

connect filament_999[692](0), filament_999[690](1)

connect filament_999[692](0), filament_999[691](0)

connect filament_999[710](0), filament_999[691](1)

connect filament_999[692](1), filament_999[693](0)

connect filament_999[694](0), filament_999[693](1)

connect filament_999[694](1), filament_999[695](0)

connect filament_999[696](0), filament_999[695](1)

connect filament_999[696](1), filament_999[697](0)

connect filament_999[697](1), filament_999[698](0)

connect filament_999[699](0), filament_999[698](1)

connect filament_999[699](1), filament_999[700](0)

connect filament_999[701](0), filament_999[700](1)

connect filament_999[702](0), filament_999[701](1)

connect filament_999[702](1), filament_999[703](0)

connect filament_999[704](0), filament_999[703](1)

connect filament_999[705](0), filament_999[704](1)

connect filament_999[705](1), filament_999[706](0)

connect filament_999[706](1), filament_999[707](0)

connect filament_999[708](0), filament_999[707](1)

connect filament_999[709](0), filament_999[708](1)

connect filament_999[711](0), filament_999[710](1)

connect filament_999[711](1), filament_999[712](0)

connect filament_999[713](0), filament_999[712](1)

connect filament_999[713](1), filament_999[714](0)

connect filament_999[714](1), filament_999[715](0)

connect filament_999[716](0), filament_999[715](1)

connect filament_999[717](0), filament_999[716](1)

connect filament_999[718](0), filament_999[717](1)

connect filament_999[718](1), filament_999[719](0)

connect filament_999[720](0), filament_999[719](1)

connect filament_999[720](1), filament_999[721](0)

connect filament_999[722](0), filament_999[721](1)

connect filament_999[722](1), filament_999[723](0)

connect filament_999[723](1), filament_999[724](0)

connect filament_999[725](0), filament_999[724](1)

connect filament_999[726](0), filament_999[725](1)

connect filament_999[726](1), filament_999[727](0)

connect filament_999[727](1), filament_999[728](0)

connect filament_999[729](0), filament_999[728](1)

connect filament_999[730](1), filament_999[731](0)

connect filament_999[733](0), filament_999[731](1)

connect filament_999[732](0), filament_999[733](0)

connect filament_999[732](1), filament_999[734](0)

connect filament_999[735](0), filament_999[734](1)

connect filament_999[736](0), filament_999[735](1)

connect filament_999[736](1), filament_999[737](0)

connect filament_999[737](1), filament_999[738](0)

connect filament_999[739](0), filament_999[738](1)

connect filament_999[741](0), filament_999[739](1)

connect filament_999[741](0), filament_999[740](0)

connect filament_999[1265](0), filament_999[740](1)

connect filament_999[742](0), filament_999[741](1)

connect filament_999[742](1), filament_999[743](0)

connect filament_999[744](0), filament_999[743](1)

connect filament_999[744](1), filament_999[746](0)

connect filament_999[745](0), filament_999[746](0)

connect filament_999[745](1), filament_999[747](0)

connect filament_999[748](0), filament_999[747](1)

connect filament_999[749](0), filament_999[748](1)

connect filament_999[750](0), filament_999[749](1)

connect filament_999[750](1), filament_999[751](0)

connect filament_999[751](1), filament_999[752](0)

connect filament_999[753](0), filament_999[752](1)

connect filament_999[753](1), filament_999[755](0)

connect filament_999[755](0), filament_999[754](0)

connect filament_999[1440](0), filament_999[754](1)

connect filament_999[756](0), filament_999[755](1)

connect filament_999[756](1), filament_999[757](0)

connect filament_999[758](0), filament_999[757](1)

connect filament_999[758](1), filament_999[760](0)

connect filament_999[759](0), filament_999[760](0)

connect filament_999[759](1), filament_999[763](0)

connect filament_999[760](1), filament_999[761](0)

connect filament_999[762](0), filament_999[761](1)

connect filament_999[763](1), filament_999[765](0)

connect filament_999[764](0), filament_999[765](0)

connect filament_999[764](1), filament_999[766](0)

connect filament_999[767](0), filament_999[766](1)

connect filament_999[767](1), filament_999[768](0)

connect filament_999[769](0), filament_999[768](1)

connect filament_999[770](0), filament_999[769](1)

connect filament_999[771](0), filament_999[770](1)

connect filament_999[771](1), filament_999[772](0)

connect filament_999[774](0), filament_999[772](1)

connect filament_999[773](0), filament_999[774](0)

connect filament_999[773](1), filament_999[1554](0)

connect filament_999[774](1), filament_999[1552](0)

connect filament_999[776](0), filament_999[775](0)

connect filament_999[775](1), filament_999[792](0)

connect filament_999[777](0), filament_999[776](1)

connect filament_999[777](1), filament_999[779](0)

connect filament_999[778](0), filament_999[779](0)

connect filament_999[778](1), filament_999[780](0)

connect filament_999[780](1), filament_999[781](0)

connect filament_999[782](0), filament_999[781](1)

connect filament_999[784](0), filament_999[782](1)

connect filament_999[784](0), filament_999[783](0)

connect filament_999[1164](0), filament_999[783](1)

connect filament_999[785](0), filament_999[784](1)

connect filament_999[785](1), filament_999[786](0)

connect filament_999[787](0), filament_999[786](1)

connect filament_999[787](1), filament_999[788](0)

connect filament_999[789](0), filament_999[788](1)

connect filament_999[790](0), filament_999[789](1)

connect filament_999[790](1), filament_999[791](0)

connect filament_999[908](0), filament_999[791](1)

connect filament_999[792](1), filament_999[793](0)

connect filament_999[794](0), filament_999[793](1)

connect filament_999[796](0), filament_999[794](1)

connect filament_999[796](0), filament_999[795](0)

connect filament_999[795](1), filament_999[797](0)

connect filament_999[797](1), filament_999[799](0)

connect filament_999[798](0), filament_999[799](0)

connect filament_999[798](1), filament_999[804](0)

connect filament_999[800](0), filament_999[799](1)

connect filament_999[800](1), filament_999[801](0)

connect filament_999[802](0), filament_999[801](1)

connect filament_999[802](1), filament_999[803](0)

connect filament_999[805](0), filament_999[804](1)

connect filament_999[805](1), filament_999[806](0)

connect filament_999[807](0), filament_999[806](1)

connect filament_999[808](0), filament_999[807](1)

connect filament_999[808](1), filament_999[809](0)

connect filament_999[810](0), filament_999[809](1)

connect filament_999[812](0), filament_999[810](1)

connect filament_999[812](0), filament_999[811](0)

connect filament_999[1219](0), filament_999[811](1)

connect filament_999[812](1), filament_999[813](0)

connect filament_999[813](1), filament_999[814](0)

connect filament_999[815](0), filament_999[814](1)

connect filament_999[816](0), filament_999[815](1)

connect filament_999[816](1), filament_999[817](0)

connect filament_999[818](0), filament_999[817](1)

connect filament_999[818](1), filament_999[819](0)

connect filament_999[819](1), filament_999[820](0)

connect filament_999[820](1), filament_999[821](0)

connect filament_999[822](0), filament_999[821](1)

connect filament_999[822](1), filament_999[823](0)

connect filament_999[823](1), filament_999[824](0)

connect filament_999[825](0), filament_999[824](1)

connect filament_999[826](0), filament_999[825](1)

connect filament_999[826](1), filament_999[827](0)

connect filament_999[829](0), filament_999[827](1)

connect filament_999[829](0), filament_999[828](0)

connect filament_999[830](0), filament_999[828](1)

connect filament_999[830](1), filament_999[831](0)

connect filament_999[831](1), filament_999[832](0)

connect filament_999[833](0), filament_999[832](1)

connect filament_999[833](1), filament_999[834](0)

connect filament_999[834](1), filament_999[836](0)

connect filament_999[836](0), filament_999[835](0)

connect filament_999[837](0), filament_999[835](1)

connect filament_999[837](1), filament_999[839](0)

connect filament_999[838](0), filament_999[839](0)

connect filament_999[838](1), filament_999[1497](0)

connect filament_999[839](1), filament_999[840](0)

connect filament_999[1491](0), filament_999[840](1)

connect filament_999[842](0), filament_999[841](1)

connect filament_999[842](1), filament_999[843](0)

connect filament_999[843](1), filament_999[844](0)

connect filament_999[844](1), filament_999[846](0)

connect filament_999[845](0), filament_999[846](0)

connect filament_999[845](1), filament_999[896](0)

connect filament_999[846](1), filament_999[848](0)

connect filament_999[847](0), filament_999[848](0)

connect filament_999[1128](0), filament_999[847](1)

connect filament_999[849](0), filament_999[848](1)

connect filament_999[849](1), filament_999[850](0)

connect filament_999[853](0), filament_999[850](1)

connect filament_999[853](0), filament_999[851](0)

connect filament_999[1305](0), filament_999[851](1)

connect filament_999[852](0), filament_999[853](0)

connect filament_999[854](0), filament_999[852](1)

connect filament_999[853](1), filament_999[1145](0)

connect filament_999[855](0), filament_999[854](1)

connect filament_999[856](0), filament_999[855](1)

connect filament_999[856](1), filament_999[857](0)

connect filament_999[858](0), filament_999[857](1)

connect filament_999[858](1), filament_999[859](0)

connect filament_999[861](0), filament_999[859](1)

connect filament_999[861](0), filament_999[860](0)

connect filament_999[862](0), filament_999[860](1)

connect filament_999[862](1), filament_999[864](0)

connect filament_999[864](0), filament_999[863](0)

connect filament_999[1119](0), filament_999[863](1)

connect filament_999[864](1), filament_999[865](0)

connect filament_999[866](0), filament_999[865](1)

connect filament_999[867](0), filament_999[866](1)

connect filament_999[869](0), filament_999[867](1)

connect filament_999[869](0), filament_999[868](0)

connect filament_999[1456](0), filament_999[868](1)

connect filament_999[869](1), filament_999[870](0)

connect filament_999[871](0), filament_999[870](1)

connect filament_999[871](1), filament_999[873](0)

connect filament_999[872](0), filament_999[873](0)

connect filament_999[1448](0), filament_999[872](1)

connect filament_999[873](1), filament_999[874](0)

connect filament_999[875](0), filament_999[874](1)

connect filament_999[875](1), filament_999[876](0)

connect filament_999[877](0), filament_999[876](1)

connect filament_999[877](1), filament_999[879](0)

connect filament_999[878](0), filament_999[879](0)

connect filament_999[1586](0), filament_999[878](1)

connect filament_999[880](0), filament_999[879](1)

connect filament_999[881](0), filament_999[880](1)

connect filament_999[882](0), filament_999[881](1)

connect filament_999[882](1), filament_999[883](0)

connect filament_999[884](0), filament_999[883](1)

connect filament_999[886](0), filament_999[884](1)

connect filament_999[886](0), filament_999[885](0)

connect filament_999[885](1), filament_999[887](0)

connect filament_999[887](1), filament_999[888](0)

connect filament_999[889](0), filament_999[888](1)

connect filament_999[889](1), filament_999[890](0)

connect filament_999[891](0), filament_999[890](1)

connect filament_999[891](1), filament_999[892](0)

connect filament_999[893](0), filament_999[892](1)

connect filament_999[893](1), filament_999[894](0)

connect filament_999[895](0), filament_999[894](1)

connect filament_999[895](1), filament_999[1556](0)

connect filament_999[897](0), filament_999[896](1)

connect filament_999[898](0), filament_999[897](1)

connect filament_999[899](0), filament_999[898](1)

connect filament_999[899](1), filament_999[900](0)

connect filament_999[901](0), filament_999[900](1)

connect filament_999[901](1), filament_999[906](0)

connect filament_999[902](0), filament_999[906](0)

connect filament_999[902](1), filament_999[922](0)

connect filament_999[903](0), filament_999[906](0)

connect filament_999[904](0), filament_999[906](0)

connect filament_999[905](0), filament_999[906](0)

connect filament_999[906](1), filament_999[907](0)

connect filament_999[1430](0), filament_999[907](1)

connect filament_999[908](1), filament_999[909](0)

connect filament_999[910](0), filament_999[909](1)

connect filament_999[910](1), filament_999[913](0)

connect filament_999[913](0), filament_999[911](0)

connect filament_999[1338](0), filament_999[911](1)

connect filament_999[913](0), filament_999[912](0)

connect filament_999[914](0), filament_999[912](1)

connect filament_999[1333](0), filament_999[913](1)

connect filament_999[916](0), filament_999[914](1)

connect filament_999[915](0), filament_999[916](0)

connect filament_999[915](1), filament_999[1654](0)

connect filament_999[917](0), filament_999[916](1)

connect filament_999[918](0), filament_999[917](1)

connect filament_999[919](0), filament_999[918](1)

connect filament_999[919](1), filament_999[921](0)

connect filament_999[920](0), filament_999[921](0)

connect filament_999[920](1), filament_999[1183](0)

connect filament_999[921](1), filament_999[1177](0)

connect filament_999[923](0), filament_999[922](1)

connect filament_999[924](0), filament_999[923](1)

connect filament_999[924](1), filament_999[925](0)

connect filament_999[925](1), filament_999[926](0)

connect filament_999[926](1), filament_999[927](0)

connect filament_999[928](0), filament_999[927](1)

connect filament_999[929](0), filament_999[928](1)

connect filament_999[930](0), filament_999[929](1)

connect filament_999[930](1), filament_999[931](0)

connect filament_999[935](0), filament_999[931](1)

connect filament_999[935](0), filament_999[932](0)

connect filament_999[1501](0), filament_999[932](1)

connect filament_999[935](0), filament_999[933](0)

connect filament_999[935](0), filament_999[934](0)

connect filament_999[935](1), filament_999[936](0)

connect filament_999[937](0), filament_999[936](1)

connect filament_999[937](1), filament_999[939](0)

connect filament_999[939](0), filament_999[938](0)

connect filament_999[953](0), filament_999[938](1)

connect filament_999[939](1), filament_999[940](0)

connect filament_999[941](0), filament_999[940](1)

connect filament_999[941](1), filament_999[944](0)

connect filament_999[942](0), filament_999[944](0)

connect filament_999[945](0), filament_999[942](1)

connect filament_999[943](0), filament_999[944](0)

connect filament_999[946](0), filament_999[945](1)

connect filament_999[946](1), filament_999[947](0)

connect filament_999[948](0), filament_999[947](1)

connect filament_999[948](1), filament_999[949](0)

connect filament_999[950](0), filament_999[949](1)

connect filament_999[950](1), filament_999[952](0)

connect filament_999[952](0), filament_999[951](0)

connect filament_999[1529](0), filament_999[951](1)

connect filament_999[952](1), filament_999[1525](0)

connect filament_999[954](0), filament_999[953](1)

connect filament_999[954](1), filament_999[955](0)

connect filament_999[956](0), filament_999[955](1)

connect filament_999[956](1), filament_999[957](0)

connect filament_999[958](0), filament_999[957](1)

connect filament_999[959](1), filament_999[960](0)

connect filament_999[960](1), filament_999[961](0)

connect filament_999[962](0), filament_999[961](1)

connect filament_999[962](1), filament_999[963](0)

connect filament_999[965](0), filament_999[963](1)

connect filament_999[965](0), filament_999[964](0)

connect filament_999[964](1), filament_999[1316](0)

connect filament_999[965](1), filament_999[966](0)

connect filament_999[967](0), filament_999[966](1)

connect filament_999[967](1), filament_999[968](0)

connect filament_999[968](1), filament_999[969](0)

connect filament_999[971](0), filament_999[969](1)

connect filament_999[971](0), filament_999[970](0)

connect filament_999[1366](0), filament_999[970](1)

connect filament_999[971](1), filament_999[972](0)

connect filament_999[972](1), filament_999[973](0)

connect filament_999[974](0), filament_999[973](1)

connect filament_999[974](1), filament_999[975](0)

connect filament_999[976](0), filament_999[975](1)

connect filament_999[976](1), filament_999[977](0)

connect filament_999[977](1), filament_999[1274](0)

connect filament_999[979](0), filament_999[982](0)

connect filament_999[1469](0), filament_999[979](1)

connect filament_999[980](0), filament_999[982](0)

connect filament_999[981](0), filament_999[982](0)

connect filament_999[982](1), filament_999[983](0)

connect filament_999[984](0), filament_999[983](1)

connect filament_999[985](0), filament_999[984](1)

connect filament_999[986](0), filament_999[985](1)

connect filament_999[986](1), filament_999[987](0)

connect filament_999[988](0), filament_999[987](1)

connect filament_999[989](0), filament_999[988](1)

connect filament_999[989](1), filament_999[990](0)

connect filament_999[992](0), filament_999[990](1)

connect filament_999[992](0), filament_999[991](0)

connect filament_999[993](0), filament_999[991](1)

connect filament_999[994](0), filament_999[993](1)

connect filament_999[995](0), filament_999[994](1)

connect filament_999[995](1), filament_999[996](0)

connect filament_999[997](0), filament_999[996](1)

connect filament_999[997](1), filament_999[998](0)

connect filament_999[998](1), filament_999[999](0)

connect filament_999[1000](0), filament_999[999](1)

connect filament_999[1000](1), filament_999[1002](0)

connect filament_999[1001](0), filament_999[1002](0)

connect filament_999[1044](0), filament_999[1001](1)

connect filament_999[1002](1), filament_999[1004](0)

connect filament_999[1003](0), filament_999[1004](0)

connect filament_999[1042](0), filament_999[1003](1)

connect filament_999[1005](0), filament_999[1004](1)

connect filament_999[1006](0), filament_999[1005](1)

connect filament_999[1006](1), filament_999[1007](0)

connect filament_999[1008](0), filament_999[1007](1)

connect filament_999[1008](1), filament_999[1009](0)

connect filament_999[1010](0), filament_999[1009](1)

connect filament_999[1011](0), filament_999[1010](1)

connect filament_999[1011](1), filament_999[1012](0)

connect filament_999[1013](0), filament_999[1012](1)

connect filament_999[1013](1), filament_999[1014](0)

connect filament_999[1015](0), filament_999[1014](1)

connect filament_999[1016](0), filament_999[1015](1)

connect filament_999[1016](1), filament_999[1017](0)

connect filament_999[1018](0), filament_999[1017](1)

connect filament_999[1018](1), filament_999[1019](0)

connect filament_999[1020](0), filament_999[1019](1)

connect filament_999[1020](1), filament_999[1021](0)

connect filament_999[1023](0), filament_999[1021](1)

connect filament_999[1023](0), filament_999[1022](0)

connect filament_999[1634](0), filament_999[1022](1)

connect filament_999[1023](1), filament_999[1024](0)

connect filament_999[1024](1), filament_999[1025](0)

connect filament_999[1025](1), filament_999[1026](0)

connect filament_999[1027](0), filament_999[1026](1)

connect filament_999[1027](1), filament_999[1028](0)

connect filament_999[1028](1), filament_999[1029](0)

connect filament_999[1029](1), filament_999[1030](0)

connect filament_999[1031](0), filament_999[1030](1)

connect filament_999[1031](1), filament_999[1032](0)

connect filament_999[1032](1), filament_999[1033](0)

connect filament_999[1034](0), filament_999[1033](1)

connect filament_999[1034](1), filament_999[1035](0)

connect filament_999[1036](0), filament_999[1035](1)

connect filament_999[1036](1), filament_999[1037](0)

connect filament_999[1038](0), filament_999[1037](1)

connect filament_999[1039](0), filament_999[1038](1)

connect filament_999[1040](0), filament_999[1039](1)

connect filament_999[1041](0), filament_999[1040](1)

connect filament_999[1041](1), filament_999[1639](0)

connect filament_999[1042](1), filament_999[1043](0)

connect filament_999[1044](1), filament_999[1045](0)

connect filament_999[1045](1), filament_999[1046](0)

connect filament_999[1047](0), filament_999[1046](1)

connect filament_999[1048](0), filament_999[1047](1)

connect filament_999[1048](1), filament_999[1049](0)

connect filament_999[1049](1), filament_999[1050](0)

connect filament_999[1051](0), filament_999[1050](1)

connect filament_999[1051](1), filament_999[1052](0)

connect filament_999[1053](0), filament_999[1052](1)

connect filament_999[1053](1), filament_999[1054](0)

connect filament_999[1054](1), filament_999[1055](0)

connect filament_999[1055](1), filament_999[1056](0)

connect filament_999[1056](1), filament_999[1057](0)

connect filament_999[1058](1), filament_999[1059](0)

connect filament_999[1060](0), filament_999[1059](1)

connect filament_999[1061](0), filament_999[1060](1)

connect filament_999[1061](1), filament_999[1062](0)

connect filament_999[1063](0), filament_999[1062](1)

connect filament_999[1063](1), filament_999[1065](0)

connect filament_999[1064](0), filament_999[1065](0)

connect filament_999[1097](0), filament_999[1064](1)

connect filament_999[1066](0), filament_999[1065](1)

connect filament_999[1066](1), filament_999[1067](0)

connect filament_999[1067](1), filament_999[1068](0)

connect filament_999[1069](0), filament_999[1068](1)

connect filament_999[1069](1), filament_999[1070](0)

connect filament_999[1071](0), filament_999[1070](1)

connect filament_999[1071](1), filament_999[1072](0)

connect filament_999[1073](0), filament_999[1072](1)

connect filament_999[1073](1), filament_999[1074](0)

connect filament_999[1075](0), filament_999[1074](1)

connect filament_999[1075](1), filament_999[1076](0)

connect filament_999[1076](1), filament_999[1077](0)

connect filament_999[1077](1), filament_999[1078](0)

connect filament_999[1079](0), filament_999[1078](1)

connect filament_999[1080](0), filament_999[1079](1)

connect filament_999[1081](0), filament_999[1080](1)

connect filament_999[1081](1), filament_999[1082](0)

connect filament_999[1083](0), filament_999[1082](1)

connect filament_999[1084](0), filament_999[1083](1)

connect filament_999[1084](1), filament_999[1085](0)

connect filament_999[1086](0), filament_999[1085](1)

connect filament_999[1086](1), filament_999[1087](0)

connect filament_999[1087](1), filament_999[1088](0)

connect filament_999[1089](0), filament_999[1088](1)

connect filament_999[1089](1), filament_999[1090](0)

connect filament_999[1091](0), filament_999[1090](1)

connect filament_999[1091](1), filament_999[1092](0)

connect filament_999[1093](0), filament_999[1092](1)

connect filament_999[1093](1), filament_999[1094](0)

connect filament_999[1094](1), filament_999[1095](0)

connect filament_999[1096](0), filament_999[1095](1)

connect filament_999[1098](0), filament_999[1097](1)

connect filament_999[1098](1), filament_999[1099](0)

connect filament_999[1100](0), filament_999[1099](1)

connect filament_999[1100](1), filament_999[1101](0)

connect filament_999[1101](1), filament_999[1102](0)

connect filament_999[1103](0), filament_999[1102](1)

connect filament_999[1103](1), filament_999[1104](0)

connect filament_999[1104](1), filament_999[1105](0)

connect filament_999[1106](0), filament_999[1105](1)

connect filament_999[1107](0), filament_999[1106](1)

connect filament_999[1108](0), filament_999[1107](1)

connect filament_999[1108](1), filament_999[1109](0)

connect filament_999[1109](1), filament_999[1110](0)

connect filament_999[1111](0), filament_999[1110](1)

connect filament_999[1112](0), filament_999[1111](1)

connect filament_999[1112](1), filament_999[1113](0)

connect filament_999[1114](0), filament_999[1113](1)

connect filament_999[1114](1), filament_999[1115](0)

connect filament_999[1115](1), filament_999[1116](0)

connect filament_999[1117](0), filament_999[1116](1)

connect filament_999[1117](1), filament_999[1118](0)

connect filament_999[1120](0), filament_999[1119](1)

connect filament_999[1120](1), filament_999[1121](0)

connect filament_999[1122](0), filament_999[1121](1)

connect filament_999[1122](1), filament_999[1123](0)

connect filament_999[1124](0), filament_999[1123](1)

connect filament_999[1124](1), filament_999[1125](0)

connect filament_999[1125](1), filament_999[1126](0)

connect filament_999[1127](0), filament_999[1126](1)

connect filament_999[1128](1), filament_999[1129](0)

connect filament_999[1133](0), filament_999[1129](1)

connect filament_999[1133](0), filament_999[1130](0)

connect filament_999[1130](1), filament_999[1594](0)

connect filament_999[1133](0), filament_999[1131](0)

connect filament_999[1133](0), filament_999[1132](0)

connect filament_999[1133](1), filament_999[1134](0)

connect filament_999[1135](0), filament_999[1134](1)

connect filament_999[1136](0), filament_999[1135](1)

connect filament_999[1136](1), filament_999[1137](0)

connect filament_999[1138](0), filament_999[1137](1)

connect filament_999[1138](1), filament_999[1139](0)

connect filament_999[1141](0), filament_999[1139](1)

connect filament_999[1141](0), filament_999[1140](0)

connect filament_999[1142](0), filament_999[1140](1)

connect filament_999[1142](1), filament_999[1143](0)

connect filament_999[1143](1), filament_999[1144](0)

connect filament_999[1146](0), filament_999[1145](1)

connect filament_999[1146](1), filament_999[1147](0)

connect filament_999[1147](1), filament_999[1148](0)

connect filament_999[1149](0), filament_999[1148](1)

connect filament_999[1149](1), filament_999[1150](0)

connect filament_999[1152](0), filament_999[1150](1)

connect filament_999[1152](0), filament_999[1151](0)

connect filament_999[1151](1), filament_999[1154](0)

connect filament_999[1153](0), filament_999[1154](0)

connect filament_999[1153](1), filament_999[1155](0)

connect filament_999[1155](1), filament_999[1156](0)

connect filament_999[1157](0), filament_999[1156](1)

connect filament_999[1158](0), filament_999[1157](1)

connect filament_999[1159](0), filament_999[1158](1)

connect filament_999[1159](1), filament_999[1160](0)

connect filament_999[1161](0), filament_999[1160](1)

connect filament_999[1163](0), filament_999[1161](1)

connect filament_999[1163](0), filament_999[1162](0)

connect filament_999[1322](0), filament_999[1162](1)

connect filament_999[1163](1), filament_999[1320](0)

connect filament_999[1164](1), filament_999[1165](0)

connect filament_999[1167](0), filament_999[1165](1)

connect filament_999[1167](0), filament_999[1166](0)

connect filament_999[1171](0), filament_999[1166](1)

connect filament_999[1168](0), filament_999[1167](1)

connect filament_999[1168](1), filament_999[1169](0)

connect filament_999[1170](0), filament_999[1169](1)

connect filament_999[1174](0), filament_999[1170](1)

connect filament_999[1171](1), filament_999[1173](0)

connect filament_999[1172](0), filament_999[1173](0)

connect filament_999[1174](1), filament_999[1176](0)

connect filament_999[1175](0), filament_999[1176](0)

connect filament_999[1175](1), filament_999[1383](0)

connect filament_999[1178](0), filament_999[1177](1)

connect filament_999[1178](1), filament_999[1179](0)

connect filament_999[1180](0), filament_999[1179](1)

connect filament_999[1180](1), filament_999[1182](0)

connect filament_999[1181](0), filament_999[1182](0)

connect filament_999[1181](1), filament_999[1204](0)

connect filament_999[1182](1), filament_999[1189](0)

connect filament_999[1183](1), filament_999[1184](0)

connect filament_999[1185](0), filament_999[1184](1)

connect filament_999[1186](0), filament_999[1185](1)

connect filament_999[1186](1), filament_999[1187](0)

connect filament_999[1188](0), filament_999[1187](1)

connect filament_999[1189](1), filament_999[1190](0)

connect filament_999[1192](0), filament_999[1190](1)

connect filament_999[1192](0), filament_999[1191](0)

connect filament_999[1193](0), filament_999[1191](1)

connect filament_999[1193](1), filament_999[1194](0)

connect filament_999[1195](0), filament_999[1194](1)

connect filament_999[1196](0), filament_999[1195](1)

connect filament_999[1196](1), filament_999[1197](0)

connect filament_999[1197](1), filament_999[1198](0)

connect filament_999[1199](0), filament_999[1198](1)

connect filament_999[1200](0), filament_999[1199](1)

connect filament_999[1200](1), filament_999[1201](0)

connect filament_999[1202](0), filament_999[1201](1)

connect filament_999[1203](0), filament_999[1202](1)

connect filament_999[1204](1), filament_999[1205](0)

connect filament_999[1205](1), filament_999[1206](0)

connect filament_999[1206](1), filament_999[1207](0)

connect filament_999[1208](0), filament_999[1207](1)

connect filament_999[1208](1), filament_999[1209](0)

connect filament_999[1210](0), filament_999[1209](1)

connect filament_999[1211](0), filament_999[1210](1)

connect filament_999[1212](0), filament_999[1211](1)

connect filament_999[1212](1), filament_999[1213](0)

connect filament_999[1213](1), filament_999[1214](0)

connect filament_999[1215](0), filament_999[1214](1)

connect filament_999[1216](0), filament_999[1215](1)

connect filament_999[1216](1), filament_999[1217](0)

connect filament_999[1218](0), filament_999[1217](1)

connect filament_999[1220](0), filament_999[1219](1)

connect filament_999[1220](1), filament_999[1221](0)

connect filament_999[1221](1), filament_999[1223](0)

connect filament_999[1222](0), filament_999[1223](0)

connect filament_999[1222](1), filament_999[1226](0)

connect filament_999[1224](0), filament_999[1223](1)

connect filament_999[1225](0), filament_999[1224](1)

connect filament_999[1229](0), filament_999[1227](0)

connect filament_999[1240](0), filament_999[1227](1)

connect filament_999[1229](0), filament_999[1228](0)

connect filament_999[1230](0), filament_999[1229](1)

connect filament_999[1230](1), filament_999[1231](0)

connect filament_999[1232](0), filament_999[1231](1)

connect filament_999[1232](1), filament_999[1233](0)

connect filament_999[1234](0), filament_999[1233](1)

connect filament_999[1235](0), filament_999[1234](1)

connect filament_999[1236](0), filament_999[1235](1)

connect filament_999[1236](1), filament_999[1238](0)

connect filament_999[1238](0), filament_999[1237](0)

connect filament_999[1237](1), filament_999[1660](0)

connect filament_999[1239](0), filament_999[1238](1)

connect filament_999[1240](1), filament_999[1241](0)

connect filament_999[1241](1), filament_999[1242](0)

connect filament_999[1243](0), filament_999[1242](1)

connect filament_999[1244](0), filament_999[1243](1)

connect filament_999[1245](0), filament_999[1244](1)

connect filament_999[1245](1), filament_999[1246](0)

connect filament_999[1247](0), filament_999[1246](1)

connect filament_999[1248](0), filament_999[1247](1)

connect filament_999[1249](0), filament_999[1248](1)

connect filament_999[1249](1), filament_999[1250](0)

connect filament_999[1250](1), filament_999[1251](0)

connect filament_999[1251](1), filament_999[1252](0)

connect filament_999[1253](0), filament_999[1252](1)

connect filament_999[1253](1), filament_999[1254](0)

connect filament_999[1255](0), filament_999[1254](1)

connect filament_999[1256](0), filament_999[1255](1)

connect filament_999[1257](0), filament_999[1256](1)

connect filament_999[1257](1), filament_999[1258](0)

connect filament_999[1258](1), filament_999[1259](0)

connect filament_999[1260](0), filament_999[1259](1)

connect filament_999[1260](1), filament_999[1261](0)

connect filament_999[1262](0), filament_999[1261](1)

connect filament_999[1262](1), filament_999[1263](0)

connect filament_999[1264](0), filament_999[1263](1)

connect filament_999[1265](1), filament_999[1266](0)

connect filament_999[1266](1), filament_999[1267](0)

connect filament_999[1267](1), filament_999[1269](0)

connect filament_999[1269](0), filament_999[1268](0)

connect filament_999[1273](0), filament_999[1268](1)

connect filament_999[1270](0), filament_999[1269](1)

connect filament_999[1271](0), filament_999[1270](1)

connect filament_999[1271](1), filament_999[1272](0)

connect filament_999[1275](0), filament_999[1274](1)

connect filament_999[1277](0), filament_999[1275](1)

connect filament_999[1277](0), filament_999[1276](0)

connect filament_999[1278](0), filament_999[1276](1)

connect filament_999[1278](1), filament_999[1279](0)

connect filament_999[1279](1), filament_999[1280](0)

connect filament_999[1280](1), filament_999[1281](0)

connect filament_999[1282](0), filament_999[1281](1)

connect filament_999[1282](1), filament_999[1284](0)

connect filament_999[1283](0), filament_999[1284](0)

connect filament_999[1581](0), filament_999[1283](1)

connect filament_999[1285](0), filament_999[1284](1)

connect filament_999[1285](1), filament_999[1286](0)

connect filament_999[1287](0), filament_999[1286](1)

connect filament_999[1288](0), filament_999[1287](1)

connect filament_999[1290](0), filament_999[1288](1)

connect filament_999[1290](0), filament_999[1289](0)

connect filament_999[1289](1), filament_999[1605](0)

connect filament_999[1290](1), filament_999[1291](0)

connect filament_999[1291](1), filament_999[1292](0)

connect filament_999[1294](0), filament_999[1292](1)

connect filament_999[1294](0), filament_999[1293](0)

connect filament_999[1619](0), filament_999[1293](1)

connect filament_999[1294](1), filament_999[1295](0)

connect filament_999[1295](1), filament_999[1296](0)

connect filament_999[1296](1), filament_999[1297](0)

connect filament_999[1298](0), filament_999[1297](1)

connect filament_999[1299](0), filament_999[1298](1)

connect filament_999[1299](1), filament_999[1300](0)

connect filament_999[1301](0), filament_999[1300](1)

connect filament_999[1301](1), filament_999[1302](0)

connect filament_999[1303](0), filament_999[1302](1)

connect filament_999[1304](0), filament_999[1303](1)

connect filament_999[1650](0), filament_999[1304](1)

connect filament_999[1305](1), filament_999[1306](0)

connect filament_999[1306](1), filament_999[1307](0)

connect filament_999[1308](0), filament_999[1307](1)

connect filament_999[1309](0), filament_999[1308](1)

connect filament_999[1309](1), filament_999[1310](0)

connect filament_999[1311](0), filament_999[1310](1)

connect filament_999[1312](0), filament_999[1311](1)

connect filament_999[1312](1), filament_999[1313](0)

connect filament_999[1314](0), filament_999[1313](1)

connect filament_999[1315](0), filament_999[1314](1)

connect filament_999[1316](1), filament_999[1317](0)

connect filament_999[1318](0), filament_999[1317](1)

connect filament_999[1318](1), filament_999[1319](0)

connect filament_999[1320](1), filament_999[1321](0)

connect filament_999[1322](1), filament_999[1323](0)

connect filament_999[1324](0), filament_999[1323](1)

connect filament_999[1325](0), filament_999[1324](1)

connect filament_999[1327](0), filament_999[1326](1)

connect filament_999[1327](1), filament_999[1328](0)

connect filament_999[1329](0), filament_999[1328](1)

connect filament_999[1330](0), filament_999[1329](1)

connect filament_999[1330](1), filament_999[1332](0)

connect filament_999[1331](0), filament_999[1332](0)

connect filament_999[1356](0), filament_999[1331](1)

connect filament_999[1333](1), filament_999[1334](0)

connect filament_999[1335](0), filament_999[1334](1)

connect filament_999[1335](1), filament_999[1336](0)

connect filament_999[1337](0), filament_999[1336](1)

connect filament_999[1338](1), filament_999[1339](0)

connect filament_999[1340](0), filament_999[1339](1)

connect filament_999[1340](1), filament_999[1341](0)

connect filament_999[1341](1), filament_999[1342](0)

connect filament_999[1343](0), filament_999[1342](1)

connect filament_999[1344](0), filament_999[1343](1)

connect filament_999[1344](1), filament_999[1345](0)

connect filament_999[1346](0), filament_999[1345](1)

connect filament_999[1347](0), filament_999[1346](1)

connect filament_999[1349](0), filament_999[1348](1)

connect filament_999[1350](0), filament_999[1349](1)

connect filament_999[1350](1), filament_999[1351](0)

connect filament_999[1352](0), filament_999[1351](1)

connect filament_999[1354](0), filament_999[1352](1)

connect filament_999[1353](0), filament_999[1354](0)

connect filament_999[1356](0), filament_999[1355](0)

connect filament_999[1357](0), filament_999[1355](1)

connect filament_999[1357](1), filament_999[1358](0)

connect filament_999[1358](1), filament_999[1359](0)

connect filament_999[1360](0), filament_999[1359](1)

connect filament_999[1360](1), filament_999[1361](0)

connect filament_999[1362](0), filament_999[1361](1)

connect filament_999[1362](1), filament_999[1363](0)

connect filament_999[1364](0), filament_999[1363](1)

connect filament_999[1364](1), filament_999[1365](0)

connect filament_999[1366](1), filament_999[1367](0)

connect filament_999[1367](1), filament_999[1368](0)

connect filament_999[1369](0), filament_999[1368](1)

connect filament_999[1369](1), filament_999[1370](0)

connect filament_999[1370](1), filament_999[1371](0)

connect filament_999[1372](0), filament_999[1371](1)

connect filament_999[1372](1), filament_999[1373](0)

connect filament_999[1373](1), filament_999[1374](0)

connect filament_999[1374](1), filament_999[1375](0)

connect filament_999[1376](0), filament_999[1375](1)

connect filament_999[1376](1), filament_999[1377](0)

connect filament_999[1378](0), filament_999[1377](1)

connect filament_999[1379](0), filament_999[1378](1)

connect filament_999[1379](1), filament_999[1380](0)

connect filament_999[1381](0), filament_999[1380](1)

connect filament_999[1381](1), filament_999[1382](0)

connect filament_999[1383](1), filament_999[1384](0)

connect filament_999[1385](0), filament_999[1384](1)

connect filament_999[1386](0), filament_999[1385](1)

connect filament_999[1386](1), filament_999[1387](0)

connect filament_999[1387](1), filament_999[1388](0)

connect filament_999[1389](0), filament_999[1388](1)

connect filament_999[1390](1), filament_999[1391](0)

connect filament_999[1392](0), filament_999[1391](1)

connect filament_999[1392](1), filament_999[1393](0)

connect filament_999[1394](0), filament_999[1393](1)

connect filament_999[1395](0), filament_999[1394](1)

connect filament_999[1395](1), filament_999[1396](0)

connect filament_999[1396](1), filament_999[1397](0)

connect filament_999[1398](0), filament_999[1397](1)

connect filament_999[1399](0), filament_999[1398](1)

connect filament_999[1399](1), filament_999[1400](0)

connect filament_999[1401](0), filament_999[1400](1)

connect filament_999[1402](0), filament_999[1401](1)

connect filament_999[1402](1), filament_999[1403](0)

connect filament_999[1403](1), filament_999[1404](0)

connect filament_999[1405](0), filament_999[1404](1)

connect filament_999[1406](0), filament_999[1405](1)

connect filament_999[1406](1), filament_999[1407](0)

connect filament_999[1408](0), filament_999[1407](1)

connect filament_999[1408](1), filament_999[1409](0)

connect filament_999[1409](1), filament_999[1410](0)

connect filament_999[1411](0), filament_999[1410](1)

connect filament_999[1411](1), filament_999[1412](0)

connect filament_999[1413](0), filament_999[1412](1)

connect filament_999[1414](0), filament_999[1413](1)

connect filament_999[1414](1), filament_999[1415](0)

connect filament_999[1416](0), filament_999[1415](1)

connect filament_999[1416](1), filament_999[1417](0)

connect filament_999[1417](1), filament_999[1418](0)

connect filament_999[1419](0), filament_999[1418](1)

connect filament_999[1419](1), filament_999[1420](0)

connect filament_999[1421](0), filament_999[1420](1)

connect filament_999[1422](0), filament_999[1421](1)

connect filament_999[1422](1), filament_999[1423](0)

connect filament_999[1423](1), filament_999[1424](0)

connect filament_999[1425](0), filament_999[1424](1)

connect filament_999[1426](0), filament_999[1425](1)

connect filament_999[1427](0), filament_999[1426](1)

connect filament_999[1427](1), filament_999[1428](0)

connect filament_999[1429](0), filament_999[1428](1)

connect filament_999[1430](1), filament_999[1431](0)

connect filament_999[1433](0), filament_999[1431](1)

connect filament_999[1433](0), filament_999[1432](0)

connect filament_999[1432](1), filament_999[1438](0)

connect filament_999[1434](0), filament_999[1433](1)

connect filament_999[1434](1), filament_999[1435](0)

connect filament_999[1436](0), filament_999[1435](1)

connect filament_999[1436](1), filament_999[1437](0)

connect filament_999[1439](0), filament_999[1438](1)

connect filament_999[1440](1), filament_999[1442](0)

connect filament_999[1442](0), filament_999[1441](0)

connect filament_999[1446](0), filament_999[1441](1)

connect filament_999[1443](0), filament_999[1442](1)

connect filament_999[1443](1), filament_999[1444](0)

connect filament_999[1445](0), filament_999[1444](1)

connect filament_999[1446](1), filament_999[1447](0)

connect filament_999[1449](0), filament_999[1448](1)

connect filament_999[1450](0), filament_999[1449](1)

connect filament_999[1451](0), filament_999[1450](1)

connect filament_999[1451](1), filament_999[1452](0)

connect filament_999[1452](1), filament_999[1453](0)

connect filament_999[1453](1), filament_999[1454](0)

connect filament_999[1455](0), filament_999[1454](1)

connect filament_999[1455](1), filament_999[1571](0)

connect filament_999[1456](1), filament_999[1457](0)

connect filament_999[1457](1), filament_999[1458](0)

connect filament_999[1459](0), filament_999[1458](1)

connect filament_999[1459](1), filament_999[1460](0)

connect filament_999[1461](0), filament_999[1460](1)

connect filament_999[1461](1), filament_999[1463](0)

connect filament_999[1463](0), filament_999[1462](0)

connect filament_999[1462](1), filament_999[1466](0)

connect filament_999[1463](1), filament_999[1464](0)

connect filament_999[1464](1), filament_999[1465](0)

connect filament_999[1466](1), filament_999[1467](0)

connect filament_999[1468](0), filament_999[1467](1)

connect filament_999[1470](0), filament_999[1469](1)

connect filament_999[1470](1), filament_999[1471](0)

connect filament_999[1472](0), filament_999[1471](1)

connect filament_999[1472](1), filament_999[1473](0)

connect filament_999[1473](1), filament_999[1474](0)

connect filament_999[1475](0), filament_999[1474](1)

connect filament_999[1475](1), filament_999[1476](0)

connect filament_999[1476](1), filament_999[1477](0)

connect filament_999[1478](0), filament_999[1477](1)

connect filament_999[1478](1), filament_999[1479](0)

connect filament_999[1480](0), filament_999[1479](1)

connect filament_999[1480](1), filament_999[1481](0)

connect filament_999[1482](0), filament_999[1481](1)

connect filament_999[1482](1), filament_999[1483](0)

connect filament_999[1484](0), filament_999[1483](1)

connect filament_999[1485](0), filament_999[1484](1)

connect filament_999[1485](1), filament_999[1486](0)

connect filament_999[1486](1), filament_999[1487](0)

connect filament_999[1488](0), filament_999[1487](1)

connect filament_999[1488](1), filament_999[1489](0)

connect filament_999[1490](0), filament_999[1489](1)

connect filament_999[1491](1), filament_999[1492](0)

connect filament_999[1492](1), filament_999[1493](0)

connect filament_999[1495](0), filament_999[1493](1)

connect filament_999[1494](0), filament_999[1495](0)

connect filament_999[1494](1), filament_999[1496](0)

connect filament_999[1498](0), filament_999[1497](1)

connect filament_999[1498](1), filament_999[1499](0)

connect filament_999[1500](0), filament_999[1499](1)

connect filament_999[1502](0), filament_999[1501](1)

connect filament_999[1503](0), filament_999[1502](1)

connect filament_999[1505](0), filament_999[1503](1)

connect filament_999[1505](0), filament_999[1504](0)

connect filament_999[1506](0), filament_999[1504](1)

connect filament_999[1506](1), filament_999[1507](0)

connect filament_999[1507](1), filament_999[1508](0)

connect filament_999[1508](1), filament_999[1510](0)

connect filament_999[1509](0), filament_999[1510](0)

connect filament_999[1509](1), filament_999[1512](0)

connect filament_999[1510](1), filament_999[1511](0)

connect filament_999[1513](0), filament_999[1512](1)

connect filament_999[1514](0), filament_999[1513](1)

connect filament_999[1514](1), filament_999[1515](0)

connect filament_999[1516](0), filament_999[1515](1)

connect filament_999[1516](1), filament_999[1517](0)

connect filament_999[1518](0), filament_999[1517](1)

connect filament_999[1518](1), filament_999[1519](0)

connect filament_999[1520](0), filament_999[1519](1)

connect filament_999[1520](1), filament_999[1521](0)

connect filament_999[1522](0), filament_999[1521](1)

connect filament_999[1522](1), filament_999[1524](0)

connect filament_999[1523](0), filament_999[1524](0)

connect filament_999[1526](0), filament_999[1525](1)

connect filament_999[1526](1), filament_999[1527](0)

connect filament_999[1528](0), filament_999[1527](1)

connect filament_999[1530](0), filament_999[1529](1)

connect filament_999[1530](1), filament_999[1531](0)

connect filament_999[1532](0), filament_999[1531](1)

connect filament_999[1532](1), filament_999[1533](0)

connect filament_999[1534](0), filament_999[1533](1)

connect filament_999[1536](0), filament_999[1534](1)

connect filament_999[1535](0), filament_999[1536](0)

connect filament_999[1535](1), filament_999[1537](0)

connect filament_999[1538](0), filament_999[1537](1)

connect filament_999[1538](1), filament_999[1539](0)

connect filament_999[1540](0), filament_999[1539](1)

connect filament_999[1540](1), filament_999[1541](0)

connect filament_999[1542](1), filament_999[1543](0)

connect filament_999[1543](1), filament_999[1544](0)

connect filament_999[1545](0), filament_999[1544](1)

connect filament_999[1546](0), filament_999[1545](1)

connect filament_999[1547](0), filament_999[1546](1)

connect filament_999[1547](1), filament_999[1548](0)

connect filament_999[1549](0), filament_999[1548](1)

connect filament_999[1550](0), filament_999[1549](1)

connect filament_999[1551](0), filament_999[1550](1)

connect filament_999[1553](0), filament_999[1552](1)

connect filament_999[1555](0), filament_999[1553](1)

connect filament_999[1558](0), filament_999[1556](1)

connect filament_999[1558](0), filament_999[1557](0)

connect filament_999[1559](0), filament_999[1557](1)

connect filament_999[1559](1), filament_999[1560](0)

connect filament_999[1561](0), filament_999[1560](1)

connect filament_999[1561](1), filament_999[1562](0)

connect filament_999[1563](0), filament_999[1562](1)

connect filament_999[1563](1), filament_999[1564](0)

connect filament_999[1564](1), filament_999[1565](0)

connect filament_999[1566](0), filament_999[1565](1)

connect filament_999[1566](1), filament_999[1567](0)

connect filament_999[1567](1), filament_999[1568](0)

connect filament_999[1569](0), filament_999[1568](1)

connect filament_999[1569](1), filament_999[1570](0)

connect filament_999[1572](0), filament_999[1571](1)

connect filament_999[1572](1), filament_999[1573](0)

connect filament_999[1574](0), filament_999[1573](1)

connect filament_999[1574](1), filament_999[1575](0)

connect filament_999[1575](1), filament_999[1576](0)

connect filament_999[1577](0), filament_999[1576](1)

connect filament_999[1577](1), filament_999[1578](0)

connect filament_999[1578](1), filament_999[1579](0)

connect filament_999[1580](0), filament_999[1579](1)

connect filament_999[1581](1), filament_999[1582](0)

connect filament_999[1582](1), filament_999[1583](0)

connect filament_999[1584](0), filament_999[1583](1)

connect filament_999[1585](0), filament_999[1584](1)

connect filament_999[1587](0), filament_999[1586](1)

connect filament_999[1587](1), filament_999[1588](0)

connect filament_999[1588](1), filament_999[1589](0)

connect filament_999[1589](1), filament_999[1591](0)

connect filament_999[1590](0), filament_999[1591](0)

connect filament_999[1590](1), filament_999[1593](0)

connect filament_999[1592](0), filament_999[1591](1)

connect filament_999[1594](1), filament_999[1595](0)

connect filament_999[1596](0), filament_999[1595](1)

connect filament_999[1596](1), filament_999[1597](0)

connect filament_999[1598](0), filament_999[1597](1)

connect filament_999[1599](0), filament_999[1598](1)

connect filament_999[1599](1), filament_999[1600](0)

connect filament_999[1600](1), filament_999[1601](0)

connect filament_999[1601](1), filament_999[1602](0)

connect filament_999[1603](0), filament_999[1602](1)

connect filament_999[1604](0), filament_999[1603](1)

connect filament_999[1606](0), filament_999[1605](1)

connect filament_999[1607](0), filament_999[1606](1)

connect filament_999[1607](1), filament_999[1608](0)

connect filament_999[1609](0), filament_999[1608](1)

connect filament_999[1609](1), filament_999[1610](0)

connect filament_999[1611](0), filament_999[1610](1)

connect filament_999[1611](1), filament_999[1612](0)

connect filament_999[1613](0), filament_999[1612](1)

connect filament_999[1613](1), filament_999[1614](0)

connect filament_999[1615](0), filament_999[1614](1)

connect filament_999[1616](0), filament_999[1615](1)

connect filament_999[1617](0), filament_999[1616](1)

connect filament_999[1617](1), filament_999[1618](0)

connect filament_999[1619](1), filament_999[1620](0)

connect filament_999[1621](0), filament_999[1620](1)

connect filament_999[1622](0), filament_999[1621](1)

connect filament_999[1623](0), filament_999[1622](1)

connect filament_999[1623](1), filament_999[1624](0)

connect filament_999[1625](0), filament_999[1624](1)

connect filament_999[1625](1), filament_999[1626](0)

connect filament_999[1627](0), filament_999[1626](1)

connect filament_999[1627](1), filament_999[1628](0)

connect filament_999[1629](0), filament_999[1628](1)

connect filament_999[1629](1), filament_999[1630](0)

connect filament_999[1631](0), filament_999[1630](1)

connect filament_999[1632](0), filament_999[1631](1)

connect filament_999[1632](1), filament_999[1633](0)

connect filament_999[1634](1), filament_999[1635](0)

connect filament_999[1636](0), filament_999[1635](1)

connect filament_999[1636](1), filament_999[1637](0)

connect filament_999[1638](0), filament_999[1637](1)

connect filament_999[1639](1), filament_999[1640](0)

connect filament_999[1641](0), filament_999[1640](1)

connect filament_999[1642](0), filament_999[1641](1)

connect filament_999[1642](1), filament_999[1643](0)

connect filament_999[1644](0), filament_999[1643](1)

connect filament_999[1644](1), filament_999[1645](0)

connect filament_999[1646](0), filament_999[1645](1)

connect filament_999[1646](1), filament_999[1647](0)

connect filament_999[1648](0), filament_999[1647](1)

connect filament_999[1648](1), filament_999[1649](0)

connect filament_999[1651](0), filament_999[1650](1)

connect filament_999[1651](1), filament_999[1652](0)

connect filament_999[1653](0), filament_999[1652](1)

connect filament_999[1655](0), filament_999[1654](1)

connect filament_999[1655](1), filament_999[1656](0)

connect filament_999[1657](0), filament_999[1656](1)

connect filament_999[1657](1), filament_999[1658](0)

connect filament_999[1658](1), filament_999[1659](0)

connect filament_999[1661](0), filament_999[1660](1)

connect filament_999[1661](1), filament_999[1662](0)

connect filament_999[1663](0), filament_999[1662](1)
