# Supplementary material for: When complex neuronal structures may not matter
Source: eLife. 2017 Feb 6;6:e23508. doi: 10.7554/eLife.23508 (PMC5323043; doi:10.7554/eLife.23508)
Supplement: Supplementary file 1. — DOI: http://dx.doi.org/10.7554/eLife.23508.020 [file elife-23508-supp1.zip › Neuronal Structures/878_043_GM_scaled.hoc]

create filament_999[915]

filament_999[0] {

  pt3dclear()

  pt3dadd(329.4, 220.332, 39.69,  1.500000)

  pt3dadd(338.916, 256.932, 39.69,  1.500000)

}

filament_999[1] {

  pt3dclear()

  pt3dadd(415.776, 610.4879999999999, 66.15,  1.500000)

  pt3dadd(420.9, 616.3439999999999, 66.15,  1.500000)

}

filament_999[2] {

  pt3dclear()

  pt3dadd(469.944, 594.384, 73.99,  1.500000)

  pt3dadd(478.728, 590.7239999999999, 73.99,  1.500000)

}

filament_999[3] {

  pt3dclear()

  pt3dadd(464.82, 597.312, 73.99,  1.500000)

  pt3dadd(469.944, 594.384, 73.99,  1.500000)

}

filament_999[4] {

  pt3dclear()

  pt3dadd(469.212, 605.364, 71.05,  1.500000)

  pt3dadd(464.82, 597.312, 73.99,  1.500000)

}

filament_999[5] {

  pt3dclear()

  pt3dadd(464.08799999999997, 603.9, 73.5,  1.500000)

  pt3dadd(469.212, 605.364, 71.05,  1.500000)

}

filament_999[6] {

  pt3dclear()

  pt3dadd(489.70799999999997, 393.084, 53.9,  1.500000)

  pt3dadd(496.296, 402.59999999999997, 53.9,  1.500000)

}

filament_999[7] {

  pt3dclear()

  pt3dadd(483.12, 384.3, 53.9,  1.500000)

  pt3dadd(489.70799999999997, 393.084, 53.9,  1.500000)

}

filament_999[8] {

  pt3dclear()

  pt3dadd(468.48, 544.608, 59.29,  1.500000)

  pt3dadd(468.48, 540.216, 59.29,  1.500000)

}

filament_999[9] {

  pt3dclear()

  pt3dadd(468.48, 548.268, 59.78,  1.500000)

  pt3dadd(468.48, 544.608, 59.29,  1.500000)

}

filament_999[10] {

  pt3dclear()

  pt3dadd(468.48, 551.928, 60.76,  1.500000)

  pt3dadd(468.48, 548.268, 59.78,  1.500000)

}

filament_999[11] {

  pt3dclear()

  pt3dadd(467.748, 556.3199999999999, 64.19,  1.500000)

  pt3dadd(468.48, 551.928, 60.76,  1.500000)

}

filament_999[12] {

  pt3dclear()

  pt3dadd(478.728, 549.0, 63.21,  1.500000)

  pt3dadd(480.924, 540.948, 63.21,  1.500000)

}

filament_999[13] {

  pt3dclear()

  pt3dadd(477.996, 554.124, 60.76,  1.500000)

  pt3dadd(478.728, 549.0, 63.21,  1.500000)

}

filament_999[14] {

  pt3dclear()

  pt3dadd(477.996, 554.124, 60.76,  1.500000)

  pt3dadd(475.068, 551.196, 58.8,  1.500000)

}

filament_999[15] {

  pt3dclear()

  pt3dadd(481.656, 560.712, 60.76,  1.500000)

  pt3dadd(477.996, 554.124, 60.76,  1.500000)

}

filament_999[16] {

  pt3dclear()

  pt3dadd(500.688, 556.3199999999999, 58.8,  1.500000)

  pt3dadd(499.956, 551.196, 58.8,  1.500000)

}

filament_999[17] {

  pt3dclear()

  pt3dadd(423.828, 387.96, 32.339999999999996,  1.500000)

  pt3dadd(418.704, 384.3, 32.339999999999996,  1.500000)

}

filament_999[18] {

  pt3dclear()

  pt3dadd(424.56, 393.084, 32.339999999999996,  1.500000)

  pt3dadd(423.828, 387.96, 32.339999999999996,  1.500000)

}

filament_999[19] {

  pt3dclear()

  pt3dadd(434.07599999999996, 572.424, 68.11,  1.500000)

  pt3dadd(439.2, 575.352, 69.58,  1.500000)

}

filament_999[20] {

  pt3dclear()

  pt3dadd(427.488, 698.328, 48.51,  1.500000)

  pt3dadd(418.704, 699.06, 50.96,  1.500000)

}

filament_999[21] {

  pt3dclear()

  pt3dadd(431.14799999999997, 696.864, 46.06,  1.500000)

  pt3dadd(427.488, 698.328, 48.51,  1.500000)

}

filament_999[22] {

  pt3dclear()

  pt3dadd(390.888, 538.02, 42.63,  1.500000)

  pt3dadd(391.62, 549.732, 42.63,  1.500000)

}

filament_999[23] {

  pt3dclear()

  pt3dadd(387.228, 530.6999999999999, 42.63,  1.500000)

  pt3dadd(390.888, 538.02, 42.63,  1.500000)

}

filament_999[24] {

  pt3dclear()

  pt3dadd(384.3, 522.648, 42.63,  1.500000)

  pt3dadd(387.228, 530.6999999999999, 42.63,  1.500000)

}

filament_999[25] {

  pt3dclear()

  pt3dadd(374.05199999999996, 579.744, 41.16,  1.500000)

  pt3dadd(377.712, 585.6, 41.16,  1.500000)

}

filament_999[26] {

  pt3dclear()

  pt3dadd(371.12399999999997, 574.62, 40.67,  1.500000)

  pt3dadd(374.05199999999996, 579.744, 41.16,  1.500000)

}

filament_999[27] {

  pt3dclear()

  pt3dadd(369.65999999999997, 569.496, 40.67,  1.500000)

  pt3dadd(371.12399999999997, 574.62, 40.67,  1.500000)

}

filament_999[28] {

  pt3dclear()

  pt3dadd(370.392, 562.908, 40.67,  1.500000)

  pt3dadd(369.65999999999997, 569.496, 40.67,  1.500000)

}

filament_999[29] {

  pt3dclear()

  pt3dadd(370.392, 556.3199999999999, 40.67,  1.500000)

  pt3dadd(370.392, 562.908, 40.67,  1.500000)

}

filament_999[30] {

  pt3dclear()

  pt3dadd(368.928, 551.196, 40.67,  1.500000)

  pt3dadd(370.392, 556.3199999999999, 40.67,  1.500000)

}

filament_999[31] {

  pt3dclear()

  pt3dadd(369.65999999999997, 546.804, 44.1,  1.500000)

  pt3dadd(368.928, 551.196, 40.67,  1.500000)

}

filament_999[32] {

  pt3dclear()

  pt3dadd(371.12399999999997, 538.02, 43.12,  1.500000)

  pt3dadd(369.65999999999997, 546.804, 44.1,  1.500000)

}

filament_999[33] {

  pt3dclear()

  pt3dadd(373.32, 529.968, 43.12,  1.500000)

  pt3dadd(371.12399999999997, 538.02, 43.12,  1.500000)

}

filament_999[34] {

  pt3dclear()

  pt3dadd(377.712, 524.112, 43.12,  1.500000)

  pt3dadd(373.32, 529.968, 43.12,  1.500000)

}

filament_999[35] {

  pt3dclear()

  pt3dadd(379.908, 517.524, 42.63,  1.500000)

  pt3dadd(384.3, 522.648, 42.63,  1.500000)

}

filament_999[36] {

  pt3dclear()

  pt3dadd(379.908, 517.524, 42.63,  1.500000)

  pt3dadd(377.712, 524.112, 43.12,  1.500000)

}

filament_999[37] {

  pt3dclear()

  pt3dadd(380.64, 511.668, 42.14,  1.500000)

  pt3dadd(379.908, 517.524, 42.63,  1.500000)

}

filament_999[38] {

  pt3dclear()

  pt3dadd(381.372, 505.812, 41.16,  1.500000)

  pt3dadd(380.64, 511.668, 42.14,  1.500000)

}

filament_999[39] {

  pt3dclear()

  pt3dadd(380.64, 499.224, 40.18,  1.500000)

  pt3dadd(381.372, 505.812, 41.16,  1.500000)

}

filament_999[40] {

  pt3dclear()

  pt3dadd(381.372, 493.368, 38.71,  1.500000)

  pt3dadd(380.64, 499.224, 40.18,  1.500000)

}

filament_999[41] {

  pt3dclear()

  pt3dadd(381.372, 488.24399999999997, 35.769999999999996,  1.500000)

  pt3dadd(381.372, 493.368, 38.71,  1.500000)

}

filament_999[42] {

  pt3dclear()

  pt3dadd(381.372, 485.316, 33.32,  1.500000)

  pt3dadd(381.372, 488.24399999999997, 35.769999999999996,  1.500000)

}

filament_999[43] {

  pt3dclear()

  pt3dadd(386.496, 483.852, 31.849999999999998,  1.500000)

  pt3dadd(381.372, 485.316, 33.32,  1.500000)

}

filament_999[44] {

  pt3dclear()

  pt3dadd(387.228, 442.128, 32.83,  1.500000)

  pt3dadd(382.104, 436.272, 33.81,  1.500000)

}

filament_999[45] {

  pt3dclear()

  pt3dadd(387.228, 450.912, 31.36,  1.500000)

  pt3dadd(387.228, 442.128, 32.83,  1.500000)

}

filament_999[46] {

  pt3dclear()

  pt3dadd(387.96, 458.964, 31.36,  1.500000)

  pt3dadd(387.228, 450.912, 31.36,  1.500000)

}

filament_999[47] {

  pt3dclear()

  pt3dadd(388.692, 467.01599999999996, 31.36,  1.500000)

  pt3dadd(387.96, 458.964, 31.36,  1.500000)

}

filament_999[48] {

  pt3dclear()

  pt3dadd(389.424, 475.068, 31.36,  1.500000)

  pt3dadd(388.692, 467.01599999999996, 31.36,  1.500000)

}

filament_999[49] {

  pt3dclear()

  pt3dadd(390.888, 483.12, 31.36,  1.500000)

  pt3dadd(386.496, 483.852, 31.849999999999998,  1.500000)

}

filament_999[50] {

  pt3dclear()

  pt3dadd(390.888, 483.12, 31.36,  1.500000)

  pt3dadd(389.424, 475.068, 31.36,  1.500000)

}

filament_999[51] {

  pt3dclear()

  pt3dadd(396.012, 491.904, 29.4,  1.500000)

  pt3dadd(390.888, 483.12, 31.36,  1.500000)

}

filament_999[52] {

  pt3dclear()

  pt3dadd(402.59999999999997, 505.08, 29.4,  1.500000)

  pt3dadd(396.012, 491.904, 29.4,  1.500000)

}

filament_999[53] {

  pt3dclear()

  pt3dadd(405.52799999999996, 508.74, 29.4,  1.500000)

  pt3dadd(402.59999999999997, 505.08, 29.4,  1.500000)

}

filament_999[54] {

  pt3dclear()

  pt3dadd(513.864, 549.0, 61.25,  1.500000)

  pt3dadd(516.06, 554.856, 61.25,  1.500000)

}

filament_999[55] {

  pt3dclear()

  pt3dadd(513.864, 540.948, 61.74,  1.500000)

  pt3dadd(513.864, 549.0, 61.25,  1.500000)

}

filament_999[56] {

  pt3dclear()

  pt3dadd(514.596, 532.896, 62.23,  1.500000)

  pt3dadd(513.864, 540.948, 61.74,  1.500000)

}

filament_999[57] {

  pt3dclear()

  pt3dadd(516.792, 524.8439999999999, 62.72,  1.500000)

  pt3dadd(514.596, 532.896, 62.23,  1.500000)

}

filament_999[58] {

  pt3dclear()

  pt3dadd(437.736, 387.96, 63.21,  1.500000)

  pt3dadd(431.14799999999997, 391.62, 63.21,  1.500000)

}

filament_999[59] {

  pt3dclear()

  pt3dadd(401.13599999999997, 598.044, 59.29,  1.500000)

  pt3dadd(397.476, 603.168, 59.29,  1.500000)

}

filament_999[60] {

  pt3dclear()

  pt3dadd(405.52799999999996, 597.312, 59.29,  1.500000)

  pt3dadd(401.13599999999997, 598.044, 59.29,  1.500000)

}

filament_999[61] {

  pt3dclear()

  pt3dadd(408.456, 595.848, 58.31,  1.500000)

  pt3dadd(405.52799999999996, 597.312, 59.29,  1.500000)

}

filament_999[62] {

  pt3dclear()

  pt3dadd(406.992, 591.456, 57.82,  1.500000)

  pt3dadd(408.456, 595.848, 58.31,  1.500000)

}

filament_999[63] {

  pt3dclear()

  pt3dadd(406.992, 586.332, 57.82,  1.500000)

  pt3dadd(406.992, 591.456, 57.82,  1.500000)

}

filament_999[64] {

  pt3dclear()

  pt3dadd(406.26, 581.208, 57.33,  1.500000)

  pt3dadd(406.992, 586.332, 57.82,  1.500000)

}

filament_999[65] {

  pt3dclear()

  pt3dadd(406.26, 576.084, 57.33,  1.500000)

  pt3dadd(406.26, 581.208, 57.33,  1.500000)

}

filament_999[66] {

  pt3dclear()

  pt3dadd(408.456, 570.96, 56.839999999999996,  1.500000)

  pt3dadd(406.26, 576.084, 57.33,  1.500000)

}

filament_999[67] {

  pt3dclear()

  pt3dadd(408.456, 566.568, 56.839999999999996,  1.500000)

  pt3dadd(408.456, 570.96, 56.839999999999996,  1.500000)

}

filament_999[68] {

  pt3dclear()

  pt3dadd(404.06399999999996, 562.908, 56.839999999999996,  1.500000)

  pt3dadd(408.456, 566.568, 56.839999999999996,  1.500000)

}

filament_999[69] {

  pt3dclear()

  pt3dadd(399.67199999999997, 558.516, 56.839999999999996,  1.500000)

  pt3dadd(404.06399999999996, 562.908, 56.839999999999996,  1.500000)

}

filament_999[70] {

  pt3dclear()

  pt3dadd(398.94, 551.928, 56.35,  1.500000)

  pt3dadd(399.67199999999997, 558.516, 56.839999999999996,  1.500000)

}

filament_999[71] {

  pt3dclear()

  pt3dadd(398.94, 546.072, 56.35,  1.500000)

  pt3dadd(398.94, 551.928, 56.35,  1.500000)

}

filament_999[72] {

  pt3dclear()

  pt3dadd(408.456, 679.2959999999999, 39.2,  1.500000)

  pt3dadd(407.724, 683.688, 57.33,  1.500000)

}

filament_999[73] {

  pt3dclear()

  pt3dadd(407.724, 670.512, 39.2,  1.500000)

  pt3dadd(408.456, 679.2959999999999, 39.2,  1.500000)

}

filament_999[74] {

  pt3dclear()

  pt3dadd(407.724, 661.728, 39.2,  1.500000)

  pt3dadd(407.724, 670.512, 39.2,  1.500000)

}

filament_999[75] {

  pt3dclear()

  pt3dadd(409.188, 652.944, 39.2,  1.500000)

  pt3dadd(407.724, 661.728, 39.2,  1.500000)

}

filament_999[76] {

  pt3dclear()

  pt3dadd(410.652, 644.8919999999999, 38.22,  1.500000)

  pt3dadd(409.188, 652.944, 39.2,  1.500000)

}

filament_999[77] {

  pt3dclear()

  pt3dadd(412.116, 636.84, 36.75,  1.500000)

  pt3dadd(410.652, 644.8919999999999, 38.22,  1.500000)

}

filament_999[78] {

  pt3dclear()

  pt3dadd(413.58, 630.984, 36.75,  1.500000)

  pt3dadd(412.116, 636.84, 36.75,  1.500000)

}

filament_999[79] {

  pt3dclear()

  pt3dadd(396.012, 585.6, 38.71,  1.500000)

  pt3dadd(393.816, 579.012, 38.71,  1.500000)

}

filament_999[80] {

  pt3dclear()

  pt3dadd(398.20799999999997, 596.58, 38.71,  1.500000)

  pt3dadd(396.012, 585.6, 38.71,  1.500000)

}

filament_999[81] {

  pt3dclear()

  pt3dadd(398.20799999999997, 607.56, 38.71,  1.500000)

  pt3dadd(398.20799999999997, 596.58, 38.71,  1.500000)

}

filament_999[82] {

  pt3dclear()

  pt3dadd(398.94, 618.54, 39.2,  1.500000)

  pt3dadd(398.20799999999997, 607.56, 38.71,  1.500000)

}

filament_999[83] {

  pt3dclear()

  pt3dadd(400.404, 625.128, 39.2,  1.500000)

  pt3dadd(398.94, 618.54, 39.2,  1.500000)

}

filament_999[84] {

  pt3dclear()

  pt3dadd(401.868, 631.716, 39.2,  1.500000)

  pt3dadd(400.404, 625.128, 39.2,  1.500000)

}

filament_999[85] {

  pt3dclear()

  pt3dadd(405.52799999999996, 637.572, 39.2,  1.500000)

  pt3dadd(401.868, 631.716, 39.2,  1.500000)

}

filament_999[86] {

  pt3dclear()

  pt3dadd(411.384, 641.232, 39.2,  1.500000)

  pt3dadd(405.52799999999996, 637.572, 39.2,  1.500000)

}

filament_999[87] {

  pt3dclear()

  pt3dadd(417.24, 644.8919999999999, 39.2,  1.500000)

  pt3dadd(411.384, 641.232, 39.2,  1.500000)

}

filament_999[88] {

  pt3dclear()

  pt3dadd(423.096, 647.8199999999999, 39.2,  1.500000)

  pt3dadd(417.24, 644.8919999999999, 39.2,  1.500000)

}

filament_999[89] {

  pt3dclear()

  pt3dadd(428.952, 647.088, 38.71,  1.500000)

  pt3dadd(423.096, 647.8199999999999, 39.2,  1.500000)

}

filament_999[90] {

  pt3dclear()

  pt3dadd(433.344, 645.624, 40.18,  1.500000)

  pt3dadd(428.952, 647.088, 38.71,  1.500000)

}

filament_999[91] {

  pt3dclear()

  pt3dadd(445.788, 591.456, 56.35,  1.500000)

  pt3dadd(443.592, 584.8679999999999, 56.35,  1.500000)

}

filament_999[92] {

  pt3dclear()

  pt3dadd(445.788, 598.776, 57.33,  1.500000)

  pt3dadd(445.788, 591.456, 56.35,  1.500000)

}

filament_999[93] {

  pt3dclear()

  pt3dadd(445.056, 606.096, 57.33,  1.500000)

  pt3dadd(445.788, 598.776, 57.33,  1.500000)

}

filament_999[94] {

  pt3dclear()

  pt3dadd(433.344, 505.812, 41.16,  1.500000)

  pt3dadd(431.14799999999997, 497.76, 42.14,  1.500000)

}

filament_999[95] {

  pt3dclear()

  pt3dadd(435.53999999999996, 513.864, 40.18,  1.500000)

  pt3dadd(433.344, 505.812, 41.16,  1.500000)

}

filament_999[96] {

  pt3dclear()

  pt3dadd(435.53999999999996, 521.9159999999999, 39.2,  1.500000)

  pt3dadd(435.53999999999996, 513.864, 40.18,  1.500000)

}

filament_999[97] {

  pt3dclear()

  pt3dadd(435.53999999999996, 529.968, 37.73,  1.500000)

  pt3dadd(435.53999999999996, 521.9159999999999, 39.2,  1.500000)

}

filament_999[98] {

  pt3dclear()

  pt3dadd(435.53999999999996, 538.02, 38.22,  1.500000)

  pt3dadd(435.53999999999996, 529.968, 37.73,  1.500000)

}

filament_999[99] {

  pt3dclear()

  pt3dadd(435.53999999999996, 545.34, 38.22,  1.500000)

  pt3dadd(435.53999999999996, 538.02, 38.22,  1.500000)

}

filament_999[100] {

  pt3dclear()

  pt3dadd(434.808, 553.3919999999999, 38.22,  1.500000)

  pt3dadd(435.53999999999996, 545.34, 38.22,  1.500000)

}

filament_999[101] {

  pt3dclear()

  pt3dadd(434.808, 561.444, 38.22,  1.500000)

  pt3dadd(434.808, 553.3919999999999, 38.22,  1.500000)

}

filament_999[102] {

  pt3dclear()

  pt3dadd(434.808, 568.032, 38.22,  1.500000)

  pt3dadd(434.808, 561.444, 38.22,  1.500000)

}

filament_999[103] {

  pt3dclear()

  pt3dadd(434.07599999999996, 574.62, 38.22,  1.500000)

  pt3dadd(434.808, 568.032, 38.22,  1.500000)

}

filament_999[104] {

  pt3dclear()

  pt3dadd(434.07599999999996, 581.208, 38.22,  1.500000)

  pt3dadd(434.07599999999996, 574.62, 38.22,  1.500000)

}

filament_999[105] {

  pt3dclear()

  pt3dadd(434.07599999999996, 587.7959999999999, 39.69,  1.500000)

  pt3dadd(434.07599999999996, 581.208, 38.22,  1.500000)

}

filament_999[106] {

  pt3dclear()

  pt3dadd(436.272, 592.92, 39.69,  1.500000)

  pt3dadd(434.07599999999996, 587.7959999999999, 39.69,  1.500000)

}

filament_999[107] {

  pt3dclear()

  pt3dadd(436.272, 598.044, 39.69,  1.500000)

  pt3dadd(436.272, 592.92, 39.69,  1.500000)

}

filament_999[108] {

  pt3dclear()

  pt3dadd(433.344, 603.168, 39.69,  1.500000)

  pt3dadd(436.272, 598.044, 39.69,  1.500000)

}

filament_999[109] {

  pt3dclear()

  pt3dadd(503.616, 525.576, 44.1,  1.500000)

  pt3dadd(499.956, 535.824, 44.589999999999996,  1.500000)

}

filament_999[110] {

  pt3dclear()

  pt3dadd(505.812, 520.452, 44.589999999999996,  1.500000)

  pt3dadd(503.616, 525.576, 44.1,  1.500000)

}

filament_999[111] {

  pt3dclear()

  pt3dadd(509.472, 516.06, 45.57,  1.500000)

  pt3dadd(505.812, 520.452, 44.589999999999996,  1.500000)

}

filament_999[112] {

  pt3dclear()

  pt3dadd(514.596, 516.06, 45.57,  1.500000)

  pt3dadd(516.792, 520.452, 45.57,  1.500000)

}

filament_999[113] {

  pt3dclear()

  pt3dadd(510.204, 511.668, 43.12,  1.500000)

  pt3dadd(514.596, 516.06, 45.57,  1.500000)

}

filament_999[114] {

  pt3dclear()

  pt3dadd(510.204, 511.668, 43.12,  1.500000)

  pt3dadd(509.472, 516.06, 45.57,  1.500000)

}

filament_999[115] {

  pt3dclear()

  pt3dadd(508.74, 506.544, 40.18,  1.500000)

  pt3dadd(510.204, 511.668, 43.12,  1.500000)

}

filament_999[116] {

  pt3dclear()

  pt3dadd(506.544, 500.688, 37.73,  1.500000)

  pt3dadd(508.74, 506.544, 40.18,  1.500000)

}

filament_999[117] {

  pt3dclear()

  pt3dadd(502.152, 494.832, 36.75,  1.500000)

  pt3dadd(506.544, 500.688, 37.73,  1.500000)

}

filament_999[118] {

  pt3dclear()

  pt3dadd(497.76, 488.976, 36.26,  1.500000)

  pt3dadd(502.152, 494.832, 36.75,  1.500000)

}

filament_999[119] {

  pt3dclear()

  pt3dadd(491.904, 483.852, 35.28,  1.500000)

  pt3dadd(497.76, 488.976, 36.26,  1.500000)

}

filament_999[120] {

  pt3dclear()

  pt3dadd(486.048, 479.46, 35.769999999999996,  1.500000)

  pt3dadd(491.904, 483.852, 35.28,  1.500000)

}

filament_999[121] {

  pt3dclear()

  pt3dadd(479.46, 477.264, 35.769999999999996,  1.500000)

  pt3dadd(486.048, 479.46, 35.769999999999996,  1.500000)

}

filament_999[122] {

  pt3dclear()

  pt3dadd(472.872, 475.8, 35.769999999999996,  1.500000)

  pt3dadd(479.46, 477.264, 35.769999999999996,  1.500000)

}

filament_999[123] {

  pt3dclear()

  pt3dadd(466.284, 475.068, 35.769999999999996,  1.500000)

  pt3dadd(472.872, 475.8, 35.769999999999996,  1.500000)

}

filament_999[124] {

  pt3dclear()

  pt3dadd(459.69599999999997, 474.336, 34.3,  1.500000)

  pt3dadd(466.284, 475.068, 35.769999999999996,  1.500000)

}

filament_999[125] {

  pt3dclear()

  pt3dadd(455.304, 472.872, 36.26,  1.500000)

  pt3dadd(459.69599999999997, 474.336, 34.3,  1.500000)

}

filament_999[126] {

  pt3dclear()

  pt3dadd(450.912, 469.212, 41.65,  1.500000)

  pt3dadd(455.304, 472.872, 36.26,  1.500000)

}

filament_999[127] {

  pt3dclear()

  pt3dadd(421.632, 393.816, 31.36,  1.500000)

  pt3dadd(415.044, 395.28, 31.849999999999998,  1.500000)

}

filament_999[128] {

  pt3dclear()

  pt3dadd(426.756, 397.476, 31.36,  1.500000)

  pt3dadd(424.56, 393.084, 32.339999999999996,  1.500000)

}

filament_999[129] {

  pt3dclear()

  pt3dadd(426.756, 397.476, 31.36,  1.500000)

  pt3dadd(421.632, 393.816, 31.36,  1.500000)

}

filament_999[130] {

  pt3dclear()

  pt3dadd(428.952, 403.332, 32.339999999999996,  1.500000)

  pt3dadd(426.756, 397.476, 31.36,  1.500000)

}

filament_999[131] {

  pt3dclear()

  pt3dadd(428.21999999999997, 409.92, 32.339999999999996,  1.500000)

  pt3dadd(428.952, 403.332, 32.339999999999996,  1.500000)

}

filament_999[132] {

  pt3dclear()

  pt3dadd(428.21999999999997, 416.508, 32.339999999999996,  1.500000)

  pt3dadd(428.21999999999997, 409.92, 32.339999999999996,  1.500000)

}

filament_999[133] {

  pt3dclear()

  pt3dadd(428.952, 423.096, 32.339999999999996,  1.500000)

  pt3dadd(428.21999999999997, 416.508, 32.339999999999996,  1.500000)

}

filament_999[134] {

  pt3dclear()

  pt3dadd(429.68399999999997, 429.68399999999997, 32.339999999999996,  1.500000)

  pt3dadd(428.952, 423.096, 32.339999999999996,  1.500000)

}

filament_999[135] {

  pt3dclear()

  pt3dadd(429.68399999999997, 436.272, 32.339999999999996,  1.500000)

  pt3dadd(429.68399999999997, 429.68399999999997, 32.339999999999996,  1.500000)

}

filament_999[136] {

  pt3dclear()

  pt3dadd(429.68399999999997, 442.86, 32.83,  1.500000)

  pt3dadd(429.68399999999997, 436.272, 32.339999999999996,  1.500000)

}

filament_999[137] {

  pt3dclear()

  pt3dadd(431.14799999999997, 447.984, 33.32,  1.500000)

  pt3dadd(429.68399999999997, 442.86, 32.83,  1.500000)

}

filament_999[138] {

  pt3dclear()

  pt3dadd(432.61199999999997, 452.376, 33.32,  1.500000)

  pt3dadd(431.14799999999997, 447.984, 33.32,  1.500000)

}

filament_999[139] {

  pt3dclear()

  pt3dadd(434.808, 455.304, 34.3,  1.500000)

  pt3dadd(432.61199999999997, 452.376, 33.32,  1.500000)

}

filament_999[140] {

  pt3dclear()

  pt3dadd(437.736, 456.768, 34.79,  1.500000)

  pt3dadd(434.808, 455.304, 34.3,  1.500000)

}

filament_999[141] {

  pt3dclear()

  pt3dadd(440.664, 457.5, 39.2,  1.500000)

  pt3dadd(437.736, 456.768, 34.79,  1.500000)

}

filament_999[142] {

  pt3dclear()

  pt3dadd(443.592, 458.964, 41.65,  1.500000)

  pt3dadd(440.664, 457.5, 39.2,  1.500000)

}

filament_999[143] {

  pt3dclear()

  pt3dadd(446.52, 461.892, 45.08,  1.500000)

  pt3dadd(443.592, 458.964, 41.65,  1.500000)

}

filament_999[144] {

  pt3dclear()

  pt3dadd(447.984, 467.01599999999996, 46.06,  1.500000)

  pt3dadd(446.52, 461.892, 45.08,  1.500000)

}

filament_999[145] {

  pt3dclear()

  pt3dadd(447.984, 467.01599999999996, 46.06,  1.500000)

  pt3dadd(450.912, 469.212, 41.65,  1.500000)

}

filament_999[146] {

  pt3dclear()

  pt3dadd(449.448, 472.14, 48.019999999999996,  1.500000)

  pt3dadd(447.984, 467.01599999999996, 46.06,  1.500000)

}

filament_999[147] {

  pt3dclear()

  pt3dadd(448.716, 477.264, 51.94,  1.500000)

  pt3dadd(449.448, 472.14, 48.019999999999996,  1.500000)

}

filament_999[148] {

  pt3dclear()

  pt3dadd(449.448, 480.192, 57.33,  1.500000)

  pt3dadd(448.716, 477.264, 51.94,  1.500000)

}

filament_999[149] {

  pt3dclear()

  pt3dadd(450.18, 483.12, 59.78,  1.500000)

  pt3dadd(449.448, 480.192, 57.33,  1.500000)

}

filament_999[150] {

  pt3dclear()

  pt3dadd(450.18, 486.78, 62.23,  1.500000)

  pt3dadd(450.18, 483.12, 59.78,  1.500000)

}

filament_999[151] {

  pt3dclear()

  pt3dadd(450.912, 491.17199999999997, 64.67999999999999,  1.500000)

  pt3dadd(450.18, 486.78, 62.23,  1.500000)

}

filament_999[152] {

  pt3dclear()

  pt3dadd(383.568, 565.104, 53.41,  1.500000)

  pt3dadd(382.104, 562.908, 52.92,  1.500000)

}

filament_999[153] {

  pt3dclear()

  pt3dadd(387.228, 563.64, 54.39,  1.500000)

  pt3dadd(383.568, 565.104, 53.41,  1.500000)

}

filament_999[154] {

  pt3dclear()

  pt3dadd(391.62, 565.836, 55.37,  1.500000)

  pt3dadd(387.228, 563.64, 54.39,  1.500000)

}

filament_999[155] {

  pt3dclear()

  pt3dadd(393.816, 568.764, 56.35,  1.500000)

  pt3dadd(391.62, 565.836, 55.37,  1.500000)

}

filament_999[156] {

  pt3dclear()

  pt3dadd(393.816, 572.424, 57.33,  1.500000)

  pt3dadd(393.816, 568.764, 56.35,  1.500000)

}

filament_999[157] {

  pt3dclear()

  pt3dadd(392.352, 576.084, 58.31,  1.500000)

  pt3dadd(393.816, 572.424, 57.33,  1.500000)

}

filament_999[158] {

  pt3dclear()

  pt3dadd(391.62, 579.744, 59.78,  1.500000)

  pt3dadd(392.352, 576.084, 58.31,  1.500000)

}

filament_999[159] {

  pt3dclear()

  pt3dadd(390.156, 583.404, 61.74,  1.500000)

  pt3dadd(391.62, 579.744, 59.78,  1.500000)

}

filament_999[160] {

  pt3dclear()

  pt3dadd(424.56, 532.896, 67.13,  1.500000)

  pt3dadd(427.488, 530.6999999999999, 66.64,  1.500000)

}

filament_999[161] {

  pt3dclear()

  pt3dadd(423.828, 538.752, 67.13,  1.500000)

  pt3dadd(424.56, 532.896, 67.13,  1.500000)

}

filament_999[162] {

  pt3dclear()

  pt3dadd(425.292, 543.876, 67.13,  1.500000)

  pt3dadd(423.828, 538.752, 67.13,  1.500000)

}

filament_999[163] {

  pt3dclear()

  pt3dadd(426.756, 548.268, 67.13,  1.500000)

  pt3dadd(425.292, 543.876, 67.13,  1.500000)

}

filament_999[164] {

  pt3dclear()

  pt3dadd(427.488, 552.66, 67.13,  1.500000)

  pt3dadd(426.756, 548.268, 67.13,  1.500000)

}

filament_999[165] {

  pt3dclear()

  pt3dadd(426.024, 556.3199999999999, 67.13,  1.500000)

  pt3dadd(427.488, 552.66, 67.13,  1.500000)

}

filament_999[166] {

  pt3dclear()

  pt3dadd(423.828, 560.712, 67.13,  1.500000)

  pt3dadd(426.024, 556.3199999999999, 67.13,  1.500000)

}

filament_999[167] {

  pt3dclear()

  pt3dadd(423.096, 565.104, 67.13,  1.500000)

  pt3dadd(423.828, 560.712, 67.13,  1.500000)

}

filament_999[168] {

  pt3dclear()

  pt3dadd(391.62, 533.628, 56.35,  1.500000)

  pt3dadd(390.888, 536.556, 56.35,  1.500000)

}

filament_999[169] {

  pt3dclear()

  pt3dadd(395.28, 532.896, 56.35,  1.500000)

  pt3dadd(391.62, 533.628, 56.35,  1.500000)

}

filament_999[170] {

  pt3dclear()

  pt3dadd(366.73199999999997, 440.664, 52.92,  1.500000)

  pt3dadd(367.464, 445.056, 55.37,  1.500000)

}

filament_999[171] {

  pt3dclear()

  pt3dadd(366.73199999999997, 440.664, 52.92,  1.500000)

  pt3dadd(358.68, 438.468, 55.37,  1.500000)

}

filament_999[172] {

  pt3dclear()

  pt3dadd(370.392, 438.468, 51.94,  1.500000)

  pt3dadd(366.73199999999997, 440.664, 52.92,  1.500000)

}

filament_999[173] {

  pt3dclear()

  pt3dadd(374.784, 434.808, 50.47,  1.500000)

  pt3dadd(370.392, 438.468, 51.94,  1.500000)

}

filament_999[174] {

  pt3dclear()

  pt3dadd(375.516, 429.68399999999997, 49.49,  1.500000)

  pt3dadd(374.784, 434.808, 50.47,  1.500000)

}

filament_999[175] {

  pt3dclear()

  pt3dadd(375.516, 424.56, 48.51,  1.500000)

  pt3dadd(375.516, 429.68399999999997, 49.49,  1.500000)

}

filament_999[176] {

  pt3dclear()

  pt3dadd(374.784, 419.436, 47.04,  1.500000)

  pt3dadd(375.516, 424.56, 48.51,  1.500000)

}

filament_999[177] {

  pt3dclear()

  pt3dadd(373.32, 415.044, 45.08,  1.500000)

  pt3dadd(374.784, 419.436, 47.04,  1.500000)

}

filament_999[178] {

  pt3dclear()

  pt3dadd(371.856, 412.116, 41.16,  1.500000)

  pt3dadd(373.32, 415.044, 45.08,  1.500000)

}

filament_999[179] {

  pt3dclear()

  pt3dadd(387.96, 396.74399999999997, 54.879999999999995,  1.500000)

  pt3dadd(390.888, 393.816, 55.86,  1.500000)

}

filament_999[180] {

  pt3dclear()

  pt3dadd(384.3, 399.67199999999997, 51.94,  1.500000)

  pt3dadd(387.96, 396.74399999999997, 54.879999999999995,  1.500000)

}

filament_999[181] {

  pt3dclear()

  pt3dadd(381.372, 403.332, 50.96,  1.500000)

  pt3dadd(384.3, 399.67199999999997, 51.94,  1.500000)

}

filament_999[182] {

  pt3dclear()

  pt3dadd(378.444, 406.992, 49.98,  1.500000)

  pt3dadd(381.372, 403.332, 50.96,  1.500000)

}

filament_999[183] {

  pt3dclear()

  pt3dadd(374.784, 410.652, 48.019999999999996,  1.500000)

  pt3dadd(378.444, 406.992, 49.98,  1.500000)

}

filament_999[184] {

  pt3dclear()

  pt3dadd(412.116, 531.432, 31.36,  1.500000)

  pt3dadd(410.652, 526.308, 29.4,  1.500000)

}

filament_999[185] {

  pt3dclear()

  pt3dadd(412.116, 536.556, 31.849999999999998,  1.500000)

  pt3dadd(412.116, 531.432, 31.36,  1.500000)

}

filament_999[186] {

  pt3dclear()

  pt3dadd(412.116, 541.68, 32.83,  1.500000)

  pt3dadd(412.116, 536.556, 31.849999999999998,  1.500000)

}

filament_999[187] {

  pt3dclear()

  pt3dadd(413.58, 545.34, 33.81,  1.500000)

  pt3dadd(412.116, 541.68, 32.83,  1.500000)

}

filament_999[188] {

  pt3dclear()

  pt3dadd(415.044, 549.0, 34.3,  1.500000)

  pt3dadd(413.58, 545.34, 33.81,  1.500000)

}

filament_999[189] {

  pt3dclear()

  pt3dadd(415.044, 554.856, 38.22,  1.500000)

  pt3dadd(415.044, 549.0, 34.3,  1.500000)

}

filament_999[190] {

  pt3dclear()

  pt3dadd(415.776, 559.98, 38.22,  1.500000)

  pt3dadd(415.044, 554.856, 38.22,  1.500000)

}

filament_999[191] {

  pt3dclear()

  pt3dadd(416.508, 565.104, 38.22,  1.500000)

  pt3dadd(415.776, 559.98, 38.22,  1.500000)

}

filament_999[192] {

  pt3dclear()

  pt3dadd(417.24, 570.228, 38.71,  1.500000)

  pt3dadd(416.508, 565.104, 38.22,  1.500000)

}

filament_999[193] {

  pt3dclear()

  pt3dadd(417.972, 575.352, 38.71,  1.500000)

  pt3dadd(417.24, 570.228, 38.71,  1.500000)

}

filament_999[194] {

  pt3dclear()

  pt3dadd(419.436, 579.012, 38.71,  1.500000)

  pt3dadd(417.972, 575.352, 38.71,  1.500000)

}

filament_999[195] {

  pt3dclear()

  pt3dadd(420.9, 582.672, 38.71,  1.500000)

  pt3dadd(419.436, 579.012, 38.71,  1.500000)

}

filament_999[196] {

  pt3dclear()

  pt3dadd(422.364, 586.332, 39.2,  1.500000)

  pt3dadd(420.9, 582.672, 38.71,  1.500000)

}

filament_999[197] {

  pt3dclear()

  pt3dadd(422.364, 589.992, 39.2,  1.500000)

  pt3dadd(426.024, 593.652, 39.2,  1.500000)

}

filament_999[198] {

  pt3dclear()

  pt3dadd(422.364, 589.992, 39.2,  1.500000)

  pt3dadd(422.364, 586.332, 39.2,  1.500000)

}

filament_999[199] {

  pt3dclear()

  pt3dadd(422.364, 670.512, 60.76,  1.500000)

  pt3dadd(420.168, 666.12, 60.269999999999996,  1.500000)

}

filament_999[200] {

  pt3dclear()

  pt3dadd(422.364, 670.512, 60.76,  1.500000)

  pt3dadd(420.168, 673.4399999999999, 62.23,  1.500000)

}

filament_999[201] {

  pt3dclear()

  pt3dadd(427.488, 669.048, 62.23,  1.500000)

  pt3dadd(422.364, 670.512, 60.76,  1.500000)

}

filament_999[202] {

  pt3dclear()

  pt3dadd(428.952, 666.12, 64.19,  1.500000)

  pt3dadd(427.488, 669.048, 62.23,  1.500000)

}

filament_999[203] {

  pt3dclear()

  pt3dadd(433.344, 660.996, 63.21,  1.500000)

  pt3dadd(428.952, 666.12, 64.19,  1.500000)

}

filament_999[204] {

  pt3dclear()

  pt3dadd(436.272, 656.604, 63.21,  1.500000)

  pt3dadd(433.344, 660.996, 63.21,  1.500000)

}

filament_999[205] {

  pt3dclear()

  pt3dadd(439.932, 652.944, 61.74,  1.500000)

  pt3dadd(436.272, 656.604, 63.21,  1.500000)

}

filament_999[206] {

  pt3dclear()

  pt3dadd(445.788, 652.212, 61.74,  1.500000)

  pt3dadd(439.932, 652.944, 61.74,  1.500000)

}

filament_999[207] {

  pt3dclear()

  pt3dadd(448.716, 696.864, 70.56,  1.500000)

  pt3dadd(453.84, 696.132, 70.56,  1.500000)

}

filament_999[208] {

  pt3dclear()

  pt3dadd(446.52, 693.936, 70.56,  1.500000)

  pt3dadd(448.716, 696.864, 70.56,  1.500000)

}

filament_999[209] {

  pt3dclear()

  pt3dadd(437.736, 693.204, 70.56,  1.500000)

  pt3dadd(432.61199999999997, 691.74, 70.56,  1.500000)

}

filament_999[210] {

  pt3dclear()

  pt3dadd(442.86, 692.472, 70.56,  1.500000)

  pt3dadd(437.736, 693.204, 70.56,  1.500000)

}

filament_999[211] {

  pt3dclear()

  pt3dadd(447.252, 690.276, 70.56,  1.500000)

  pt3dadd(442.86, 692.472, 70.56,  1.500000)

}

filament_999[212] {

  pt3dclear()

  pt3dadd(447.252, 690.276, 70.56,  1.500000)

  pt3dadd(446.52, 693.936, 70.56,  1.500000)

}

filament_999[213] {

  pt3dclear()

  pt3dadd(451.644, 686.616, 70.56,  1.500000)

  pt3dadd(447.252, 690.276, 70.56,  1.500000)

}

filament_999[214] {

  pt3dclear()

  pt3dadd(453.84, 681.492, 70.56,  1.500000)

  pt3dadd(451.644, 686.616, 70.56,  1.500000)

}

filament_999[215] {

  pt3dclear()

  pt3dadd(455.304, 676.3679999999999, 70.07,  1.500000)

  pt3dadd(453.84, 681.492, 70.56,  1.500000)

}

filament_999[216] {

  pt3dclear()

  pt3dadd(456.768, 671.244, 70.07,  1.500000)

  pt3dadd(455.304, 676.3679999999999, 70.07,  1.500000)

}

filament_999[217] {

  pt3dclear()

  pt3dadd(458.23199999999997, 666.12, 70.07,  1.500000)

  pt3dadd(456.768, 671.244, 70.07,  1.500000)

}

filament_999[218] {

  pt3dclear()

  pt3dadd(459.69599999999997, 660.996, 70.07,  1.500000)

  pt3dadd(458.23199999999997, 666.12, 70.07,  1.500000)

}

filament_999[219] {

  pt3dclear()

  pt3dadd(461.892, 656.604, 69.58,  1.500000)

  pt3dadd(459.69599999999997, 660.996, 70.07,  1.500000)

}

filament_999[220] {

  pt3dclear()

  pt3dadd(486.048, 603.168, 76.92999999999999,  1.500000)

  pt3dadd(483.852, 598.776, 76.92999999999999,  1.500000)

}

filament_999[221] {

  pt3dclear()

  pt3dadd(487.512, 607.56, 77.42,  1.500000)

  pt3dadd(486.048, 603.168, 76.92999999999999,  1.500000)

}

filament_999[222] {

  pt3dclear()

  pt3dadd(486.048, 613.4159999999999, 76.92999999999999,  1.500000)

  pt3dadd(487.512, 607.56, 77.42,  1.500000)

}

filament_999[223] {

  pt3dclear()

  pt3dadd(484.584, 619.2719999999999, 76.44,  1.500000)

  pt3dadd(486.048, 613.4159999999999, 76.92999999999999,  1.500000)

}

filament_999[224] {

  pt3dclear()

  pt3dadd(483.12, 625.128, 75.95,  1.500000)

  pt3dadd(484.584, 619.2719999999999, 76.44,  1.500000)

}

filament_999[225] {

  pt3dclear()

  pt3dadd(482.388, 630.252, 75.95,  1.500000)

  pt3dadd(483.12, 625.128, 75.95,  1.500000)

}

filament_999[226] {

  pt3dclear()

  pt3dadd(481.656, 635.376, 75.46,  1.500000)

  pt3dadd(482.388, 630.252, 75.95,  1.500000)

}

filament_999[227] {

  pt3dclear()

  pt3dadd(479.46, 639.036, 75.46,  1.500000)

  pt3dadd(481.656, 635.376, 75.46,  1.500000)

}

filament_999[228] {

  pt3dclear()

  pt3dadd(477.264, 642.696, 74.48,  1.500000)

  pt3dadd(479.46, 639.036, 75.46,  1.500000)

}

filament_999[229] {

  pt3dclear()

  pt3dadd(474.336, 645.624, 74.48,  1.500000)

  pt3dadd(477.264, 642.696, 74.48,  1.500000)

}

filament_999[230] {

  pt3dclear()

  pt3dadd(471.408, 648.552, 73.99,  1.500000)

  pt3dadd(474.336, 645.624, 74.48,  1.500000)

}

filament_999[231] {

  pt3dclear()

  pt3dadd(468.48, 650.7479999999999, 72.03,  1.500000)

  pt3dadd(471.408, 648.552, 73.99,  1.500000)

}

filament_999[232] {

  pt3dclear()

  pt3dadd(464.82, 652.944, 70.56,  1.500000)

  pt3dadd(468.48, 650.7479999999999, 72.03,  1.500000)

}

filament_999[233] {

  pt3dclear()

  pt3dadd(464.82, 652.944, 70.56,  1.500000)

  pt3dadd(461.892, 656.604, 69.58,  1.500000)

}

filament_999[234] {

  pt3dclear()

  pt3dadd(461.892, 652.212, 66.64,  1.500000)

  pt3dadd(464.82, 652.944, 70.56,  1.500000)

}

filament_999[235] {

  pt3dclear()

  pt3dadd(458.964, 651.48, 64.67999999999999,  1.500000)

  pt3dadd(461.892, 652.212, 66.64,  1.500000)

}

filament_999[236] {

  pt3dclear()

  pt3dadd(454.572, 651.48, 63.699999999999996,  1.500000)

  pt3dadd(458.964, 651.48, 64.67999999999999,  1.500000)

}

filament_999[237] {

  pt3dclear()

  pt3dadd(450.912, 652.944, 59.78,  1.500000)

  pt3dadd(454.572, 651.48, 63.699999999999996,  1.500000)

}

filament_999[238] {

  pt3dclear()

  pt3dadd(355.02, 574.62, 49.49,  1.500000)

  pt3dadd(354.288, 569.496, 44.1,  1.500000)

}

filament_999[239] {

  pt3dclear()

  pt3dadd(356.484, 578.28, 49.98,  1.500000)

  pt3dadd(355.02, 574.62, 49.49,  1.500000)

}

filament_999[240] {

  pt3dclear()

  pt3dadd(357.948, 583.404, 50.96,  1.500000)

  pt3dadd(356.484, 578.28, 49.98,  1.500000)

}

filament_999[241] {

  pt3dclear()

  pt3dadd(496.296, 428.21999999999997, 60.269999999999996,  1.500000)

  pt3dadd(497.02799999999996, 433.344, 60.269999999999996,  1.500000)

}

filament_999[242] {

  pt3dclear()

  pt3dadd(491.17199999999997, 426.756, 60.269999999999996,  1.500000)

  pt3dadd(496.296, 428.21999999999997, 60.269999999999996,  1.500000)

}

filament_999[243] {

  pt3dclear()

  pt3dadd(486.048, 425.292, 60.269999999999996,  1.500000)

  pt3dadd(491.17199999999997, 426.756, 60.269999999999996,  1.500000)

}

filament_999[244] {

  pt3dclear()

  pt3dadd(481.656, 422.364, 60.269999999999996,  1.500000)

  pt3dadd(486.048, 425.292, 60.269999999999996,  1.500000)

}

filament_999[245] {

  pt3dclear()

  pt3dadd(477.264, 417.24, 59.78,  1.500000)

  pt3dadd(481.656, 422.364, 60.269999999999996,  1.500000)

}

filament_999[246] {

  pt3dclear()

  pt3dadd(449.448, 200.56799999999998, 45.57,  1.500000)

  pt3dadd(448.716, 196.176, 49.0,  1.500000)

}

filament_999[247] {

  pt3dclear()

  pt3dadd(450.912, 210.084, 45.57,  1.500000)

  pt3dadd(449.448, 200.56799999999998, 45.57,  1.500000)

}

filament_999[248] {

  pt3dclear()

  pt3dadd(452.376, 219.6, 44.589999999999996,  1.500000)

  pt3dadd(450.912, 210.084, 45.57,  1.500000)

}

filament_999[249] {

  pt3dclear()

  pt3dadd(453.84, 229.11599999999999, 43.61,  1.500000)

  pt3dadd(452.376, 219.6, 44.589999999999996,  1.500000)

}

filament_999[250] {

  pt3dclear()

  pt3dadd(455.304, 237.9, 43.61,  1.500000)

  pt3dadd(453.84, 229.11599999999999, 43.61,  1.500000)

}

filament_999[251] {

  pt3dclear()

  pt3dadd(456.768, 246.684, 44.589999999999996,  1.500000)

  pt3dadd(455.304, 237.9, 43.61,  1.500000)

}

filament_999[252] {

  pt3dclear()

  pt3dadd(458.964, 254.736, 44.589999999999996,  1.500000)

  pt3dadd(456.768, 246.684, 44.589999999999996,  1.500000)

}

filament_999[253] {

  pt3dclear()

  pt3dadd(461.15999999999997, 262.788, 44.589999999999996,  1.500000)

  pt3dadd(458.964, 254.736, 44.589999999999996,  1.500000)

}

filament_999[254] {

  pt3dclear()

  pt3dadd(463.356, 270.84, 45.08,  1.500000)

  pt3dadd(461.15999999999997, 262.788, 44.589999999999996,  1.500000)

}

filament_999[255] {

  pt3dclear()

  pt3dadd(465.55199999999996, 278.892, 45.57,  1.500000)

  pt3dadd(463.356, 270.84, 45.08,  1.500000)

}

filament_999[256] {

  pt3dclear()

  pt3dadd(467.01599999999996, 286.944, 45.57,  1.500000)

  pt3dadd(465.55199999999996, 278.892, 45.57,  1.500000)

}

filament_999[257] {

  pt3dclear()

  pt3dadd(468.48, 294.996, 45.57,  1.500000)

  pt3dadd(467.01599999999996, 286.944, 45.57,  1.500000)

}

filament_999[258] {

  pt3dclear()

  pt3dadd(469.944, 303.048, 46.06,  1.500000)

  pt3dadd(468.48, 294.996, 45.57,  1.500000)

}

filament_999[259] {

  pt3dclear()

  pt3dadd(472.14, 310.368, 46.55,  1.500000)

  pt3dadd(469.944, 303.048, 46.06,  1.500000)

}

filament_999[260] {

  pt3dclear()

  pt3dadd(474.336, 317.688, 47.53,  1.500000)

  pt3dadd(472.14, 310.368, 46.55,  1.500000)

}

filament_999[261] {

  pt3dclear()

  pt3dadd(476.532, 325.008, 48.51,  1.500000)

  pt3dadd(474.336, 317.688, 47.53,  1.500000)

}

filament_999[262] {

  pt3dclear()

  pt3dadd(477.996, 332.328, 48.51,  1.500000)

  pt3dadd(476.532, 325.008, 48.51,  1.500000)

}

filament_999[263] {

  pt3dclear()

  pt3dadd(479.46, 339.64799999999997, 48.51,  1.500000)

  pt3dadd(477.996, 332.328, 48.51,  1.500000)

}

filament_999[264] {

  pt3dclear()

  pt3dadd(480.924, 346.968, 49.0,  1.500000)

  pt3dadd(479.46, 339.64799999999997, 48.51,  1.500000)

}

filament_999[265] {

  pt3dclear()

  pt3dadd(482.388, 354.288, 49.98,  1.500000)

  pt3dadd(480.924, 346.968, 49.0,  1.500000)

}

filament_999[266] {

  pt3dclear()

  pt3dadd(484.584, 360.876, 50.96,  1.500000)

  pt3dadd(482.388, 354.288, 49.98,  1.500000)

}

filament_999[267] {

  pt3dclear()

  pt3dadd(486.78, 367.464, 50.96,  1.500000)

  pt3dadd(484.584, 360.876, 50.96,  1.500000)

}

filament_999[268] {

  pt3dclear()

  pt3dadd(488.976, 374.05199999999996, 51.94,  1.500000)

  pt3dadd(486.78, 367.464, 50.96,  1.500000)

}

filament_999[269] {

  pt3dclear()

  pt3dadd(491.17199999999997, 380.64, 52.92,  1.500000)

  pt3dadd(488.976, 374.05199999999996, 51.94,  1.500000)

}

filament_999[270] {

  pt3dclear()

  pt3dadd(492.63599999999997, 387.228, 53.41,  1.500000)

  pt3dadd(491.17199999999997, 380.64, 52.92,  1.500000)

}

filament_999[271] {

  pt3dclear()

  pt3dadd(492.63599999999997, 393.816, 54.39,  1.500000)

  pt3dadd(492.63599999999997, 387.228, 53.41,  1.500000)

}

filament_999[272] {

  pt3dclear()

  pt3dadd(491.904, 400.404, 55.37,  1.500000)

  pt3dadd(492.63599999999997, 393.816, 54.39,  1.500000)

}

filament_999[273] {

  pt3dclear()

  pt3dadd(490.44, 406.992, 55.37,  1.500000)

  pt3dadd(491.904, 400.404, 55.37,  1.500000)

}

filament_999[274] {

  pt3dclear()

  pt3dadd(488.976, 413.58, 55.37,  1.500000)

  pt3dadd(490.44, 406.992, 55.37,  1.500000)

}

filament_999[275] {

  pt3dclear()

  pt3dadd(486.78, 420.168, 55.37,  1.500000)

  pt3dadd(488.976, 413.58, 55.37,  1.500000)

}

filament_999[276] {

  pt3dclear()

  pt3dadd(484.584, 426.756, 55.37,  1.500000)

  pt3dadd(486.78, 420.168, 55.37,  1.500000)

}

filament_999[277] {

  pt3dclear()

  pt3dadd(483.12, 432.61199999999997, 55.37,  1.500000)

  pt3dadd(484.584, 426.756, 55.37,  1.500000)

}

filament_999[278] {

  pt3dclear()

  pt3dadd(481.656, 438.468, 55.37,  1.500000)

  pt3dadd(483.12, 432.61199999999997, 55.37,  1.500000)

}

filament_999[279] {

  pt3dclear()

  pt3dadd(479.46, 443.592, 55.37,  1.500000)

  pt3dadd(481.656, 438.468, 55.37,  1.500000)

}

filament_999[280] {

  pt3dclear()

  pt3dadd(477.264, 447.984, 56.35,  1.500000)

  pt3dadd(479.46, 443.592, 55.37,  1.500000)

}

filament_999[281] {

  pt3dclear()

  pt3dadd(475.068, 452.376, 56.839999999999996,  1.500000)

  pt3dadd(477.264, 447.984, 56.35,  1.500000)

}

filament_999[282] {

  pt3dclear()

  pt3dadd(472.872, 456.768, 57.82,  1.500000)

  pt3dadd(475.068, 452.376, 56.839999999999996,  1.500000)

}

filament_999[283] {

  pt3dclear()

  pt3dadd(470.676, 458.964, 61.25,  1.500000)

  pt3dadd(472.872, 456.768, 57.82,  1.500000)

}

filament_999[284] {

  pt3dclear()

  pt3dadd(402.59999999999997, 462.62399999999997, 67.13,  1.500000)

  pt3dadd(403.332, 469.944, 67.13,  1.500000)

}

filament_999[285] {

  pt3dclear()

  pt3dadd(404.796, 459.69599999999997, 66.15,  1.500000)

  pt3dadd(402.59999999999997, 462.62399999999997, 67.13,  1.500000)

}

filament_999[286] {

  pt3dclear()

  pt3dadd(409.92, 460.428, 66.15,  1.500000)

  pt3dadd(404.796, 459.69599999999997, 66.15,  1.500000)

}

filament_999[287] {

  pt3dclear()

  pt3dadd(413.58, 465.55199999999996, 66.15,  1.500000)

  pt3dadd(409.92, 460.428, 66.15,  1.500000)

}

filament_999[288] {

  pt3dclear()

  pt3dadd(416.508, 470.676, 66.15,  1.500000)

  pt3dadd(413.58, 465.55199999999996, 66.15,  1.500000)

}

filament_999[289] {

  pt3dclear()

  pt3dadd(417.972, 475.8, 66.15,  1.500000)

  pt3dadd(416.508, 470.676, 66.15,  1.500000)

}

filament_999[290] {

  pt3dclear()

  pt3dadd(417.24, 480.924, 65.66,  1.500000)

  pt3dadd(417.972, 475.8, 66.15,  1.500000)

}

filament_999[291] {

  pt3dclear()

  pt3dadd(428.21999999999997, 481.656, 66.15,  1.500000)

  pt3dadd(428.952, 478.728, 67.13,  1.500000)

}

filament_999[292] {

  pt3dclear()

  pt3dadd(425.292, 483.852, 65.17,  1.500000)

  pt3dadd(428.21999999999997, 481.656, 66.15,  1.500000)

}

filament_999[293] {

  pt3dclear()

  pt3dadd(420.9, 484.584, 64.19,  1.500000)

  pt3dadd(425.292, 483.852, 65.17,  1.500000)

}

filament_999[294] {

  pt3dclear()

  pt3dadd(416.508, 484.584, 63.21,  1.500000)

  pt3dadd(420.9, 484.584, 64.19,  1.500000)

}

filament_999[295] {

  pt3dclear()

  pt3dadd(416.508, 484.584, 63.21,  1.500000)

  pt3dadd(417.24, 480.924, 65.66,  1.500000)

}

filament_999[296] {

  pt3dclear()

  pt3dadd(416.508, 488.24399999999997, 61.74,  1.500000)

  pt3dadd(416.508, 484.584, 63.21,  1.500000)

}

filament_999[297] {

  pt3dclear()

  pt3dadd(417.24, 493.368, 59.29,  1.500000)

  pt3dadd(416.508, 488.24399999999997, 61.74,  1.500000)

}

filament_999[298] {

  pt3dclear()

  pt3dadd(443.592, 631.716, 37.73,  1.500000)

  pt3dadd(448.716, 630.984, 37.73,  1.500000)

}

filament_999[299] {

  pt3dclear()

  pt3dadd(436.272, 641.232, 36.26,  1.500000)

  pt3dadd(433.344, 645.624, 40.18,  1.500000)

}

filament_999[300] {

  pt3dclear()

  pt3dadd(437.736, 636.84, 35.28,  1.500000)

  pt3dadd(436.272, 641.232, 36.26,  1.500000)

}

filament_999[301] {

  pt3dclear()

  pt3dadd(439.2, 632.448, 32.83,  1.500000)

  pt3dadd(437.736, 636.84, 35.28,  1.500000)

}

filament_999[302] {

  pt3dclear()

  pt3dadd(439.2, 632.448, 32.83,  1.500000)

  pt3dadd(443.592, 631.716, 37.73,  1.500000)

}

filament_999[303] {

  pt3dclear()

  pt3dadd(435.53999999999996, 628.788, 31.849999999999998,  1.500000)

  pt3dadd(439.2, 632.448, 32.83,  1.500000)

}

filament_999[304] {

  pt3dclear()

  pt3dadd(434.07599999999996, 622.932, 31.36,  1.500000)

  pt3dadd(435.53999999999996, 628.788, 31.849999999999998,  1.500000)

}

filament_999[305] {

  pt3dclear()

  pt3dadd(432.61199999999997, 617.076, 30.87,  1.500000)

  pt3dadd(434.07599999999996, 622.932, 31.36,  1.500000)

}

filament_999[306] {

  pt3dclear()

  pt3dadd(428.21999999999997, 611.22, 30.87,  1.500000)

  pt3dadd(432.61199999999997, 617.076, 30.87,  1.500000)

}

filament_999[307] {

  pt3dclear()

  pt3dadd(423.828, 606.828, 30.38,  1.500000)

  pt3dadd(428.21999999999997, 611.22, 30.87,  1.500000)

}

filament_999[308] {

  pt3dclear()

  pt3dadd(414.312, 626.592, 35.769999999999996,  1.500000)

  pt3dadd(413.58, 630.984, 36.75,  1.500000)

}

filament_999[309] {

  pt3dclear()

  pt3dadd(415.044, 621.468, 34.3,  1.500000)

  pt3dadd(414.312, 626.592, 35.769999999999996,  1.500000)

}

filament_999[310] {

  pt3dclear()

  pt3dadd(415.776, 617.076, 33.32,  1.500000)

  pt3dadd(415.044, 621.468, 34.3,  1.500000)

}

filament_999[311] {

  pt3dclear()

  pt3dadd(416.508, 612.684, 32.339999999999996,  1.500000)

  pt3dadd(415.776, 617.076, 33.32,  1.500000)

}

filament_999[312] {

  pt3dclear()

  pt3dadd(417.24, 608.292, 29.89,  1.500000)

  pt3dadd(416.508, 612.684, 32.339999999999996,  1.500000)

}

filament_999[313] {

  pt3dclear()

  pt3dadd(419.436, 604.632, 28.419999999999998,  1.500000)

  pt3dadd(417.24, 608.292, 29.89,  1.500000)

}

filament_999[314] {

  pt3dclear()

  pt3dadd(419.436, 604.632, 28.419999999999998,  1.500000)

  pt3dadd(423.828, 606.828, 30.38,  1.500000)

}

filament_999[315] {

  pt3dclear()

  pt3dadd(419.436, 598.044, 27.439999999999998,  1.500000)

  pt3dadd(419.436, 604.632, 28.419999999999998,  1.500000)

}

filament_999[316] {

  pt3dclear()

  pt3dadd(422.364, 591.456, 27.439999999999998,  1.500000)

  pt3dadd(419.436, 598.044, 27.439999999999998,  1.500000)

}

filament_999[317] {

  pt3dclear()

  pt3dadd(420.168, 584.136, 27.439999999999998,  1.500000)

  pt3dadd(422.364, 591.456, 27.439999999999998,  1.500000)

}

filament_999[318] {

  pt3dclear()

  pt3dadd(417.972, 576.816, 27.439999999999998,  1.500000)

  pt3dadd(420.168, 584.136, 27.439999999999998,  1.500000)

}

filament_999[319] {

  pt3dclear()

  pt3dadd(415.776, 569.496, 27.439999999999998,  1.500000)

  pt3dadd(417.972, 576.816, 27.439999999999998,  1.500000)

}

filament_999[320] {

  pt3dclear()

  pt3dadd(414.312, 562.1759999999999, 27.439999999999998,  1.500000)

  pt3dadd(415.776, 569.496, 27.439999999999998,  1.500000)

}

filament_999[321] {

  pt3dclear()

  pt3dadd(412.848, 554.856, 27.439999999999998,  1.500000)

  pt3dadd(414.312, 562.1759999999999, 27.439999999999998,  1.500000)

}

filament_999[322] {

  pt3dclear()

  pt3dadd(411.384, 547.536, 27.439999999999998,  1.500000)

  pt3dadd(412.848, 554.856, 27.439999999999998,  1.500000)

}

filament_999[323] {

  pt3dclear()

  pt3dadd(409.92, 540.948, 27.439999999999998,  1.500000)

  pt3dadd(411.384, 547.536, 27.439999999999998,  1.500000)

}

filament_999[324] {

  pt3dclear()

  pt3dadd(408.456, 534.36, 26.95,  1.500000)

  pt3dadd(409.92, 540.948, 27.439999999999998,  1.500000)

}

filament_999[325] {

  pt3dclear()

  pt3dadd(406.992, 527.7719999999999, 27.93,  1.500000)

  pt3dadd(408.456, 534.36, 26.95,  1.500000)

}

filament_999[326] {

  pt3dclear()

  pt3dadd(405.52799999999996, 521.184, 27.93,  1.500000)

  pt3dadd(406.992, 527.7719999999999, 27.93,  1.500000)

}

filament_999[327] {

  pt3dclear()

  pt3dadd(403.332, 515.328, 27.93,  1.500000)

  pt3dadd(405.52799999999996, 521.184, 27.93,  1.500000)

}

filament_999[328] {

  pt3dclear()

  pt3dadd(401.13599999999997, 509.472, 27.93,  1.500000)

  pt3dadd(403.332, 515.328, 27.93,  1.500000)

}

filament_999[329] {

  pt3dclear()

  pt3dadd(409.188, 521.184, 27.93,  1.500000)

  pt3dadd(410.652, 526.308, 27.93,  1.500000)

}

filament_999[330] {

  pt3dclear()

  pt3dadd(407.724, 516.792, 27.93,  1.500000)

  pt3dadd(409.188, 521.184, 27.93,  1.500000)

}

filament_999[331] {

  pt3dclear()

  pt3dadd(406.26, 512.4, 27.93,  1.500000)

  pt3dadd(407.724, 516.792, 27.93,  1.500000)

}

filament_999[332] {

  pt3dclear()

  pt3dadd(406.26, 512.4, 27.93,  1.500000)

  pt3dadd(405.52799999999996, 508.74, 29.4,  1.500000)

}

filament_999[333] {

  pt3dclear()

  pt3dadd(400.404, 502.884, 29.4,  1.500000)

  pt3dadd(401.13599999999997, 509.472, 27.93,  1.500000)

}

filament_999[334] {

  pt3dclear()

  pt3dadd(397.476, 496.296, 29.4,  1.500000)

  pt3dadd(400.404, 502.884, 29.4,  1.500000)

}

filament_999[335] {

  pt3dclear()

  pt3dadd(396.012, 489.70799999999997, 29.4,  1.500000)

  pt3dadd(397.476, 496.296, 29.4,  1.500000)

}

filament_999[336] {

  pt3dclear()

  pt3dadd(394.548, 483.12, 29.89,  1.500000)

  pt3dadd(396.012, 489.70799999999997, 29.4,  1.500000)

}

filament_999[337] {

  pt3dclear()

  pt3dadd(393.816, 477.264, 29.89,  1.500000)

  pt3dadd(394.548, 483.12, 29.89,  1.500000)

}

filament_999[338] {

  pt3dclear()

  pt3dadd(393.084, 471.408, 29.89,  1.500000)

  pt3dadd(393.816, 477.264, 29.89,  1.500000)

}

filament_999[339] {

  pt3dclear()

  pt3dadd(392.352, 465.55199999999996, 29.89,  1.500000)

  pt3dadd(393.084, 471.408, 29.89,  1.500000)

}

filament_999[340] {

  pt3dclear()

  pt3dadd(391.62, 459.69599999999997, 29.89,  1.500000)

  pt3dadd(392.352, 465.55199999999996, 29.89,  1.500000)

}

filament_999[341] {

  pt3dclear()

  pt3dadd(391.62, 453.84, 31.36,  1.500000)

  pt3dadd(391.62, 459.69599999999997, 29.89,  1.500000)

}

filament_999[342] {

  pt3dclear()

  pt3dadd(390.888, 447.984, 32.339999999999996,  1.500000)

  pt3dadd(391.62, 453.84, 31.36,  1.500000)

}

filament_999[343] {

  pt3dclear()

  pt3dadd(390.156, 443.592, 33.32,  1.500000)

  pt3dadd(390.888, 447.984, 32.339999999999996,  1.500000)

}

filament_999[344] {

  pt3dclear()

  pt3dadd(389.424, 439.2, 35.769999999999996,  1.500000)

  pt3dadd(390.156, 443.592, 33.32,  1.500000)

}

filament_999[345] {

  pt3dclear()

  pt3dadd(412.116, 522.648, 61.74,  1.500000)

  pt3dadd(410.652, 527.7719999999999, 62.72,  1.500000)

}

filament_999[346] {

  pt3dclear()

  pt3dadd(415.776, 518.9879999999999, 60.76,  1.500000)

  pt3dadd(412.116, 522.648, 61.74,  1.500000)

}

filament_999[347] {

  pt3dclear()

  pt3dadd(418.704, 517.524, 60.269999999999996,  1.500000)

  pt3dadd(415.776, 518.9879999999999, 60.76,  1.500000)

}

filament_999[348] {

  pt3dclear()

  pt3dadd(500.688, 561.444, 59.29,  1.500000)

  pt3dadd(500.688, 556.3199999999999, 58.8,  1.500000)

}

filament_999[349] {

  pt3dclear()

  pt3dadd(500.688, 565.104, 59.78,  1.500000)

  pt3dadd(500.688, 561.444, 59.29,  1.500000)

}

filament_999[350] {

  pt3dclear()

  pt3dadd(499.956, 568.032, 59.78,  1.500000)

  pt3dadd(500.688, 565.104, 59.78,  1.500000)

}

filament_999[351] {

  pt3dclear()

  pt3dadd(498.49199999999996, 570.96, 59.78,  1.500000)

  pt3dadd(499.956, 568.032, 59.78,  1.500000)

}

filament_999[352] {

  pt3dclear()

  pt3dadd(495.56399999999996, 571.692, 59.78,  1.500000)

  pt3dadd(498.49199999999996, 570.96, 59.78,  1.500000)

}

filament_999[353] {

  pt3dclear()

  pt3dadd(491.904, 572.424, 59.78,  1.500000)

  pt3dadd(495.56399999999996, 571.692, 59.78,  1.500000)

}

filament_999[354] {

  pt3dclear()

  pt3dadd(516.06, 601.704, 56.839999999999996,  1.500000)

  pt3dadd(517.524, 609.024, 58.31,  1.500000)

}

filament_999[355] {

  pt3dclear()

  pt3dadd(511.668, 598.776, 56.839999999999996,  1.500000)

  pt3dadd(516.06, 601.704, 56.839999999999996,  1.500000)

}

filament_999[356] {

  pt3dclear()

  pt3dadd(508.74, 592.188, 56.839999999999996,  1.500000)

  pt3dadd(511.668, 598.776, 56.839999999999996,  1.500000)

}

filament_999[357] {

  pt3dclear()

  pt3dadd(506.544, 586.332, 57.33,  1.500000)

  pt3dadd(508.74, 592.188, 56.839999999999996,  1.500000)

}

filament_999[358] {

  pt3dclear()

  pt3dadd(504.348, 581.9399999999999, 57.33,  1.500000)

  pt3dadd(506.544, 586.332, 57.33,  1.500000)

}

filament_999[359] {

  pt3dclear()

  pt3dadd(499.956, 579.744, 58.31,  1.500000)

  pt3dadd(504.348, 581.9399999999999, 57.33,  1.500000)

}

filament_999[360] {

  pt3dclear()

  pt3dadd(495.56399999999996, 581.208, 59.29,  1.500000)

  pt3dadd(499.956, 576.084, 60.76,  1.500000)

}

filament_999[361] {

  pt3dclear()

  pt3dadd(495.56399999999996, 581.208, 59.29,  1.500000)

  pt3dadd(499.956, 579.744, 58.31,  1.500000)

}

filament_999[362] {

  pt3dclear()

  pt3dadd(489.70799999999997, 586.332, 59.29,  1.500000)

  pt3dadd(495.56399999999996, 581.208, 59.29,  1.500000)

}

filament_999[363] {

  pt3dclear()

  pt3dadd(489.70799999999997, 583.404, 59.78,  1.500000)

  pt3dadd(489.70799999999997, 586.332, 59.29,  1.500000)

}

filament_999[364] {

  pt3dclear()

  pt3dadd(489.70799999999997, 578.28, 59.78,  1.500000)

  pt3dadd(489.70799999999997, 583.404, 59.78,  1.500000)

}

filament_999[365] {

  pt3dclear()

  pt3dadd(488.976, 573.888, 60.76,  1.500000)

  pt3dadd(489.70799999999997, 578.28, 59.78,  1.500000)

}

filament_999[366] {

  pt3dclear()

  pt3dadd(488.976, 573.888, 60.76,  1.500000)

  pt3dadd(491.904, 572.424, 59.78,  1.500000)

}

filament_999[367] {

  pt3dclear()

  pt3dadd(487.512, 570.96, 61.25,  1.500000)

  pt3dadd(488.976, 573.888, 60.76,  1.500000)

}

filament_999[368] {

  pt3dclear()

  pt3dadd(486.048, 568.032, 62.23,  1.500000)

  pt3dadd(487.512, 570.96, 61.25,  1.500000)

}

filament_999[369] {

  pt3dclear()

  pt3dadd(484.584, 565.104, 63.21,  1.500000)

  pt3dadd(481.656, 560.712, 60.76,  1.500000)

}

filament_999[370] {

  pt3dclear()

  pt3dadd(484.584, 565.104, 63.21,  1.500000)

  pt3dadd(486.048, 568.032, 62.23,  1.500000)

}

filament_999[371] {

  pt3dclear()

  pt3dadd(483.12, 562.1759999999999, 69.09,  1.500000)

  pt3dadd(484.584, 565.104, 63.21,  1.500000)

}

filament_999[372] {

  pt3dclear()

  pt3dadd(374.784, 641.9639999999999, 52.43,  1.500000)

  pt3dadd(374.05199999999996, 635.376, 50.96,  1.500000)

}

filament_999[373] {

  pt3dclear()

  pt3dadd(376.248, 646.356, 52.92,  1.500000)

  pt3dadd(374.784, 641.9639999999999, 52.43,  1.500000)

}

filament_999[374] {

  pt3dclear()

  pt3dadd(377.712, 653.6759999999999, 55.37,  1.500000)

  pt3dadd(376.248, 646.356, 52.92,  1.500000)

}

filament_999[375] {

  pt3dclear()

  pt3dadd(378.444, 660.996, 56.35,  1.500000)

  pt3dadd(377.712, 653.6759999999999, 55.37,  1.500000)

}

filament_999[376] {

  pt3dclear()

  pt3dadd(382.836, 664.656, 56.35,  1.500000)

  pt3dadd(378.444, 660.996, 56.35,  1.500000)

}

filament_999[377] {

  pt3dclear()

  pt3dadd(387.228, 668.316, 56.35,  1.500000)

  pt3dadd(382.836, 664.656, 56.35,  1.500000)

}

filament_999[378] {

  pt3dclear()

  pt3dadd(391.62, 671.244, 56.839999999999996,  1.500000)

  pt3dadd(387.228, 668.316, 56.35,  1.500000)

}

filament_999[379] {

  pt3dclear()

  pt3dadd(396.74399999999997, 673.4399999999999, 56.839999999999996,  1.500000)

  pt3dadd(391.62, 671.244, 56.839999999999996,  1.500000)

}

filament_999[380] {

  pt3dclear()

  pt3dadd(407.724, 683.688, 57.33,  1.500000)

  pt3dadd(407.724, 683.688, 56.839999999999996,  1.500000)

}

filament_999[381] {

  pt3dclear()

  pt3dadd(402.59999999999997, 682.956, 58.31,  1.500000)

  pt3dadd(407.724, 683.688, 57.33,  1.500000)

}

filament_999[382] {

  pt3dclear()

  pt3dadd(398.94, 678.564, 58.31,  1.500000)

  pt3dadd(402.59999999999997, 682.956, 58.31,  1.500000)

}

filament_999[383] {

  pt3dclear()

  pt3dadd(401.13599999999997, 674.172, 58.31,  1.500000)

  pt3dadd(398.94, 678.564, 58.31,  1.500000)

}

filament_999[384] {

  pt3dclear()

  pt3dadd(401.13599999999997, 674.172, 58.31,  1.500000)

  pt3dadd(396.74399999999997, 673.4399999999999, 56.839999999999996,  1.500000)

}

filament_999[385] {

  pt3dclear()

  pt3dadd(406.26, 669.78, 58.31,  1.500000)

  pt3dadd(401.13599999999997, 674.172, 58.31,  1.500000)

}

filament_999[386] {

  pt3dclear()

  pt3dadd(409.188, 663.924, 58.31,  1.500000)

  pt3dadd(406.26, 669.78, 58.31,  1.500000)

}

filament_999[387] {

  pt3dclear()

  pt3dadd(412.116, 658.068, 58.8,  1.500000)

  pt3dadd(409.188, 663.924, 58.31,  1.500000)

}

filament_999[388] {

  pt3dclear()

  pt3dadd(417.24, 652.212, 58.8,  1.500000)

  pt3dadd(412.116, 658.068, 58.8,  1.500000)

}

filament_999[389] {

  pt3dclear()

  pt3dadd(422.364, 647.088, 58.8,  1.500000)

  pt3dadd(417.24, 652.212, 58.8,  1.500000)

}

filament_999[390] {

  pt3dclear()

  pt3dadd(426.756, 641.232, 58.8,  1.500000)

  pt3dadd(422.364, 647.088, 58.8,  1.500000)

}

filament_999[391] {

  pt3dclear()

  pt3dadd(431.14799999999997, 635.376, 58.8,  1.500000)

  pt3dadd(426.756, 641.232, 58.8,  1.500000)

}

filament_999[392] {

  pt3dclear()

  pt3dadd(448.716, 653.6759999999999, 58.31,  1.500000)

  pt3dadd(450.912, 652.944, 59.78,  1.500000)

}

filament_999[393] {

  pt3dclear()

  pt3dadd(448.716, 653.6759999999999, 58.31,  1.500000)

  pt3dadd(445.788, 652.212, 61.74,  1.500000)

}

filament_999[394] {

  pt3dclear()

  pt3dadd(447.252, 646.356, 58.31,  1.500000)

  pt3dadd(448.716, 653.6759999999999, 58.31,  1.500000)

}

filament_999[395] {

  pt3dclear()

  pt3dadd(446.52, 640.5, 58.31,  1.500000)

  pt3dadd(447.252, 646.356, 58.31,  1.500000)

}

filament_999[396] {

  pt3dclear()

  pt3dadd(443.592, 636.84, 58.8,  1.500000)

  pt3dadd(446.52, 640.5, 58.31,  1.500000)

}

filament_999[397] {

  pt3dclear()

  pt3dadd(439.2, 634.644, 58.8,  1.500000)

  pt3dadd(443.592, 636.84, 58.8,  1.500000)

}

filament_999[398] {

  pt3dclear()

  pt3dadd(436.272, 630.984, 58.8,  1.500000)

  pt3dadd(431.14799999999997, 635.376, 58.8,  1.500000)

}

filament_999[399] {

  pt3dclear()

  pt3dadd(436.272, 630.984, 58.8,  1.500000)

  pt3dadd(439.2, 634.644, 58.8,  1.500000)

}

filament_999[400] {

  pt3dclear()

  pt3dadd(437.00399999999996, 626.592, 57.33,  1.500000)

  pt3dadd(436.272, 630.984, 58.8,  1.500000)

}

filament_999[401] {

  pt3dclear()

  pt3dadd(440.664, 622.1999999999999, 58.31,  1.500000)

  pt3dadd(437.00399999999996, 626.592, 57.33,  1.500000)

}

filament_999[402] {

  pt3dclear()

  pt3dadd(442.86, 617.076, 58.31,  1.500000)

  pt3dadd(440.664, 622.1999999999999, 58.31,  1.500000)

}

filament_999[403] {

  pt3dclear()

  pt3dadd(443.592, 611.22, 58.31,  1.500000)

  pt3dadd(442.86, 617.076, 58.31,  1.500000)

}

filament_999[404] {

  pt3dclear()

  pt3dadd(443.592, 611.22, 58.31,  1.500000)

  pt3dadd(445.056, 606.096, 57.33,  1.500000)

}

filament_999[405] {

  pt3dclear()

  pt3dadd(360.144, 587.064, 54.39,  1.500000)

  pt3dadd(357.948, 583.404, 50.96,  1.500000)

}

filament_999[406] {

  pt3dclear()

  pt3dadd(363.804, 589.26, 54.39,  1.500000)

  pt3dadd(360.144, 587.064, 54.39,  1.500000)

}

filament_999[407] {

  pt3dclear()

  pt3dadd(368.19599999999997, 591.456, 54.39,  1.500000)

  pt3dadd(363.804, 589.26, 54.39,  1.500000)

}

filament_999[408] {

  pt3dclear()

  pt3dadd(372.58799999999997, 592.92, 54.39,  1.500000)

  pt3dadd(368.19599999999997, 591.456, 54.39,  1.500000)

}

filament_999[409] {

  pt3dclear()

  pt3dadd(377.712, 592.92, 54.879999999999995,  1.500000)

  pt3dadd(372.58799999999997, 592.92, 54.39,  1.500000)

}

filament_999[410] {

  pt3dclear()

  pt3dadd(382.836, 593.652, 55.86,  1.500000)

  pt3dadd(377.712, 592.92, 54.879999999999995,  1.500000)

}

filament_999[411] {

  pt3dclear()

  pt3dadd(386.496, 595.116, 57.82,  1.500000)

  pt3dadd(382.836, 593.652, 55.86,  1.500000)

}

filament_999[412] {

  pt3dclear()

  pt3dadd(389.424, 593.652, 62.23,  1.500000)

  pt3dadd(386.496, 595.116, 57.82,  1.500000)

}

filament_999[413] {

  pt3dclear()

  pt3dadd(409.92, 609.024, 67.62,  1.500000)

  pt3dadd(415.776, 610.4879999999999, 66.15,  1.500000)

}

filament_999[414] {

  pt3dclear()

  pt3dadd(403.332, 608.292, 67.62,  1.500000)

  pt3dadd(409.92, 609.024, 67.62,  1.500000)

}

filament_999[415] {

  pt3dclear()

  pt3dadd(398.94, 603.168, 66.64,  1.500000)

  pt3dadd(403.332, 608.292, 67.62,  1.500000)

}

filament_999[416] {

  pt3dclear()

  pt3dadd(428.952, 572.424, 65.17,  1.500000)

  pt3dadd(434.07599999999996, 572.424, 68.11,  1.500000)

}

filament_999[417] {

  pt3dclear()

  pt3dadd(424.56, 573.156, 65.17,  1.500000)

  pt3dadd(428.952, 572.424, 65.17,  1.500000)

}

filament_999[418] {

  pt3dclear()

  pt3dadd(420.9, 568.764, 65.17,  1.500000)

  pt3dadd(424.56, 573.156, 65.17,  1.500000)

}

filament_999[419] {

  pt3dclear()

  pt3dadd(420.9, 568.764, 65.17,  1.500000)

  pt3dadd(423.096, 565.104, 67.13,  1.500000)

}

filament_999[420] {

  pt3dclear()

  pt3dadd(416.508, 568.764, 64.67999999999999,  1.500000)

  pt3dadd(420.9, 568.764, 65.17,  1.500000)

}

filament_999[421] {

  pt3dclear()

  pt3dadd(413.58, 570.96, 64.67999999999999,  1.500000)

  pt3dadd(416.508, 568.764, 64.67999999999999,  1.500000)

}

filament_999[422] {

  pt3dclear()

  pt3dadd(411.384, 574.62, 64.67999999999999,  1.500000)

  pt3dadd(413.58, 570.96, 64.67999999999999,  1.500000)

}

filament_999[423] {

  pt3dclear()

  pt3dadd(409.188, 578.28, 64.19,  1.500000)

  pt3dadd(411.384, 574.62, 64.67999999999999,  1.500000)

}

filament_999[424] {

  pt3dclear()

  pt3dadd(398.20799999999997, 542.412, 53.9,  1.500000)

  pt3dadd(398.94, 546.072, 56.35,  1.500000)

}

filament_999[425] {

  pt3dclear()

  pt3dadd(517.524, 521.9159999999999, 65.17,  1.500000)

  pt3dadd(516.792, 524.8439999999999, 62.72,  1.500000)

}

filament_999[426] {

  pt3dclear()

  pt3dadd(515.328, 518.256, 66.15,  1.500000)

  pt3dadd(517.524, 521.9159999999999, 65.17,  1.500000)

}

filament_999[427] {

  pt3dclear()

  pt3dadd(513.132, 514.596, 66.15,  1.500000)

  pt3dadd(515.328, 518.256, 66.15,  1.500000)

}

filament_999[428] {

  pt3dclear()

  pt3dadd(510.936, 510.936, 66.64,  1.500000)

  pt3dadd(513.132, 514.596, 66.15,  1.500000)

}

filament_999[429] {

  pt3dclear()

  pt3dadd(509.472, 506.544, 67.13,  1.500000)

  pt3dadd(510.936, 510.936, 66.64,  1.500000)

}

filament_999[430] {

  pt3dclear()

  pt3dadd(508.74, 501.42, 67.62,  1.500000)

  pt3dadd(509.472, 506.544, 67.13,  1.500000)

}

filament_999[431] {

  pt3dclear()

  pt3dadd(513.864, 494.832, 70.07,  1.500000)

  pt3dadd(520.452, 491.17199999999997, 67.62,  1.500000)

}

filament_999[432] {

  pt3dclear()

  pt3dadd(491.904, 492.63599999999997, 73.01,  1.500000)

  pt3dadd(494.832, 491.17199999999997, 73.01,  1.500000)

}

filament_999[433] {

  pt3dclear()

  pt3dadd(488.24399999999997, 490.44, 72.52,  1.500000)

  pt3dadd(491.904, 492.63599999999997, 73.01,  1.500000)

}

filament_999[434] {

  pt3dclear()

  pt3dadd(485.316, 486.048, 72.52,  1.500000)

  pt3dadd(488.24399999999997, 490.44, 72.52,  1.500000)

}

filament_999[435] {

  pt3dclear()

  pt3dadd(482.388, 481.656, 72.52,  1.500000)

  pt3dadd(485.316, 486.048, 72.52,  1.500000)

}

filament_999[436] {

  pt3dclear()

  pt3dadd(477.996, 480.924, 72.52,  1.500000)

  pt3dadd(482.388, 481.656, 72.52,  1.500000)

}

filament_999[437] {

  pt3dclear()

  pt3dadd(510.936, 497.76, 71.05,  1.500000)

  pt3dadd(513.864, 494.832, 70.07,  1.500000)

}

filament_999[438] {

  pt3dclear()

  pt3dadd(506.544, 498.49199999999996, 71.53999999999999,  1.500000)

  pt3dadd(510.936, 497.76, 71.05,  1.500000)

}

filament_999[439] {

  pt3dclear()

  pt3dadd(506.544, 498.49199999999996, 71.53999999999999,  1.500000)

  pt3dadd(508.74, 501.42, 67.62,  1.500000)

}

filament_999[440] {

  pt3dclear()

  pt3dadd(502.152, 499.956, 72.03,  1.500000)

  pt3dadd(506.544, 498.49199999999996, 71.53999999999999,  1.500000)

}

filament_999[441] {

  pt3dclear()

  pt3dadd(497.02799999999996, 499.956, 72.03,  1.500000)

  pt3dadd(502.152, 499.956, 72.03,  1.500000)

}

filament_999[442] {

  pt3dclear()

  pt3dadd(491.904, 499.956, 71.05,  1.500000)

  pt3dadd(497.02799999999996, 499.956, 72.03,  1.500000)

}

filament_999[443] {

  pt3dclear()

  pt3dadd(487.512, 497.76, 71.05,  1.500000)

  pt3dadd(491.904, 499.956, 71.05,  1.500000)

}

filament_999[444] {

  pt3dclear()

  pt3dadd(484.584, 493.368, 71.05,  1.500000)

  pt3dadd(487.512, 497.76, 71.05,  1.500000)

}

filament_999[445] {

  pt3dclear()

  pt3dadd(481.656, 488.976, 70.56,  1.500000)

  pt3dadd(484.584, 493.368, 71.05,  1.500000)

}

filament_999[446] {

  pt3dclear()

  pt3dadd(477.996, 485.316, 70.56,  1.500000)

  pt3dadd(481.656, 488.976, 70.56,  1.500000)

}

filament_999[447] {

  pt3dclear()

  pt3dadd(476.532, 471.408, 69.58,  1.500000)

  pt3dadd(479.46, 467.01599999999996, 69.09,  1.500000)

}

filament_999[448] {

  pt3dclear()

  pt3dadd(475.068, 477.996, 70.07,  1.500000)

  pt3dadd(476.532, 471.408, 69.58,  1.500000)

}

filament_999[449] {

  pt3dclear()

  pt3dadd(474.336, 482.388, 70.07,  1.500000)

  pt3dadd(477.996, 485.316, 70.56,  1.500000)

}

filament_999[450] {

  pt3dclear()

  pt3dadd(474.336, 482.388, 70.07,  1.500000)

  pt3dadd(475.068, 477.996, 70.07,  1.500000)

}

filament_999[451] {

  pt3dclear()

  pt3dadd(474.336, 482.388, 70.07,  1.500000)

  pt3dadd(477.996, 480.924, 72.52,  1.500000)

}

filament_999[452] {

  pt3dclear()

  pt3dadd(469.944, 486.78, 71.05,  1.500000)

  pt3dadd(474.336, 482.388, 70.07,  1.500000)

}

filament_999[453] {

  pt3dclear()

  pt3dadd(467.01599999999996, 491.17199999999997, 71.05,  1.500000)

  pt3dadd(469.944, 486.78, 71.05,  1.500000)

}

filament_999[454] {

  pt3dclear()

  pt3dadd(464.08799999999997, 496.296, 71.05,  1.500000)

  pt3dadd(467.01599999999996, 491.17199999999997, 71.05,  1.500000)

}

filament_999[455] {

  pt3dclear()

  pt3dadd(461.892, 501.42, 71.05,  1.500000)

  pt3dadd(464.08799999999997, 496.296, 71.05,  1.500000)

}

filament_999[456] {

  pt3dclear()

  pt3dadd(457.5, 499.224, 71.05,  1.500000)

  pt3dadd(461.892, 501.42, 71.05,  1.500000)

}

filament_999[457] {

  pt3dclear()

  pt3dadd(487.512, 464.08799999999997, 66.15,  1.500000)

  pt3dadd(490.44, 467.01599999999996, 67.13,  1.500000)

}

filament_999[458] {

  pt3dclear()

  pt3dadd(481.656, 462.62399999999997, 66.15,  1.500000)

  pt3dadd(487.512, 464.08799999999997, 66.15,  1.500000)

}

filament_999[459] {

  pt3dclear()

  pt3dadd(476.532, 460.428, 65.17,  1.500000)

  pt3dadd(481.656, 462.62399999999997, 66.15,  1.500000)

}

filament_999[460] {

  pt3dclear()

  pt3dadd(472.872, 460.428, 63.21,  1.500000)

  pt3dadd(476.532, 460.428, 65.17,  1.500000)

}

filament_999[461] {

  pt3dclear()

  pt3dadd(467.01599999999996, 461.892, 63.21,  1.500000)

  pt3dadd(472.872, 460.428, 63.21,  1.500000)

}

filament_999[462] {

  pt3dclear()

  pt3dadd(467.01599999999996, 461.892, 63.21,  1.500000)

  pt3dadd(470.676, 458.964, 61.25,  1.500000)

}

filament_999[463] {

  pt3dclear()

  pt3dadd(462.62399999999997, 464.82, 63.21,  1.500000)

  pt3dadd(467.01599999999996, 461.892, 63.21,  1.500000)

}

filament_999[464] {

  pt3dclear()

  pt3dadd(458.23199999999997, 468.48, 62.72,  1.500000)

  pt3dadd(462.62399999999997, 464.82, 63.21,  1.500000)

}

filament_999[465] {

  pt3dclear()

  pt3dadd(454.572, 473.604, 62.72,  1.500000)

  pt3dadd(458.23199999999997, 468.48, 62.72,  1.500000)

}

filament_999[466] {

  pt3dclear()

  pt3dadd(453.108, 479.46, 62.72,  1.500000)

  pt3dadd(454.572, 473.604, 62.72,  1.500000)

}

filament_999[467] {

  pt3dclear()

  pt3dadd(451.644, 485.316, 62.23,  1.500000)

  pt3dadd(453.108, 479.46, 62.72,  1.500000)

}

filament_999[468] {

  pt3dclear()

  pt3dadd(450.18, 491.17199999999997, 62.23,  1.500000)

  pt3dadd(451.644, 485.316, 62.23,  1.500000)

}

filament_999[469] {

  pt3dclear()

  pt3dadd(448.716, 496.296, 62.23,  1.500000)

  pt3dadd(450.18, 491.17199999999997, 62.23,  1.500000)

}

filament_999[470] {

  pt3dclear()

  pt3dadd(446.52, 500.688, 61.74,  1.500000)

  pt3dadd(448.716, 496.296, 62.23,  1.500000)

}

filament_999[471] {

  pt3dclear()

  pt3dadd(444.324, 504.348, 61.25,  1.500000)

  pt3dadd(446.52, 500.688, 61.74,  1.500000)

}

filament_999[472] {

  pt3dclear()

  pt3dadd(442.86, 508.74, 60.269999999999996,  1.500000)

  pt3dadd(444.324, 504.348, 61.25,  1.500000)

}

filament_999[473] {

  pt3dclear()

  pt3dadd(439.2, 510.936, 60.269999999999996,  1.500000)

  pt3dadd(442.86, 508.74, 60.269999999999996,  1.500000)

}

filament_999[474] {

  pt3dclear()

  pt3dadd(458.964, 602.436, 75.95,  1.500000)

  pt3dadd(464.08799999999997, 603.9, 73.5,  1.500000)

}

filament_999[475] {

  pt3dclear()

  pt3dadd(453.84, 600.972, 75.95,  1.500000)

  pt3dadd(458.964, 602.436, 75.95,  1.500000)

}

filament_999[476] {

  pt3dclear()

  pt3dadd(448.716, 600.972, 75.95,  1.500000)

  pt3dadd(453.84, 600.972, 75.95,  1.500000)

}

filament_999[477] {

  pt3dclear()

  pt3dadd(446.52, 596.58, 75.95,  1.500000)

  pt3dadd(442.128, 604.632, 74.97,  1.500000)

}

filament_999[478] {

  pt3dclear()

  pt3dadd(446.52, 596.58, 75.95,  1.500000)

  pt3dadd(448.716, 600.972, 75.95,  1.500000)

}

filament_999[479] {

  pt3dclear()

  pt3dadd(447.252, 590.7239999999999, 75.95,  1.500000)

  pt3dadd(446.52, 596.58, 75.95,  1.500000)

}

filament_999[480] {

  pt3dclear()

  pt3dadd(448.716, 586.332, 75.46,  1.500000)

  pt3dadd(447.252, 590.7239999999999, 75.95,  1.500000)

}

filament_999[481] {

  pt3dclear()

  pt3dadd(453.108, 583.404, 75.46,  1.500000)

  pt3dadd(448.716, 586.332, 75.46,  1.500000)

}

filament_999[482] {

  pt3dclear()

  pt3dadd(457.5, 579.744, 74.97,  1.500000)

  pt3dadd(453.108, 583.404, 75.46,  1.500000)

}

filament_999[483] {

  pt3dclear()

  pt3dadd(458.964, 573.156, 74.97,  1.500000)

  pt3dadd(457.5, 579.744, 74.97,  1.500000)

}

filament_999[484] {

  pt3dclear()

  pt3dadd(458.964, 567.3, 74.48,  1.500000)

  pt3dadd(458.964, 573.156, 74.97,  1.500000)

}

filament_999[485] {

  pt3dclear()

  pt3dadd(460.428, 560.712, 74.48,  1.500000)

  pt3dadd(458.964, 567.3, 74.48,  1.500000)

}

filament_999[486] {

  pt3dclear()

  pt3dadd(462.62399999999997, 554.124, 73.5,  1.500000)

  pt3dadd(460.428, 560.712, 74.48,  1.500000)

}

filament_999[487] {

  pt3dclear()

  pt3dadd(461.15999999999997, 549.0, 73.5,  1.500000)

  pt3dadd(462.62399999999997, 554.124, 73.5,  1.500000)

}

filament_999[488] {

  pt3dclear()

  pt3dadd(472.14, 573.888, 74.48,  1.500000)

  pt3dadd(473.604, 576.816, 74.97,  1.500000)

}

filament_999[489] {

  pt3dclear()

  pt3dadd(470.676, 570.228, 74.48,  1.500000)

  pt3dadd(472.14, 573.888, 74.48,  1.500000)

}

filament_999[490] {

  pt3dclear()

  pt3dadd(469.212, 566.568, 73.99,  1.500000)

  pt3dadd(470.676, 570.228, 74.48,  1.500000)

}

filament_999[491] {

  pt3dclear()

  pt3dadd(475.068, 558.516, 74.48,  1.500000)

  pt3dadd(477.996, 554.124, 60.76,  1.500000)

}

filament_999[492] {

  pt3dclear()

  pt3dadd(471.408, 559.98, 74.48,  1.500000)

  pt3dadd(475.068, 558.516, 74.48,  1.500000)

}

filament_999[493] {

  pt3dclear()

  pt3dadd(467.748, 561.444, 73.99,  1.500000)

  pt3dadd(467.748, 556.3199999999999, 64.19,  1.500000)

}

filament_999[494] {

  pt3dclear()

  pt3dadd(467.748, 561.444, 73.99,  1.500000)

  pt3dadd(471.408, 559.98, 74.48,  1.500000)

}

filament_999[495] {

  pt3dclear()

  pt3dadd(467.748, 561.444, 73.99,  1.500000)

  pt3dadd(469.212, 566.568, 73.99,  1.500000)

}

filament_999[496] {

  pt3dclear()

  pt3dadd(463.356, 559.2479999999999, 73.99,  1.500000)

  pt3dadd(467.748, 561.444, 73.99,  1.500000)

}

filament_999[497] {

  pt3dclear()

  pt3dadd(459.69599999999997, 557.052, 73.01,  1.500000)

  pt3dadd(463.356, 559.2479999999999, 73.99,  1.500000)

}

filament_999[498] {

  pt3dclear()

  pt3dadd(456.036, 554.856, 73.01,  1.500000)

  pt3dadd(459.69599999999997, 557.052, 73.01,  1.500000)

}

filament_999[499] {

  pt3dclear()

  pt3dadd(452.376, 553.3919999999999, 73.01,  1.500000)

  pt3dadd(448.716, 553.3919999999999, 73.01,  1.500000)

}

filament_999[500] {

  pt3dclear()

  pt3dadd(452.376, 553.3919999999999, 73.01,  1.500000)

  pt3dadd(456.036, 554.856, 73.01,  1.500000)

}

filament_999[501] {

  pt3dclear()

  pt3dadd(454.572, 549.732, 73.01,  1.500000)

  pt3dadd(452.376, 553.3919999999999, 73.01,  1.500000)

}

filament_999[502] {

  pt3dclear()

  pt3dadd(458.23199999999997, 546.072, 72.52,  1.500000)

  pt3dadd(454.572, 549.732, 73.01,  1.500000)

}

filament_999[503] {

  pt3dclear()

  pt3dadd(458.23199999999997, 546.072, 72.52,  1.500000)

  pt3dadd(461.15999999999997, 549.0, 73.5,  1.500000)

}

filament_999[504] {

  pt3dclear()

  pt3dadd(459.69599999999997, 541.68, 73.5,  1.500000)

  pt3dadd(458.23199999999997, 546.072, 72.52,  1.500000)

}

filament_999[505] {

  pt3dclear()

  pt3dadd(461.15999999999997, 536.556, 72.03,  1.500000)

  pt3dadd(459.69599999999997, 541.68, 73.5,  1.500000)

}

filament_999[506] {

  pt3dclear()

  pt3dadd(461.892, 531.432, 70.56,  1.500000)

  pt3dadd(461.15999999999997, 536.556, 72.03,  1.500000)

}

filament_999[507] {

  pt3dclear()

  pt3dadd(461.15999999999997, 526.308, 70.56,  1.500000)

  pt3dadd(461.892, 531.432, 70.56,  1.500000)

}

filament_999[508] {

  pt3dclear()

  pt3dadd(458.964, 521.9159999999999, 71.53999999999999,  1.500000)

  pt3dadd(461.15999999999997, 526.308, 70.56,  1.500000)

}

filament_999[509] {

  pt3dclear()

  pt3dadd(456.768, 517.524, 71.53999999999999,  1.500000)

  pt3dadd(458.964, 521.9159999999999, 71.53999999999999,  1.500000)

}

filament_999[510] {

  pt3dclear()

  pt3dadd(456.768, 510.936, 71.53999999999999,  1.500000)

  pt3dadd(456.768, 517.524, 71.53999999999999,  1.500000)

}

filament_999[511] {

  pt3dclear()

  pt3dadd(455.304, 505.812, 71.53999999999999,  1.500000)

  pt3dadd(456.768, 510.936, 71.53999999999999,  1.500000)

}

filament_999[512] {

  pt3dclear()

  pt3dadd(454.572, 500.688, 70.56,  1.500000)

  pt3dadd(455.304, 505.812, 71.53999999999999,  1.500000)

}

filament_999[513] {

  pt3dclear()

  pt3dadd(454.572, 500.688, 70.56,  1.500000)

  pt3dadd(457.5, 499.224, 71.05,  1.500000)

}

filament_999[514] {

  pt3dclear()

  pt3dadd(452.376, 495.56399999999996, 70.56,  1.500000)

  pt3dadd(454.572, 500.688, 70.56,  1.500000)

}

filament_999[515] {

  pt3dclear()

  pt3dadd(452.376, 495.56399999999996, 70.56,  1.500000)

  pt3dadd(450.912, 491.17199999999997, 64.67999999999999,  1.500000)

}

filament_999[516] {

  pt3dclear()

  pt3dadd(446.52, 488.976, 69.58,  1.500000)

  pt3dadd(453.108, 490.44, 72.52,  1.500000)

}

filament_999[517] {

  pt3dclear()

  pt3dadd(446.52, 488.976, 69.58,  1.500000)

  pt3dadd(450.18, 483.12, 70.56,  1.500000)

}

filament_999[518] {

  pt3dclear()

  pt3dadd(446.52, 488.976, 69.58,  1.500000)

  pt3dadd(452.376, 495.56399999999996, 70.56,  1.500000)

}

filament_999[519] {

  pt3dclear()

  pt3dadd(442.86, 490.44, 69.09,  1.500000)

  pt3dadd(446.52, 488.976, 69.58,  1.500000)

}

filament_999[520] {

  pt3dclear()

  pt3dadd(439.932, 494.09999999999997, 67.13,  1.500000)

  pt3dadd(442.86, 490.44, 69.09,  1.500000)

}

filament_999[521] {

  pt3dclear()

  pt3dadd(438.468, 499.224, 65.66,  1.500000)

  pt3dadd(439.932, 494.09999999999997, 67.13,  1.500000)

}

filament_999[522] {

  pt3dclear()

  pt3dadd(437.736, 504.348, 64.19,  1.500000)

  pt3dadd(438.468, 499.224, 65.66,  1.500000)

}

filament_999[523] {

  pt3dclear()

  pt3dadd(435.53999999999996, 508.008, 61.25,  1.500000)

  pt3dadd(437.736, 504.348, 64.19,  1.500000)

}

filament_999[524] {

  pt3dclear()

  pt3dadd(442.128, 386.496, 63.21,  1.500000)

  pt3dadd(437.736, 387.96, 63.21,  1.500000)

}

filament_999[525] {

  pt3dclear()

  pt3dadd(442.128, 386.496, 63.21,  1.500000)

  pt3dadd(445.056, 390.156, 64.19,  1.500000)

}

filament_999[526] {

  pt3dclear()

  pt3dadd(447.252, 382.836, 62.23,  1.500000)

  pt3dadd(442.128, 386.496, 63.21,  1.500000)

}

filament_999[527] {

  pt3dclear()

  pt3dadd(452.376, 381.372, 60.76,  1.500000)

  pt3dadd(447.252, 382.836, 62.23,  1.500000)

}

filament_999[528] {

  pt3dclear()

  pt3dadd(457.5, 379.908, 60.76,  1.500000)

  pt3dadd(452.376, 381.372, 60.76,  1.500000)

}

filament_999[529] {

  pt3dclear()

  pt3dadd(461.15999999999997, 376.98, 60.76,  1.500000)

  pt3dadd(457.5, 379.908, 60.76,  1.500000)

}

filament_999[530] {

  pt3dclear()

  pt3dadd(465.55199999999996, 374.05199999999996, 60.76,  1.500000)

  pt3dadd(461.15999999999997, 376.98, 60.76,  1.500000)

}

filament_999[531] {

  pt3dclear()

  pt3dadd(470.676, 373.32, 60.76,  1.500000)

  pt3dadd(465.55199999999996, 374.05199999999996, 60.76,  1.500000)

}

filament_999[532] {

  pt3dclear()

  pt3dadd(475.068, 375.516, 60.76,  1.500000)

  pt3dadd(470.676, 373.32, 60.76,  1.500000)

}

filament_999[533] {

  pt3dclear()

  pt3dadd(477.996, 379.176, 60.76,  1.500000)

  pt3dadd(483.12, 384.3, 53.9,  1.500000)

}

filament_999[534] {

  pt3dclear()

  pt3dadd(477.996, 379.176, 60.76,  1.500000)

  pt3dadd(475.068, 375.516, 60.76,  1.500000)

}

filament_999[535] {

  pt3dclear()

  pt3dadd(479.46, 383.568, 60.76,  1.500000)

  pt3dadd(477.996, 379.176, 60.76,  1.500000)

}

filament_999[536] {

  pt3dclear()

  pt3dadd(480.924, 387.96, 60.76,  1.500000)

  pt3dadd(479.46, 383.568, 60.76,  1.500000)

}

filament_999[537] {

  pt3dclear()

  pt3dadd(480.924, 392.352, 61.25,  1.500000)

  pt3dadd(480.924, 387.96, 60.76,  1.500000)

}

filament_999[538] {

  pt3dclear()

  pt3dadd(480.192, 396.74399999999997, 61.25,  1.500000)

  pt3dadd(480.924, 392.352, 61.25,  1.500000)

}

filament_999[539] {

  pt3dclear()

  pt3dadd(479.46, 401.13599999999997, 61.25,  1.500000)

  pt3dadd(480.192, 396.74399999999997, 61.25,  1.500000)

}

filament_999[540] {

  pt3dclear()

  pt3dadd(477.264, 404.796, 61.25,  1.500000)

  pt3dadd(479.46, 401.13599999999997, 61.25,  1.500000)

}

filament_999[541] {

  pt3dclear()

  pt3dadd(475.068, 408.456, 61.25,  1.500000)

  pt3dadd(477.264, 404.796, 61.25,  1.500000)

}

filament_999[542] {

  pt3dclear()

  pt3dadd(473.604, 412.848, 59.78,  1.500000)

  pt3dadd(475.068, 408.456, 61.25,  1.500000)

}

filament_999[543] {

  pt3dclear()

  pt3dadd(473.604, 412.848, 59.78,  1.500000)

  pt3dadd(477.264, 417.24, 59.78,  1.500000)

}

filament_999[544] {

  pt3dclear()

  pt3dadd(468.48, 417.972, 59.78,  1.500000)

  pt3dadd(473.604, 412.848, 59.78,  1.500000)

}

filament_999[545] {

  pt3dclear()

  pt3dadd(464.82, 426.756, 59.78,  1.500000)

  pt3dadd(468.48, 417.972, 59.78,  1.500000)

}

filament_999[546] {

  pt3dclear()

  pt3dadd(464.82, 426.756, 59.78,  1.500000)

  pt3dadd(469.944, 426.024, 59.29,  1.500000)

}

filament_999[547] {

  pt3dclear()

  pt3dadd(459.69599999999997, 428.21999999999997, 56.839999999999996,  1.500000)

  pt3dadd(464.82, 426.756, 59.78,  1.500000)

}

filament_999[548] {

  pt3dclear()

  pt3dadd(455.304, 430.416, 55.37,  1.500000)

  pt3dadd(459.69599999999997, 428.21999999999997, 56.839999999999996,  1.500000)

}

filament_999[549] {

  pt3dclear()

  pt3dadd(451.644, 435.53999999999996, 55.37,  1.500000)

  pt3dadd(455.304, 430.416, 55.37,  1.500000)

}

filament_999[550] {

  pt3dclear()

  pt3dadd(448.716, 440.664, 55.37,  1.500000)

  pt3dadd(453.108, 439.932, 58.31,  1.500000)

}

filament_999[551] {

  pt3dclear()

  pt3dadd(448.716, 440.664, 55.37,  1.500000)

  pt3dadd(451.644, 435.53999999999996, 55.37,  1.500000)

}

filament_999[552] {

  pt3dclear()

  pt3dadd(444.324, 444.324, 54.879999999999995,  1.500000)

  pt3dadd(448.716, 440.664, 55.37,  1.500000)

}

filament_999[553] {

  pt3dclear()

  pt3dadd(438.468, 445.056, 53.9,  1.500000)

  pt3dadd(444.324, 444.324, 54.879999999999995,  1.500000)

}

filament_999[554] {

  pt3dclear()

  pt3dadd(432.61199999999997, 444.324, 53.9,  1.500000)

  pt3dadd(438.468, 445.056, 53.9,  1.500000)

}

filament_999[555] {

  pt3dclear()

  pt3dadd(426.756, 442.128, 52.92,  1.500000)

  pt3dadd(432.61199999999997, 444.324, 53.9,  1.500000)

}

filament_999[556] {

  pt3dclear()

  pt3dadd(417.24, 426.024, 50.96,  1.500000)

  pt3dadd(410.652, 426.024, 50.96,  1.500000)

}

filament_999[557] {

  pt3dclear()

  pt3dadd(422.364, 429.68399999999997, 50.96,  1.500000)

  pt3dadd(417.24, 426.024, 50.96,  1.500000)

}

filament_999[558] {

  pt3dclear()

  pt3dadd(423.828, 434.808, 50.96,  1.500000)

  pt3dadd(422.364, 429.68399999999997, 50.96,  1.500000)

}

filament_999[559] {

  pt3dclear()

  pt3dadd(423.828, 439.932, 50.96,  1.500000)

  pt3dadd(423.828, 434.808, 50.96,  1.500000)

}

filament_999[560] {

  pt3dclear()

  pt3dadd(423.828, 439.932, 50.96,  1.500000)

  pt3dadd(426.756, 442.128, 52.92,  1.500000)

}

filament_999[561] {

  pt3dclear()

  pt3dadd(418.704, 439.932, 50.47,  1.500000)

  pt3dadd(423.828, 439.932, 50.96,  1.500000)

}

filament_999[562] {

  pt3dclear()

  pt3dadd(412.116, 439.2, 49.0,  1.500000)

  pt3dadd(418.704, 439.932, 50.47,  1.500000)

}

filament_999[563] {

  pt3dclear()

  pt3dadd(406.992, 435.53999999999996, 47.53,  1.500000)

  pt3dadd(412.116, 439.2, 49.0,  1.500000)

}

filament_999[564] {

  pt3dclear()

  pt3dadd(401.13599999999997, 434.07599999999996, 45.08,  1.500000)

  pt3dadd(406.992, 435.53999999999996, 47.53,  1.500000)

}

filament_999[565] {

  pt3dclear()

  pt3dadd(394.548, 434.07599999999996, 41.16,  1.500000)

  pt3dadd(401.13599999999997, 434.07599999999996, 45.08,  1.500000)

}

filament_999[566] {

  pt3dclear()

  pt3dadd(434.808, 510.936, 58.8,  1.500000)

  pt3dadd(435.53999999999996, 508.008, 61.25,  1.500000)

}

filament_999[567] {

  pt3dclear()

  pt3dadd(434.808, 510.936, 58.8,  1.500000)

  pt3dadd(439.2, 510.936, 60.269999999999996,  1.500000)

}

filament_999[568] {

  pt3dclear()

  pt3dadd(432.61199999999997, 516.06, 58.31,  1.500000)

  pt3dadd(434.808, 510.936, 58.8,  1.500000)

}

filament_999[569] {

  pt3dclear()

  pt3dadd(429.68399999999997, 520.452, 57.82,  1.500000)

  pt3dadd(432.61199999999997, 516.06, 58.31,  1.500000)

}

filament_999[570] {

  pt3dclear()

  pt3dadd(426.024, 522.648, 57.33,  1.500000)

  pt3dadd(429.68399999999997, 520.452, 57.82,  1.500000)

}

filament_999[571] {

  pt3dclear()

  pt3dadd(422.364, 518.9879999999999, 57.33,  1.500000)

  pt3dadd(426.024, 522.648, 57.33,  1.500000)

}

filament_999[572] {

  pt3dclear()

  pt3dadd(422.364, 518.9879999999999, 57.33,  1.500000)

  pt3dadd(418.704, 517.524, 60.269999999999996,  1.500000)

}

filament_999[573] {

  pt3dclear()

  pt3dadd(421.632, 513.132, 56.839999999999996,  1.500000)

  pt3dadd(422.364, 518.9879999999999, 57.33,  1.500000)

}

filament_999[574] {

  pt3dclear()

  pt3dadd(420.9, 507.276, 56.35,  1.500000)

  pt3dadd(421.632, 513.132, 56.839999999999996,  1.500000)

}

filament_999[575] {

  pt3dclear()

  pt3dadd(420.168, 501.42, 55.37,  1.500000)

  pt3dadd(420.9, 507.276, 56.35,  1.500000)

}

filament_999[576] {

  pt3dclear()

  pt3dadd(417.24, 496.296, 54.879999999999995,  1.500000)

  pt3dadd(420.168, 501.42, 55.37,  1.500000)

}

filament_999[577] {

  pt3dclear()

  pt3dadd(417.24, 496.296, 54.879999999999995,  1.500000)

  pt3dadd(417.24, 493.368, 59.29,  1.500000)

}

filament_999[578] {

  pt3dclear()

  pt3dadd(414.312, 491.904, 54.39,  1.500000)

  pt3dadd(417.24, 496.296, 54.879999999999995,  1.500000)

}

filament_999[579] {

  pt3dclear()

  pt3dadd(409.92, 488.24399999999997, 54.39,  1.500000)

  pt3dadd(414.312, 491.904, 54.39,  1.500000)

}

filament_999[580] {

  pt3dclear()

  pt3dadd(404.796, 485.316, 54.39,  1.500000)

  pt3dadd(409.92, 488.24399999999997, 54.39,  1.500000)

}

filament_999[581] {

  pt3dclear()

  pt3dadd(402.59999999999997, 480.192, 53.9,  1.500000)

  pt3dadd(404.796, 485.316, 54.39,  1.500000)

}

filament_999[582] {

  pt3dclear()

  pt3dadd(397.476, 477.264, 53.9,  1.500000)

  pt3dadd(402.59999999999997, 480.192, 53.9,  1.500000)

}

filament_999[583] {

  pt3dclear()

  pt3dadd(392.352, 472.872, 52.92,  1.500000)

  pt3dadd(397.476, 477.264, 53.9,  1.500000)

}

filament_999[584] {

  pt3dclear()

  pt3dadd(395.28, 598.776, 66.15,  1.500000)

  pt3dadd(398.94, 603.168, 66.64,  1.500000)

}

filament_999[585] {

  pt3dclear()

  pt3dadd(392.352, 595.116, 64.67999999999999,  1.500000)

  pt3dadd(395.28, 598.776, 66.15,  1.500000)

}

filament_999[586] {

  pt3dclear()

  pt3dadd(390.156, 591.456, 62.23,  1.500000)

  pt3dadd(392.352, 595.116, 64.67999999999999,  1.500000)

}

filament_999[587] {

  pt3dclear()

  pt3dadd(390.156, 591.456, 62.23,  1.500000)

  pt3dadd(389.424, 593.652, 62.23,  1.500000)

}

filament_999[588] {

  pt3dclear()

  pt3dadd(404.796, 580.476, 65.66,  1.500000)

  pt3dadd(409.188, 578.28, 64.19,  1.500000)

}

filament_999[589] {

  pt3dclear()

  pt3dadd(399.67199999999997, 584.8679999999999, 65.17,  1.500000)

  pt3dadd(404.796, 580.476, 65.66,  1.500000)

}

filament_999[590] {

  pt3dclear()

  pt3dadd(393.816, 587.7959999999999, 64.67999999999999,  1.500000)

  pt3dadd(399.67199999999997, 584.8679999999999, 65.17,  1.500000)

}

filament_999[591] {

  pt3dclear()

  pt3dadd(389.424, 587.7959999999999, 63.21,  1.500000)

  pt3dadd(390.156, 591.456, 62.23,  1.500000)

}

filament_999[592] {

  pt3dclear()

  pt3dadd(389.424, 587.7959999999999, 63.21,  1.500000)

  pt3dadd(393.816, 587.7959999999999, 64.67999999999999,  1.500000)

}

filament_999[593] {

  pt3dclear()

  pt3dadd(389.424, 587.7959999999999, 63.21,  1.500000)

  pt3dadd(390.156, 583.404, 61.74,  1.500000)

}

filament_999[594] {

  pt3dclear()

  pt3dadd(385.032, 584.136, 62.23,  1.500000)

  pt3dadd(389.424, 587.7959999999999, 63.21,  1.500000)

}

filament_999[595] {

  pt3dclear()

  pt3dadd(382.836, 579.744, 58.8,  1.500000)

  pt3dadd(385.032, 584.136, 62.23,  1.500000)

}

filament_999[596] {

  pt3dclear()

  pt3dadd(338.916, 256.932, 39.69,  1.500000)

  pt3dadd(340.38, 265.716, 41.16,  1.500000)

}

filament_999[597] {

  pt3dclear()

  pt3dadd(340.38, 265.716, 41.16,  1.500000)

  pt3dadd(343.308, 277.428, 39.69,  1.500000)

}

filament_999[598] {

  pt3dclear()

  pt3dadd(343.308, 277.428, 39.69,  1.500000)

  pt3dadd(346.236, 289.14, 39.69,  1.500000)

}

filament_999[599] {

  pt3dclear()

  pt3dadd(346.236, 289.14, 39.69,  1.500000)

  pt3dadd(349.164, 300.852, 39.69,  1.500000)

}

filament_999[600] {

  pt3dclear()

  pt3dadd(349.164, 300.852, 39.69,  1.500000)

  pt3dadd(352.092, 313.296, 40.18,  1.500000)

}

filament_999[601] {

  pt3dclear()

  pt3dadd(352.092, 313.296, 40.18,  1.500000)

  pt3dadd(355.02, 325.74, 38.22,  1.500000)

}

filament_999[602] {

  pt3dclear()

  pt3dadd(355.02, 325.74, 38.22,  1.500000)

  pt3dadd(360.144, 338.18399999999997, 37.24,  1.500000)

}

filament_999[603] {

  pt3dclear()

  pt3dadd(360.144, 338.18399999999997, 37.24,  1.500000)

  pt3dadd(363.804, 346.968, 38.22,  1.500000)

}

filament_999[604] {

  pt3dclear()

  pt3dadd(363.804, 346.968, 38.22,  1.500000)

  pt3dadd(366.73199999999997, 354.288, 37.73,  1.500000)

}

filament_999[605] {

  pt3dclear()

  pt3dadd(366.73199999999997, 354.288, 37.73,  1.500000)

  pt3dadd(368.19599999999997, 361.608, 37.73,  1.500000)

}

filament_999[606] {

  pt3dclear()

  pt3dadd(368.19599999999997, 361.608, 37.73,  1.500000)

  pt3dadd(368.928, 370.392, 37.24,  1.500000)

}

filament_999[607] {

  pt3dclear()

  pt3dadd(368.928, 370.392, 37.24,  1.500000)

  pt3dadd(368.928, 379.176, 38.22,  1.500000)

}

filament_999[608] {

  pt3dclear()

  pt3dadd(368.928, 379.176, 38.22,  1.500000)

  pt3dadd(369.65999999999997, 388.692, 38.71,  1.500000)

}

filament_999[609] {

  pt3dclear()

  pt3dadd(369.65999999999997, 388.692, 38.71,  1.500000)

  pt3dadd(371.12399999999997, 398.94, 38.71,  1.500000)

}

filament_999[610] {

  pt3dclear()

  pt3dadd(371.12399999999997, 398.94, 38.71,  1.500000)

  pt3dadd(372.58799999999997, 409.188, 38.71,  1.500000)

}

filament_999[611] {

  pt3dclear()

  pt3dadd(372.58799999999997, 409.188, 38.71,  1.500000)

  pt3dadd(374.784, 410.652, 48.019999999999996,  1.500000)

}

filament_999[612] {

  pt3dclear()

  pt3dadd(372.58799999999997, 409.188, 38.71,  1.500000)

  pt3dadd(374.784, 419.436, 39.69,  1.500000)

}

filament_999[613] {

  pt3dclear()

  pt3dadd(372.58799999999997, 409.188, 38.71,  1.500000)

  pt3dadd(371.856, 412.116, 41.16,  1.500000)

}

filament_999[614] {

  pt3dclear()

  pt3dadd(374.784, 419.436, 39.69,  1.500000)

  pt3dadd(385.032, 436.272, 39.69,  1.500000)

}

filament_999[615] {

  pt3dclear()

  pt3dadd(385.032, 436.272, 39.69,  1.500000)

  pt3dadd(389.424, 434.07599999999996, 37.73,  1.500000)

}

filament_999[616] {

  pt3dclear()

  pt3dadd(385.032, 436.272, 39.69,  1.500000)

  pt3dadd(385.764, 441.396, 41.16,  1.500000)

}

filament_999[617] {

  pt3dclear()

  pt3dadd(389.424, 434.07599999999996, 37.73,  1.500000)

  pt3dadd(394.548, 434.07599999999996, 41.16,  1.500000)

}

filament_999[618] {

  pt3dclear()

  pt3dadd(389.424, 434.07599999999996, 37.73,  1.500000)

  pt3dadd(390.156, 428.952, 36.75,  1.500000)

}

filament_999[619] {

  pt3dclear()

  pt3dadd(389.424, 434.07599999999996, 37.73,  1.500000)

  pt3dadd(389.424, 439.2, 35.769999999999996,  1.500000)

}

filament_999[620] {

  pt3dclear()

  pt3dadd(390.156, 428.952, 36.75,  1.500000)

  pt3dadd(390.156, 425.292, 34.79,  1.500000)

}

filament_999[621] {

  pt3dclear()

  pt3dadd(390.156, 425.292, 34.79,  1.500000)

  pt3dadd(389.424, 420.9, 34.3,  1.500000)

}

filament_999[622] {

  pt3dclear()

  pt3dadd(389.424, 420.9, 34.3,  1.500000)

  pt3dadd(388.692, 416.508, 34.3,  1.500000)

}

filament_999[623] {

  pt3dclear()

  pt3dadd(388.692, 416.508, 34.3,  1.500000)

  pt3dadd(388.692, 412.116, 34.3,  1.500000)

}

filament_999[624] {

  pt3dclear()

  pt3dadd(388.692, 412.116, 34.3,  1.500000)

  pt3dadd(389.424, 406.992, 34.3,  1.500000)

}

filament_999[625] {

  pt3dclear()

  pt3dadd(389.424, 406.992, 34.3,  1.500000)

  pt3dadd(390.156, 401.868, 33.81,  1.500000)

}

filament_999[626] {

  pt3dclear()

  pt3dadd(390.156, 401.868, 33.81,  1.500000)

  pt3dadd(390.888, 396.74399999999997, 33.81,  1.500000)

}

filament_999[627] {

  pt3dclear()

  pt3dadd(390.888, 396.74399999999997, 33.81,  1.500000)

  pt3dadd(390.888, 390.888, 33.81,  1.500000)

}

filament_999[628] {

  pt3dclear()

  pt3dadd(390.888, 390.888, 33.81,  1.500000)

  pt3dadd(390.156, 385.032, 33.81,  1.500000)

}

filament_999[629] {

  pt3dclear()

  pt3dadd(390.156, 385.032, 33.81,  1.500000)

  pt3dadd(389.424, 379.176, 33.81,  1.500000)

}

filament_999[630] {

  pt3dclear()

  pt3dadd(389.424, 379.176, 33.81,  1.500000)

  pt3dadd(389.424, 373.32, 33.81,  1.500000)

}

filament_999[631] {

  pt3dclear()

  pt3dadd(389.424, 373.32, 33.81,  1.500000)

  pt3dadd(389.424, 367.464, 33.81,  1.500000)

}

filament_999[632] {

  pt3dclear()

  pt3dadd(389.424, 367.464, 33.81,  1.500000)

  pt3dadd(389.424, 361.608, 33.81,  1.500000)

}

filament_999[633] {

  pt3dclear()

  pt3dadd(389.424, 361.608, 33.81,  1.500000)

  pt3dadd(389.424, 355.752, 33.81,  1.500000)

}

filament_999[634] {

  pt3dclear()

  pt3dadd(389.424, 355.752, 33.81,  1.500000)

  pt3dadd(390.888, 349.164, 33.81,  1.500000)

}

filament_999[635] {

  pt3dclear()

  pt3dadd(390.888, 349.164, 33.81,  1.500000)

  pt3dadd(392.352, 342.57599999999996, 33.81,  1.500000)

}

filament_999[636] {

  pt3dclear()

  pt3dadd(392.352, 342.57599999999996, 33.81,  1.500000)

  pt3dadd(393.816, 335.988, 33.81,  1.500000)

}

filament_999[637] {

  pt3dclear()

  pt3dadd(393.816, 335.988, 33.81,  1.500000)

  pt3dadd(394.548, 328.668, 33.81,  1.500000)

}

filament_999[638] {

  pt3dclear()

  pt3dadd(394.548, 328.668, 33.81,  1.500000)

  pt3dadd(395.28, 321.348, 33.81,  1.500000)

}

filament_999[639] {

  pt3dclear()

  pt3dadd(395.28, 321.348, 33.81,  1.500000)

  pt3dadd(397.476, 314.028, 33.81,  1.500000)

}

filament_999[640] {

  pt3dclear()

  pt3dadd(397.476, 314.028, 33.81,  1.500000)

  pt3dadd(399.67199999999997, 306.70799999999997, 33.81,  1.500000)

}

filament_999[641] {

  pt3dclear()

  pt3dadd(399.67199999999997, 306.70799999999997, 33.81,  1.500000)

  pt3dadd(400.404, 299.388, 33.81,  1.500000)

}

filament_999[642] {

  pt3dclear()

  pt3dadd(400.404, 299.388, 33.81,  1.500000)

  pt3dadd(401.13599999999997, 292.068, 33.81,  1.500000)

}

filament_999[643] {

  pt3dclear()

  pt3dadd(401.13599999999997, 292.068, 33.81,  1.500000)

  pt3dadd(401.13599999999997, 284.748, 33.81,  1.500000)

}

filament_999[644] {

  pt3dclear()

  pt3dadd(401.13599999999997, 284.748, 33.81,  1.500000)

  pt3dadd(401.13599999999997, 277.428, 33.32,  1.500000)

}

filament_999[645] {

  pt3dclear()

  pt3dadd(401.13599999999997, 277.428, 33.32,  1.500000)

  pt3dadd(401.13599999999997, 270.108, 33.32,  1.500000)

}

filament_999[646] {

  pt3dclear()

  pt3dadd(401.13599999999997, 270.108, 33.32,  1.500000)

  pt3dadd(401.13599999999997, 262.788, 33.32,  1.500000)

}

filament_999[647] {

  pt3dclear()

  pt3dadd(401.13599999999997, 262.788, 33.32,  1.500000)

  pt3dadd(401.13599999999997, 255.468, 33.32,  1.500000)

}

filament_999[648] {

  pt3dclear()

  pt3dadd(401.13599999999997, 255.468, 33.32,  1.500000)

  pt3dadd(401.13599999999997, 248.148, 33.32,  1.500000)

}

filament_999[649] {

  pt3dclear()

  pt3dadd(401.13599999999997, 248.148, 33.32,  1.500000)

  pt3dadd(401.13599999999997, 240.828, 33.32,  1.500000)

}

filament_999[650] {

  pt3dclear()

  pt3dadd(401.13599999999997, 240.828, 33.32,  1.500000)

  pt3dadd(400.404, 233.50799999999998, 33.32,  1.500000)

}

filament_999[651] {

  pt3dclear()

  pt3dadd(400.404, 233.50799999999998, 33.32,  1.500000)

  pt3dadd(398.94, 226.92, 33.32,  1.500000)

}

filament_999[652] {

  pt3dclear()

  pt3dadd(398.94, 226.92, 33.32,  1.500000)

  pt3dadd(398.20799999999997, 219.6, 33.32,  1.500000)

}

filament_999[653] {

  pt3dclear()

  pt3dadd(398.20799999999997, 219.6, 33.32,  1.500000)

  pt3dadd(397.476, 212.28, 33.32,  1.500000)

}

filament_999[654] {

  pt3dclear()

  pt3dadd(397.476, 212.28, 33.32,  1.500000)

  pt3dadd(397.476, 204.96, 33.32,  1.500000)

}

filament_999[655] {

  pt3dclear()

  pt3dadd(397.476, 204.96, 33.32,  1.500000)

  pt3dadd(397.476, 197.64, 33.32,  1.500000)

}

filament_999[656] {

  pt3dclear()

  pt3dadd(397.476, 197.64, 33.32,  1.500000)

  pt3dadd(397.476, 190.32, 33.32,  1.500000)

}

filament_999[657] {

  pt3dclear()

  pt3dadd(397.476, 190.32, 33.32,  1.500000)

  pt3dadd(397.476, 183.0, 33.32,  1.500000)

}

filament_999[658] {

  pt3dclear()

  pt3dadd(397.476, 183.0, 33.32,  1.500000)

  pt3dadd(397.476, 175.68, 33.32,  1.500000)

}

filament_999[659] {

  pt3dclear()

  pt3dadd(397.476, 175.68, 33.32,  1.500000)

  pt3dadd(397.476, 168.35999999999999, 33.32,  1.500000)

}

filament_999[660] {

  pt3dclear()

  pt3dadd(397.476, 168.35999999999999, 33.32,  1.500000)

  pt3dadd(398.94, 161.04, 34.3,  1.500000)

}

filament_999[661] {

  pt3dclear()

  pt3dadd(398.94, 161.04, 34.3,  1.500000)

  pt3dadd(399.67199999999997, 153.72, 34.79,  1.500000)

}

filament_999[662] {

  pt3dclear()

  pt3dadd(399.67199999999997, 153.72, 34.79,  1.500000)

  pt3dadd(400.404, 146.4, 35.769999999999996,  1.500000)

}

filament_999[663] {

  pt3dclear()

  pt3dadd(400.404, 146.4, 35.769999999999996,  1.500000)

  pt3dadd(401.13599999999997, 139.07999999999998, 35.769999999999996,  1.500000)

}

filament_999[664] {

  pt3dclear()

  pt3dadd(401.13599999999997, 139.07999999999998, 35.769999999999996,  1.500000)

  pt3dadd(401.868, 131.76, 36.75,  1.500000)

}

filament_999[665] {

  pt3dclear()

  pt3dadd(401.868, 131.76, 36.75,  1.500000)

  pt3dadd(402.59999999999997, 124.44, 38.22,  1.500000)

}

filament_999[666] {

  pt3dclear()

  pt3dadd(402.59999999999997, 124.44, 38.22,  1.500000)

  pt3dadd(402.59999999999997, 117.12, 38.22,  1.500000)

}

filament_999[667] {

  pt3dclear()

  pt3dadd(402.59999999999997, 117.12, 38.22,  1.500000)

  pt3dadd(402.59999999999997, 109.8, 39.2,  1.500000)

}

filament_999[668] {

  pt3dclear()

  pt3dadd(402.59999999999997, 109.8, 39.2,  1.500000)

  pt3dadd(402.59999999999997, 102.48, 39.2,  1.500000)

}

filament_999[669] {

  pt3dclear()

  pt3dadd(402.59999999999997, 102.48, 39.2,  1.500000)

  pt3dadd(403.332, 94.428, 39.2,  1.500000)

}

filament_999[670] {

  pt3dclear()

  pt3dadd(403.332, 94.428, 39.2,  1.500000)

  pt3dadd(404.06399999999996, 86.376, 39.2,  1.500000)

}

filament_999[671] {

  pt3dclear()

  pt3dadd(404.06399999999996, 86.376, 39.2,  1.500000)

  pt3dadd(404.796, 78.324, 39.2,  1.500000)

}

filament_999[672] {

  pt3dclear()

  pt3dadd(404.796, 78.324, 39.2,  1.500000)

  pt3dadd(403.332, 70.27199999999999, 39.2,  1.500000)

}

filament_999[673] {

  pt3dclear()

  pt3dadd(403.332, 70.27199999999999, 39.2,  1.500000)

  pt3dadd(401.868, 62.22, 39.2,  1.500000)

}

filament_999[674] {

  pt3dclear()

  pt3dadd(401.868, 62.22, 39.2,  1.500000)

  pt3dadd(399.67199999999997, 54.168, 39.2,  1.500000)

}

filament_999[675] {

  pt3dclear()

  pt3dadd(399.67199999999997, 54.168, 39.2,  1.500000)

  pt3dadd(397.476, 46.116, 39.2,  1.500000)

}

filament_999[676] {

  pt3dclear()

  pt3dadd(397.476, 46.116, 39.2,  1.500000)

  pt3dadd(395.28, 38.064, 39.2,  1.500000)

}

filament_999[677] {

  pt3dclear()

  pt3dadd(395.28, 38.064, 39.2,  1.500000)

  pt3dadd(394.548, 29.28, 39.69,  1.500000)

}

filament_999[678] {

  pt3dclear()

  pt3dadd(394.548, 29.28, 39.69,  1.500000)

  pt3dadd(394.548, 20.496, 39.69,  1.500000)

}

filament_999[679] {

  pt3dclear()

  pt3dadd(394.548, 20.496, 39.69,  1.500000)

  pt3dadd(393.084, 11.712, 39.69,  1.500000)

}

filament_999[680] {

  pt3dclear()

  pt3dadd(393.084, 11.712, 39.69,  1.500000)

  pt3dadd(390.888, 2.928, 39.69,  1.500000)

}

filament_999[681] {

  pt3dclear()

  pt3dadd(385.764, 441.396, 41.16,  1.500000)

  pt3dadd(386.496, 448.716, 43.61,  1.500000)

}

filament_999[682] {

  pt3dclear()

  pt3dadd(386.496, 448.716, 43.61,  1.500000)

  pt3dadd(387.228, 455.304, 46.55,  1.500000)

}

filament_999[683] {

  pt3dclear()

  pt3dadd(387.228, 455.304, 46.55,  1.500000)

  pt3dadd(388.692, 461.892, 48.51,  1.500000)

}

filament_999[684] {

  pt3dclear()

  pt3dadd(388.692, 461.892, 48.51,  1.500000)

  pt3dadd(388.692, 468.48, 51.449999999999996,  1.500000)

}

filament_999[685] {

  pt3dclear()

  pt3dadd(388.692, 468.48, 51.449999999999996,  1.500000)

  pt3dadd(392.352, 472.872, 52.92,  1.500000)

}

filament_999[686] {

  pt3dclear()

  pt3dadd(388.692, 468.48, 51.449999999999996,  1.500000)

  pt3dadd(385.764, 474.336, 52.43,  1.500000)

}

filament_999[687] {

  pt3dclear()

  pt3dadd(385.764, 474.336, 52.43,  1.500000)

  pt3dadd(382.836, 480.192, 52.92,  1.500000)

}

filament_999[688] {

  pt3dclear()

  pt3dadd(382.836, 480.192, 52.92,  1.500000)

  pt3dadd(381.372, 486.78, 52.92,  1.500000)

}

filament_999[689] {

  pt3dclear()

  pt3dadd(381.372, 486.78, 52.92,  1.500000)

  pt3dadd(379.908, 493.368, 52.92,  1.500000)

}

filament_999[690] {

  pt3dclear()

  pt3dadd(379.908, 493.368, 52.92,  1.500000)

  pt3dadd(379.908, 499.956, 52.92,  1.500000)

}

filament_999[691] {

  pt3dclear()

  pt3dadd(379.908, 499.956, 52.92,  1.500000)

  pt3dadd(379.908, 505.08, 53.41,  1.500000)

}

filament_999[692] {

  pt3dclear()

  pt3dadd(379.908, 505.08, 53.41,  1.500000)

  pt3dadd(383.568, 508.008, 53.41,  1.500000)

}

filament_999[693] {

  pt3dclear()

  pt3dadd(379.908, 505.08, 53.41,  1.500000)

  pt3dadd(374.05199999999996, 506.544, 54.39,  1.500000)

}

filament_999[694] {

  pt3dclear()

  pt3dadd(383.568, 508.008, 53.41,  1.500000)

  pt3dadd(385.764, 512.4, 53.41,  1.500000)

}

filament_999[695] {

  pt3dclear()

  pt3dadd(385.764, 512.4, 53.41,  1.500000)

  pt3dadd(388.692, 517.524, 53.41,  1.500000)

}

filament_999[696] {

  pt3dclear()

  pt3dadd(388.692, 517.524, 53.41,  1.500000)

  pt3dadd(393.084, 521.9159999999999, 53.9,  1.500000)

}

filament_999[697] {

  pt3dclear()

  pt3dadd(393.084, 521.9159999999999, 53.9,  1.500000)

  pt3dadd(396.74399999999997, 526.308, 53.41,  1.500000)

}

filament_999[698] {

  pt3dclear()

  pt3dadd(396.74399999999997, 526.308, 53.41,  1.500000)

  pt3dadd(398.20799999999997, 531.432, 53.9,  1.500000)

}

filament_999[699] {

  pt3dclear()

  pt3dadd(398.20799999999997, 531.432, 53.9,  1.500000)

  pt3dadd(395.28, 532.896, 56.35,  1.500000)

}

filament_999[700] {

  pt3dclear()

  pt3dadd(398.20799999999997, 531.432, 53.9,  1.500000)

  pt3dadd(398.20799999999997, 538.02, 53.9,  1.500000)

}

filament_999[701] {

  pt3dclear()

  pt3dadd(398.20799999999997, 538.02, 53.9,  1.500000)

  pt3dadd(398.20799999999997, 542.412, 53.9,  1.500000)

}

filament_999[702] {

  pt3dclear()

  pt3dadd(374.05199999999996, 506.544, 54.39,  1.500000)

  pt3dadd(368.19599999999997, 509.472, 54.39,  1.500000)

}

filament_999[703] {

  pt3dclear()

  pt3dadd(368.19599999999997, 509.472, 54.39,  1.500000)

  pt3dadd(362.34, 512.4, 54.39,  1.500000)

}

filament_999[704] {

  pt3dclear()

  pt3dadd(362.34, 512.4, 54.39,  1.500000)

  pt3dadd(357.948, 516.06, 54.39,  1.500000)

}

filament_999[705] {

  pt3dclear()

  pt3dadd(357.948, 516.06, 54.39,  1.500000)

  pt3dadd(355.752, 519.72, 54.39,  1.500000)

}

filament_999[706] {

  pt3dclear()

  pt3dadd(355.752, 519.72, 54.39,  1.500000)

  pt3dadd(352.824, 516.06, 53.9,  1.500000)

}

filament_999[707] {

  pt3dclear()

  pt3dadd(355.752, 519.72, 54.39,  1.500000)

  pt3dadd(354.288, 525.576, 54.39,  1.500000)

}

filament_999[708] {

  pt3dclear()

  pt3dadd(354.288, 525.576, 54.39,  1.500000)

  pt3dadd(354.288, 532.164, 54.39,  1.500000)

}

filament_999[709] {

  pt3dclear()

  pt3dadd(354.288, 532.164, 54.39,  1.500000)

  pt3dadd(350.628, 532.896, 49.49,  1.500000)

}

filament_999[710] {

  pt3dclear()

  pt3dadd(354.288, 532.164, 54.39,  1.500000)

  pt3dadd(357.948, 537.288, 54.39,  1.500000)

}

filament_999[711] {

  pt3dclear()

  pt3dadd(357.948, 537.288, 54.39,  1.500000)

  pt3dadd(361.608, 542.412, 54.39,  1.500000)

}

filament_999[712] {

  pt3dclear()

  pt3dadd(361.608, 542.412, 54.39,  1.500000)

  pt3dadd(365.268, 547.536, 54.39,  1.500000)

}

filament_999[713] {

  pt3dclear()

  pt3dadd(365.268, 547.536, 54.39,  1.500000)

  pt3dadd(368.928, 553.3919999999999, 54.39,  1.500000)

}

filament_999[714] {

  pt3dclear()

  pt3dadd(368.928, 553.3919999999999, 54.39,  1.500000)

  pt3dadd(371.12399999999997, 559.98, 54.39,  1.500000)

}

filament_999[715] {

  pt3dclear()

  pt3dadd(371.12399999999997, 559.98, 54.39,  1.500000)

  pt3dadd(372.58799999999997, 567.3, 55.37,  1.500000)

}

filament_999[716] {

  pt3dclear()

  pt3dadd(372.58799999999997, 567.3, 55.37,  1.500000)

  pt3dadd(374.784, 573.888, 55.86,  1.500000)

}

filament_999[717] {

  pt3dclear()

  pt3dadd(374.784, 573.888, 55.86,  1.500000)

  pt3dadd(379.176, 578.28, 57.33,  1.500000)

}

filament_999[718] {

  pt3dclear()

  pt3dadd(379.176, 578.28, 57.33,  1.500000)

  pt3dadd(382.836, 579.744, 58.8,  1.500000)

}

filament_999[719] {

  pt3dclear()

  pt3dadd(445.056, 390.156, 64.19,  1.500000)

  pt3dadd(450.18, 389.424, 64.19,  1.500000)

}

filament_999[720] {

  pt3dclear()

  pt3dadd(450.18, 389.424, 64.19,  1.500000)

  pt3dadd(457.5, 390.888, 64.19,  1.500000)

}

filament_999[721] {

  pt3dclear()

  pt3dadd(457.5, 390.888, 64.19,  1.500000)

  pt3dadd(463.356, 390.156, 64.19,  1.500000)

}

filament_999[722] {

  pt3dclear()

  pt3dadd(463.356, 390.156, 64.19,  1.500000)

  pt3dadd(469.944, 390.156, 64.19,  1.500000)

}

filament_999[723] {

  pt3dclear()

  pt3dadd(448.716, 553.3919999999999, 73.01,  1.500000)

  pt3dadd(443.592, 555.588, 73.01,  1.500000)

}

filament_999[724] {

  pt3dclear()

  pt3dadd(443.592, 555.588, 73.01,  1.500000)

  pt3dadd(439.932, 557.052, 73.01,  1.500000)

}

filament_999[725] {

  pt3dclear()

  pt3dadd(499.956, 576.084, 60.76,  1.500000)

  pt3dadd(503.616, 570.228, 60.269999999999996,  1.500000)

}

filament_999[726] {

  pt3dclear()

  pt3dadd(503.616, 570.228, 60.269999999999996,  1.500000)

  pt3dadd(505.08, 563.64, 60.269999999999996,  1.500000)

}

filament_999[727] {

  pt3dclear()

  pt3dadd(505.08, 563.64, 60.269999999999996,  1.500000)

  pt3dadd(506.544, 557.052, 60.269999999999996,  1.500000)

}

filament_999[728] {

  pt3dclear()

  pt3dadd(506.544, 557.052, 60.269999999999996,  1.500000)

  pt3dadd(506.544, 551.196, 60.269999999999996,  1.500000)

}

filament_999[729] {

  pt3dclear()

  pt3dadd(506.544, 551.196, 60.269999999999996,  1.500000)

  pt3dadd(504.348, 546.072, 60.269999999999996,  1.500000)

}

filament_999[730] {

  pt3dclear()

  pt3dadd(453.108, 490.44, 72.52,  1.500000)

  pt3dadd(460.428, 492.63599999999997, 73.01,  1.500000)

}

filament_999[731] {

  pt3dclear()

  pt3dadd(450.18, 483.12, 70.56,  1.500000)

  pt3dadd(456.768, 480.192, 70.56,  1.500000)

}

filament_999[732] {

  pt3dclear()

  pt3dadd(448.716, 196.176, 49.0,  1.500000)

  pt3dadd(450.18, 189.588, 54.879999999999995,  1.500000)

}

filament_999[733] {

  pt3dclear()

  pt3dadd(448.716, 196.176, 49.0,  1.500000)

  pt3dadd(447.252, 190.32, 51.94,  1.500000)

}

filament_999[734] {

  pt3dclear()

  pt3dadd(447.252, 190.32, 51.94,  1.500000)

  pt3dadd(445.056, 185.928, 52.92,  1.500000)

}

filament_999[735] {

  pt3dclear()

  pt3dadd(445.056, 185.928, 52.92,  1.500000)

  pt3dadd(443.592, 180.804, 54.879999999999995,  1.500000)

}

filament_999[736] {

  pt3dclear()

  pt3dadd(443.592, 180.804, 54.879999999999995,  1.500000)

  pt3dadd(442.128, 174.948, 55.86,  1.500000)

}

filament_999[737] {

  pt3dclear()

  pt3dadd(442.128, 174.948, 55.86,  1.500000)

  pt3dadd(439.932, 169.09199999999998, 56.839999999999996,  1.500000)

}

filament_999[738] {

  pt3dclear()

  pt3dadd(439.932, 169.09199999999998, 56.839999999999996,  1.500000)

  pt3dadd(437.736, 163.968, 57.82,  1.500000)

}

filament_999[739] {

  pt3dclear()

  pt3dadd(437.736, 163.968, 57.82,  1.500000)

  pt3dadd(442.128, 162.504, 59.78,  1.500000)

}

filament_999[740] {

  pt3dclear()

  pt3dadd(437.736, 163.968, 57.82,  1.500000)

  pt3dadd(434.808, 159.576, 58.8,  1.500000)

}

filament_999[741] {

  pt3dclear()

  pt3dadd(434.808, 159.576, 58.8,  1.500000)

  pt3dadd(433.344, 153.72, 59.78,  1.500000)

}

filament_999[742] {

  pt3dclear()

  pt3dadd(433.344, 153.72, 59.78,  1.500000)

  pt3dadd(432.61199999999997, 147.132, 60.76,  1.500000)

}

filament_999[743] {

  pt3dclear()

  pt3dadd(432.61199999999997, 147.132, 60.76,  1.500000)

  pt3dadd(431.88, 139.07999999999998, 60.76,  1.500000)

}

filament_999[744] {

  pt3dclear()

  pt3dadd(431.88, 139.07999999999998, 60.76,  1.500000)

  pt3dadd(429.68399999999997, 132.492, 60.76,  1.500000)

}

filament_999[745] {

  pt3dclear()

  pt3dadd(429.68399999999997, 132.492, 60.76,  1.500000)

  pt3dadd(428.21999999999997, 125.172, 60.76,  1.500000)

}

filament_999[746] {

  pt3dclear()

  pt3dadd(428.21999999999997, 125.172, 60.76,  1.500000)

  pt3dadd(425.292, 117.852, 61.74,  1.500000)

}

filament_999[747] {

  pt3dclear()

  pt3dadd(425.292, 117.852, 61.74,  1.500000)

  pt3dadd(423.096, 109.8, 62.72,  1.500000)

}

filament_999[748] {

  pt3dclear()

  pt3dadd(423.096, 109.8, 62.72,  1.500000)

  pt3dadd(420.168, 102.48, 62.72,  1.500000)

}

filament_999[749] {

  pt3dclear()

  pt3dadd(420.168, 102.48, 62.72,  1.500000)

  pt3dadd(417.24, 91.5, 62.72,  1.500000)

}

filament_999[750] {

  pt3dclear()

  pt3dadd(417.24, 91.5, 62.72,  1.500000)

  pt3dadd(415.044, 84.17999999999999, 63.699999999999996,  1.500000)

}

filament_999[751] {

  pt3dclear()

  pt3dadd(415.044, 84.17999999999999, 63.699999999999996,  1.500000)

  pt3dadd(412.848, 76.86, 63.699999999999996,  1.500000)

}

filament_999[752] {

  pt3dclear()

  pt3dadd(412.848, 76.86, 63.699999999999996,  1.500000)

  pt3dadd(409.92, 69.53999999999999, 63.699999999999996,  1.500000)

}

filament_999[753] {

  pt3dclear()

  pt3dadd(409.92, 69.53999999999999, 63.699999999999996,  1.500000)

  pt3dadd(406.992, 62.22, 63.699999999999996,  1.500000)

}

filament_999[754] {

  pt3dclear()

  pt3dadd(406.992, 62.22, 63.699999999999996,  1.500000)

  pt3dadd(404.06399999999996, 54.9, 63.699999999999996,  1.500000)

}

filament_999[755] {

  pt3dclear()

  pt3dadd(404.06399999999996, 54.9, 63.699999999999996,  1.500000)

  pt3dadd(401.868, 46.116, 65.66,  1.500000)

}

filament_999[756] {

  pt3dclear()

  pt3dadd(401.868, 46.116, 65.66,  1.500000)

  pt3dadd(400.404, 36.6, 65.66,  1.500000)

}

filament_999[757] {

  pt3dclear()

  pt3dadd(400.404, 36.6, 65.66,  1.500000)

  pt3dadd(397.476, 27.816, 65.66,  1.500000)

}

filament_999[758] {

  pt3dclear()

  pt3dadd(397.476, 27.816, 65.66,  1.500000)

  pt3dadd(394.548, 19.032, 65.66,  1.500000)

}

filament_999[759] {

  pt3dclear()

  pt3dadd(394.548, 19.032, 65.66,  1.500000)

  pt3dadd(391.62, 10.248, 66.64,  1.500000)

}

filament_999[760] {

  pt3dclear()

  pt3dadd(391.62, 10.248, 66.64,  1.500000)

  pt3dadd(388.692, 1.464, 65.66,  1.500000)

}

filament_999[761] {

  pt3dclear()

  pt3dadd(442.128, 162.504, 59.78,  1.500000)

  pt3dadd(443.592, 157.38, 61.74,  1.500000)

}

filament_999[762] {

  pt3dclear()

  pt3dadd(443.592, 157.38, 61.74,  1.500000)

  pt3dadd(444.324, 150.792, 65.66,  1.500000)

}

filament_999[763] {

  pt3dclear()

  pt3dadd(444.324, 150.792, 65.66,  1.500000)

  pt3dadd(445.056, 144.936, 66.64,  1.500000)

}

filament_999[764] {

  pt3dclear()

  pt3dadd(445.056, 144.936, 66.64,  1.500000)

  pt3dadd(445.788, 138.34799999999998, 67.62,  1.500000)

}

filament_999[765] {

  pt3dclear()

  pt3dadd(445.788, 138.34799999999998, 67.62,  1.500000)

  pt3dadd(447.252, 131.028, 67.62,  1.500000)

}

filament_999[766] {

  pt3dclear()

  pt3dadd(447.252, 131.028, 67.62,  1.500000)

  pt3dadd(447.984, 122.976, 69.58,  1.500000)

}

filament_999[767] {

  pt3dclear()

  pt3dadd(447.984, 122.976, 69.58,  1.500000)

  pt3dadd(447.984, 114.92399999999999, 70.56,  1.500000)

}

filament_999[768] {

  pt3dclear()

  pt3dadd(447.984, 114.92399999999999, 70.56,  1.500000)

  pt3dadd(447.984, 106.14, 71.53999999999999,  1.500000)

}

filament_999[769] {

  pt3dclear()

  pt3dadd(447.984, 106.14, 71.53999999999999,  1.500000)

  pt3dadd(447.984, 97.356, 71.53999999999999,  1.500000)

}

filament_999[770] {

  pt3dclear()

  pt3dadd(447.984, 97.356, 71.53999999999999,  1.500000)

  pt3dadd(447.984, 88.572, 72.52,  1.500000)

}

filament_999[771] {

  pt3dclear()

  pt3dadd(447.984, 88.572, 72.52,  1.500000)

  pt3dadd(447.984, 79.788, 73.5,  1.500000)

}

filament_999[772] {

  pt3dclear()

  pt3dadd(447.984, 79.788, 73.5,  1.500000)

  pt3dadd(447.984, 71.004, 73.5,  1.500000)

}

filament_999[773] {

  pt3dclear()

  pt3dadd(447.984, 71.004, 73.5,  1.500000)

  pt3dadd(447.252, 62.22, 74.48,  1.500000)

}

filament_999[774] {

  pt3dclear()

  pt3dadd(447.252, 62.22, 74.48,  1.500000)

  pt3dadd(445.056, 52.704, 74.48,  1.500000)

}

filament_999[775] {

  pt3dclear()

  pt3dadd(445.056, 52.704, 74.48,  1.500000)

  pt3dadd(443.592, 43.188, 74.48,  1.500000)

}

filament_999[776] {

  pt3dclear()

  pt3dadd(443.592, 43.188, 74.48,  1.500000)

  pt3dadd(441.396, 32.94, 75.46,  1.500000)

}

filament_999[777] {

  pt3dclear()

  pt3dadd(441.396, 32.94, 75.46,  1.500000)

  pt3dadd(438.468, 22.692, 75.46,  1.500000)

}

filament_999[778] {

  pt3dclear()

  pt3dadd(438.468, 22.692, 75.46,  1.500000)

  pt3dadd(438.468, 12.443999999999999, 76.44,  1.500000)

}

filament_999[779] {

  pt3dclear()

  pt3dadd(438.468, 12.443999999999999, 76.44,  1.500000)

  pt3dadd(436.272, 2.928, 76.44,  1.500000)

}

filament_999[780] {

  pt3dclear()

  pt3dadd(450.18, 189.588, 54.879999999999995,  1.500000)

  pt3dadd(451.644, 185.196, 59.78,  1.500000)

}

filament_999[781] {

  pt3dclear()

  pt3dadd(451.644, 185.196, 59.78,  1.500000)

  pt3dadd(450.912, 179.34, 59.78,  1.500000)

}

filament_999[782] {

  pt3dclear()

  pt3dadd(450.912, 179.34, 59.78,  1.500000)

  pt3dadd(450.912, 173.484, 60.76,  1.500000)

}

filament_999[783] {

  pt3dclear()

  pt3dadd(450.912, 173.484, 60.76,  1.500000)

  pt3dadd(449.448, 167.628, 62.72,  1.500000)

}

filament_999[784] {

  pt3dclear()

  pt3dadd(449.448, 167.628, 62.72,  1.500000)

  pt3dadd(447.984, 161.772, 62.72,  1.500000)

}

filament_999[785] {

  pt3dclear()

  pt3dadd(447.984, 161.772, 62.72,  1.500000)

  pt3dadd(445.788, 156.648, 62.72,  1.500000)

}

filament_999[786] {

  pt3dclear()

  pt3dadd(445.788, 156.648, 62.72,  1.500000)

  pt3dadd(439.2, 155.184, 63.699999999999996,  1.500000)

}

filament_999[787] {

  pt3dclear()

  pt3dadd(439.2, 155.184, 63.699999999999996,  1.500000)

  pt3dadd(432.61199999999997, 157.38, 63.699999999999996,  1.500000)

}

filament_999[788] {

  pt3dclear()

  pt3dadd(432.61199999999997, 157.38, 63.699999999999996,  1.500000)

  pt3dadd(430.416, 165.432, 63.699999999999996,  1.500000)

}

filament_999[789] {

  pt3dclear()

  pt3dadd(430.416, 165.432, 63.699999999999996,  1.500000)

  pt3dadd(428.21999999999997, 173.484, 64.67999999999999,  1.500000)

}

filament_999[790] {

  pt3dclear()

  pt3dadd(428.21999999999997, 173.484, 64.67999999999999,  1.500000)

  pt3dadd(426.756, 185.196, 64.67999999999999,  1.500000)

}

filament_999[791] {

  pt3dclear()

  pt3dadd(426.756, 185.196, 64.67999999999999,  1.500000)

  pt3dadd(427.488, 198.37199999999999, 64.67999999999999,  1.500000)

}

filament_999[792] {

  pt3dclear()

  pt3dadd(427.488, 198.37199999999999, 64.67999999999999,  1.500000)

  pt3dadd(427.488, 211.548, 63.699999999999996,  1.500000)

}

filament_999[793] {

  pt3dclear()

  pt3dadd(427.488, 211.548, 63.699999999999996,  1.500000)

  pt3dadd(428.21999999999997, 224.724, 62.72,  1.500000)

}

filament_999[794] {

  pt3dclear()

  pt3dadd(428.21999999999997, 224.724, 62.72,  1.500000)

  pt3dadd(430.416, 238.632, 62.72,  1.500000)

}

filament_999[795] {

  pt3dclear()

  pt3dadd(430.416, 238.632, 62.72,  1.500000)

  pt3dadd(430.416, 252.54, 61.74,  1.500000)

}

filament_999[796] {

  pt3dclear()

  pt3dadd(430.416, 252.54, 61.74,  1.500000)

  pt3dadd(434.07599999999996, 265.716, 61.74,  1.500000)

}

filament_999[797] {

  pt3dclear()

  pt3dadd(434.07599999999996, 265.716, 61.74,  1.500000)

  pt3dadd(436.272, 273.768, 59.78,  1.500000)

}

filament_999[798] {

  pt3dclear()

  pt3dadd(354.288, 569.496, 44.1,  1.500000)

  pt3dadd(352.092, 565.836, 40.18,  1.500000)

}

filament_999[799] {

  pt3dclear()

  pt3dadd(352.092, 565.836, 40.18,  1.500000)

  pt3dadd(349.164, 562.1759999999999, 39.2,  1.500000)

}

filament_999[800] {

  pt3dclear()

  pt3dadd(349.164, 562.1759999999999, 39.2,  1.500000)

  pt3dadd(346.236, 558.516, 38.71,  1.500000)

}

filament_999[801] {

  pt3dclear()

  pt3dadd(346.236, 558.516, 38.71,  1.500000)

  pt3dadd(344.772, 553.3919999999999, 38.71,  1.500000)

}

filament_999[802] {

  pt3dclear()

  pt3dadd(344.772, 553.3919999999999, 38.71,  1.500000)

  pt3dadd(345.504, 547.536, 38.71,  1.500000)

}

filament_999[803] {

  pt3dclear()

  pt3dadd(345.504, 547.536, 38.71,  1.500000)

  pt3dadd(346.236, 541.68, 38.71,  1.500000)

}

filament_999[804] {

  pt3dclear()

  pt3dadd(350.628, 532.896, 49.49,  1.500000)

  pt3dadd(347.7, 535.092, 49.49,  1.500000)

}

filament_999[805] {

  pt3dclear()

  pt3dadd(347.7, 535.092, 49.49,  1.500000)

  pt3dadd(344.772, 535.092, 44.1,  1.500000)

}

filament_999[806] {

  pt3dclear()

  pt3dadd(344.772, 535.092, 44.1,  1.500000)

  pt3dadd(341.11199999999997, 533.628, 44.1,  1.500000)

}

filament_999[807] {

  pt3dclear()

  pt3dadd(341.11199999999997, 533.628, 44.1,  1.500000)

  pt3dadd(335.256, 531.432, 41.16,  1.500000)

}

filament_999[808] {

  pt3dclear()

  pt3dadd(352.824, 516.06, 53.9,  1.500000)

  pt3dadd(350.628, 510.204, 53.9,  1.500000)

}

filament_999[809] {

  pt3dclear()

  pt3dadd(350.628, 510.204, 53.9,  1.500000)

  pt3dadd(348.432, 505.08, 53.9,  1.500000)

}

filament_999[810] {

  pt3dclear()

  pt3dadd(348.432, 505.08, 53.9,  1.500000)

  pt3dadd(344.04, 506.544, 53.9,  1.500000)

}

filament_999[811] {

  pt3dclear()

  pt3dadd(348.432, 505.08, 53.9,  1.500000)

  pt3dadd(346.236, 499.956, 53.9,  1.500000)

}

filament_999[812] {

  pt3dclear()

  pt3dadd(346.236, 499.956, 53.9,  1.500000)

  pt3dadd(350.628, 497.76, 53.9,  1.500000)

}

filament_999[813] {

  pt3dclear()

  pt3dadd(344.04, 506.544, 53.9,  1.500000)

  pt3dadd(340.38, 510.204, 53.9,  1.500000)

}

filament_999[814] {

  pt3dclear()

  pt3dadd(367.464, 445.056, 55.37,  1.500000)

  pt3dadd(367.464, 450.18, 55.86,  1.500000)

}

filament_999[815] {

  pt3dclear()

  pt3dadd(367.464, 450.18, 55.86,  1.500000)

  pt3dadd(367.464, 454.572, 56.839999999999996,  1.500000)

}

filament_999[816] {

  pt3dclear()

  pt3dadd(367.464, 454.572, 56.839999999999996,  1.500000)

  pt3dadd(371.12399999999997, 454.572, 57.33,  1.500000)

}

filament_999[817] {

  pt3dclear()

  pt3dadd(371.12399999999997, 454.572, 57.33,  1.500000)

  pt3dadd(375.516, 453.108, 57.33,  1.500000)

}

filament_999[818] {

  pt3dclear()

  pt3dadd(375.516, 453.108, 57.33,  1.500000)

  pt3dadd(379.908, 453.84, 57.82,  1.500000)

}

filament_999[819] {

  pt3dclear()

  pt3dadd(426.024, 593.652, 39.2,  1.500000)

  pt3dadd(428.21999999999997, 601.704, 39.69,  1.500000)

}

filament_999[820] {

  pt3dclear()

  pt3dadd(428.21999999999997, 601.704, 39.69,  1.500000)

  pt3dadd(430.416, 607.56, 39.2,  1.500000)

}

filament_999[821] {

  pt3dclear()

  pt3dadd(430.416, 607.56, 39.2,  1.500000)

  pt3dadd(433.344, 616.3439999999999, 39.2,  1.500000)

}

filament_999[822] {

  pt3dclear()

  pt3dadd(430.416, 607.56, 39.2,  1.500000)

  pt3dadd(433.344, 603.168, 39.69,  1.500000)

}

filament_999[823] {

  pt3dclear()

  pt3dadd(433.344, 616.3439999999999, 39.2,  1.500000)

  pt3dadd(436.272, 628.056, 39.2,  1.500000)

}

filament_999[824] {

  pt3dclear()

  pt3dadd(374.05199999999996, 635.376, 50.96,  1.500000)

  pt3dadd(378.444, 639.768, 52.43,  1.500000)

}

filament_999[825] {

  pt3dclear()

  pt3dadd(374.05199999999996, 635.376, 50.96,  1.500000)

  pt3dadd(371.856, 630.252, 50.96,  1.500000)

}

filament_999[826] {

  pt3dclear()

  pt3dadd(374.05199999999996, 635.376, 50.96,  1.500000)

  pt3dadd(370.392, 630.984, 49.49,  1.500000)

}

filament_999[827] {

  pt3dclear()

  pt3dadd(371.856, 630.252, 50.96,  1.500000)

  pt3dadd(370.392, 624.396, 50.96,  1.500000)

}

filament_999[828] {

  pt3dclear()

  pt3dadd(370.392, 624.396, 50.96,  1.500000)

  pt3dadd(369.65999999999997, 617.808, 50.47,  1.500000)

}

filament_999[829] {

  pt3dclear()

  pt3dadd(369.65999999999997, 617.808, 50.47,  1.500000)

  pt3dadd(367.464, 611.22, 50.47,  1.500000)

}

filament_999[830] {

  pt3dclear()

  pt3dadd(367.464, 611.22, 50.47,  1.500000)

  pt3dadd(366.0, 606.828, 50.47,  1.500000)

}

filament_999[831] {

  pt3dclear()

  pt3dadd(366.0, 606.828, 50.47,  1.500000)

  pt3dadd(369.65999999999997, 601.704, 49.49,  1.500000)

}

filament_999[832] {

  pt3dclear()

  pt3dadd(369.65999999999997, 601.704, 49.49,  1.500000)

  pt3dadd(372.58799999999997, 595.848, 49.0,  1.500000)

}

filament_999[833] {

  pt3dclear()

  pt3dadd(372.58799999999997, 595.848, 49.0,  1.500000)

  pt3dadd(374.784, 589.992, 48.51,  1.500000)

}

filament_999[834] {

  pt3dclear()

  pt3dadd(374.784, 589.992, 48.51,  1.500000)

  pt3dadd(374.784, 582.672, 48.51,  1.500000)

}

filament_999[835] {

  pt3dclear()

  pt3dadd(374.784, 582.672, 48.51,  1.500000)

  pt3dadd(377.712, 575.352, 48.51,  1.500000)

}

filament_999[836] {

  pt3dclear()

  pt3dadd(377.712, 575.352, 48.51,  1.500000)

  pt3dadd(378.444, 565.836, 48.51,  1.500000)

}

filament_999[837] {

  pt3dclear()

  pt3dadd(370.392, 630.984, 49.49,  1.500000)

  pt3dadd(368.19599999999997, 626.592, 48.019999999999996,  1.500000)

}

filament_999[838] {

  pt3dclear()

  pt3dadd(368.19599999999997, 626.592, 48.019999999999996,  1.500000)

  pt3dadd(365.268, 623.664, 46.06,  1.500000)

}

filament_999[839] {

  pt3dclear()

  pt3dadd(365.268, 623.664, 46.06,  1.500000)

  pt3dadd(363.072, 620.004, 44.1,  1.500000)

}

filament_999[840] {

  pt3dclear()

  pt3dadd(363.072, 620.004, 44.1,  1.500000)

  pt3dadd(360.144, 616.3439999999999, 43.12,  1.500000)

}

filament_999[841] {

  pt3dclear()

  pt3dadd(360.144, 616.3439999999999, 43.12,  1.500000)

  pt3dadd(355.752, 612.684, 42.14,  1.500000)

}

filament_999[842] {

  pt3dclear()

  pt3dadd(355.752, 612.684, 42.14,  1.500000)

  pt3dadd(351.36, 609.756, 41.16,  1.500000)

}

filament_999[843] {

  pt3dclear()

  pt3dadd(351.36, 609.756, 41.16,  1.500000)

  pt3dadd(346.968, 605.364, 40.67,  1.500000)

}

filament_999[844] {

  pt3dclear()

  pt3dadd(346.968, 605.364, 40.67,  1.500000)

  pt3dadd(342.57599999999996, 600.24, 40.67,  1.500000)

}

filament_999[845] {

  pt3dclear()

  pt3dadd(342.57599999999996, 600.24, 40.67,  1.500000)

  pt3dadd(336.71999999999997, 595.116, 40.18,  1.500000)

}

filament_999[846] {

  pt3dclear()

  pt3dadd(336.71999999999997, 595.116, 40.18,  1.500000)

  pt3dadd(329.4, 589.992, 40.18,  1.500000)

}

filament_999[847] {

  pt3dclear()

  pt3dadd(329.4, 589.992, 40.18,  1.500000)

  pt3dadd(322.812, 586.332, 37.73,  1.500000)

}

filament_999[848] {

  pt3dclear()

  pt3dadd(322.812, 586.332, 37.73,  1.500000)

  pt3dadd(316.224, 581.9399999999999, 35.769999999999996,  1.500000)

}

filament_999[849] {

  pt3dclear()

  pt3dadd(316.224, 581.9399999999999, 35.769999999999996,  1.500000)

  pt3dadd(309.63599999999997, 577.548, 34.79,  1.500000)

}

filament_999[850] {

  pt3dclear()

  pt3dadd(309.63599999999997, 577.548, 34.79,  1.500000)

  pt3dadd(298.656, 574.62, 33.81,  1.500000)

}

filament_999[851] {

  pt3dclear()

  pt3dadd(298.656, 574.62, 33.81,  1.500000)

  pt3dadd(287.676, 571.692, 33.81,  1.500000)

}

filament_999[852] {

  pt3dclear()

  pt3dadd(287.676, 571.692, 33.81,  1.500000)

  pt3dadd(275.964, 569.496, 33.32,  1.500000)

}

filament_999[853] {

  pt3dclear()

  pt3dadd(275.964, 569.496, 33.32,  1.500000)

  pt3dadd(264.252, 568.764, 32.83,  1.500000)

}

filament_999[854] {

  pt3dclear()

  pt3dadd(264.252, 568.764, 32.83,  1.500000)

  pt3dadd(254.004, 568.032, 30.87,  1.500000)

}

filament_999[855] {

  pt3dclear()

  pt3dadd(254.004, 568.032, 30.87,  1.500000)

  pt3dadd(248.148, 568.032, 28.91,  1.500000)

}

filament_999[856] {

  pt3dclear()

  pt3dadd(248.148, 568.032, 28.91,  1.500000)

  pt3dadd(242.292, 568.032, 26.46,  1.500000)

}

filament_999[857] {

  pt3dclear()

  pt3dadd(242.292, 568.032, 26.46,  1.500000)

  pt3dadd(236.436, 568.032, 25.48,  1.500000)

}

filament_999[858] {

  pt3dclear()

  pt3dadd(236.436, 568.032, 25.48,  1.500000)

  pt3dadd(230.57999999999998, 568.032, 24.5,  1.500000)

}

filament_999[859] {

  pt3dclear()

  pt3dadd(230.57999999999998, 568.032, 24.5,  1.500000)

  pt3dadd(224.724, 568.032, 23.03,  1.500000)

}

filament_999[860] {

  pt3dclear()

  pt3dadd(224.724, 568.032, 23.03,  1.500000)

  pt3dadd(218.868, 568.032, 22.05,  1.500000)

}

filament_999[861] {

  pt3dclear()

  pt3dadd(218.868, 568.032, 22.05,  1.500000)

  pt3dadd(213.012, 568.032, 20.58,  1.500000)

}

filament_999[862] {

  pt3dclear()

  pt3dadd(213.012, 568.032, 20.58,  1.500000)

  pt3dadd(206.424, 568.032, 19.6,  1.500000)

}

filament_999[863] {

  pt3dclear()

  pt3dadd(206.424, 568.032, 19.6,  1.500000)

  pt3dadd(199.83599999999998, 568.032, 18.13,  1.500000)

}

filament_999[864] {

  pt3dclear()

  pt3dadd(199.83599999999998, 568.032, 18.13,  1.500000)

  pt3dadd(193.248, 568.032, 17.15,  1.500000)

}

filament_999[865] {

  pt3dclear()

  pt3dadd(193.248, 568.032, 17.15,  1.500000)

  pt3dadd(186.66, 568.032, 16.169999999999998,  1.500000)

}

filament_999[866] {

  pt3dclear()

  pt3dadd(186.66, 568.032, 16.169999999999998,  1.500000)

  pt3dadd(180.072, 568.032, 16.66,  1.500000)

}

filament_999[867] {

  pt3dclear()

  pt3dadd(180.072, 568.032, 16.66,  1.500000)

  pt3dadd(173.484, 568.032, 16.66,  1.500000)

}

filament_999[868] {

  pt3dclear()

  pt3dadd(173.484, 568.032, 16.66,  1.500000)

  pt3dadd(166.896, 568.032, 16.66,  1.500000)

}

filament_999[869] {

  pt3dclear()

  pt3dadd(166.896, 568.032, 16.66,  1.500000)

  pt3dadd(160.308, 568.032, 15.19,  1.500000)

}

filament_999[870] {

  pt3dclear()

  pt3dadd(160.308, 568.032, 15.19,  1.500000)

  pt3dadd(153.72, 568.764, 17.15,  1.500000)

}

filament_999[871] {

  pt3dclear()

  pt3dadd(153.72, 568.764, 17.15,  1.500000)

  pt3dadd(147.132, 569.496, 17.15,  1.500000)

}

filament_999[872] {

  pt3dclear()

  pt3dadd(147.132, 569.496, 17.15,  1.500000)

  pt3dadd(139.81199999999998, 570.228, 16.66,  1.500000)

}

filament_999[873] {

  pt3dclear()

  pt3dadd(139.81199999999998, 570.228, 16.66,  1.500000)

  pt3dadd(132.492, 570.228, 17.64,  1.500000)

}

filament_999[874] {

  pt3dclear()

  pt3dadd(132.492, 570.228, 17.64,  1.500000)

  pt3dadd(125.172, 569.496, 18.13,  1.500000)

}

filament_999[875] {

  pt3dclear()

  pt3dadd(125.172, 569.496, 18.13,  1.500000)

  pt3dadd(117.852, 568.032, 18.62,  1.500000)

}

filament_999[876] {

  pt3dclear()

  pt3dadd(378.444, 639.768, 52.43,  1.500000)

  pt3dadd(382.836, 644.8919999999999, 53.9,  1.500000)

}

filament_999[877] {

  pt3dclear()

  pt3dadd(382.836, 644.8919999999999, 53.9,  1.500000)

  pt3dadd(387.96, 651.48, 49.98,  1.500000)

}

filament_999[878] {

  pt3dclear()

  pt3dadd(382.836, 644.8919999999999, 53.9,  1.500000)

  pt3dadd(388.692, 648.552, 54.39,  1.500000)

}

filament_999[879] {

  pt3dclear()

  pt3dadd(388.692, 648.552, 54.39,  1.500000)

  pt3dadd(392.352, 645.624, 55.37,  1.500000)

}

filament_999[880] {

  pt3dclear()

  pt3dadd(392.352, 645.624, 55.37,  1.500000)

  pt3dadd(392.352, 640.5, 53.41,  1.500000)

}

filament_999[881] {

  pt3dclear()

  pt3dadd(420.168, 666.12, 60.269999999999996,  1.500000)

  pt3dadd(415.044, 662.46, 58.31,  1.500000)

}

filament_999[882] {

  pt3dclear()

  pt3dadd(415.044, 662.46, 58.31,  1.500000)

  pt3dadd(406.26, 659.532, 57.33,  1.500000)

}

filament_999[883] {

  pt3dclear()

  pt3dadd(406.26, 659.532, 57.33,  1.500000)

  pt3dadd(397.476, 656.604, 57.33,  1.500000)

}

filament_999[884] {

  pt3dclear()

  pt3dadd(397.476, 656.604, 57.33,  1.500000)

  pt3dadd(391.62, 657.336, 56.35,  1.500000)

}

filament_999[885] {

  pt3dclear()

  pt3dadd(387.96, 651.48, 49.98,  1.500000)

  pt3dadd(393.816, 655.872, 48.51,  1.500000)

}

filament_999[886] {

  pt3dclear()

  pt3dadd(393.816, 655.872, 48.51,  1.500000)

  pt3dadd(397.476, 659.532, 46.06,  1.500000)

}

filament_999[887] {

  pt3dclear()

  pt3dadd(397.476, 659.532, 46.06,  1.500000)

  pt3dadd(404.796, 659.532, 43.12,  1.500000)

}

filament_999[888] {

  pt3dclear()

  pt3dadd(404.796, 659.532, 43.12,  1.500000)

  pt3dadd(410.652, 660.996, 41.65,  1.500000)

}

filament_999[889] {

  pt3dclear()

  pt3dadd(410.652, 660.996, 41.65,  1.500000)

  pt3dadd(417.24, 665.388, 41.16,  1.500000)

}

filament_999[890] {

  pt3dclear()

  pt3dadd(417.24, 665.388, 41.16,  1.500000)

  pt3dadd(422.364, 663.192, 42.14,  1.500000)

}

filament_999[891] {

  pt3dclear()

  pt3dadd(417.24, 665.388, 41.16,  1.500000)

  pt3dadd(420.168, 671.976, 41.16,  1.500000)

}

filament_999[892] {

  pt3dclear()

  pt3dadd(420.168, 671.976, 41.16,  1.500000)

  pt3dadd(421.632, 678.564, 41.16,  1.500000)

}

filament_999[893] {

  pt3dclear()

  pt3dadd(421.632, 678.564, 41.16,  1.500000)

  pt3dadd(426.024, 685.1519999999999, 40.18,  1.500000)

}

filament_999[894] {

  pt3dclear()

  pt3dadd(426.024, 685.1519999999999, 40.18,  1.500000)

  pt3dadd(431.14799999999997, 691.008, 41.65,  1.500000)

}

filament_999[895] {

  pt3dclear()

  pt3dadd(431.14799999999997, 691.008, 41.65,  1.500000)

  pt3dadd(434.808, 693.936, 42.63,  1.500000)

}

filament_999[896] {

  pt3dclear()

  pt3dadd(434.808, 693.936, 42.63,  1.500000)

  pt3dadd(439.2, 693.936, 46.55,  1.500000)

}

filament_999[897] {

  pt3dclear()

  pt3dadd(434.808, 693.936, 42.63,  1.500000)

  pt3dadd(431.14799999999997, 696.864, 46.06,  1.500000)

}

filament_999[898] {

  pt3dclear()

  pt3dadd(439.2, 693.936, 46.55,  1.500000)

  pt3dadd(443.592, 693.936, 49.0,  1.500000)

}

filament_999[899] {

  pt3dclear()

  pt3dadd(443.592, 693.936, 49.0,  1.500000)

  pt3dadd(447.984, 693.936, 51.449999999999996,  1.500000)

}

filament_999[900] {

  pt3dclear()

  pt3dadd(447.984, 693.936, 51.449999999999996,  1.500000)

  pt3dadd(452.376, 693.936, 53.9,  1.500000)

}

filament_999[901] {

  pt3dclear()

  pt3dadd(452.376, 693.936, 53.9,  1.500000)

  pt3dadd(455.304, 693.936, 56.35,  1.500000)

}

filament_999[902] {

  pt3dclear()

  pt3dadd(422.364, 663.192, 42.14,  1.500000)

  pt3dadd(428.21999999999997, 662.46, 41.16,  1.500000)

}

filament_999[903] {

  pt3dclear()

  pt3dadd(428.21999999999997, 662.46, 41.16,  1.500000)

  pt3dadd(433.344, 661.728, 41.65,  1.500000)

}

filament_999[904] {

  pt3dclear()

  pt3dadd(433.344, 661.728, 41.65,  1.500000)

  pt3dadd(438.468, 664.656, 42.63,  1.500000)

}

filament_999[905] {

  pt3dclear()

  pt3dadd(438.468, 664.656, 42.63,  1.500000)

  pt3dadd(442.128, 667.584, 43.61,  1.500000)

}

filament_999[906] {

  pt3dclear()

  pt3dadd(517.524, 609.024, 58.31,  1.500000)

  pt3dadd(514.596, 625.86, 58.31,  1.500000)

}

filament_999[907] {

  pt3dclear()

  pt3dadd(514.596, 625.86, 58.31,  1.500000)

  pt3dadd(505.08, 636.84, 58.31,  1.500000)

}

filament_999[908] {

  pt3dclear()

  pt3dadd(505.08, 636.84, 58.31,  1.500000)

  pt3dadd(498.49199999999996, 647.088, 58.31,  1.500000)

}

filament_999[909] {

  pt3dclear()

  pt3dadd(498.49199999999996, 647.088, 58.31,  1.500000)

  pt3dadd(499.224, 660.264, 58.31,  1.500000)

}

filament_999[910] {

  pt3dclear()

  pt3dadd(499.224, 660.264, 58.31,  1.500000)

  pt3dadd(492.63599999999997, 672.708, 58.31,  1.500000)

}

filament_999[911] {

  pt3dclear()

  pt3dadd(453.108, 439.932, 58.31,  1.500000)

  pt3dadd(456.768, 439.932, 59.78,  1.500000)

}

filament_999[912] {

  pt3dclear()

  pt3dadd(415.044, 395.28, 31.849999999999998,  1.500000)

  pt3dadd(412.116, 403.332, 32.83,  1.500000)

}

filament_999[913] {

  pt3dclear()

  pt3dadd(412.116, 403.332, 32.83,  1.500000)

  pt3dadd(410.652, 409.188, 32.83,  1.500000)

}

filament_999[914] {

  pt3dclear()

  pt3dadd(410.652, 409.188, 32.83,  1.500000)

  pt3dadd(406.992, 409.92, 32.83,  1.500000)

}

connect filament_999[596](0), filament_999[0](1)

connect filament_999[1](0), filament_999[413](1)

connect filament_999[3](1), filament_999[2](0)

connect filament_999[3](0), filament_999[4](1)

connect filament_999[5](1), filament_999[4](0)

connect filament_999[5](0), filament_999[474](1)

connect filament_999[7](1), filament_999[6](0)

connect filament_999[7](0), filament_999[533](1)

connect filament_999[8](0), filament_999[9](1)

connect filament_999[9](0), filament_999[10](1)

connect filament_999[11](1), filament_999[10](0)

connect filament_999[493](1), filament_999[11](0)

connect filament_999[13](1), filament_999[12](0)

connect filament_999[13](0), filament_999[491](1)

connect filament_999[14](0), filament_999[491](1)

connect filament_999[369](1), filament_999[15](0)

connect filament_999[491](1), filament_999[15](1)

connect filament_999[16](0), filament_999[348](1)

connect filament_999[18](1), filament_999[17](0)

connect filament_999[18](0), filament_999[128](1)

connect filament_999[19](0), filament_999[416](1)

connect filament_999[21](1), filament_999[20](0)

connect filament_999[897](1), filament_999[21](0)

connect filament_999[22](0), filament_999[23](1)

connect filament_999[24](1), filament_999[23](0)

connect filament_999[24](0), filament_999[35](1)

connect filament_999[26](1), filament_999[25](0)

connect filament_999[26](0), filament_999[27](1)

connect filament_999[28](1), filament_999[27](0)

connect filament_999[29](1), filament_999[28](0)

connect filament_999[29](0), filament_999[30](1)

connect filament_999[31](1), filament_999[30](0)

connect filament_999[31](0), filament_999[32](1)

connect filament_999[33](1), filament_999[32](0)

connect filament_999[34](1), filament_999[33](0)

connect filament_999[36](1), filament_999[34](0)

connect filament_999[37](1), filament_999[35](0)

connect filament_999[36](0), filament_999[37](1)

connect filament_999[38](1), filament_999[37](0)

connect filament_999[39](1), filament_999[38](0)

connect filament_999[40](1), filament_999[39](0)

connect filament_999[40](0), filament_999[41](1)

connect filament_999[41](0), filament_999[42](1)

connect filament_999[43](1), filament_999[42](0)

connect filament_999[49](1), filament_999[43](0)

connect filament_999[45](1), filament_999[44](0)

connect filament_999[45](0), filament_999[46](1)

connect filament_999[47](1), filament_999[46](0)

connect filament_999[48](1), filament_999[47](0)

connect filament_999[48](0), filament_999[50](1)

connect filament_999[51](1), filament_999[49](0)

connect filament_999[51](1), filament_999[50](0)

connect filament_999[52](1), filament_999[51](0)

connect filament_999[52](0), filament_999[53](1)

connect filament_999[332](1), filament_999[53](0)

connect filament_999[54](0), filament_999[55](1)

connect filament_999[55](0), filament_999[56](1)

connect filament_999[57](1), filament_999[56](0)

connect filament_999[425](1), filament_999[57](0)

connect filament_999[524](1), filament_999[58](0)

connect filament_999[59](0), filament_999[60](1)

connect filament_999[61](1), filament_999[60](0)

connect filament_999[61](0), filament_999[62](1)

connect filament_999[63](1), filament_999[62](0)

connect filament_999[63](0), filament_999[64](1)

connect filament_999[65](1), filament_999[64](0)

connect filament_999[66](1), filament_999[65](0)

connect filament_999[67](1), filament_999[66](0)

connect filament_999[67](0), filament_999[68](1)

connect filament_999[69](1), filament_999[68](0)

connect filament_999[70](1), filament_999[69](0)

connect filament_999[70](0), filament_999[71](1)

connect filament_999[71](0), filament_999[424](1)

connect filament_999[72](0), filament_999[73](1)

connect filament_999[381](1), filament_999[72](1)

connect filament_999[74](1), filament_999[73](0)

connect filament_999[74](0), filament_999[75](1)

connect filament_999[75](0), filament_999[76](1)

connect filament_999[76](0), filament_999[77](1)

connect filament_999[78](1), filament_999[77](0)

connect filament_999[308](1), filament_999[78](0)

connect filament_999[79](0), filament_999[80](1)

connect filament_999[80](0), filament_999[81](1)

connect filament_999[82](1), filament_999[81](0)

connect filament_999[83](1), filament_999[82](0)

connect filament_999[83](0), filament_999[84](1)

connect filament_999[84](0), filament_999[85](1)

connect filament_999[86](1), filament_999[85](0)

connect filament_999[86](0), filament_999[87](1)

connect filament_999[88](1), filament_999[87](0)

connect filament_999[88](0), filament_999[89](1)

connect filament_999[89](0), filament_999[90](1)

connect filament_999[90](0), filament_999[299](1)

connect filament_999[92](1), filament_999[91](0)

connect filament_999[92](0), filament_999[93](1)

connect filament_999[404](1), filament_999[93](0)

connect filament_999[95](1), filament_999[94](0)

connect filament_999[95](0), filament_999[96](1)

connect filament_999[97](1), filament_999[96](0)

connect filament_999[98](1), filament_999[97](0)

connect filament_999[98](0), filament_999[99](1)

connect filament_999[100](1), filament_999[99](0)

connect filament_999[100](0), filament_999[101](1)

connect filament_999[101](0), filament_999[102](1)

connect filament_999[103](1), filament_999[102](0)

connect filament_999[103](0), filament_999[104](1)

connect filament_999[105](1), filament_999[104](0)

connect filament_999[106](1), filament_999[105](0)

connect filament_999[107](1), filament_999[106](0)

connect filament_999[107](0), filament_999[108](1)

connect filament_999[108](0), filament_999[822](1)

connect filament_999[109](0), filament_999[110](1)

connect filament_999[111](1), filament_999[110](0)

connect filament_999[114](1), filament_999[111](0)

connect filament_999[112](0), filament_999[113](1)

connect filament_999[115](1), filament_999[113](0)

connect filament_999[114](0), filament_999[115](1)

connect filament_999[115](0), filament_999[116](1)

connect filament_999[117](1), filament_999[116](0)

connect filament_999[118](1), filament_999[117](0)

connect filament_999[119](1), filament_999[118](0)

connect filament_999[119](0), filament_999[120](1)

connect filament_999[121](1), filament_999[120](0)

connect filament_999[121](0), filament_999[122](1)

connect filament_999[122](0), filament_999[123](1)

connect filament_999[124](1), filament_999[123](0)

connect filament_999[124](0), filament_999[125](1)

connect filament_999[126](1), filament_999[125](0)

connect filament_999[145](1), filament_999[126](0)

connect filament_999[129](1), filament_999[127](0)

connect filament_999[912](0), filament_999[127](1)

connect filament_999[130](1), filament_999[128](0)

connect filament_999[130](1), filament_999[129](0)

connect filament_999[130](0), filament_999[131](1)

connect filament_999[132](1), filament_999[131](0)

connect filament_999[132](0), filament_999[133](1)

connect filament_999[134](1), filament_999[133](0)

connect filament_999[134](0), filament_999[135](1)

connect filament_999[135](0), filament_999[136](1)

connect filament_999[137](1), filament_999[136](0)

connect filament_999[138](1), filament_999[137](0)

connect filament_999[138](0), filament_999[139](1)

connect filament_999[140](1), filament_999[139](0)

connect filament_999[140](0), filament_999[141](1)

connect filament_999[142](1), filament_999[141](0)

connect filament_999[143](1), filament_999[142](0)

connect filament_999[144](1), filament_999[143](0)

connect filament_999[144](0), filament_999[146](1)

connect filament_999[145](0), filament_999[146](1)

connect filament_999[146](0), filament_999[147](1)

connect filament_999[148](1), filament_999[147](0)

connect filament_999[148](0), filament_999[149](1)

connect filament_999[150](1), filament_999[149](0)

connect filament_999[150](0), filament_999[151](1)

connect filament_999[515](1), filament_999[151](0)

connect filament_999[152](0), filament_999[153](1)

connect filament_999[154](1), filament_999[153](0)

connect filament_999[154](0), filament_999[155](1)

connect filament_999[155](0), filament_999[156](1)

connect filament_999[157](1), filament_999[156](0)

connect filament_999[157](0), filament_999[158](1)

connect filament_999[159](1), filament_999[158](0)

connect filament_999[593](1), filament_999[159](0)

connect filament_999[160](0), filament_999[161](1)

connect filament_999[161](0), filament_999[162](1)

connect filament_999[163](1), filament_999[162](0)

connect filament_999[164](1), filament_999[163](0)

connect filament_999[164](0), filament_999[165](1)

connect filament_999[165](0), filament_999[166](1)

connect filament_999[166](0), filament_999[167](1)

connect filament_999[167](0), filament_999[419](1)

connect filament_999[168](0), filament_999[169](1)

connect filament_999[169](0), filament_999[699](1)

connect filament_999[170](0), filament_999[172](1)

connect filament_999[170](1), filament_999[814](0)

connect filament_999[171](0), filament_999[172](1)

connect filament_999[173](1), filament_999[172](0)

connect filament_999[173](0), filament_999[174](1)

connect filament_999[175](1), filament_999[174](0)

connect filament_999[176](1), filament_999[175](0)

connect filament_999[177](1), filament_999[176](0)

connect filament_999[177](0), filament_999[178](1)

connect filament_999[613](1), filament_999[178](0)

connect filament_999[179](0), filament_999[180](1)

connect filament_999[181](1), filament_999[180](0)

connect filament_999[181](0), filament_999[182](1)

connect filament_999[183](1), filament_999[182](0)

connect filament_999[183](0), filament_999[611](1)

connect filament_999[185](1), filament_999[184](0)

connect filament_999[186](1), filament_999[185](0)

connect filament_999[186](0), filament_999[187](1)

connect filament_999[188](1), filament_999[187](0)

connect filament_999[188](0), filament_999[189](1)

connect filament_999[190](1), filament_999[189](0)

connect filament_999[191](1), filament_999[190](0)

connect filament_999[191](0), filament_999[192](1)

connect filament_999[192](0), filament_999[193](1)

connect filament_999[194](1), filament_999[193](0)

connect filament_999[195](1), filament_999[194](0)

connect filament_999[195](0), filament_999[196](1)

connect filament_999[198](1), filament_999[196](0)

connect filament_999[197](0), filament_999[198](0)

connect filament_999[197](1), filament_999[819](0)

connect filament_999[201](1), filament_999[199](0)

connect filament_999[881](0), filament_999[199](1)

connect filament_999[201](1), filament_999[200](0)

connect filament_999[201](0), filament_999[202](1)

connect filament_999[203](1), filament_999[202](0)

connect filament_999[204](1), filament_999[203](0)

connect filament_999[205](1), filament_999[204](0)

connect filament_999[206](1), filament_999[205](0)

connect filament_999[206](0), filament_999[393](1)

connect filament_999[208](1), filament_999[207](0)

connect filament_999[208](0), filament_999[212](1)

connect filament_999[210](1), filament_999[209](0)

connect filament_999[210](0), filament_999[211](1)

connect filament_999[211](0), filament_999[213](1)

connect filament_999[212](0), filament_999[213](1)

connect filament_999[214](1), filament_999[213](0)

connect filament_999[214](0), filament_999[215](1)

connect filament_999[216](1), filament_999[215](0)

connect filament_999[217](1), filament_999[216](0)

connect filament_999[218](1), filament_999[217](0)

connect filament_999[218](0), filament_999[219](1)

connect filament_999[233](1), filament_999[219](0)

connect filament_999[221](1), filament_999[220](0)

connect filament_999[222](1), filament_999[221](0)

connect filament_999[223](1), filament_999[222](0)

connect filament_999[223](0), filament_999[224](1)

connect filament_999[225](1), filament_999[224](0)

connect filament_999[226](1), filament_999[225](0)

connect filament_999[226](0), filament_999[227](1)

connect filament_999[227](0), filament_999[228](1)

connect filament_999[229](1), filament_999[228](0)

connect filament_999[230](1), filament_999[229](0)

connect filament_999[230](0), filament_999[231](1)

connect filament_999[231](0), filament_999[232](1)

connect filament_999[234](1), filament_999[232](0)

connect filament_999[233](0), filament_999[234](1)

connect filament_999[235](1), filament_999[234](0)

connect filament_999[236](1), filament_999[235](0)

connect filament_999[236](0), filament_999[237](1)

connect filament_999[237](0), filament_999[392](1)

connect filament_999[239](1), filament_999[238](0)

connect filament_999[798](0), filament_999[238](1)

connect filament_999[239](0), filament_999[240](1)

connect filament_999[405](1), filament_999[240](0)

connect filament_999[241](0), filament_999[242](1)

connect filament_999[242](0), filament_999[243](1)

connect filament_999[244](1), filament_999[243](0)

connect filament_999[245](1), filament_999[244](0)

connect filament_999[245](0), filament_999[543](1)

connect filament_999[246](0), filament_999[247](1)

connect filament_999[246](1), filament_999[733](0)

connect filament_999[248](1), filament_999[247](0)

connect filament_999[248](0), filament_999[249](1)

connect filament_999[250](1), filament_999[249](0)

connect filament_999[250](0), filament_999[251](1)

connect filament_999[251](0), filament_999[252](1)

connect filament_999[252](0), filament_999[253](1)

connect filament_999[254](1), filament_999[253](0)

connect filament_999[255](1), filament_999[254](0)

connect filament_999[256](1), filament_999[255](0)

connect filament_999[257](1), filament_999[256](0)

connect filament_999[257](0), filament_999[258](1)

connect filament_999[258](0), filament_999[259](1)

connect filament_999[260](1), filament_999[259](0)

connect filament_999[260](0), filament_999[261](1)

connect filament_999[262](1), filament_999[261](0)

connect filament_999[263](1), filament_999[262](0)

connect filament_999[263](0), filament_999[264](1)

connect filament_999[264](0), filament_999[265](1)

connect filament_999[266](1), filament_999[265](0)

connect filament_999[266](0), filament_999[267](1)

connect filament_999[268](1), filament_999[267](0)

connect filament_999[268](0), filament_999[269](1)

connect filament_999[270](1), filament_999[269](0)

connect filament_999[270](0), filament_999[271](1)

connect filament_999[272](1), filament_999[271](0)

connect filament_999[272](0), filament_999[273](1)

connect filament_999[273](0), filament_999[274](1)

connect filament_999[275](1), filament_999[274](0)

connect filament_999[275](0), filament_999[276](1)

connect filament_999[277](1), filament_999[276](0)

connect filament_999[277](0), filament_999[278](1)

connect filament_999[278](0), filament_999[279](1)

connect filament_999[280](1), filament_999[279](0)

connect filament_999[280](0), filament_999[281](1)

connect filament_999[282](1), filament_999[281](0)

connect filament_999[282](0), filament_999[283](1)

connect filament_999[283](0), filament_999[462](1)

connect filament_999[285](1), filament_999[284](0)

connect filament_999[285](0), filament_999[286](1)

connect filament_999[287](1), filament_999[286](0)

connect filament_999[287](0), filament_999[288](1)

connect filament_999[288](0), filament_999[289](1)

connect filament_999[289](0), filament_999[290](1)

connect filament_999[290](0), filament_999[295](1)

connect filament_999[291](0), filament_999[292](1)

connect filament_999[292](0), filament_999[293](1)

connect filament_999[294](1), filament_999[293](0)

connect filament_999[296](1), filament_999[294](0)

connect filament_999[296](1), filament_999[295](0)

connect filament_999[297](1), filament_999[296](0)

connect filament_999[297](0), filament_999[577](1)

connect filament_999[302](1), filament_999[298](0)

connect filament_999[300](1), filament_999[299](0)

connect filament_999[301](1), filament_999[300](0)

connect filament_999[303](1), filament_999[301](0)

connect filament_999[302](0), filament_999[303](1)

connect filament_999[303](0), filament_999[304](1)

connect filament_999[305](1), filament_999[304](0)

connect filament_999[306](1), filament_999[305](0)

connect filament_999[306](0), filament_999[307](1)

connect filament_999[314](1), filament_999[307](0)

connect filament_999[308](0), filament_999[309](1)

connect filament_999[309](0), filament_999[310](1)

connect filament_999[311](1), filament_999[310](0)

connect filament_999[311](0), filament_999[312](1)

connect filament_999[312](0), filament_999[313](1)

connect filament_999[315](1), filament_999[313](0)

connect filament_999[315](1), filament_999[314](0)

connect filament_999[316](1), filament_999[315](0)

connect filament_999[316](0), filament_999[317](1)

connect filament_999[318](1), filament_999[317](0)

connect filament_999[318](0), filament_999[319](1)

connect filament_999[319](0), filament_999[320](1)

connect filament_999[321](1), filament_999[320](0)

connect filament_999[322](1), filament_999[321](0)

connect filament_999[323](1), filament_999[322](0)

connect filament_999[324](1), filament_999[323](0)

connect filament_999[324](0), filament_999[325](1)

connect filament_999[326](1), filament_999[325](0)

connect filament_999[326](0), filament_999[327](1)

connect filament_999[328](1), filament_999[327](0)

connect filament_999[328](0), filament_999[333](1)

connect filament_999[330](1), filament_999[329](0)

connect filament_999[331](1), filament_999[330](0)

connect filament_999[331](0), filament_999[332](0)

connect filament_999[333](0), filament_999[334](1)

connect filament_999[335](1), filament_999[334](0)

connect filament_999[335](0), filament_999[336](1)

connect filament_999[336](0), filament_999[337](1)

connect filament_999[338](1), filament_999[337](0)

connect filament_999[338](0), filament_999[339](1)

connect filament_999[340](1), filament_999[339](0)

connect filament_999[341](1), filament_999[340](0)

connect filament_999[341](0), filament_999[342](1)

connect filament_999[342](0), filament_999[343](1)

connect filament_999[343](0), filament_999[344](1)

connect filament_999[344](0), filament_999[619](1)

connect filament_999[345](0), filament_999[346](1)

connect filament_999[346](0), filament_999[347](1)

connect filament_999[572](1), filament_999[347](0)

connect filament_999[348](0), filament_999[349](1)

connect filament_999[350](1), filament_999[349](0)

connect filament_999[351](1), filament_999[350](0)

connect filament_999[351](0), filament_999[352](1)

connect filament_999[353](1), filament_999[352](0)

connect filament_999[353](0), filament_999[366](1)

connect filament_999[354](0), filament_999[355](1)

connect filament_999[906](0), filament_999[354](1)

connect filament_999[355](0), filament_999[356](1)

connect filament_999[357](1), filament_999[356](0)

connect filament_999[357](0), filament_999[358](1)

connect filament_999[358](0), filament_999[359](1)

connect filament_999[361](1), filament_999[359](0)

connect filament_999[360](0), filament_999[362](1)

connect filament_999[360](1), filament_999[725](0)

connect filament_999[362](1), filament_999[361](0)

connect filament_999[363](1), filament_999[362](0)

connect filament_999[363](0), filament_999[364](1)

connect filament_999[364](0), filament_999[365](1)

connect filament_999[365](0), filament_999[367](1)

connect filament_999[366](0), filament_999[367](1)

connect filament_999[368](1), filament_999[367](0)

connect filament_999[370](1), filament_999[368](0)

connect filament_999[371](1), filament_999[369](0)

connect filament_999[371](1), filament_999[370](0)

connect filament_999[373](1), filament_999[372](0)

connect filament_999[826](0), filament_999[372](1)

connect filament_999[373](0), filament_999[374](1)

connect filament_999[375](1), filament_999[374](0)

connect filament_999[376](1), filament_999[375](0)

connect filament_999[376](0), filament_999[377](1)

connect filament_999[377](0), filament_999[378](1)

connect filament_999[379](1), filament_999[378](0)

connect filament_999[384](1), filament_999[379](0)

connect filament_999[381](1), filament_999[380](0)

connect filament_999[381](0), filament_999[382](1)

connect filament_999[382](0), filament_999[383](1)

connect filament_999[385](1), filament_999[383](0)

connect filament_999[384](0), filament_999[385](1)

connect filament_999[386](1), filament_999[385](0)

connect filament_999[386](0), filament_999[387](1)

connect filament_999[387](0), filament_999[388](1)

connect filament_999[389](1), filament_999[388](0)

connect filament_999[389](0), filament_999[390](1)

connect filament_999[390](0), filament_999[391](1)

connect filament_999[398](1), filament_999[391](0)

connect filament_999[392](0), filament_999[394](1)

connect filament_999[394](1), filament_999[393](0)

connect filament_999[395](1), filament_999[394](0)

connect filament_999[395](0), filament_999[396](1)

connect filament_999[397](1), filament_999[396](0)

connect filament_999[397](0), filament_999[399](1)

connect filament_999[398](0), filament_999[400](1)

connect filament_999[399](0), filament_999[400](1)

connect filament_999[401](1), filament_999[400](0)

connect filament_999[401](0), filament_999[402](1)

connect filament_999[403](1), filament_999[402](0)

connect filament_999[403](0), filament_999[404](0)

connect filament_999[405](0), filament_999[406](1)

connect filament_999[407](1), filament_999[406](0)

connect filament_999[407](0), filament_999[408](1)

connect filament_999[409](1), filament_999[408](0)

connect filament_999[410](1), filament_999[409](0)

connect filament_999[411](1), filament_999[410](0)

connect filament_999[412](1), filament_999[411](0)

connect filament_999[412](0), filament_999[587](1)

connect filament_999[414](1), filament_999[413](0)

connect filament_999[414](0), filament_999[415](1)

connect filament_999[415](0), filament_999[584](1)

connect filament_999[416](0), filament_999[417](1)

connect filament_999[417](0), filament_999[418](1)

connect filament_999[420](1), filament_999[418](0)

connect filament_999[420](1), filament_999[419](0)

connect filament_999[421](1), filament_999[420](0)

connect filament_999[422](1), filament_999[421](0)

connect filament_999[422](0), filament_999[423](1)

connect filament_999[588](1), filament_999[423](0)

connect filament_999[701](1), filament_999[424](0)

connect filament_999[425](0), filament_999[426](1)

connect filament_999[427](1), filament_999[426](0)

connect filament_999[427](0), filament_999[428](1)

connect filament_999[429](1), filament_999[428](0)

connect filament_999[429](0), filament_999[430](1)

connect filament_999[439](1), filament_999[430](0)

connect filament_999[431](0), filament_999[437](1)

connect filament_999[432](0), filament_999[433](1)

connect filament_999[433](0), filament_999[434](1)

connect filament_999[435](1), filament_999[434](0)

connect filament_999[435](0), filament_999[436](1)

connect filament_999[451](1), filament_999[436](0)

connect filament_999[438](1), filament_999[437](0)

connect filament_999[438](0), filament_999[440](1)

connect filament_999[439](0), filament_999[440](1)

connect filament_999[440](0), filament_999[441](1)

connect filament_999[441](0), filament_999[442](1)

connect filament_999[443](1), filament_999[442](0)

connect filament_999[444](1), filament_999[443](0)

connect filament_999[444](0), filament_999[445](1)

connect filament_999[446](1), filament_999[445](0)

connect filament_999[449](1), filament_999[446](0)

connect filament_999[447](0), filament_999[448](1)

connect filament_999[450](1), filament_999[448](0)

connect filament_999[449](0), filament_999[452](1)

connect filament_999[450](0), filament_999[452](1)

connect filament_999[451](0), filament_999[452](1)

connect filament_999[452](0), filament_999[453](1)

connect filament_999[453](0), filament_999[454](1)

connect filament_999[455](1), filament_999[454](0)

connect filament_999[456](1), filament_999[455](0)

connect filament_999[456](0), filament_999[513](1)

connect filament_999[458](1), filament_999[457](0)

connect filament_999[459](1), filament_999[458](0)

connect filament_999[460](1), filament_999[459](0)

connect filament_999[461](1), filament_999[460](0)

connect filament_999[461](0), filament_999[463](1)

connect filament_999[463](1), filament_999[462](0)

connect filament_999[463](0), filament_999[464](1)

connect filament_999[465](1), filament_999[464](0)

connect filament_999[466](1), filament_999[465](0)

connect filament_999[466](0), filament_999[467](1)

connect filament_999[468](1), filament_999[467](0)

connect filament_999[468](0), filament_999[469](1)

connect filament_999[470](1), filament_999[469](0)

connect filament_999[470](0), filament_999[471](1)

connect filament_999[472](1), filament_999[471](0)

connect filament_999[472](0), filament_999[473](1)

connect filament_999[567](1), filament_999[473](0)

connect filament_999[475](1), filament_999[474](0)

connect filament_999[476](1), filament_999[475](0)

connect filament_999[476](0), filament_999[478](1)

connect filament_999[479](1), filament_999[477](0)

connect filament_999[479](1), filament_999[478](0)

connect filament_999[479](0), filament_999[480](1)

connect filament_999[481](1), filament_999[480](0)

connect filament_999[482](1), filament_999[481](0)

connect filament_999[483](1), filament_999[482](0)

connect filament_999[483](0), filament_999[484](1)

connect filament_999[484](0), filament_999[485](1)

connect filament_999[485](0), filament_999[486](1)

connect filament_999[487](1), filament_999[486](0)

connect filament_999[503](1), filament_999[487](0)

connect filament_999[489](1), filament_999[488](0)

connect filament_999[490](1), filament_999[489](0)

connect filament_999[495](1), filament_999[490](0)

connect filament_999[492](1), filament_999[491](0)

connect filament_999[492](0), filament_999[494](1)

connect filament_999[493](0), filament_999[496](1)

connect filament_999[494](0), filament_999[496](1)

connect filament_999[495](0), filament_999[496](1)

connect filament_999[496](0), filament_999[497](1)

connect filament_999[498](1), filament_999[497](0)

connect filament_999[500](1), filament_999[498](0)

connect filament_999[499](0), filament_999[501](1)

connect filament_999[723](0), filament_999[499](1)

connect filament_999[500](0), filament_999[501](1)

connect filament_999[502](1), filament_999[501](0)

connect filament_999[502](0), filament_999[504](1)

connect filament_999[503](0), filament_999[504](1)

connect filament_999[504](0), filament_999[505](1)

connect filament_999[506](1), filament_999[505](0)

connect filament_999[506](0), filament_999[507](1)

connect filament_999[507](0), filament_999[508](1)

connect filament_999[509](1), filament_999[508](0)

connect filament_999[509](0), filament_999[510](1)

connect filament_999[510](0), filament_999[511](1)

connect filament_999[512](1), filament_999[511](0)

connect filament_999[512](0), filament_999[514](1)

connect filament_999[513](0), filament_999[514](1)

connect filament_999[518](1), filament_999[514](0)

connect filament_999[518](1), filament_999[515](0)

connect filament_999[519](1), filament_999[516](0)

connect filament_999[730](0), filament_999[516](1)

connect filament_999[519](1), filament_999[517](0)

connect filament_999[517](1), filament_999[731](0)

connect filament_999[519](1), filament_999[518](0)

connect filament_999[519](0), filament_999[520](1)

connect filament_999[521](1), filament_999[520](0)

connect filament_999[521](0), filament_999[522](1)

connect filament_999[522](0), filament_999[523](1)

connect filament_999[566](1), filament_999[523](0)

connect filament_999[524](0), filament_999[526](1)

connect filament_999[525](0), filament_999[526](1)

connect filament_999[719](0), filament_999[525](1)

connect filament_999[527](1), filament_999[526](0)

connect filament_999[528](1), filament_999[527](0)

connect filament_999[529](1), filament_999[528](0)

connect filament_999[529](0), filament_999[530](1)

connect filament_999[530](0), filament_999[531](1)

connect filament_999[531](0), filament_999[532](1)

connect filament_999[534](1), filament_999[532](0)

connect filament_999[535](1), filament_999[533](0)

connect filament_999[535](1), filament_999[534](0)

connect filament_999[535](0), filament_999[536](1)

connect filament_999[536](0), filament_999[537](1)

connect filament_999[538](1), filament_999[537](0)

connect filament_999[538](0), filament_999[539](1)

connect filament_999[540](1), filament_999[539](0)

connect filament_999[540](0), filament_999[541](1)

connect filament_999[542](1), filament_999[541](0)

connect filament_999[542](0), filament_999[544](1)

connect filament_999[543](0), filament_999[544](1)

connect filament_999[545](1), filament_999[544](0)

connect filament_999[547](1), filament_999[545](0)

connect filament_999[546](0), filament_999[547](1)

connect filament_999[548](1), filament_999[547](0)

connect filament_999[548](0), filament_999[549](1)

connect filament_999[551](1), filament_999[549](0)

connect filament_999[552](1), filament_999[550](0)

connect filament_999[911](0), filament_999[550](1)

connect filament_999[552](1), filament_999[551](0)

connect filament_999[552](0), filament_999[553](1)

connect filament_999[553](0), filament_999[554](1)

connect filament_999[555](1), filament_999[554](0)

connect filament_999[555](0), filament_999[560](1)

connect filament_999[556](0), filament_999[557](1)

connect filament_999[558](1), filament_999[557](0)

connect filament_999[559](1), filament_999[558](0)

connect filament_999[559](0), filament_999[561](1)

connect filament_999[560](0), filament_999[561](1)

connect filament_999[562](1), filament_999[561](0)

connect filament_999[563](1), filament_999[562](0)

connect filament_999[563](0), filament_999[564](1)

connect filament_999[564](0), filament_999[565](1)

connect filament_999[565](0), filament_999[617](1)

connect filament_999[566](0), filament_999[568](1)

connect filament_999[567](0), filament_999[568](1)

connect filament_999[569](1), filament_999[568](0)

connect filament_999[570](1), filament_999[569](0)

connect filament_999[571](1), filament_999[570](0)

connect filament_999[573](1), filament_999[571](0)

connect filament_999[573](1), filament_999[572](0)

connect filament_999[573](0), filament_999[574](1)

connect filament_999[574](0), filament_999[575](1)

connect filament_999[576](1), filament_999[575](0)

connect filament_999[578](1), filament_999[576](0)

connect filament_999[578](1), filament_999[577](0)

connect filament_999[579](1), filament_999[578](0)

connect filament_999[579](0), filament_999[580](1)

connect filament_999[580](0), filament_999[581](1)

connect filament_999[582](1), filament_999[581](0)

connect filament_999[583](1), filament_999[582](0)

connect filament_999[583](0), filament_999[685](1)

connect filament_999[585](1), filament_999[584](0)

connect filament_999[585](0), filament_999[586](1)

connect filament_999[591](1), filament_999[586](0)

connect filament_999[591](1), filament_999[587](0)

connect filament_999[588](0), filament_999[589](1)

connect filament_999[590](1), filament_999[589](0)

connect filament_999[590](0), filament_999[592](1)

connect filament_999[594](1), filament_999[591](0)

connect filament_999[594](1), filament_999[592](0)

connect filament_999[594](1), filament_999[593](0)

connect filament_999[594](0), filament_999[595](1)

connect filament_999[718](1), filament_999[595](0)

connect filament_999[596](1), filament_999[597](0)

connect filament_999[597](1), filament_999[598](0)

connect filament_999[598](1), filament_999[599](0)

connect filament_999[600](0), filament_999[599](1)

connect filament_999[600](1), filament_999[601](0)

connect filament_999[602](0), filament_999[601](1)

connect filament_999[602](1), filament_999[603](0)

connect filament_999[603](1), filament_999[604](0)

connect filament_999[605](0), filament_999[604](1)

connect filament_999[605](1), filament_999[606](0)

connect filament_999[606](1), filament_999[607](0)

connect filament_999[607](1), filament_999[608](0)

connect filament_999[609](0), filament_999[608](1)

connect filament_999[609](1), filament_999[610](0)

connect filament_999[613](0), filament_999[610](1)

connect filament_999[611](0), filament_999[613](0)

connect filament_999[613](0), filament_999[612](0)

connect filament_999[614](0), filament_999[612](1)

connect filament_999[614](1), filament_999[616](0)

connect filament_999[615](0), filament_999[616](0)

connect filament_999[615](1), filament_999[619](0)

connect filament_999[681](0), filament_999[616](1)

connect filament_999[617](0), filament_999[619](0)

connect filament_999[618](0), filament_999[619](0)

connect filament_999[620](0), filament_999[618](1)

connect filament_999[620](1), filament_999[621](0)

connect filament_999[622](0), filament_999[621](1)

connect filament_999[623](0), filament_999[622](1)

connect filament_999[623](1), filament_999[624](0)

connect filament_999[625](0), filament_999[624](1)

connect filament_999[626](0), filament_999[625](1)

connect filament_999[626](1), filament_999[627](0)

connect filament_999[628](0), filament_999[627](1)

connect filament_999[628](1), filament_999[629](0)

connect filament_999[629](1), filament_999[630](0)

connect filament_999[630](1), filament_999[631](0)

connect filament_999[632](0), filament_999[631](1)

connect filament_999[633](0), filament_999[632](1)

connect filament_999[633](1), filament_999[634](0)

connect filament_999[635](0), filament_999[634](1)

connect filament_999[635](1), filament_999[636](0)

connect filament_999[636](1), filament_999[637](0)

connect filament_999[637](1), filament_999[638](0)

connect filament_999[639](0), filament_999[638](1)

connect filament_999[639](1), filament_999[640](0)

connect filament_999[641](0), filament_999[640](1)

connect filament_999[642](0), filament_999[641](1)

connect filament_999[643](0), filament_999[642](1)

connect filament_999[643](1), filament_999[644](0)

connect filament_999[645](0), filament_999[644](1)

connect filament_999[646](0), filament_999[645](1)

connect filament_999[646](1), filament_999[647](0)

connect filament_999[648](0), filament_999[647](1)

connect filament_999[648](1), filament_999[649](0)

connect filament_999[650](0), filament_999[649](1)

connect filament_999[651](0), filament_999[650](1)

connect filament_999[652](0), filament_999[651](1)

connect filament_999[652](1), filament_999[653](0)

connect filament_999[654](0), filament_999[653](1)

connect filament_999[654](1), filament_999[655](0)

connect filament_999[656](0), filament_999[655](1)

connect filament_999[657](0), filament_999[656](1)

connect filament_999[657](1), filament_999[658](0)

connect filament_999[659](0), filament_999[658](1)

connect filament_999[659](1), filament_999[660](0)

connect filament_999[661](0), filament_999[660](1)

connect filament_999[662](0), filament_999[661](1)

connect filament_999[662](1), filament_999[663](0)

connect filament_999[664](0), filament_999[663](1)

connect filament_999[664](1), filament_999[665](0)

connect filament_999[665](1), filament_999[666](0)

connect filament_999[667](0), filament_999[666](1)

connect filament_999[667](1), filament_999[668](0)

connect filament_999[668](1), filament_999[669](0)

connect filament_999[670](0), filament_999[669](1)

connect filament_999[670](1), filament_999[671](0)

connect filament_999[672](0), filament_999[671](1)

connect filament_999[672](1), filament_999[673](0)

connect filament_999[674](0), filament_999[673](1)

connect filament_999[675](0), filament_999[674](1)

connect filament_999[675](1), filament_999[676](0)

connect filament_999[677](0), filament_999[676](1)

connect filament_999[677](1), filament_999[678](0)

connect filament_999[679](0), filament_999[678](1)

connect filament_999[680](0), filament_999[679](1)

connect filament_999[682](0), filament_999[681](1)

connect filament_999[682](1), filament_999[683](0)

connect filament_999[683](1), filament_999[684](0)

connect filament_999[686](0), filament_999[684](1)

connect filament_999[686](0), filament_999[685](0)

connect filament_999[686](1), filament_999[687](0)

connect filament_999[688](0), filament_999[687](1)

connect filament_999[688](1), filament_999[689](0)

connect filament_999[689](1), filament_999[690](0)

connect filament_999[691](0), filament_999[690](1)

connect filament_999[691](1), filament_999[693](0)

connect filament_999[692](0), filament_999[693](0)

connect filament_999[692](1), filament_999[694](0)

connect filament_999[702](0), filament_999[693](1)

connect filament_999[694](1), filament_999[695](0)

connect filament_999[696](0), filament_999[695](1)

connect filament_999[697](0), filament_999[696](1)

connect filament_999[697](1), filament_999[698](0)

connect filament_999[700](0), filament_999[698](1)

connect filament_999[700](0), filament_999[699](0)

connect filament_999[700](1), filament_999[701](0)

connect filament_999[702](1), filament_999[703](0)

connect filament_999[704](0), filament_999[703](1)

connect filament_999[704](1), filament_999[705](0)

connect filament_999[707](0), filament_999[705](1)

connect filament_999[707](0), filament_999[706](0)

connect filament_999[808](0), filament_999[706](1)

connect filament_999[708](0), filament_999[707](1)

connect filament_999[708](1), filament_999[710](0)

connect filament_999[710](0), filament_999[709](0)

connect filament_999[804](0), filament_999[709](1)

connect filament_999[710](1), filament_999[711](0)

connect filament_999[712](0), filament_999[711](1)

connect filament_999[712](1), filament_999[713](0)

connect filament_999[714](0), filament_999[713](1)

connect filament_999[714](1), filament_999[715](0)

connect filament_999[715](1), filament_999[716](0)

connect filament_999[717](0), filament_999[716](1)

connect filament_999[717](1), filament_999[718](0)

connect filament_999[719](1), filament_999[720](0)

connect filament_999[720](1), filament_999[721](0)

connect filament_999[722](0), filament_999[721](1)

connect filament_999[724](0), filament_999[723](1)

connect filament_999[725](1), filament_999[726](0)

connect filament_999[726](1), filament_999[727](0)

connect filament_999[728](0), filament_999[727](1)

connect filament_999[728](1), filament_999[729](0)

connect filament_999[732](0), filament_999[733](0)

connect filament_999[732](1), filament_999[780](0)

connect filament_999[734](0), filament_999[733](1)

connect filament_999[735](0), filament_999[734](1)

connect filament_999[735](1), filament_999[736](0)

connect filament_999[736](1), filament_999[737](0)

connect filament_999[737](1), filament_999[738](0)

connect filament_999[740](0), filament_999[738](1)

connect filament_999[740](0), filament_999[739](0)

connect filament_999[739](1), filament_999[761](0)

connect filament_999[740](1), filament_999[741](0)

connect filament_999[742](0), filament_999[741](1)

connect filament_999[742](1), filament_999[743](0)

connect filament_999[744](0), filament_999[743](1)

connect filament_999[744](1), filament_999[745](0)

connect filament_999[746](0), filament_999[745](1)

connect filament_999[746](1), filament_999[747](0)

connect filament_999[748](0), filament_999[747](1)

connect filament_999[749](0), filament_999[748](1)

connect filament_999[749](1), filament_999[750](0)

connect filament_999[750](1), filament_999[751](0)

connect filament_999[751](1), filament_999[752](0)

connect filament_999[752](1), filament_999[753](0)

connect filament_999[753](1), filament_999[754](0)

connect filament_999[755](0), filament_999[754](1)

connect filament_999[755](1), filament_999[756](0)

connect filament_999[757](0), filament_999[756](1)

connect filament_999[757](1), filament_999[758](0)

connect filament_999[759](0), filament_999[758](1)

connect filament_999[760](0), filament_999[759](1)

connect filament_999[762](0), filament_999[761](1)

connect filament_999[762](1), filament_999[763](0)

connect filament_999[764](0), filament_999[763](1)

connect filament_999[764](1), filament_999[765](0)

connect filament_999[765](1), filament_999[766](0)

connect filament_999[767](0), filament_999[766](1)

connect filament_999[768](0), filament_999[767](1)

connect filament_999[769](0), filament_999[768](1)

connect filament_999[770](0), filament_999[769](1)

connect filament_999[770](1), filament_999[771](0)

connect filament_999[772](0), filament_999[771](1)

connect filament_999[773](0), filament_999[772](1)

connect filament_999[773](1), filament_999[774](0)

connect filament_999[774](1), filament_999[775](0)

connect filament_999[776](0), filament_999[775](1)

connect filament_999[776](1), filament_999[777](0)

connect filament_999[777](1), filament_999[778](0)

connect filament_999[779](0), filament_999[778](1)

connect filament_999[781](0), filament_999[780](1)

connect filament_999[781](1), filament_999[782](0)

connect filament_999[783](0), filament_999[782](1)

connect filament_999[784](0), filament_999[783](1)

connect filament_999[784](1), filament_999[785](0)

connect filament_999[785](1), filament_999[786](0)

connect filament_999[787](0), filament_999[786](1)

connect filament_999[788](0), filament_999[787](1)

connect filament_999[788](1), filament_999[789](0)

connect filament_999[789](1), filament_999[790](0)

connect filament_999[791](0), filament_999[790](1)

connect filament_999[791](1), filament_999[792](0)

connect filament_999[793](0), filament_999[792](1)

connect filament_999[794](0), filament_999[793](1)

connect filament_999[794](1), filament_999[795](0)

connect filament_999[796](0), filament_999[795](1)

connect filament_999[796](1), filament_999[797](0)

connect filament_999[799](0), filament_999[798](1)

connect filament_999[799](1), filament_999[800](0)

connect filament_999[801](0), filament_999[800](1)

connect filament_999[802](0), filament_999[801](1)

connect filament_999[802](1), filament_999[803](0)

connect filament_999[805](0), filament_999[804](1)

connect filament_999[805](1), filament_999[806](0)

connect filament_999[807](0), filament_999[806](1)

connect filament_999[808](1), filament_999[809](0)

connect filament_999[809](1), filament_999[811](0)

connect filament_999[810](0), filament_999[811](0)

connect filament_999[813](0), filament_999[810](1)

connect filament_999[812](0), filament_999[811](1)

connect filament_999[815](0), filament_999[814](1)

connect filament_999[816](0), filament_999[815](1)

connect filament_999[816](1), filament_999[817](0)

connect filament_999[818](0), filament_999[817](1)

connect filament_999[819](1), filament_999[820](0)

connect filament_999[820](1), filament_999[822](0)

connect filament_999[821](0), filament_999[822](0)

connect filament_999[821](1), filament_999[823](0)

connect filament_999[824](0), filament_999[826](0)

connect filament_999[876](0), filament_999[824](1)

connect filament_999[826](0), filament_999[825](0)

connect filament_999[827](0), filament_999[825](1)

connect filament_999[837](0), filament_999[826](1)

connect filament_999[827](1), filament_999[828](0)

connect filament_999[829](0), filament_999[828](1)

connect filament_999[829](1), filament_999[830](0)

connect filament_999[831](0), filament_999[830](1)

connect filament_999[832](0), filament_999[831](1)

connect filament_999[832](1), filament_999[833](0)

connect filament_999[834](0), filament_999[833](1)

connect filament_999[834](1), filament_999[835](0)

connect filament_999[835](1), filament_999[836](0)

connect filament_999[838](0), filament_999[837](1)

connect filament_999[839](0), filament_999[838](1)

connect filament_999[839](1), filament_999[840](0)

connect filament_999[841](0), filament_999[840](1)

connect filament_999[842](0), filament_999[841](1)

connect filament_999[842](1), filament_999[843](0)

connect filament_999[843](1), filament_999[844](0)

connect filament_999[845](0), filament_999[844](1)

connect filament_999[845](1), filament_999[846](0)

connect filament_999[847](0), filament_999[846](1)

connect filament_999[847](1), filament_999[848](0)

connect filament_999[849](0), filament_999[848](1)

connect filament_999[849](1), filament_999[850](0)

connect filament_999[851](0), filament_999[850](1)

connect filament_999[852](0), filament_999[851](1)

connect filament_999[853](0), filament_999[852](1)

connect filament_999[853](1), filament_999[854](0)

connect filament_999[855](0), filament_999[854](1)

connect filament_999[855](1), filament_999[856](0)

connect filament_999[857](0), filament_999[856](1)

connect filament_999[857](1), filament_999[858](0)

connect filament_999[859](0), filament_999[858](1)

connect filament_999[859](1), filament_999[860](0)

connect filament_999[861](0), filament_999[860](1)

connect filament_999[862](0), filament_999[861](1)

connect filament_999[862](1), filament_999[863](0)

connect filament_999[863](1), filament_999[864](0)

connect filament_999[865](0), filament_999[864](1)

connect filament_999[865](1), filament_999[866](0)

connect filament_999[866](1), filament_999[867](0)

connect filament_999[868](0), filament_999[867](1)

connect filament_999[868](1), filament_999[869](0)

connect filament_999[870](0), filament_999[869](1)

connect filament_999[870](1), filament_999[871](0)

connect filament_999[872](0), filament_999[871](1)

connect filament_999[872](1), filament_999[873](0)

connect filament_999[873](1), filament_999[874](0)

connect filament_999[875](0), filament_999[874](1)

connect filament_999[878](0), filament_999[876](1)

connect filament_999[878](0), filament_999[877](0)

connect filament_999[885](0), filament_999[877](1)

connect filament_999[878](1), filament_999[879](0)

connect filament_999[879](1), filament_999[880](0)

connect filament_999[882](0), filament_999[881](1)

connect filament_999[883](0), filament_999[882](1)

connect filament_999[884](0), filament_999[883](1)

connect filament_999[886](0), filament_999[885](1)

connect filament_999[886](1), filament_999[887](0)

connect filament_999[888](0), filament_999[887](1)

connect filament_999[889](0), filament_999[888](1)

connect filament_999[889](1), filament_999[891](0)

connect filament_999[890](0), filament_999[891](0)

connect filament_999[902](0), filament_999[890](1)

connect filament_999[892](0), filament_999[891](1)

connect filament_999[893](0), filament_999[892](1)

connect filament_999[894](0), filament_999[893](1)

connect filament_999[894](1), filament_999[895](0)

connect filament_999[897](0), filament_999[895](1)

connect filament_999[897](0), filament_999[896](0)

connect filament_999[898](0), filament_999[896](1)

connect filament_999[898](1), filament_999[899](0)

connect filament_999[899](1), filament_999[900](0)

connect filament_999[901](0), filament_999[900](1)

connect filament_999[903](0), filament_999[902](1)

connect filament_999[903](1), filament_999[904](0)

connect filament_999[904](1), filament_999[905](0)

connect filament_999[906](1), filament_999[907](0)

connect filament_999[907](1), filament_999[908](0)

connect filament_999[909](0), filament_999[908](1)

connect filament_999[909](1), filament_999[910](0)

connect filament_999[912](1), filament_999[913](0)

connect filament_999[914](0), filament_999[913](1)
