# Supplementary material for: When complex neuronal structures may not matter
Source: eLife. 2017 Feb 6;6:e23508. doi: 10.7554/eLife.23508 (PMC5323043; doi:10.7554/eLife.23508)
Supplement: Supplementary file 1. — DOI: http://dx.doi.org/10.7554/eLife.23508.020 [file elife-23508-supp1.zip › Neuronal Structures/878_045_GM_scaled.hoc]

create filament_999[1278]

filament_999[0] {

  pt3dclear()

  pt3dadd(338.916, 166.896, 53.9,  1.500000)

  pt3dadd(338.18399999999997, 189.588, 58.31,  1.500000)

}

filament_999[1] {

  pt3dclear()

  pt3dadd(304.512, 617.076, 52.92,  1.500000)

  pt3dadd(308.17199999999997, 614.88, 52.92,  1.500000)

}

filament_999[2] {

  pt3dclear()

  pt3dadd(298.656, 617.076, 52.92,  1.500000)

  pt3dadd(304.512, 617.076, 52.92,  1.500000)

}

filament_999[3] {

  pt3dclear()

  pt3dadd(294.264, 617.076, 52.92,  1.500000)

  pt3dadd(298.656, 617.076, 52.92,  1.500000)

}

filament_999[4] {

  pt3dclear()

  pt3dadd(414.312, 592.188, 25.48,  1.500000)

  pt3dadd(411.384, 594.384, 25.48,  1.500000)

}

filament_999[5] {

  pt3dclear()

  pt3dadd(413.58, 587.7959999999999, 25.48,  1.500000)

  pt3dadd(414.312, 592.188, 25.48,  1.500000)

}

filament_999[6] {

  pt3dclear()

  pt3dadd(355.02, 671.976, 31.849999999999998,  1.500000)

  pt3dadd(357.948, 676.3679999999999, 31.849999999999998,  1.500000)

}

filament_999[7] {

  pt3dclear()

  pt3dadd(422.364, 587.7959999999999, 59.29,  1.500000)

  pt3dadd(428.952, 587.064, 59.29,  1.500000)

}

filament_999[8] {

  pt3dclear()

  pt3dadd(417.972, 590.7239999999999, 59.29,  1.500000)

  pt3dadd(422.364, 587.7959999999999, 59.29,  1.500000)

}

filament_999[9] {

  pt3dclear()

  pt3dadd(413.58, 591.456, 61.25,  1.500000)

  pt3dadd(417.972, 590.7239999999999, 59.29,  1.500000)

}

filament_999[10] {

  pt3dclear()

  pt3dadd(456.768, 479.46, 34.79,  1.500000)

  pt3dadd(460.428, 476.532, 34.79,  1.500000)

}

filament_999[11] {

  pt3dclear()

  pt3dadd(396.012, 370.392, 66.15,  1.500000)

  pt3dadd(393.084, 369.65999999999997, 66.15,  1.500000)

}

filament_999[12] {

  pt3dclear()

  pt3dadd(398.20799999999997, 370.392, 67.13,  1.500000)

  pt3dadd(396.012, 370.392, 66.15,  1.500000)

}

filament_999[13] {

  pt3dclear()

  pt3dadd(399.67199999999997, 374.784, 68.11,  1.500000)

  pt3dadd(398.20799999999997, 370.392, 67.13,  1.500000)

}

filament_999[14] {

  pt3dclear()

  pt3dadd(401.13599999999997, 379.908, 68.11,  1.500000)

  pt3dadd(399.67199999999997, 374.784, 68.11,  1.500000)

}

filament_999[15] {

  pt3dclear()

  pt3dadd(334.524, 396.74399999999997, 64.19,  1.500000)

  pt3dadd(338.916, 401.868, 65.17,  1.500000)

}

filament_999[16] {

  pt3dclear()

  pt3dadd(330.864, 390.888, 64.19,  1.500000)

  pt3dadd(334.524, 396.74399999999997, 64.19,  1.500000)

}

filament_999[17] {

  pt3dclear()

  pt3dadd(327.204, 386.496, 64.67999999999999,  1.500000)

  pt3dadd(330.864, 390.888, 64.19,  1.500000)

}

filament_999[18] {

  pt3dclear()

  pt3dadd(390.888, 529.968, 71.53999999999999,  1.500000)

  pt3dadd(391.62, 535.824, 71.53999999999999,  1.500000)

}

filament_999[19] {

  pt3dclear()

  pt3dadd(391.62, 524.112, 72.03,  1.500000)

  pt3dadd(390.888, 529.968, 71.53999999999999,  1.500000)

}

filament_999[20] {

  pt3dclear()

  pt3dadd(392.352, 518.256, 72.03,  1.500000)

  pt3dadd(391.62, 524.112, 72.03,  1.500000)

}

filament_999[21] {

  pt3dclear()

  pt3dadd(393.084, 513.132, 72.03,  1.500000)

  pt3dadd(392.352, 518.256, 72.03,  1.500000)

}

filament_999[22] {

  pt3dclear()

  pt3dadd(393.816, 508.74, 72.03,  1.500000)

  pt3dadd(393.084, 513.132, 72.03,  1.500000)

}

filament_999[23] {

  pt3dclear()

  pt3dadd(396.012, 505.08, 72.52,  1.500000)

  pt3dadd(393.816, 508.74, 72.03,  1.500000)

}

filament_999[24] {

  pt3dclear()

  pt3dadd(398.94, 502.884, 72.52,  1.500000)

  pt3dadd(396.012, 505.08, 72.52,  1.500000)

}

filament_999[25] {

  pt3dclear()

  pt3dadd(402.59999999999997, 502.884, 73.5,  1.500000)

  pt3dadd(398.94, 502.884, 72.52,  1.500000)

}

filament_999[26] {

  pt3dclear()

  pt3dadd(405.52799999999996, 505.812, 73.5,  1.500000)

  pt3dadd(402.59999999999997, 502.884, 73.5,  1.500000)

}

filament_999[27] {

  pt3dclear()

  pt3dadd(406.992, 508.74, 73.99,  1.500000)

  pt3dadd(405.52799999999996, 505.812, 73.5,  1.500000)

}

filament_999[28] {

  pt3dclear()

  pt3dadd(667.584, 742.2479999999999, 75.46,  1.500000)

  pt3dadd(671.244, 749.568, 75.46,  1.500000)

}

filament_999[29] {

  pt3dclear()

  pt3dadd(660.996, 734.196, 75.46,  1.500000)

  pt3dadd(667.584, 742.2479999999999, 75.46,  1.500000)

}

filament_999[30] {

  pt3dclear()

  pt3dadd(653.6759999999999, 726.144, 75.46,  1.500000)

  pt3dadd(660.996, 734.196, 75.46,  1.500000)

}

filament_999[31] {

  pt3dclear()

  pt3dadd(645.624, 718.092, 75.46,  1.500000)

  pt3dadd(653.6759999999999, 726.144, 75.46,  1.500000)

}

filament_999[32] {

  pt3dclear()

  pt3dadd(637.572, 710.04, 75.46,  1.500000)

  pt3dadd(645.624, 718.092, 75.46,  1.500000)

}

filament_999[33] {

  pt3dclear()

  pt3dadd(630.252, 701.9879999999999, 74.97,  1.500000)

  pt3dadd(637.572, 710.04, 75.46,  1.500000)

}

filament_999[34] {

  pt3dclear()

  pt3dadd(622.932, 693.936, 74.97,  1.500000)

  pt3dadd(630.252, 701.9879999999999, 74.97,  1.500000)

}

filament_999[35] {

  pt3dclear()

  pt3dadd(616.3439999999999, 685.884, 74.48,  1.500000)

  pt3dadd(622.932, 693.936, 74.97,  1.500000)

}

filament_999[36] {

  pt3dclear()

  pt3dadd(609.756, 677.832, 73.99,  1.500000)

  pt3dadd(616.3439999999999, 685.884, 74.48,  1.500000)

}

filament_999[37] {

  pt3dclear()

  pt3dadd(602.436, 670.512, 73.99,  1.500000)

  pt3dadd(609.756, 677.832, 73.99,  1.500000)

}

filament_999[38] {

  pt3dclear()

  pt3dadd(595.116, 663.192, 73.99,  1.500000)

  pt3dadd(602.436, 670.512, 73.99,  1.500000)

}

filament_999[39] {

  pt3dclear()

  pt3dadd(588.528, 655.872, 73.99,  1.500000)

  pt3dadd(595.116, 663.192, 73.99,  1.500000)

}

filament_999[40] {

  pt3dclear()

  pt3dadd(582.672, 648.552, 73.5,  1.500000)

  pt3dadd(588.528, 655.872, 73.99,  1.500000)

}

filament_999[41] {

  pt3dclear()

  pt3dadd(576.084, 641.9639999999999, 73.5,  1.500000)

  pt3dadd(582.672, 648.552, 73.5,  1.500000)

}

filament_999[42] {

  pt3dclear()

  pt3dadd(569.496, 635.376, 73.5,  1.500000)

  pt3dadd(576.084, 641.9639999999999, 73.5,  1.500000)

}

filament_999[43] {

  pt3dclear()

  pt3dadd(564.372, 628.056, 73.5,  1.500000)

  pt3dadd(569.496, 635.376, 73.5,  1.500000)

}

filament_999[44] {

  pt3dclear()

  pt3dadd(559.2479999999999, 621.468, 73.5,  1.500000)

  pt3dadd(564.372, 628.056, 73.5,  1.500000)

}

filament_999[45] {

  pt3dclear()

  pt3dadd(553.3919999999999, 615.612, 73.5,  1.500000)

  pt3dadd(559.2479999999999, 621.468, 73.5,  1.500000)

}

filament_999[46] {

  pt3dclear()

  pt3dadd(547.536, 609.756, 73.01,  1.500000)

  pt3dadd(553.3919999999999, 615.612, 73.5,  1.500000)

}

filament_999[47] {

  pt3dclear()

  pt3dadd(541.68, 603.9, 70.56,  1.500000)

  pt3dadd(547.536, 609.756, 73.01,  1.500000)

}

filament_999[48] {

  pt3dclear()

  pt3dadd(537.288, 598.044, 69.09,  1.500000)

  pt3dadd(541.68, 603.9, 70.56,  1.500000)

}

filament_999[49] {

  pt3dclear()

  pt3dadd(532.164, 592.92, 67.62,  1.500000)

  pt3dadd(537.288, 598.044, 69.09,  1.500000)

}

filament_999[50] {

  pt3dclear()

  pt3dadd(527.7719999999999, 587.064, 66.64,  1.500000)

  pt3dadd(532.164, 592.92, 67.62,  1.500000)

}

filament_999[51] {

  pt3dclear()

  pt3dadd(522.648, 581.9399999999999, 63.699999999999996,  1.500000)

  pt3dadd(527.7719999999999, 587.064, 66.64,  1.500000)

}

filament_999[52] {

  pt3dclear()

  pt3dadd(518.256, 576.816, 61.74,  1.500000)

  pt3dadd(522.648, 581.9399999999999, 63.699999999999996,  1.500000)

}

filament_999[53] {

  pt3dclear()

  pt3dadd(512.4, 572.424, 60.269999999999996,  1.500000)

  pt3dadd(518.256, 576.816, 61.74,  1.500000)

}

filament_999[54] {

  pt3dclear()

  pt3dadd(507.276, 566.568, 59.29,  1.500000)

  pt3dadd(512.4, 572.424, 60.269999999999996,  1.500000)

}

filament_999[55] {

  pt3dclear()

  pt3dadd(503.616, 559.98, 58.31,  1.500000)

  pt3dadd(507.276, 566.568, 59.29,  1.500000)

}

filament_999[56] {

  pt3dclear()

  pt3dadd(500.688, 553.3919999999999, 57.33,  1.500000)

  pt3dadd(503.616, 559.98, 58.31,  1.500000)

}

filament_999[57] {

  pt3dclear()

  pt3dadd(497.02799999999996, 549.0, 55.86,  1.500000)

  pt3dadd(500.688, 553.3919999999999, 57.33,  1.500000)

}

filament_999[58] {

  pt3dclear()

  pt3dadd(495.56399999999996, 543.144, 55.37,  1.500000)

  pt3dadd(497.02799999999996, 549.0, 55.86,  1.500000)

}

filament_999[59] {

  pt3dclear()

  pt3dadd(494.832, 538.02, 53.41,  1.500000)

  pt3dadd(495.56399999999996, 543.144, 55.37,  1.500000)

}

filament_999[60] {

  pt3dclear()

  pt3dadd(467.748, 560.712, 65.66,  1.500000)

  pt3dadd(469.944, 561.444, 65.66,  1.500000)

}

filament_999[61] {

  pt3dclear()

  pt3dadd(464.08799999999997, 557.784, 65.66,  1.500000)

  pt3dadd(467.748, 560.712, 65.66,  1.500000)

}

filament_999[62] {

  pt3dclear()

  pt3dadd(461.15999999999997, 554.856, 65.66,  1.500000)

  pt3dadd(464.08799999999997, 557.784, 65.66,  1.500000)

}

filament_999[63] {

  pt3dclear()

  pt3dadd(457.5, 552.66, 65.66,  1.500000)

  pt3dadd(461.15999999999997, 554.856, 65.66,  1.500000)

}

filament_999[64] {

  pt3dclear()

  pt3dadd(453.84, 552.66, 65.66,  1.500000)

  pt3dadd(457.5, 552.66, 65.66,  1.500000)

}

filament_999[65] {

  pt3dclear()

  pt3dadd(449.448, 553.3919999999999, 65.66,  1.500000)

  pt3dadd(453.84, 552.66, 65.66,  1.500000)

}

filament_999[66] {

  pt3dclear()

  pt3dadd(445.056, 554.124, 62.23,  1.500000)

  pt3dadd(449.448, 553.3919999999999, 65.66,  1.500000)

}

filament_999[67] {

  pt3dclear()

  pt3dadd(440.664, 554.856, 60.269999999999996,  1.500000)

  pt3dadd(445.056, 554.124, 62.23,  1.500000)

}

filament_999[68] {

  pt3dclear()

  pt3dadd(268.644, 540.216, 44.589999999999996,  1.500000)

  pt3dadd(267.912, 543.876, 44.589999999999996,  1.500000)

}

filament_999[69] {

  pt3dclear()

  pt3dadd(271.572, 538.02, 44.589999999999996,  1.500000)

  pt3dadd(268.644, 540.216, 44.589999999999996,  1.500000)

}

filament_999[70] {

  pt3dclear()

  pt3dadd(244.488, 529.236, 45.57,  1.500000)

  pt3dadd(248.148, 529.236, 45.57,  1.500000)

}

filament_999[71] {

  pt3dclear()

  pt3dadd(241.56, 524.8439999999999, 45.57,  1.500000)

  pt3dadd(244.488, 529.236, 45.57,  1.500000)

}

filament_999[72] {

  pt3dclear()

  pt3dadd(243.756, 521.184, 45.08,  1.500000)

  pt3dadd(241.56, 524.8439999999999, 45.57,  1.500000)

}

filament_999[73] {

  pt3dclear()

  pt3dadd(249.612, 521.9159999999999, 45.08,  1.500000)

  pt3dadd(243.756, 521.184, 45.08,  1.500000)

}

filament_999[74] {

  pt3dclear()

  pt3dadd(256.2, 525.576, 45.08,  1.500000)

  pt3dadd(249.612, 521.9159999999999, 45.08,  1.500000)

}

filament_999[75] {

  pt3dclear()

  pt3dadd(262.056, 529.236, 45.08,  1.500000)

  pt3dadd(256.2, 525.576, 45.08,  1.500000)

}

filament_999[76] {

  pt3dclear()

  pt3dadd(266.448, 531.432, 45.08,  1.500000)

  pt3dadd(262.056, 529.236, 45.08,  1.500000)

}

filament_999[77] {

  pt3dclear()

  pt3dadd(271.572, 535.092, 44.589999999999996,  1.500000)

  pt3dadd(266.448, 531.432, 45.08,  1.500000)

}

filament_999[78] {

  pt3dclear()

  pt3dadd(275.964, 535.824, 44.589999999999996,  1.500000)

  pt3dadd(271.572, 538.02, 44.589999999999996,  1.500000)

}

filament_999[79] {

  pt3dclear()

  pt3dadd(275.964, 535.824, 44.589999999999996,  1.500000)

  pt3dadd(271.572, 535.092, 44.589999999999996,  1.500000)

}

filament_999[80] {

  pt3dclear()

  pt3dadd(280.356, 536.556, 44.589999999999996,  1.500000)

  pt3dadd(275.964, 535.824, 44.589999999999996,  1.500000)

}

filament_999[81] {

  pt3dclear()

  pt3dadd(281.82, 540.216, 44.589999999999996,  1.500000)

  pt3dadd(280.356, 536.556, 44.589999999999996,  1.500000)

}

filament_999[82] {

  pt3dclear()

  pt3dadd(283.284, 542.412, 44.589999999999996,  1.500000)

  pt3dadd(281.82, 540.216, 44.589999999999996,  1.500000)

}

filament_999[83] {

  pt3dclear()

  pt3dadd(418.704, 575.352, 65.17,  1.500000)

  pt3dadd(419.436, 579.012, 65.17,  1.500000)

}

filament_999[84] {

  pt3dclear()

  pt3dadd(327.204, 493.368, 67.62,  1.500000)

  pt3dadd(323.544, 492.63599999999997, 67.62,  1.500000)

}

filament_999[85] {

  pt3dclear()

  pt3dadd(330.864, 494.09999999999997, 67.62,  1.500000)

  pt3dadd(327.204, 493.368, 67.62,  1.500000)

}

filament_999[86] {

  pt3dclear()

  pt3dadd(333.792, 494.09999999999997, 67.62,  1.500000)

  pt3dadd(330.864, 494.09999999999997, 67.62,  1.500000)

}

filament_999[87] {

  pt3dclear()

  pt3dadd(463.356, 524.112, 47.53,  1.500000)

  pt3dadd(464.82, 535.824, 47.53,  1.500000)

}

filament_999[88] {

  pt3dclear()

  pt3dadd(465.55199999999996, 515.328, 47.53,  1.500000)

  pt3dadd(463.356, 524.112, 47.53,  1.500000)

}

filament_999[89] {

  pt3dclear()

  pt3dadd(469.944, 508.008, 47.53,  1.500000)

  pt3dadd(465.55199999999996, 515.328, 47.53,  1.500000)

}

filament_999[90] {

  pt3dclear()

  pt3dadd(472.872, 502.884, 47.53,  1.500000)

  pt3dadd(469.944, 508.008, 47.53,  1.500000)

}

filament_999[91] {

  pt3dclear()

  pt3dadd(473.604, 498.49199999999996, 47.53,  1.500000)

  pt3dadd(472.872, 502.884, 47.53,  1.500000)

}

filament_999[92] {

  pt3dclear()

  pt3dadd(479.46, 478.728, 48.019999999999996,  1.500000)

  pt3dadd(480.192, 475.068, 49.98,  1.500000)

}

filament_999[93] {

  pt3dclear()

  pt3dadd(477.264, 482.388, 48.019999999999996,  1.500000)

  pt3dadd(479.46, 478.728, 48.019999999999996,  1.500000)

}

filament_999[94] {

  pt3dclear()

  pt3dadd(475.8, 486.048, 48.019999999999996,  1.500000)

  pt3dadd(477.264, 482.388, 48.019999999999996,  1.500000)

}

filament_999[95] {

  pt3dclear()

  pt3dadd(475.068, 489.70799999999997, 48.019999999999996,  1.500000)

  pt3dadd(475.8, 486.048, 48.019999999999996,  1.500000)

}

filament_999[96] {

  pt3dclear()

  pt3dadd(474.336, 493.368, 48.019999999999996,  1.500000)

  pt3dadd(473.604, 498.49199999999996, 47.53,  1.500000)

}

filament_999[97] {

  pt3dclear()

  pt3dadd(474.336, 493.368, 48.019999999999996,  1.500000)

  pt3dadd(475.068, 489.70799999999997, 48.019999999999996,  1.500000)

}

filament_999[98] {

  pt3dclear()

  pt3dadd(471.408, 493.368, 46.55,  1.500000)

  pt3dadd(474.336, 493.368, 48.019999999999996,  1.500000)

}

filament_999[99] {

  pt3dclear()

  pt3dadd(467.748, 494.832, 46.55,  1.500000)

  pt3dadd(471.408, 493.368, 46.55,  1.500000)

}

filament_999[100] {

  pt3dclear()

  pt3dadd(366.0, 451.644, 32.339999999999996,  1.500000)

  pt3dadd(363.072, 449.448, 32.339999999999996,  1.500000)

}

filament_999[101] {

  pt3dclear()

  pt3dadd(368.19599999999997, 450.18, 32.339999999999996,  1.500000)

  pt3dadd(366.0, 451.644, 32.339999999999996,  1.500000)

}

filament_999[102] {

  pt3dclear()

  pt3dadd(370.392, 452.376, 32.339999999999996,  1.500000)

  pt3dadd(368.19599999999997, 450.18, 32.339999999999996,  1.500000)

}

filament_999[103] {

  pt3dclear()

  pt3dadd(369.65999999999997, 455.304, 32.339999999999996,  1.500000)

  pt3dadd(370.392, 452.376, 32.339999999999996,  1.500000)

}

filament_999[104] {

  pt3dclear()

  pt3dadd(369.65999999999997, 398.94, 24.009999999999998,  1.500000)

  pt3dadd(371.856, 396.74399999999997, 24.009999999999998,  1.500000)

}

filament_999[105] {

  pt3dclear()

  pt3dadd(364.536, 398.94, 24.009999999999998,  1.500000)

  pt3dadd(369.65999999999997, 398.94, 24.009999999999998,  1.500000)

}

filament_999[106] {

  pt3dclear()

  pt3dadd(350.628, 412.848, 24.009999999999998,  1.500000)

  pt3dadd(346.236, 415.776, 24.009999999999998,  1.500000)

}

filament_999[107] {

  pt3dclear()

  pt3dadd(354.288, 409.92, 24.009999999999998,  1.500000)

  pt3dadd(350.628, 412.848, 24.009999999999998,  1.500000)

}

filament_999[108] {

  pt3dclear()

  pt3dadd(357.216, 406.992, 24.99,  1.500000)

  pt3dadd(354.288, 409.92, 24.009999999999998,  1.500000)

}

filament_999[109] {

  pt3dclear()

  pt3dadd(358.68, 403.332, 24.99,  1.500000)

  pt3dadd(357.216, 406.992, 24.99,  1.500000)

}

filament_999[110] {

  pt3dclear()

  pt3dadd(398.20799999999997, 538.752, 65.66,  1.500000)

  pt3dadd(403.332, 538.752, 65.66,  1.500000)

}

filament_999[111] {

  pt3dclear()

  pt3dadd(394.548, 537.288, 65.66,  1.500000)

  pt3dadd(398.20799999999997, 538.752, 65.66,  1.500000)

}

filament_999[112] {

  pt3dclear()

  pt3dadd(372.58799999999997, 596.58, 45.08,  1.500000)

  pt3dadd(376.98, 599.508, 45.08,  1.500000)

}

filament_999[113] {

  pt3dclear()

  pt3dadd(358.68, 590.7239999999999, 44.1,  1.500000)

  pt3dadd(354.288, 588.528, 44.1,  1.500000)

}

filament_999[114] {

  pt3dclear()

  pt3dadd(363.072, 592.92, 45.08,  1.500000)

  pt3dadd(358.68, 590.7239999999999, 44.1,  1.500000)

}

filament_999[115] {

  pt3dclear()

  pt3dadd(367.464, 593.652, 46.55,  1.500000)

  pt3dadd(363.072, 592.92, 45.08,  1.500000)

}

filament_999[116] {

  pt3dclear()

  pt3dadd(372.58799999999997, 592.92, 46.55,  1.500000)

  pt3dadd(372.58799999999997, 596.58, 45.08,  1.500000)

}

filament_999[117] {

  pt3dclear()

  pt3dadd(372.58799999999997, 592.92, 46.55,  1.500000)

  pt3dadd(367.464, 593.652, 46.55,  1.500000)

}

filament_999[118] {

  pt3dclear()

  pt3dadd(376.248, 591.456, 46.55,  1.500000)

  pt3dadd(372.58799999999997, 592.92, 46.55,  1.500000)

}

filament_999[119] {

  pt3dclear()

  pt3dadd(379.176, 590.7239999999999, 49.49,  1.500000)

  pt3dadd(376.248, 591.456, 46.55,  1.500000)

}

filament_999[120] {

  pt3dclear()

  pt3dadd(379.908, 587.064, 52.43,  1.500000)

  pt3dadd(379.176, 590.7239999999999, 49.49,  1.500000)

}

filament_999[121] {

  pt3dclear()

  pt3dadd(381.372, 581.9399999999999, 54.39,  1.500000)

  pt3dadd(379.908, 587.064, 52.43,  1.500000)

}

filament_999[122] {

  pt3dclear()

  pt3dadd(382.836, 576.816, 54.39,  1.500000)

  pt3dadd(381.372, 581.9399999999999, 54.39,  1.500000)

}

filament_999[123] {

  pt3dclear()

  pt3dadd(384.3, 571.692, 55.86,  1.500000)

  pt3dadd(382.836, 576.816, 54.39,  1.500000)

}

filament_999[124] {

  pt3dclear()

  pt3dadd(384.3, 566.568, 55.86,  1.500000)

  pt3dadd(384.3, 571.692, 55.86,  1.500000)

}

filament_999[125] {

  pt3dclear()

  pt3dadd(382.836, 561.444, 55.86,  1.500000)

  pt3dadd(384.3, 566.568, 55.86,  1.500000)

}

filament_999[126] {

  pt3dclear()

  pt3dadd(381.372, 556.3199999999999, 55.86,  1.500000)

  pt3dadd(382.836, 561.444, 55.86,  1.500000)

}

filament_999[127] {

  pt3dclear()

  pt3dadd(382.836, 551.928, 55.86,  1.500000)

  pt3dadd(381.372, 556.3199999999999, 55.86,  1.500000)

}

filament_999[128] {

  pt3dclear()

  pt3dadd(384.3, 548.268, 55.86,  1.500000)

  pt3dadd(382.836, 551.928, 55.86,  1.500000)

}

filament_999[129] {

  pt3dclear()

  pt3dadd(384.3, 543.876, 55.86,  1.500000)

  pt3dadd(384.3, 548.268, 55.86,  1.500000)

}

filament_999[130] {

  pt3dclear()

  pt3dadd(384.3, 539.484, 55.86,  1.500000)

  pt3dadd(384.3, 543.876, 55.86,  1.500000)

}

filament_999[131] {

  pt3dclear()

  pt3dadd(385.032, 535.092, 61.74,  1.500000)

  pt3dadd(384.3, 539.484, 55.86,  1.500000)

}

filament_999[132] {

  pt3dclear()

  pt3dadd(409.92, 589.26, 63.699999999999996,  1.500000)

  pt3dadd(413.58, 591.456, 61.25,  1.500000)

}

filament_999[133] {

  pt3dclear()

  pt3dadd(409.92, 589.26, 63.699999999999996,  1.500000)

  pt3dadd(408.456, 592.92, 63.699999999999996,  1.500000)

}

filament_999[134] {

  pt3dclear()

  pt3dadd(407.724, 584.8679999999999, 63.699999999999996,  1.500000)

  pt3dadd(409.92, 589.26, 63.699999999999996,  1.500000)

}

filament_999[135] {

  pt3dclear()

  pt3dadd(401.13599999999997, 581.9399999999999, 63.699999999999996,  1.500000)

  pt3dadd(407.724, 584.8679999999999, 63.699999999999996,  1.500000)

}

filament_999[136] {

  pt3dclear()

  pt3dadd(396.012, 576.816, 63.699999999999996,  1.500000)

  pt3dadd(401.13599999999997, 581.9399999999999, 63.699999999999996,  1.500000)

}

filament_999[137] {

  pt3dclear()

  pt3dadd(391.62, 571.692, 63.699999999999996,  1.500000)

  pt3dadd(396.012, 576.816, 63.699999999999996,  1.500000)

}

filament_999[138] {

  pt3dclear()

  pt3dadd(322.08, 608.292, 37.24,  1.500000)

  pt3dadd(321.348, 611.22, 37.24,  1.500000)

}

filament_999[139] {

  pt3dclear()

  pt3dadd(325.74, 606.096, 37.24,  1.500000)

  pt3dadd(322.08, 608.292, 37.24,  1.500000)

}

filament_999[140] {

  pt3dclear()

  pt3dadd(440.664, 470.676, 66.64,  1.500000)

  pt3dadd(442.86, 474.336, 67.62,  1.500000)

}

filament_999[141] {

  pt3dclear()

  pt3dadd(437.736, 467.01599999999996, 66.64,  1.500000)

  pt3dadd(440.664, 470.676, 66.64,  1.500000)

}

filament_999[142] {

  pt3dclear()

  pt3dadd(434.808, 463.356, 66.64,  1.500000)

  pt3dadd(437.736, 467.01599999999996, 66.64,  1.500000)

}

filament_999[143] {

  pt3dclear()

  pt3dadd(434.808, 467.748, 66.64,  1.500000)

  pt3dadd(434.808, 463.356, 66.64,  1.500000)

}

filament_999[144] {

  pt3dclear()

  pt3dadd(431.88, 467.01599999999996, 66.64,  1.500000)

  pt3dadd(434.808, 467.748, 66.64,  1.500000)

}

filament_999[145] {

  pt3dclear()

  pt3dadd(428.952, 464.08799999999997, 66.64,  1.500000)

  pt3dadd(431.88, 467.01599999999996, 66.64,  1.500000)

}

filament_999[146] {

  pt3dclear()

  pt3dadd(426.756, 461.15999999999997, 66.64,  1.500000)

  pt3dadd(428.952, 464.08799999999997, 66.64,  1.500000)

}

filament_999[147] {

  pt3dclear()

  pt3dadd(422.364, 526.308, 52.92,  1.500000)

  pt3dadd(419.436, 523.38, 52.92,  1.500000)

}

filament_999[148] {

  pt3dclear()

  pt3dadd(424.56, 529.968, 53.9,  1.500000)

  pt3dadd(422.364, 526.308, 52.92,  1.500000)

}

filament_999[149] {

  pt3dclear()

  pt3dadd(426.756, 532.896, 55.37,  1.500000)

  pt3dadd(424.56, 529.968, 53.9,  1.500000)

}

filament_999[150] {

  pt3dclear()

  pt3dadd(431.88, 533.628, 54.879999999999995,  1.500000)

  pt3dadd(426.756, 532.896, 55.37,  1.500000)

}

filament_999[151] {

  pt3dclear()

  pt3dadd(436.272, 532.164, 54.879999999999995,  1.500000)

  pt3dadd(431.88, 533.628, 54.879999999999995,  1.500000)

}

filament_999[152] {

  pt3dclear()

  pt3dadd(439.2, 528.504, 54.879999999999995,  1.500000)

  pt3dadd(436.272, 532.164, 54.879999999999995,  1.500000)

}

filament_999[153] {

  pt3dclear()

  pt3dadd(441.396, 524.112, 57.33,  1.500000)

  pt3dadd(439.2, 528.504, 54.879999999999995,  1.500000)

}

filament_999[154] {

  pt3dclear()

  pt3dadd(443.592, 520.452, 57.33,  1.500000)

  pt3dadd(441.396, 524.112, 57.33,  1.500000)

}

filament_999[155] {

  pt3dclear()

  pt3dadd(445.788, 516.792, 59.29,  1.500000)

  pt3dadd(443.592, 520.452, 57.33,  1.500000)

}

filament_999[156] {

  pt3dclear()

  pt3dadd(448.716, 513.132, 60.76,  1.500000)

  pt3dadd(445.788, 516.792, 59.29,  1.500000)

}

filament_999[157] {

  pt3dclear()

  pt3dadd(452.376, 510.204, 61.25,  1.500000)

  pt3dadd(448.716, 513.132, 60.76,  1.500000)

}

filament_999[158] {

  pt3dclear()

  pt3dadd(454.572, 509.472, 61.25,  1.500000)

  pt3dadd(452.376, 510.204, 61.25,  1.500000)

}

filament_999[159] {

  pt3dclear()

  pt3dadd(442.86, 471.408, 30.87,  1.500000)

  pt3dadd(440.664, 467.01599999999996, 31.36,  1.500000)

}

filament_999[160] {

  pt3dclear()

  pt3dadd(445.788, 475.068, 30.87,  1.500000)

  pt3dadd(442.86, 471.408, 30.87,  1.500000)

}

filament_999[161] {

  pt3dclear()

  pt3dadd(448.716, 477.996, 30.87,  1.500000)

  pt3dadd(445.788, 475.068, 30.87,  1.500000)

}

filament_999[162] {

  pt3dclear()

  pt3dadd(290.604, 455.304, 45.08,  1.500000)

  pt3dadd(292.8, 452.376, 45.08,  1.500000)

}

filament_999[163] {

  pt3dclear()

  pt3dadd(275.23199999999997, 469.944, 45.57,  1.500000)

  pt3dadd(271.572, 467.748, 47.53,  1.500000)

}

filament_999[164] {

  pt3dclear()

  pt3dadd(277.428, 475.8, 45.57,  1.500000)

  pt3dadd(275.23199999999997, 469.944, 45.57,  1.500000)

}

filament_999[165] {

  pt3dclear()

  pt3dadd(278.15999999999997, 481.656, 45.57,  1.500000)

  pt3dadd(277.428, 475.8, 45.57,  1.500000)

}

filament_999[166] {

  pt3dclear()

  pt3dadd(283.284, 482.388, 45.57,  1.500000)

  pt3dadd(278.15999999999997, 481.656, 45.57,  1.500000)

}

filament_999[167] {

  pt3dclear()

  pt3dadd(288.408, 480.924, 45.57,  1.500000)

  pt3dadd(283.284, 482.388, 45.57,  1.500000)

}

filament_999[168] {

  pt3dclear()

  pt3dadd(433.344, 564.372, 58.8,  1.500000)

  pt3dadd(437.00399999999996, 565.836, 58.8,  1.500000)

}

filament_999[169] {

  pt3dclear()

  pt3dadd(431.14799999999997, 559.98, 58.8,  1.500000)

  pt3dadd(433.344, 564.372, 58.8,  1.500000)

}

filament_999[170] {

  pt3dclear()

  pt3dadd(436.272, 554.124, 58.8,  1.500000)

  pt3dadd(440.664, 554.856, 60.269999999999996,  1.500000)

}

filament_999[171] {

  pt3dclear()

  pt3dadd(436.272, 554.124, 58.8,  1.500000)

  pt3dadd(431.14799999999997, 559.98, 58.8,  1.500000)

}

filament_999[172] {

  pt3dclear()

  pt3dadd(433.344, 549.0, 58.8,  1.500000)

  pt3dadd(436.272, 554.124, 58.8,  1.500000)

}

filament_999[173] {

  pt3dclear()

  pt3dadd(429.68399999999997, 544.608, 60.269999999999996,  1.500000)

  pt3dadd(433.344, 549.0, 58.8,  1.500000)

}

filament_999[174] {

  pt3dclear()

  pt3dadd(440.664, 568.764, 58.8,  1.500000)

  pt3dadd(439.2, 572.424, 58.8,  1.500000)

}

filament_999[175] {

  pt3dclear()

  pt3dadd(439.932, 564.372, 58.8,  1.500000)

  pt3dadd(440.664, 568.764, 58.8,  1.500000)

}

filament_999[176] {

  pt3dclear()

  pt3dadd(439.932, 559.2479999999999, 59.29,  1.500000)

  pt3dadd(439.932, 564.372, 58.8,  1.500000)

}

filament_999[177] {

  pt3dclear()

  pt3dadd(437.736, 554.124, 59.29,  1.500000)

  pt3dadd(439.932, 559.2479999999999, 59.29,  1.500000)

}

filament_999[178] {

  pt3dclear()

  pt3dadd(435.53999999999996, 549.0, 59.29,  1.500000)

  pt3dadd(437.736, 554.124, 59.29,  1.500000)

}

filament_999[179] {

  pt3dclear()

  pt3dadd(453.108, 592.188, 43.61,  1.500000)

  pt3dadd(451.644, 596.58, 43.61,  1.500000)

}

filament_999[180] {

  pt3dclear()

  pt3dadd(454.572, 587.7959999999999, 43.61,  1.500000)

  pt3dadd(453.108, 592.188, 43.61,  1.500000)

}

filament_999[181] {

  pt3dclear()

  pt3dadd(456.036, 583.404, 43.61,  1.500000)

  pt3dadd(454.572, 587.7959999999999, 43.61,  1.500000)

}

filament_999[182] {

  pt3dclear()

  pt3dadd(458.964, 579.012, 43.61,  1.500000)

  pt3dadd(456.036, 583.404, 43.61,  1.500000)

}

filament_999[183] {

  pt3dclear()

  pt3dadd(460.428, 573.156, 44.589999999999996,  1.500000)

  pt3dadd(458.964, 579.012, 43.61,  1.500000)

}

filament_999[184] {

  pt3dclear()

  pt3dadd(442.86, 595.848, 29.89,  1.500000)

  pt3dadd(439.932, 598.776, 29.89,  1.500000)

}

filament_999[185] {

  pt3dclear()

  pt3dadd(442.128, 589.26, 29.89,  1.500000)

  pt3dadd(442.86, 595.848, 29.89,  1.500000)

}

filament_999[186] {

  pt3dclear()

  pt3dadd(435.53999999999996, 561.444, 27.439999999999998,  1.500000)

  pt3dadd(438.468, 558.516, 27.439999999999998,  1.500000)

}

filament_999[187] {

  pt3dclear()

  pt3dadd(434.07599999999996, 565.104, 27.439999999999998,  1.500000)

  pt3dadd(435.53999999999996, 561.444, 27.439999999999998,  1.500000)

}

filament_999[188] {

  pt3dclear()

  pt3dadd(422.364, 569.496, 26.46,  1.500000)

  pt3dadd(417.24, 567.3, 26.46,  1.500000)

}

filament_999[189] {

  pt3dclear()

  pt3dadd(413.58, 582.672, 24.009999999999998,  1.500000)

  pt3dadd(413.58, 587.7959999999999, 25.48,  1.500000)

}

filament_999[190] {

  pt3dclear()

  pt3dadd(418.704, 579.012, 23.52,  1.500000)

  pt3dadd(413.58, 582.672, 24.009999999999998,  1.500000)

}

filament_999[191] {

  pt3dclear()

  pt3dadd(422.364, 575.352, 24.99,  1.500000)

  pt3dadd(418.704, 579.012, 23.52,  1.500000)

}

filament_999[192] {

  pt3dclear()

  pt3dadd(425.292, 571.692, 26.46,  1.500000)

  pt3dadd(422.364, 575.352, 24.99,  1.500000)

}

filament_999[193] {

  pt3dclear()

  pt3dadd(427.488, 568.764, 26.95,  1.500000)

  pt3dadd(422.364, 569.496, 26.46,  1.500000)

}

filament_999[194] {

  pt3dclear()

  pt3dadd(427.488, 568.764, 26.95,  1.500000)

  pt3dadd(425.292, 571.692, 26.46,  1.500000)

}

filament_999[195] {

  pt3dclear()

  pt3dadd(431.88, 568.032, 26.95,  1.500000)

  pt3dadd(427.488, 568.764, 26.95,  1.500000)

}

filament_999[196] {

  pt3dclear()

  pt3dadd(436.272, 568.032, 27.439999999999998,  1.500000)

  pt3dadd(434.07599999999996, 565.104, 27.439999999999998,  1.500000)

}

filament_999[197] {

  pt3dclear()

  pt3dadd(436.272, 568.032, 27.439999999999998,  1.500000)

  pt3dadd(431.88, 568.032, 26.95,  1.500000)

}

filament_999[198] {

  pt3dclear()

  pt3dadd(442.86, 585.6, 29.4,  1.500000)

  pt3dadd(442.128, 589.26, 29.89,  1.500000)

}

filament_999[199] {

  pt3dclear()

  pt3dadd(440.664, 582.672, 27.93,  1.500000)

  pt3dadd(442.86, 585.6, 29.4,  1.500000)

}

filament_999[200] {

  pt3dclear()

  pt3dadd(439.932, 579.012, 28.91,  1.500000)

  pt3dadd(440.664, 582.672, 27.93,  1.500000)

}

filament_999[201] {

  pt3dclear()

  pt3dadd(437.736, 573.888, 28.91,  1.500000)

  pt3dadd(439.932, 579.012, 28.91,  1.500000)

}

filament_999[202] {

  pt3dclear()

  pt3dadd(438.468, 569.496, 29.89,  1.500000)

  pt3dadd(437.736, 573.888, 28.91,  1.500000)

}

filament_999[203] {

  pt3dclear()

  pt3dadd(440.664, 568.032, 30.87,  1.500000)

  pt3dadd(436.272, 568.032, 27.439999999999998,  1.500000)

}

filament_999[204] {

  pt3dclear()

  pt3dadd(440.664, 568.032, 30.87,  1.500000)

  pt3dadd(438.468, 569.496, 29.89,  1.500000)

}

filament_999[205] {

  pt3dclear()

  pt3dadd(444.324, 568.032, 32.83,  1.500000)

  pt3dadd(440.664, 568.032, 30.87,  1.500000)

}

filament_999[206] {

  pt3dclear()

  pt3dadd(447.252, 567.3, 34.3,  1.500000)

  pt3dadd(444.324, 568.032, 32.83,  1.500000)

}

filament_999[207] {

  pt3dclear()

  pt3dadd(452.376, 565.104, 35.28,  1.500000)

  pt3dadd(447.252, 567.3, 34.3,  1.500000)

}

filament_999[208] {

  pt3dclear()

  pt3dadd(456.036, 562.1759999999999, 36.26,  1.500000)

  pt3dadd(452.376, 565.104, 35.28,  1.500000)

}

filament_999[209] {

  pt3dclear()

  pt3dadd(454.572, 558.516, 36.75,  1.500000)

  pt3dadd(456.036, 562.1759999999999, 36.26,  1.500000)

}

filament_999[210] {

  pt3dclear()

  pt3dadd(453.108, 554.856, 37.73,  1.500000)

  pt3dadd(454.572, 558.516, 36.75,  1.500000)

}

filament_999[211] {

  pt3dclear()

  pt3dadd(451.644, 550.4639999999999, 37.73,  1.500000)

  pt3dadd(453.108, 554.856, 37.73,  1.500000)

}

filament_999[212] {

  pt3dclear()

  pt3dadd(450.912, 546.804, 38.22,  1.500000)

  pt3dadd(451.644, 550.4639999999999, 37.73,  1.500000)

}

filament_999[213] {

  pt3dclear()

  pt3dadd(453.84, 549.732, 41.65,  1.500000)

  pt3dadd(450.912, 546.804, 38.22,  1.500000)

}

filament_999[214] {

  pt3dclear()

  pt3dadd(457.5, 553.3919999999999, 41.65,  1.500000)

  pt3dadd(453.84, 549.732, 41.65,  1.500000)

}

filament_999[215] {

  pt3dclear()

  pt3dadd(461.15999999999997, 556.3199999999999, 42.14,  1.500000)

  pt3dadd(457.5, 553.3919999999999, 41.65,  1.500000)

}

filament_999[216] {

  pt3dclear()

  pt3dadd(452.376, 576.816, 44.1,  1.500000)

  pt3dadd(449.448, 578.28, 44.1,  1.500000)

}

filament_999[217] {

  pt3dclear()

  pt3dadd(451.644, 570.228, 44.1,  1.500000)

  pt3dadd(452.376, 576.816, 44.1,  1.500000)

}

filament_999[218] {

  pt3dclear()

  pt3dadd(454.572, 566.568, 44.1,  1.500000)

  pt3dadd(451.644, 570.228, 44.1,  1.500000)

}

filament_999[219] {

  pt3dclear()

  pt3dadd(458.23199999999997, 567.3, 44.1,  1.500000)

  pt3dadd(454.572, 566.568, 44.1,  1.500000)

}

filament_999[220] {

  pt3dclear()

  pt3dadd(426.024, 541.68, 60.76,  1.500000)

  pt3dadd(429.68399999999997, 544.608, 60.269999999999996,  1.500000)

}

filament_999[221] {

  pt3dclear()

  pt3dadd(380.64, 603.9, 43.61,  1.500000)

  pt3dadd(380.64, 600.24, 44.589999999999996,  1.500000)

}

filament_999[222] {

  pt3dclear()

  pt3dadd(384.3, 606.096, 46.06,  1.500000)

  pt3dadd(380.64, 603.9, 43.61,  1.500000)

}

filament_999[223] {

  pt3dclear()

  pt3dadd(434.808, 621.468, 45.57,  1.500000)

  pt3dadd(437.736, 617.076, 44.589999999999996,  1.500000)

}

filament_999[224] {

  pt3dclear()

  pt3dadd(432.61199999999997, 626.592, 47.53,  1.500000)

  pt3dadd(434.808, 621.468, 45.57,  1.500000)

}

filament_999[225] {

  pt3dclear()

  pt3dadd(430.416, 631.716, 47.53,  1.500000)

  pt3dadd(432.61199999999997, 626.592, 47.53,  1.500000)

}

filament_999[226] {

  pt3dclear()

  pt3dadd(425.292, 634.644, 46.55,  1.500000)

  pt3dadd(430.416, 631.716, 47.53,  1.500000)

}

filament_999[227] {

  pt3dclear()

  pt3dadd(420.168, 636.84, 46.55,  1.500000)

  pt3dadd(425.292, 634.644, 46.55,  1.500000)

}

filament_999[228] {

  pt3dclear()

  pt3dadd(414.312, 637.572, 46.55,  1.500000)

  pt3dadd(420.168, 636.84, 46.55,  1.500000)

}

filament_999[229] {

  pt3dclear()

  pt3dadd(408.456, 636.84, 46.55,  1.500000)

  pt3dadd(414.312, 637.572, 46.55,  1.500000)

}

filament_999[230] {

  pt3dclear()

  pt3dadd(403.332, 635.376, 46.55,  1.500000)

  pt3dadd(408.456, 636.84, 46.55,  1.500000)

}

filament_999[231] {

  pt3dclear()

  pt3dadd(398.20799999999997, 633.912, 46.55,  1.500000)

  pt3dadd(403.332, 635.376, 46.55,  1.500000)

}

filament_999[232] {

  pt3dclear()

  pt3dadd(393.084, 631.716, 46.55,  1.500000)

  pt3dadd(398.20799999999997, 633.912, 46.55,  1.500000)

}

filament_999[233] {

  pt3dclear()

  pt3dadd(390.156, 627.324, 46.55,  1.500000)

  pt3dadd(393.084, 631.716, 46.55,  1.500000)

}

filament_999[234] {

  pt3dclear()

  pt3dadd(389.424, 620.004, 48.51,  1.500000)

  pt3dadd(390.156, 627.324, 46.55,  1.500000)

}

filament_999[235] {

  pt3dclear()

  pt3dadd(387.96, 613.4159999999999, 47.53,  1.500000)

  pt3dadd(389.424, 620.004, 48.51,  1.500000)

}

filament_999[236] {

  pt3dclear()

  pt3dadd(387.96, 608.292, 46.55,  1.500000)

  pt3dadd(384.3, 606.096, 46.06,  1.500000)

}

filament_999[237] {

  pt3dclear()

  pt3dadd(387.96, 608.292, 46.55,  1.500000)

  pt3dadd(387.96, 613.4159999999999, 47.53,  1.500000)

}

filament_999[238] {

  pt3dclear()

  pt3dadd(393.084, 602.436, 46.55,  1.500000)

  pt3dadd(387.96, 608.292, 46.55,  1.500000)

}

filament_999[239] {

  pt3dclear()

  pt3dadd(398.20799999999997, 596.58, 46.55,  1.500000)

  pt3dadd(393.084, 602.436, 46.55,  1.500000)

}

filament_999[240] {

  pt3dclear()

  pt3dadd(403.332, 590.7239999999999, 46.55,  1.500000)

  pt3dadd(398.20799999999997, 596.58, 46.55,  1.500000)

}

filament_999[241] {

  pt3dclear()

  pt3dadd(406.26, 585.6, 46.55,  1.500000)

  pt3dadd(403.332, 590.7239999999999, 46.55,  1.500000)

}

filament_999[242] {

  pt3dclear()

  pt3dadd(409.92, 581.208, 46.06,  1.500000)

  pt3dadd(406.26, 585.6, 46.55,  1.500000)

}

filament_999[243] {

  pt3dclear()

  pt3dadd(415.044, 579.012, 46.06,  1.500000)

  pt3dadd(409.92, 581.208, 46.06,  1.500000)

}

filament_999[244] {

  pt3dclear()

  pt3dadd(419.436, 576.816, 47.04,  1.500000)

  pt3dadd(415.044, 579.012, 46.06,  1.500000)

}

filament_999[245] {

  pt3dclear()

  pt3dadd(421.632, 570.96, 47.04,  1.500000)

  pt3dadd(419.436, 576.816, 47.04,  1.500000)

}

filament_999[246] {

  pt3dclear()

  pt3dadd(421.632, 564.372, 47.04,  1.500000)

  pt3dadd(421.632, 570.96, 47.04,  1.500000)

}

filament_999[247] {

  pt3dclear()

  pt3dadd(423.096, 559.2479999999999, 47.04,  1.500000)

  pt3dadd(421.632, 564.372, 47.04,  1.500000)

}

filament_999[248] {

  pt3dclear()

  pt3dadd(423.828, 554.124, 47.04,  1.500000)

  pt3dadd(423.096, 559.2479999999999, 47.04,  1.500000)

}

filament_999[249] {

  pt3dclear()

  pt3dadd(425.292, 549.732, 48.019999999999996,  1.500000)

  pt3dadd(423.828, 554.124, 47.04,  1.500000)

}

filament_999[250] {

  pt3dclear()

  pt3dadd(424.56, 544.608, 49.49,  1.500000)

  pt3dadd(425.292, 549.732, 48.019999999999996,  1.500000)

}

filament_999[251] {

  pt3dclear()

  pt3dadd(423.096, 540.948, 61.25,  1.500000)

  pt3dadd(426.024, 541.68, 60.76,  1.500000)

}

filament_999[252] {

  pt3dclear()

  pt3dadd(423.096, 540.948, 61.25,  1.500000)

  pt3dadd(424.56, 544.608, 49.49,  1.500000)

}

filament_999[253] {

  pt3dclear()

  pt3dadd(421.632, 537.288, 63.21,  1.500000)

  pt3dadd(423.096, 540.948, 61.25,  1.500000)

}

filament_999[254] {

  pt3dclear()

  pt3dadd(417.972, 531.432, 63.21,  1.500000)

  pt3dadd(421.632, 537.288, 63.21,  1.500000)

}

filament_999[255] {

  pt3dclear()

  pt3dadd(414.312, 526.308, 62.72,  1.500000)

  pt3dadd(417.972, 531.432, 63.21,  1.500000)

}

filament_999[256] {

  pt3dclear()

  pt3dadd(415.776, 660.264, 51.449999999999996,  1.500000)

  pt3dadd(412.116, 655.872, 51.449999999999996,  1.500000)

}

filament_999[257] {

  pt3dclear()

  pt3dadd(373.32, 371.12399999999997, 33.32,  1.500000)

  pt3dadd(376.98, 375.516, 33.32,  1.500000)

}

filament_999[258] {

  pt3dclear()

  pt3dadd(368.928, 367.464, 33.32,  1.500000)

  pt3dadd(373.32, 371.12399999999997, 33.32,  1.500000)

}

filament_999[259] {

  pt3dclear()

  pt3dadd(405.52799999999996, 384.3, 68.6,  1.500000)

  pt3dadd(401.13599999999997, 379.908, 68.11,  1.500000)

}

filament_999[260] {

  pt3dclear()

  pt3dadd(408.456, 390.156, 68.11,  1.500000)

  pt3dadd(405.52799999999996, 384.3, 68.6,  1.500000)

}

filament_999[261] {

  pt3dclear()

  pt3dadd(409.92, 395.28, 68.11,  1.500000)

  pt3dadd(408.456, 390.156, 68.11,  1.500000)

}

filament_999[262] {

  pt3dclear()

  pt3dadd(411.384, 400.404, 68.11,  1.500000)

  pt3dadd(409.92, 395.28, 68.11,  1.500000)

}

filament_999[263] {

  pt3dclear()

  pt3dadd(412.848, 405.52799999999996, 68.11,  1.500000)

  pt3dadd(411.384, 400.404, 68.11,  1.500000)

}

filament_999[264] {

  pt3dclear()

  pt3dadd(389.424, 639.036, 39.2,  1.500000)

  pt3dadd(391.62, 644.16, 40.18,  1.500000)

}

filament_999[265] {

  pt3dclear()

  pt3dadd(385.032, 635.376, 38.22,  1.500000)

  pt3dadd(389.424, 639.036, 39.2,  1.500000)

}

filament_999[266] {

  pt3dclear()

  pt3dadd(328.668, 606.828, 37.73,  1.500000)

  pt3dadd(325.74, 606.096, 37.24,  1.500000)

}

filament_999[267] {

  pt3dclear()

  pt3dadd(328.668, 606.828, 37.73,  1.500000)

  pt3dadd(327.936, 611.952, 37.73,  1.500000)

}

filament_999[268] {

  pt3dclear()

  pt3dadd(330.132, 602.436, 37.73,  1.500000)

  pt3dadd(328.668, 606.828, 37.73,  1.500000)

}

filament_999[269] {

  pt3dclear()

  pt3dadd(381.372, 634.644, 35.28,  1.500000)

  pt3dadd(385.032, 635.376, 38.22,  1.500000)

}

filament_999[270] {

  pt3dclear()

  pt3dadd(376.248, 632.448, 35.28,  1.500000)

  pt3dadd(381.372, 634.644, 35.28,  1.500000)

}

filament_999[271] {

  pt3dclear()

  pt3dadd(371.856, 630.252, 35.769999999999996,  1.500000)

  pt3dadd(376.248, 632.448, 35.28,  1.500000)

}

filament_999[272] {

  pt3dclear()

  pt3dadd(368.19599999999997, 627.324, 36.75,  1.500000)

  pt3dadd(371.856, 630.252, 35.769999999999996,  1.500000)

}

filament_999[273] {

  pt3dclear()

  pt3dadd(366.0, 621.468, 36.75,  1.500000)

  pt3dadd(368.19599999999997, 627.324, 36.75,  1.500000)

}

filament_999[274] {

  pt3dclear()

  pt3dadd(364.536, 616.3439999999999, 36.26,  1.500000)

  pt3dadd(366.0, 621.468, 36.75,  1.500000)

}

filament_999[275] {

  pt3dclear()

  pt3dadd(359.412, 612.684, 36.75,  1.500000)

  pt3dadd(364.536, 616.3439999999999, 36.26,  1.500000)

}

filament_999[276] {

  pt3dclear()

  pt3dadd(354.288, 611.22, 36.75,  1.500000)

  pt3dadd(359.412, 612.684, 36.75,  1.500000)

}

filament_999[277] {

  pt3dclear()

  pt3dadd(349.164, 609.756, 37.24,  1.500000)

  pt3dadd(354.288, 611.22, 36.75,  1.500000)

}

filament_999[278] {

  pt3dclear()

  pt3dadd(344.772, 606.828, 37.24,  1.500000)

  pt3dadd(349.164, 609.756, 37.24,  1.500000)

}

filament_999[279] {

  pt3dclear()

  pt3dadd(340.38, 603.9, 37.24,  1.500000)

  pt3dadd(344.772, 606.828, 37.24,  1.500000)

}

filament_999[280] {

  pt3dclear()

  pt3dadd(335.988, 601.704, 38.22,  1.500000)

  pt3dadd(340.38, 603.9, 37.24,  1.500000)

}

filament_999[281] {

  pt3dclear()

  pt3dadd(332.328, 598.776, 38.71,  1.500000)

  pt3dadd(330.132, 602.436, 37.73,  1.500000)

}

filament_999[282] {

  pt3dclear()

  pt3dadd(332.328, 598.776, 38.71,  1.500000)

  pt3dadd(335.988, 601.704, 38.22,  1.500000)

}

filament_999[283] {

  pt3dclear()

  pt3dadd(330.132, 594.384, 39.69,  1.500000)

  pt3dadd(332.328, 598.776, 38.71,  1.500000)

}

filament_999[284] {

  pt3dclear()

  pt3dadd(326.472, 592.188, 40.67,  1.500000)

  pt3dadd(330.132, 594.384, 39.69,  1.500000)

}

filament_999[285] {

  pt3dclear()

  pt3dadd(322.812, 588.528, 41.16,  1.500000)

  pt3dadd(326.472, 592.188, 40.67,  1.500000)

}

filament_999[286] {

  pt3dclear()

  pt3dadd(319.152, 584.8679999999999, 42.14,  1.500000)

  pt3dadd(322.812, 588.528, 41.16,  1.500000)

}

filament_999[287] {

  pt3dclear()

  pt3dadd(315.492, 581.208, 42.63,  1.500000)

  pt3dadd(319.152, 584.8679999999999, 42.14,  1.500000)

}

filament_999[288] {

  pt3dclear()

  pt3dadd(314.76, 576.816, 43.12,  1.500000)

  pt3dadd(315.492, 581.208, 42.63,  1.500000)

}

filament_999[289] {

  pt3dclear()

  pt3dadd(315.492, 573.156, 43.61,  1.500000)

  pt3dadd(314.76, 576.816, 43.12,  1.500000)

}

filament_999[290] {

  pt3dclear()

  pt3dadd(316.224, 569.496, 44.1,  1.500000)

  pt3dadd(315.492, 573.156, 43.61,  1.500000)

}

filament_999[291] {

  pt3dclear()

  pt3dadd(317.688, 565.836, 44.589999999999996,  1.500000)

  pt3dadd(316.224, 569.496, 44.1,  1.500000)

}

filament_999[292] {

  pt3dclear()

  pt3dadd(419.436, 437.736, 39.2,  1.500000)

  pt3dadd(423.096, 437.00399999999996, 36.75,  1.500000)

}

filament_999[293] {

  pt3dclear()

  pt3dadd(415.776, 439.932, 39.2,  1.500000)

  pt3dadd(419.436, 437.736, 39.2,  1.500000)

}

filament_999[294] {

  pt3dclear()

  pt3dadd(411.384, 439.2, 39.2,  1.500000)

  pt3dadd(415.776, 439.932, 39.2,  1.500000)

}

filament_999[295] {

  pt3dclear()

  pt3dadd(406.26, 439.2, 39.2,  1.500000)

  pt3dadd(411.384, 439.2, 39.2,  1.500000)

}

filament_999[296] {

  pt3dclear()

  pt3dadd(401.868, 441.396, 39.2,  1.500000)

  pt3dadd(406.26, 439.2, 39.2,  1.500000)

}

filament_999[297] {

  pt3dclear()

  pt3dadd(396.74399999999997, 439.2, 41.16,  1.500000)

  pt3dadd(401.868, 441.396, 39.2,  1.500000)

}

filament_999[298] {

  pt3dclear()

  pt3dadd(390.888, 439.932, 41.65,  1.500000)

  pt3dadd(396.74399999999997, 439.2, 41.16,  1.500000)

}

filament_999[299] {

  pt3dclear()

  pt3dadd(258.396, 434.808, 50.96,  1.500000)

  pt3dadd(256.932, 432.61199999999997, 50.96,  1.500000)

}

filament_999[300] {

  pt3dclear()

  pt3dadd(262.056, 433.344, 50.96,  1.500000)

  pt3dadd(258.396, 434.808, 50.96,  1.500000)

}

filament_999[301] {

  pt3dclear()

  pt3dadd(265.716, 433.344, 50.47,  1.500000)

  pt3dadd(262.056, 433.344, 50.96,  1.500000)

}

filament_999[302] {

  pt3dclear()

  pt3dadd(270.108, 434.808, 50.47,  1.500000)

  pt3dadd(265.716, 433.344, 50.47,  1.500000)

}

filament_999[303] {

  pt3dclear()

  pt3dadd(274.5, 434.07599999999996, 50.47,  1.500000)

  pt3dadd(270.108, 434.808, 50.47,  1.500000)

}

filament_999[304] {

  pt3dclear()

  pt3dadd(278.15999999999997, 432.61199999999997, 50.47,  1.500000)

  pt3dadd(274.5, 434.07599999999996, 50.47,  1.500000)

}

filament_999[305] {

  pt3dclear()

  pt3dadd(281.82, 435.53999999999996, 50.47,  1.500000)

  pt3dadd(278.15999999999997, 432.61199999999997, 50.47,  1.500000)

}

filament_999[306] {

  pt3dclear()

  pt3dadd(284.016, 441.396, 50.47,  1.500000)

  pt3dadd(281.82, 435.53999999999996, 50.47,  1.500000)

}

filament_999[307] {

  pt3dclear()

  pt3dadd(286.944, 445.788, 50.96,  1.500000)

  pt3dadd(284.016, 441.396, 50.47,  1.500000)

}

filament_999[308] {

  pt3dclear()

  pt3dadd(289.872, 450.18, 50.96,  1.500000)

  pt3dadd(286.944, 445.788, 50.96,  1.500000)

}

filament_999[309] {

  pt3dclear()

  pt3dadd(292.8, 454.572, 51.449999999999996,  1.500000)

  pt3dadd(289.872, 450.18, 50.96,  1.500000)

}

filament_999[310] {

  pt3dclear()

  pt3dadd(335.256, 491.17199999999997, 68.6,  1.500000)

  pt3dadd(333.792, 494.09999999999997, 67.62,  1.500000)

}

filament_999[311] {

  pt3dclear()

  pt3dadd(335.256, 491.17199999999997, 68.6,  1.500000)

  pt3dadd(337.452, 495.56399999999996, 67.62,  1.500000)

}

filament_999[312] {

  pt3dclear()

  pt3dadd(333.792, 484.584, 68.11,  1.500000)

  pt3dadd(335.256, 491.17199999999997, 68.6,  1.500000)

}

filament_999[313] {

  pt3dclear()

  pt3dadd(331.596, 481.656, 67.13,  1.500000)

  pt3dadd(333.792, 484.584, 68.11,  1.500000)

}

filament_999[314] {

  pt3dclear()

  pt3dadd(327.936, 480.192, 66.15,  1.500000)

  pt3dadd(331.596, 481.656, 67.13,  1.500000)

}

filament_999[315] {

  pt3dclear()

  pt3dadd(324.276, 478.728, 65.17,  1.500000)

  pt3dadd(327.936, 480.192, 66.15,  1.500000)

}

filament_999[316] {

  pt3dclear()

  pt3dadd(320.616, 479.46, 63.699999999999996,  1.500000)

  pt3dadd(324.276, 478.728, 65.17,  1.500000)

}

filament_999[317] {

  pt3dclear()

  pt3dadd(318.42, 478.728, 56.839999999999996,  1.500000)

  pt3dadd(320.616, 479.46, 63.699999999999996,  1.500000)

}

filament_999[318] {

  pt3dclear()

  pt3dadd(390.888, 448.716, 51.94,  1.500000)

  pt3dadd(385.764, 445.788, 51.94,  1.500000)

}

filament_999[319] {

  pt3dclear()

  pt3dadd(397.476, 448.716, 51.94,  1.500000)

  pt3dadd(390.888, 448.716, 51.94,  1.500000)

}

filament_999[320] {

  pt3dclear()

  pt3dadd(400.404, 445.056, 53.41,  1.500000)

  pt3dadd(397.476, 448.716, 51.94,  1.500000)

}

filament_999[321] {

  pt3dclear()

  pt3dadd(363.072, 401.868, 24.99,  1.500000)

  pt3dadd(364.536, 398.94, 24.009999999999998,  1.500000)

}

filament_999[322] {

  pt3dclear()

  pt3dadd(363.072, 401.868, 24.99,  1.500000)

  pt3dadd(358.68, 403.332, 24.99,  1.500000)

}

filament_999[323] {

  pt3dclear()

  pt3dadd(366.73199999999997, 405.52799999999996, 24.5,  1.500000)

  pt3dadd(363.072, 401.868, 24.99,  1.500000)

}

filament_999[324] {

  pt3dclear()

  pt3dadd(371.12399999999997, 409.188, 24.5,  1.500000)

  pt3dadd(366.73199999999997, 405.52799999999996, 24.5,  1.500000)

}

filament_999[325] {

  pt3dclear()

  pt3dadd(374.784, 413.58, 25.48,  1.500000)

  pt3dadd(371.12399999999997, 409.188, 24.5,  1.500000)

}

filament_999[326] {

  pt3dclear()

  pt3dadd(376.98, 418.704, 24.5,  1.500000)

  pt3dadd(374.784, 413.58, 25.48,  1.500000)

}

filament_999[327] {

  pt3dclear()

  pt3dadd(380.64, 423.096, 25.97,  1.500000)

  pt3dadd(376.98, 418.704, 24.5,  1.500000)

}

filament_999[328] {

  pt3dclear()

  pt3dadd(383.568, 426.756, 25.97,  1.500000)

  pt3dadd(380.64, 423.096, 25.97,  1.500000)

}

filament_999[329] {

  pt3dclear()

  pt3dadd(386.496, 430.416, 26.95,  1.500000)

  pt3dadd(383.568, 426.756, 25.97,  1.500000)

}

filament_999[330] {

  pt3dclear()

  pt3dadd(390.156, 433.344, 26.95,  1.500000)

  pt3dadd(386.496, 430.416, 26.95,  1.500000)

}

filament_999[331] {

  pt3dclear()

  pt3dadd(393.816, 434.07599999999996, 28.419999999999998,  1.500000)

  pt3dadd(390.156, 433.344, 26.95,  1.500000)

}

filament_999[332] {

  pt3dclear()

  pt3dadd(396.74399999999997, 431.14799999999997, 30.38,  1.500000)

  pt3dadd(393.816, 434.07599999999996, 28.419999999999998,  1.500000)

}

filament_999[333] {

  pt3dclear()

  pt3dadd(400.404, 430.416, 30.87,  1.500000)

  pt3dadd(396.74399999999997, 431.14799999999997, 30.38,  1.500000)

}

filament_999[334] {

  pt3dclear()

  pt3dadd(404.796, 428.952, 33.32,  1.500000)

  pt3dadd(400.404, 430.416, 30.87,  1.500000)

}

filament_999[335] {

  pt3dclear()

  pt3dadd(409.188, 426.756, 34.3,  1.500000)

  pt3dadd(404.796, 428.952, 33.32,  1.500000)

}

filament_999[336] {

  pt3dclear()

  pt3dadd(413.58, 424.56, 35.28,  1.500000)

  pt3dadd(409.188, 426.756, 34.3,  1.500000)

}

filament_999[337] {

  pt3dclear()

  pt3dadd(417.24, 424.56, 35.28,  1.500000)

  pt3dadd(413.58, 424.56, 35.28,  1.500000)

}

filament_999[338] {

  pt3dclear()

  pt3dadd(420.9, 426.756, 36.26,  1.500000)

  pt3dadd(417.24, 424.56, 35.28,  1.500000)

}

filament_999[339] {

  pt3dclear()

  pt3dadd(424.56, 428.21999999999997, 36.26,  1.500000)

  pt3dadd(420.9, 426.756, 36.26,  1.500000)

}

filament_999[340] {

  pt3dclear()

  pt3dadd(423.828, 423.828, 36.26,  1.500000)

  pt3dadd(424.56, 428.21999999999997, 36.26,  1.500000)

}

filament_999[341] {

  pt3dclear()

  pt3dadd(423.096, 419.436, 36.75,  1.500000)

  pt3dadd(423.828, 423.828, 36.26,  1.500000)

}

filament_999[342] {

  pt3dclear()

  pt3dadd(423.096, 415.044, 40.18,  1.500000)

  pt3dadd(423.096, 419.436, 36.75,  1.500000)

}

filament_999[343] {

  pt3dclear()

  pt3dadd(423.828, 412.116, 42.14,  1.500000)

  pt3dadd(423.096, 415.044, 40.18,  1.500000)

}

filament_999[344] {

  pt3dclear()

  pt3dadd(426.024, 411.384, 46.06,  1.500000)

  pt3dadd(423.828, 412.116, 42.14,  1.500000)

}

filament_999[345] {

  pt3dclear()

  pt3dadd(428.952, 412.116, 48.51,  1.500000)

  pt3dadd(426.024, 411.384, 46.06,  1.500000)

}

filament_999[346] {

  pt3dclear()

  pt3dadd(430.416, 409.92, 49.49,  1.500000)

  pt3dadd(428.952, 412.116, 48.51,  1.500000)

}

filament_999[347] {

  pt3dclear()

  pt3dadd(426.756, 409.188, 52.43,  1.500000)

  pt3dadd(430.416, 409.92, 49.49,  1.500000)

}

filament_999[348] {

  pt3dclear()

  pt3dadd(423.828, 406.992, 54.879999999999995,  1.500000)

  pt3dadd(426.756, 409.188, 52.43,  1.500000)

}

filament_999[349] {

  pt3dclear()

  pt3dadd(421.632, 404.06399999999996, 56.35,  1.500000)

  pt3dadd(423.828, 406.992, 54.879999999999995,  1.500000)

}

filament_999[350] {

  pt3dclear()

  pt3dadd(420.168, 398.94, 57.33,  1.500000)

  pt3dadd(421.632, 404.06399999999996, 56.35,  1.500000)

}

filament_999[351] {

  pt3dclear()

  pt3dadd(419.436, 394.548, 58.8,  1.500000)

  pt3dadd(420.168, 398.94, 57.33,  1.500000)

}

filament_999[352] {

  pt3dclear()

  pt3dadd(416.508, 393.084, 59.78,  1.500000)

  pt3dadd(419.436, 394.548, 58.8,  1.500000)

}

filament_999[353] {

  pt3dclear()

  pt3dadd(415.776, 396.74399999999997, 60.269999999999996,  1.500000)

  pt3dadd(416.508, 393.084, 59.78,  1.500000)

}

filament_999[354] {

  pt3dclear()

  pt3dadd(415.776, 401.13599999999997, 61.25,  1.500000)

  pt3dadd(415.776, 396.74399999999997, 60.269999999999996,  1.500000)

}

filament_999[355] {

  pt3dclear()

  pt3dadd(415.776, 405.52799999999996, 62.72,  1.500000)

  pt3dadd(415.776, 401.13599999999997, 61.25,  1.500000)

}

filament_999[356] {

  pt3dclear()

  pt3dadd(415.776, 409.92, 65.66,  1.500000)

  pt3dadd(412.848, 405.52799999999996, 68.11,  1.500000)

}

filament_999[357] {

  pt3dclear()

  pt3dadd(415.776, 409.92, 65.66,  1.500000)

  pt3dadd(415.776, 405.52799999999996, 62.72,  1.500000)

}

filament_999[358] {

  pt3dclear()

  pt3dadd(417.24, 413.58, 68.6,  1.500000)

  pt3dadd(415.776, 409.92, 65.66,  1.500000)

}

filament_999[359] {

  pt3dclear()

  pt3dadd(419.436, 416.508, 69.58,  1.500000)

  pt3dadd(417.24, 413.58, 68.6,  1.500000)

}

filament_999[360] {

  pt3dclear()

  pt3dadd(420.9, 417.972, 71.05,  1.500000)

  pt3dadd(419.436, 416.508, 69.58,  1.500000)

}

filament_999[361] {

  pt3dclear()

  pt3dadd(423.828, 420.9, 72.03,  1.500000)

  pt3dadd(420.9, 417.972, 71.05,  1.500000)

}

filament_999[362] {

  pt3dclear()

  pt3dadd(426.756, 425.292, 72.03,  1.500000)

  pt3dadd(423.828, 420.9, 72.03,  1.500000)

}

filament_999[363] {

  pt3dclear()

  pt3dadd(428.21999999999997, 429.68399999999997, 72.03,  1.500000)

  pt3dadd(426.756, 425.292, 72.03,  1.500000)

}

filament_999[364] {

  pt3dclear()

  pt3dadd(428.21999999999997, 434.07599999999996, 71.05,  1.500000)

  pt3dadd(428.21999999999997, 429.68399999999997, 72.03,  1.500000)

}

filament_999[365] {

  pt3dclear()

  pt3dadd(450.912, 448.716, 66.64,  1.500000)

  pt3dadd(456.036, 451.644, 66.64,  1.500000)

}

filament_999[366] {

  pt3dclear()

  pt3dadd(446.52, 445.056, 67.62,  1.500000)

  pt3dadd(450.912, 448.716, 66.64,  1.500000)

}

filament_999[367] {

  pt3dclear()

  pt3dadd(442.86, 441.396, 68.6,  1.500000)

  pt3dadd(446.52, 445.056, 67.62,  1.500000)

}

filament_999[368] {

  pt3dclear()

  pt3dadd(438.468, 434.808, 68.6,  1.500000)

  pt3dadd(439.932, 431.88, 68.6,  1.500000)

}

filament_999[369] {

  pt3dclear()

  pt3dadd(439.932, 438.468, 68.6,  1.500000)

  pt3dadd(438.468, 434.808, 68.6,  1.500000)

}

filament_999[370] {

  pt3dclear()

  pt3dadd(439.932, 441.396, 68.6,  1.500000)

  pt3dadd(442.86, 441.396, 68.6,  1.500000)

}

filament_999[371] {

  pt3dclear()

  pt3dadd(439.932, 441.396, 68.6,  1.500000)

  pt3dadd(439.932, 438.468, 68.6,  1.500000)

}

filament_999[372] {

  pt3dclear()

  pt3dadd(435.53999999999996, 440.664, 70.07,  1.500000)

  pt3dadd(439.932, 441.396, 68.6,  1.500000)

}

filament_999[373] {

  pt3dclear()

  pt3dadd(431.88, 438.468, 70.56,  1.500000)

  pt3dadd(435.53999999999996, 440.664, 70.07,  1.500000)

}

filament_999[374] {

  pt3dclear()

  pt3dadd(428.21999999999997, 439.2, 70.56,  1.500000)

  pt3dadd(428.21999999999997, 434.07599999999996, 71.05,  1.500000)

}

filament_999[375] {

  pt3dclear()

  pt3dadd(428.21999999999997, 439.2, 70.56,  1.500000)

  pt3dadd(431.88, 438.468, 70.56,  1.500000)

}

filament_999[376] {

  pt3dclear()

  pt3dadd(427.488, 444.324, 69.09,  1.500000)

  pt3dadd(428.21999999999997, 439.2, 70.56,  1.500000)

}

filament_999[377] {

  pt3dclear()

  pt3dadd(426.024, 447.984, 68.11,  1.500000)

  pt3dadd(427.488, 444.324, 69.09,  1.500000)

}

filament_999[378] {

  pt3dclear()

  pt3dadd(425.292, 451.644, 66.15,  1.500000)

  pt3dadd(426.024, 447.984, 68.11,  1.500000)

}

filament_999[379] {

  pt3dclear()

  pt3dadd(423.828, 455.304, 63.699999999999996,  1.500000)

  pt3dadd(426.756, 461.15999999999997, 66.64,  1.500000)

}

filament_999[380] {

  pt3dclear()

  pt3dadd(423.828, 455.304, 63.699999999999996,  1.500000)

  pt3dadd(425.292, 451.644, 66.15,  1.500000)

}

filament_999[381] {

  pt3dclear()

  pt3dadd(420.9, 454.572, 61.74,  1.500000)

  pt3dadd(423.828, 455.304, 63.699999999999996,  1.500000)

}

filament_999[382] {

  pt3dclear()

  pt3dadd(418.704, 451.644, 59.29,  1.500000)

  pt3dadd(420.9, 454.572, 61.74,  1.500000)

}

filament_999[383] {

  pt3dclear()

  pt3dadd(416.508, 447.984, 57.33,  1.500000)

  pt3dadd(418.704, 451.644, 59.29,  1.500000)

}

filament_999[384] {

  pt3dclear()

  pt3dadd(414.312, 444.324, 55.37,  1.500000)

  pt3dadd(416.508, 447.984, 57.33,  1.500000)

}

filament_999[385] {

  pt3dclear()

  pt3dadd(411.384, 442.128, 53.9,  1.500000)

  pt3dadd(414.312, 444.324, 55.37,  1.500000)

}

filament_999[386] {

  pt3dclear()

  pt3dadd(407.724, 442.86, 51.449999999999996,  1.500000)

  pt3dadd(411.384, 442.128, 53.9,  1.500000)

}

filament_999[387] {

  pt3dclear()

  pt3dadd(393.816, 480.924, 71.53999999999999,  1.500000)

  pt3dadd(396.012, 477.264, 71.53999999999999,  1.500000)

}

filament_999[388] {

  pt3dclear()

  pt3dadd(390.888, 484.584, 71.05,  1.500000)

  pt3dadd(393.816, 480.924, 71.53999999999999,  1.500000)

}

filament_999[389] {

  pt3dclear()

  pt3dadd(387.228, 486.78, 71.05,  1.500000)

  pt3dadd(390.888, 484.584, 71.05,  1.500000)

}

filament_999[390] {

  pt3dclear()

  pt3dadd(382.104, 486.048, 71.05,  1.500000)

  pt3dadd(387.228, 486.78, 71.05,  1.500000)

}

filament_999[391] {

  pt3dclear()

  pt3dadd(376.98, 483.852, 71.05,  1.500000)

  pt3dadd(382.104, 486.048, 71.05,  1.500000)

}

filament_999[392] {

  pt3dclear()

  pt3dadd(372.58799999999997, 480.192, 70.07,  1.500000)

  pt3dadd(376.98, 483.852, 71.05,  1.500000)

}

filament_999[393] {

  pt3dclear()

  pt3dadd(368.19599999999997, 477.264, 71.53999999999999,  1.500000)

  pt3dadd(372.58799999999997, 480.192, 70.07,  1.500000)

}

filament_999[394] {

  pt3dclear()

  pt3dadd(366.73199999999997, 492.63599999999997, 72.52,  1.500000)

  pt3dadd(368.928, 499.224, 72.52,  1.500000)

}

filament_999[395] {

  pt3dclear()

  pt3dadd(363.804, 489.70799999999997, 72.52,  1.500000)

  pt3dadd(366.73199999999997, 492.63599999999997, 72.52,  1.500000)

}

filament_999[396] {

  pt3dclear()

  pt3dadd(363.804, 489.70799999999997, 72.52,  1.500000)

  pt3dadd(360.144, 491.17199999999997, 72.52,  1.500000)

}

filament_999[397] {

  pt3dclear()

  pt3dadd(363.072, 484.584, 72.52,  1.500000)

  pt3dadd(363.804, 489.70799999999997, 72.52,  1.500000)

}

filament_999[398] {

  pt3dclear()

  pt3dadd(363.072, 479.46, 72.52,  1.500000)

  pt3dadd(363.072, 484.584, 72.52,  1.500000)

}

filament_999[399] {

  pt3dclear()

  pt3dadd(363.804, 475.068, 71.53999999999999,  1.500000)

  pt3dadd(368.19599999999997, 477.264, 71.53999999999999,  1.500000)

}

filament_999[400] {

  pt3dclear()

  pt3dadd(363.804, 475.068, 71.53999999999999,  1.500000)

  pt3dadd(363.072, 479.46, 72.52,  1.500000)

}

filament_999[401] {

  pt3dclear()

  pt3dadd(362.34, 469.944, 71.53999999999999,  1.500000)

  pt3dadd(363.804, 475.068, 71.53999999999999,  1.500000)

}

filament_999[402] {

  pt3dclear()

  pt3dadd(360.876, 464.82, 71.05,  1.500000)

  pt3dadd(362.34, 469.944, 71.53999999999999,  1.500000)

}

filament_999[403] {

  pt3dclear()

  pt3dadd(361.608, 459.69599999999997, 70.07,  1.500000)

  pt3dadd(360.876, 464.82, 71.05,  1.500000)

}

filament_999[404] {

  pt3dclear()

  pt3dadd(362.34, 455.304, 69.09,  1.500000)

  pt3dadd(361.608, 459.69599999999997, 70.07,  1.500000)

}

filament_999[405] {

  pt3dclear()

  pt3dadd(362.34, 450.912, 68.11,  1.500000)

  pt3dadd(362.34, 455.304, 69.09,  1.500000)

}

filament_999[406] {

  pt3dclear()

  pt3dadd(362.34, 445.056, 64.67999999999999,  1.500000)

  pt3dadd(362.34, 450.912, 68.11,  1.500000)

}

filament_999[407] {

  pt3dclear()

  pt3dadd(361.608, 442.128, 66.15,  1.500000)

  pt3dadd(362.34, 445.056, 64.67999999999999,  1.500000)

}

filament_999[408] {

  pt3dclear()

  pt3dadd(317.688, 557.784, 32.339999999999996,  1.500000)

  pt3dadd(321.348, 559.2479999999999, 34.3,  1.500000)

}

filament_999[409] {

  pt3dclear()

  pt3dadd(313.296, 556.3199999999999, 33.32,  1.500000)

  pt3dadd(317.688, 557.784, 32.339999999999996,  1.500000)

}

filament_999[410] {

  pt3dclear()

  pt3dadd(309.63599999999997, 558.516, 34.3,  1.500000)

  pt3dadd(313.296, 556.3199999999999, 33.32,  1.500000)

}

filament_999[411] {

  pt3dclear()

  pt3dadd(305.976, 557.784, 36.26,  1.500000)

  pt3dadd(309.63599999999997, 558.516, 34.3,  1.500000)

}

filament_999[412] {

  pt3dclear()

  pt3dadd(303.048, 554.856, 38.22,  1.500000)

  pt3dadd(305.976, 557.784, 36.26,  1.500000)

}

filament_999[413] {

  pt3dclear()

  pt3dadd(300.12, 552.66, 41.16,  1.500000)

  pt3dadd(303.048, 554.856, 38.22,  1.500000)

}

filament_999[414] {

  pt3dclear()

  pt3dadd(297.192, 550.4639999999999, 44.1,  1.500000)

  pt3dadd(300.12, 552.66, 41.16,  1.500000)

}

filament_999[415] {

  pt3dclear()

  pt3dadd(294.264, 549.0, 46.55,  1.500000)

  pt3dadd(297.192, 550.4639999999999, 44.1,  1.500000)

}

filament_999[416] {

  pt3dclear()

  pt3dadd(290.604, 548.268, 48.51,  1.500000)

  pt3dadd(294.264, 549.0, 46.55,  1.500000)

}

filament_999[417] {

  pt3dclear()

  pt3dadd(300.852, 589.992, 33.32,  1.500000)

  pt3dadd(302.316, 587.064, 33.32,  1.500000)

}

filament_999[418] {

  pt3dclear()

  pt3dadd(297.192, 589.26, 33.81,  1.500000)

  pt3dadd(300.852, 589.992, 33.32,  1.500000)

}

filament_999[419] {

  pt3dclear()

  pt3dadd(292.8, 587.064, 33.81,  1.500000)

  pt3dadd(297.192, 589.26, 33.81,  1.500000)

}

filament_999[420] {

  pt3dclear()

  pt3dadd(288.408, 584.8679999999999, 34.3,  1.500000)

  pt3dadd(292.8, 587.064, 33.81,  1.500000)

}

filament_999[421] {

  pt3dclear()

  pt3dadd(284.016, 584.136, 34.3,  1.500000)

  pt3dadd(288.408, 584.8679999999999, 34.3,  1.500000)

}

filament_999[422] {

  pt3dclear()

  pt3dadd(280.356, 585.6, 34.79,  1.500000)

  pt3dadd(284.016, 584.136, 34.3,  1.500000)

}

filament_999[423] {

  pt3dclear()

  pt3dadd(275.964, 584.8679999999999, 34.79,  1.500000)

  pt3dadd(280.356, 585.6, 34.79,  1.500000)

}

filament_999[424] {

  pt3dclear()

  pt3dadd(272.304, 582.672, 34.79,  1.500000)

  pt3dadd(275.964, 584.8679999999999, 34.79,  1.500000)

}

filament_999[425] {

  pt3dclear()

  pt3dadd(268.644, 580.476, 35.28,  1.500000)

  pt3dadd(272.304, 582.672, 34.79,  1.500000)

}

filament_999[426] {

  pt3dclear()

  pt3dadd(265.716, 578.28, 35.769999999999996,  1.500000)

  pt3dadd(268.644, 580.476, 35.28,  1.500000)

}

filament_999[427] {

  pt3dclear()

  pt3dadd(262.788, 576.084, 36.26,  1.500000)

  pt3dadd(265.716, 578.28, 35.769999999999996,  1.500000)

}

filament_999[428] {

  pt3dclear()

  pt3dadd(260.592, 573.888, 37.73,  1.500000)

  pt3dadd(262.788, 576.084, 36.26,  1.500000)

}

filament_999[429] {

  pt3dclear()

  pt3dadd(258.396, 571.692, 38.71,  1.500000)

  pt3dadd(260.592, 573.888, 37.73,  1.500000)

}

filament_999[430] {

  pt3dclear()

  pt3dadd(256.2, 569.496, 40.18,  1.500000)

  pt3dadd(258.396, 571.692, 38.71,  1.500000)

}

filament_999[431] {

  pt3dclear()

  pt3dadd(254.736, 565.836, 41.65,  1.500000)

  pt3dadd(256.2, 569.496, 40.18,  1.500000)

}

filament_999[432] {

  pt3dclear()

  pt3dadd(253.272, 559.98, 42.63,  1.500000)

  pt3dadd(254.736, 565.836, 41.65,  1.500000)

}

filament_999[433] {

  pt3dclear()

  pt3dadd(254.004, 554.856, 43.12,  1.500000)

  pt3dadd(253.272, 559.98, 42.63,  1.500000)

}

filament_999[434] {

  pt3dclear()

  pt3dadd(254.736, 549.732, 45.57,  1.500000)

  pt3dadd(254.004, 554.856, 43.12,  1.500000)

}

filament_999[435] {

  pt3dclear()

  pt3dadd(253.272, 544.608, 47.04,  1.500000)

  pt3dadd(250.344, 547.536, 46.55,  1.500000)

}

filament_999[436] {

  pt3dclear()

  pt3dadd(253.272, 544.608, 47.04,  1.500000)

  pt3dadd(254.736, 549.732, 45.57,  1.500000)

}

filament_999[437] {

  pt3dclear()

  pt3dadd(252.54, 538.752, 49.49,  1.500000)

  pt3dadd(253.272, 544.608, 47.04,  1.500000)

}

filament_999[438] {

  pt3dclear()

  pt3dadd(254.004, 532.896, 49.49,  1.500000)

  pt3dadd(252.54, 538.752, 49.49,  1.500000)

}

filament_999[439] {

  pt3dclear()

  pt3dadd(256.932, 527.7719999999999, 49.49,  1.500000)

  pt3dadd(254.004, 532.896, 49.49,  1.500000)

}

filament_999[440] {

  pt3dclear()

  pt3dadd(260.592, 522.648, 49.98,  1.500000)

  pt3dadd(256.932, 527.7719999999999, 49.49,  1.500000)

}

filament_999[441] {

  pt3dclear()

  pt3dadd(263.52, 517.524, 51.449999999999996,  1.500000)

  pt3dadd(260.592, 522.648, 49.98,  1.500000)

}

filament_999[442] {

  pt3dclear()

  pt3dadd(266.448, 512.4, 52.43,  1.500000)

  pt3dadd(263.52, 517.524, 51.449999999999996,  1.500000)

}

filament_999[443] {

  pt3dclear()

  pt3dadd(268.644, 507.276, 52.92,  1.500000)

  pt3dadd(266.448, 512.4, 52.43,  1.500000)

}

filament_999[444] {

  pt3dclear()

  pt3dadd(269.376, 502.152, 53.41,  1.500000)

  pt3dadd(268.644, 507.276, 52.92,  1.500000)

}

filament_999[445] {

  pt3dclear()

  pt3dadd(272.304, 497.76, 55.37,  1.500000)

  pt3dadd(269.376, 502.152, 53.41,  1.500000)

}

filament_999[446] {

  pt3dclear()

  pt3dadd(267.18, 595.116, 42.14,  1.500000)

  pt3dadd(270.108, 597.312, 42.14,  1.500000)

}

filament_999[447] {

  pt3dclear()

  pt3dadd(265.716, 590.7239999999999, 42.14,  1.500000)

  pt3dadd(267.18, 595.116, 42.14,  1.500000)

}

filament_999[448] {

  pt3dclear()

  pt3dadd(264.252, 587.064, 42.14,  1.500000)

  pt3dadd(265.716, 590.7239999999999, 42.14,  1.500000)

}

filament_999[449] {

  pt3dclear()

  pt3dadd(260.592, 586.332, 42.14,  1.500000)

  pt3dadd(264.252, 587.064, 42.14,  1.500000)

}

filament_999[450] {

  pt3dclear()

  pt3dadd(256.932, 585.6, 42.14,  1.500000)

  pt3dadd(260.592, 586.332, 42.14,  1.500000)

}

filament_999[451] {

  pt3dclear()

  pt3dadd(253.272, 581.9399999999999, 42.14,  1.500000)

  pt3dadd(256.932, 585.6, 42.14,  1.500000)

}

filament_999[452] {

  pt3dclear()

  pt3dadd(251.808, 577.548, 42.14,  1.500000)

  pt3dadd(253.272, 581.9399999999999, 42.14,  1.500000)

}

filament_999[453] {

  pt3dclear()

  pt3dadd(250.344, 573.888, 42.14,  1.500000)

  pt3dadd(251.808, 577.548, 42.14,  1.500000)

}

filament_999[454] {

  pt3dclear()

  pt3dadd(248.148, 570.228, 42.14,  1.500000)

  pt3dadd(250.344, 573.888, 42.14,  1.500000)

}

filament_999[455] {

  pt3dclear()

  pt3dadd(245.952, 566.568, 42.14,  1.500000)

  pt3dadd(248.148, 570.228, 42.14,  1.500000)

}

filament_999[456] {

  pt3dclear()

  pt3dadd(245.952, 562.908, 42.14,  1.500000)

  pt3dadd(245.952, 566.568, 42.14,  1.500000)

}

filament_999[457] {

  pt3dclear()

  pt3dadd(249.612, 561.444, 42.14,  1.500000)

  pt3dadd(245.952, 562.908, 42.14,  1.500000)

}

filament_999[458] {

  pt3dclear()

  pt3dadd(254.004, 561.444, 42.14,  1.500000)

  pt3dadd(249.612, 561.444, 42.14,  1.500000)

}

filament_999[459] {

  pt3dclear()

  pt3dadd(258.396, 560.712, 42.14,  1.500000)

  pt3dadd(254.004, 561.444, 42.14,  1.500000)

}

filament_999[460] {

  pt3dclear()

  pt3dadd(262.056, 559.2479999999999, 42.63,  1.500000)

  pt3dadd(258.396, 560.712, 42.14,  1.500000)

}

filament_999[461] {

  pt3dclear()

  pt3dadd(264.984, 555.588, 42.63,  1.500000)

  pt3dadd(262.056, 559.2479999999999, 42.63,  1.500000)

}

filament_999[462] {

  pt3dclear()

  pt3dadd(267.18, 551.928, 44.1,  1.500000)

  pt3dadd(264.984, 555.588, 42.63,  1.500000)

}

filament_999[463] {

  pt3dclear()

  pt3dadd(269.376, 548.268, 44.1,  1.500000)

  pt3dadd(267.18, 551.928, 44.1,  1.500000)

}

filament_999[464] {

  pt3dclear()

  pt3dadd(272.304, 546.804, 43.12,  1.500000)

  pt3dadd(269.376, 548.268, 44.1,  1.500000)

}

filament_999[465] {

  pt3dclear()

  pt3dadd(276.69599999999997, 547.536, 45.08,  1.500000)

  pt3dadd(272.304, 546.804, 43.12,  1.500000)

}

filament_999[466] {

  pt3dclear()

  pt3dadd(270.108, 558.516, 49.0,  1.500000)

  pt3dadd(266.448, 560.712, 48.019999999999996,  1.500000)

}

filament_999[467] {

  pt3dclear()

  pt3dadd(272.304, 554.856, 48.019999999999996,  1.500000)

  pt3dadd(270.108, 558.516, 49.0,  1.500000)

}

filament_999[468] {

  pt3dclear()

  pt3dadd(275.23199999999997, 551.928, 48.019999999999996,  1.500000)

  pt3dadd(272.304, 554.856, 48.019999999999996,  1.500000)

}

filament_999[469] {

  pt3dclear()

  pt3dadd(278.15999999999997, 549.732, 49.0,  1.500000)

  pt3dadd(275.23199999999997, 551.928, 48.019999999999996,  1.500000)

}

filament_999[470] {

  pt3dclear()

  pt3dadd(282.552, 548.268, 45.08,  1.500000)

  pt3dadd(276.69599999999997, 547.536, 45.08,  1.500000)

}

filament_999[471] {

  pt3dclear()

  pt3dadd(282.552, 548.268, 45.08,  1.500000)

  pt3dadd(278.15999999999997, 549.732, 49.0,  1.500000)

}

filament_999[472] {

  pt3dclear()

  pt3dadd(286.212, 546.804, 47.04,  1.500000)

  pt3dadd(283.284, 542.412, 44.589999999999996,  1.500000)

}

filament_999[473] {

  pt3dclear()

  pt3dadd(286.212, 546.804, 47.04,  1.500000)

  pt3dadd(290.604, 548.268, 48.51,  1.500000)

}

filament_999[474] {

  pt3dclear()

  pt3dadd(286.212, 546.804, 47.04,  1.500000)

  pt3dadd(282.552, 548.268, 45.08,  1.500000)

}

filament_999[475] {

  pt3dclear()

  pt3dadd(286.944, 542.412, 47.53,  1.500000)

  pt3dadd(286.212, 546.804, 47.04,  1.500000)

}

filament_999[476] {

  pt3dclear()

  pt3dadd(288.408, 537.288, 48.019999999999996,  1.500000)

  pt3dadd(286.944, 542.412, 47.53,  1.500000)

}

filament_999[477] {

  pt3dclear()

  pt3dadd(286.212, 532.896, 50.47,  1.500000)

  pt3dadd(288.408, 537.288, 48.019999999999996,  1.500000)

}

filament_999[478] {

  pt3dclear()

  pt3dadd(283.284, 528.504, 51.449999999999996,  1.500000)

  pt3dadd(286.212, 532.896, 50.47,  1.500000)

}

filament_999[479] {

  pt3dclear()

  pt3dadd(280.356, 523.38, 52.92,  1.500000)

  pt3dadd(283.284, 528.504, 51.449999999999996,  1.500000)

}

filament_999[480] {

  pt3dclear()

  pt3dadd(279.62399999999997, 517.524, 54.879999999999995,  1.500000)

  pt3dadd(280.356, 523.38, 52.92,  1.500000)

}

filament_999[481] {

  pt3dclear()

  pt3dadd(278.892, 511.668, 56.839999999999996,  1.500000)

  pt3dadd(279.62399999999997, 517.524, 54.879999999999995,  1.500000)

}

filament_999[482] {

  pt3dclear()

  pt3dadd(277.428, 505.812, 58.31,  1.500000)

  pt3dadd(278.892, 511.668, 56.839999999999996,  1.500000)

}

filament_999[483] {

  pt3dclear()

  pt3dadd(275.964, 499.956, 59.29,  1.500000)

  pt3dadd(277.428, 505.812, 58.31,  1.500000)

}

filament_999[484] {

  pt3dclear()

  pt3dadd(366.0, 456.768, 32.83,  1.500000)

  pt3dadd(369.65999999999997, 455.304, 32.339999999999996,  1.500000)

}

filament_999[485] {

  pt3dclear()

  pt3dadd(361.608, 459.69599999999997, 32.83,  1.500000)

  pt3dadd(366.0, 456.768, 32.83,  1.500000)

}

filament_999[486] {

  pt3dclear()

  pt3dadd(357.216, 463.356, 32.83,  1.500000)

  pt3dadd(361.608, 459.69599999999997, 32.83,  1.500000)

}

filament_999[487] {

  pt3dclear()

  pt3dadd(352.092, 465.55199999999996, 32.83,  1.500000)

  pt3dadd(357.216, 463.356, 32.83,  1.500000)

}

filament_999[488] {

  pt3dclear()

  pt3dadd(349.164, 469.212, 32.83,  1.500000)

  pt3dadd(352.092, 465.55199999999996, 32.83,  1.500000)

}

filament_999[489] {

  pt3dclear()

  pt3dadd(345.504, 472.14, 32.83,  1.500000)

  pt3dadd(349.164, 469.212, 32.83,  1.500000)

}

filament_999[490] {

  pt3dclear()

  pt3dadd(341.844, 474.336, 33.81,  1.500000)

  pt3dadd(344.772, 475.8, 33.32,  1.500000)

}

filament_999[491] {

  pt3dclear()

  pt3dadd(341.844, 474.336, 33.81,  1.500000)

  pt3dadd(345.504, 472.14, 32.83,  1.500000)

}

filament_999[492] {

  pt3dclear()

  pt3dadd(337.452, 475.8, 36.26,  1.500000)

  pt3dadd(341.844, 474.336, 33.81,  1.500000)

}

filament_999[493] {

  pt3dclear()

  pt3dadd(332.328, 475.8, 35.28,  1.500000)

  pt3dadd(337.452, 475.8, 36.26,  1.500000)

}

filament_999[494] {

  pt3dclear()

  pt3dadd(327.936, 475.8, 36.26,  1.500000)

  pt3dadd(332.328, 475.8, 35.28,  1.500000)

}

filament_999[495] {

  pt3dclear()

  pt3dadd(323.544, 475.068, 37.24,  1.500000)

  pt3dadd(327.936, 475.8, 36.26,  1.500000)

}

filament_999[496] {

  pt3dclear()

  pt3dadd(320.616, 477.264, 37.24,  1.500000)

  pt3dadd(323.544, 475.068, 37.24,  1.500000)

}

filament_999[497] {

  pt3dclear()

  pt3dadd(319.884, 480.924, 37.24,  1.500000)

  pt3dadd(320.616, 477.264, 37.24,  1.500000)

}

filament_999[498] {

  pt3dclear()

  pt3dadd(318.42, 484.584, 37.24,  1.500000)

  pt3dadd(319.884, 480.924, 37.24,  1.500000)

}

filament_999[499] {

  pt3dclear()

  pt3dadd(316.224, 487.512, 37.24,  1.500000)

  pt3dadd(318.42, 484.584, 37.24,  1.500000)

}

filament_999[500] {

  pt3dclear()

  pt3dadd(312.564, 488.976, 37.24,  1.500000)

  pt3dadd(316.224, 487.512, 37.24,  1.500000)

}

filament_999[501] {

  pt3dclear()

  pt3dadd(309.63599999999997, 488.24399999999997, 36.26,  1.500000)

  pt3dadd(312.564, 488.976, 37.24,  1.500000)

}

filament_999[502] {

  pt3dclear()

  pt3dadd(308.17199999999997, 483.12, 37.24,  1.500000)

  pt3dadd(309.63599999999997, 488.24399999999997, 36.26,  1.500000)

}

filament_999[503] {

  pt3dclear()

  pt3dadd(305.976, 477.996, 40.18,  1.500000)

  pt3dadd(308.17199999999997, 483.12, 37.24,  1.500000)

}

filament_999[504] {

  pt3dclear()

  pt3dadd(303.048, 473.604, 42.63,  1.500000)

  pt3dadd(305.976, 477.996, 40.18,  1.500000)

}

filament_999[505] {

  pt3dclear()

  pt3dadd(300.12, 471.408, 46.55,  1.500000)

  pt3dadd(303.048, 473.604, 42.63,  1.500000)

}

filament_999[506] {

  pt3dclear()

  pt3dadd(294.996, 469.944, 46.55,  1.500000)

  pt3dadd(300.12, 471.408, 46.55,  1.500000)

}

filament_999[507] {

  pt3dclear()

  pt3dadd(288.408, 458.964, 46.55,  1.500000)

  pt3dadd(290.604, 455.304, 45.08,  1.500000)

}

filament_999[508] {

  pt3dclear()

  pt3dadd(287.676, 464.08799999999997, 46.55,  1.500000)

  pt3dadd(288.408, 458.964, 46.55,  1.500000)

}

filament_999[509] {

  pt3dclear()

  pt3dadd(289.14, 467.748, 46.55,  1.500000)

  pt3dadd(287.676, 464.08799999999997, 46.55,  1.500000)

}

filament_999[510] {

  pt3dclear()

  pt3dadd(290.604, 470.676, 46.55,  1.500000)

  pt3dadd(289.14, 467.748, 46.55,  1.500000)

}

filament_999[511] {

  pt3dclear()

  pt3dadd(292.068, 473.604, 47.04,  1.500000)

  pt3dadd(294.996, 469.944, 46.55,  1.500000)

}

filament_999[512] {

  pt3dclear()

  pt3dadd(292.068, 473.604, 47.04,  1.500000)

  pt3dadd(290.604, 470.676, 46.55,  1.500000)

}

filament_999[513] {

  pt3dclear()

  pt3dadd(292.068, 477.996, 47.04,  1.500000)

  pt3dadd(292.068, 473.604, 47.04,  1.500000)

}

filament_999[514] {

  pt3dclear()

  pt3dadd(290.604, 480.924, 49.98,  1.500000)

  pt3dadd(288.408, 480.924, 45.57,  1.500000)

}

filament_999[515] {

  pt3dclear()

  pt3dadd(290.604, 480.924, 49.98,  1.500000)

  pt3dadd(292.068, 477.996, 47.04,  1.500000)

}

filament_999[516] {

  pt3dclear()

  pt3dadd(287.676, 483.852, 49.98,  1.500000)

  pt3dadd(290.604, 480.924, 49.98,  1.500000)

}

filament_999[517] {

  pt3dclear()

  pt3dadd(285.48, 486.048, 49.98,  1.500000)

  pt3dadd(287.676, 483.852, 49.98,  1.500000)

}

filament_999[518] {

  pt3dclear()

  pt3dadd(283.284, 488.24399999999997, 49.98,  1.500000)

  pt3dadd(285.48, 486.048, 49.98,  1.500000)

}

filament_999[519] {

  pt3dclear()

  pt3dadd(281.08799999999997, 490.44, 52.92,  1.500000)

  pt3dadd(283.284, 488.24399999999997, 49.98,  1.500000)

}

filament_999[520] {

  pt3dclear()

  pt3dadd(278.892, 492.63599999999997, 54.879999999999995,  1.500000)

  pt3dadd(281.08799999999997, 490.44, 52.92,  1.500000)

}

filament_999[521] {

  pt3dclear()

  pt3dadd(277.428, 494.832, 58.31,  1.500000)

  pt3dadd(278.892, 492.63599999999997, 54.879999999999995,  1.500000)

}

filament_999[522] {

  pt3dclear()

  pt3dadd(275.964, 497.02799999999996, 59.78,  1.500000)

  pt3dadd(277.428, 494.832, 58.31,  1.500000)

}

filament_999[523] {

  pt3dclear()

  pt3dadd(273.768, 497.02799999999996, 62.23,  1.500000)

  pt3dadd(275.964, 497.02799999999996, 59.78,  1.500000)

}

filament_999[524] {

  pt3dclear()

  pt3dadd(294.996, 458.964, 52.43,  1.500000)

  pt3dadd(292.8, 454.572, 51.449999999999996,  1.500000)

}

filament_999[525] {

  pt3dclear()

  pt3dadd(297.192, 463.356, 50.96,  1.500000)

  pt3dadd(294.996, 458.964, 52.43,  1.500000)

}

filament_999[526] {

  pt3dclear()

  pt3dadd(299.388, 467.748, 50.47,  1.500000)

  pt3dadd(297.192, 463.356, 50.96,  1.500000)

}

filament_999[527] {

  pt3dclear()

  pt3dadd(301.584, 472.14, 50.96,  1.500000)

  pt3dadd(299.388, 467.748, 50.47,  1.500000)

}

filament_999[528] {

  pt3dclear()

  pt3dadd(303.78, 475.8, 49.49,  1.500000)

  pt3dadd(301.584, 472.14, 50.96,  1.500000)

}

filament_999[529] {

  pt3dclear()

  pt3dadd(305.976, 479.46, 50.96,  1.500000)

  pt3dadd(303.78, 475.8, 49.49,  1.500000)

}

filament_999[530] {

  pt3dclear()

  pt3dadd(308.17199999999997, 483.12, 50.96,  1.500000)

  pt3dadd(305.976, 479.46, 50.96,  1.500000)

}

filament_999[531] {

  pt3dclear()

  pt3dadd(310.368, 486.78, 51.94,  1.500000)

  pt3dadd(308.17199999999997, 483.12, 50.96,  1.500000)

}

filament_999[532] {

  pt3dclear()

  pt3dadd(313.296, 489.70799999999997, 54.879999999999995,  1.500000)

  pt3dadd(310.368, 486.78, 51.94,  1.500000)

}

filament_999[533] {

  pt3dclear()

  pt3dadd(319.152, 562.1759999999999, 47.04,  1.500000)

  pt3dadd(317.688, 565.836, 44.589999999999996,  1.500000)

}

filament_999[534] {

  pt3dclear()

  pt3dadd(322.812, 560.712, 47.04,  1.500000)

  pt3dadd(319.152, 562.1759999999999, 47.04,  1.500000)

}

filament_999[535] {

  pt3dclear()

  pt3dadd(327.204, 559.98, 49.49,  1.500000)

  pt3dadd(322.812, 560.712, 47.04,  1.500000)

}

filament_999[536] {

  pt3dclear()

  pt3dadd(326.472, 555.588, 49.98,  1.500000)

  pt3dadd(327.204, 559.98, 49.49,  1.500000)

}

filament_999[537] {

  pt3dclear()

  pt3dadd(325.008, 549.0, 50.96,  1.500000)

  pt3dadd(326.472, 555.588, 49.98,  1.500000)

}

filament_999[538] {

  pt3dclear()

  pt3dadd(323.544, 543.144, 50.47,  1.500000)

  pt3dadd(325.008, 549.0, 50.96,  1.500000)

}

filament_999[539] {

  pt3dclear()

  pt3dadd(321.348, 536.556, 53.9,  1.500000)

  pt3dadd(323.544, 543.144, 50.47,  1.500000)

}

filament_999[540] {

  pt3dclear()

  pt3dadd(320.616, 530.6999999999999, 53.9,  1.500000)

  pt3dadd(321.348, 536.556, 53.9,  1.500000)

}

filament_999[541] {

  pt3dclear()

  pt3dadd(322.08, 525.576, 54.39,  1.500000)

  pt3dadd(320.616, 530.6999999999999, 53.9,  1.500000)

}

filament_999[542] {

  pt3dclear()

  pt3dadd(321.348, 520.452, 54.39,  1.500000)

  pt3dadd(322.08, 525.576, 54.39,  1.500000)

}

filament_999[543] {

  pt3dclear()

  pt3dadd(320.616, 516.06, 54.879999999999995,  1.500000)

  pt3dadd(321.348, 520.452, 54.39,  1.500000)

}

filament_999[544] {

  pt3dclear()

  pt3dadd(319.884, 510.204, 55.86,  1.500000)

  pt3dadd(320.616, 516.06, 54.879999999999995,  1.500000)

}

filament_999[545] {

  pt3dclear()

  pt3dadd(318.42, 502.152, 57.33,  1.500000)

  pt3dadd(319.884, 510.204, 55.86,  1.500000)

}

filament_999[546] {

  pt3dclear()

  pt3dadd(317.688, 497.76, 56.839999999999996,  1.500000)

  pt3dadd(318.42, 502.152, 57.33,  1.500000)

}

filament_999[547] {

  pt3dclear()

  pt3dadd(317.688, 493.368, 55.86,  1.500000)

  pt3dadd(313.296, 489.70799999999997, 54.879999999999995,  1.500000)

}

filament_999[548] {

  pt3dclear()

  pt3dadd(317.688, 493.368, 55.86,  1.500000)

  pt3dadd(317.688, 497.76, 56.839999999999996,  1.500000)

}

filament_999[549] {

  pt3dclear()

  pt3dadd(317.688, 488.976, 58.31,  1.500000)

  pt3dadd(317.688, 493.368, 55.86,  1.500000)

}

filament_999[550] {

  pt3dclear()

  pt3dadd(317.688, 483.12, 54.879999999999995,  1.500000)

  pt3dadd(317.688, 488.976, 58.31,  1.500000)

}

filament_999[551] {

  pt3dclear()

  pt3dadd(323.544, 12.443999999999999, 57.33,  1.500000)

  pt3dadd(325.74, 4.3919999999999995, 57.33,  1.500000)

}

filament_999[552] {

  pt3dclear()

  pt3dadd(321.348, 20.496, 57.33,  1.500000)

  pt3dadd(323.544, 12.443999999999999, 57.33,  1.500000)

}

filament_999[553] {

  pt3dclear()

  pt3dadd(319.152, 28.548, 57.82,  1.500000)

  pt3dadd(321.348, 20.496, 57.33,  1.500000)

}

filament_999[554] {

  pt3dclear()

  pt3dadd(316.956, 36.6, 57.82,  1.500000)

  pt3dadd(319.152, 28.548, 57.82,  1.500000)

}

filament_999[555] {

  pt3dclear()

  pt3dadd(314.76, 44.652, 58.8,  1.500000)

  pt3dadd(316.956, 36.6, 57.82,  1.500000)

}

filament_999[556] {

  pt3dclear()

  pt3dadd(312.564, 52.704, 61.74,  1.500000)

  pt3dadd(314.76, 44.652, 58.8,  1.500000)

}

filament_999[557] {

  pt3dclear()

  pt3dadd(308.904, 64.416, 61.74,  1.500000)

  pt3dadd(312.564, 52.704, 61.74,  1.500000)

}

filament_999[558] {

  pt3dclear()

  pt3dadd(305.24399999999997, 76.128, 61.74,  1.500000)

  pt3dadd(308.904, 64.416, 61.74,  1.500000)

}

filament_999[559] {

  pt3dclear()

  pt3dadd(303.048, 87.84, 61.74,  1.500000)

  pt3dadd(305.24399999999997, 76.128, 61.74,  1.500000)

}

filament_999[560] {

  pt3dclear()

  pt3dadd(302.316, 98.088, 61.74,  1.500000)

  pt3dadd(303.048, 87.84, 61.74,  1.500000)

}

filament_999[561] {

  pt3dclear()

  pt3dadd(301.584, 109.068, 61.74,  1.500000)

  pt3dadd(302.316, 98.088, 61.74,  1.500000)

}

filament_999[562] {

  pt3dclear()

  pt3dadd(299.388, 120.048, 63.21,  1.500000)

  pt3dadd(301.584, 109.068, 61.74,  1.500000)

}

filament_999[563] {

  pt3dclear()

  pt3dadd(296.46, 131.76, 64.67999999999999,  1.500000)

  pt3dadd(299.388, 120.048, 63.21,  1.500000)

}

filament_999[564] {

  pt3dclear()

  pt3dadd(294.996, 143.472, 66.15,  1.500000)

  pt3dadd(296.46, 131.76, 64.67999999999999,  1.500000)

}

filament_999[565] {

  pt3dclear()

  pt3dadd(292.068, 155.184, 67.13,  1.500000)

  pt3dadd(294.996, 143.472, 66.15,  1.500000)

}

filament_999[566] {

  pt3dclear()

  pt3dadd(289.872, 167.628, 67.13,  1.500000)

  pt3dadd(292.068, 155.184, 67.13,  1.500000)

}

filament_999[567] {

  pt3dclear()

  pt3dadd(288.408, 179.34, 67.13,  1.500000)

  pt3dadd(289.872, 167.628, 67.13,  1.500000)

}

filament_999[568] {

  pt3dclear()

  pt3dadd(286.944, 191.052, 69.09,  1.500000)

  pt3dadd(288.408, 179.34, 67.13,  1.500000)

}

filament_999[569] {

  pt3dclear()

  pt3dadd(286.944, 203.496, 69.09,  1.500000)

  pt3dadd(286.944, 191.052, 69.09,  1.500000)

}

filament_999[570] {

  pt3dclear()

  pt3dadd(285.48, 215.94, 68.6,  1.500000)

  pt3dadd(286.944, 203.496, 69.09,  1.500000)

}

filament_999[571] {

  pt3dclear()

  pt3dadd(283.284, 228.384, 68.6,  1.500000)

  pt3dadd(285.48, 215.94, 68.6,  1.500000)

}

filament_999[572] {

  pt3dclear()

  pt3dadd(282.552, 240.828, 68.11,  1.500000)

  pt3dadd(283.284, 228.384, 68.6,  1.500000)

}

filament_999[573] {

  pt3dclear()

  pt3dadd(281.82, 253.272, 68.11,  1.500000)

  pt3dadd(282.552, 240.828, 68.11,  1.500000)

}

filament_999[574] {

  pt3dclear()

  pt3dadd(281.08799999999997, 264.984, 68.11,  1.500000)

  pt3dadd(281.82, 253.272, 68.11,  1.500000)

}

filament_999[575] {

  pt3dclear()

  pt3dadd(279.62399999999997, 276.69599999999997, 67.62,  1.500000)

  pt3dadd(281.08799999999997, 264.984, 68.11,  1.500000)

}

filament_999[576] {

  pt3dclear()

  pt3dadd(279.62399999999997, 288.408, 67.62,  1.500000)

  pt3dadd(279.62399999999997, 276.69599999999997, 67.62,  1.500000)

}

filament_999[577] {

  pt3dclear()

  pt3dadd(279.62399999999997, 300.12, 67.13,  1.500000)

  pt3dadd(279.62399999999997, 288.408, 67.62,  1.500000)

}

filament_999[578] {

  pt3dclear()

  pt3dadd(279.62399999999997, 311.832, 67.13,  1.500000)

  pt3dadd(279.62399999999997, 300.12, 67.13,  1.500000)

}

filament_999[579] {

  pt3dclear()

  pt3dadd(278.15999999999997, 322.812, 67.13,  1.500000)

  pt3dadd(279.62399999999997, 311.832, 67.13,  1.500000)

}

filament_999[580] {

  pt3dclear()

  pt3dadd(276.69599999999997, 334.524, 65.66,  1.500000)

  pt3dadd(278.15999999999997, 322.812, 67.13,  1.500000)

}

filament_999[581] {

  pt3dclear()

  pt3dadd(275.964, 346.236, 65.66,  1.500000)

  pt3dadd(276.69599999999997, 334.524, 65.66,  1.500000)

}

filament_999[582] {

  pt3dclear()

  pt3dadd(275.964, 357.948, 65.66,  1.500000)

  pt3dadd(275.964, 346.236, 65.66,  1.500000)

}

filament_999[583] {

  pt3dclear()

  pt3dadd(275.23199999999997, 367.464, 65.66,  1.500000)

  pt3dadd(275.964, 357.948, 65.66,  1.500000)

}

filament_999[584] {

  pt3dclear()

  pt3dadd(274.5, 376.98, 65.17,  1.500000)

  pt3dadd(275.23199999999997, 367.464, 65.66,  1.500000)

}

filament_999[585] {

  pt3dclear()

  pt3dadd(275.964, 385.764, 65.17,  1.500000)

  pt3dadd(274.5, 376.98, 65.17,  1.500000)

}

filament_999[586] {

  pt3dclear()

  pt3dadd(277.428, 394.548, 65.17,  1.500000)

  pt3dadd(275.964, 385.764, 65.17,  1.500000)

}

filament_999[587] {

  pt3dclear()

  pt3dadd(281.08799999999997, 401.868, 65.17,  1.500000)

  pt3dadd(277.428, 394.548, 65.17,  1.500000)

}

filament_999[588] {

  pt3dclear()

  pt3dadd(285.48, 408.456, 65.17,  1.500000)

  pt3dadd(281.08799999999997, 401.868, 65.17,  1.500000)

}

filament_999[589] {

  pt3dclear()

  pt3dadd(290.604, 413.58, 65.17,  1.500000)

  pt3dadd(285.48, 408.456, 65.17,  1.500000)

}

filament_999[590] {

  pt3dclear()

  pt3dadd(291.336, 7.32, 58.8,  1.500000)

  pt3dadd(291.336, 2.928, 58.8,  1.500000)

}

filament_999[591] {

  pt3dclear()

  pt3dadd(290.604, 11.712, 59.29,  1.500000)

  pt3dadd(291.336, 7.32, 58.8,  1.500000)

}

filament_999[592] {

  pt3dclear()

  pt3dadd(289.872, 16.104, 59.29,  1.500000)

  pt3dadd(290.604, 11.712, 59.29,  1.500000)

}

filament_999[593] {

  pt3dclear()

  pt3dadd(289.14, 20.496, 59.78,  1.500000)

  pt3dadd(289.872, 16.104, 59.29,  1.500000)

}

filament_999[594] {

  pt3dclear()

  pt3dadd(288.408, 24.887999999999998, 60.76,  1.500000)

  pt3dadd(289.14, 20.496, 59.78,  1.500000)

}

filament_999[595] {

  pt3dclear()

  pt3dadd(287.676, 29.28, 61.25,  1.500000)

  pt3dadd(288.408, 24.887999999999998, 60.76,  1.500000)

}

filament_999[596] {

  pt3dclear()

  pt3dadd(286.944, 33.672, 62.72,  1.500000)

  pt3dadd(287.676, 29.28, 61.25,  1.500000)

}

filament_999[597] {

  pt3dclear()

  pt3dadd(286.212, 38.064, 63.21,  1.500000)

  pt3dadd(286.944, 33.672, 62.72,  1.500000)

}

filament_999[598] {

  pt3dclear()

  pt3dadd(285.48, 43.92, 63.21,  1.500000)

  pt3dadd(286.212, 38.064, 63.21,  1.500000)

}

filament_999[599] {

  pt3dclear()

  pt3dadd(284.748, 49.775999999999996, 64.67999999999999,  1.500000)

  pt3dadd(285.48, 43.92, 63.21,  1.500000)

}

filament_999[600] {

  pt3dclear()

  pt3dadd(284.016, 55.632, 64.67999999999999,  1.500000)

  pt3dadd(284.748, 49.775999999999996, 64.67999999999999,  1.500000)

}

filament_999[601] {

  pt3dclear()

  pt3dadd(283.284, 61.488, 65.17,  1.500000)

  pt3dadd(284.016, 55.632, 64.67999999999999,  1.500000)

}

filament_999[602] {

  pt3dclear()

  pt3dadd(282.552, 66.612, 65.17,  1.500000)

  pt3dadd(283.284, 61.488, 65.17,  1.500000)

}

filament_999[603] {

  pt3dclear()

  pt3dadd(281.82, 71.736, 65.17,  1.500000)

  pt3dadd(282.552, 66.612, 65.17,  1.500000)

}

filament_999[604] {

  pt3dclear()

  pt3dadd(281.08799999999997, 76.86, 66.15,  1.500000)

  pt3dadd(281.82, 71.736, 65.17,  1.500000)

}

filament_999[605] {

  pt3dclear()

  pt3dadd(280.356, 81.984, 66.15,  1.500000)

  pt3dadd(281.08799999999997, 76.86, 66.15,  1.500000)

}

filament_999[606] {

  pt3dclear()

  pt3dadd(281.08799999999997, 87.108, 66.15,  1.500000)

  pt3dadd(280.356, 81.984, 66.15,  1.500000)

}

filament_999[607] {

  pt3dclear()

  pt3dadd(281.82, 92.232, 66.15,  1.500000)

  pt3dadd(281.08799999999997, 87.108, 66.15,  1.500000)

}

filament_999[608] {

  pt3dclear()

  pt3dadd(282.552, 96.624, 66.15,  1.500000)

  pt3dadd(281.82, 92.232, 66.15,  1.500000)

}

filament_999[609] {

  pt3dclear()

  pt3dadd(283.284, 101.01599999999999, 66.64,  1.500000)

  pt3dadd(282.552, 96.624, 66.15,  1.500000)

}

filament_999[610] {

  pt3dclear()

  pt3dadd(283.284, 105.408, 66.64,  1.500000)

  pt3dadd(283.284, 101.01599999999999, 66.64,  1.500000)

}

filament_999[611] {

  pt3dclear()

  pt3dadd(283.284, 109.8, 67.13,  1.500000)

  pt3dadd(283.284, 105.408, 66.64,  1.500000)

}

filament_999[612] {

  pt3dclear()

  pt3dadd(283.284, 114.192, 67.62,  1.500000)

  pt3dadd(283.284, 109.8, 67.13,  1.500000)

}

filament_999[613] {

  pt3dclear()

  pt3dadd(283.284, 118.584, 68.11,  1.500000)

  pt3dadd(283.284, 114.192, 67.62,  1.500000)

}

filament_999[614] {

  pt3dclear()

  pt3dadd(283.284, 122.976, 68.11,  1.500000)

  pt3dadd(283.284, 118.584, 68.11,  1.500000)

}

filament_999[615] {

  pt3dclear()

  pt3dadd(283.284, 127.368, 68.11,  1.500000)

  pt3dadd(283.284, 122.976, 68.11,  1.500000)

}

filament_999[616] {

  pt3dclear()

  pt3dadd(283.284, 131.76, 69.58,  1.500000)

  pt3dadd(283.284, 127.368, 68.11,  1.500000)

}

filament_999[617] {

  pt3dclear()

  pt3dadd(283.284, 136.152, 70.07,  1.500000)

  pt3dadd(283.284, 131.76, 69.58,  1.500000)

}

filament_999[618] {

  pt3dclear()

  pt3dadd(283.284, 140.54399999999998, 72.03,  1.500000)

  pt3dadd(283.284, 136.152, 70.07,  1.500000)

}

filament_999[619] {

  pt3dclear()

  pt3dadd(284.016, 147.132, 73.5,  1.500000)

  pt3dadd(283.284, 140.54399999999998, 72.03,  1.500000)

}

filament_999[620] {

  pt3dclear()

  pt3dadd(285.48, 153.72, 73.5,  1.500000)

  pt3dadd(284.016, 147.132, 73.5,  1.500000)

}

filament_999[621] {

  pt3dclear()

  pt3dadd(286.212, 161.04, 74.48,  1.500000)

  pt3dadd(285.48, 153.72, 73.5,  1.500000)

}

filament_999[622] {

  pt3dclear()

  pt3dadd(286.944, 168.35999999999999, 74.97,  1.500000)

  pt3dadd(286.212, 161.04, 74.48,  1.500000)

}

filament_999[623] {

  pt3dclear()

  pt3dadd(287.676, 175.68, 76.92999999999999,  1.500000)

  pt3dadd(286.944, 168.35999999999999, 74.97,  1.500000)

}

filament_999[624] {

  pt3dclear()

  pt3dadd(288.408, 183.0, 76.92999999999999,  1.500000)

  pt3dadd(287.676, 175.68, 76.92999999999999,  1.500000)

}

filament_999[625] {

  pt3dclear()

  pt3dadd(289.14, 191.052, 76.92999999999999,  1.500000)

  pt3dadd(288.408, 183.0, 76.92999999999999,  1.500000)

}

filament_999[626] {

  pt3dclear()

  pt3dadd(289.14, 197.64, 76.92999999999999,  1.500000)

  pt3dadd(289.14, 191.052, 76.92999999999999,  1.500000)

}

filament_999[627] {

  pt3dclear()

  pt3dadd(289.14, 204.228, 76.92999999999999,  1.500000)

  pt3dadd(289.14, 197.64, 76.92999999999999,  1.500000)

}

filament_999[628] {

  pt3dclear()

  pt3dadd(289.872, 209.352, 76.92999999999999,  1.500000)

  pt3dadd(289.14, 204.228, 76.92999999999999,  1.500000)

}

filament_999[629] {

  pt3dclear()

  pt3dadd(289.872, 216.672, 76.44,  1.500000)

  pt3dadd(289.872, 209.352, 76.92999999999999,  1.500000)

}

filament_999[630] {

  pt3dclear()

  pt3dadd(291.336, 221.796, 76.44,  1.500000)

  pt3dadd(289.872, 216.672, 76.44,  1.500000)

}

filament_999[631] {

  pt3dclear()

  pt3dadd(294.264, 226.188, 76.44,  1.500000)

  pt3dadd(291.336, 221.796, 76.44,  1.500000)

}

filament_999[632] {

  pt3dclear()

  pt3dadd(297.192, 230.57999999999998, 75.46,  1.500000)

  pt3dadd(294.264, 226.188, 76.44,  1.500000)

}

filament_999[633] {

  pt3dclear()

  pt3dadd(300.852, 233.50799999999998, 74.48,  1.500000)

  pt3dadd(297.192, 230.57999999999998, 75.46,  1.500000)

}

filament_999[634] {

  pt3dclear()

  pt3dadd(304.512, 236.436, 71.05,  1.500000)

  pt3dadd(300.852, 233.50799999999998, 74.48,  1.500000)

}

filament_999[635] {

  pt3dclear()

  pt3dadd(344.772, 8.052, 74.48,  1.500000)

  pt3dadd(346.968, 2.1959999999999997, 73.99,  1.500000)

}

filament_999[636] {

  pt3dclear()

  pt3dadd(343.308, 16.104, 74.97,  1.500000)

  pt3dadd(344.772, 8.052, 74.48,  1.500000)

}

filament_999[637] {

  pt3dclear()

  pt3dadd(341.844, 24.156, 75.95,  1.500000)

  pt3dadd(343.308, 16.104, 74.97,  1.500000)

}

filament_999[638] {

  pt3dclear()

  pt3dadd(340.38, 32.208, 77.42,  1.500000)

  pt3dadd(341.844, 24.156, 75.95,  1.500000)

}

filament_999[639] {

  pt3dclear()

  pt3dadd(338.916, 40.26, 77.42,  1.500000)

  pt3dadd(340.38, 32.208, 77.42,  1.500000)

}

filament_999[640] {

  pt3dclear()

  pt3dadd(337.452, 48.312, 77.91,  1.500000)

  pt3dadd(338.916, 40.26, 77.42,  1.500000)

}

filament_999[641] {

  pt3dclear()

  pt3dadd(335.988, 56.364, 79.87,  1.500000)

  pt3dadd(337.452, 48.312, 77.91,  1.500000)

}

filament_999[642] {

  pt3dclear()

  pt3dadd(334.524, 64.416, 80.85,  1.500000)

  pt3dadd(335.988, 56.364, 79.87,  1.500000)

}

filament_999[643] {

  pt3dclear()

  pt3dadd(333.06, 72.468, 80.85,  1.500000)

  pt3dadd(334.524, 64.416, 80.85,  1.500000)

}

filament_999[644] {

  pt3dclear()

  pt3dadd(331.596, 80.52, 81.83,  1.500000)

  pt3dadd(333.06, 72.468, 80.85,  1.500000)

}

filament_999[645] {

  pt3dclear()

  pt3dadd(330.864, 88.572, 83.3,  1.500000)

  pt3dadd(331.596, 80.52, 81.83,  1.500000)

}

filament_999[646] {

  pt3dclear()

  pt3dadd(331.596, 98.088, 82.81,  1.500000)

  pt3dadd(330.864, 88.572, 83.3,  1.500000)

}

filament_999[647] {

  pt3dclear()

  pt3dadd(330.864, 106.872, 82.81,  1.500000)

  pt3dadd(331.596, 98.088, 82.81,  1.500000)

}

filament_999[648] {

  pt3dclear()

  pt3dadd(329.4, 114.92399999999999, 82.81,  1.500000)

  pt3dadd(330.864, 106.872, 82.81,  1.500000)

}

filament_999[649] {

  pt3dclear()

  pt3dadd(327.204, 122.244, 82.81,  1.500000)

  pt3dadd(329.4, 114.92399999999999, 82.81,  1.500000)

}

filament_999[650] {

  pt3dclear()

  pt3dadd(325.008, 129.564, 82.81,  1.500000)

  pt3dadd(327.204, 122.244, 82.81,  1.500000)

}

filament_999[651] {

  pt3dclear()

  pt3dadd(325.008, 136.884, 82.81,  1.500000)

  pt3dadd(325.008, 129.564, 82.81,  1.500000)

}

filament_999[652] {

  pt3dclear()

  pt3dadd(325.008, 144.204, 83.3,  1.500000)

  pt3dadd(325.008, 136.884, 82.81,  1.500000)

}

filament_999[653] {

  pt3dclear()

  pt3dadd(325.008, 151.524, 84.28,  1.500000)

  pt3dadd(325.008, 144.204, 83.3,  1.500000)

}

filament_999[654] {

  pt3dclear()

  pt3dadd(323.544, 158.112, 83.3,  1.500000)

  pt3dadd(325.008, 151.524, 84.28,  1.500000)

}

filament_999[655] {

  pt3dclear()

  pt3dadd(323.544, 164.7, 83.3,  1.500000)

  pt3dadd(323.544, 158.112, 83.3,  1.500000)

}

filament_999[656] {

  pt3dclear()

  pt3dadd(323.544, 171.28799999999998, 81.83,  1.500000)

  pt3dadd(323.544, 164.7, 83.3,  1.500000)

}

filament_999[657] {

  pt3dclear()

  pt3dadd(323.544, 177.876, 80.36,  1.500000)

  pt3dadd(323.544, 171.28799999999998, 81.83,  1.500000)

}

filament_999[658] {

  pt3dclear()

  pt3dadd(323.544, 184.464, 78.89,  1.500000)

  pt3dadd(323.544, 177.876, 80.36,  1.500000)

}

filament_999[659] {

  pt3dclear()

  pt3dadd(322.812, 190.32, 77.42,  1.500000)

  pt3dadd(323.544, 184.464, 78.89,  1.500000)

}

filament_999[660] {

  pt3dclear()

  pt3dadd(322.08, 196.176, 77.42,  1.500000)

  pt3dadd(322.812, 190.32, 77.42,  1.500000)

}

filament_999[661] {

  pt3dclear()

  pt3dadd(321.348, 202.03199999999998, 73.99,  1.500000)

  pt3dadd(322.08, 196.176, 77.42,  1.500000)

}

filament_999[662] {

  pt3dclear()

  pt3dadd(319.152, 207.156, 71.53999999999999,  1.500000)

  pt3dadd(321.348, 202.03199999999998, 73.99,  1.500000)

}

filament_999[663] {

  pt3dclear()

  pt3dadd(316.956, 212.28, 68.11,  1.500000)

  pt3dadd(319.152, 207.156, 71.53999999999999,  1.500000)

}

filament_999[664] {

  pt3dclear()

  pt3dadd(315.492, 218.136, 68.11,  1.500000)

  pt3dadd(316.956, 212.28, 68.11,  1.500000)

}

filament_999[665] {

  pt3dclear()

  pt3dadd(314.028, 223.992, 68.11,  1.500000)

  pt3dadd(315.492, 218.136, 68.11,  1.500000)

}

filament_999[666] {

  pt3dclear()

  pt3dadd(312.564, 229.84799999999998, 68.11,  1.500000)

  pt3dadd(314.028, 223.992, 68.11,  1.500000)

}

filament_999[667] {

  pt3dclear()

  pt3dadd(310.368, 234.24, 68.11,  1.500000)

  pt3dadd(312.564, 229.84799999999998, 68.11,  1.500000)

}

filament_999[668] {

  pt3dclear()

  pt3dadd(308.17199999999997, 237.9, 68.11,  1.500000)

  pt3dadd(304.512, 236.436, 71.05,  1.500000)

}

filament_999[669] {

  pt3dclear()

  pt3dadd(308.17199999999997, 237.9, 68.11,  1.500000)

  pt3dadd(310.368, 234.24, 68.11,  1.500000)

}

filament_999[670] {

  pt3dclear()

  pt3dadd(309.63599999999997, 242.292, 68.11,  1.500000)

  pt3dadd(308.17199999999997, 237.9, 68.11,  1.500000)

}

filament_999[671] {

  pt3dclear()

  pt3dadd(310.368, 248.88, 68.6,  1.500000)

  pt3dadd(309.63599999999997, 242.292, 68.11,  1.500000)

}

filament_999[672] {

  pt3dclear()

  pt3dadd(311.832, 256.2, 67.62,  1.500000)

  pt3dadd(310.368, 248.88, 68.6,  1.500000)

}

filament_999[673] {

  pt3dclear()

  pt3dadd(311.832, 263.52, 67.62,  1.500000)

  pt3dadd(311.832, 256.2, 67.62,  1.500000)

}

filament_999[674] {

  pt3dclear()

  pt3dadd(311.832, 270.84, 67.62,  1.500000)

  pt3dadd(311.832, 263.52, 67.62,  1.500000)

}

filament_999[675] {

  pt3dclear()

  pt3dadd(311.832, 278.15999999999997, 67.62,  1.500000)

  pt3dadd(311.832, 270.84, 67.62,  1.500000)

}

filament_999[676] {

  pt3dclear()

  pt3dadd(311.832, 285.48, 67.62,  1.500000)

  pt3dadd(311.832, 278.15999999999997, 67.62,  1.500000)

}

filament_999[677] {

  pt3dclear()

  pt3dadd(312.564, 292.8, 67.62,  1.500000)

  pt3dadd(311.832, 285.48, 67.62,  1.500000)

}

filament_999[678] {

  pt3dclear()

  pt3dadd(313.296, 300.12, 66.64,  1.500000)

  pt3dadd(312.564, 292.8, 67.62,  1.500000)

}

filament_999[679] {

  pt3dclear()

  pt3dadd(312.564, 306.70799999999997, 66.64,  1.500000)

  pt3dadd(313.296, 300.12, 66.64,  1.500000)

}

filament_999[680] {

  pt3dclear()

  pt3dadd(311.09999999999997, 313.296, 66.64,  1.500000)

  pt3dadd(312.564, 306.70799999999997, 66.64,  1.500000)

}

filament_999[681] {

  pt3dclear()

  pt3dadd(309.63599999999997, 319.884, 66.64,  1.500000)

  pt3dadd(311.09999999999997, 313.296, 66.64,  1.500000)

}

filament_999[682] {

  pt3dclear()

  pt3dadd(309.63599999999997, 326.472, 66.64,  1.500000)

  pt3dadd(309.63599999999997, 319.884, 66.64,  1.500000)

}

filament_999[683] {

  pt3dclear()

  pt3dadd(309.63599999999997, 333.792, 66.64,  1.500000)

  pt3dadd(309.63599999999997, 326.472, 66.64,  1.500000)

}

filament_999[684] {

  pt3dclear()

  pt3dadd(309.63599999999997, 341.11199999999997, 66.64,  1.500000)

  pt3dadd(309.63599999999997, 333.792, 66.64,  1.500000)

}

filament_999[685] {

  pt3dclear()

  pt3dadd(309.63599999999997, 348.432, 66.64,  1.500000)

  pt3dadd(309.63599999999997, 341.11199999999997, 66.64,  1.500000)

}

filament_999[686] {

  pt3dclear()

  pt3dadd(308.904, 355.752, 66.64,  1.500000)

  pt3dadd(309.63599999999997, 348.432, 66.64,  1.500000)

}

filament_999[687] {

  pt3dclear()

  pt3dadd(308.17199999999997, 363.072, 66.64,  1.500000)

  pt3dadd(308.904, 355.752, 66.64,  1.500000)

}

filament_999[688] {

  pt3dclear()

  pt3dadd(307.44, 370.392, 66.64,  1.500000)

  pt3dadd(308.17199999999997, 363.072, 66.64,  1.500000)

}

filament_999[689] {

  pt3dclear()

  pt3dadd(306.70799999999997, 377.712, 66.15,  1.500000)

  pt3dadd(307.44, 370.392, 66.64,  1.500000)

}

filament_999[690] {

  pt3dclear()

  pt3dadd(305.24399999999997, 385.032, 66.15,  1.500000)

  pt3dadd(306.70799999999997, 377.712, 66.15,  1.500000)

}

filament_999[691] {

  pt3dclear()

  pt3dadd(303.048, 391.62, 66.15,  1.500000)

  pt3dadd(305.24399999999997, 385.032, 66.15,  1.500000)

}

filament_999[692] {

  pt3dclear()

  pt3dadd(300.852, 398.20799999999997, 65.66,  1.500000)

  pt3dadd(303.048, 391.62, 66.15,  1.500000)

}

filament_999[693] {

  pt3dclear()

  pt3dadd(298.656, 404.796, 65.66,  1.500000)

  pt3dadd(300.852, 398.20799999999997, 65.66,  1.500000)

}

filament_999[694] {

  pt3dclear()

  pt3dadd(296.46, 411.384, 65.66,  1.500000)

  pt3dadd(298.656, 404.796, 65.66,  1.500000)

}

filament_999[695] {

  pt3dclear()

  pt3dadd(294.264, 417.972, 65.66,  1.500000)

  pt3dadd(290.604, 413.58, 65.17,  1.500000)

}

filament_999[696] {

  pt3dclear()

  pt3dadd(294.264, 417.972, 65.66,  1.500000)

  pt3dadd(296.46, 411.384, 65.66,  1.500000)

}

filament_999[697] {

  pt3dclear()

  pt3dadd(294.996, 423.828, 65.66,  1.500000)

  pt3dadd(294.264, 417.972, 65.66,  1.500000)

}

filament_999[698] {

  pt3dclear()

  pt3dadd(228.384, 499.956, 64.19,  1.500000)

  pt3dadd(226.92, 508.008, 64.19,  1.500000)

}

filament_999[699] {

  pt3dclear()

  pt3dadd(230.57999999999998, 492.63599999999997, 64.19,  1.500000)

  pt3dadd(228.384, 499.956, 64.19,  1.500000)

}

filament_999[700] {

  pt3dclear()

  pt3dadd(233.50799999999998, 486.048, 64.67999999999999,  1.500000)

  pt3dadd(230.57999999999998, 492.63599999999997, 64.19,  1.500000)

}

filament_999[701] {

  pt3dclear()

  pt3dadd(236.436, 479.46, 65.17,  1.500000)

  pt3dadd(233.50799999999998, 486.048, 64.67999999999999,  1.500000)

}

filament_999[702] {

  pt3dclear()

  pt3dadd(238.632, 472.872, 65.17,  1.500000)

  pt3dadd(236.436, 479.46, 65.17,  1.500000)

}

filament_999[703] {

  pt3dclear()

  pt3dadd(243.024, 467.01599999999996, 65.17,  1.500000)

  pt3dadd(238.632, 472.872, 65.17,  1.500000)

}

filament_999[704] {

  pt3dclear()

  pt3dadd(245.22, 460.428, 65.17,  1.500000)

  pt3dadd(243.024, 467.01599999999996, 65.17,  1.500000)

}

filament_999[705] {

  pt3dclear()

  pt3dadd(247.416, 453.84, 65.17,  1.500000)

  pt3dadd(245.22, 460.428, 65.17,  1.500000)

}

filament_999[706] {

  pt3dclear()

  pt3dadd(251.076, 447.984, 65.17,  1.500000)

  pt3dadd(247.416, 453.84, 65.17,  1.500000)

}

filament_999[707] {

  pt3dclear()

  pt3dadd(254.736, 442.86, 65.17,  1.500000)

  pt3dadd(251.076, 447.984, 65.17,  1.500000)

}

filament_999[708] {

  pt3dclear()

  pt3dadd(259.128, 438.468, 65.17,  1.500000)

  pt3dadd(254.736, 442.86, 65.17,  1.500000)

}

filament_999[709] {

  pt3dclear()

  pt3dadd(264.252, 434.808, 65.17,  1.500000)

  pt3dadd(259.128, 438.468, 65.17,  1.500000)

}

filament_999[710] {

  pt3dclear()

  pt3dadd(270.108, 431.88, 65.17,  1.500000)

  pt3dadd(264.252, 434.808, 65.17,  1.500000)

}

filament_999[711] {

  pt3dclear()

  pt3dadd(276.69599999999997, 430.416, 65.17,  1.500000)

  pt3dadd(270.108, 431.88, 65.17,  1.500000)

}

filament_999[712] {

  pt3dclear()

  pt3dadd(283.284, 429.68399999999997, 65.17,  1.500000)

  pt3dadd(276.69599999999997, 430.416, 65.17,  1.500000)

}

filament_999[713] {

  pt3dclear()

  pt3dadd(289.872, 428.952, 65.17,  1.500000)

  pt3dadd(283.284, 429.68399999999997, 65.17,  1.500000)

}

filament_999[714] {

  pt3dclear()

  pt3dadd(295.728, 430.416, 65.17,  1.500000)

  pt3dadd(294.996, 423.828, 65.66,  1.500000)

}

filament_999[715] {

  pt3dclear()

  pt3dadd(295.728, 430.416, 65.17,  1.500000)

  pt3dadd(289.872, 428.952, 65.17,  1.500000)

}

filament_999[716] {

  pt3dclear()

  pt3dadd(297.924, 434.07599999999996, 64.67999999999999,  1.500000)

  pt3dadd(295.728, 430.416, 65.17,  1.500000)

}

filament_999[717] {

  pt3dclear()

  pt3dadd(300.12, 440.664, 62.72,  1.500000)

  pt3dadd(297.924, 434.07599999999996, 64.67999999999999,  1.500000)

}

filament_999[718] {

  pt3dclear()

  pt3dadd(303.048, 447.252, 59.78,  1.500000)

  pt3dadd(300.12, 440.664, 62.72,  1.500000)

}

filament_999[719] {

  pt3dclear()

  pt3dadd(305.24399999999997, 453.84, 59.29,  1.500000)

  pt3dadd(303.048, 447.252, 59.78,  1.500000)

}

filament_999[720] {

  pt3dclear()

  pt3dadd(308.17199999999997, 459.69599999999997, 58.31,  1.500000)

  pt3dadd(305.24399999999997, 453.84, 59.29,  1.500000)

}

filament_999[721] {

  pt3dclear()

  pt3dadd(311.09999999999997, 465.55199999999996, 56.35,  1.500000)

  pt3dadd(308.17199999999997, 459.69599999999997, 58.31,  1.500000)

}

filament_999[722] {

  pt3dclear()

  pt3dadd(314.76, 472.14, 54.879999999999995,  1.500000)

  pt3dadd(311.09999999999997, 465.55199999999996, 56.35,  1.500000)

}

filament_999[723] {

  pt3dclear()

  pt3dadd(317.688, 478.728, 52.92,  1.500000)

  pt3dadd(318.42, 478.728, 56.839999999999996,  1.500000)

}

filament_999[724] {

  pt3dclear()

  pt3dadd(317.688, 478.728, 52.92,  1.500000)

  pt3dadd(317.688, 483.12, 54.879999999999995,  1.500000)

}

filament_999[725] {

  pt3dclear()

  pt3dadd(317.688, 478.728, 52.92,  1.500000)

  pt3dadd(314.76, 472.14, 54.879999999999995,  1.500000)

}

filament_999[726] {

  pt3dclear()

  pt3dadd(320.616, 483.12, 50.96,  1.500000)

  pt3dadd(317.688, 478.728, 52.92,  1.500000)

}

filament_999[727] {

  pt3dclear()

  pt3dadd(324.276, 487.512, 49.49,  1.500000)

  pt3dadd(320.616, 483.12, 50.96,  1.500000)

}

filament_999[728] {

  pt3dclear()

  pt3dadd(327.936, 491.904, 48.019999999999996,  1.500000)

  pt3dadd(324.276, 487.512, 49.49,  1.500000)

}

filament_999[729] {

  pt3dclear()

  pt3dadd(495.56399999999996, 533.628, 50.96,  1.500000)

  pt3dadd(494.832, 538.02, 53.41,  1.500000)

}

filament_999[730] {

  pt3dclear()

  pt3dadd(494.832, 524.8439999999999, 49.98,  1.500000)

  pt3dadd(495.56399999999996, 533.628, 50.96,  1.500000)

}

filament_999[731] {

  pt3dclear()

  pt3dadd(490.44, 516.06, 49.98,  1.500000)

  pt3dadd(494.832, 524.8439999999999, 49.98,  1.500000)

}

filament_999[732] {

  pt3dclear()

  pt3dadd(486.78, 505.812, 49.0,  1.500000)

  pt3dadd(490.44, 516.06, 49.98,  1.500000)

}

filament_999[733] {

  pt3dclear()

  pt3dadd(484.584, 495.56399999999996, 49.0,  1.500000)

  pt3dadd(486.78, 505.812, 49.0,  1.500000)

}

filament_999[734] {

  pt3dclear()

  pt3dadd(481.656, 486.78, 49.0,  1.500000)

  pt3dadd(484.584, 495.56399999999996, 49.0,  1.500000)

}

filament_999[735] {

  pt3dclear()

  pt3dadd(477.264, 480.192, 49.0,  1.500000)

  pt3dadd(481.656, 486.78, 49.0,  1.500000)

}

filament_999[736] {

  pt3dclear()

  pt3dadd(472.872, 474.336, 48.019999999999996,  1.500000)

  pt3dadd(477.264, 480.192, 49.0,  1.500000)

}

filament_999[737] {

  pt3dclear()

  pt3dadd(469.944, 467.748, 48.019999999999996,  1.500000)

  pt3dadd(472.872, 474.336, 48.019999999999996,  1.500000)

}

filament_999[738] {

  pt3dclear()

  pt3dadd(469.212, 461.15999999999997, 48.019999999999996,  1.500000)

  pt3dadd(469.944, 467.748, 48.019999999999996,  1.500000)

}

filament_999[739] {

  pt3dclear()

  pt3dadd(468.48, 455.304, 47.04,  1.500000)

  pt3dadd(469.212, 461.15999999999997, 48.019999999999996,  1.500000)

}

filament_999[740] {

  pt3dclear()

  pt3dadd(467.748, 449.448, 48.019999999999996,  1.500000)

  pt3dadd(468.48, 455.304, 47.04,  1.500000)

}

filament_999[741] {

  pt3dclear()

  pt3dadd(466.284, 442.86, 44.1,  1.500000)

  pt3dadd(467.748, 449.448, 48.019999999999996,  1.500000)

}

filament_999[742] {

  pt3dclear()

  pt3dadd(462.62399999999997, 433.344, 44.1,  1.500000)

  pt3dadd(466.284, 442.86, 44.1,  1.500000)

}

filament_999[743] {

  pt3dclear()

  pt3dadd(458.23199999999997, 425.292, 44.1,  1.500000)

  pt3dadd(462.62399999999997, 433.344, 44.1,  1.500000)

}

filament_999[744] {

  pt3dclear()

  pt3dadd(450.912, 419.436, 44.1,  1.500000)

  pt3dadd(458.23199999999997, 425.292, 44.1,  1.500000)

}

filament_999[745] {

  pt3dclear()

  pt3dadd(444.324, 414.312, 44.1,  1.500000)

  pt3dadd(450.912, 419.436, 44.1,  1.500000)

}

filament_999[746] {

  pt3dclear()

  pt3dadd(437.00399999999996, 410.652, 44.1,  1.500000)

  pt3dadd(444.324, 414.312, 44.1,  1.500000)

}

filament_999[747] {

  pt3dclear()

  pt3dadd(429.68399999999997, 406.992, 44.589999999999996,  1.500000)

  pt3dadd(437.00399999999996, 410.652, 44.1,  1.500000)

}

filament_999[748] {

  pt3dclear()

  pt3dadd(419.436, 404.06399999999996, 44.589999999999996,  1.500000)

  pt3dadd(429.68399999999997, 406.992, 44.589999999999996,  1.500000)

}

filament_999[749] {

  pt3dclear()

  pt3dadd(408.456, 402.59999999999997, 44.589999999999996,  1.500000)

  pt3dadd(419.436, 404.06399999999996, 44.589999999999996,  1.500000)

}

filament_999[750] {

  pt3dclear()

  pt3dadd(397.476, 401.13599999999997, 45.08,  1.500000)

  pt3dadd(408.456, 402.59999999999997, 44.589999999999996,  1.500000)

}

filament_999[751] {

  pt3dclear()

  pt3dadd(386.496, 401.868, 45.08,  1.500000)

  pt3dadd(397.476, 401.13599999999997, 45.08,  1.500000)

}

filament_999[752] {

  pt3dclear()

  pt3dadd(376.98, 406.992, 45.08,  1.500000)

  pt3dadd(386.496, 401.868, 45.08,  1.500000)

}

filament_999[753] {

  pt3dclear()

  pt3dadd(369.65999999999997, 413.58, 45.57,  1.500000)

  pt3dadd(376.98, 406.992, 45.08,  1.500000)

}

filament_999[754] {

  pt3dclear()

  pt3dadd(363.804, 420.9, 45.57,  1.500000)

  pt3dadd(369.65999999999997, 413.58, 45.57,  1.500000)

}

filament_999[755] {

  pt3dclear()

  pt3dadd(358.68, 428.21999999999997, 45.57,  1.500000)

  pt3dadd(363.804, 420.9, 45.57,  1.500000)

}

filament_999[756] {

  pt3dclear()

  pt3dadd(354.288, 435.53999999999996, 46.06,  1.500000)

  pt3dadd(358.68, 428.21999999999997, 45.57,  1.500000)

}

filament_999[757] {

  pt3dclear()

  pt3dadd(349.164, 442.86, 46.06,  1.500000)

  pt3dadd(354.288, 435.53999999999996, 46.06,  1.500000)

}

filament_999[758] {

  pt3dclear()

  pt3dadd(344.772, 450.18, 46.55,  1.500000)

  pt3dadd(349.164, 442.86, 46.06,  1.500000)

}

filament_999[759] {

  pt3dclear()

  pt3dadd(340.38, 457.5, 48.51,  1.500000)

  pt3dadd(344.772, 450.18, 46.55,  1.500000)

}

filament_999[760] {

  pt3dclear()

  pt3dadd(338.18399999999997, 464.82, 48.51,  1.500000)

  pt3dadd(340.38, 457.5, 48.51,  1.500000)

}

filament_999[761] {

  pt3dclear()

  pt3dadd(335.256, 472.14, 48.51,  1.500000)

  pt3dadd(338.18399999999997, 464.82, 48.51,  1.500000)

}

filament_999[762] {

  pt3dclear()

  pt3dadd(332.328, 479.46, 47.53,  1.500000)

  pt3dadd(335.256, 472.14, 48.51,  1.500000)

}

filament_999[763] {

  pt3dclear()

  pt3dadd(331.596, 486.048, 47.53,  1.500000)

  pt3dadd(332.328, 479.46, 47.53,  1.500000)

}

filament_999[764] {

  pt3dclear()

  pt3dadd(331.596, 491.904, 47.53,  1.500000)

  pt3dadd(331.596, 486.048, 47.53,  1.500000)

}

filament_999[765] {

  pt3dclear()

  pt3dadd(333.06, 497.02799999999996, 46.55,  1.500000)

  pt3dadd(327.936, 491.904, 48.019999999999996,  1.500000)

}

filament_999[766] {

  pt3dclear()

  pt3dadd(333.06, 497.02799999999996, 46.55,  1.500000)

  pt3dadd(331.596, 491.904, 47.53,  1.500000)

}

filament_999[767] {

  pt3dclear()

  pt3dadd(336.71999999999997, 500.688, 45.08,  1.500000)

  pt3dadd(333.06, 497.02799999999996, 46.55,  1.500000)

}

filament_999[768] {

  pt3dclear()

  pt3dadd(341.11199999999997, 506.544, 43.61,  1.500000)

  pt3dadd(336.71999999999997, 500.688, 45.08,  1.500000)

}

filament_999[769] {

  pt3dclear()

  pt3dadd(348.432, 513.132, 43.61,  1.500000)

  pt3dadd(341.11199999999997, 506.544, 43.61,  1.500000)

}

filament_999[770] {

  pt3dclear()

  pt3dadd(355.752, 518.256, 43.61,  1.500000)

  pt3dadd(348.432, 513.132, 43.61,  1.500000)

}

filament_999[771] {

  pt3dclear()

  pt3dadd(363.072, 521.184, 43.61,  1.500000)

  pt3dadd(355.752, 518.256, 43.61,  1.500000)

}

filament_999[772] {

  pt3dclear()

  pt3dadd(372.58799999999997, 524.8439999999999, 39.69,  1.500000)

  pt3dadd(363.072, 521.184, 43.61,  1.500000)

}

filament_999[773] {

  pt3dclear()

  pt3dadd(379.176, 527.7719999999999, 31.36,  1.500000)

  pt3dadd(372.58799999999997, 524.8439999999999, 39.69,  1.500000)

}

filament_999[774] {

  pt3dclear()

  pt3dadd(385.764, 439.2, 43.61,  1.500000)

  pt3dadd(390.888, 439.932, 41.65,  1.500000)

}

filament_999[775] {

  pt3dclear()

  pt3dadd(380.64, 440.664, 44.1,  1.500000)

  pt3dadd(385.764, 439.2, 43.61,  1.500000)

}

filament_999[776] {

  pt3dclear()

  pt3dadd(375.516, 442.86, 44.1,  1.500000)

  pt3dadd(380.64, 440.664, 44.1,  1.500000)

}

filament_999[777] {

  pt3dclear()

  pt3dadd(370.392, 442.128, 44.589999999999996,  1.500000)

  pt3dadd(375.516, 442.86, 44.1,  1.500000)

}

filament_999[778] {

  pt3dclear()

  pt3dadd(364.536, 442.128, 46.06,  1.500000)

  pt3dadd(370.392, 442.128, 44.589999999999996,  1.500000)

}

filament_999[779] {

  pt3dclear()

  pt3dadd(363.072, 439.2, 46.06,  1.500000)

  pt3dadd(364.536, 442.128, 46.06,  1.500000)

}

filament_999[780] {

  pt3dclear()

  pt3dadd(361.608, 434.07599999999996, 46.06,  1.500000)

  pt3dadd(363.072, 439.2, 46.06,  1.500000)

}

filament_999[781] {

  pt3dclear()

  pt3dadd(359.412, 430.416, 46.06,  1.500000)

  pt3dadd(361.608, 434.07599999999996, 46.06,  1.500000)

}

filament_999[782] {

  pt3dclear()

  pt3dadd(358.68, 424.56, 49.0,  1.500000)

  pt3dadd(359.412, 430.416, 46.06,  1.500000)

}

filament_999[783] {

  pt3dclear()

  pt3dadd(355.02, 420.168, 49.98,  1.500000)

  pt3dadd(358.68, 424.56, 49.0,  1.500000)

}

filament_999[784] {

  pt3dclear()

  pt3dadd(354.288, 416.508, 49.49,  1.500000)

  pt3dadd(355.02, 420.168, 49.98,  1.500000)

}

filament_999[785] {

  pt3dclear()

  pt3dadd(427.488, 386.496, 50.96,  1.500000)

  pt3dadd(431.14799999999997, 390.888, 50.96,  1.500000)

}

filament_999[786] {

  pt3dclear()

  pt3dadd(423.096, 384.3, 49.0,  1.500000)

  pt3dadd(427.488, 386.496, 50.96,  1.500000)

}

filament_999[787] {

  pt3dclear()

  pt3dadd(418.704, 380.64, 47.04,  1.500000)

  pt3dadd(423.096, 384.3, 49.0,  1.500000)

}

filament_999[788] {

  pt3dclear()

  pt3dadd(412.116, 378.444, 47.04,  1.500000)

  pt3dadd(418.704, 380.64, 47.04,  1.500000)

}

filament_999[789] {

  pt3dclear()

  pt3dadd(405.52799999999996, 376.248, 47.04,  1.500000)

  pt3dadd(412.116, 378.444, 47.04,  1.500000)

}

filament_999[790] {

  pt3dclear()

  pt3dadd(398.94, 374.05199999999996, 47.04,  1.500000)

  pt3dadd(405.52799999999996, 376.248, 47.04,  1.500000)

}

filament_999[791] {

  pt3dclear()

  pt3dadd(395.28, 371.12399999999997, 47.04,  1.500000)

  pt3dadd(398.94, 374.05199999999996, 47.04,  1.500000)

}

filament_999[792] {

  pt3dclear()

  pt3dadd(392.352, 368.19599999999997, 47.04,  1.500000)

  pt3dadd(395.28, 371.12399999999997, 47.04,  1.500000)

}

filament_999[793] {

  pt3dclear()

  pt3dadd(389.424, 365.268, 47.04,  1.500000)

  pt3dadd(392.352, 368.19599999999997, 47.04,  1.500000)

}

filament_999[794] {

  pt3dclear()

  pt3dadd(387.96, 360.876, 47.04,  1.500000)

  pt3dadd(389.424, 365.268, 47.04,  1.500000)

}

filament_999[795] {

  pt3dclear()

  pt3dadd(386.496, 356.484, 47.04,  1.500000)

  pt3dadd(387.96, 360.876, 47.04,  1.500000)

}

filament_999[796] {

  pt3dclear()

  pt3dadd(382.104, 352.824, 46.06,  1.500000)

  pt3dadd(386.496, 356.484, 47.04,  1.500000)

}

filament_999[797] {

  pt3dclear()

  pt3dadd(379.176, 350.628, 46.06,  1.500000)

  pt3dadd(382.104, 352.824, 46.06,  1.500000)

}

filament_999[798] {

  pt3dclear()

  pt3dadd(376.248, 350.628, 44.1,  1.500000)

  pt3dadd(379.176, 350.628, 46.06,  1.500000)

}

filament_999[799] {

  pt3dclear()

  pt3dadd(374.05199999999996, 352.092, 44.1,  1.500000)

  pt3dadd(376.248, 350.628, 44.1,  1.500000)

}

filament_999[800] {

  pt3dclear()

  pt3dadd(371.856, 355.02, 42.63,  1.500000)

  pt3dadd(374.05199999999996, 352.092, 44.1,  1.500000)

}

filament_999[801] {

  pt3dclear()

  pt3dadd(371.12399999999997, 357.948, 33.81,  1.500000)

  pt3dadd(371.856, 355.02, 42.63,  1.500000)

}

filament_999[802] {

  pt3dclear()

  pt3dadd(371.12399999999997, 357.948, 33.81,  1.500000)

  pt3dadd(374.784, 357.948, 35.769999999999996,  1.500000)

}

filament_999[803] {

  pt3dclear()

  pt3dadd(368.928, 361.608, 34.79,  1.500000)

  pt3dadd(371.12399999999997, 357.948, 33.81,  1.500000)

}

filament_999[804] {

  pt3dclear()

  pt3dadd(366.0, 364.536, 34.79,  1.500000)

  pt3dadd(368.928, 367.464, 33.32,  1.500000)

}

filament_999[805] {

  pt3dclear()

  pt3dadd(366.0, 364.536, 34.79,  1.500000)

  pt3dadd(368.928, 361.608, 34.79,  1.500000)

}

filament_999[806] {

  pt3dclear()

  pt3dadd(363.072, 366.73199999999997, 35.769999999999996,  1.500000)

  pt3dadd(366.0, 364.536, 34.79,  1.500000)

}

filament_999[807] {

  pt3dclear()

  pt3dadd(359.412, 368.928, 34.79,  1.500000)

  pt3dadd(363.072, 366.73199999999997, 35.769999999999996,  1.500000)

}

filament_999[808] {

  pt3dclear()

  pt3dadd(355.752, 368.19599999999997, 36.26,  1.500000)

  pt3dadd(359.412, 368.928, 34.79,  1.500000)

}

filament_999[809] {

  pt3dclear()

  pt3dadd(351.36, 366.0, 36.26,  1.500000)

  pt3dadd(355.752, 368.19599999999997, 36.26,  1.500000)

}

filament_999[810] {

  pt3dclear()

  pt3dadd(346.968, 366.0, 36.26,  1.500000)

  pt3dadd(351.36, 366.0, 36.26,  1.500000)

}

filament_999[811] {

  pt3dclear()

  pt3dadd(343.308, 367.464, 37.24,  1.500000)

  pt3dadd(346.968, 366.0, 36.26,  1.500000)

}

filament_999[812] {

  pt3dclear()

  pt3dadd(339.64799999999997, 369.65999999999997, 38.22,  1.500000)

  pt3dadd(343.308, 367.464, 37.24,  1.500000)

}

filament_999[813] {

  pt3dclear()

  pt3dadd(334.524, 369.65999999999997, 38.71,  1.500000)

  pt3dadd(339.64799999999997, 369.65999999999997, 38.22,  1.500000)

}

filament_999[814] {

  pt3dclear()

  pt3dadd(329.4, 371.12399999999997, 39.69,  1.500000)

  pt3dadd(334.524, 369.65999999999997, 38.71,  1.500000)

}

filament_999[815] {

  pt3dclear()

  pt3dadd(324.276, 372.58799999999997, 42.14,  1.500000)

  pt3dadd(329.4, 371.12399999999997, 39.69,  1.500000)

}

filament_999[816] {

  pt3dclear()

  pt3dadd(319.152, 372.58799999999997, 44.589999999999996,  1.500000)

  pt3dadd(324.276, 372.58799999999997, 42.14,  1.500000)

}

filament_999[817] {

  pt3dclear()

  pt3dadd(314.028, 371.856, 46.06,  1.500000)

  pt3dadd(319.152, 372.58799999999997, 44.589999999999996,  1.500000)

}

filament_999[818] {

  pt3dclear()

  pt3dadd(316.224, 375.516, 46.06,  1.500000)

  pt3dadd(314.028, 371.856, 46.06,  1.500000)

}

filament_999[819] {

  pt3dclear()

  pt3dadd(319.152, 379.908, 48.019999999999996,  1.500000)

  pt3dadd(316.224, 375.516, 46.06,  1.500000)

}

filament_999[820] {

  pt3dclear()

  pt3dadd(322.08, 384.3, 50.47,  1.500000)

  pt3dadd(319.152, 379.908, 48.019999999999996,  1.500000)

}

filament_999[821] {

  pt3dclear()

  pt3dadd(325.008, 388.692, 50.47,  1.500000)

  pt3dadd(322.08, 384.3, 50.47,  1.500000)

}

filament_999[822] {

  pt3dclear()

  pt3dadd(328.668, 391.62, 50.47,  1.500000)

  pt3dadd(325.008, 388.692, 50.47,  1.500000)

}

filament_999[823] {

  pt3dclear()

  pt3dadd(331.596, 395.28, 50.96,  1.500000)

  pt3dadd(328.668, 391.62, 50.47,  1.500000)

}

filament_999[824] {

  pt3dclear()

  pt3dadd(335.256, 398.94, 48.51,  1.500000)

  pt3dadd(331.596, 395.28, 50.96,  1.500000)

}

filament_999[825] {

  pt3dclear()

  pt3dadd(338.916, 402.59999999999997, 48.51,  1.500000)

  pt3dadd(335.256, 398.94, 48.51,  1.500000)

}

filament_999[826] {

  pt3dclear()

  pt3dadd(341.844, 406.26, 48.51,  1.500000)

  pt3dadd(338.916, 402.59999999999997, 48.51,  1.500000)

}

filament_999[827] {

  pt3dclear()

  pt3dadd(345.504, 409.188, 48.51,  1.500000)

  pt3dadd(341.844, 406.26, 48.51,  1.500000)

}

filament_999[828] {

  pt3dclear()

  pt3dadd(349.164, 412.116, 48.51,  1.500000)

  pt3dadd(345.504, 409.188, 48.51,  1.500000)

}

filament_999[829] {

  pt3dclear()

  pt3dadd(352.092, 414.312, 54.39,  1.500000)

  pt3dadd(349.164, 412.116, 48.51,  1.500000)

}

filament_999[830] {

  pt3dclear()

  pt3dadd(353.556, 415.776, 61.74,  1.500000)

  pt3dadd(352.092, 414.312, 54.39,  1.500000)

}

filament_999[831] {

  pt3dclear()

  pt3dadd(347.7, 218.136, 65.66,  1.500000)

  pt3dadd(348.432, 211.548, 65.66,  1.500000)

}

filament_999[832] {

  pt3dclear()

  pt3dadd(346.968, 224.724, 65.66,  1.500000)

  pt3dadd(347.7, 218.136, 65.66,  1.500000)

}

filament_999[833] {

  pt3dclear()

  pt3dadd(346.968, 231.31199999999998, 64.67999999999999,  1.500000)

  pt3dadd(346.968, 224.724, 65.66,  1.500000)

}

filament_999[834] {

  pt3dclear()

  pt3dadd(346.968, 237.9, 64.67999999999999,  1.500000)

  pt3dadd(346.968, 231.31199999999998, 64.67999999999999,  1.500000)

}

filament_999[835] {

  pt3dclear()

  pt3dadd(347.7, 244.488, 64.67999999999999,  1.500000)

  pt3dadd(346.968, 237.9, 64.67999999999999,  1.500000)

}

filament_999[836] {

  pt3dclear()

  pt3dadd(348.432, 251.076, 64.67999999999999,  1.500000)

  pt3dadd(347.7, 244.488, 64.67999999999999,  1.500000)

}

filament_999[837] {

  pt3dclear()

  pt3dadd(349.164, 257.664, 64.67999999999999,  1.500000)

  pt3dadd(348.432, 251.076, 64.67999999999999,  1.500000)

}

filament_999[838] {

  pt3dclear()

  pt3dadd(349.164, 264.252, 64.67999999999999,  1.500000)

  pt3dadd(349.164, 257.664, 64.67999999999999,  1.500000)

}

filament_999[839] {

  pt3dclear()

  pt3dadd(349.164, 270.84, 64.67999999999999,  1.500000)

  pt3dadd(349.164, 264.252, 64.67999999999999,  1.500000)

}

filament_999[840] {

  pt3dclear()

  pt3dadd(349.896, 277.428, 64.67999999999999,  1.500000)

  pt3dadd(349.164, 270.84, 64.67999999999999,  1.500000)

}

filament_999[841] {

  pt3dclear()

  pt3dadd(350.628, 284.016, 64.67999999999999,  1.500000)

  pt3dadd(349.896, 277.428, 64.67999999999999,  1.500000)

}

filament_999[842] {

  pt3dclear()

  pt3dadd(350.628, 290.604, 64.67999999999999,  1.500000)

  pt3dadd(350.628, 284.016, 64.67999999999999,  1.500000)

}

filament_999[843] {

  pt3dclear()

  pt3dadd(350.628, 297.192, 64.67999999999999,  1.500000)

  pt3dadd(350.628, 290.604, 64.67999999999999,  1.500000)

}

filament_999[844] {

  pt3dclear()

  pt3dadd(350.628, 303.78, 64.67999999999999,  1.500000)

  pt3dadd(350.628, 297.192, 64.67999999999999,  1.500000)

}

filament_999[845] {

  pt3dclear()

  pt3dadd(351.36, 309.63599999999997, 64.67999999999999,  1.500000)

  pt3dadd(350.628, 303.78, 64.67999999999999,  1.500000)

}

filament_999[846] {

  pt3dclear()

  pt3dadd(353.556, 315.492, 64.67999999999999,  1.500000)

  pt3dadd(351.36, 309.63599999999997, 64.67999999999999,  1.500000)

}

filament_999[847] {

  pt3dclear()

  pt3dadd(356.484, 320.616, 64.67999999999999,  1.500000)

  pt3dadd(353.556, 315.492, 64.67999999999999,  1.500000)

}

filament_999[848] {

  pt3dclear()

  pt3dadd(360.144, 325.74, 64.67999999999999,  1.500000)

  pt3dadd(356.484, 320.616, 64.67999999999999,  1.500000)

}

filament_999[849] {

  pt3dclear()

  pt3dadd(362.34, 330.864, 64.67999999999999,  1.500000)

  pt3dadd(360.144, 325.74, 64.67999999999999,  1.500000)

}

filament_999[850] {

  pt3dclear()

  pt3dadd(363.804, 335.988, 64.67999999999999,  1.500000)

  pt3dadd(362.34, 330.864, 64.67999999999999,  1.500000)

}

filament_999[851] {

  pt3dclear()

  pt3dadd(364.536, 341.11199999999997, 64.67999999999999,  1.500000)

  pt3dadd(363.804, 335.988, 64.67999999999999,  1.500000)

}

filament_999[852] {

  pt3dclear()

  pt3dadd(365.268, 346.236, 64.67999999999999,  1.500000)

  pt3dadd(364.536, 341.11199999999997, 64.67999999999999,  1.500000)

}

filament_999[853] {

  pt3dclear()

  pt3dadd(366.0, 351.36, 65.17,  1.500000)

  pt3dadd(365.268, 346.236, 64.67999999999999,  1.500000)

}

filament_999[854] {

  pt3dclear()

  pt3dadd(366.73199999999997, 356.484, 65.17,  1.500000)

  pt3dadd(366.0, 351.36, 65.17,  1.500000)

}

filament_999[855] {

  pt3dclear()

  pt3dadd(365.268, 361.608, 65.17,  1.500000)

  pt3dadd(366.73199999999997, 356.484, 65.17,  1.500000)

}

filament_999[856] {

  pt3dclear()

  pt3dadd(363.804, 367.464, 65.17,  1.500000)

  pt3dadd(365.268, 361.608, 65.17,  1.500000)

}

filament_999[857] {

  pt3dclear()

  pt3dadd(421.632, 527.04, 30.87,  1.500000)

  pt3dadd(421.632, 521.184, 30.87,  1.500000)

}

filament_999[858] {

  pt3dclear()

  pt3dadd(418.704, 529.968, 30.87,  1.500000)

  pt3dadd(421.632, 527.04, 30.87,  1.500000)

}

filament_999[859] {

  pt3dclear()

  pt3dadd(418.704, 535.824, 32.339999999999996,  1.500000)

  pt3dadd(419.436, 542.412, 32.339999999999996,  1.500000)

}

filament_999[860] {

  pt3dclear()

  pt3dadd(415.776, 531.432, 31.849999999999998,  1.500000)

  pt3dadd(418.704, 529.968, 30.87,  1.500000)

}

filament_999[861] {

  pt3dclear()

  pt3dadd(415.776, 531.432, 31.849999999999998,  1.500000)

  pt3dadd(418.704, 535.824, 32.339999999999996,  1.500000)

}

filament_999[862] {

  pt3dclear()

  pt3dadd(411.384, 529.968, 33.32,  1.500000)

  pt3dadd(415.776, 531.432, 31.849999999999998,  1.500000)

}

filament_999[863] {

  pt3dclear()

  pt3dadd(380.64, 521.9159999999999, 23.03,  1.500000)

  pt3dadd(378.444, 518.256, 23.03,  1.500000)

}

filament_999[864] {

  pt3dclear()

  pt3dadd(380.64, 525.576, 23.03,  1.500000)

  pt3dadd(380.64, 521.9159999999999, 23.03,  1.500000)

}

filament_999[865] {

  pt3dclear()

  pt3dadd(346.968, 519.72, 21.07,  1.500000)

  pt3dadd(341.11199999999997, 516.06, 20.09,  1.500000)

}

filament_999[866] {

  pt3dclear()

  pt3dadd(350.628, 523.38, 21.07,  1.500000)

  pt3dadd(346.968, 519.72, 21.07,  1.500000)

}

filament_999[867] {

  pt3dclear()

  pt3dadd(354.288, 526.308, 21.07,  1.500000)

  pt3dadd(350.628, 523.38, 21.07,  1.500000)

}

filament_999[868] {

  pt3dclear()

  pt3dadd(357.948, 526.308, 21.07,  1.500000)

  pt3dadd(354.288, 526.308, 21.07,  1.500000)

}

filament_999[869] {

  pt3dclear()

  pt3dadd(363.072, 527.04, 21.07,  1.500000)

  pt3dadd(357.948, 526.308, 21.07,  1.500000)

}

filament_999[870] {

  pt3dclear()

  pt3dadd(368.19599999999997, 527.7719999999999, 21.07,  1.500000)

  pt3dadd(363.072, 527.04, 21.07,  1.500000)

}

filament_999[871] {

  pt3dclear()

  pt3dadd(373.32, 527.04, 22.54,  1.500000)

  pt3dadd(368.19599999999997, 527.7719999999999, 21.07,  1.500000)

}

filament_999[872] {

  pt3dclear()

  pt3dadd(376.98, 527.7719999999999, 22.54,  1.500000)

  pt3dadd(373.32, 527.04, 22.54,  1.500000)

}

filament_999[873] {

  pt3dclear()

  pt3dadd(379.908, 529.968, 24.5,  1.500000)

  pt3dadd(379.176, 527.7719999999999, 31.36,  1.500000)

}

filament_999[874] {

  pt3dclear()

  pt3dadd(379.908, 529.968, 24.5,  1.500000)

  pt3dadd(380.64, 525.576, 23.03,  1.500000)

}

filament_999[875] {

  pt3dclear()

  pt3dadd(379.908, 529.968, 24.5,  1.500000)

  pt3dadd(376.98, 527.7719999999999, 22.54,  1.500000)

}

filament_999[876] {

  pt3dclear()

  pt3dadd(382.104, 532.896, 24.5,  1.500000)

  pt3dadd(379.908, 529.968, 24.5,  1.500000)

}

filament_999[877] {

  pt3dclear()

  pt3dadd(385.032, 535.824, 25.48,  1.500000)

  pt3dadd(382.104, 532.896, 24.5,  1.500000)

}

filament_999[878] {

  pt3dclear()

  pt3dadd(406.26, 558.516, 23.03,  1.500000)

  pt3dadd(411.384, 559.98, 23.52,  1.500000)

}

filament_999[879] {

  pt3dclear()

  pt3dadd(401.13599999999997, 558.516, 23.52,  1.500000)

  pt3dadd(406.26, 558.516, 23.03,  1.500000)

}

filament_999[880] {

  pt3dclear()

  pt3dadd(395.28, 556.3199999999999, 23.52,  1.500000)

  pt3dadd(401.13599999999997, 558.516, 23.52,  1.500000)

}

filament_999[881] {

  pt3dclear()

  pt3dadd(389.424, 554.124, 24.99,  1.500000)

  pt3dadd(395.28, 556.3199999999999, 23.52,  1.500000)

}

filament_999[882] {

  pt3dclear()

  pt3dadd(384.3, 549.732, 24.99,  1.500000)

  pt3dadd(389.424, 554.124, 24.99,  1.500000)

}

filament_999[883] {

  pt3dclear()

  pt3dadd(382.104, 543.876, 24.99,  1.500000)

  pt3dadd(384.3, 549.732, 24.99,  1.500000)

}

filament_999[884] {

  pt3dclear()

  pt3dadd(383.568, 539.484, 27.439999999999998,  1.500000)

  pt3dadd(382.104, 543.876, 24.99,  1.500000)

}

filament_999[885] {

  pt3dclear()

  pt3dadd(387.96, 538.02, 28.91,  1.500000)

  pt3dadd(385.032, 535.824, 25.48,  1.500000)

}

filament_999[886] {

  pt3dclear()

  pt3dadd(387.96, 538.02, 28.91,  1.500000)

  pt3dadd(383.568, 539.484, 27.439999999999998,  1.500000)

}

filament_999[887] {

  pt3dclear()

  pt3dadd(391.62, 535.824, 28.91,  1.500000)

  pt3dadd(387.96, 538.02, 28.91,  1.500000)

}

filament_999[888] {

  pt3dclear()

  pt3dadd(397.476, 533.628, 28.91,  1.500000)

  pt3dadd(391.62, 535.824, 28.91,  1.500000)

}

filament_999[889] {

  pt3dclear()

  pt3dadd(404.06399999999996, 533.628, 30.38,  1.500000)

  pt3dadd(397.476, 533.628, 28.91,  1.500000)

}

filament_999[890] {

  pt3dclear()

  pt3dadd(406.992, 530.6999999999999, 31.849999999999998,  1.500000)

  pt3dadd(404.06399999999996, 533.628, 30.38,  1.500000)

}

filament_999[891] {

  pt3dclear()

  pt3dadd(407.724, 527.04, 35.769999999999996,  1.500000)

  pt3dadd(411.384, 529.968, 33.32,  1.500000)

}

filament_999[892] {

  pt3dclear()

  pt3dadd(407.724, 527.04, 35.769999999999996,  1.500000)

  pt3dadd(406.992, 530.6999999999999, 31.849999999999998,  1.500000)

}

filament_999[893] {

  pt3dclear()

  pt3dadd(407.724, 523.38, 37.24,  1.500000)

  pt3dadd(407.724, 527.04, 35.769999999999996,  1.500000)

}

filament_999[894] {

  pt3dclear()

  pt3dadd(404.796, 516.792, 37.24,  1.500000)

  pt3dadd(407.724, 523.38, 37.24,  1.500000)

}

filament_999[895] {

  pt3dclear()

  pt3dadd(406.26, 513.864, 37.24,  1.500000)

  pt3dadd(404.796, 516.792, 37.24,  1.500000)

}

filament_999[896] {

  pt3dclear()

  pt3dadd(409.92, 508.74, 37.73,  1.500000)

  pt3dadd(406.26, 513.864, 37.24,  1.500000)

}

filament_999[897] {

  pt3dclear()

  pt3dadd(411.384, 503.616, 38.71,  1.500000)

  pt3dadd(409.92, 508.74, 37.73,  1.500000)

}

filament_999[898] {

  pt3dclear()

  pt3dadd(409.188, 499.224, 41.16,  1.500000)

  pt3dadd(411.384, 503.616, 38.71,  1.500000)

}

filament_999[899] {

  pt3dclear()

  pt3dadd(404.796, 495.56399999999996, 44.1,  1.500000)

  pt3dadd(409.188, 499.224, 41.16,  1.500000)

}

filament_999[900] {

  pt3dclear()

  pt3dadd(412.116, 493.368, 43.12,  1.500000)

  pt3dadd(404.796, 495.56399999999996, 44.1,  1.500000)

}

filament_999[901] {

  pt3dclear()

  pt3dadd(419.436, 490.44, 47.53,  1.500000)

  pt3dadd(412.116, 493.368, 43.12,  1.500000)

}

filament_999[902] {

  pt3dclear()

  pt3dadd(426.024, 488.976, 47.53,  1.500000)

  pt3dadd(419.436, 490.44, 47.53,  1.500000)

}

filament_999[903] {

  pt3dclear()

  pt3dadd(404.06399999999996, 443.592, 50.96,  1.500000)

  pt3dadd(400.404, 445.056, 53.41,  1.500000)

}

filament_999[904] {

  pt3dclear()

  pt3dadd(404.06399999999996, 443.592, 50.96,  1.500000)

  pt3dadd(407.724, 442.86, 51.449999999999996,  1.500000)

}

filament_999[905] {

  pt3dclear()

  pt3dadd(407.724, 449.448, 49.98,  1.500000)

  pt3dadd(404.06399999999996, 443.592, 50.96,  1.500000)

}

filament_999[906] {

  pt3dclear()

  pt3dadd(409.92, 455.304, 49.0,  1.500000)

  pt3dadd(407.724, 449.448, 49.98,  1.500000)

}

filament_999[907] {

  pt3dclear()

  pt3dadd(411.384, 461.15999999999997, 49.0,  1.500000)

  pt3dadd(409.92, 455.304, 49.0,  1.500000)

}

filament_999[908] {

  pt3dclear()

  pt3dadd(413.58, 467.748, 49.98,  1.500000)

  pt3dadd(411.384, 461.15999999999997, 49.0,  1.500000)

}

filament_999[909] {

  pt3dclear()

  pt3dadd(417.972, 472.14, 49.98,  1.500000)

  pt3dadd(413.58, 467.748, 49.98,  1.500000)

}

filament_999[910] {

  pt3dclear()

  pt3dadd(422.364, 475.068, 49.98,  1.500000)

  pt3dadd(417.972, 472.14, 49.98,  1.500000)

}

filament_999[911] {

  pt3dclear()

  pt3dadd(426.756, 477.996, 49.98,  1.500000)

  pt3dadd(422.364, 475.068, 49.98,  1.500000)

}

filament_999[912] {

  pt3dclear()

  pt3dadd(429.68399999999997, 483.12, 49.98,  1.500000)

  pt3dadd(426.756, 477.996, 49.98,  1.500000)

}

filament_999[913] {

  pt3dclear()

  pt3dadd(432.61199999999997, 488.24399999999997, 49.98,  1.500000)

  pt3dadd(426.024, 488.976, 47.53,  1.500000)

}

filament_999[914] {

  pt3dclear()

  pt3dadd(432.61199999999997, 488.24399999999997, 49.98,  1.500000)

  pt3dadd(429.68399999999997, 483.12, 49.98,  1.500000)

}

filament_999[915] {

  pt3dclear()

  pt3dadd(436.272, 491.904, 47.53,  1.500000)

  pt3dadd(432.61199999999997, 488.24399999999997, 49.98,  1.500000)

}

filament_999[916] {

  pt3dclear()

  pt3dadd(440.664, 494.832, 47.53,  1.500000)

  pt3dadd(436.272, 491.904, 47.53,  1.500000)

}

filament_999[917] {

  pt3dclear()

  pt3dadd(445.788, 497.02799999999996, 47.53,  1.500000)

  pt3dadd(440.664, 494.832, 47.53,  1.500000)

}

filament_999[918] {

  pt3dclear()

  pt3dadd(449.448, 498.49199999999996, 48.51,  1.500000)

  pt3dadd(445.788, 497.02799999999996, 47.53,  1.500000)

}

filament_999[919] {

  pt3dclear()

  pt3dadd(454.572, 498.49199999999996, 48.51,  1.500000)

  pt3dadd(449.448, 498.49199999999996, 48.51,  1.500000)

}

filament_999[920] {

  pt3dclear()

  pt3dadd(458.964, 497.76, 48.51,  1.500000)

  pt3dadd(454.572, 498.49199999999996, 48.51,  1.500000)

}

filament_999[921] {

  pt3dclear()

  pt3dadd(430.416, 434.808, 28.91,  1.500000)

  pt3dadd(429.68399999999997, 431.88, 28.91,  1.500000)

}

filament_999[922] {

  pt3dclear()

  pt3dadd(431.14799999999997, 437.736, 28.91,  1.500000)

  pt3dadd(430.416, 434.808, 28.91,  1.500000)

}

filament_999[923] {

  pt3dclear()

  pt3dadd(431.88, 440.664, 31.36,  1.500000)

  pt3dadd(431.14799999999997, 437.736, 28.91,  1.500000)

}

filament_999[924] {

  pt3dclear()

  pt3dadd(435.53999999999996, 442.86, 31.36,  1.500000)

  pt3dadd(431.88, 440.664, 31.36,  1.500000)

}

filament_999[925] {

  pt3dclear()

  pt3dadd(439.932, 445.056, 31.849999999999998,  1.500000)

  pt3dadd(435.53999999999996, 442.86, 31.36,  1.500000)

}

filament_999[926] {

  pt3dclear()

  pt3dadd(444.324, 446.52, 31.849999999999998,  1.500000)

  pt3dadd(439.932, 445.056, 31.849999999999998,  1.500000)

}

filament_999[927] {

  pt3dclear()

  pt3dadd(445.056, 442.86, 31.849999999999998,  1.500000)

  pt3dadd(441.396, 439.932, 29.4,  1.500000)

}

filament_999[928] {

  pt3dclear()

  pt3dadd(446.52, 446.52, 31.849999999999998,  1.500000)

  pt3dadd(445.056, 442.86, 31.849999999999998,  1.500000)

}

filament_999[929] {

  pt3dclear()

  pt3dadd(447.984, 449.448, 31.849999999999998,  1.500000)

  pt3dadd(444.324, 446.52, 31.849999999999998,  1.500000)

}

filament_999[930] {

  pt3dclear()

  pt3dadd(447.984, 449.448, 31.849999999999998,  1.500000)

  pt3dadd(446.52, 446.52, 31.849999999999998,  1.500000)

}

filament_999[931] {

  pt3dclear()

  pt3dadd(451.644, 450.912, 31.849999999999998,  1.500000)

  pt3dadd(447.984, 449.448, 31.849999999999998,  1.500000)

}

filament_999[932] {

  pt3dclear()

  pt3dadd(456.036, 451.644, 31.849999999999998,  1.500000)

  pt3dadd(451.644, 450.912, 31.849999999999998,  1.500000)

}

filament_999[933] {

  pt3dclear()

  pt3dadd(459.69599999999997, 452.376, 31.849999999999998,  1.500000)

  pt3dadd(456.036, 451.644, 31.849999999999998,  1.500000)

}

filament_999[934] {

  pt3dclear()

  pt3dadd(461.892, 454.572, 31.849999999999998,  1.500000)

  pt3dadd(459.69599999999997, 452.376, 31.849999999999998,  1.500000)

}

filament_999[935] {

  pt3dclear()

  pt3dadd(461.15999999999997, 457.5, 31.849999999999998,  1.500000)

  pt3dadd(461.892, 454.572, 31.849999999999998,  1.500000)

}

filament_999[936] {

  pt3dclear()

  pt3dadd(458.23199999999997, 458.964, 32.339999999999996,  1.500000)

  pt3dadd(461.15999999999997, 457.5, 31.849999999999998,  1.500000)

}

filament_999[937] {

  pt3dclear()

  pt3dadd(453.84, 459.69599999999997, 32.339999999999996,  1.500000)

  pt3dadd(458.23199999999997, 458.964, 32.339999999999996,  1.500000)

}

filament_999[938] {

  pt3dclear()

  pt3dadd(450.18, 462.62399999999997, 32.339999999999996,  1.500000)

  pt3dadd(453.84, 459.69599999999997, 32.339999999999996,  1.500000)

}

filament_999[939] {

  pt3dclear()

  pt3dadd(450.912, 467.01599999999996, 32.339999999999996,  1.500000)

  pt3dadd(450.18, 462.62399999999997, 32.339999999999996,  1.500000)

}

filament_999[940] {

  pt3dclear()

  pt3dadd(451.644, 471.408, 32.339999999999996,  1.500000)

  pt3dadd(450.912, 467.01599999999996, 32.339999999999996,  1.500000)

}

filament_999[941] {

  pt3dclear()

  pt3dadd(451.644, 475.068, 32.339999999999996,  1.500000)

  pt3dadd(451.644, 471.408, 32.339999999999996,  1.500000)

}

filament_999[942] {

  pt3dclear()

  pt3dadd(452.376, 478.728, 32.339999999999996,  1.500000)

  pt3dadd(456.768, 479.46, 34.79,  1.500000)

}

filament_999[943] {

  pt3dclear()

  pt3dadd(452.376, 478.728, 32.339999999999996,  1.500000)

  pt3dadd(448.716, 477.996, 30.87,  1.500000)

}

filament_999[944] {

  pt3dclear()

  pt3dadd(452.376, 478.728, 32.339999999999996,  1.500000)

  pt3dadd(451.644, 475.068, 32.339999999999996,  1.500000)

}

filament_999[945] {

  pt3dclear()

  pt3dadd(453.84, 482.388, 35.769999999999996,  1.500000)

  pt3dadd(452.376, 478.728, 32.339999999999996,  1.500000)

}

filament_999[946] {

  pt3dclear()

  pt3dadd(456.036, 485.316, 37.24,  1.500000)

  pt3dadd(453.84, 482.388, 35.769999999999996,  1.500000)

}

filament_999[947] {

  pt3dclear()

  pt3dadd(458.23199999999997, 488.24399999999997, 40.18,  1.500000)

  pt3dadd(456.036, 485.316, 37.24,  1.500000)

}

filament_999[948] {

  pt3dclear()

  pt3dadd(459.69599999999997, 491.17199999999997, 43.12,  1.500000)

  pt3dadd(458.23199999999997, 488.24399999999997, 40.18,  1.500000)

}

filament_999[949] {

  pt3dclear()

  pt3dadd(461.15999999999997, 494.09999999999997, 46.06,  1.500000)

  pt3dadd(459.69599999999997, 491.17199999999997, 43.12,  1.500000)

}

filament_999[950] {

  pt3dclear()

  pt3dadd(464.08799999999997, 497.02799999999996, 47.04,  1.500000)

  pt3dadd(467.748, 494.832, 46.55,  1.500000)

}

filament_999[951] {

  pt3dclear()

  pt3dadd(464.08799999999997, 497.02799999999996, 47.04,  1.500000)

  pt3dadd(458.964, 497.76, 48.51,  1.500000)

}

filament_999[952] {

  pt3dclear()

  pt3dadd(464.08799999999997, 497.02799999999996, 47.04,  1.500000)

  pt3dadd(461.15999999999997, 494.09999999999997, 46.06,  1.500000)

}

filament_999[953] {

  pt3dclear()

  pt3dadd(464.82, 502.884, 47.04,  1.500000)

  pt3dadd(464.08799999999997, 497.02799999999996, 47.04,  1.500000)

}

filament_999[954] {

  pt3dclear()

  pt3dadd(464.82, 507.276, 47.04,  1.500000)

  pt3dadd(464.82, 502.884, 47.04,  1.500000)

}

filament_999[955] {

  pt3dclear()

  pt3dadd(461.892, 568.764, 44.1,  1.500000)

  pt3dadd(460.428, 573.156, 44.589999999999996,  1.500000)

}

filament_999[956] {

  pt3dclear()

  pt3dadd(461.892, 568.764, 44.1,  1.500000)

  pt3dadd(458.23199999999997, 567.3, 44.1,  1.500000)

}

filament_999[957] {

  pt3dclear()

  pt3dadd(463.356, 565.104, 44.1,  1.500000)

  pt3dadd(461.892, 568.764, 44.1,  1.500000)

}

filament_999[958] {

  pt3dclear()

  pt3dadd(466.284, 557.784, 44.1,  1.500000)

  pt3dadd(461.15999999999997, 556.3199999999999, 42.14,  1.500000)

}

filament_999[959] {

  pt3dclear()

  pt3dadd(466.284, 557.784, 44.1,  1.500000)

  pt3dadd(463.356, 565.104, 44.1,  1.500000)

}

filament_999[960] {

  pt3dclear()

  pt3dadd(469.944, 551.928, 45.08,  1.500000)

  pt3dadd(466.284, 557.784, 44.1,  1.500000)

}

filament_999[961] {

  pt3dclear()

  pt3dadd(473.604, 546.072, 45.08,  1.500000)

  pt3dadd(469.944, 551.928, 45.08,  1.500000)

}

filament_999[962] {

  pt3dclear()

  pt3dadd(477.264, 540.216, 45.08,  1.500000)

  pt3dadd(473.604, 546.072, 45.08,  1.500000)

}

filament_999[963] {

  pt3dclear()

  pt3dadd(479.46, 534.36, 47.04,  1.500000)

  pt3dadd(477.264, 540.216, 45.08,  1.500000)

}

filament_999[964] {

  pt3dclear()

  pt3dadd(480.192, 527.7719999999999, 47.04,  1.500000)

  pt3dadd(479.46, 534.36, 47.04,  1.500000)

}

filament_999[965] {

  pt3dclear()

  pt3dadd(482.388, 523.38, 47.04,  1.500000)

  pt3dadd(480.192, 527.7719999999999, 47.04,  1.500000)

}

filament_999[966] {

  pt3dclear()

  pt3dadd(486.048, 521.184, 47.04,  1.500000)

  pt3dadd(482.388, 523.38, 47.04,  1.500000)

}

filament_999[967] {

  pt3dclear()

  pt3dadd(483.12, 516.792, 47.04,  1.500000)

  pt3dadd(486.048, 521.184, 47.04,  1.500000)

}

filament_999[968] {

  pt3dclear()

  pt3dadd(480.192, 512.4, 47.04,  1.500000)

  pt3dadd(483.12, 516.792, 47.04,  1.500000)

}

filament_999[969] {

  pt3dclear()

  pt3dadd(474.336, 510.936, 47.04,  1.500000)

  pt3dadd(480.192, 512.4, 47.04,  1.500000)

}

filament_999[970] {

  pt3dclear()

  pt3dadd(467.748, 511.668, 47.04,  1.500000)

  pt3dadd(464.82, 507.276, 47.04,  1.500000)

}

filament_999[971] {

  pt3dclear()

  pt3dadd(467.748, 511.668, 47.04,  1.500000)

  pt3dadd(474.336, 510.936, 47.04,  1.500000)

}

filament_999[972] {

  pt3dclear()

  pt3dadd(488.24399999999997, 525.576, 68.6,  1.500000)

  pt3dadd(488.976, 531.432, 68.6,  1.500000)

}

filament_999[973] {

  pt3dclear()

  pt3dadd(484.584, 521.9159999999999, 68.6,  1.500000)

  pt3dadd(488.24399999999997, 525.576, 68.6,  1.500000)

}

filament_999[974] {

  pt3dclear()

  pt3dadd(480.192, 517.524, 68.6,  1.500000)

  pt3dadd(484.584, 521.9159999999999, 68.6,  1.500000)

}

filament_999[975] {

  pt3dclear()

  pt3dadd(403.332, 503.616, 76.44,  1.500000)

  pt3dadd(398.20799999999997, 499.956, 76.44,  1.500000)

}

filament_999[976] {

  pt3dclear()

  pt3dadd(406.26, 509.472, 76.44,  1.500000)

  pt3dadd(403.332, 503.616, 76.44,  1.500000)

}

filament_999[977] {

  pt3dclear()

  pt3dadd(409.188, 515.328, 76.44,  1.500000)

  pt3dadd(406.992, 508.74, 73.99,  1.500000)

}

filament_999[978] {

  pt3dclear()

  pt3dadd(409.188, 515.328, 76.44,  1.500000)

  pt3dadd(406.26, 509.472, 76.44,  1.500000)

}

filament_999[979] {

  pt3dclear()

  pt3dadd(412.116, 521.184, 75.46,  1.500000)

  pt3dadd(409.188, 515.328, 76.44,  1.500000)

}

filament_999[980] {

  pt3dclear()

  pt3dadd(415.044, 526.308, 74.48,  1.500000)

  pt3dadd(412.116, 521.184, 75.46,  1.500000)

}

filament_999[981] {

  pt3dclear()

  pt3dadd(420.168, 527.04, 74.48,  1.500000)

  pt3dadd(415.044, 526.308, 74.48,  1.500000)

}

filament_999[982] {

  pt3dclear()

  pt3dadd(428.21999999999997, 557.784, 73.99,  1.500000)

  pt3dadd(431.14799999999997, 565.104, 75.46,  1.500000)

}

filament_999[983] {

  pt3dclear()

  pt3dadd(424.56, 549.732, 73.99,  1.500000)

  pt3dadd(428.21999999999997, 557.784, 73.99,  1.500000)

}

filament_999[984] {

  pt3dclear()

  pt3dadd(420.9, 541.68, 73.99,  1.500000)

  pt3dadd(424.56, 549.732, 73.99,  1.500000)

}

filament_999[985] {

  pt3dclear()

  pt3dadd(420.168, 535.092, 73.99,  1.500000)

  pt3dadd(420.9, 541.68, 73.99,  1.500000)

}

filament_999[986] {

  pt3dclear()

  pt3dadd(422.364, 529.968, 73.99,  1.500000)

  pt3dadd(420.168, 535.092, 73.99,  1.500000)

}

filament_999[987] {

  pt3dclear()

  pt3dadd(427.488, 525.576, 73.99,  1.500000)

  pt3dadd(420.168, 527.04, 74.48,  1.500000)

}

filament_999[988] {

  pt3dclear()

  pt3dadd(427.488, 525.576, 73.99,  1.500000)

  pt3dadd(422.364, 529.968, 73.99,  1.500000)

}

filament_999[989] {

  pt3dclear()

  pt3dadd(434.808, 524.112, 73.5,  1.500000)

  pt3dadd(427.488, 525.576, 73.99,  1.500000)

}

filament_999[990] {

  pt3dclear()

  pt3dadd(442.128, 521.184, 72.03,  1.500000)

  pt3dadd(434.808, 524.112, 73.5,  1.500000)

}

filament_999[991] {

  pt3dclear()

  pt3dadd(446.52, 518.9879999999999, 70.07,  1.500000)

  pt3dadd(442.128, 521.184, 72.03,  1.500000)

}

filament_999[992] {

  pt3dclear()

  pt3dadd(453.108, 516.06, 70.07,  1.500000)

  pt3dadd(446.52, 518.9879999999999, 70.07,  1.500000)

}

filament_999[993] {

  pt3dclear()

  pt3dadd(459.69599999999997, 512.4, 70.07,  1.500000)

  pt3dadd(453.108, 516.06, 70.07,  1.500000)

}

filament_999[994] {

  pt3dclear()

  pt3dadd(466.284, 513.864, 70.56,  1.500000)

  pt3dadd(467.748, 511.668, 47.04,  1.500000)

}

filament_999[995] {

  pt3dclear()

  pt3dadd(466.284, 513.864, 70.56,  1.500000)

  pt3dadd(459.69599999999997, 512.4, 70.07,  1.500000)

}

filament_999[996] {

  pt3dclear()

  pt3dadd(471.408, 516.792, 70.56,  1.500000)

  pt3dadd(466.284, 513.864, 70.56,  1.500000)

}

filament_999[997] {

  pt3dclear()

  pt3dadd(476.532, 514.596, 70.56,  1.500000)

  pt3dadd(480.192, 517.524, 68.6,  1.500000)

}

filament_999[998] {

  pt3dclear()

  pt3dadd(476.532, 514.596, 70.56,  1.500000)

  pt3dadd(471.408, 516.792, 70.56,  1.500000)

}

filament_999[999] {

  pt3dclear()

  pt3dadd(475.8, 510.204, 70.56,  1.500000)

  pt3dadd(476.532, 514.596, 70.56,  1.500000)

}

filament_999[1000] {

  pt3dclear()

  pt3dadd(472.872, 507.276, 70.56,  1.500000)

  pt3dadd(475.8, 510.204, 70.56,  1.500000)

}

filament_999[1001] {

  pt3dclear()

  pt3dadd(468.48, 505.08, 70.56,  1.500000)

  pt3dadd(472.872, 507.276, 70.56,  1.500000)

}

filament_999[1002] {

  pt3dclear()

  pt3dadd(463.356, 508.008, 67.62,  1.500000)

  pt3dadd(468.48, 505.08, 70.56,  1.500000)

}

filament_999[1003] {

  pt3dclear()

  pt3dadd(456.768, 508.74, 67.62,  1.500000)

  pt3dadd(454.572, 509.472, 61.25,  1.500000)

}

filament_999[1004] {

  pt3dclear()

  pt3dadd(456.768, 508.74, 67.62,  1.500000)

  pt3dadd(463.356, 508.008, 67.62,  1.500000)

}

filament_999[1005] {

  pt3dclear()

  pt3dadd(449.448, 511.668, 67.62,  1.500000)

  pt3dadd(456.768, 508.74, 67.62,  1.500000)

}

filament_999[1006] {

  pt3dclear()

  pt3dadd(273.768, 494.09999999999997, 63.21,  1.500000)

  pt3dadd(272.304, 497.76, 55.37,  1.500000)

}

filament_999[1007] {

  pt3dclear()

  pt3dadd(273.768, 494.09999999999997, 63.21,  1.500000)

  pt3dadd(275.964, 499.956, 59.29,  1.500000)

}

filament_999[1008] {

  pt3dclear()

  pt3dadd(273.768, 494.09999999999997, 63.21,  1.500000)

  pt3dadd(273.768, 497.02799999999996, 62.23,  1.500000)

}

filament_999[1009] {

  pt3dclear()

  pt3dadd(273.768, 487.512, 66.15,  1.500000)

  pt3dadd(273.768, 494.09999999999997, 63.21,  1.500000)

}

filament_999[1010] {

  pt3dclear()

  pt3dadd(275.964, 481.656, 66.15,  1.500000)

  pt3dadd(273.768, 487.512, 66.15,  1.500000)

}

filament_999[1011] {

  pt3dclear()

  pt3dadd(278.15999999999997, 475.8, 66.15,  1.500000)

  pt3dadd(275.964, 481.656, 66.15,  1.500000)

}

filament_999[1012] {

  pt3dclear()

  pt3dadd(280.356, 469.944, 66.15,  1.500000)

  pt3dadd(278.15999999999997, 475.8, 66.15,  1.500000)

}

filament_999[1013] {

  pt3dclear()

  pt3dadd(283.284, 464.08799999999997, 66.15,  1.500000)

  pt3dadd(280.356, 469.944, 66.15,  1.500000)

}

filament_999[1014] {

  pt3dclear()

  pt3dadd(285.48, 458.23199999999997, 66.15,  1.500000)

  pt3dadd(283.284, 464.08799999999997, 66.15,  1.500000)

}

filament_999[1015] {

  pt3dclear()

  pt3dadd(289.14, 453.84, 66.15,  1.500000)

  pt3dadd(285.48, 458.23199999999997, 66.15,  1.500000)

}

filament_999[1016] {

  pt3dclear()

  pt3dadd(278.892, 379.908, 65.17,  1.500000)

  pt3dadd(280.356, 371.12399999999997, 65.17,  1.500000)

}

filament_999[1017] {

  pt3dclear()

  pt3dadd(278.892, 388.692, 65.17,  1.500000)

  pt3dadd(278.892, 379.908, 65.17,  1.500000)

}

filament_999[1018] {

  pt3dclear()

  pt3dadd(278.892, 397.476, 65.17,  1.500000)

  pt3dadd(278.892, 388.692, 65.17,  1.500000)

}

filament_999[1019] {

  pt3dclear()

  pt3dadd(278.15999999999997, 406.26, 65.17,  1.500000)

  pt3dadd(278.892, 397.476, 65.17,  1.500000)

}

filament_999[1020] {

  pt3dclear()

  pt3dadd(308.17199999999997, 394.548, 66.15,  1.500000)

  pt3dadd(312.564, 394.548, 67.13,  1.500000)

}

filament_999[1021] {

  pt3dclear()

  pt3dadd(298.656, 396.012, 66.15,  1.500000)

  pt3dadd(308.17199999999997, 394.548, 66.15,  1.500000)

}

filament_999[1022] {

  pt3dclear()

  pt3dadd(291.336, 399.67199999999997, 66.15,  1.500000)

  pt3dadd(298.656, 396.012, 66.15,  1.500000)

}

filament_999[1023] {

  pt3dclear()

  pt3dadd(285.48, 404.796, 66.15,  1.500000)

  pt3dadd(291.336, 399.67199999999997, 66.15,  1.500000)

}

filament_999[1024] {

  pt3dclear()

  pt3dadd(281.82, 410.652, 66.15,  1.500000)

  pt3dadd(285.48, 404.796, 66.15,  1.500000)

}

filament_999[1025] {

  pt3dclear()

  pt3dadd(279.62399999999997, 415.044, 66.15,  1.500000)

  pt3dadd(278.15999999999997, 406.26, 65.17,  1.500000)

}

filament_999[1026] {

  pt3dclear()

  pt3dadd(279.62399999999997, 415.044, 66.15,  1.500000)

  pt3dadd(281.82, 410.652, 66.15,  1.500000)

}

filament_999[1027] {

  pt3dclear()

  pt3dadd(279.62399999999997, 418.704, 64.67999999999999,  1.500000)

  pt3dadd(279.62399999999997, 415.044, 66.15,  1.500000)

}

filament_999[1028] {

  pt3dclear()

  pt3dadd(280.356, 426.024, 65.66,  1.500000)

  pt3dadd(279.62399999999997, 418.704, 64.67999999999999,  1.500000)

}

filament_999[1029] {

  pt3dclear()

  pt3dadd(282.552, 432.61199999999997, 65.66,  1.500000)

  pt3dadd(280.356, 426.024, 65.66,  1.500000)

}

filament_999[1030] {

  pt3dclear()

  pt3dadd(286.212, 438.468, 65.66,  1.500000)

  pt3dadd(282.552, 432.61199999999997, 65.66,  1.500000)

}

filament_999[1031] {

  pt3dclear()

  pt3dadd(289.872, 444.324, 65.66,  1.500000)

  pt3dadd(286.212, 438.468, 65.66,  1.500000)

}

filament_999[1032] {

  pt3dclear()

  pt3dadd(294.264, 450.18, 65.17,  1.500000)

  pt3dadd(289.14, 453.84, 66.15,  1.500000)

}

filament_999[1033] {

  pt3dclear()

  pt3dadd(294.264, 450.18, 65.17,  1.500000)

  pt3dadd(289.872, 444.324, 65.66,  1.500000)

}

filament_999[1034] {

  pt3dclear()

  pt3dadd(431.88, 662.46, 48.51,  1.500000)

  pt3dadd(437.00399999999996, 663.924, 48.51,  1.500000)

}

filament_999[1035] {

  pt3dclear()

  pt3dadd(426.756, 661.728, 48.51,  1.500000)

  pt3dadd(431.88, 662.46, 48.51,  1.500000)

}

filament_999[1036] {

  pt3dclear()

  pt3dadd(421.632, 661.728, 48.51,  1.500000)

  pt3dadd(415.776, 660.264, 51.449999999999996,  1.500000)

}

filament_999[1037] {

  pt3dclear()

  pt3dadd(421.632, 661.728, 48.51,  1.500000)

  pt3dadd(426.756, 661.728, 48.51,  1.500000)

}

filament_999[1038] {

  pt3dclear()

  pt3dadd(417.972, 663.192, 49.49,  1.500000)

  pt3dadd(421.632, 661.728, 48.51,  1.500000)

}

filament_999[1039] {

  pt3dclear()

  pt3dadd(413.58, 666.852, 50.47,  1.500000)

  pt3dadd(417.972, 663.192, 49.49,  1.500000)

}

filament_999[1040] {

  pt3dclear()

  pt3dadd(409.188, 670.512, 50.47,  1.500000)

  pt3dadd(413.58, 666.852, 50.47,  1.500000)

}

filament_999[1041] {

  pt3dclear()

  pt3dadd(405.52799999999996, 674.172, 51.94,  1.500000)

  pt3dadd(409.188, 670.512, 50.47,  1.500000)

}

filament_999[1042] {

  pt3dclear()

  pt3dadd(400.404, 671.976, 52.43,  1.500000)

  pt3dadd(405.52799999999996, 674.172, 51.94,  1.500000)

}

filament_999[1043] {

  pt3dclear()

  pt3dadd(395.28, 669.048, 52.92,  1.500000)

  pt3dadd(400.404, 671.976, 52.43,  1.500000)

}

filament_999[1044] {

  pt3dclear()

  pt3dadd(390.156, 667.584, 53.9,  1.500000)

  pt3dadd(395.28, 669.048, 52.92,  1.500000)

}

filament_999[1045] {

  pt3dclear()

  pt3dadd(385.764, 665.388, 56.35,  1.500000)

  pt3dadd(390.156, 667.584, 53.9,  1.500000)

}

filament_999[1046] {

  pt3dclear()

  pt3dadd(385.032, 659.532, 56.35,  1.500000)

  pt3dadd(385.764, 665.388, 56.35,  1.500000)

}

filament_999[1047] {

  pt3dclear()

  pt3dadd(381.372, 654.408, 56.35,  1.500000)

  pt3dadd(385.032, 659.532, 56.35,  1.500000)

}

filament_999[1048] {

  pt3dclear()

  pt3dadd(382.104, 647.8199999999999, 56.35,  1.500000)

  pt3dadd(381.372, 654.408, 56.35,  1.500000)

}

filament_999[1049] {

  pt3dclear()

  pt3dadd(382.836, 641.9639999999999, 56.35,  1.500000)

  pt3dadd(382.104, 647.8199999999999, 56.35,  1.500000)

}

filament_999[1050] {

  pt3dclear()

  pt3dadd(381.372, 636.108, 56.35,  1.500000)

  pt3dadd(382.836, 641.9639999999999, 56.35,  1.500000)

}

filament_999[1051] {

  pt3dclear()

  pt3dadd(379.908, 630.984, 57.33,  1.500000)

  pt3dadd(381.372, 636.108, 56.35,  1.500000)

}

filament_999[1052] {

  pt3dclear()

  pt3dadd(376.98, 626.592, 59.29,  1.500000)

  pt3dadd(379.908, 630.984, 57.33,  1.500000)

}

filament_999[1053] {

  pt3dclear()

  pt3dadd(371.12399999999997, 622.932, 59.29,  1.500000)

  pt3dadd(376.98, 626.592, 59.29,  1.500000)

}

filament_999[1054] {

  pt3dclear()

  pt3dadd(366.73199999999997, 617.808, 59.78,  1.500000)

  pt3dadd(371.12399999999997, 622.932, 59.29,  1.500000)

}

filament_999[1055] {

  pt3dclear()

  pt3dadd(363.804, 612.684, 60.76,  1.500000)

  pt3dadd(366.73199999999997, 617.808, 59.78,  1.500000)

}

filament_999[1056] {

  pt3dclear()

  pt3dadd(357.216, 609.756, 61.74,  1.500000)

  pt3dadd(363.804, 612.684, 60.76,  1.500000)

}

filament_999[1057] {

  pt3dclear()

  pt3dadd(349.896, 609.024, 63.21,  1.500000)

  pt3dadd(357.216, 609.756, 61.74,  1.500000)

}

filament_999[1058] {

  pt3dclear()

  pt3dadd(342.57599999999996, 609.024, 63.21,  1.500000)

  pt3dadd(349.896, 609.024, 63.21,  1.500000)

}

filament_999[1059] {

  pt3dclear()

  pt3dadd(335.256, 605.364, 63.21,  1.500000)

  pt3dadd(342.57599999999996, 609.024, 63.21,  1.500000)

}

filament_999[1060] {

  pt3dclear()

  pt3dadd(328.668, 600.972, 63.21,  1.500000)

  pt3dadd(335.256, 605.364, 63.21,  1.500000)

}

filament_999[1061] {

  pt3dclear()

  pt3dadd(323.544, 595.848, 63.21,  1.500000)

  pt3dadd(328.668, 600.972, 63.21,  1.500000)

}

filament_999[1062] {

  pt3dclear()

  pt3dadd(319.152, 590.7239999999999, 63.21,  1.500000)

  pt3dadd(323.544, 595.848, 63.21,  1.500000)

}

filament_999[1063] {

  pt3dclear()

  pt3dadd(316.224, 585.6, 63.21,  1.500000)

  pt3dadd(319.152, 590.7239999999999, 63.21,  1.500000)

}

filament_999[1064] {

  pt3dclear()

  pt3dadd(313.296, 580.476, 63.21,  1.500000)

  pt3dadd(316.224, 585.6, 63.21,  1.500000)

}

filament_999[1065] {

  pt3dclear()

  pt3dadd(310.368, 576.084, 63.21,  1.500000)

  pt3dadd(313.296, 580.476, 63.21,  1.500000)

}

filament_999[1066] {

  pt3dclear()

  pt3dadd(304.512, 573.156, 63.21,  1.500000)

  pt3dadd(310.368, 576.084, 63.21,  1.500000)

}

filament_999[1067] {

  pt3dclear()

  pt3dadd(298.656, 570.228, 64.19,  1.500000)

  pt3dadd(304.512, 573.156, 63.21,  1.500000)

}

filament_999[1068] {

  pt3dclear()

  pt3dadd(367.464, 604.632, 20.09,  1.500000)

  pt3dadd(371.12399999999997, 601.704, 20.09,  1.500000)

}

filament_999[1069] {

  pt3dclear()

  pt3dadd(363.804, 609.024, 20.09,  1.500000)

  pt3dadd(367.464, 604.632, 20.09,  1.500000)

}

filament_999[1070] {

  pt3dclear()

  pt3dadd(360.876, 613.4159999999999, 21.56,  1.500000)

  pt3dadd(363.804, 609.024, 20.09,  1.500000)

}

filament_999[1071] {

  pt3dclear()

  pt3dadd(358.68, 617.808, 23.03,  1.500000)

  pt3dadd(360.876, 613.4159999999999, 21.56,  1.500000)

}

filament_999[1072] {

  pt3dclear()

  pt3dadd(357.948, 622.932, 23.03,  1.500000)

  pt3dadd(358.68, 617.808, 23.03,  1.500000)

}

filament_999[1073] {

  pt3dclear()

  pt3dadd(358.68, 626.592, 28.419999999999998,  1.500000)

  pt3dadd(357.948, 622.932, 23.03,  1.500000)

}

filament_999[1074] {

  pt3dclear()

  pt3dadd(356.484, 628.788, 30.38,  1.500000)

  pt3dadd(358.68, 626.592, 28.419999999999998,  1.500000)

}

filament_999[1075] {

  pt3dclear()

  pt3dadd(351.36, 628.788, 30.38,  1.500000)

  pt3dadd(356.484, 628.788, 30.38,  1.500000)

}

filament_999[1076] {

  pt3dclear()

  pt3dadd(343.308, 618.54, 30.38,  1.500000)

  pt3dadd(342.57599999999996, 614.148, 30.38,  1.500000)

}

filament_999[1077] {

  pt3dclear()

  pt3dadd(342.57599999999996, 623.664, 30.38,  1.500000)

  pt3dadd(343.308, 618.54, 30.38,  1.500000)

}

filament_999[1078] {

  pt3dclear()

  pt3dadd(344.772, 625.86, 30.87,  1.500000)

  pt3dadd(342.57599999999996, 623.664, 30.38,  1.500000)

}

filament_999[1079] {

  pt3dclear()

  pt3dadd(347.7, 629.52, 29.89,  1.500000)

  pt3dadd(351.36, 628.788, 30.38,  1.500000)

}

filament_999[1080] {

  pt3dclear()

  pt3dadd(347.7, 629.52, 29.89,  1.500000)

  pt3dadd(344.772, 625.86, 30.87,  1.500000)

}

filament_999[1081] {

  pt3dclear()

  pt3dadd(374.05199999999996, 667.584, 40.67,  1.500000)

  pt3dadd(379.176, 666.852, 42.14,  1.500000)

}

filament_999[1082] {

  pt3dclear()

  pt3dadd(368.928, 669.78, 39.69,  1.500000)

  pt3dadd(374.05199999999996, 667.584, 40.67,  1.500000)

}

filament_999[1083] {

  pt3dclear()

  pt3dadd(364.536, 670.512, 37.24,  1.500000)

  pt3dadd(368.928, 669.78, 39.69,  1.500000)

}

filament_999[1084] {

  pt3dclear()

  pt3dadd(361.608, 671.244, 32.83,  1.500000)

  pt3dadd(364.536, 670.512, 37.24,  1.500000)

}

filament_999[1085] {

  pt3dclear()

  pt3dadd(442.128, 734.196, 43.61,  1.500000)

  pt3dadd(445.788, 740.784, 43.61,  1.500000)

}

filament_999[1086] {

  pt3dclear()

  pt3dadd(434.07599999999996, 726.876, 43.61,  1.500000)

  pt3dadd(442.128, 734.196, 43.61,  1.500000)

}

filament_999[1087] {

  pt3dclear()

  pt3dadd(432.61199999999997, 718.824, 44.1,  1.500000)

  pt3dadd(434.07599999999996, 726.876, 43.61,  1.500000)

}

filament_999[1088] {

  pt3dclear()

  pt3dadd(431.14799999999997, 710.04, 41.16,  1.500000)

  pt3dadd(432.61199999999997, 718.824, 44.1,  1.500000)

}

filament_999[1089] {

  pt3dclear()

  pt3dadd(424.56, 703.452, 41.16,  1.500000)

  pt3dadd(431.14799999999997, 710.04, 41.16,  1.500000)

}

filament_999[1090] {

  pt3dclear()

  pt3dadd(419.436, 697.596, 41.16,  1.500000)

  pt3dadd(424.56, 703.452, 41.16,  1.500000)

}

filament_999[1091] {

  pt3dclear()

  pt3dadd(415.776, 690.276, 41.16,  1.500000)

  pt3dadd(419.436, 697.596, 41.16,  1.500000)

}

filament_999[1092] {

  pt3dclear()

  pt3dadd(407.724, 682.956, 40.67,  1.500000)

  pt3dadd(415.776, 690.276, 41.16,  1.500000)

}

filament_999[1093] {

  pt3dclear()

  pt3dadd(401.13599999999997, 680.76, 39.69,  1.500000)

  pt3dadd(407.724, 682.956, 40.67,  1.500000)

}

filament_999[1094] {

  pt3dclear()

  pt3dadd(395.28, 677.832, 39.2,  1.500000)

  pt3dadd(401.13599999999997, 680.76, 39.69,  1.500000)

}

filament_999[1095] {

  pt3dclear()

  pt3dadd(390.156, 675.636, 38.22,  1.500000)

  pt3dadd(395.28, 677.832, 39.2,  1.500000)

}

filament_999[1096] {

  pt3dclear()

  pt3dadd(385.764, 674.172, 36.26,  1.500000)

  pt3dadd(390.156, 675.636, 38.22,  1.500000)

}

filament_999[1097] {

  pt3dclear()

  pt3dadd(380.64, 672.708, 36.26,  1.500000)

  pt3dadd(385.764, 674.172, 36.26,  1.500000)

}

filament_999[1098] {

  pt3dclear()

  pt3dadd(375.516, 673.4399999999999, 32.83,  1.500000)

  pt3dadd(380.64, 672.708, 36.26,  1.500000)

}

filament_999[1099] {

  pt3dclear()

  pt3dadd(360.144, 647.088, 29.89,  1.500000)

  pt3dadd(364.536, 650.016, 29.89,  1.500000)

}

filament_999[1100] {

  pt3dclear()

  pt3dadd(341.844, 660.996, 31.36,  1.500000)

  pt3dadd(337.452, 660.264, 31.36,  1.500000)

}

filament_999[1101] {

  pt3dclear()

  pt3dadd(347.7, 660.996, 31.36,  1.500000)

  pt3dadd(341.844, 660.996, 31.36,  1.500000)

}

filament_999[1102] {

  pt3dclear()

  pt3dadd(371.12399999999997, 672.708, 29.4,  1.500000)

  pt3dadd(375.516, 673.4399999999999, 32.83,  1.500000)

}

filament_999[1103] {

  pt3dclear()

  pt3dadd(365.268, 673.4399999999999, 29.4,  1.500000)

  pt3dadd(371.12399999999997, 672.708, 29.4,  1.500000)

}

filament_999[1104] {

  pt3dclear()

  pt3dadd(359.412, 672.708, 29.4,  1.500000)

  pt3dadd(361.608, 671.244, 32.83,  1.500000)

}

filament_999[1105] {

  pt3dclear()

  pt3dadd(359.412, 672.708, 29.4,  1.500000)

  pt3dadd(365.268, 673.4399999999999, 29.4,  1.500000)

}

filament_999[1106] {

  pt3dclear()

  pt3dadd(354.288, 666.852, 29.4,  1.500000)

  pt3dadd(355.02, 671.976, 31.849999999999998,  1.500000)

}

filament_999[1107] {

  pt3dclear()

  pt3dadd(354.288, 666.852, 29.4,  1.500000)

  pt3dadd(359.412, 672.708, 29.4,  1.500000)

}

filament_999[1108] {

  pt3dclear()

  pt3dadd(351.36, 660.996, 29.4,  1.500000)

  pt3dadd(347.7, 660.996, 31.36,  1.500000)

}

filament_999[1109] {

  pt3dclear()

  pt3dadd(351.36, 660.996, 29.4,  1.500000)

  pt3dadd(354.288, 666.852, 29.4,  1.500000)

}

filament_999[1110] {

  pt3dclear()

  pt3dadd(351.36, 655.14, 29.4,  1.500000)

  pt3dadd(351.36, 660.996, 29.4,  1.500000)

}

filament_999[1111] {

  pt3dclear()

  pt3dadd(354.288, 650.016, 29.4,  1.500000)

  pt3dadd(351.36, 655.14, 29.4,  1.500000)

}

filament_999[1112] {

  pt3dclear()

  pt3dadd(355.752, 644.8919999999999, 29.4,  1.500000)

  pt3dadd(360.144, 647.088, 29.89,  1.500000)

}

filament_999[1113] {

  pt3dclear()

  pt3dadd(355.752, 644.8919999999999, 29.4,  1.500000)

  pt3dadd(354.288, 650.016, 29.4,  1.500000)

}

filament_999[1114] {

  pt3dclear()

  pt3dadd(352.824, 640.5, 29.4,  1.500000)

  pt3dadd(355.752, 644.8919999999999, 29.4,  1.500000)

}

filament_999[1115] {

  pt3dclear()

  pt3dadd(349.164, 636.84, 29.4,  1.500000)

  pt3dadd(352.824, 640.5, 29.4,  1.500000)

}

filament_999[1116] {

  pt3dclear()

  pt3dadd(344.772, 634.644, 30.38,  1.500000)

  pt3dadd(347.7, 629.52, 29.89,  1.500000)

}

filament_999[1117] {

  pt3dclear()

  pt3dadd(344.772, 634.644, 30.38,  1.500000)

  pt3dadd(349.164, 636.84, 29.4,  1.500000)

}

filament_999[1118] {

  pt3dclear()

  pt3dadd(340.38, 633.912, 30.38,  1.500000)

  pt3dadd(344.772, 634.644, 30.38,  1.500000)

}

filament_999[1119] {

  pt3dclear()

  pt3dadd(333.792, 632.448, 34.3,  1.500000)

  pt3dadd(340.38, 633.912, 30.38,  1.500000)

}

filament_999[1120] {

  pt3dclear()

  pt3dadd(327.204, 633.18, 39.2,  1.500000)

  pt3dadd(333.792, 632.448, 34.3,  1.500000)

}

filament_999[1121] {

  pt3dclear()

  pt3dadd(321.348, 631.716, 44.1,  1.500000)

  pt3dadd(327.204, 633.18, 39.2,  1.500000)

}

filament_999[1122] {

  pt3dclear()

  pt3dadd(315.492, 628.788, 53.9,  1.500000)

  pt3dadd(321.348, 631.716, 44.1,  1.500000)

}

filament_999[1123] {

  pt3dclear()

  pt3dadd(308.904, 626.592, 58.31,  1.500000)

  pt3dadd(315.492, 628.788, 53.9,  1.500000)

}

filament_999[1124] {

  pt3dclear()

  pt3dadd(303.048, 624.396, 60.269999999999996,  1.500000)

  pt3dadd(308.904, 626.592, 58.31,  1.500000)

}

filament_999[1125] {

  pt3dclear()

  pt3dadd(296.46, 621.468, 61.25,  1.500000)

  pt3dadd(303.048, 624.396, 60.269999999999996,  1.500000)

}

filament_999[1126] {

  pt3dclear()

  pt3dadd(290.604, 617.808, 63.699999999999996,  1.500000)

  pt3dadd(294.264, 617.076, 52.92,  1.500000)

}

filament_999[1127] {

  pt3dclear()

  pt3dadd(290.604, 617.808, 63.699999999999996,  1.500000)

  pt3dadd(296.46, 621.468, 61.25,  1.500000)

}

filament_999[1128] {

  pt3dclear()

  pt3dadd(286.944, 611.22, 65.17,  1.500000)

  pt3dadd(290.604, 617.808, 63.699999999999996,  1.500000)

}

filament_999[1129] {

  pt3dclear()

  pt3dadd(286.944, 603.168, 65.17,  1.500000)

  pt3dadd(286.944, 611.22, 65.17,  1.500000)

}

filament_999[1130] {

  pt3dclear()

  pt3dadd(289.872, 596.58, 65.17,  1.500000)

  pt3dadd(286.944, 603.168, 65.17,  1.500000)

}

filament_999[1131] {

  pt3dclear()

  pt3dadd(290.604, 587.7959999999999, 65.17,  1.500000)

  pt3dadd(289.872, 596.58, 65.17,  1.500000)

}

filament_999[1132] {

  pt3dclear()

  pt3dadd(290.604, 579.744, 65.17,  1.500000)

  pt3dadd(290.604, 587.7959999999999, 65.17,  1.500000)

}

filament_999[1133] {

  pt3dclear()

  pt3dadd(292.068, 573.156, 65.17,  1.500000)

  pt3dadd(290.604, 579.744, 65.17,  1.500000)

}

filament_999[1134] {

  pt3dclear()

  pt3dadd(293.532, 567.3, 65.17,  1.500000)

  pt3dadd(298.656, 570.228, 64.19,  1.500000)

}

filament_999[1135] {

  pt3dclear()

  pt3dadd(293.532, 567.3, 65.17,  1.500000)

  pt3dadd(292.068, 573.156, 65.17,  1.500000)

}

filament_999[1136] {

  pt3dclear()

  pt3dadd(292.8, 559.98, 65.17,  1.500000)

  pt3dadd(293.532, 567.3, 65.17,  1.500000)

}

filament_999[1137] {

  pt3dclear()

  pt3dadd(293.532, 550.4639999999999, 65.17,  1.500000)

  pt3dadd(292.8, 559.98, 65.17,  1.500000)

}

filament_999[1138] {

  pt3dclear()

  pt3dadd(293.532, 540.948, 65.17,  1.500000)

  pt3dadd(293.532, 550.4639999999999, 65.17,  1.500000)

}

filament_999[1139] {

  pt3dclear()

  pt3dadd(292.068, 531.432, 65.17,  1.500000)

  pt3dadd(293.532, 540.948, 65.17,  1.500000)

}

filament_999[1140] {

  pt3dclear()

  pt3dadd(289.872, 521.184, 65.17,  1.500000)

  pt3dadd(292.068, 531.432, 65.17,  1.500000)

}

filament_999[1141] {

  pt3dclear()

  pt3dadd(289.14, 510.204, 65.17,  1.500000)

  pt3dadd(289.872, 521.184, 65.17,  1.500000)

}

filament_999[1142] {

  pt3dclear()

  pt3dadd(288.408, 499.956, 65.17,  1.500000)

  pt3dadd(289.14, 510.204, 65.17,  1.500000)

}

filament_999[1143] {

  pt3dclear()

  pt3dadd(289.14, 489.70799999999997, 65.17,  1.500000)

  pt3dadd(288.408, 499.956, 65.17,  1.500000)

}

filament_999[1144] {

  pt3dclear()

  pt3dadd(290.604, 480.192, 65.17,  1.500000)

  pt3dadd(289.14, 489.70799999999997, 65.17,  1.500000)

}

filament_999[1145] {

  pt3dclear()

  pt3dadd(293.532, 472.14, 65.17,  1.500000)

  pt3dadd(290.604, 480.192, 65.17,  1.500000)

}

filament_999[1146] {

  pt3dclear()

  pt3dadd(296.46, 464.08799999999997, 65.17,  1.500000)

  pt3dadd(293.532, 472.14, 65.17,  1.500000)

}

filament_999[1147] {

  pt3dclear()

  pt3dadd(298.656, 456.036, 65.17,  1.500000)

  pt3dadd(296.46, 464.08799999999997, 65.17,  1.500000)

}

filament_999[1148] {

  pt3dclear()

  pt3dadd(302.316, 450.18, 65.17,  1.500000)

  pt3dadd(294.264, 450.18, 65.17,  1.500000)

}

filament_999[1149] {

  pt3dclear()

  pt3dadd(302.316, 450.18, 65.17,  1.500000)

  pt3dadd(298.656, 456.036, 65.17,  1.500000)

}

filament_999[1150] {

  pt3dclear()

  pt3dadd(308.904, 446.52, 65.17,  1.500000)

  pt3dadd(302.316, 450.18, 65.17,  1.500000)

}

filament_999[1151] {

  pt3dclear()

  pt3dadd(315.492, 438.468, 64.19,  1.500000)

  pt3dadd(308.904, 446.52, 65.17,  1.500000)

}

filament_999[1152] {

  pt3dclear()

  pt3dadd(322.812, 428.21999999999997, 64.19,  1.500000)

  pt3dadd(315.492, 438.468, 64.19,  1.500000)

}

filament_999[1153] {

  pt3dclear()

  pt3dadd(333.06, 421.632, 64.19,  1.500000)

  pt3dadd(322.812, 428.21999999999997, 64.19,  1.500000)

}

filament_999[1154] {

  pt3dclear()

  pt3dadd(364.536, 373.32, 63.21,  1.500000)

  pt3dadd(363.804, 367.464, 65.17,  1.500000)

}

filament_999[1155] {

  pt3dclear()

  pt3dadd(364.536, 373.32, 63.21,  1.500000)

  pt3dadd(359.412, 369.65999999999997, 63.21,  1.500000)

}

filament_999[1156] {

  pt3dclear()

  pt3dadd(369.65999999999997, 379.176, 63.21,  1.500000)

  pt3dadd(364.536, 373.32, 63.21,  1.500000)

}

filament_999[1157] {

  pt3dclear()

  pt3dadd(371.12399999999997, 384.3, 63.21,  1.500000)

  pt3dadd(369.65999999999997, 379.176, 63.21,  1.500000)

}

filament_999[1158] {

  pt3dclear()

  pt3dadd(376.98, 385.764, 63.21,  1.500000)

  pt3dadd(371.12399999999997, 384.3, 63.21,  1.500000)

}

filament_999[1159] {

  pt3dclear()

  pt3dadd(379.908, 389.424, 63.21,  1.500000)

  pt3dadd(376.98, 385.764, 63.21,  1.500000)

}

filament_999[1160] {

  pt3dclear()

  pt3dadd(376.98, 394.548, 63.21,  1.500000)

  pt3dadd(379.908, 389.424, 63.21,  1.500000)

}

filament_999[1161] {

  pt3dclear()

  pt3dadd(371.856, 399.67199999999997, 63.21,  1.500000)

  pt3dadd(376.98, 394.548, 63.21,  1.500000)

}

filament_999[1162] {

  pt3dclear()

  pt3dadd(365.268, 404.796, 63.21,  1.500000)

  pt3dadd(371.856, 399.67199999999997, 63.21,  1.500000)

}

filament_999[1163] {

  pt3dclear()

  pt3dadd(359.412, 409.92, 63.21,  1.500000)

  pt3dadd(365.268, 404.796, 63.21,  1.500000)

}

filament_999[1164] {

  pt3dclear()

  pt3dadd(354.288, 416.508, 64.19,  1.500000)

  pt3dadd(354.288, 416.508, 49.49,  1.500000)

}

filament_999[1165] {

  pt3dclear()

  pt3dadd(354.288, 416.508, 64.19,  1.500000)

  pt3dadd(353.556, 415.776, 61.74,  1.500000)

}

filament_999[1166] {

  pt3dclear()

  pt3dadd(354.288, 416.508, 64.19,  1.500000)

  pt3dadd(359.412, 409.92, 63.21,  1.500000)

}

filament_999[1167] {

  pt3dclear()

  pt3dadd(389.424, 568.032, 65.66,  1.500000)

  pt3dadd(391.62, 571.692, 63.699999999999996,  1.500000)

}

filament_999[1168] {

  pt3dclear()

  pt3dadd(386.496, 559.2479999999999, 65.66,  1.500000)

  pt3dadd(389.424, 568.032, 65.66,  1.500000)

}

filament_999[1169] {

  pt3dclear()

  pt3dadd(384.3, 552.66, 65.66,  1.500000)

  pt3dadd(386.496, 559.2479999999999, 65.66,  1.500000)

}

filament_999[1170] {

  pt3dclear()

  pt3dadd(382.104, 546.804, 65.66,  1.500000)

  pt3dadd(384.3, 552.66, 65.66,  1.500000)

}

filament_999[1171] {

  pt3dclear()

  pt3dadd(382.836, 540.216, 65.66,  1.500000)

  pt3dadd(382.104, 546.804, 65.66,  1.500000)

}

filament_999[1172] {

  pt3dclear()

  pt3dadd(385.764, 535.824, 65.66,  1.500000)

  pt3dadd(382.836, 540.216, 65.66,  1.500000)

}

filament_999[1173] {

  pt3dclear()

  pt3dadd(395.28, 549.732, 66.15,  1.500000)

  pt3dadd(399.67199999999997, 553.3919999999999, 65.66,  1.500000)

}

filament_999[1174] {

  pt3dclear()

  pt3dadd(389.424, 549.732, 66.15,  1.500000)

  pt3dadd(395.28, 549.732, 66.15,  1.500000)

}

filament_999[1175] {

  pt3dclear()

  pt3dadd(386.496, 546.072, 66.15,  1.500000)

  pt3dadd(389.424, 549.732, 66.15,  1.500000)

}

filament_999[1176] {

  pt3dclear()

  pt3dadd(388.692, 541.68, 66.15,  1.500000)

  pt3dadd(386.496, 546.072, 66.15,  1.500000)

}

filament_999[1177] {

  pt3dclear()

  pt3dadd(390.888, 538.752, 66.15,  1.500000)

  pt3dadd(388.692, 541.68, 66.15,  1.500000)

}

filament_999[1178] {

  pt3dclear()

  pt3dadd(391.62, 535.092, 66.15,  1.500000)

  pt3dadd(394.548, 537.288, 65.66,  1.500000)

}

filament_999[1179] {

  pt3dclear()

  pt3dadd(391.62, 535.092, 66.15,  1.500000)

  pt3dadd(390.888, 538.752, 66.15,  1.500000)

}

filament_999[1180] {

  pt3dclear()

  pt3dadd(389.424, 532.896, 66.15,  1.500000)

  pt3dadd(391.62, 535.092, 66.15,  1.500000)

}

filament_999[1181] {

  pt3dclear()

  pt3dadd(377.712, 591.456, 65.17,  1.500000)

  pt3dadd(379.176, 598.776, 65.17,  1.500000)

}

filament_999[1182] {

  pt3dclear()

  pt3dadd(375.516, 585.6, 65.17,  1.500000)

  pt3dadd(377.712, 591.456, 65.17,  1.500000)

}

filament_999[1183] {

  pt3dclear()

  pt3dadd(372.58799999999997, 578.28, 65.17,  1.500000)

  pt3dadd(375.516, 585.6, 65.17,  1.500000)

}

filament_999[1184] {

  pt3dclear()

  pt3dadd(371.856, 571.692, 65.17,  1.500000)

  pt3dadd(372.58799999999997, 578.28, 65.17,  1.500000)

}

filament_999[1185] {

  pt3dclear()

  pt3dadd(371.12399999999997, 565.836, 65.17,  1.500000)

  pt3dadd(371.856, 571.692, 65.17,  1.500000)

}

filament_999[1186] {

  pt3dclear()

  pt3dadd(367.464, 560.712, 65.17,  1.500000)

  pt3dadd(371.12399999999997, 565.836, 65.17,  1.500000)

}

filament_999[1187] {

  pt3dclear()

  pt3dadd(363.804, 555.588, 65.17,  1.500000)

  pt3dadd(367.464, 560.712, 65.17,  1.500000)

}

filament_999[1188] {

  pt3dclear()

  pt3dadd(360.876, 550.4639999999999, 65.17,  1.500000)

  pt3dadd(363.804, 555.588, 65.17,  1.500000)

}

filament_999[1189] {

  pt3dclear()

  pt3dadd(363.072, 546.072, 65.17,  1.500000)

  pt3dadd(360.876, 550.4639999999999, 65.17,  1.500000)

}

filament_999[1190] {

  pt3dclear()

  pt3dadd(367.464, 543.876, 65.17,  1.500000)

  pt3dadd(363.072, 546.072, 65.17,  1.500000)

}

filament_999[1191] {

  pt3dclear()

  pt3dadd(373.32, 540.948, 65.17,  1.500000)

  pt3dadd(367.464, 543.876, 65.17,  1.500000)

}

filament_999[1192] {

  pt3dclear()

  pt3dadd(378.444, 538.02, 65.17,  1.500000)

  pt3dadd(373.32, 540.948, 65.17,  1.500000)

}

filament_999[1193] {

  pt3dclear()

  pt3dadd(382.836, 535.092, 65.17,  1.500000)

  pt3dadd(378.444, 538.02, 65.17,  1.500000)

}

filament_999[1194] {

  pt3dclear()

  pt3dadd(385.764, 531.432, 65.17,  1.500000)

  pt3dadd(385.032, 535.092, 61.74,  1.500000)

}

filament_999[1195] {

  pt3dclear()

  pt3dadd(385.764, 531.432, 65.17,  1.500000)

  pt3dadd(385.764, 535.824, 65.66,  1.500000)

}

filament_999[1196] {

  pt3dclear()

  pt3dadd(385.764, 531.432, 65.17,  1.500000)

  pt3dadd(389.424, 532.896, 66.15,  1.500000)

}

filament_999[1197] {

  pt3dclear()

  pt3dadd(385.764, 531.432, 65.17,  1.500000)

  pt3dadd(382.836, 535.092, 65.17,  1.500000)

}

filament_999[1198] {

  pt3dclear()

  pt3dadd(387.96, 526.308, 65.17,  1.500000)

  pt3dadd(385.764, 531.432, 65.17,  1.500000)

}

filament_999[1199] {

  pt3dclear()

  pt3dadd(389.424, 520.452, 65.17,  1.500000)

  pt3dadd(387.96, 526.308, 65.17,  1.500000)

}

filament_999[1200] {

  pt3dclear()

  pt3dadd(442.86, 515.328, 64.67999999999999,  1.500000)

  pt3dadd(449.448, 511.668, 67.62,  1.500000)

}

filament_999[1201] {

  pt3dclear()

  pt3dadd(436.272, 513.864, 64.67999999999999,  1.500000)

  pt3dadd(442.86, 515.328, 64.67999999999999,  1.500000)

}

filament_999[1202] {

  pt3dclear()

  pt3dadd(430.416, 509.472, 64.67999999999999,  1.500000)

  pt3dadd(436.272, 513.864, 64.67999999999999,  1.500000)

}

filament_999[1203] {

  pt3dclear()

  pt3dadd(423.828, 506.544, 64.67999999999999,  1.500000)

  pt3dadd(430.416, 509.472, 64.67999999999999,  1.500000)

}

filament_999[1204] {

  pt3dclear()

  pt3dadd(417.24, 505.812, 64.67999999999999,  1.500000)

  pt3dadd(423.828, 506.544, 64.67999999999999,  1.500000)

}

filament_999[1205] {

  pt3dclear()

  pt3dadd(410.652, 507.276, 64.67999999999999,  1.500000)

  pt3dadd(417.24, 505.812, 64.67999999999999,  1.500000)

}

filament_999[1206] {

  pt3dclear()

  pt3dadd(405.52799999999996, 509.472, 64.67999999999999,  1.500000)

  pt3dadd(410.652, 507.276, 64.67999999999999,  1.500000)

}

filament_999[1207] {

  pt3dclear()

  pt3dadd(400.404, 512.4, 64.67999999999999,  1.500000)

  pt3dadd(405.52799999999996, 509.472, 64.67999999999999,  1.500000)

}

filament_999[1208] {

  pt3dclear()

  pt3dadd(395.28, 515.328, 64.67999999999999,  1.500000)

  pt3dadd(400.404, 512.4, 64.67999999999999,  1.500000)

}

filament_999[1209] {

  pt3dclear()

  pt3dadd(390.156, 516.06, 64.67999999999999,  1.500000)

  pt3dadd(389.424, 520.452, 65.17,  1.500000)

}

filament_999[1210] {

  pt3dclear()

  pt3dadd(390.156, 516.06, 64.67999999999999,  1.500000)

  pt3dadd(395.28, 515.328, 64.67999999999999,  1.500000)

}

filament_999[1211] {

  pt3dclear()

  pt3dadd(385.764, 514.596, 64.67999999999999,  1.500000)

  pt3dadd(390.156, 516.06, 64.67999999999999,  1.500000)

}

filament_999[1212] {

  pt3dclear()

  pt3dadd(381.372, 510.204, 64.67999999999999,  1.500000)

  pt3dadd(385.764, 514.596, 64.67999999999999,  1.500000)

}

filament_999[1213] {

  pt3dclear()

  pt3dadd(377.712, 556.3199999999999, 64.19,  1.500000)

  pt3dadd(376.98, 561.444, 64.19,  1.500000)

}

filament_999[1214] {

  pt3dclear()

  pt3dadd(375.516, 551.928, 64.67999999999999,  1.500000)

  pt3dadd(377.712, 556.3199999999999, 64.19,  1.500000)

}

filament_999[1215] {

  pt3dclear()

  pt3dadd(372.58799999999997, 546.072, 64.67999999999999,  1.500000)

  pt3dadd(375.516, 551.928, 64.67999999999999,  1.500000)

}

filament_999[1216] {

  pt3dclear()

  pt3dadd(369.65999999999997, 541.68, 64.67999999999999,  1.500000)

  pt3dadd(372.58799999999997, 546.072, 64.67999999999999,  1.500000)

}

filament_999[1217] {

  pt3dclear()

  pt3dadd(367.464, 535.824, 64.67999999999999,  1.500000)

  pt3dadd(369.65999999999997, 541.68, 64.67999999999999,  1.500000)

}

filament_999[1218] {

  pt3dclear()

  pt3dadd(368.19599999999997, 529.236, 64.67999999999999,  1.500000)

  pt3dadd(367.464, 535.824, 64.67999999999999,  1.500000)

}

filament_999[1219] {

  pt3dclear()

  pt3dadd(368.928, 522.648, 64.67999999999999,  1.500000)

  pt3dadd(368.19599999999997, 529.236, 64.67999999999999,  1.500000)

}

filament_999[1220] {

  pt3dclear()

  pt3dadd(370.392, 516.792, 64.67999999999999,  1.500000)

  pt3dadd(368.928, 522.648, 64.67999999999999,  1.500000)

}

filament_999[1221] {

  pt3dclear()

  pt3dadd(372.58799999999997, 510.936, 64.67999999999999,  1.500000)

  pt3dadd(370.392, 516.792, 64.67999999999999,  1.500000)

}

filament_999[1222] {

  pt3dclear()

  pt3dadd(376.98, 508.008, 64.67999999999999,  1.500000)

  pt3dadd(372.58799999999997, 510.936, 64.67999999999999,  1.500000)

}

filament_999[1223] {

  pt3dclear()

  pt3dadd(379.176, 504.348, 64.67999999999999,  1.500000)

  pt3dadd(381.372, 510.204, 64.67999999999999,  1.500000)

}

filament_999[1224] {

  pt3dclear()

  pt3dadd(379.176, 504.348, 64.67999999999999,  1.500000)

  pt3dadd(376.98, 508.008, 64.67999999999999,  1.500000)

}

filament_999[1225] {

  pt3dclear()

  pt3dadd(379.176, 497.76, 64.67999999999999,  1.500000)

  pt3dadd(379.176, 504.348, 64.67999999999999,  1.500000)

}

filament_999[1226] {

  pt3dclear()

  pt3dadd(379.908, 488.976, 64.67999999999999,  1.500000)

  pt3dadd(379.176, 497.76, 64.67999999999999,  1.500000)

}

filament_999[1227] {

  pt3dclear()

  pt3dadd(379.176, 480.192, 64.67999999999999,  1.500000)

  pt3dadd(379.908, 488.976, 64.67999999999999,  1.500000)

}

filament_999[1228] {

  pt3dclear()

  pt3dadd(418.704, 569.496, 65.66,  1.500000)

  pt3dadd(418.704, 575.352, 65.17,  1.500000)

}

filament_999[1229] {

  pt3dclear()

  pt3dadd(424.56, 563.64, 65.66,  1.500000)

  pt3dadd(418.704, 569.496, 65.66,  1.500000)

}

filament_999[1230] {

  pt3dclear()

  pt3dadd(431.14799999999997, 558.516, 65.66,  1.500000)

  pt3dadd(424.56, 563.64, 65.66,  1.500000)

}

filament_999[1231] {

  pt3dclear()

  pt3dadd(433.344, 551.928, 65.66,  1.500000)

  pt3dadd(431.14799999999997, 558.516, 65.66,  1.500000)

}

filament_999[1232] {

  pt3dclear()

  pt3dadd(433.344, 545.34, 65.17,  1.500000)

  pt3dadd(435.53999999999996, 549.0, 59.29,  1.500000)

}

filament_999[1233] {

  pt3dclear()

  pt3dadd(433.344, 545.34, 65.17,  1.500000)

  pt3dadd(433.344, 551.928, 65.66,  1.500000)

}

filament_999[1234] {

  pt3dclear()

  pt3dadd(430.416, 539.484, 65.17,  1.500000)

  pt3dadd(433.344, 545.34, 65.17,  1.500000)

}

filament_999[1235] {

  pt3dclear()

  pt3dadd(426.756, 533.628, 65.17,  1.500000)

  pt3dadd(430.416, 539.484, 65.17,  1.500000)

}

filament_999[1236] {

  pt3dclear()

  pt3dadd(423.828, 527.7719999999999, 65.17,  1.500000)

  pt3dadd(426.756, 533.628, 65.17,  1.500000)

}

filament_999[1237] {

  pt3dclear()

  pt3dadd(418.704, 522.648, 65.66,  1.500000)

  pt3dadd(423.828, 527.7719999999999, 65.17,  1.500000)

}

filament_999[1238] {

  pt3dclear()

  pt3dadd(411.384, 517.524, 65.17,  1.500000)

  pt3dadd(414.312, 526.308, 62.72,  1.500000)

}

filament_999[1239] {

  pt3dclear()

  pt3dadd(411.384, 517.524, 65.17,  1.500000)

  pt3dadd(418.704, 522.648, 65.66,  1.500000)

}

filament_999[1240] {

  pt3dclear()

  pt3dadd(406.26, 509.472, 65.17,  1.500000)

  pt3dadd(411.384, 517.524, 65.17,  1.500000)

}

filament_999[1241] {

  pt3dclear()

  pt3dadd(400.404, 500.688, 66.15,  1.500000)

  pt3dadd(406.26, 509.472, 65.17,  1.500000)

}

filament_999[1242] {

  pt3dclear()

  pt3dadd(396.012, 491.17199999999997, 66.15,  1.500000)

  pt3dadd(400.404, 500.688, 66.15,  1.500000)

}

filament_999[1243] {

  pt3dclear()

  pt3dadd(391.62, 482.388, 66.15,  1.500000)

  pt3dadd(396.012, 491.17199999999997, 66.15,  1.500000)

}

filament_999[1244] {

  pt3dclear()

  pt3dadd(387.228, 475.068, 66.15,  1.500000)

  pt3dadd(391.62, 482.388, 66.15,  1.500000)

}

filament_999[1245] {

  pt3dclear()

  pt3dadd(380.64, 469.212, 64.67999999999999,  1.500000)

  pt3dadd(379.176, 480.192, 64.67999999999999,  1.500000)

}

filament_999[1246] {

  pt3dclear()

  pt3dadd(380.64, 469.212, 64.67999999999999,  1.500000)

  pt3dadd(387.228, 475.068, 66.15,  1.500000)

}

filament_999[1247] {

  pt3dclear()

  pt3dadd(376.248, 457.5, 64.67999999999999,  1.500000)

  pt3dadd(380.64, 469.212, 64.67999999999999,  1.500000)

}

filament_999[1248] {

  pt3dclear()

  pt3dadd(370.392, 446.52, 64.67999999999999,  1.500000)

  pt3dadd(376.248, 457.5, 64.67999999999999,  1.500000)

}

filament_999[1249] {

  pt3dclear()

  pt3dadd(363.072, 436.272, 64.67999999999999,  1.500000)

  pt3dadd(361.608, 442.128, 66.15,  1.500000)

}

filament_999[1250] {

  pt3dclear()

  pt3dadd(363.072, 436.272, 64.67999999999999,  1.500000)

  pt3dadd(370.392, 446.52, 64.67999999999999,  1.500000)

}

filament_999[1251] {

  pt3dclear()

  pt3dadd(355.752, 426.756, 64.67999999999999,  1.500000)

  pt3dadd(363.072, 436.272, 64.67999999999999,  1.500000)

}

filament_999[1252] {

  pt3dclear()

  pt3dadd(348.432, 419.436, 63.699999999999996,  1.500000)

  pt3dadd(333.06, 421.632, 64.19,  1.500000)

}

filament_999[1253] {

  pt3dclear()

  pt3dadd(348.432, 419.436, 63.699999999999996,  1.500000)

  pt3dadd(354.288, 416.508, 64.19,  1.500000)

}

filament_999[1254] {

  pt3dclear()

  pt3dadd(348.432, 419.436, 63.699999999999996,  1.500000)

  pt3dadd(355.752, 426.756, 64.67999999999999,  1.500000)

}

filament_999[1255] {

  pt3dclear()

  pt3dadd(338.18399999999997, 415.044, 63.699999999999996,  1.500000)

  pt3dadd(348.432, 419.436, 63.699999999999996,  1.500000)

}

filament_999[1256] {

  pt3dclear()

  pt3dadd(328.668, 408.456, 63.699999999999996,  1.500000)

  pt3dadd(338.18399999999997, 415.044, 63.699999999999996,  1.500000)

}

filament_999[1257] {

  pt3dclear()

  pt3dadd(321.348, 401.13599999999997, 63.699999999999996,  1.500000)

  pt3dadd(328.668, 408.456, 63.699999999999996,  1.500000)

}

filament_999[1258] {

  pt3dclear()

  pt3dadd(319.884, 391.62, 63.699999999999996,  1.500000)

  pt3dadd(321.348, 401.13599999999997, 63.699999999999996,  1.500000)

}

filament_999[1259] {

  pt3dclear()

  pt3dadd(323.544, 382.836, 63.699999999999996,  1.500000)

  pt3dadd(327.204, 386.496, 64.67999999999999,  1.500000)

}

filament_999[1260] {

  pt3dclear()

  pt3dadd(323.544, 382.836, 63.699999999999996,  1.500000)

  pt3dadd(319.884, 391.62, 63.699999999999996,  1.500000)

}

filament_999[1261] {

  pt3dclear()

  pt3dadd(325.74, 371.12399999999997, 63.699999999999996,  1.500000)

  pt3dadd(323.544, 382.836, 63.699999999999996,  1.500000)

}

filament_999[1262] {

  pt3dclear()

  pt3dadd(329.4, 360.144, 63.699999999999996,  1.500000)

  pt3dadd(325.74, 371.12399999999997, 63.699999999999996,  1.500000)

}

filament_999[1263] {

  pt3dclear()

  pt3dadd(332.328, 348.432, 61.74,  1.500000)

  pt3dadd(329.4, 360.144, 63.699999999999996,  1.500000)

}

filament_999[1264] {

  pt3dclear()

  pt3dadd(335.256, 335.256, 61.74,  1.500000)

  pt3dadd(332.328, 348.432, 61.74,  1.500000)

}

filament_999[1265] {

  pt3dclear()

  pt3dadd(338.916, 322.812, 61.74,  1.500000)

  pt3dadd(335.256, 335.256, 61.74,  1.500000)

}

filament_999[1266] {

  pt3dclear()

  pt3dadd(341.11199999999997, 310.368, 61.74,  1.500000)

  pt3dadd(338.916, 322.812, 61.74,  1.500000)

}

filament_999[1267] {

  pt3dclear()

  pt3dadd(342.57599999999996, 298.656, 61.74,  1.500000)

  pt3dadd(341.11199999999997, 310.368, 61.74,  1.500000)

}

filament_999[1268] {

  pt3dclear()

  pt3dadd(343.308, 287.676, 61.25,  1.500000)

  pt3dadd(342.57599999999996, 298.656, 61.74,  1.500000)

}

filament_999[1269] {

  pt3dclear()

  pt3dadd(342.57599999999996, 276.69599999999997, 61.25,  1.500000)

  pt3dadd(343.308, 287.676, 61.25,  1.500000)

}

filament_999[1270] {

  pt3dclear()

  pt3dadd(341.844, 265.716, 60.76,  1.500000)

  pt3dadd(342.57599999999996, 276.69599999999997, 61.25,  1.500000)

}

filament_999[1271] {

  pt3dclear()

  pt3dadd(340.38, 254.736, 60.76,  1.500000)

  pt3dadd(341.844, 265.716, 60.76,  1.500000)

}

filament_999[1272] {

  pt3dclear()

  pt3dadd(338.916, 243.756, 60.269999999999996,  1.500000)

  pt3dadd(340.38, 254.736, 60.76,  1.500000)

}

filament_999[1273] {

  pt3dclear()

  pt3dadd(338.18399999999997, 232.04399999999998, 59.78,  1.500000)

  pt3dadd(338.916, 243.756, 60.269999999999996,  1.500000)

}

filament_999[1274] {

  pt3dclear()

  pt3dadd(337.452, 222.528, 59.78,  1.500000)

  pt3dadd(338.18399999999997, 232.04399999999998, 59.78,  1.500000)

}

filament_999[1275] {

  pt3dclear()

  pt3dadd(336.71999999999997, 213.744, 59.29,  1.500000)

  pt3dadd(337.452, 222.528, 59.78,  1.500000)

}

filament_999[1276] {

  pt3dclear()

  pt3dadd(335.988, 202.03199999999998, 59.29,  1.500000)

  pt3dadd(336.71999999999997, 213.744, 59.29,  1.500000)

}

filament_999[1277] {

  pt3dclear()

  pt3dadd(338.18399999999997, 189.588, 58.31,  1.500000)

  pt3dadd(335.988, 202.03199999999998, 59.29,  1.500000)

}

connect filament_999[1277](0), filament_999[0](1)

connect filament_999[1](0), filament_999[2](1)

connect filament_999[2](0), filament_999[3](1)

connect filament_999[1126](1), filament_999[3](0)

connect filament_999[5](1), filament_999[4](0)

connect filament_999[189](1), filament_999[5](0)

connect filament_999[6](0), filament_999[1106](1)

connect filament_999[8](1), filament_999[7](0)

connect filament_999[8](0), filament_999[9](1)

connect filament_999[132](1), filament_999[9](0)

connect filament_999[10](0), filament_999[942](1)

connect filament_999[12](1), filament_999[11](0)

connect filament_999[12](0), filament_999[13](1)

connect filament_999[13](0), filament_999[14](1)

connect filament_999[259](1), filament_999[14](0)

connect filament_999[16](1), filament_999[15](0)

connect filament_999[16](0), filament_999[17](1)

connect filament_999[1259](1), filament_999[17](0)

connect filament_999[18](0), filament_999[19](1)

connect filament_999[20](1), filament_999[19](0)

connect filament_999[20](0), filament_999[21](1)

connect filament_999[21](0), filament_999[22](1)

connect filament_999[23](1), filament_999[22](0)

connect filament_999[23](0), filament_999[24](1)

connect filament_999[24](0), filament_999[25](1)

connect filament_999[26](1), filament_999[25](0)

connect filament_999[26](0), filament_999[27](1)

connect filament_999[977](1), filament_999[27](0)

connect filament_999[29](1), filament_999[28](0)

connect filament_999[29](0), filament_999[30](1)

connect filament_999[30](0), filament_999[31](1)

connect filament_999[32](1), filament_999[31](0)

connect filament_999[32](0), filament_999[33](1)

connect filament_999[34](1), filament_999[33](0)

connect filament_999[35](1), filament_999[34](0)

connect filament_999[35](0), filament_999[36](1)

connect filament_999[37](1), filament_999[36](0)

connect filament_999[38](1), filament_999[37](0)

connect filament_999[38](0), filament_999[39](1)

connect filament_999[39](0), filament_999[40](1)

connect filament_999[41](1), filament_999[40](0)

connect filament_999[41](0), filament_999[42](1)

connect filament_999[42](0), filament_999[43](1)

connect filament_999[44](1), filament_999[43](0)

connect filament_999[45](1), filament_999[44](0)

connect filament_999[45](0), filament_999[46](1)

connect filament_999[46](0), filament_999[47](1)

connect filament_999[48](1), filament_999[47](0)

connect filament_999[49](1), filament_999[48](0)

connect filament_999[50](1), filament_999[49](0)

connect filament_999[51](1), filament_999[50](0)

connect filament_999[51](0), filament_999[52](1)

connect filament_999[53](1), filament_999[52](0)

connect filament_999[53](0), filament_999[54](1)

connect filament_999[54](0), filament_999[55](1)

connect filament_999[55](0), filament_999[56](1)

connect filament_999[57](1), filament_999[56](0)

connect filament_999[58](1), filament_999[57](0)

connect filament_999[58](0), filament_999[59](1)

connect filament_999[59](0), filament_999[729](1)

connect filament_999[60](0), filament_999[61](1)

connect filament_999[62](1), filament_999[61](0)

connect filament_999[62](0), filament_999[63](1)

connect filament_999[64](1), filament_999[63](0)

connect filament_999[64](0), filament_999[65](1)

connect filament_999[66](1), filament_999[65](0)

connect filament_999[67](1), filament_999[66](0)

connect filament_999[67](0), filament_999[170](1)

connect filament_999[68](0), filament_999[69](1)

connect filament_999[78](1), filament_999[69](0)

connect filament_999[71](1), filament_999[70](0)

connect filament_999[71](0), filament_999[72](1)

connect filament_999[73](1), filament_999[72](0)

connect filament_999[73](0), filament_999[74](1)

connect filament_999[74](0), filament_999[75](1)

connect filament_999[76](1), filament_999[75](0)

connect filament_999[77](1), filament_999[76](0)

connect filament_999[77](0), filament_999[79](1)

connect filament_999[80](1), filament_999[78](0)

connect filament_999[80](1), filament_999[79](0)

connect filament_999[80](0), filament_999[81](1)

connect filament_999[82](1), filament_999[81](0)

connect filament_999[472](1), filament_999[82](0)

connect filament_999[1228](1), filament_999[83](0)

connect filament_999[84](0), filament_999[85](1)

connect filament_999[86](1), filament_999[85](0)

connect filament_999[86](0), filament_999[310](1)

connect filament_999[88](1), filament_999[87](0)

connect filament_999[88](0), filament_999[89](1)

connect filament_999[90](1), filament_999[89](0)

connect filament_999[90](0), filament_999[91](1)

connect filament_999[91](0), filament_999[96](1)

connect filament_999[93](1), filament_999[92](0)

connect filament_999[93](0), filament_999[94](1)

connect filament_999[95](1), filament_999[94](0)

connect filament_999[95](0), filament_999[97](1)

connect filament_999[98](1), filament_999[96](0)

connect filament_999[97](0), filament_999[98](1)

connect filament_999[98](0), filament_999[99](1)

connect filament_999[950](1), filament_999[99](0)

connect filament_999[101](1), filament_999[100](0)

connect filament_999[101](0), filament_999[102](1)

connect filament_999[102](0), filament_999[103](1)

connect filament_999[484](1), filament_999[103](0)

connect filament_999[104](0), filament_999[105](1)

connect filament_999[321](1), filament_999[105](0)

connect filament_999[107](1), filament_999[106](0)

connect filament_999[107](0), filament_999[108](1)

connect filament_999[109](1), filament_999[108](0)

connect filament_999[109](0), filament_999[322](1)

connect filament_999[110](0), filament_999[111](1)

connect filament_999[1178](1), filament_999[111](0)

connect filament_999[112](0), filament_999[116](1)

connect filament_999[113](0), filament_999[114](1)

connect filament_999[115](1), filament_999[114](0)

connect filament_999[115](0), filament_999[117](1)

connect filament_999[118](1), filament_999[116](0)

connect filament_999[118](1), filament_999[117](0)

connect filament_999[118](0), filament_999[119](1)

connect filament_999[120](1), filament_999[119](0)

connect filament_999[120](0), filament_999[121](1)

connect filament_999[121](0), filament_999[122](1)

connect filament_999[123](1), filament_999[122](0)

connect filament_999[124](1), filament_999[123](0)

connect filament_999[125](1), filament_999[124](0)

connect filament_999[126](1), filament_999[125](0)

connect filament_999[127](1), filament_999[126](0)

connect filament_999[128](1), filament_999[127](0)

connect filament_999[128](0), filament_999[129](1)

connect filament_999[129](0), filament_999[130](1)

connect filament_999[131](1), filament_999[130](0)

connect filament_999[1194](1), filament_999[131](0)

connect filament_999[132](0), filament_999[134](1)

connect filament_999[134](1), filament_999[133](0)

connect filament_999[134](0), filament_999[135](1)

connect filament_999[136](1), filament_999[135](0)

connect filament_999[136](0), filament_999[137](1)

connect filament_999[137](0), filament_999[1167](1)

connect filament_999[139](1), filament_999[138](0)

connect filament_999[139](0), filament_999[266](1)

connect filament_999[141](1), filament_999[140](0)

connect filament_999[141](0), filament_999[142](1)

connect filament_999[143](1), filament_999[142](0)

connect filament_999[144](1), filament_999[143](0)

connect filament_999[145](1), filament_999[144](0)

connect filament_999[146](1), filament_999[145](0)

connect filament_999[379](1), filament_999[146](0)

connect filament_999[147](0), filament_999[148](1)

connect filament_999[149](1), filament_999[148](0)

connect filament_999[149](0), filament_999[150](1)

connect filament_999[151](1), filament_999[150](0)

connect filament_999[151](0), filament_999[152](1)

connect filament_999[153](1), filament_999[152](0)

connect filament_999[154](1), filament_999[153](0)

connect filament_999[154](0), filament_999[155](1)

connect filament_999[155](0), filament_999[156](1)

connect filament_999[156](0), filament_999[157](1)

connect filament_999[158](1), filament_999[157](0)

connect filament_999[1003](1), filament_999[158](0)

connect filament_999[159](0), filament_999[160](1)

connect filament_999[161](1), filament_999[160](0)

connect filament_999[161](0), filament_999[943](1)

connect filament_999[162](0), filament_999[507](1)

connect filament_999[163](0), filament_999[164](1)

connect filament_999[164](0), filament_999[165](1)

connect filament_999[166](1), filament_999[165](0)

connect filament_999[166](0), filament_999[167](1)

connect filament_999[514](1), filament_999[167](0)

connect filament_999[169](1), filament_999[168](0)

connect filament_999[169](0), filament_999[171](1)

connect filament_999[170](0), filament_999[172](1)

connect filament_999[171](0), filament_999[172](1)

connect filament_999[173](1), filament_999[172](0)

connect filament_999[220](1), filament_999[173](0)

connect filament_999[175](1), filament_999[174](0)

connect filament_999[176](1), filament_999[175](0)

connect filament_999[176](0), filament_999[177](1)

connect filament_999[178](1), filament_999[177](0)

connect filament_999[178](0), filament_999[1232](1)

connect filament_999[180](1), filament_999[179](0)

connect filament_999[180](0), filament_999[181](1)

connect filament_999[182](1), filament_999[181](0)

connect filament_999[183](1), filament_999[182](0)

connect filament_999[955](1), filament_999[183](0)

connect filament_999[185](1), filament_999[184](0)

connect filament_999[185](0), filament_999[198](1)

connect filament_999[187](1), filament_999[186](0)

connect filament_999[196](1), filament_999[187](0)

connect filament_999[193](1), filament_999[188](0)

connect filament_999[189](0), filament_999[190](1)

connect filament_999[191](1), filament_999[190](0)

connect filament_999[191](0), filament_999[192](1)

connect filament_999[192](0), filament_999[194](1)

connect filament_999[195](1), filament_999[193](0)

connect filament_999[195](1), filament_999[194](0)

connect filament_999[197](1), filament_999[195](0)

connect filament_999[196](0), filament_999[203](1)

connect filament_999[197](0), filament_999[203](1)

connect filament_999[199](1), filament_999[198](0)

connect filament_999[199](0), filament_999[200](1)

connect filament_999[201](1), filament_999[200](0)

connect filament_999[202](1), filament_999[201](0)

connect filament_999[202](0), filament_999[204](1)

connect filament_999[205](1), filament_999[203](0)

connect filament_999[205](1), filament_999[204](0)

connect filament_999[206](1), filament_999[205](0)

connect filament_999[206](0), filament_999[207](1)

connect filament_999[208](1), filament_999[207](0)

connect filament_999[208](0), filament_999[209](1)

connect filament_999[210](1), filament_999[209](0)

connect filament_999[211](1), filament_999[210](0)

connect filament_999[211](0), filament_999[212](1)

connect filament_999[213](1), filament_999[212](0)

connect filament_999[213](0), filament_999[214](1)

connect filament_999[215](1), filament_999[214](0)

connect filament_999[215](0), filament_999[958](1)

connect filament_999[217](1), filament_999[216](0)

connect filament_999[217](0), filament_999[218](1)

connect filament_999[219](1), filament_999[218](0)

connect filament_999[956](1), filament_999[219](0)

connect filament_999[220](0), filament_999[251](1)

connect filament_999[222](1), filament_999[221](0)

connect filament_999[222](0), filament_999[236](1)

connect filament_999[223](0), filament_999[224](1)

connect filament_999[225](1), filament_999[224](0)

connect filament_999[225](0), filament_999[226](1)

connect filament_999[227](1), filament_999[226](0)

connect filament_999[227](0), filament_999[228](1)

connect filament_999[229](1), filament_999[228](0)

connect filament_999[229](0), filament_999[230](1)

connect filament_999[231](1), filament_999[230](0)

connect filament_999[231](0), filament_999[232](1)

connect filament_999[233](1), filament_999[232](0)

connect filament_999[233](0), filament_999[234](1)

connect filament_999[234](0), filament_999[235](1)

connect filament_999[237](1), filament_999[235](0)

connect filament_999[238](1), filament_999[236](0)

connect filament_999[238](1), filament_999[237](0)

connect filament_999[238](0), filament_999[239](1)

connect filament_999[240](1), filament_999[239](0)

connect filament_999[240](0), filament_999[241](1)

connect filament_999[241](0), filament_999[242](1)

connect filament_999[243](1), filament_999[242](0)

connect filament_999[243](0), filament_999[244](1)

connect filament_999[245](1), filament_999[244](0)

connect filament_999[245](0), filament_999[246](1)

connect filament_999[247](1), filament_999[246](0)

connect filament_999[247](0), filament_999[248](1)

connect filament_999[248](0), filament_999[249](1)

connect filament_999[250](1), filament_999[249](0)

connect filament_999[250](0), filament_999[252](1)

connect filament_999[253](1), filament_999[251](0)

connect filament_999[253](1), filament_999[252](0)

connect filament_999[253](0), filament_999[254](1)

connect filament_999[255](1), filament_999[254](0)

connect filament_999[1238](1), filament_999[255](0)

connect filament_999[1036](1), filament_999[256](0)

connect filament_999[258](1), filament_999[257](0)

connect filament_999[258](0), filament_999[804](1)

connect filament_999[259](0), filament_999[260](1)

connect filament_999[260](0), filament_999[261](1)

connect filament_999[261](0), filament_999[262](1)

connect filament_999[263](1), filament_999[262](0)

connect filament_999[263](0), filament_999[356](1)

connect filament_999[265](1), filament_999[264](0)

connect filament_999[265](0), filament_999[269](1)

connect filament_999[268](1), filament_999[266](0)

connect filament_999[267](0), filament_999[268](1)

connect filament_999[281](1), filament_999[268](0)

connect filament_999[270](1), filament_999[269](0)

connect filament_999[270](0), filament_999[271](1)

connect filament_999[272](1), filament_999[271](0)

connect filament_999[273](1), filament_999[272](0)

connect filament_999[273](0), filament_999[274](1)

connect filament_999[274](0), filament_999[275](1)

connect filament_999[276](1), filament_999[275](0)

connect filament_999[276](0), filament_999[277](1)

connect filament_999[278](1), filament_999[277](0)

connect filament_999[279](1), filament_999[278](0)

connect filament_999[280](1), filament_999[279](0)

connect filament_999[280](0), filament_999[282](1)

connect filament_999[283](1), filament_999[281](0)

connect filament_999[283](1), filament_999[282](0)

connect filament_999[284](1), filament_999[283](0)

connect filament_999[284](0), filament_999[285](1)

connect filament_999[286](1), filament_999[285](0)

connect filament_999[286](0), filament_999[287](1)

connect filament_999[288](1), filament_999[287](0)

connect filament_999[288](0), filament_999[289](1)

connect filament_999[289](0), filament_999[290](1)

connect filament_999[291](1), filament_999[290](0)

connect filament_999[291](0), filament_999[533](1)

connect filament_999[293](1), filament_999[292](0)

connect filament_999[293](0), filament_999[294](1)

connect filament_999[294](0), filament_999[295](1)

connect filament_999[296](1), filament_999[295](0)

connect filament_999[296](0), filament_999[297](1)

connect filament_999[298](1), filament_999[297](0)

connect filament_999[298](0), filament_999[774](1)

connect filament_999[299](0), filament_999[300](1)

connect filament_999[301](1), filament_999[300](0)

connect filament_999[301](0), filament_999[302](1)

connect filament_999[303](1), filament_999[302](0)

connect filament_999[303](0), filament_999[304](1)

connect filament_999[305](1), filament_999[304](0)

connect filament_999[306](1), filament_999[305](0)

connect filament_999[306](0), filament_999[307](1)

connect filament_999[308](1), filament_999[307](0)

connect filament_999[308](0), filament_999[309](1)

connect filament_999[309](0), filament_999[524](1)

connect filament_999[310](0), filament_999[312](1)

connect filament_999[311](0), filament_999[312](1)

connect filament_999[313](1), filament_999[312](0)

connect filament_999[314](1), filament_999[313](0)

connect filament_999[315](1), filament_999[314](0)

connect filament_999[315](0), filament_999[316](1)

connect filament_999[316](0), filament_999[317](1)

connect filament_999[723](1), filament_999[317](0)

connect filament_999[318](0), filament_999[319](1)

connect filament_999[320](1), filament_999[319](0)

connect filament_999[903](1), filament_999[320](0)

connect filament_999[321](0), filament_999[323](1)

connect filament_999[322](0), filament_999[323](1)

connect filament_999[324](1), filament_999[323](0)

connect filament_999[324](0), filament_999[325](1)

connect filament_999[325](0), filament_999[326](1)

connect filament_999[327](1), filament_999[326](0)

connect filament_999[328](1), filament_999[327](0)

connect filament_999[329](1), filament_999[328](0)

connect filament_999[329](0), filament_999[330](1)

connect filament_999[330](0), filament_999[331](1)

connect filament_999[332](1), filament_999[331](0)

connect filament_999[332](0), filament_999[333](1)

connect filament_999[334](1), filament_999[333](0)

connect filament_999[335](1), filament_999[334](0)

connect filament_999[336](1), filament_999[335](0)

connect filament_999[337](1), filament_999[336](0)

connect filament_999[337](0), filament_999[338](1)

connect filament_999[339](1), filament_999[338](0)

connect filament_999[340](1), filament_999[339](0)

connect filament_999[340](0), filament_999[341](1)

connect filament_999[341](0), filament_999[342](1)

connect filament_999[342](0), filament_999[343](1)

connect filament_999[344](1), filament_999[343](0)

connect filament_999[345](1), filament_999[344](0)

connect filament_999[345](0), filament_999[346](1)

connect filament_999[347](1), filament_999[346](0)

connect filament_999[347](0), filament_999[348](1)

connect filament_999[349](1), filament_999[348](0)

connect filament_999[350](1), filament_999[349](0)

connect filament_999[350](0), filament_999[351](1)

connect filament_999[351](0), filament_999[352](1)

connect filament_999[353](1), filament_999[352](0)

connect filament_999[353](0), filament_999[354](1)

connect filament_999[355](1), filament_999[354](0)

connect filament_999[357](1), filament_999[355](0)

connect filament_999[358](1), filament_999[356](0)

connect filament_999[358](1), filament_999[357](0)

connect filament_999[358](0), filament_999[359](1)

connect filament_999[360](1), filament_999[359](0)

connect filament_999[360](0), filament_999[361](1)

connect filament_999[361](0), filament_999[362](1)

connect filament_999[363](1), filament_999[362](0)

connect filament_999[363](0), filament_999[364](1)

connect filament_999[364](0), filament_999[374](1)

connect filament_999[365](0), filament_999[366](1)

connect filament_999[367](1), filament_999[366](0)

connect filament_999[367](0), filament_999[370](1)

connect filament_999[368](0), filament_999[369](1)

connect filament_999[371](1), filament_999[369](0)

connect filament_999[372](1), filament_999[370](0)

connect filament_999[371](0), filament_999[372](1)

connect filament_999[372](0), filament_999[373](1)

connect filament_999[375](1), filament_999[373](0)

connect filament_999[376](1), filament_999[374](0)

connect filament_999[376](1), filament_999[375](0)

connect filament_999[376](0), filament_999[377](1)

connect filament_999[377](0), filament_999[378](1)

connect filament_999[380](1), filament_999[378](0)

connect filament_999[381](1), filament_999[379](0)

connect filament_999[381](1), filament_999[380](0)

connect filament_999[381](0), filament_999[382](1)

connect filament_999[383](1), filament_999[382](0)

connect filament_999[383](0), filament_999[384](1)

connect filament_999[385](1), filament_999[384](0)

connect filament_999[385](0), filament_999[386](1)

connect filament_999[904](1), filament_999[386](0)

connect filament_999[388](1), filament_999[387](0)

connect filament_999[389](1), filament_999[388](0)

connect filament_999[389](0), filament_999[390](1)

connect filament_999[391](1), filament_999[390](0)

connect filament_999[392](1), filament_999[391](0)

connect filament_999[392](0), filament_999[393](1)

connect filament_999[399](1), filament_999[393](0)

connect filament_999[395](1), filament_999[394](0)

connect filament_999[397](1), filament_999[395](0)

connect filament_999[397](1), filament_999[396](0)

connect filament_999[397](0), filament_999[398](1)

connect filament_999[400](1), filament_999[398](0)

connect filament_999[401](1), filament_999[399](0)

connect filament_999[401](1), filament_999[400](0)

connect filament_999[401](0), filament_999[402](1)

connect filament_999[403](1), filament_999[402](0)

connect filament_999[404](1), filament_999[403](0)

connect filament_999[404](0), filament_999[405](1)

connect filament_999[405](0), filament_999[406](1)

connect filament_999[406](0), filament_999[407](1)

connect filament_999[1249](1), filament_999[407](0)

connect filament_999[408](0), filament_999[409](1)

connect filament_999[409](0), filament_999[410](1)

connect filament_999[411](1), filament_999[410](0)

connect filament_999[412](1), filament_999[411](0)

connect filament_999[412](0), filament_999[413](1)

connect filament_999[414](1), filament_999[413](0)

connect filament_999[415](1), filament_999[414](0)

connect filament_999[415](0), filament_999[416](1)

connect filament_999[416](0), filament_999[473](1)

connect filament_999[418](1), filament_999[417](0)

connect filament_999[418](0), filament_999[419](1)

connect filament_999[419](0), filament_999[420](1)

connect filament_999[421](1), filament_999[420](0)

connect filament_999[421](0), filament_999[422](1)

connect filament_999[422](0), filament_999[423](1)

connect filament_999[424](1), filament_999[423](0)

connect filament_999[424](0), filament_999[425](1)

connect filament_999[425](0), filament_999[426](1)

connect filament_999[427](1), filament_999[426](0)

connect filament_999[428](1), filament_999[427](0)

connect filament_999[428](0), filament_999[429](1)

connect filament_999[430](1), filament_999[429](0)

connect filament_999[430](0), filament_999[431](1)

connect filament_999[432](1), filament_999[431](0)

connect filament_999[433](1), filament_999[432](0)

connect filament_999[434](1), filament_999[433](0)

connect filament_999[436](1), filament_999[434](0)

connect filament_999[437](1), filament_999[435](0)

connect filament_999[436](0), filament_999[437](1)

connect filament_999[437](0), filament_999[438](1)

connect filament_999[438](0), filament_999[439](1)

connect filament_999[440](1), filament_999[439](0)

connect filament_999[441](1), filament_999[440](0)

connect filament_999[441](0), filament_999[442](1)

connect filament_999[443](1), filament_999[442](0)

connect filament_999[443](0), filament_999[444](1)

connect filament_999[445](1), filament_999[444](0)

connect filament_999[445](0), filament_999[1006](1)

connect filament_999[447](1), filament_999[446](0)

connect filament_999[447](0), filament_999[448](1)

connect filament_999[449](1), filament_999[448](0)

connect filament_999[450](1), filament_999[449](0)

connect filament_999[451](1), filament_999[450](0)

connect filament_999[451](0), filament_999[452](1)

connect filament_999[452](0), filament_999[453](1)

connect filament_999[454](1), filament_999[453](0)

connect filament_999[454](0), filament_999[455](1)

connect filament_999[455](0), filament_999[456](1)

connect filament_999[456](0), filament_999[457](1)

connect filament_999[458](1), filament_999[457](0)

connect filament_999[459](1), filament_999[458](0)

connect filament_999[460](1), filament_999[459](0)

connect filament_999[460](0), filament_999[461](1)

connect filament_999[462](1), filament_999[461](0)

connect filament_999[462](0), filament_999[463](1)

connect filament_999[464](1), filament_999[463](0)

connect filament_999[464](0), filament_999[465](1)

connect filament_999[470](1), filament_999[465](0)

connect filament_999[467](1), filament_999[466](0)

connect filament_999[467](0), filament_999[468](1)

connect filament_999[469](1), filament_999[468](0)

connect filament_999[471](1), filament_999[469](0)

connect filament_999[474](1), filament_999[470](0)

connect filament_999[474](1), filament_999[471](0)

connect filament_999[475](1), filament_999[472](0)

connect filament_999[475](1), filament_999[473](0)

connect filament_999[474](0), filament_999[475](1)

connect filament_999[475](0), filament_999[476](1)

connect filament_999[477](1), filament_999[476](0)

connect filament_999[477](0), filament_999[478](1)

connect filament_999[479](1), filament_999[478](0)

connect filament_999[479](0), filament_999[480](1)

connect filament_999[480](0), filament_999[481](1)

connect filament_999[482](1), filament_999[481](0)

connect filament_999[482](0), filament_999[483](1)

connect filament_999[1007](1), filament_999[483](0)

connect filament_999[485](1), filament_999[484](0)

connect filament_999[485](0), filament_999[486](1)

connect filament_999[487](1), filament_999[486](0)

connect filament_999[487](0), filament_999[488](1)

connect filament_999[489](1), filament_999[488](0)

connect filament_999[491](1), filament_999[489](0)

connect filament_999[490](0), filament_999[492](1)

connect filament_999[491](0), filament_999[492](1)

connect filament_999[492](0), filament_999[493](1)

connect filament_999[494](1), filament_999[493](0)

connect filament_999[495](1), filament_999[494](0)

connect filament_999[496](1), filament_999[495](0)

connect filament_999[497](1), filament_999[496](0)

connect filament_999[498](1), filament_999[497](0)

connect filament_999[498](0), filament_999[499](1)

connect filament_999[499](0), filament_999[500](1)

connect filament_999[500](0), filament_999[501](1)

connect filament_999[502](1), filament_999[501](0)

connect filament_999[502](0), filament_999[503](1)

connect filament_999[503](0), filament_999[504](1)

connect filament_999[505](1), filament_999[504](0)

connect filament_999[505](0), filament_999[506](1)

connect filament_999[506](0), filament_999[511](1)

connect filament_999[508](1), filament_999[507](0)

connect filament_999[508](0), filament_999[509](1)

connect filament_999[510](1), filament_999[509](0)

connect filament_999[510](0), filament_999[512](1)

connect filament_999[513](1), filament_999[511](0)

connect filament_999[513](1), filament_999[512](0)

connect filament_999[513](0), filament_999[515](1)

connect filament_999[514](0), filament_999[516](1)

connect filament_999[516](1), filament_999[515](0)

connect filament_999[516](0), filament_999[517](1)

connect filament_999[518](1), filament_999[517](0)

connect filament_999[518](0), filament_999[519](1)

connect filament_999[520](1), filament_999[519](0)

connect filament_999[520](0), filament_999[521](1)

connect filament_999[522](1), filament_999[521](0)

connect filament_999[523](1), filament_999[522](0)

connect filament_999[523](0), filament_999[1008](1)

connect filament_999[524](0), filament_999[525](1)

connect filament_999[526](1), filament_999[525](0)

connect filament_999[526](0), filament_999[527](1)

connect filament_999[528](1), filament_999[527](0)

connect filament_999[529](1), filament_999[528](0)

connect filament_999[529](0), filament_999[530](1)

connect filament_999[530](0), filament_999[531](1)

connect filament_999[531](0), filament_999[532](1)

connect filament_999[547](1), filament_999[532](0)

connect filament_999[533](0), filament_999[534](1)

connect filament_999[535](1), filament_999[534](0)

connect filament_999[536](1), filament_999[535](0)

connect filament_999[536](0), filament_999[537](1)

connect filament_999[538](1), filament_999[537](0)

connect filament_999[539](1), filament_999[538](0)

connect filament_999[539](0), filament_999[540](1)

connect filament_999[541](1), filament_999[540](0)

connect filament_999[541](0), filament_999[542](1)

connect filament_999[543](1), filament_999[542](0)

connect filament_999[543](0), filament_999[544](1)

connect filament_999[545](1), filament_999[544](0)

connect filament_999[545](0), filament_999[546](1)

connect filament_999[548](1), filament_999[546](0)

connect filament_999[549](1), filament_999[547](0)

connect filament_999[548](0), filament_999[549](1)

connect filament_999[549](0), filament_999[550](1)

connect filament_999[724](1), filament_999[550](0)

connect filament_999[552](1), filament_999[551](0)

connect filament_999[552](0), filament_999[553](1)

connect filament_999[553](0), filament_999[554](1)

connect filament_999[555](1), filament_999[554](0)

connect filament_999[556](1), filament_999[555](0)

connect filament_999[556](0), filament_999[557](1)

connect filament_999[557](0), filament_999[558](1)

connect filament_999[558](0), filament_999[559](1)

connect filament_999[559](0), filament_999[560](1)

connect filament_999[561](1), filament_999[560](0)

connect filament_999[562](1), filament_999[561](0)

connect filament_999[562](0), filament_999[563](1)

connect filament_999[563](0), filament_999[564](1)

connect filament_999[565](1), filament_999[564](0)

connect filament_999[566](1), filament_999[565](0)

connect filament_999[566](0), filament_999[567](1)

connect filament_999[568](1), filament_999[567](0)

connect filament_999[569](1), filament_999[568](0)

connect filament_999[569](0), filament_999[570](1)

connect filament_999[570](0), filament_999[571](1)

connect filament_999[572](1), filament_999[571](0)

connect filament_999[572](0), filament_999[573](1)

connect filament_999[574](1), filament_999[573](0)

connect filament_999[574](0), filament_999[575](1)

connect filament_999[575](0), filament_999[576](1)

connect filament_999[577](1), filament_999[576](0)

connect filament_999[577](0), filament_999[578](1)

connect filament_999[578](0), filament_999[579](1)

connect filament_999[580](1), filament_999[579](0)

connect filament_999[580](0), filament_999[581](1)

connect filament_999[582](1), filament_999[581](0)

connect filament_999[583](1), filament_999[582](0)

connect filament_999[584](1), filament_999[583](0)

connect filament_999[584](0), filament_999[585](1)

connect filament_999[585](0), filament_999[586](1)

connect filament_999[586](0), filament_999[587](1)

connect filament_999[587](0), filament_999[588](1)

connect filament_999[589](1), filament_999[588](0)

connect filament_999[589](0), filament_999[695](1)

connect filament_999[591](1), filament_999[590](0)

connect filament_999[591](0), filament_999[592](1)

connect filament_999[592](0), filament_999[593](1)

connect filament_999[593](0), filament_999[594](1)

connect filament_999[595](1), filament_999[594](0)

connect filament_999[595](0), filament_999[596](1)

connect filament_999[596](0), filament_999[597](1)

connect filament_999[598](1), filament_999[597](0)

connect filament_999[599](1), filament_999[598](0)

connect filament_999[599](0), filament_999[600](1)

connect filament_999[600](0), filament_999[601](1)

connect filament_999[602](1), filament_999[601](0)

connect filament_999[603](1), filament_999[602](0)

connect filament_999[603](0), filament_999[604](1)

connect filament_999[604](0), filament_999[605](1)

connect filament_999[605](0), filament_999[606](1)

connect filament_999[607](1), filament_999[606](0)

connect filament_999[607](0), filament_999[608](1)

connect filament_999[609](1), filament_999[608](0)

connect filament_999[609](0), filament_999[610](1)

connect filament_999[611](1), filament_999[610](0)

connect filament_999[611](0), filament_999[612](1)

connect filament_999[612](0), filament_999[613](1)

connect filament_999[614](1), filament_999[613](0)

connect filament_999[614](0), filament_999[615](1)

connect filament_999[616](1), filament_999[615](0)

connect filament_999[616](0), filament_999[617](1)

connect filament_999[618](1), filament_999[617](0)

connect filament_999[618](0), filament_999[619](1)

connect filament_999[620](1), filament_999[619](0)

connect filament_999[620](0), filament_999[621](1)

connect filament_999[622](1), filament_999[621](0)

connect filament_999[623](1), filament_999[622](0)

connect filament_999[623](0), filament_999[624](1)

connect filament_999[625](1), filament_999[624](0)

connect filament_999[625](0), filament_999[626](1)

connect filament_999[627](1), filament_999[626](0)

connect filament_999[627](0), filament_999[628](1)

connect filament_999[628](0), filament_999[629](1)

connect filament_999[630](1), filament_999[629](0)

connect filament_999[630](0), filament_999[631](1)

connect filament_999[632](1), filament_999[631](0)

connect filament_999[632](0), filament_999[633](1)

connect filament_999[634](1), filament_999[633](0)

connect filament_999[668](1), filament_999[634](0)

connect filament_999[635](0), filament_999[636](1)

connect filament_999[636](0), filament_999[637](1)

connect filament_999[638](1), filament_999[637](0)

connect filament_999[639](1), filament_999[638](0)

connect filament_999[639](0), filament_999[640](1)

connect filament_999[641](1), filament_999[640](0)

connect filament_999[642](1), filament_999[641](0)

connect filament_999[642](0), filament_999[643](1)

connect filament_999[644](1), filament_999[643](0)

connect filament_999[645](1), filament_999[644](0)

connect filament_999[645](0), filament_999[646](1)

connect filament_999[647](1), filament_999[646](0)

connect filament_999[648](1), filament_999[647](0)

connect filament_999[648](0), filament_999[649](1)

connect filament_999[650](1), filament_999[649](0)

connect filament_999[650](0), filament_999[651](1)

connect filament_999[652](1), filament_999[651](0)

connect filament_999[652](0), filament_999[653](1)

connect filament_999[654](1), filament_999[653](0)

connect filament_999[654](0), filament_999[655](1)

connect filament_999[656](1), filament_999[655](0)

connect filament_999[656](0), filament_999[657](1)

connect filament_999[658](1), filament_999[657](0)

connect filament_999[659](1), filament_999[658](0)

connect filament_999[659](0), filament_999[660](1)

connect filament_999[661](1), filament_999[660](0)

connect filament_999[661](0), filament_999[662](1)

connect filament_999[663](1), filament_999[662](0)

connect filament_999[664](1), filament_999[663](0)

connect filament_999[665](1), filament_999[664](0)

connect filament_999[665](0), filament_999[666](1)

connect filament_999[666](0), filament_999[667](1)

connect filament_999[669](1), filament_999[667](0)

connect filament_999[670](1), filament_999[668](0)

connect filament_999[669](0), filament_999[670](1)

connect filament_999[671](1), filament_999[670](0)

connect filament_999[671](0), filament_999[672](1)

connect filament_999[673](1), filament_999[672](0)

connect filament_999[673](0), filament_999[674](1)

connect filament_999[675](1), filament_999[674](0)

connect filament_999[676](1), filament_999[675](0)

connect filament_999[677](1), filament_999[676](0)

connect filament_999[677](0), filament_999[678](1)

connect filament_999[679](1), filament_999[678](0)

connect filament_999[679](0), filament_999[680](1)

connect filament_999[680](0), filament_999[681](1)

connect filament_999[682](1), filament_999[681](0)

connect filament_999[682](0), filament_999[683](1)

connect filament_999[684](1), filament_999[683](0)

connect filament_999[684](0), filament_999[685](1)

connect filament_999[686](1), filament_999[685](0)

connect filament_999[686](0), filament_999[687](1)

connect filament_999[688](1), filament_999[687](0)

connect filament_999[689](1), filament_999[688](0)

connect filament_999[689](0), filament_999[690](1)

connect filament_999[691](1), filament_999[690](0)

connect filament_999[692](1), filament_999[691](0)

connect filament_999[692](0), filament_999[693](1)

connect filament_999[694](1), filament_999[693](0)

connect filament_999[694](0), filament_999[696](1)

connect filament_999[697](1), filament_999[695](0)

connect filament_999[696](0), filament_999[697](1)

connect filament_999[697](0), filament_999[714](1)

connect filament_999[698](0), filament_999[699](1)

connect filament_999[699](0), filament_999[700](1)

connect filament_999[700](0), filament_999[701](1)

connect filament_999[701](0), filament_999[702](1)

connect filament_999[703](1), filament_999[702](0)

connect filament_999[704](1), filament_999[703](0)

connect filament_999[705](1), filament_999[704](0)

connect filament_999[705](0), filament_999[706](1)

connect filament_999[707](1), filament_999[706](0)

connect filament_999[707](0), filament_999[708](1)

connect filament_999[708](0), filament_999[709](1)

connect filament_999[710](1), filament_999[709](0)

connect filament_999[711](1), filament_999[710](0)

connect filament_999[711](0), filament_999[712](1)

connect filament_999[713](1), filament_999[712](0)

connect filament_999[713](0), filament_999[715](1)

connect filament_999[716](1), filament_999[714](0)

connect filament_999[716](1), filament_999[715](0)

connect filament_999[717](1), filament_999[716](0)

connect filament_999[717](0), filament_999[718](1)

connect filament_999[718](0), filament_999[719](1)

connect filament_999[720](1), filament_999[719](0)

connect filament_999[720](0), filament_999[721](1)

connect filament_999[721](0), filament_999[722](1)

connect filament_999[722](0), filament_999[725](1)

connect filament_999[723](0), filament_999[726](1)

connect filament_999[724](0), filament_999[726](1)

connect filament_999[726](1), filament_999[725](0)

connect filament_999[727](1), filament_999[726](0)

connect filament_999[727](0), filament_999[728](1)

connect filament_999[728](0), filament_999[765](1)

connect filament_999[729](0), filament_999[730](1)

connect filament_999[731](1), filament_999[730](0)

connect filament_999[732](1), filament_999[731](0)

connect filament_999[732](0), filament_999[733](1)

connect filament_999[734](1), filament_999[733](0)

connect filament_999[735](1), filament_999[734](0)

connect filament_999[735](0), filament_999[736](1)

connect filament_999[737](1), filament_999[736](0)

connect filament_999[737](0), filament_999[738](1)

connect filament_999[738](0), filament_999[739](1)

connect filament_999[740](1), filament_999[739](0)

connect filament_999[741](1), filament_999[740](0)

connect filament_999[742](1), filament_999[741](0)

connect filament_999[742](0), filament_999[743](1)

connect filament_999[744](1), filament_999[743](0)

connect filament_999[744](0), filament_999[745](1)

connect filament_999[746](1), filament_999[745](0)

connect filament_999[746](0), filament_999[747](1)

connect filament_999[748](1), filament_999[747](0)

connect filament_999[748](0), filament_999[749](1)

connect filament_999[750](1), filament_999[749](0)

connect filament_999[750](0), filament_999[751](1)

connect filament_999[752](1), filament_999[751](0)

connect filament_999[753](1), filament_999[752](0)

connect filament_999[753](0), filament_999[754](1)

connect filament_999[755](1), filament_999[754](0)

connect filament_999[755](0), filament_999[756](1)

connect filament_999[757](1), filament_999[756](0)

connect filament_999[757](0), filament_999[758](1)

connect filament_999[758](0), filament_999[759](1)

connect filament_999[760](1), filament_999[759](0)

connect filament_999[760](0), filament_999[761](1)

connect filament_999[761](0), filament_999[762](1)

connect filament_999[763](1), filament_999[762](0)

connect filament_999[764](1), filament_999[763](0)

connect filament_999[764](0), filament_999[766](1)

connect filament_999[767](1), filament_999[765](0)

connect filament_999[767](1), filament_999[766](0)

connect filament_999[767](0), filament_999[768](1)

connect filament_999[769](1), filament_999[768](0)

connect filament_999[769](0), filament_999[770](1)

connect filament_999[771](1), filament_999[770](0)

connect filament_999[771](0), filament_999[772](1)

connect filament_999[773](1), filament_999[772](0)

connect filament_999[773](0), filament_999[873](1)

connect filament_999[774](0), filament_999[775](1)

connect filament_999[776](1), filament_999[775](0)

connect filament_999[777](1), filament_999[776](0)

connect filament_999[777](0), filament_999[778](1)

connect filament_999[779](1), filament_999[778](0)

connect filament_999[779](0), filament_999[780](1)

connect filament_999[781](1), filament_999[780](0)

connect filament_999[781](0), filament_999[782](1)

connect filament_999[782](0), filament_999[783](1)

connect filament_999[784](1), filament_999[783](0)

connect filament_999[784](0), filament_999[1164](1)

connect filament_999[785](0), filament_999[786](1)

connect filament_999[786](0), filament_999[787](1)

connect filament_999[788](1), filament_999[787](0)

connect filament_999[789](1), filament_999[788](0)

connect filament_999[790](1), filament_999[789](0)

connect filament_999[790](0), filament_999[791](1)

connect filament_999[791](0), filament_999[792](1)

connect filament_999[793](1), filament_999[792](0)

connect filament_999[793](0), filament_999[794](1)

connect filament_999[794](0), filament_999[795](1)

connect filament_999[796](1), filament_999[795](0)

connect filament_999[796](0), filament_999[797](1)

connect filament_999[797](0), filament_999[798](1)

connect filament_999[799](1), filament_999[798](0)

connect filament_999[799](0), filament_999[800](1)

connect filament_999[801](1), filament_999[800](0)

connect filament_999[803](1), filament_999[801](0)

connect filament_999[803](1), filament_999[802](0)

connect filament_999[803](0), filament_999[805](1)

connect filament_999[804](0), filament_999[806](1)

connect filament_999[805](0), filament_999[806](1)

connect filament_999[807](1), filament_999[806](0)

connect filament_999[808](1), filament_999[807](0)

connect filament_999[808](0), filament_999[809](1)

connect filament_999[810](1), filament_999[809](0)

connect filament_999[810](0), filament_999[811](1)

connect filament_999[811](0), filament_999[812](1)

connect filament_999[813](1), filament_999[812](0)

connect filament_999[813](0), filament_999[814](1)

connect filament_999[815](1), filament_999[814](0)

connect filament_999[815](0), filament_999[816](1)

connect filament_999[817](1), filament_999[816](0)

connect filament_999[817](0), filament_999[818](1)

connect filament_999[819](1), filament_999[818](0)

connect filament_999[819](0), filament_999[820](1)

connect filament_999[821](1), filament_999[820](0)

connect filament_999[821](0), filament_999[822](1)

connect filament_999[822](0), filament_999[823](1)

connect filament_999[824](1), filament_999[823](0)

connect filament_999[824](0), filament_999[825](1)

connect filament_999[826](1), filament_999[825](0)

connect filament_999[827](1), filament_999[826](0)

connect filament_999[827](0), filament_999[828](1)

connect filament_999[829](1), filament_999[828](0)

connect filament_999[830](1), filament_999[829](0)

connect filament_999[830](0), filament_999[1165](1)

connect filament_999[832](1), filament_999[831](0)

connect filament_999[832](0), filament_999[833](1)

connect filament_999[834](1), filament_999[833](0)

connect filament_999[834](0), filament_999[835](1)

connect filament_999[835](0), filament_999[836](1)

connect filament_999[837](1), filament_999[836](0)

connect filament_999[837](0), filament_999[838](1)

connect filament_999[839](1), filament_999[838](0)

connect filament_999[839](0), filament_999[840](1)

connect filament_999[841](1), filament_999[840](0)

connect filament_999[842](1), filament_999[841](0)

connect filament_999[843](1), filament_999[842](0)

connect filament_999[843](0), filament_999[844](1)

connect filament_999[845](1), filament_999[844](0)

connect filament_999[846](1), filament_999[845](0)

connect filament_999[846](0), filament_999[847](1)

connect filament_999[847](0), filament_999[848](1)

connect filament_999[849](1), filament_999[848](0)

connect filament_999[849](0), filament_999[850](1)

connect filament_999[851](1), filament_999[850](0)

connect filament_999[852](1), filament_999[851](0)

connect filament_999[852](0), filament_999[853](1)

connect filament_999[854](1), filament_999[853](0)

connect filament_999[854](0), filament_999[855](1)

connect filament_999[855](0), filament_999[856](1)

connect filament_999[1154](1), filament_999[856](0)

connect filament_999[858](1), filament_999[857](0)

connect filament_999[858](0), filament_999[860](1)

connect filament_999[861](1), filament_999[859](0)

connect filament_999[862](1), filament_999[860](0)

connect filament_999[861](0), filament_999[862](1)

connect filament_999[891](1), filament_999[862](0)

connect filament_999[863](0), filament_999[864](1)

connect filament_999[864](0), filament_999[874](1)

connect filament_999[866](1), filament_999[865](0)

connect filament_999[866](0), filament_999[867](1)

connect filament_999[868](1), filament_999[867](0)

connect filament_999[868](0), filament_999[869](1)

connect filament_999[870](1), filament_999[869](0)

connect filament_999[870](0), filament_999[871](1)

connect filament_999[871](0), filament_999[872](1)

connect filament_999[875](1), filament_999[872](0)

connect filament_999[876](1), filament_999[873](0)

connect filament_999[876](1), filament_999[874](0)

connect filament_999[876](1), filament_999[875](0)

connect filament_999[876](0), filament_999[877](1)

connect filament_999[885](1), filament_999[877](0)

connect filament_999[878](0), filament_999[879](1)

connect filament_999[880](1), filament_999[879](0)

connect filament_999[881](1), filament_999[880](0)

connect filament_999[881](0), filament_999[882](1)

connect filament_999[882](0), filament_999[883](1)

connect filament_999[884](1), filament_999[883](0)

connect filament_999[884](0), filament_999[886](1)

connect filament_999[885](0), filament_999[887](1)

connect filament_999[887](1), filament_999[886](0)

connect filament_999[887](0), filament_999[888](1)

connect filament_999[889](1), filament_999[888](0)

connect filament_999[890](1), filament_999[889](0)

connect filament_999[890](0), filament_999[892](1)

connect filament_999[891](0), filament_999[893](1)

connect filament_999[892](0), filament_999[893](1)

connect filament_999[894](1), filament_999[893](0)

connect filament_999[895](1), filament_999[894](0)

connect filament_999[895](0), filament_999[896](1)

connect filament_999[896](0), filament_999[897](1)

connect filament_999[898](1), filament_999[897](0)

connect filament_999[899](1), filament_999[898](0)

connect filament_999[899](0), filament_999[900](1)

connect filament_999[901](1), filament_999[900](0)

connect filament_999[902](1), filament_999[901](0)

connect filament_999[913](1), filament_999[902](0)

connect filament_999[905](1), filament_999[903](0)

connect filament_999[904](0), filament_999[905](1)

connect filament_999[905](0), filament_999[906](1)

connect filament_999[907](1), filament_999[906](0)

connect filament_999[908](1), filament_999[907](0)

connect filament_999[908](0), filament_999[909](1)

connect filament_999[910](1), filament_999[909](0)

connect filament_999[911](1), filament_999[910](0)

connect filament_999[911](0), filament_999[912](1)

connect filament_999[912](0), filament_999[914](1)

connect filament_999[913](0), filament_999[915](1)

connect filament_999[914](0), filament_999[915](1)

connect filament_999[916](1), filament_999[915](0)

connect filament_999[916](0), filament_999[917](1)

connect filament_999[918](1), filament_999[917](0)

connect filament_999[918](0), filament_999[919](1)

connect filament_999[920](1), filament_999[919](0)

connect filament_999[920](0), filament_999[951](1)

connect filament_999[921](0), filament_999[922](1)

connect filament_999[922](0), filament_999[923](1)

connect filament_999[923](0), filament_999[924](1)

connect filament_999[925](1), filament_999[924](0)

connect filament_999[925](0), filament_999[926](1)

connect filament_999[929](1), filament_999[926](0)

connect filament_999[927](0), filament_999[928](1)

connect filament_999[930](1), filament_999[928](0)

connect filament_999[929](0), filament_999[931](1)

connect filament_999[930](0), filament_999[931](1)

connect filament_999[932](1), filament_999[931](0)

connect filament_999[932](0), filament_999[933](1)

connect filament_999[933](0), filament_999[934](1)

connect filament_999[935](1), filament_999[934](0)

connect filament_999[935](0), filament_999[936](1)

connect filament_999[936](0), filament_999[937](1)

connect filament_999[938](1), filament_999[937](0)

connect filament_999[938](0), filament_999[939](1)

connect filament_999[940](1), filament_999[939](0)

connect filament_999[941](1), filament_999[940](0)

connect filament_999[941](0), filament_999[944](1)

connect filament_999[942](0), filament_999[945](1)

connect filament_999[943](0), filament_999[945](1)

connect filament_999[944](0), filament_999[945](1)

connect filament_999[945](0), filament_999[946](1)

connect filament_999[946](0), filament_999[947](1)

connect filament_999[948](1), filament_999[947](0)

connect filament_999[948](0), filament_999[949](1)

connect filament_999[952](1), filament_999[949](0)

connect filament_999[950](0), filament_999[953](1)

connect filament_999[951](0), filament_999[953](1)

connect filament_999[952](0), filament_999[953](1)

connect filament_999[954](1), filament_999[953](0)

connect filament_999[970](1), filament_999[954](0)

connect filament_999[957](1), filament_999[955](0)

connect filament_999[956](0), filament_999[957](1)

connect filament_999[957](0), filament_999[959](1)

connect filament_999[958](0), filament_999[960](1)

connect filament_999[960](1), filament_999[959](0)

connect filament_999[961](1), filament_999[960](0)

connect filament_999[961](0), filament_999[962](1)

connect filament_999[963](1), filament_999[962](0)

connect filament_999[964](1), filament_999[963](0)

connect filament_999[964](0), filament_999[965](1)

connect filament_999[966](1), filament_999[965](0)

connect filament_999[967](1), filament_999[966](0)

connect filament_999[967](0), filament_999[968](1)

connect filament_999[968](0), filament_999[969](1)

connect filament_999[971](1), filament_999[969](0)

connect filament_999[970](0), filament_999[994](1)

connect filament_999[971](0), filament_999[994](1)

connect filament_999[972](0), filament_999[973](1)

connect filament_999[974](1), filament_999[973](0)

connect filament_999[974](0), filament_999[997](1)

connect filament_999[976](1), filament_999[975](0)

connect filament_999[978](1), filament_999[976](0)

connect filament_999[979](1), filament_999[977](0)

connect filament_999[979](1), filament_999[978](0)

connect filament_999[979](0), filament_999[980](1)

connect filament_999[980](0), filament_999[981](1)

connect filament_999[987](1), filament_999[981](0)

connect filament_999[982](0), filament_999[983](1)

connect filament_999[984](1), filament_999[983](0)

connect filament_999[985](1), filament_999[984](0)

connect filament_999[986](1), filament_999[985](0)

connect filament_999[988](1), filament_999[986](0)

connect filament_999[989](1), filament_999[987](0)

connect filament_999[988](0), filament_999[989](1)

connect filament_999[989](0), filament_999[990](1)

connect filament_999[991](1), filament_999[990](0)

connect filament_999[992](1), filament_999[991](0)

connect filament_999[992](0), filament_999[993](1)

connect filament_999[995](1), filament_999[993](0)

connect filament_999[996](1), filament_999[994](0)

connect filament_999[996](1), filament_999[995](0)

connect filament_999[998](1), filament_999[996](0)

connect filament_999[999](1), filament_999[997](0)

connect filament_999[998](0), filament_999[999](1)

connect filament_999[1000](1), filament_999[999](0)

connect filament_999[1001](1), filament_999[1000](0)

connect filament_999[1002](1), filament_999[1001](0)

connect filament_999[1002](0), filament_999[1004](1)

connect filament_999[1005](1), filament_999[1003](0)

connect filament_999[1005](1), filament_999[1004](0)

connect filament_999[1005](0), filament_999[1200](1)

connect filament_999[1006](0), filament_999[1009](1)

connect filament_999[1007](0), filament_999[1009](1)

connect filament_999[1008](0), filament_999[1009](1)

connect filament_999[1010](1), filament_999[1009](0)

connect filament_999[1010](0), filament_999[1011](1)

connect filament_999[1012](1), filament_999[1011](0)

connect filament_999[1012](0), filament_999[1013](1)

connect filament_999[1014](1), filament_999[1013](0)

connect filament_999[1014](0), filament_999[1015](1)

connect filament_999[1032](1), filament_999[1015](0)

connect filament_999[1017](1), filament_999[1016](0)

connect filament_999[1017](0), filament_999[1018](1)

connect filament_999[1018](0), filament_999[1019](1)

connect filament_999[1019](0), filament_999[1025](1)

connect filament_999[1021](1), filament_999[1020](0)

connect filament_999[1021](0), filament_999[1022](1)

connect filament_999[1022](0), filament_999[1023](1)

connect filament_999[1024](1), filament_999[1023](0)

connect filament_999[1024](0), filament_999[1026](1)

connect filament_999[1027](1), filament_999[1025](0)

connect filament_999[1027](1), filament_999[1026](0)

connect filament_999[1027](0), filament_999[1028](1)

connect filament_999[1028](0), filament_999[1029](1)

connect filament_999[1029](0), filament_999[1030](1)

connect filament_999[1030](0), filament_999[1031](1)

connect filament_999[1033](1), filament_999[1031](0)

connect filament_999[1148](1), filament_999[1032](0)

connect filament_999[1033](0), filament_999[1148](1)

connect filament_999[1035](1), filament_999[1034](0)

connect filament_999[1035](0), filament_999[1037](1)

connect filament_999[1036](0), filament_999[1038](1)

connect filament_999[1038](1), filament_999[1037](0)

connect filament_999[1039](1), filament_999[1038](0)

connect filament_999[1040](1), filament_999[1039](0)

connect filament_999[1041](1), filament_999[1040](0)

connect filament_999[1041](0), filament_999[1042](1)

connect filament_999[1042](0), filament_999[1043](1)

connect filament_999[1043](0), filament_999[1044](1)

connect filament_999[1045](1), filament_999[1044](0)

connect filament_999[1045](0), filament_999[1046](1)

connect filament_999[1046](0), filament_999[1047](1)

connect filament_999[1047](0), filament_999[1048](1)

connect filament_999[1049](1), filament_999[1048](0)

connect filament_999[1050](1), filament_999[1049](0)

connect filament_999[1051](1), filament_999[1050](0)

connect filament_999[1052](1), filament_999[1051](0)

connect filament_999[1052](0), filament_999[1053](1)

connect filament_999[1054](1), filament_999[1053](0)

connect filament_999[1055](1), filament_999[1054](0)

connect filament_999[1055](0), filament_999[1056](1)

connect filament_999[1057](1), filament_999[1056](0)

connect filament_999[1058](1), filament_999[1057](0)

connect filament_999[1058](0), filament_999[1059](1)

connect filament_999[1059](0), filament_999[1060](1)

connect filament_999[1060](0), filament_999[1061](1)

connect filament_999[1061](0), filament_999[1062](1)

connect filament_999[1063](1), filament_999[1062](0)

connect filament_999[1063](0), filament_999[1064](1)

connect filament_999[1064](0), filament_999[1065](1)

connect filament_999[1066](1), filament_999[1065](0)

connect filament_999[1066](0), filament_999[1067](1)

connect filament_999[1067](0), filament_999[1134](1)

connect filament_999[1069](1), filament_999[1068](0)

connect filament_999[1070](1), filament_999[1069](0)

connect filament_999[1070](0), filament_999[1071](1)

connect filament_999[1071](0), filament_999[1072](1)

connect filament_999[1073](1), filament_999[1072](0)

connect filament_999[1073](0), filament_999[1074](1)

connect filament_999[1075](1), filament_999[1074](0)

connect filament_999[1075](0), filament_999[1079](1)

connect filament_999[1076](0), filament_999[1077](1)

connect filament_999[1077](0), filament_999[1078](1)

connect filament_999[1078](0), filament_999[1080](1)

connect filament_999[1116](1), filament_999[1079](0)

connect filament_999[1116](1), filament_999[1080](0)

connect filament_999[1081](0), filament_999[1082](1)

connect filament_999[1083](1), filament_999[1082](0)

connect filament_999[1083](0), filament_999[1084](1)

connect filament_999[1104](1), filament_999[1084](0)

connect filament_999[1086](1), filament_999[1085](0)

connect filament_999[1087](1), filament_999[1086](0)

connect filament_999[1087](0), filament_999[1088](1)

connect filament_999[1088](0), filament_999[1089](1)

connect filament_999[1090](1), filament_999[1089](0)

connect filament_999[1090](0), filament_999[1091](1)

connect filament_999[1092](1), filament_999[1091](0)

connect filament_999[1093](1), filament_999[1092](0)

connect filament_999[1093](0), filament_999[1094](1)

connect filament_999[1095](1), filament_999[1094](0)

connect filament_999[1095](0), filament_999[1096](1)

connect filament_999[1097](1), filament_999[1096](0)

connect filament_999[1097](0), filament_999[1098](1)

connect filament_999[1098](0), filament_999[1102](1)

connect filament_999[1112](1), filament_999[1099](0)

connect filament_999[1100](0), filament_999[1101](1)

connect filament_999[1108](1), filament_999[1101](0)

connect filament_999[1102](0), filament_999[1103](1)

connect filament_999[1105](1), filament_999[1103](0)

connect filament_999[1107](1), filament_999[1104](0)

connect filament_999[1107](1), filament_999[1105](0)

connect filament_999[1109](1), filament_999[1106](0)

connect filament_999[1109](1), filament_999[1107](0)

connect filament_999[1108](0), filament_999[1110](1)

connect filament_999[1109](0), filament_999[1110](1)

connect filament_999[1110](0), filament_999[1111](1)

connect filament_999[1113](1), filament_999[1111](0)

connect filament_999[1112](0), filament_999[1114](1)

connect filament_999[1113](0), filament_999[1114](1)

connect filament_999[1114](0), filament_999[1115](1)

connect filament_999[1115](0), filament_999[1117](1)

connect filament_999[1116](0), filament_999[1118](1)

connect filament_999[1117](0), filament_999[1118](1)

connect filament_999[1119](1), filament_999[1118](0)

connect filament_999[1120](1), filament_999[1119](0)

connect filament_999[1120](0), filament_999[1121](1)

connect filament_999[1122](1), filament_999[1121](0)

connect filament_999[1122](0), filament_999[1123](1)

connect filament_999[1123](0), filament_999[1124](1)

connect filament_999[1125](1), filament_999[1124](0)

connect filament_999[1125](0), filament_999[1127](1)

connect filament_999[1126](0), filament_999[1128](1)

connect filament_999[1127](0), filament_999[1128](1)

connect filament_999[1129](1), filament_999[1128](0)

connect filament_999[1130](1), filament_999[1129](0)

connect filament_999[1130](0), filament_999[1131](1)

connect filament_999[1131](0), filament_999[1132](1)

connect filament_999[1133](1), filament_999[1132](0)

connect filament_999[1135](1), filament_999[1133](0)

connect filament_999[1134](0), filament_999[1136](1)

connect filament_999[1135](0), filament_999[1136](1)

connect filament_999[1136](0), filament_999[1137](1)

connect filament_999[1138](1), filament_999[1137](0)

connect filament_999[1138](0), filament_999[1139](1)

connect filament_999[1139](0), filament_999[1140](1)

connect filament_999[1141](1), filament_999[1140](0)

connect filament_999[1142](1), filament_999[1141](0)

connect filament_999[1143](1), filament_999[1142](0)

connect filament_999[1143](0), filament_999[1144](1)

connect filament_999[1145](1), filament_999[1144](0)

connect filament_999[1145](0), filament_999[1146](1)

connect filament_999[1147](1), filament_999[1146](0)

connect filament_999[1149](1), filament_999[1147](0)

connect filament_999[1148](0), filament_999[1150](1)

connect filament_999[1149](0), filament_999[1150](1)

connect filament_999[1150](0), filament_999[1151](1)

connect filament_999[1151](0), filament_999[1152](1)

connect filament_999[1153](1), filament_999[1152](0)

connect filament_999[1252](1), filament_999[1153](0)

connect filament_999[1154](0), filament_999[1156](1)

connect filament_999[1155](0), filament_999[1156](1)

connect filament_999[1157](1), filament_999[1156](0)

connect filament_999[1157](0), filament_999[1158](1)

connect filament_999[1159](1), filament_999[1158](0)

connect filament_999[1159](0), filament_999[1160](1)

connect filament_999[1161](1), filament_999[1160](0)

connect filament_999[1161](0), filament_999[1162](1)

connect filament_999[1163](1), filament_999[1162](0)

connect filament_999[1166](1), filament_999[1163](0)

connect filament_999[1253](1), filament_999[1164](0)

connect filament_999[1253](1), filament_999[1165](0)

connect filament_999[1166](0), filament_999[1253](1)

connect filament_999[1168](1), filament_999[1167](0)

connect filament_999[1169](1), filament_999[1168](0)

connect filament_999[1169](0), filament_999[1170](1)

connect filament_999[1170](0), filament_999[1171](1)

connect filament_999[1172](1), filament_999[1171](0)

connect filament_999[1172](0), filament_999[1195](1)

connect filament_999[1173](0), filament_999[1174](1)

connect filament_999[1174](0), filament_999[1175](1)

connect filament_999[1176](1), filament_999[1175](0)

connect filament_999[1176](0), filament_999[1177](1)

connect filament_999[1179](1), filament_999[1177](0)

connect filament_999[1180](1), filament_999[1178](0)

connect filament_999[1179](0), filament_999[1180](1)

connect filament_999[1180](0), filament_999[1196](1)

connect filament_999[1181](0), filament_999[1182](1)

connect filament_999[1183](1), filament_999[1182](0)

connect filament_999[1183](0), filament_999[1184](1)

connect filament_999[1184](0), filament_999[1185](1)

connect filament_999[1186](1), filament_999[1185](0)

connect filament_999[1187](1), filament_999[1186](0)

connect filament_999[1187](0), filament_999[1188](1)

connect filament_999[1189](1), filament_999[1188](0)

connect filament_999[1189](0), filament_999[1190](1)

connect filament_999[1190](0), filament_999[1191](1)

connect filament_999[1191](0), filament_999[1192](1)

connect filament_999[1192](0), filament_999[1193](1)

connect filament_999[1197](1), filament_999[1193](0)

connect filament_999[1194](0), filament_999[1198](1)

connect filament_999[1198](1), filament_999[1195](0)

connect filament_999[1198](1), filament_999[1196](0)

connect filament_999[1198](1), filament_999[1197](0)

connect filament_999[1199](1), filament_999[1198](0)

connect filament_999[1199](0), filament_999[1209](1)

connect filament_999[1200](0), filament_999[1201](1)

connect filament_999[1201](0), filament_999[1202](1)

connect filament_999[1203](1), filament_999[1202](0)

connect filament_999[1204](1), filament_999[1203](0)

connect filament_999[1204](0), filament_999[1205](1)

connect filament_999[1205](0), filament_999[1206](1)

connect filament_999[1207](1), filament_999[1206](0)

connect filament_999[1208](1), filament_999[1207](0)

connect filament_999[1208](0), filament_999[1210](1)

connect filament_999[1209](0), filament_999[1211](1)

connect filament_999[1210](0), filament_999[1211](1)

connect filament_999[1212](1), filament_999[1211](0)

connect filament_999[1212](0), filament_999[1223](1)

connect filament_999[1214](1), filament_999[1213](0)

connect filament_999[1214](0), filament_999[1215](1)

connect filament_999[1216](1), filament_999[1215](0)

connect filament_999[1217](1), filament_999[1216](0)

connect filament_999[1218](1), filament_999[1217](0)

connect filament_999[1218](0), filament_999[1219](1)

connect filament_999[1219](0), filament_999[1220](1)

connect filament_999[1220](0), filament_999[1221](1)

connect filament_999[1221](0), filament_999[1222](1)

connect filament_999[1224](1), filament_999[1222](0)

connect filament_999[1225](1), filament_999[1223](0)

connect filament_999[1225](1), filament_999[1224](0)

connect filament_999[1225](0), filament_999[1226](1)

connect filament_999[1226](0), filament_999[1227](1)

connect filament_999[1245](1), filament_999[1227](0)

connect filament_999[1229](1), filament_999[1228](0)

connect filament_999[1229](0), filament_999[1230](1)

connect filament_999[1231](1), filament_999[1230](0)

connect filament_999[1233](1), filament_999[1231](0)

connect filament_999[1232](0), filament_999[1234](1)

connect filament_999[1233](0), filament_999[1234](1)

connect filament_999[1235](1), filament_999[1234](0)

connect filament_999[1235](0), filament_999[1236](1)

connect filament_999[1236](0), filament_999[1237](1)

connect filament_999[1239](1), filament_999[1237](0)

connect filament_999[1238](0), filament_999[1240](1)

connect filament_999[1239](0), filament_999[1240](1)

connect filament_999[1241](1), filament_999[1240](0)

connect filament_999[1242](1), filament_999[1241](0)

connect filament_999[1243](1), filament_999[1242](0)

connect filament_999[1243](0), filament_999[1244](1)

connect filament_999[1246](1), filament_999[1244](0)

connect filament_999[1245](0), filament_999[1247](1)

connect filament_999[1246](0), filament_999[1247](1)

connect filament_999[1247](0), filament_999[1248](1)

connect filament_999[1250](1), filament_999[1248](0)

connect filament_999[1249](0), filament_999[1251](1)

connect filament_999[1250](0), filament_999[1251](1)

connect filament_999[1254](1), filament_999[1251](0)

connect filament_999[1252](0), filament_999[1255](1)

connect filament_999[1253](0), filament_999[1255](1)

connect filament_999[1255](1), filament_999[1254](0)

connect filament_999[1256](1), filament_999[1255](0)

connect filament_999[1257](1), filament_999[1256](0)

connect filament_999[1257](0), filament_999[1258](1)

connect filament_999[1260](1), filament_999[1258](0)

connect filament_999[1259](0), filament_999[1261](1)

connect filament_999[1260](0), filament_999[1261](1)

connect filament_999[1262](1), filament_999[1261](0)

connect filament_999[1263](1), filament_999[1262](0)

connect filament_999[1263](0), filament_999[1264](1)

connect filament_999[1264](0), filament_999[1265](1)

connect filament_999[1266](1), filament_999[1265](0)

connect filament_999[1266](0), filament_999[1267](1)

connect filament_999[1267](0), filament_999[1268](1)

connect filament_999[1268](0), filament_999[1269](1)

connect filament_999[1270](1), filament_999[1269](0)

connect filament_999[1271](1), filament_999[1270](0)

connect filament_999[1272](1), filament_999[1271](0)

connect filament_999[1272](0), filament_999[1273](1)

connect filament_999[1274](1), filament_999[1273](0)

connect filament_999[1274](0), filament_999[1275](1)

connect filament_999[1276](1), filament_999[1275](0)

connect filament_999[1276](0), filament_999[1277](1)
