# Supplementary material for: When complex neuronal structures may not matter
Source: eLife. 2017 Feb 6;6:e23508. doi: 10.7554/eLife.23508 (PMC5323043; doi:10.7554/eLife.23508)
Supplement: Supplementary file 1. — DOI: http://dx.doi.org/10.7554/eLife.23508.020 [file elife-23508-supp1.zip › Neuronal Structures/878_049_GM_firstpass_scaled.hoc]

create filament_999[3018]

filament_999[0] {

  pt3dclear()

  pt3dadd(256.2, 161.04, 49.98,  1.500000)

  pt3dadd(259.128, 203.496, 48.019999999999996,  1.500000)

}

filament_999[1] {

  pt3dclear()

  pt3dadd(256.2, 161.04, 49.98,  1.500000)

  pt3dadd(237.168, 111.264, 44.589999999999996,  1.500000)

}

filament_999[2] {

  pt3dclear()

  pt3dadd(363.804, 408.456, 29.89,  1.500000)

  pt3dadd(359.412, 407.724, 29.89,  1.500000)

}

filament_999[3] {

  pt3dclear()

  pt3dadd(365.268, 403.332, 29.89,  1.500000)

  pt3dadd(363.804, 408.456, 29.89,  1.500000)

}

filament_999[4] {

  pt3dclear()

  pt3dadd(367.464, 390.156, 29.89,  1.500000)

  pt3dadd(366.0, 387.228, 29.89,  1.500000)

}

filament_999[5] {

  pt3dclear()

  pt3dadd(368.19599999999997, 393.084, 29.89,  1.500000)

  pt3dadd(367.464, 390.156, 29.89,  1.500000)

}

filament_999[6] {

  pt3dclear()

  pt3dadd(368.928, 396.012, 29.89,  1.500000)

  pt3dadd(368.19599999999997, 393.084, 29.89,  1.500000)

}

filament_999[7] {

  pt3dclear()

  pt3dadd(368.928, 398.20799999999997, 29.89,  1.500000)

  pt3dadd(368.928, 396.012, 29.89,  1.500000)

}

filament_999[8] {

  pt3dclear()

  pt3dadd(365.268, 398.94, 29.89,  1.500000)

  pt3dadd(365.268, 403.332, 29.89,  1.500000)

}

filament_999[9] {

  pt3dclear()

  pt3dadd(365.268, 398.94, 29.89,  1.500000)

  pt3dadd(368.928, 398.20799999999997, 29.89,  1.500000)

}

filament_999[10] {

  pt3dclear()

  pt3dadd(362.34, 396.012, 29.89,  1.500000)

  pt3dadd(365.268, 398.94, 29.89,  1.500000)

}

filament_999[11] {

  pt3dclear()

  pt3dadd(360.876, 392.352, 29.89,  1.500000)

  pt3dadd(362.34, 396.012, 29.89,  1.500000)

}

filament_999[12] {

  pt3dclear()

  pt3dadd(359.412, 388.692, 29.89,  1.500000)

  pt3dadd(360.876, 392.352, 29.89,  1.500000)

}

filament_999[13] {

  pt3dclear()

  pt3dadd(357.948, 385.032, 29.89,  1.500000)

  pt3dadd(359.412, 388.692, 29.89,  1.500000)

}

filament_999[14] {

  pt3dclear()

  pt3dadd(355.752, 382.104, 29.89,  1.500000)

  pt3dadd(357.948, 385.032, 29.89,  1.500000)

}

filament_999[15] {

  pt3dclear()

  pt3dadd(351.36, 380.64, 29.89,  1.500000)

  pt3dadd(355.752, 382.104, 29.89,  1.500000)

}

filament_999[16] {

  pt3dclear()

  pt3dadd(346.236, 379.908, 29.89,  1.500000)

  pt3dadd(351.36, 380.64, 29.89,  1.500000)

}

filament_999[17] {

  pt3dclear()

  pt3dadd(341.11199999999997, 379.176, 31.36,  1.500000)

  pt3dadd(346.236, 379.908, 29.89,  1.500000)

}

filament_999[18] {

  pt3dclear()

  pt3dadd(336.71999999999997, 378.444, 32.83,  1.500000)

  pt3dadd(341.11199999999997, 379.176, 31.36,  1.500000)

}

filament_999[19] {

  pt3dclear()

  pt3dadd(332.328, 379.176, 34.3,  1.500000)

  pt3dadd(336.71999999999997, 378.444, 32.83,  1.500000)

}

filament_999[20] {

  pt3dclear()

  pt3dadd(328.668, 379.176, 34.3,  1.500000)

  pt3dadd(332.328, 379.176, 34.3,  1.500000)

}

filament_999[21] {

  pt3dclear()

  pt3dadd(325.008, 379.176, 34.3,  1.500000)

  pt3dadd(328.668, 379.176, 34.3,  1.500000)

}

filament_999[22] {

  pt3dclear()

  pt3dadd(321.348, 379.908, 34.3,  1.500000)

  pt3dadd(325.008, 379.176, 34.3,  1.500000)

}

filament_999[23] {

  pt3dclear()

  pt3dadd(316.956, 379.908, 34.3,  1.500000)

  pt3dadd(321.348, 379.908, 34.3,  1.500000)

}

filament_999[24] {

  pt3dclear()

  pt3dadd(312.564, 379.908, 34.3,  1.500000)

  pt3dadd(316.956, 379.908, 34.3,  1.500000)

}

filament_999[25] {

  pt3dclear()

  pt3dadd(308.904, 379.908, 34.3,  1.500000)

  pt3dadd(312.564, 379.908, 34.3,  1.500000)

}

filament_999[26] {

  pt3dclear()

  pt3dadd(305.976, 382.104, 34.3,  1.500000)

  pt3dadd(308.904, 379.908, 34.3,  1.500000)

}

filament_999[27] {

  pt3dclear()

  pt3dadd(440.664, 417.24, 38.71,  1.500000)

  pt3dadd(437.736, 421.632, 40.67,  1.500000)

}

filament_999[28] {

  pt3dclear()

  pt3dadd(437.00399999999996, 412.116, 38.71,  1.500000)

  pt3dadd(440.664, 417.24, 38.71,  1.500000)

}

filament_999[29] {

  pt3dclear()

  pt3dadd(434.808, 406.26, 36.75,  1.500000)

  pt3dadd(437.00399999999996, 412.116, 38.71,  1.500000)

}

filament_999[30] {

  pt3dclear()

  pt3dadd(432.61199999999997, 401.13599999999997, 36.75,  1.500000)

  pt3dadd(434.808, 406.26, 36.75,  1.500000)

}

filament_999[31] {

  pt3dclear()

  pt3dadd(432.61199999999997, 401.13599999999997, 36.75,  1.500000)

  pt3dadd(443.592, 397.476, 36.75,  1.500000)

}

filament_999[32] {

  pt3dclear()

  pt3dadd(428.21999999999997, 399.67199999999997, 36.75,  1.500000)

  pt3dadd(432.61199999999997, 401.13599999999997, 36.75,  1.500000)

}

filament_999[33] {

  pt3dclear()

  pt3dadd(427.488, 393.816, 34.79,  1.500000)

  pt3dadd(428.21999999999997, 399.67199999999997, 36.75,  1.500000)

}

filament_999[34] {

  pt3dclear()

  pt3dadd(423.828, 388.692, 34.79,  1.500000)

  pt3dadd(427.488, 393.816, 34.79,  1.500000)

}

filament_999[35] {

  pt3dclear()

  pt3dadd(421.632, 382.836, 32.83,  1.500000)

  pt3dadd(423.828, 388.692, 34.79,  1.500000)

}

filament_999[36] {

  pt3dclear()

  pt3dadd(420.9, 376.248, 32.83,  1.500000)

  pt3dadd(421.632, 382.836, 32.83,  1.500000)

}

filament_999[37] {

  pt3dclear()

  pt3dadd(417.972, 369.65999999999997, 32.83,  1.500000)

  pt3dadd(420.9, 376.248, 32.83,  1.500000)

}

filament_999[38] {

  pt3dclear()

  pt3dadd(414.312, 363.804, 30.87,  1.500000)

  pt3dadd(417.972, 369.65999999999997, 32.83,  1.500000)

}

filament_999[39] {

  pt3dclear()

  pt3dadd(409.188, 466.284, 35.28,  1.500000)

  pt3dadd(409.92, 471.408, 35.28,  1.500000)

}

filament_999[40] {

  pt3dclear()

  pt3dadd(262.056, 410.652, 35.28,  1.500000)

  pt3dadd(261.324, 414.312, 35.28,  1.500000)

}

filament_999[41] {

  pt3dclear()

  pt3dadd(267.912, 408.456, 35.28,  1.500000)

  pt3dadd(262.056, 410.652, 35.28,  1.500000)

}

filament_999[42] {

  pt3dclear()

  pt3dadd(273.768, 439.932, 35.28,  1.500000)

  pt3dadd(271.572, 437.736, 35.28,  1.500000)

}

filament_999[43] {

  pt3dclear()

  pt3dadd(278.15999999999997, 441.396, 35.28,  1.500000)

  pt3dadd(273.768, 439.932, 35.28,  1.500000)

}

filament_999[44] {

  pt3dclear()

  pt3dadd(410.652, 414.312, 31.849999999999998,  1.500000)

  pt3dadd(408.456, 398.20799999999997, 31.849999999999998,  1.500000)

}

filament_999[45] {

  pt3dclear()

  pt3dadd(410.652, 414.312, 31.849999999999998,  1.500000)

  pt3dadd(413.58, 411.384, 29.89,  1.500000)

}

filament_999[46] {

  pt3dclear()

  pt3dadd(406.26, 418.704, 31.849999999999998,  1.500000)

  pt3dadd(410.652, 414.312, 31.849999999999998,  1.500000)

}

filament_999[47] {

  pt3dclear()

  pt3dadd(397.476, 423.096, 31.849999999999998,  1.500000)

  pt3dadd(406.26, 418.704, 31.849999999999998,  1.500000)

}

filament_999[48] {

  pt3dclear()

  pt3dadd(388.692, 426.756, 31.849999999999998,  1.500000)

  pt3dadd(397.476, 423.096, 31.849999999999998,  1.500000)

}

filament_999[49] {

  pt3dclear()

  pt3dadd(379.176, 431.14799999999997, 33.81,  1.500000)

  pt3dadd(388.692, 426.756, 31.849999999999998,  1.500000)

}

filament_999[50] {

  pt3dclear()

  pt3dadd(346.236, 409.188, 30.38,  1.500000)

  pt3dadd(341.844, 406.992, 30.38,  1.500000)

}

filament_999[51] {

  pt3dclear()

  pt3dadd(348.432, 413.58, 32.339999999999996,  1.500000)

  pt3dadd(346.236, 409.188, 30.38,  1.500000)

}

filament_999[52] {

  pt3dclear()

  pt3dadd(349.164, 417.24, 32.339999999999996,  1.500000)

  pt3dadd(348.432, 413.58, 32.339999999999996,  1.500000)

}

filament_999[53] {

  pt3dclear()

  pt3dadd(349.164, 422.364, 32.339999999999996,  1.500000)

  pt3dadd(349.164, 417.24, 32.339999999999996,  1.500000)

}

filament_999[54] {

  pt3dclear()

  pt3dadd(350.628, 427.488, 32.339999999999996,  1.500000)

  pt3dadd(349.164, 422.364, 32.339999999999996,  1.500000)

}

filament_999[55] {

  pt3dclear()

  pt3dadd(346.968, 430.416, 32.339999999999996,  1.500000)

  pt3dadd(341.844, 434.07599999999996, 32.339999999999996,  1.500000)

}

filament_999[56] {

  pt3dclear()

  pt3dadd(352.824, 431.14799999999997, 32.339999999999996,  1.500000)

  pt3dadd(350.628, 427.488, 32.339999999999996,  1.500000)

}

filament_999[57] {

  pt3dclear()

  pt3dadd(352.824, 431.14799999999997, 32.339999999999996,  1.500000)

  pt3dadd(346.968, 430.416, 32.339999999999996,  1.500000)

}

filament_999[58] {

  pt3dclear()

  pt3dadd(356.484, 432.61199999999997, 32.339999999999996,  1.500000)

  pt3dadd(352.824, 431.14799999999997, 32.339999999999996,  1.500000)

}

filament_999[59] {

  pt3dclear()

  pt3dadd(359.412, 434.07599999999996, 32.339999999999996,  1.500000)

  pt3dadd(356.484, 432.61199999999997, 32.339999999999996,  1.500000)

}

filament_999[60] {

  pt3dclear()

  pt3dadd(341.11199999999997, 447.984, 32.339999999999996,  1.500000)

  pt3dadd(335.988, 450.912, 34.3,  1.500000)

}

filament_999[61] {

  pt3dclear()

  pt3dadd(346.968, 444.324, 32.339999999999996,  1.500000)

  pt3dadd(341.11199999999997, 447.984, 32.339999999999996,  1.500000)

}

filament_999[62] {

  pt3dclear()

  pt3dadd(347.7, 439.932, 32.339999999999996,  1.500000)

  pt3dadd(346.968, 444.324, 32.339999999999996,  1.500000)

}

filament_999[63] {

  pt3dclear()

  pt3dadd(353.556, 441.396, 32.339999999999996,  1.500000)

  pt3dadd(347.7, 439.932, 32.339999999999996,  1.500000)

}

filament_999[64] {

  pt3dclear()

  pt3dadd(360.144, 440.664, 32.339999999999996,  1.500000)

  pt3dadd(353.556, 441.396, 32.339999999999996,  1.500000)

}

filament_999[65] {

  pt3dclear()

  pt3dadd(375.516, 432.61199999999997, 52.92,  1.500000)

  pt3dadd(354.288, 441.396, 52.92,  1.500000)

}

filament_999[66] {

  pt3dclear()

  pt3dadd(373.32, 426.024, 52.92,  1.500000)

  pt3dadd(375.516, 432.61199999999997, 52.92,  1.500000)

}

filament_999[67] {

  pt3dclear()

  pt3dadd(371.12399999999997, 420.168, 51.449999999999996,  1.500000)

  pt3dadd(373.32, 426.024, 52.92,  1.500000)

}

filament_999[68] {

  pt3dclear()

  pt3dadd(359.412, 412.848, 51.449999999999996,  1.500000)

  pt3dadd(371.12399999999997, 420.168, 51.449999999999996,  1.500000)

}

filament_999[69] {

  pt3dclear()

  pt3dadd(359.412, 404.796, 51.449999999999996,  1.500000)

  pt3dadd(359.412, 412.848, 51.449999999999996,  1.500000)

}

filament_999[70] {

  pt3dclear()

  pt3dadd(357.948, 398.94, 51.449999999999996,  1.500000)

  pt3dadd(359.412, 404.796, 51.449999999999996,  1.500000)

}

filament_999[71] {

  pt3dclear()

  pt3dadd(357.948, 391.62, 51.449999999999996,  1.500000)

  pt3dadd(357.948, 398.94, 51.449999999999996,  1.500000)

}

filament_999[72] {

  pt3dclear()

  pt3dadd(360.876, 385.032, 48.51,  1.500000)

  pt3dadd(357.948, 391.62, 51.449999999999996,  1.500000)

}

filament_999[73] {

  pt3dclear()

  pt3dadd(367.464, 379.176, 48.51,  1.500000)

  pt3dadd(360.876, 385.032, 48.51,  1.500000)

}

filament_999[74] {

  pt3dclear()

  pt3dadd(363.804, 375.516, 48.51,  1.500000)

  pt3dadd(367.464, 379.176, 48.51,  1.500000)

}

filament_999[75] {

  pt3dclear()

  pt3dadd(357.948, 370.392, 46.55,  1.500000)

  pt3dadd(363.804, 375.516, 48.51,  1.500000)

}

filament_999[76] {

  pt3dclear()

  pt3dadd(354.288, 365.268, 46.55,  1.500000)

  pt3dadd(357.948, 370.392, 46.55,  1.500000)

}

filament_999[77] {

  pt3dclear()

  pt3dadd(348.432, 362.34, 44.1,  1.500000)

  pt3dadd(354.288, 365.268, 46.55,  1.500000)

}

filament_999[78] {

  pt3dclear()

  pt3dadd(342.57599999999996, 356.484, 44.1,  1.500000)

  pt3dadd(348.432, 362.34, 44.1,  1.500000)

}

filament_999[79] {

  pt3dclear()

  pt3dadd(335.988, 352.092, 42.63,  1.500000)

  pt3dadd(342.57599999999996, 356.484, 44.1,  1.500000)

}

filament_999[80] {

  pt3dclear()

  pt3dadd(327.204, 348.432, 42.63,  1.500000)

  pt3dadd(335.988, 352.092, 42.63,  1.500000)

}

filament_999[81] {

  pt3dclear()

  pt3dadd(319.152, 342.57599999999996, 42.63,  1.500000)

  pt3dadd(327.204, 348.432, 42.63,  1.500000)

}

filament_999[82] {

  pt3dclear()

  pt3dadd(315.492, 335.988, 42.63,  1.500000)

  pt3dadd(319.152, 342.57599999999996, 42.63,  1.500000)

}

filament_999[83] {

  pt3dclear()

  pt3dadd(314.028, 329.4, 40.18,  1.500000)

  pt3dadd(315.492, 335.988, 42.63,  1.500000)

}

filament_999[84] {

  pt3dclear()

  pt3dadd(308.17199999999997, 324.276, 40.18,  1.500000)

  pt3dadd(314.028, 329.4, 40.18,  1.500000)

}

filament_999[85] {

  pt3dclear()

  pt3dadd(313.296, 317.688, 38.71,  1.500000)

  pt3dadd(308.17199999999997, 324.276, 40.18,  1.500000)

}

filament_999[86] {

  pt3dclear()

  pt3dadd(320.616, 314.028, 38.71,  1.500000)

  pt3dadd(313.296, 317.688, 38.71,  1.500000)

}

filament_999[87] {

  pt3dclear()

  pt3dadd(332.328, 308.17199999999997, 36.75,  1.500000)

  pt3dadd(320.616, 314.028, 38.71,  1.500000)

}

filament_999[88] {

  pt3dclear()

  pt3dadd(341.11199999999997, 305.976, 38.71,  1.500000)

  pt3dadd(332.328, 308.17199999999997, 36.75,  1.500000)

}

filament_999[89] {

  pt3dclear()

  pt3dadd(349.896, 306.70799999999997, 38.71,  1.500000)

  pt3dadd(341.11199999999997, 305.976, 38.71,  1.500000)

}

filament_999[90] {

  pt3dclear()

  pt3dadd(361.608, 307.44, 38.71,  1.500000)

  pt3dadd(349.896, 306.70799999999997, 38.71,  1.500000)

}

filament_999[91] {

  pt3dclear()

  pt3dadd(372.58799999999997, 306.70799999999997, 38.71,  1.500000)

  pt3dadd(361.608, 307.44, 38.71,  1.500000)

}

filament_999[92] {

  pt3dclear()

  pt3dadd(382.104, 307.44, 38.71,  1.500000)

  pt3dadd(372.58799999999997, 306.70799999999997, 38.71,  1.500000)

}

filament_999[93] {

  pt3dclear()

  pt3dadd(391.62, 309.63599999999997, 38.71,  1.500000)

  pt3dadd(382.104, 307.44, 38.71,  1.500000)

}

filament_999[94] {

  pt3dclear()

  pt3dadd(400.404, 311.832, 38.71,  1.500000)

  pt3dadd(391.62, 309.63599999999997, 38.71,  1.500000)

}

filament_999[95] {

  pt3dclear()

  pt3dadd(409.188, 315.492, 38.71,  1.500000)

  pt3dadd(400.404, 311.832, 38.71,  1.500000)

}

filament_999[96] {

  pt3dclear()

  pt3dadd(409.188, 396.74399999999997, 19.11,  1.500000)

  pt3dadd(404.796, 400.404, 19.11,  1.500000)

}

filament_999[97] {

  pt3dclear()

  pt3dadd(415.776, 392.352, 19.11,  1.500000)

  pt3dadd(409.188, 396.74399999999997, 19.11,  1.500000)

}

filament_999[98] {

  pt3dclear()

  pt3dadd(421.632, 388.692, 19.11,  1.500000)

  pt3dadd(415.776, 392.352, 19.11,  1.500000)

}

filament_999[99] {

  pt3dclear()

  pt3dadd(425.292, 392.352, 19.11,  1.500000)

  pt3dadd(421.632, 388.692, 19.11,  1.500000)

}

filament_999[100] {

  pt3dclear()

  pt3dadd(426.024, 406.992, 19.11,  1.500000)

  pt3dadd(426.024, 410.652, 19.11,  1.500000)

}

filament_999[101] {

  pt3dclear()

  pt3dadd(426.024, 400.404, 19.11,  1.500000)

  pt3dadd(426.024, 406.992, 19.11,  1.500000)

}

filament_999[102] {

  pt3dclear()

  pt3dadd(428.21999999999997, 395.28, 19.11,  1.500000)

  pt3dadd(425.292, 392.352, 19.11,  1.500000)

}

filament_999[103] {

  pt3dclear()

  pt3dadd(428.21999999999997, 395.28, 19.11,  1.500000)

  pt3dadd(426.024, 400.404, 19.11,  1.500000)

}

filament_999[104] {

  pt3dclear()

  pt3dadd(430.416, 390.888, 19.11,  1.500000)

  pt3dadd(428.21999999999997, 395.28, 19.11,  1.500000)

}

filament_999[105] {

  pt3dclear()

  pt3dadd(428.952, 387.96, 22.05,  1.500000)

  pt3dadd(430.416, 390.888, 19.11,  1.500000)

}

filament_999[106] {

  pt3dclear()

  pt3dadd(426.024, 391.62, 25.48,  1.500000)

  pt3dadd(428.952, 387.96, 22.05,  1.500000)

}

filament_999[107] {

  pt3dclear()

  pt3dadd(421.632, 393.816, 28.91,  1.500000)

  pt3dadd(426.024, 391.62, 25.48,  1.500000)

}

filament_999[108] {

  pt3dclear()

  pt3dadd(415.776, 395.28, 28.91,  1.500000)

  pt3dadd(421.632, 393.816, 28.91,  1.500000)

}

filament_999[109] {

  pt3dclear()

  pt3dadd(402.59999999999997, 363.804, 28.419999999999998,  1.500000)

  pt3dadd(414.312, 363.804, 30.87,  1.500000)

}

filament_999[110] {

  pt3dclear()

  pt3dadd(402.59999999999997, 363.804, 28.419999999999998,  1.500000)

  pt3dadd(396.012, 360.144, 28.419999999999998,  1.500000)

}

filament_999[111] {

  pt3dclear()

  pt3dadd(409.92, 375.516, 27.93,  1.500000)

  pt3dadd(404.796, 367.464, 28.419999999999998,  1.500000)

}

filament_999[112] {

  pt3dclear()

  pt3dadd(409.92, 382.836, 27.93,  1.500000)

  pt3dadd(409.92, 375.516, 27.93,  1.500000)

}

filament_999[113] {

  pt3dclear()

  pt3dadd(410.652, 389.424, 29.89,  1.500000)

  pt3dadd(409.92, 382.836, 27.93,  1.500000)

}

filament_999[114] {

  pt3dclear()

  pt3dadd(408.456, 398.20799999999997, 31.849999999999998,  1.500000)

  pt3dadd(415.776, 395.28, 28.91,  1.500000)

}

filament_999[115] {

  pt3dclear()

  pt3dadd(408.456, 398.20799999999997, 31.849999999999998,  1.500000)

  pt3dadd(410.652, 389.424, 29.89,  1.500000)

}

filament_999[116] {

  pt3dclear()

  pt3dadd(414.312, 404.796, 35.769999999999996,  1.500000)

  pt3dadd(408.456, 398.20799999999997, 31.849999999999998,  1.500000)

}

filament_999[117] {

  pt3dclear()

  pt3dadd(417.972, 414.312, 37.24,  1.500000)

  pt3dadd(414.312, 404.796, 35.769999999999996,  1.500000)

}

filament_999[118] {

  pt3dclear()

  pt3dadd(421.632, 421.632, 40.67,  1.500000)

  pt3dadd(417.972, 414.312, 37.24,  1.500000)

}

filament_999[119] {

  pt3dclear()

  pt3dadd(412.848, 426.024, 42.63,  1.500000)

  pt3dadd(421.632, 421.632, 40.67,  1.500000)

}

filament_999[120] {

  pt3dclear()

  pt3dadd(218.868, 388.692, 48.51,  1.500000)

  pt3dadd(213.744, 387.228, 50.96,  1.500000)

}

filament_999[121] {

  pt3dclear()

  pt3dadd(223.26, 394.548, 48.51,  1.500000)

  pt3dadd(218.868, 388.692, 48.51,  1.500000)

}

filament_999[122] {

  pt3dclear()

  pt3dadd(224.724, 403.332, 48.51,  1.500000)

  pt3dadd(223.26, 394.548, 48.51,  1.500000)

}

filament_999[123] {

  pt3dclear()

  pt3dadd(227.652, 410.652, 48.51,  1.500000)

  pt3dadd(224.724, 403.332, 48.51,  1.500000)

}

filament_999[124] {

  pt3dclear()

  pt3dadd(231.31199999999998, 417.24, 48.51,  1.500000)

  pt3dadd(227.652, 410.652, 48.51,  1.500000)

}

filament_999[125] {

  pt3dclear()

  pt3dadd(234.972, 423.096, 48.51,  1.500000)

  pt3dadd(231.31199999999998, 417.24, 48.51,  1.500000)

}

filament_999[126] {

  pt3dclear()

  pt3dadd(239.364, 428.21999999999997, 48.51,  1.500000)

  pt3dadd(234.972, 423.096, 48.51,  1.500000)

}

filament_999[127] {

  pt3dclear()

  pt3dadd(244.488, 433.344, 48.51,  1.500000)

  pt3dadd(239.364, 428.21999999999997, 48.51,  1.500000)

}

filament_999[128] {

  pt3dclear()

  pt3dadd(251.808, 437.00399999999996, 48.51,  1.500000)

  pt3dadd(244.488, 433.344, 48.51,  1.500000)

}

filament_999[129] {

  pt3dclear()

  pt3dadd(262.788, 439.2, 48.51,  1.500000)

  pt3dadd(251.808, 437.00399999999996, 48.51,  1.500000)

}

filament_999[130] {

  pt3dclear()

  pt3dadd(270.108, 442.86, 50.47,  1.500000)

  pt3dadd(262.788, 439.2, 48.51,  1.500000)

}

filament_999[131] {

  pt3dclear()

  pt3dadd(280.356, 447.252, 50.47,  1.500000)

  pt3dadd(270.108, 442.86, 50.47,  1.500000)

}

filament_999[132] {

  pt3dclear()

  pt3dadd(292.068, 448.716, 52.43,  1.500000)

  pt3dadd(280.356, 447.252, 50.47,  1.500000)

}

filament_999[133] {

  pt3dclear()

  pt3dadd(303.78, 450.18, 54.39,  1.500000)

  pt3dadd(292.068, 448.716, 52.43,  1.500000)

}

filament_999[134] {

  pt3dclear()

  pt3dadd(314.76, 451.644, 54.39,  1.500000)

  pt3dadd(303.78, 450.18, 54.39,  1.500000)

}

filament_999[135] {

  pt3dclear()

  pt3dadd(325.008, 455.304, 54.39,  1.500000)

  pt3dadd(314.76, 451.644, 54.39,  1.500000)

}

filament_999[136] {

  pt3dclear()

  pt3dadd(335.988, 458.964, 54.39,  1.500000)

  pt3dadd(325.008, 455.304, 54.39,  1.500000)

}

filament_999[137] {

  pt3dclear()

  pt3dadd(347.7, 458.23199999999997, 54.39,  1.500000)

  pt3dadd(335.988, 458.964, 54.39,  1.500000)

}

filament_999[138] {

  pt3dclear()

  pt3dadd(357.948, 450.18, 54.39,  1.500000)

  pt3dadd(347.7, 458.23199999999997, 54.39,  1.500000)

}

filament_999[139] {

  pt3dclear()

  pt3dadd(369.65999999999997, 446.52, 51.94,  1.500000)

  pt3dadd(357.948, 450.18, 54.39,  1.500000)

}

filament_999[140] {

  pt3dclear()

  pt3dadd(380.64, 445.056, 49.49,  1.500000)

  pt3dadd(369.65999999999997, 446.52, 51.94,  1.500000)

}

filament_999[141] {

  pt3dclear()

  pt3dadd(388.692, 442.86, 49.49,  1.500000)

  pt3dadd(380.64, 445.056, 49.49,  1.500000)

}

filament_999[142] {

  pt3dclear()

  pt3dadd(396.74399999999997, 439.932, 47.04,  1.500000)

  pt3dadd(388.692, 442.86, 49.49,  1.500000)

}

filament_999[143] {

  pt3dclear()

  pt3dadd(401.13599999999997, 434.808, 47.04,  1.500000)

  pt3dadd(396.74399999999997, 439.932, 47.04,  1.500000)

}

filament_999[144] {

  pt3dclear()

  pt3dadd(266.448, 306.70799999999997, 21.56,  1.500000)

  pt3dadd(264.984, 311.832, 24.99,  1.500000)

}

filament_999[145] {

  pt3dclear()

  pt3dadd(270.84, 303.78, 20.09,  1.500000)

  pt3dadd(266.448, 306.70799999999997, 21.56,  1.500000)

}

filament_999[146] {

  pt3dclear()

  pt3dadd(277.428, 290.604, 15.68,  1.500000)

  pt3dadd(266.448, 294.264, 15.68,  1.500000)

}

filament_999[147] {

  pt3dclear()

  pt3dadd(280.356, 294.996, 18.62,  1.500000)

  pt3dadd(277.428, 290.604, 15.68,  1.500000)

}

filament_999[148] {

  pt3dclear()

  pt3dadd(278.15999999999997, 299.388, 18.62,  1.500000)

  pt3dadd(280.356, 294.996, 18.62,  1.500000)

}

filament_999[149] {

  pt3dclear()

  pt3dadd(278.15999999999997, 305.24399999999997, 20.09,  1.500000)

  pt3dadd(270.84, 303.78, 20.09,  1.500000)

}

filament_999[150] {

  pt3dclear()

  pt3dadd(278.15999999999997, 305.24399999999997, 20.09,  1.500000)

  pt3dadd(278.15999999999997, 299.388, 18.62,  1.500000)

}

filament_999[151] {

  pt3dclear()

  pt3dadd(284.016, 307.44, 20.09,  1.500000)

  pt3dadd(278.15999999999997, 305.24399999999997, 20.09,  1.500000)

}

filament_999[152] {

  pt3dclear()

  pt3dadd(289.14, 310.368, 20.09,  1.500000)

  pt3dadd(284.016, 307.44, 20.09,  1.500000)

}

filament_999[153] {

  pt3dclear()

  pt3dadd(295.728, 313.296, 20.09,  1.500000)

  pt3dadd(289.14, 310.368, 20.09,  1.500000)

}

filament_999[154] {

  pt3dclear()

  pt3dadd(300.852, 316.224, 20.09,  1.500000)

  pt3dadd(295.728, 313.296, 20.09,  1.500000)

}

filament_999[155] {

  pt3dclear()

  pt3dadd(305.24399999999997, 316.224, 17.64,  1.500000)

  pt3dadd(300.852, 316.224, 20.09,  1.500000)

}

filament_999[156] {

  pt3dclear()

  pt3dadd(305.24399999999997, 316.224, 17.64,  1.500000)

  pt3dadd(297.924, 322.08, 16.66,  1.500000)

}

filament_999[157] {

  pt3dclear()

  pt3dadd(314.76, 316.956, 17.64,  1.500000)

  pt3dadd(305.24399999999997, 316.224, 17.64,  1.500000)

}

filament_999[158] {

  pt3dclear()

  pt3dadd(320.616, 319.152, 17.64,  1.500000)

  pt3dadd(314.76, 316.956, 17.64,  1.500000)

}

filament_999[159] {

  pt3dclear()

  pt3dadd(324.276, 323.544, 18.13,  1.500000)

  pt3dadd(320.616, 319.152, 17.64,  1.500000)

}

filament_999[160] {

  pt3dclear()

  pt3dadd(327.936, 315.492, 15.68,  1.500000)

  pt3dadd(324.276, 323.544, 18.13,  1.500000)

}

filament_999[161] {

  pt3dclear()

  pt3dadd(330.864, 308.17199999999997, 13.23,  1.500000)

  pt3dadd(327.936, 315.492, 15.68,  1.500000)

}

filament_999[162] {

  pt3dclear()

  pt3dadd(339.64799999999997, 302.316, 10.78,  1.500000)

  pt3dadd(349.896, 301.584, 11.76,  1.500000)

}

filament_999[163] {

  pt3dclear()

  pt3dadd(333.06, 303.048, 10.78,  1.500000)

  pt3dadd(330.864, 308.17199999999997, 13.23,  1.500000)

}

filament_999[164] {

  pt3dclear()

  pt3dadd(333.06, 303.048, 10.78,  1.500000)

  pt3dadd(339.64799999999997, 302.316, 10.78,  1.500000)

}

filament_999[165] {

  pt3dclear()

  pt3dadd(327.204, 302.316, 10.78,  1.500000)

  pt3dadd(333.06, 303.048, 10.78,  1.500000)

}

filament_999[166] {

  pt3dclear()

  pt3dadd(322.08, 298.656, 10.78,  1.500000)

  pt3dadd(327.204, 302.316, 10.78,  1.500000)

}

filament_999[167] {

  pt3dclear()

  pt3dadd(315.492, 297.924, 10.78,  1.500000)

  pt3dadd(322.08, 298.656, 10.78,  1.500000)

}

filament_999[168] {

  pt3dclear()

  pt3dadd(229.11599999999999, 357.948, 25.48,  1.500000)

  pt3dadd(231.31199999999998, 362.34, 25.48,  1.500000)

}

filament_999[169] {

  pt3dclear()

  pt3dadd(226.92, 354.288, 25.48,  1.500000)

  pt3dadd(229.11599999999999, 357.948, 25.48,  1.500000)

}

filament_999[170] {

  pt3dclear()

  pt3dadd(226.188, 350.628, 25.48,  1.500000)

  pt3dadd(226.92, 354.288, 25.48,  1.500000)

}

filament_999[171] {

  pt3dclear()

  pt3dadd(229.84799999999998, 348.432, 25.48,  1.500000)

  pt3dadd(226.188, 350.628, 25.48,  1.500000)

}

filament_999[172] {

  pt3dclear()

  pt3dadd(235.704, 349.164, 25.48,  1.500000)

  pt3dadd(229.84799999999998, 348.432, 25.48,  1.500000)

}

filament_999[173] {

  pt3dclear()

  pt3dadd(244.488, 348.432, 25.48,  1.500000)

  pt3dadd(235.704, 349.164, 25.48,  1.500000)

}

filament_999[174] {

  pt3dclear()

  pt3dadd(250.344, 346.236, 25.48,  1.500000)

  pt3dadd(244.488, 348.432, 25.48,  1.500000)

}

filament_999[175] {

  pt3dclear()

  pt3dadd(282.552, 393.084, 38.22,  1.500000)

  pt3dadd(279.62399999999997, 400.404, 43.12,  1.500000)

}

filament_999[176] {

  pt3dclear()

  pt3dadd(283.284, 381.372, 32.83,  1.500000)

  pt3dadd(282.552, 393.084, 38.22,  1.500000)

}

filament_999[177] {

  pt3dclear()

  pt3dadd(286.212, 369.65999999999997, 28.419999999999998,  1.500000)

  pt3dadd(283.284, 381.372, 32.83,  1.500000)

}

filament_999[178] {

  pt3dclear()

  pt3dadd(319.152, 340.38, 23.52,  1.500000)

  pt3dadd(322.08, 339.64799999999997, 18.13,  1.500000)

}

filament_999[179] {

  pt3dclear()

  pt3dadd(311.832, 347.7, 24.99,  1.500000)

  pt3dadd(319.152, 340.38, 23.52,  1.500000)

}

filament_999[180] {

  pt3dclear()

  pt3dadd(303.78, 352.092, 24.99,  1.500000)

  pt3dadd(311.832, 347.7, 24.99,  1.500000)

}

filament_999[181] {

  pt3dclear()

  pt3dadd(295.728, 356.484, 24.99,  1.500000)

  pt3dadd(303.78, 352.092, 24.99,  1.500000)

}

filament_999[182] {

  pt3dclear()

  pt3dadd(289.872, 360.876, 24.99,  1.500000)

  pt3dadd(286.212, 369.65999999999997, 28.419999999999998,  1.500000)

}

filament_999[183] {

  pt3dclear()

  pt3dadd(289.872, 360.876, 24.99,  1.500000)

  pt3dadd(295.728, 356.484, 24.99,  1.500000)

}

filament_999[184] {

  pt3dclear()

  pt3dadd(284.016, 359.412, 24.99,  1.500000)

  pt3dadd(289.872, 360.876, 24.99,  1.500000)

}

filament_999[185] {

  pt3dclear()

  pt3dadd(278.892, 355.752, 24.99,  1.500000)

  pt3dadd(284.016, 359.412, 24.99,  1.500000)

}

filament_999[186] {

  pt3dclear()

  pt3dadd(273.768, 352.824, 24.99,  1.500000)

  pt3dadd(278.892, 355.752, 24.99,  1.500000)

}

filament_999[187] {

  pt3dclear()

  pt3dadd(269.376, 349.164, 24.99,  1.500000)

  pt3dadd(273.768, 352.824, 24.99,  1.500000)

}

filament_999[188] {

  pt3dclear()

  pt3dadd(263.52, 347.7, 24.99,  1.500000)

  pt3dadd(269.376, 349.164, 24.99,  1.500000)

}

filament_999[189] {

  pt3dclear()

  pt3dadd(347.7, 352.092, 23.52,  1.500000)

  pt3dadd(346.968, 347.7, 23.52,  1.500000)

}

filament_999[190] {

  pt3dclear()

  pt3dadd(353.556, 355.752, 23.52,  1.500000)

  pt3dadd(347.7, 352.092, 23.52,  1.500000)

}

filament_999[191] {

  pt3dclear()

  pt3dadd(359.412, 359.412, 23.52,  1.500000)

  pt3dadd(353.556, 355.752, 23.52,  1.500000)

}

filament_999[192] {

  pt3dclear()

  pt3dadd(366.0, 360.876, 23.52,  1.500000)

  pt3dadd(359.412, 359.412, 23.52,  1.500000)

}

filament_999[193] {

  pt3dclear()

  pt3dadd(372.58799999999997, 362.34, 23.52,  1.500000)

  pt3dadd(366.0, 360.876, 23.52,  1.500000)

}

filament_999[194] {

  pt3dclear()

  pt3dadd(379.176, 363.804, 23.52,  1.500000)

  pt3dadd(372.58799999999997, 362.34, 23.52,  1.500000)

}

filament_999[195] {

  pt3dclear()

  pt3dadd(385.032, 366.0, 23.52,  1.500000)

  pt3dadd(379.176, 363.804, 23.52,  1.500000)

}

filament_999[196] {

  pt3dclear()

  pt3dadd(387.96, 370.392, 23.52,  1.500000)

  pt3dadd(385.032, 366.0, 23.52,  1.500000)

}

filament_999[197] {

  pt3dclear()

  pt3dadd(391.62, 374.784, 23.52,  1.500000)

  pt3dadd(387.96, 370.392, 23.52,  1.500000)

}

filament_999[198] {

  pt3dclear()

  pt3dadd(263.52, 400.404, 49.0,  1.500000)

  pt3dadd(272.304, 401.868, 43.12,  1.500000)

}

filament_999[199] {

  pt3dclear()

  pt3dadd(255.468, 398.94, 52.43,  1.500000)

  pt3dadd(263.52, 400.404, 49.0,  1.500000)

}

filament_999[200] {

  pt3dclear()

  pt3dadd(245.22, 398.94, 52.43,  1.500000)

  pt3dadd(255.468, 398.94, 52.43,  1.500000)

}

filament_999[201] {

  pt3dclear()

  pt3dadd(234.972, 400.404, 52.43,  1.500000)

  pt3dadd(245.22, 398.94, 52.43,  1.500000)

}

filament_999[202] {

  pt3dclear()

  pt3dadd(226.92, 401.868, 52.43,  1.500000)

  pt3dadd(234.972, 400.404, 52.43,  1.500000)

}

filament_999[203] {

  pt3dclear()

  pt3dadd(224.724, 404.796, 52.43,  1.500000)

  pt3dadd(226.92, 401.868, 52.43,  1.500000)

}

filament_999[204] {

  pt3dclear()

  pt3dadd(226.92, 409.188, 52.43,  1.500000)

  pt3dadd(224.724, 404.796, 52.43,  1.500000)

}

filament_999[205] {

  pt3dclear()

  pt3dadd(229.11599999999999, 413.58, 52.43,  1.500000)

  pt3dadd(226.92, 409.188, 52.43,  1.500000)

}

filament_999[206] {

  pt3dclear()

  pt3dadd(231.31199999999998, 417.972, 52.43,  1.500000)

  pt3dadd(229.11599999999999, 413.58, 52.43,  1.500000)

}

filament_999[207] {

  pt3dclear()

  pt3dadd(232.77599999999998, 422.364, 52.43,  1.500000)

  pt3dadd(231.31199999999998, 417.972, 52.43,  1.500000)

}

filament_999[208] {

  pt3dclear()

  pt3dadd(236.436, 425.292, 52.43,  1.500000)

  pt3dadd(232.77599999999998, 422.364, 52.43,  1.500000)

}

filament_999[209] {

  pt3dclear()

  pt3dadd(240.096, 428.21999999999997, 52.43,  1.500000)

  pt3dadd(236.436, 425.292, 52.43,  1.500000)

}

filament_999[210] {

  pt3dclear()

  pt3dadd(243.024, 432.61199999999997, 52.43,  1.500000)

  pt3dadd(240.096, 428.21999999999997, 52.43,  1.500000)

}

filament_999[211] {

  pt3dclear()

  pt3dadd(246.684, 437.00399999999996, 52.43,  1.500000)

  pt3dadd(243.024, 432.61199999999997, 52.43,  1.500000)

}

filament_999[212] {

  pt3dclear()

  pt3dadd(496.296, 423.096, 29.89,  1.500000)

  pt3dadd(491.17199999999997, 430.416, 29.89,  1.500000)

}

filament_999[213] {

  pt3dclear()

  pt3dadd(488.24399999999997, 421.632, 29.89,  1.500000)

  pt3dadd(496.296, 423.096, 29.89,  1.500000)

}

filament_999[214] {

  pt3dclear()

  pt3dadd(482.388, 417.972, 29.89,  1.500000)

  pt3dadd(488.24399999999997, 421.632, 29.89,  1.500000)

}

filament_999[215] {

  pt3dclear()

  pt3dadd(480.924, 412.848, 29.89,  1.500000)

  pt3dadd(482.388, 417.972, 29.89,  1.500000)

}

filament_999[216] {

  pt3dclear()

  pt3dadd(480.924, 406.992, 29.89,  1.500000)

  pt3dadd(480.924, 412.848, 29.89,  1.500000)

}

filament_999[217] {

  pt3dclear()

  pt3dadd(480.924, 401.868, 29.89,  1.500000)

  pt3dadd(480.924, 406.992, 29.89,  1.500000)

}

filament_999[218] {

  pt3dclear()

  pt3dadd(480.924, 396.74399999999997, 29.89,  1.500000)

  pt3dadd(480.924, 401.868, 29.89,  1.500000)

}

filament_999[219] {

  pt3dclear()

  pt3dadd(477.264, 393.084, 29.89,  1.500000)

  pt3dadd(480.924, 396.74399999999997, 29.89,  1.500000)

}

filament_999[220] {

  pt3dclear()

  pt3dadd(471.408, 390.888, 29.89,  1.500000)

  pt3dadd(477.264, 393.084, 29.89,  1.500000)

}

filament_999[221] {

  pt3dclear()

  pt3dadd(464.82, 390.156, 29.89,  1.500000)

  pt3dadd(471.408, 390.888, 29.89,  1.500000)

}

filament_999[222] {

  pt3dclear()

  pt3dadd(461.15999999999997, 387.96, 29.89,  1.500000)

  pt3dadd(464.82, 390.156, 29.89,  1.500000)

}

filament_999[223] {

  pt3dclear()

  pt3dadd(460.428, 382.836, 30.87,  1.500000)

  pt3dadd(461.15999999999997, 387.96, 29.89,  1.500000)

}

filament_999[224] {

  pt3dclear()

  pt3dadd(460.428, 379.176, 30.87,  1.500000)

  pt3dadd(460.428, 382.836, 30.87,  1.500000)

}

filament_999[225] {

  pt3dclear()

  pt3dadd(463.356, 374.05199999999996, 30.87,  1.500000)

  pt3dadd(460.428, 379.176, 30.87,  1.500000)

}

filament_999[226] {

  pt3dclear()

  pt3dadd(466.284, 371.856, 30.87,  1.500000)

  pt3dadd(467.01599999999996, 376.98, 30.87,  1.500000)

}

filament_999[227] {

  pt3dclear()

  pt3dadd(465.55199999999996, 366.73199999999997, 30.87,  1.500000)

  pt3dadd(463.356, 374.05199999999996, 30.87,  1.500000)

}

filament_999[228] {

  pt3dclear()

  pt3dadd(465.55199999999996, 366.73199999999997, 30.87,  1.500000)

  pt3dadd(466.284, 371.856, 30.87,  1.500000)

}

filament_999[229] {

  pt3dclear()

  pt3dadd(464.82, 360.876, 30.87,  1.500000)

  pt3dadd(465.55199999999996, 366.73199999999997, 30.87,  1.500000)

}

filament_999[230] {

  pt3dclear()

  pt3dadd(461.15999999999997, 356.484, 30.87,  1.500000)

  pt3dadd(464.82, 360.876, 30.87,  1.500000)

}

filament_999[231] {

  pt3dclear()

  pt3dadd(458.964, 351.36, 30.87,  1.500000)

  pt3dadd(461.15999999999997, 356.484, 30.87,  1.500000)

}

filament_999[232] {

  pt3dclear()

  pt3dadd(456.768, 346.236, 30.87,  1.500000)

  pt3dadd(458.964, 351.36, 30.87,  1.500000)

}

filament_999[233] {

  pt3dclear()

  pt3dadd(453.84, 342.57599999999996, 30.87,  1.500000)

  pt3dadd(456.768, 346.236, 30.87,  1.500000)

}

filament_999[234] {

  pt3dclear()

  pt3dadd(450.18, 341.11199999999997, 30.87,  1.500000)

  pt3dadd(453.84, 342.57599999999996, 30.87,  1.500000)

}

filament_999[235] {

  pt3dclear()

  pt3dadd(447.252, 337.452, 29.4,  1.500000)

  pt3dadd(450.18, 341.11199999999997, 30.87,  1.500000)

}

filament_999[236] {

  pt3dclear()

  pt3dadd(446.52, 333.06, 27.93,  1.500000)

  pt3dadd(447.252, 337.452, 29.4,  1.500000)

}

filament_999[237] {

  pt3dclear()

  pt3dadd(445.056, 329.4, 27.93,  1.500000)

  pt3dadd(446.52, 333.06, 27.93,  1.500000)

}

filament_999[238] {

  pt3dclear()

  pt3dadd(441.396, 327.936, 25.48,  1.500000)

  pt3dadd(445.056, 329.4, 27.93,  1.500000)

}

filament_999[239] {

  pt3dclear()

  pt3dadd(434.808, 329.4, 25.48,  1.500000)

  pt3dadd(441.396, 327.936, 25.48,  1.500000)

}

filament_999[240] {

  pt3dclear()

  pt3dadd(417.972, 344.04, 23.52,  1.500000)

  pt3dadd(411.384, 347.7, 18.62,  1.500000)

}

filament_999[241] {

  pt3dclear()

  pt3dadd(423.828, 334.524, 23.52,  1.500000)

  pt3dadd(417.972, 344.04, 23.52,  1.500000)

}

filament_999[242] {

  pt3dclear()

  pt3dadd(449.448, 416.508, 21.56,  1.500000)

  pt3dadd(445.788, 422.364, 21.56,  1.500000)

}

filament_999[243] {

  pt3dclear()

  pt3dadd(454.572, 412.848, 21.56,  1.500000)

  pt3dadd(449.448, 416.508, 21.56,  1.500000)

}

filament_999[244] {

  pt3dclear()

  pt3dadd(463.356, 417.972, 21.56,  1.500000)

  pt3dadd(469.212, 421.632, 21.56,  1.500000)

}

filament_999[245] {

  pt3dclear()

  pt3dadd(460.428, 412.848, 21.56,  1.500000)

  pt3dadd(454.572, 412.848, 21.56,  1.500000)

}

filament_999[246] {

  pt3dclear()

  pt3dadd(460.428, 412.848, 21.56,  1.500000)

  pt3dadd(463.356, 417.972, 21.56,  1.500000)

}

filament_999[247] {

  pt3dclear()

  pt3dadd(460.428, 407.724, 21.56,  1.500000)

  pt3dadd(460.428, 412.848, 21.56,  1.500000)

}

filament_999[248] {

  pt3dclear()

  pt3dadd(461.15999999999997, 399.67199999999997, 21.56,  1.500000)

  pt3dadd(460.428, 407.724, 21.56,  1.500000)

}

filament_999[249] {

  pt3dclear()

  pt3dadd(459.69599999999997, 392.352, 21.56,  1.500000)

  pt3dadd(461.15999999999997, 399.67199999999997, 21.56,  1.500000)

}

filament_999[250] {

  pt3dclear()

  pt3dadd(458.23199999999997, 383.568, 21.56,  1.500000)

  pt3dadd(459.69599999999997, 392.352, 21.56,  1.500000)

}

filament_999[251] {

  pt3dclear()

  pt3dadd(456.768, 374.784, 23.52,  1.500000)

  pt3dadd(458.23199999999997, 383.568, 21.56,  1.500000)

}

filament_999[252] {

  pt3dclear()

  pt3dadd(453.84, 366.73199999999997, 23.52,  1.500000)

  pt3dadd(456.768, 374.784, 23.52,  1.500000)

}

filament_999[253] {

  pt3dclear()

  pt3dadd(450.912, 358.68, 23.52,  1.500000)

  pt3dadd(453.84, 366.73199999999997, 23.52,  1.500000)

}

filament_999[254] {

  pt3dclear()

  pt3dadd(447.984, 351.36, 23.52,  1.500000)

  pt3dadd(450.912, 358.68, 23.52,  1.500000)

}

filament_999[255] {

  pt3dclear()

  pt3dadd(440.664, 348.432, 23.52,  1.500000)

  pt3dadd(447.984, 351.36, 23.52,  1.500000)

}

filament_999[256] {

  pt3dclear()

  pt3dadd(434.07599999999996, 344.04, 23.52,  1.500000)

  pt3dadd(440.664, 348.432, 23.52,  1.500000)

}

filament_999[257] {

  pt3dclear()

  pt3dadd(431.14799999999997, 336.71999999999997, 23.52,  1.500000)

  pt3dadd(434.07599999999996, 344.04, 23.52,  1.500000)

}

filament_999[258] {

  pt3dclear()

  pt3dadd(431.14799999999997, 329.4, 23.52,  1.500000)

  pt3dadd(434.808, 329.4, 25.48,  1.500000)

}

filament_999[259] {

  pt3dclear()

  pt3dadd(431.14799999999997, 329.4, 23.52,  1.500000)

  pt3dadd(423.828, 334.524, 23.52,  1.500000)

}

filament_999[260] {

  pt3dclear()

  pt3dadd(431.14799999999997, 329.4, 23.52,  1.500000)

  pt3dadd(431.14799999999997, 336.71999999999997, 23.52,  1.500000)

}

filament_999[261] {

  pt3dclear()

  pt3dadd(431.88, 321.348, 24.5,  1.500000)

  pt3dadd(431.14799999999997, 329.4, 23.52,  1.500000)

}

filament_999[262] {

  pt3dclear()

  pt3dadd(433.344, 313.296, 27.439999999999998,  1.500000)

  pt3dadd(431.88, 321.348, 24.5,  1.500000)

}

filament_999[263] {

  pt3dclear()

  pt3dadd(430.416, 306.70799999999997, 27.439999999999998,  1.500000)

  pt3dadd(433.344, 313.296, 27.439999999999998,  1.500000)

}

filament_999[264] {

  pt3dclear()

  pt3dadd(426.756, 300.852, 27.439999999999998,  1.500000)

  pt3dadd(430.416, 306.70799999999997, 27.439999999999998,  1.500000)

}

filament_999[265] {

  pt3dclear()

  pt3dadd(419.436, 295.728, 27.439999999999998,  1.500000)

  pt3dadd(426.756, 300.852, 27.439999999999998,  1.500000)

}

filament_999[266] {

  pt3dclear()

  pt3dadd(409.92, 295.728, 27.439999999999998,  1.500000)

  pt3dadd(419.436, 295.728, 27.439999999999998,  1.500000)

}

filament_999[267] {

  pt3dclear()

  pt3dadd(401.13599999999997, 294.996, 27.439999999999998,  1.500000)

  pt3dadd(409.92, 295.728, 27.439999999999998,  1.500000)

}

filament_999[268] {

  pt3dclear()

  pt3dadd(393.084, 292.8, 27.439999999999998,  1.500000)

  pt3dadd(401.13599999999997, 294.996, 27.439999999999998,  1.500000)

}

filament_999[269] {

  pt3dclear()

  pt3dadd(385.032, 290.604, 27.439999999999998,  1.500000)

  pt3dadd(393.084, 292.8, 27.439999999999998,  1.500000)

}

filament_999[270] {

  pt3dclear()

  pt3dadd(379.908, 285.48, 27.439999999999998,  1.500000)

  pt3dadd(385.032, 290.604, 27.439999999999998,  1.500000)

}

filament_999[271] {

  pt3dclear()

  pt3dadd(374.784, 280.356, 27.439999999999998,  1.500000)

  pt3dadd(379.908, 285.48, 27.439999999999998,  1.500000)

}

filament_999[272] {

  pt3dclear()

  pt3dadd(369.65999999999997, 275.23199999999997, 27.439999999999998,  1.500000)

  pt3dadd(374.784, 280.356, 27.439999999999998,  1.500000)

}

filament_999[273] {

  pt3dclear()

  pt3dadd(363.804, 270.84, 27.439999999999998,  1.500000)

  pt3dadd(369.65999999999997, 275.23199999999997, 27.439999999999998,  1.500000)

}

filament_999[274] {

  pt3dclear()

  pt3dadd(357.948, 266.448, 27.439999999999998,  1.500000)

  pt3dadd(363.804, 270.84, 27.439999999999998,  1.500000)

}

filament_999[275] {

  pt3dclear()

  pt3dadd(352.092, 262.056, 27.439999999999998,  1.500000)

  pt3dadd(357.948, 266.448, 27.439999999999998,  1.500000)

}

filament_999[276] {

  pt3dclear()

  pt3dadd(346.236, 258.396, 27.439999999999998,  1.500000)

  pt3dadd(352.092, 262.056, 27.439999999999998,  1.500000)

}

filament_999[277] {

  pt3dclear()

  pt3dadd(340.38, 254.736, 27.439999999999998,  1.500000)

  pt3dadd(346.236, 258.396, 27.439999999999998,  1.500000)

}

filament_999[278] {

  pt3dclear()

  pt3dadd(334.524, 250.344, 27.439999999999998,  1.500000)

  pt3dadd(340.38, 254.736, 27.439999999999998,  1.500000)

}

filament_999[279] {

  pt3dclear()

  pt3dadd(329.4, 246.684, 27.439999999999998,  1.500000)

  pt3dadd(334.524, 250.344, 27.439999999999998,  1.500000)

}

filament_999[280] {

  pt3dclear()

  pt3dadd(323.544, 243.756, 27.439999999999998,  1.500000)

  pt3dadd(329.4, 246.684, 27.439999999999998,  1.500000)

}

filament_999[281] {

  pt3dclear()

  pt3dadd(316.224, 244.488, 27.439999999999998,  1.500000)

  pt3dadd(323.544, 243.756, 27.439999999999998,  1.500000)

}

filament_999[282] {

  pt3dclear()

  pt3dadd(188.856, 8.783999999999999, 35.28,  1.500000)

  pt3dadd(188.124, 1.464, 35.28,  1.500000)

}

filament_999[283] {

  pt3dclear()

  pt3dadd(190.32, 19.032, 35.28,  1.500000)

  pt3dadd(188.856, 8.783999999999999, 35.28,  1.500000)

}

filament_999[284] {

  pt3dclear()

  pt3dadd(191.784, 29.28, 35.28,  1.500000)

  pt3dadd(190.32, 19.032, 35.28,  1.500000)

}

filament_999[285] {

  pt3dclear()

  pt3dadd(194.712, 39.528, 35.28,  1.500000)

  pt3dadd(191.784, 29.28, 35.28,  1.500000)

}

filament_999[286] {

  pt3dclear()

  pt3dadd(197.64, 49.044, 35.28,  1.500000)

  pt3dadd(194.712, 39.528, 35.28,  1.500000)

}

filament_999[287] {

  pt3dclear()

  pt3dadd(201.29999999999998, 57.827999999999996, 37.24,  1.500000)

  pt3dadd(197.64, 49.044, 35.28,  1.500000)

}

filament_999[288] {

  pt3dclear()

  pt3dadd(201.29999999999998, 65.88, 37.24,  1.500000)

  pt3dadd(201.29999999999998, 57.827999999999996, 37.24,  1.500000)

}

filament_999[289] {

  pt3dclear()

  pt3dadd(201.29999999999998, 73.932, 38.71,  1.500000)

  pt3dadd(201.29999999999998, 65.88, 37.24,  1.500000)

}

filament_999[290] {

  pt3dclear()

  pt3dadd(201.29999999999998, 81.984, 38.71,  1.500000)

  pt3dadd(201.29999999999998, 73.932, 38.71,  1.500000)

}

filament_999[291] {

  pt3dclear()

  pt3dadd(202.03199999999998, 90.036, 38.71,  1.500000)

  pt3dadd(201.29999999999998, 81.984, 38.71,  1.500000)

}

filament_999[292] {

  pt3dclear()

  pt3dadd(202.03199999999998, 98.088, 41.65,  1.500000)

  pt3dadd(202.03199999999998, 90.036, 38.71,  1.500000)

}

filament_999[293] {

  pt3dclear()

  pt3dadd(202.03199999999998, 106.872, 41.65,  1.500000)

  pt3dadd(202.03199999999998, 98.088, 41.65,  1.500000)

}

filament_999[294] {

  pt3dclear()

  pt3dadd(204.228, 116.38799999999999, 41.65,  1.500000)

  pt3dadd(202.03199999999998, 106.872, 41.65,  1.500000)

}

filament_999[295] {

  pt3dclear()

  pt3dadd(208.62, 125.172, 41.65,  1.500000)

  pt3dadd(204.228, 116.38799999999999, 41.65,  1.500000)

}

filament_999[296] {

  pt3dclear()

  pt3dadd(213.012, 133.956, 41.65,  1.500000)

  pt3dadd(208.62, 125.172, 41.65,  1.500000)

}

filament_999[297] {

  pt3dclear()

  pt3dadd(217.404, 142.74, 41.65,  1.500000)

  pt3dadd(213.012, 133.956, 41.65,  1.500000)

}

filament_999[298] {

  pt3dclear()

  pt3dadd(220.332, 152.256, 41.65,  1.500000)

  pt3dadd(217.404, 142.74, 41.65,  1.500000)

}

filament_999[299] {

  pt3dclear()

  pt3dadd(223.26, 161.772, 41.65,  1.500000)

  pt3dadd(220.332, 152.256, 41.65,  1.500000)

}

filament_999[300] {

  pt3dclear()

  pt3dadd(226.188, 171.28799999999998, 41.65,  1.500000)

  pt3dadd(223.26, 161.772, 41.65,  1.500000)

}

filament_999[301] {

  pt3dclear()

  pt3dadd(229.11599999999999, 180.804, 41.65,  1.500000)

  pt3dadd(226.188, 171.28799999999998, 41.65,  1.500000)

}

filament_999[302] {

  pt3dclear()

  pt3dadd(231.31199999999998, 190.32, 41.65,  1.500000)

  pt3dadd(229.11599999999999, 180.804, 41.65,  1.500000)

}

filament_999[303] {

  pt3dclear()

  pt3dadd(234.972, 199.10399999999998, 41.65,  1.500000)

  pt3dadd(231.31199999999998, 190.32, 41.65,  1.500000)

}

filament_999[304] {

  pt3dclear()

  pt3dadd(237.9, 207.156, 43.12,  1.500000)

  pt3dadd(234.972, 199.10399999999998, 41.65,  1.500000)

}

filament_999[305] {

  pt3dclear()

  pt3dadd(241.56, 213.744, 43.12,  1.500000)

  pt3dadd(237.9, 207.156, 43.12,  1.500000)

}

filament_999[306] {

  pt3dclear()

  pt3dadd(245.22, 220.332, 44.589999999999996,  1.500000)

  pt3dadd(241.56, 213.744, 43.12,  1.500000)

}

filament_999[307] {

  pt3dclear()

  pt3dadd(249.612, 229.11599999999999, 46.55,  1.500000)

  pt3dadd(245.22, 220.332, 44.589999999999996,  1.500000)

}

filament_999[308] {

  pt3dclear()

  pt3dadd(254.004, 237.9, 46.55,  1.500000)

  pt3dadd(249.612, 229.11599999999999, 46.55,  1.500000)

}

filament_999[309] {

  pt3dclear()

  pt3dadd(258.396, 246.684, 46.55,  1.500000)

  pt3dadd(254.004, 237.9, 46.55,  1.500000)

}

filament_999[310] {

  pt3dclear()

  pt3dadd(262.788, 255.468, 46.55,  1.500000)

  pt3dadd(258.396, 246.684, 46.55,  1.500000)

}

filament_999[311] {

  pt3dclear()

  pt3dadd(267.18, 264.252, 46.55,  1.500000)

  pt3dadd(262.788, 255.468, 46.55,  1.500000)

}

filament_999[312] {

  pt3dclear()

  pt3dadd(270.108, 273.768, 46.55,  1.500000)

  pt3dadd(267.18, 264.252, 46.55,  1.500000)

}

filament_999[313] {

  pt3dclear()

  pt3dadd(271.572, 283.284, 46.55,  1.500000)

  pt3dadd(270.108, 273.768, 46.55,  1.500000)

}

filament_999[314] {

  pt3dclear()

  pt3dadd(275.23199999999997, 292.8, 46.55,  1.500000)

  pt3dadd(271.572, 283.284, 46.55,  1.500000)

}

filament_999[315] {

  pt3dclear()

  pt3dadd(277.428, 302.316, 46.55,  1.500000)

  pt3dadd(275.23199999999997, 292.8, 46.55,  1.500000)

}

filament_999[316] {

  pt3dclear()

  pt3dadd(281.08799999999997, 311.09999999999997, 46.55,  1.500000)

  pt3dadd(277.428, 302.316, 46.55,  1.500000)

}

filament_999[317] {

  pt3dclear()

  pt3dadd(286.944, 319.884, 48.51,  1.500000)

  pt3dadd(281.08799999999997, 311.09999999999997, 46.55,  1.500000)

}

filament_999[318] {

  pt3dclear()

  pt3dadd(289.872, 327.936, 48.51,  1.500000)

  pt3dadd(286.944, 319.884, 48.51,  1.500000)

}

filament_999[319] {

  pt3dclear()

  pt3dadd(292.068, 335.988, 48.51,  1.500000)

  pt3dadd(289.872, 327.936, 48.51,  1.500000)

}

filament_999[320] {

  pt3dclear()

  pt3dadd(293.532, 343.308, 49.49,  1.500000)

  pt3dadd(292.068, 335.988, 48.51,  1.500000)

}

filament_999[321] {

  pt3dclear()

  pt3dadd(294.996, 350.628, 50.47,  1.500000)

  pt3dadd(293.532, 343.308, 49.49,  1.500000)

}

filament_999[322] {

  pt3dclear()

  pt3dadd(296.46, 356.484, 52.43,  1.500000)

  pt3dadd(294.996, 350.628, 50.47,  1.500000)

}

filament_999[323] {

  pt3dclear()

  pt3dadd(297.924, 361.608, 52.43,  1.500000)

  pt3dadd(296.46, 356.484, 52.43,  1.500000)

}

filament_999[324] {

  pt3dclear()

  pt3dadd(297.924, 367.464, 52.43,  1.500000)

  pt3dadd(297.924, 361.608, 52.43,  1.500000)

}

filament_999[325] {

  pt3dclear()

  pt3dadd(297.924, 373.32, 55.37,  1.500000)

  pt3dadd(297.924, 367.464, 52.43,  1.500000)

}

filament_999[326] {

  pt3dclear()

  pt3dadd(297.192, 379.908, 55.37,  1.500000)

  pt3dadd(297.924, 373.32, 55.37,  1.500000)

}

filament_999[327] {

  pt3dclear()

  pt3dadd(296.46, 385.764, 53.41,  1.500000)

  pt3dadd(297.192, 379.908, 55.37,  1.500000)

}

filament_999[328] {

  pt3dclear()

  pt3dadd(295.728, 392.352, 53.41,  1.500000)

  pt3dadd(296.46, 385.764, 53.41,  1.500000)

}

filament_999[329] {

  pt3dclear()

  pt3dadd(295.728, 398.94, 51.94,  1.500000)

  pt3dadd(295.728, 392.352, 53.41,  1.500000)

}

filament_999[330] {

  pt3dclear()

  pt3dadd(295.728, 404.06399999999996, 50.47,  1.500000)

  pt3dadd(295.728, 398.94, 51.94,  1.500000)

}

filament_999[331] {

  pt3dclear()

  pt3dadd(294.996, 406.992, 46.55,  1.500000)

  pt3dadd(295.728, 404.06399999999996, 50.47,  1.500000)

}

filament_999[332] {

  pt3dclear()

  pt3dadd(292.068, 405.52799999999996, 43.12,  1.500000)

  pt3dadd(294.996, 406.992, 46.55,  1.500000)

}

filament_999[333] {

  pt3dclear()

  pt3dadd(289.872, 402.59999999999997, 43.12,  1.500000)

  pt3dadd(292.068, 405.52799999999996, 43.12,  1.500000)

}

filament_999[334] {

  pt3dclear()

  pt3dadd(285.48, 401.13599999999997, 43.12,  1.500000)

  pt3dadd(289.872, 402.59999999999997, 43.12,  1.500000)

}

filament_999[335] {

  pt3dclear()

  pt3dadd(279.62399999999997, 400.404, 43.12,  1.500000)

  pt3dadd(285.48, 401.13599999999997, 43.12,  1.500000)

}

filament_999[336] {

  pt3dclear()

  pt3dadd(272.304, 401.868, 43.12,  1.500000)

  pt3dadd(279.62399999999997, 400.404, 43.12,  1.500000)

}

filament_999[337] {

  pt3dclear()

  pt3dadd(221.064, 316.224, 20.09,  1.500000)

  pt3dadd(218.868, 321.348, 24.5,  1.500000)

}

filament_999[338] {

  pt3dclear()

  pt3dadd(222.528, 311.09999999999997, 20.09,  1.500000)

  pt3dadd(221.064, 316.224, 20.09,  1.500000)

}

filament_999[339] {

  pt3dclear()

  pt3dadd(222.528, 305.976, 20.09,  1.500000)

  pt3dadd(222.528, 311.09999999999997, 20.09,  1.500000)

}

filament_999[340] {

  pt3dclear()

  pt3dadd(225.456, 303.78, 20.09,  1.500000)

  pt3dadd(222.528, 305.976, 20.09,  1.500000)

}

filament_999[341] {

  pt3dclear()

  pt3dadd(228.384, 300.12, 20.09,  1.500000)

  pt3dadd(225.456, 303.78, 20.09,  1.500000)

}

filament_999[342] {

  pt3dclear()

  pt3dadd(230.57999999999998, 297.192, 20.09,  1.500000)

  pt3dadd(228.384, 300.12, 20.09,  1.500000)

}

filament_999[343] {

  pt3dclear()

  pt3dadd(236.436, 297.192, 20.09,  1.500000)

  pt3dadd(230.57999999999998, 297.192, 20.09,  1.500000)

}

filament_999[344] {

  pt3dclear()

  pt3dadd(278.15999999999997, 295.728, 22.54,  1.500000)

  pt3dadd(279.62399999999997, 299.388, 25.48,  1.500000)

}

filament_999[345] {

  pt3dclear()

  pt3dadd(275.23199999999997, 291.336, 20.09,  1.500000)

  pt3dadd(278.15999999999997, 295.728, 22.54,  1.500000)

}

filament_999[346] {

  pt3dclear()

  pt3dadd(273.768, 286.212, 17.64,  1.500000)

  pt3dadd(275.23199999999997, 291.336, 20.09,  1.500000)

}

filament_999[347] {

  pt3dclear()

  pt3dadd(270.84, 283.284, 17.64,  1.500000)

  pt3dadd(273.768, 286.212, 17.64,  1.500000)

}

filament_999[348] {

  pt3dclear()

  pt3dadd(309.63599999999997, 256.2, 12.74,  1.500000)

  pt3dadd(314.028, 254.736, 16.66,  1.500000)

}

filament_999[349] {

  pt3dclear()

  pt3dadd(303.78, 260.592, 12.74,  1.500000)

  pt3dadd(309.63599999999997, 256.2, 12.74,  1.500000)

}

filament_999[350] {

  pt3dclear()

  pt3dadd(295.728, 262.788, 12.74,  1.500000)

  pt3dadd(303.78, 260.592, 12.74,  1.500000)

}

filament_999[351] {

  pt3dclear()

  pt3dadd(289.14, 264.984, 12.74,  1.500000)

  pt3dadd(295.728, 262.788, 12.74,  1.500000)

}

filament_999[352] {

  pt3dclear()

  pt3dadd(283.284, 267.912, 14.7,  1.500000)

  pt3dadd(289.14, 264.984, 12.74,  1.500000)

}

filament_999[353] {

  pt3dclear()

  pt3dadd(278.15999999999997, 270.84, 14.7,  1.500000)

  pt3dadd(283.284, 267.912, 14.7,  1.500000)

}

filament_999[354] {

  pt3dclear()

  pt3dadd(273.036, 273.768, 14.7,  1.500000)

  pt3dadd(278.15999999999997, 270.84, 14.7,  1.500000)

}

filament_999[355] {

  pt3dclear()

  pt3dadd(269.376, 277.428, 14.7,  1.500000)

  pt3dadd(273.036, 273.768, 14.7,  1.500000)

}

filament_999[356] {

  pt3dclear()

  pt3dadd(267.912, 281.08799999999997, 15.68,  1.500000)

  pt3dadd(270.84, 283.284, 17.64,  1.500000)

}

filament_999[357] {

  pt3dclear()

  pt3dadd(267.912, 281.08799999999997, 15.68,  1.500000)

  pt3dadd(269.376, 277.428, 14.7,  1.500000)

}

filament_999[358] {

  pt3dclear()

  pt3dadd(261.324, 281.82, 15.68,  1.500000)

  pt3dadd(267.912, 281.08799999999997, 15.68,  1.500000)

}

filament_999[359] {

  pt3dclear()

  pt3dadd(254.736, 282.552, 15.68,  1.500000)

  pt3dadd(261.324, 281.82, 15.68,  1.500000)

}

filament_999[360] {

  pt3dclear()

  pt3dadd(248.88, 284.016, 16.66,  1.500000)

  pt3dadd(254.736, 282.552, 15.68,  1.500000)

}

filament_999[361] {

  pt3dclear()

  pt3dadd(245.22, 287.676, 18.13,  1.500000)

  pt3dadd(248.88, 284.016, 16.66,  1.500000)

}

filament_999[362] {

  pt3dclear()

  pt3dadd(243.024, 292.068, 18.13,  1.500000)

  pt3dadd(245.22, 287.676, 18.13,  1.500000)

}

filament_999[363] {

  pt3dclear()

  pt3dadd(242.292, 296.46, 21.56,  1.500000)

  pt3dadd(236.436, 297.192, 20.09,  1.500000)

}

filament_999[364] {

  pt3dclear()

  pt3dadd(242.292, 296.46, 21.56,  1.500000)

  pt3dadd(243.024, 292.068, 18.13,  1.500000)

}

filament_999[365] {

  pt3dclear()

  pt3dadd(237.168, 299.388, 23.52,  1.500000)

  pt3dadd(242.292, 296.46, 21.56,  1.500000)

}

filament_999[366] {

  pt3dclear()

  pt3dadd(232.04399999999998, 304.512, 24.99,  1.500000)

  pt3dadd(237.168, 299.388, 23.52,  1.500000)

}

filament_999[367] {

  pt3dclear()

  pt3dadd(227.652, 310.368, 26.95,  1.500000)

  pt3dadd(232.04399999999998, 304.512, 24.99,  1.500000)

}

filament_999[368] {

  pt3dclear()

  pt3dadd(225.456, 317.688, 32.83,  1.500000)

  pt3dadd(227.652, 310.368, 26.95,  1.500000)

}

filament_999[369] {

  pt3dclear()

  pt3dadd(222.528, 323.544, 34.3,  1.500000)

  pt3dadd(225.456, 317.688, 32.83,  1.500000)

}

filament_999[370] {

  pt3dclear()

  pt3dadd(221.064, 328.668, 35.769999999999996,  1.500000)

  pt3dadd(222.528, 323.544, 34.3,  1.500000)

}

filament_999[371] {

  pt3dclear()

  pt3dadd(218.868, 334.524, 37.24,  1.500000)

  pt3dadd(221.064, 328.668, 35.769999999999996,  1.500000)

}

filament_999[372] {

  pt3dclear()

  pt3dadd(220.332, 341.11199999999997, 37.24,  1.500000)

  pt3dadd(218.868, 334.524, 37.24,  1.500000)

}

filament_999[373] {

  pt3dclear()

  pt3dadd(220.332, 347.7, 39.2,  1.500000)

  pt3dadd(220.332, 341.11199999999997, 37.24,  1.500000)

}

filament_999[374] {

  pt3dclear()

  pt3dadd(220.332, 353.556, 41.16,  1.500000)

  pt3dadd(220.332, 347.7, 39.2,  1.500000)

}

filament_999[375] {

  pt3dclear()

  pt3dadd(222.528, 358.68, 41.16,  1.500000)

  pt3dadd(220.332, 353.556, 41.16,  1.500000)

}

filament_999[376] {

  pt3dclear()

  pt3dadd(224.724, 363.804, 41.16,  1.500000)

  pt3dadd(222.528, 358.68, 41.16,  1.500000)

}

filament_999[377] {

  pt3dclear()

  pt3dadd(228.384, 368.19599999999997, 41.16,  1.500000)

  pt3dadd(224.724, 363.804, 41.16,  1.500000)

}

filament_999[378] {

  pt3dclear()

  pt3dadd(232.04399999999998, 371.856, 41.65,  1.500000)

  pt3dadd(228.384, 368.19599999999997, 41.16,  1.500000)

}

filament_999[379] {

  pt3dclear()

  pt3dadd(237.9, 374.784, 41.65,  1.500000)

  pt3dadd(232.04399999999998, 371.856, 41.65,  1.500000)

}

filament_999[380] {

  pt3dclear()

  pt3dadd(243.024, 376.248, 43.12,  1.500000)

  pt3dadd(237.9, 374.784, 41.65,  1.500000)

}

filament_999[381] {

  pt3dclear()

  pt3dadd(245.22, 363.804, 43.12,  1.500000)

  pt3dadd(239.364, 362.34, 39.69,  1.500000)

}

filament_999[382] {

  pt3dclear()

  pt3dadd(248.88, 366.0, 43.12,  1.500000)

  pt3dadd(245.22, 363.804, 43.12,  1.500000)

}

filament_999[383] {

  pt3dclear()

  pt3dadd(251.076, 370.392, 43.12,  1.500000)

  pt3dadd(248.88, 366.0, 43.12,  1.500000)

}

filament_999[384] {

  pt3dclear()

  pt3dadd(251.076, 374.784, 43.12,  1.500000)

  pt3dadd(251.076, 370.392, 43.12,  1.500000)

}

filament_999[385] {

  pt3dclear()

  pt3dadd(248.148, 377.712, 43.12,  1.500000)

  pt3dadd(243.024, 376.248, 43.12,  1.500000)

}

filament_999[386] {

  pt3dclear()

  pt3dadd(248.148, 377.712, 43.12,  1.500000)

  pt3dadd(251.076, 374.784, 43.12,  1.500000)

}

filament_999[387] {

  pt3dclear()

  pt3dadd(251.076, 379.176, 43.12,  1.500000)

  pt3dadd(248.148, 377.712, 43.12,  1.500000)

}

filament_999[388] {

  pt3dclear()

  pt3dadd(256.932, 381.372, 43.12,  1.500000)

  pt3dadd(251.076, 379.176, 43.12,  1.500000)

}

filament_999[389] {

  pt3dclear()

  pt3dadd(262.056, 385.032, 43.12,  1.500000)

  pt3dadd(256.932, 381.372, 43.12,  1.500000)

}

filament_999[390] {

  pt3dclear()

  pt3dadd(261.324, 389.424, 43.12,  1.500000)

  pt3dadd(262.056, 385.032, 43.12,  1.500000)

}

filament_999[391] {

  pt3dclear()

  pt3dadd(262.056, 393.816, 43.12,  1.500000)

  pt3dadd(261.324, 389.424, 43.12,  1.500000)

}

filament_999[392] {

  pt3dclear()

  pt3dadd(264.252, 398.20799999999997, 43.12,  1.500000)

  pt3dadd(262.056, 393.816, 43.12,  1.500000)

}

filament_999[393] {

  pt3dclear()

  pt3dadd(266.448, 402.59999999999997, 41.65,  1.500000)

  pt3dadd(272.304, 401.868, 43.12,  1.500000)

}

filament_999[394] {

  pt3dclear()

  pt3dadd(266.448, 402.59999999999997, 41.65,  1.500000)

  pt3dadd(264.252, 398.20799999999997, 43.12,  1.500000)

}

filament_999[395] {

  pt3dclear()

  pt3dadd(268.644, 407.724, 41.65,  1.500000)

  pt3dadd(266.448, 402.59999999999997, 41.65,  1.500000)

}

filament_999[396] {

  pt3dclear()

  pt3dadd(260.592, 412.116, 41.65,  1.500000)

  pt3dadd(268.644, 407.724, 41.65,  1.500000)

}

filament_999[397] {

  pt3dclear()

  pt3dadd(262.056, 415.776, 41.65,  1.500000)

  pt3dadd(260.592, 412.116, 41.65,  1.500000)

}

filament_999[398] {

  pt3dclear()

  pt3dadd(313.296, 436.272, 32.339999999999996,  1.500000)

  pt3dadd(318.42, 433.344, 32.339999999999996,  1.500000)

}

filament_999[399] {

  pt3dclear()

  pt3dadd(308.904, 437.00399999999996, 33.32,  1.500000)

  pt3dadd(313.296, 436.272, 32.339999999999996,  1.500000)

}

filament_999[400] {

  pt3dclear()

  pt3dadd(303.78, 437.00399999999996, 34.79,  1.500000)

  pt3dadd(308.904, 437.00399999999996, 33.32,  1.500000)

}

filament_999[401] {

  pt3dclear()

  pt3dadd(298.656, 437.00399999999996, 34.79,  1.500000)

  pt3dadd(303.78, 437.00399999999996, 34.79,  1.500000)

}

filament_999[402] {

  pt3dclear()

  pt3dadd(293.532, 437.00399999999996, 34.79,  1.500000)

  pt3dadd(298.656, 437.00399999999996, 34.79,  1.500000)

}

filament_999[403] {

  pt3dclear()

  pt3dadd(289.872, 438.468, 36.26,  1.500000)

  pt3dadd(293.532, 437.00399999999996, 34.79,  1.500000)

}

filament_999[404] {

  pt3dclear()

  pt3dadd(286.212, 439.932, 36.26,  1.500000)

  pt3dadd(289.872, 438.468, 36.26,  1.500000)

}

filament_999[405] {

  pt3dclear()

  pt3dadd(343.308, 453.84, 34.3,  1.500000)

  pt3dadd(346.968, 453.108, 34.3,  1.500000)

}

filament_999[406] {

  pt3dclear()

  pt3dadd(340.38, 452.376, 34.3,  1.500000)

  pt3dadd(343.308, 453.84, 34.3,  1.500000)

}

filament_999[407] {

  pt3dclear()

  pt3dadd(335.988, 450.912, 34.3,  1.500000)

  pt3dadd(340.38, 452.376, 34.3,  1.500000)

}

filament_999[408] {

  pt3dclear()

  pt3dadd(330.864, 450.18, 34.3,  1.500000)

  pt3dadd(335.988, 450.912, 34.3,  1.500000)

}

filament_999[409] {

  pt3dclear()

  pt3dadd(325.74, 450.18, 34.3,  1.500000)

  pt3dadd(330.864, 450.18, 34.3,  1.500000)

}

filament_999[410] {

  pt3dclear()

  pt3dadd(321.348, 450.18, 35.28,  1.500000)

  pt3dadd(325.74, 450.18, 34.3,  1.500000)

}

filament_999[411] {

  pt3dclear()

  pt3dadd(316.956, 450.18, 36.75,  1.500000)

  pt3dadd(321.348, 450.18, 35.28,  1.500000)

}

filament_999[412] {

  pt3dclear()

  pt3dadd(312.564, 450.912, 36.75,  1.500000)

  pt3dadd(316.956, 450.18, 36.75,  1.500000)

}

filament_999[413] {

  pt3dclear()

  pt3dadd(308.17199999999997, 452.376, 36.75,  1.500000)

  pt3dadd(312.564, 450.912, 36.75,  1.500000)

}

filament_999[414] {

  pt3dclear()

  pt3dadd(304.512, 454.572, 36.75,  1.500000)

  pt3dadd(308.17199999999997, 452.376, 36.75,  1.500000)

}

filament_999[415] {

  pt3dclear()

  pt3dadd(299.388, 453.108, 37.73,  1.500000)

  pt3dadd(304.512, 454.572, 36.75,  1.500000)

}

filament_999[416] {

  pt3dclear()

  pt3dadd(294.996, 450.912, 37.73,  1.500000)

  pt3dadd(299.388, 453.108, 37.73,  1.500000)

}

filament_999[417] {

  pt3dclear()

  pt3dadd(291.336, 447.984, 37.73,  1.500000)

  pt3dadd(294.996, 450.912, 37.73,  1.500000)

}

filament_999[418] {

  pt3dclear()

  pt3dadd(289.14, 445.056, 37.73,  1.500000)

  pt3dadd(291.336, 447.984, 37.73,  1.500000)

}

filament_999[419] {

  pt3dclear()

  pt3dadd(286.212, 442.86, 37.73,  1.500000)

  pt3dadd(289.14, 445.056, 37.73,  1.500000)

}

filament_999[420] {

  pt3dclear()

  pt3dadd(283.284, 441.396, 37.73,  1.500000)

  pt3dadd(278.15999999999997, 441.396, 35.28,  1.500000)

}

filament_999[421] {

  pt3dclear()

  pt3dadd(283.284, 441.396, 37.73,  1.500000)

  pt3dadd(286.212, 439.932, 36.26,  1.500000)

}

filament_999[422] {

  pt3dclear()

  pt3dadd(283.284, 441.396, 37.73,  1.500000)

  pt3dadd(286.212, 442.86, 37.73,  1.500000)

}

filament_999[423] {

  pt3dclear()

  pt3dadd(278.892, 441.396, 39.69,  1.500000)

  pt3dadd(283.284, 441.396, 37.73,  1.500000)

}

filament_999[424] {

  pt3dclear()

  pt3dadd(275.23199999999997, 439.932, 39.69,  1.500000)

  pt3dadd(278.892, 441.396, 39.69,  1.500000)

}

filament_999[425] {

  pt3dclear()

  pt3dadd(272.304, 437.736, 39.69,  1.500000)

  pt3dadd(275.23199999999997, 439.932, 39.69,  1.500000)

}

filament_999[426] {

  pt3dclear()

  pt3dadd(269.376, 436.272, 40.67,  1.500000)

  pt3dadd(272.304, 437.736, 39.69,  1.500000)

}

filament_999[427] {

  pt3dclear()

  pt3dadd(266.448, 435.53999999999996, 42.14,  1.500000)

  pt3dadd(269.376, 436.272, 40.67,  1.500000)

}

filament_999[428] {

  pt3dclear()

  pt3dadd(264.252, 432.61199999999997, 42.14,  1.500000)

  pt3dadd(266.448, 435.53999999999996, 42.14,  1.500000)

}

filament_999[429] {

  pt3dclear()

  pt3dadd(262.788, 429.68399999999997, 42.14,  1.500000)

  pt3dadd(264.252, 432.61199999999997, 42.14,  1.500000)

}

filament_999[430] {

  pt3dclear()

  pt3dadd(263.52, 426.756, 42.14,  1.500000)

  pt3dadd(262.788, 429.68399999999997, 42.14,  1.500000)

}

filament_999[431] {

  pt3dclear()

  pt3dadd(265.716, 423.828, 42.14,  1.500000)

  pt3dadd(263.52, 426.756, 42.14,  1.500000)

}

filament_999[432] {

  pt3dclear()

  pt3dadd(267.912, 421.632, 42.14,  1.500000)

  pt3dadd(265.716, 423.828, 42.14,  1.500000)

}

filament_999[433] {

  pt3dclear()

  pt3dadd(266.448, 420.168, 42.14,  1.500000)

  pt3dadd(267.912, 421.632, 42.14,  1.500000)

}

filament_999[434] {

  pt3dclear()

  pt3dadd(456.768, 480.924, 35.28,  1.500000)

  pt3dadd(453.84, 479.46, 35.28,  1.500000)

}

filament_999[435] {

  pt3dclear()

  pt3dadd(460.428, 483.12, 35.28,  1.500000)

  pt3dadd(456.768, 480.924, 35.28,  1.500000)

}

filament_999[436] {

  pt3dclear()

  pt3dadd(465.55199999999996, 482.388, 35.28,  1.500000)

  pt3dadd(460.428, 483.12, 35.28,  1.500000)

}

filament_999[437] {

  pt3dclear()

  pt3dadd(734.196, 713.6999999999999, 27.439999999999998,  1.500000)

  pt3dadd(740.052, 719.556, 27.439999999999998,  1.500000)

}

filament_999[438] {

  pt3dclear()

  pt3dadd(725.412, 707.112, 27.439999999999998,  1.500000)

  pt3dadd(734.196, 713.6999999999999, 27.439999999999998,  1.500000)

}

filament_999[439] {

  pt3dclear()

  pt3dadd(716.6279999999999, 700.524, 27.439999999999998,  1.500000)

  pt3dadd(725.412, 707.112, 27.439999999999998,  1.500000)

}

filament_999[440] {

  pt3dclear()

  pt3dadd(708.576, 693.936, 28.91,  1.500000)

  pt3dadd(716.6279999999999, 700.524, 27.439999999999998,  1.500000)

}

filament_999[441] {

  pt3dclear()

  pt3dadd(703.452, 687.348, 28.91,  1.500000)

  pt3dadd(708.576, 693.936, 28.91,  1.500000)

}

filament_999[442] {

  pt3dclear()

  pt3dadd(698.328, 680.76, 28.91,  1.500000)

  pt3dadd(703.452, 687.348, 28.91,  1.500000)

}

filament_999[443] {

  pt3dclear()

  pt3dadd(692.472, 674.904, 29.4,  1.500000)

  pt3dadd(698.328, 680.76, 28.91,  1.500000)

}

filament_999[444] {

  pt3dclear()

  pt3dadd(685.1519999999999, 670.512, 29.4,  1.500000)

  pt3dadd(692.472, 674.904, 29.4,  1.500000)

}

filament_999[445] {

  pt3dclear()

  pt3dadd(677.832, 666.12, 29.4,  1.500000)

  pt3dadd(685.1519999999999, 670.512, 29.4,  1.500000)

}

filament_999[446] {

  pt3dclear()

  pt3dadd(670.512, 660.996, 30.38,  1.500000)

  pt3dadd(677.832, 666.12, 29.4,  1.500000)

}

filament_999[447] {

  pt3dclear()

  pt3dadd(664.656, 655.14, 30.38,  1.500000)

  pt3dadd(670.512, 660.996, 30.38,  1.500000)

}

filament_999[448] {

  pt3dclear()

  pt3dadd(658.8, 649.284, 31.36,  1.500000)

  pt3dadd(664.656, 655.14, 30.38,  1.500000)

}

filament_999[449] {

  pt3dclear()

  pt3dadd(652.212, 644.16, 32.339999999999996,  1.500000)

  pt3dadd(658.8, 649.284, 31.36,  1.500000)

}

filament_999[450] {

  pt3dclear()

  pt3dadd(645.624, 639.768, 32.339999999999996,  1.500000)

  pt3dadd(652.212, 644.16, 32.339999999999996,  1.500000)

}

filament_999[451] {

  pt3dclear()

  pt3dadd(640.5, 635.376, 32.339999999999996,  1.500000)

  pt3dadd(645.624, 639.768, 32.339999999999996,  1.500000)

}

filament_999[452] {

  pt3dclear()

  pt3dadd(635.376, 630.984, 32.339999999999996,  1.500000)

  pt3dadd(640.5, 635.376, 32.339999999999996,  1.500000)

}

filament_999[453] {

  pt3dclear()

  pt3dadd(630.252, 626.592, 32.339999999999996,  1.500000)

  pt3dadd(635.376, 630.984, 32.339999999999996,  1.500000)

}

filament_999[454] {

  pt3dclear()

  pt3dadd(625.128, 622.1999999999999, 32.339999999999996,  1.500000)

  pt3dadd(630.252, 626.592, 32.339999999999996,  1.500000)

}

filament_999[455] {

  pt3dclear()

  pt3dadd(620.004, 617.808, 32.339999999999996,  1.500000)

  pt3dadd(625.128, 622.1999999999999, 32.339999999999996,  1.500000)

}

filament_999[456] {

  pt3dclear()

  pt3dadd(614.88, 613.4159999999999, 32.339999999999996,  1.500000)

  pt3dadd(620.004, 617.808, 32.339999999999996,  1.500000)

}

filament_999[457] {

  pt3dclear()

  pt3dadd(609.756, 609.024, 32.339999999999996,  1.500000)

  pt3dadd(614.88, 613.4159999999999, 32.339999999999996,  1.500000)

}

filament_999[458] {

  pt3dclear()

  pt3dadd(604.632, 604.632, 32.339999999999996,  1.500000)

  pt3dadd(609.756, 609.024, 32.339999999999996,  1.500000)

}

filament_999[459] {

  pt3dclear()

  pt3dadd(600.24, 600.24, 32.339999999999996,  1.500000)

  pt3dadd(604.632, 604.632, 32.339999999999996,  1.500000)

}

filament_999[460] {

  pt3dclear()

  pt3dadd(595.848, 595.848, 32.339999999999996,  1.500000)

  pt3dadd(600.24, 600.24, 32.339999999999996,  1.500000)

}

filament_999[461] {

  pt3dclear()

  pt3dadd(591.456, 591.456, 32.83,  1.500000)

  pt3dadd(595.848, 595.848, 32.339999999999996,  1.500000)

}

filament_999[462] {

  pt3dclear()

  pt3dadd(587.064, 587.7959999999999, 33.81,  1.500000)

  pt3dadd(591.456, 591.456, 32.83,  1.500000)

}

filament_999[463] {

  pt3dclear()

  pt3dadd(582.672, 584.136, 33.81,  1.500000)

  pt3dadd(587.064, 587.7959999999999, 33.81,  1.500000)

}

filament_999[464] {

  pt3dclear()

  pt3dadd(579.012, 579.744, 33.81,  1.500000)

  pt3dadd(582.672, 584.136, 33.81,  1.500000)

}

filament_999[465] {

  pt3dclear()

  pt3dadd(575.352, 575.352, 33.81,  1.500000)

  pt3dadd(579.012, 579.744, 33.81,  1.500000)

}

filament_999[466] {

  pt3dclear()

  pt3dadd(572.424, 570.228, 33.81,  1.500000)

  pt3dadd(575.352, 575.352, 33.81,  1.500000)

}

filament_999[467] {

  pt3dclear()

  pt3dadd(569.496, 565.836, 33.81,  1.500000)

  pt3dadd(572.424, 570.228, 33.81,  1.500000)

}

filament_999[468] {

  pt3dclear()

  pt3dadd(565.836, 561.444, 33.81,  1.500000)

  pt3dadd(569.496, 565.836, 33.81,  1.500000)

}

filament_999[469] {

  pt3dclear()

  pt3dadd(560.712, 557.052, 33.81,  1.500000)

  pt3dadd(565.836, 561.444, 33.81,  1.500000)

}

filament_999[470] {

  pt3dclear()

  pt3dadd(555.588, 552.66, 33.81,  1.500000)

  pt3dadd(560.712, 557.052, 33.81,  1.500000)

}

filament_999[471] {

  pt3dclear()

  pt3dadd(550.4639999999999, 548.268, 33.81,  1.500000)

  pt3dadd(555.588, 552.66, 33.81,  1.500000)

}

filament_999[472] {

  pt3dclear()

  pt3dadd(546.072, 543.876, 33.81,  1.500000)

  pt3dadd(550.4639999999999, 548.268, 33.81,  1.500000)

}

filament_999[473] {

  pt3dclear()

  pt3dadd(543.144, 539.484, 33.81,  1.500000)

  pt3dadd(546.072, 543.876, 33.81,  1.500000)

}

filament_999[474] {

  pt3dclear()

  pt3dadd(540.216, 535.092, 33.81,  1.500000)

  pt3dadd(543.144, 539.484, 33.81,  1.500000)

}

filament_999[475] {

  pt3dclear()

  pt3dadd(538.02, 530.6999999999999, 33.81,  1.500000)

  pt3dadd(540.216, 535.092, 33.81,  1.500000)

}

filament_999[476] {

  pt3dclear()

  pt3dadd(535.824, 526.308, 33.81,  1.500000)

  pt3dadd(538.02, 530.6999999999999, 33.81,  1.500000)

}

filament_999[477] {

  pt3dclear()

  pt3dadd(532.896, 522.648, 33.81,  1.500000)

  pt3dadd(535.824, 526.308, 33.81,  1.500000)

}

filament_999[478] {

  pt3dclear()

  pt3dadd(529.968, 518.9879999999999, 33.81,  1.500000)

  pt3dadd(532.896, 522.648, 33.81,  1.500000)

}

filament_999[479] {

  pt3dclear()

  pt3dadd(527.04, 515.328, 33.81,  1.500000)

  pt3dadd(529.968, 518.9879999999999, 33.81,  1.500000)

}

filament_999[480] {

  pt3dclear()

  pt3dadd(523.38, 512.4, 33.81,  1.500000)

  pt3dadd(527.04, 515.328, 33.81,  1.500000)

}

filament_999[481] {

  pt3dclear()

  pt3dadd(519.72, 509.472, 33.81,  1.500000)

  pt3dadd(523.38, 512.4, 33.81,  1.500000)

}

filament_999[482] {

  pt3dclear()

  pt3dadd(516.792, 506.544, 33.81,  1.500000)

  pt3dadd(519.72, 509.472, 33.81,  1.500000)

}

filament_999[483] {

  pt3dclear()

  pt3dadd(514.596, 502.884, 33.81,  1.500000)

  pt3dadd(516.792, 506.544, 33.81,  1.500000)

}

filament_999[484] {

  pt3dclear()

  pt3dadd(512.4, 499.224, 33.81,  1.500000)

  pt3dadd(514.596, 502.884, 33.81,  1.500000)

}

filament_999[485] {

  pt3dclear()

  pt3dadd(509.472, 497.02799999999996, 35.28,  1.500000)

  pt3dadd(512.4, 499.224, 33.81,  1.500000)

}

filament_999[486] {

  pt3dclear()

  pt3dadd(505.08, 497.02799999999996, 37.24,  1.500000)

  pt3dadd(509.472, 497.02799999999996, 35.28,  1.500000)

}

filament_999[487] {

  pt3dclear()

  pt3dadd(499.956, 497.76, 37.24,  1.500000)

  pt3dadd(505.08, 497.02799999999996, 37.24,  1.500000)

}

filament_999[488] {

  pt3dclear()

  pt3dadd(495.56399999999996, 496.296, 37.24,  1.500000)

  pt3dadd(499.956, 497.76, 37.24,  1.500000)

}

filament_999[489] {

  pt3dclear()

  pt3dadd(491.17199999999997, 494.832, 37.24,  1.500000)

  pt3dadd(495.56399999999996, 496.296, 37.24,  1.500000)

}

filament_999[490] {

  pt3dclear()

  pt3dadd(486.78, 494.09999999999997, 37.24,  1.500000)

  pt3dadd(491.17199999999997, 494.832, 37.24,  1.500000)

}

filament_999[491] {

  pt3dclear()

  pt3dadd(483.852, 491.904, 37.24,  1.500000)

  pt3dadd(486.78, 494.09999999999997, 37.24,  1.500000)

}

filament_999[492] {

  pt3dclear()

  pt3dadd(480.924, 489.70799999999997, 37.24,  1.500000)

  pt3dadd(483.852, 491.904, 37.24,  1.500000)

}

filament_999[493] {

  pt3dclear()

  pt3dadd(477.996, 487.512, 37.24,  1.500000)

  pt3dadd(480.924, 489.70799999999997, 37.24,  1.500000)

}

filament_999[494] {

  pt3dclear()

  pt3dadd(474.336, 486.048, 37.24,  1.500000)

  pt3dadd(477.996, 487.512, 37.24,  1.500000)

}

filament_999[495] {

  pt3dclear()

  pt3dadd(470.676, 484.584, 37.24,  1.500000)

  pt3dadd(474.336, 486.048, 37.24,  1.500000)

}

filament_999[496] {

  pt3dclear()

  pt3dadd(469.944, 481.656, 35.28,  1.500000)

  pt3dadd(465.55199999999996, 482.388, 35.28,  1.500000)

}

filament_999[497] {

  pt3dclear()

  pt3dadd(469.944, 481.656, 35.28,  1.500000)

  pt3dadd(470.676, 484.584, 37.24,  1.500000)

}

filament_999[498] {

  pt3dclear()

  pt3dadd(474.336, 478.728, 33.81,  1.500000)

  pt3dadd(469.944, 481.656, 35.28,  1.500000)

}

filament_999[499] {

  pt3dclear()

  pt3dadd(474.336, 475.068, 30.38,  1.500000)

  pt3dadd(474.336, 478.728, 33.81,  1.500000)

}

filament_999[500] {

  pt3dclear()

  pt3dadd(471.408, 472.14, 30.38,  1.500000)

  pt3dadd(474.336, 475.068, 30.38,  1.500000)

}

filament_999[501] {

  pt3dclear()

  pt3dadd(467.01599999999996, 471.408, 29.89,  1.500000)

  pt3dadd(471.408, 472.14, 30.38,  1.500000)

}

filament_999[502] {

  pt3dclear()

  pt3dadd(462.62399999999997, 469.944, 29.89,  1.500000)

  pt3dadd(467.01599999999996, 471.408, 29.89,  1.500000)

}

filament_999[503] {

  pt3dclear()

  pt3dadd(458.23199999999997, 467.748, 29.89,  1.500000)

  pt3dadd(462.62399999999997, 469.944, 29.89,  1.500000)

}

filament_999[504] {

  pt3dclear()

  pt3dadd(453.108, 467.01599999999996, 29.89,  1.500000)

  pt3dadd(458.23199999999997, 467.748, 29.89,  1.500000)

}

filament_999[505] {

  pt3dclear()

  pt3dadd(447.984, 466.284, 29.89,  1.500000)

  pt3dadd(453.108, 467.01599999999996, 29.89,  1.500000)

}

filament_999[506] {

  pt3dclear()

  pt3dadd(442.86, 465.55199999999996, 30.87,  1.500000)

  pt3dadd(447.984, 466.284, 29.89,  1.500000)

}

filament_999[507] {

  pt3dclear()

  pt3dadd(437.736, 464.82, 30.87,  1.500000)

  pt3dadd(442.86, 465.55199999999996, 30.87,  1.500000)

}

filament_999[508] {

  pt3dclear()

  pt3dadd(432.61199999999997, 464.08799999999997, 30.87,  1.500000)

  pt3dadd(437.736, 464.82, 30.87,  1.500000)

}

filament_999[509] {

  pt3dclear()

  pt3dadd(427.488, 463.356, 32.83,  1.500000)

  pt3dadd(432.61199999999997, 464.08799999999997, 30.87,  1.500000)

}

filament_999[510] {

  pt3dclear()

  pt3dadd(422.364, 462.62399999999997, 32.83,  1.500000)

  pt3dadd(427.488, 463.356, 32.83,  1.500000)

}

filament_999[511] {

  pt3dclear()

  pt3dadd(417.24, 462.62399999999997, 32.83,  1.500000)

  pt3dadd(422.364, 462.62399999999997, 32.83,  1.500000)

}

filament_999[512] {

  pt3dclear()

  pt3dadd(412.116, 463.356, 32.83,  1.500000)

  pt3dadd(417.24, 462.62399999999997, 32.83,  1.500000)

}

filament_999[513] {

  pt3dclear()

  pt3dadd(406.992, 463.356, 32.83,  1.500000)

  pt3dadd(409.188, 466.284, 35.28,  1.500000)

}

filament_999[514] {

  pt3dclear()

  pt3dadd(406.992, 463.356, 32.83,  1.500000)

  pt3dadd(412.116, 463.356, 32.83,  1.500000)

}

filament_999[515] {

  pt3dclear()

  pt3dadd(401.13599999999997, 461.15999999999997, 32.83,  1.500000)

  pt3dadd(406.992, 463.356, 32.83,  1.500000)

}

filament_999[516] {

  pt3dclear()

  pt3dadd(396.012, 458.23199999999997, 32.83,  1.500000)

  pt3dadd(401.13599999999997, 461.15999999999997, 32.83,  1.500000)

}

filament_999[517] {

  pt3dclear()

  pt3dadd(390.888, 454.572, 32.83,  1.500000)

  pt3dadd(396.012, 458.23199999999997, 32.83,  1.500000)

}

filament_999[518] {

  pt3dclear()

  pt3dadd(385.764, 450.912, 32.83,  1.500000)

  pt3dadd(390.888, 454.572, 32.83,  1.500000)

}

filament_999[519] {

  pt3dclear()

  pt3dadd(379.908, 448.716, 32.83,  1.500000)

  pt3dadd(385.764, 450.912, 32.83,  1.500000)

}

filament_999[520] {

  pt3dclear()

  pt3dadd(373.32, 445.788, 32.83,  1.500000)

  pt3dadd(379.908, 448.716, 32.83,  1.500000)

}

filament_999[521] {

  pt3dclear()

  pt3dadd(367.464, 442.128, 32.83,  1.500000)

  pt3dadd(373.32, 445.788, 32.83,  1.500000)

}

filament_999[522] {

  pt3dclear()

  pt3dadd(358.68, 327.936, 14.7,  1.500000)

  pt3dadd(357.948, 333.06, 14.7,  1.500000)

}

filament_999[523] {

  pt3dclear()

  pt3dadd(360.876, 325.008, 14.7,  1.500000)

  pt3dadd(358.68, 327.936, 14.7,  1.500000)

}

filament_999[524] {

  pt3dclear()

  pt3dadd(363.072, 322.812, 14.7,  1.500000)

  pt3dadd(360.876, 325.008, 14.7,  1.500000)

}

filament_999[525] {

  pt3dclear()

  pt3dadd(366.0, 324.276, 14.7,  1.500000)

  pt3dadd(363.072, 322.812, 14.7,  1.500000)

}

filament_999[526] {

  pt3dclear()

  pt3dadd(369.65999999999997, 326.472, 14.7,  1.500000)

  pt3dadd(366.0, 324.276, 14.7,  1.500000)

}

filament_999[527] {

  pt3dclear()

  pt3dadd(373.32, 327.204, 14.7,  1.500000)

  pt3dadd(369.65999999999997, 326.472, 14.7,  1.500000)

}

filament_999[528] {

  pt3dclear()

  pt3dadd(376.248, 329.4, 14.7,  1.500000)

  pt3dadd(373.32, 327.204, 14.7,  1.500000)

}

filament_999[529] {

  pt3dclear()

  pt3dadd(377.712, 331.596, 14.7,  1.500000)

  pt3dadd(376.248, 329.4, 14.7,  1.500000)

}

filament_999[530] {

  pt3dclear()

  pt3dadd(372.58799999999997, 346.968, 14.7,  1.500000)

  pt3dadd(370.392, 344.772, 14.7,  1.500000)

}

filament_999[531] {

  pt3dclear()

  pt3dadd(373.32, 349.896, 14.7,  1.500000)

  pt3dadd(372.58799999999997, 346.968, 14.7,  1.500000)

}

filament_999[532] {

  pt3dclear()

  pt3dadd(374.05199999999996, 352.092, 14.7,  1.500000)

  pt3dadd(373.32, 349.896, 14.7,  1.500000)

}

filament_999[533] {

  pt3dclear()

  pt3dadd(376.98, 350.628, 14.7,  1.500000)

  pt3dadd(374.05199999999996, 352.092, 14.7,  1.500000)

}

filament_999[534] {

  pt3dclear()

  pt3dadd(381.372, 351.36, 14.7,  1.500000)

  pt3dadd(376.98, 350.628, 14.7,  1.500000)

}

filament_999[535] {

  pt3dclear()

  pt3dadd(385.032, 351.36, 14.7,  1.500000)

  pt3dadd(381.372, 351.36, 14.7,  1.500000)

}

filament_999[536] {

  pt3dclear()

  pt3dadd(387.96, 350.628, 14.7,  1.500000)

  pt3dadd(385.032, 351.36, 14.7,  1.500000)

}

filament_999[537] {

  pt3dclear()

  pt3dadd(401.868, 352.092, 14.7,  1.500000)

  pt3dadd(406.26, 352.092, 14.7,  1.500000)

}

filament_999[538] {

  pt3dclear()

  pt3dadd(398.20799999999997, 351.36, 14.7,  1.500000)

  pt3dadd(401.868, 352.092, 14.7,  1.500000)

}

filament_999[539] {

  pt3dclear()

  pt3dadd(395.28, 349.896, 14.7,  1.500000)

  pt3dadd(398.20799999999997, 351.36, 14.7,  1.500000)

}

filament_999[540] {

  pt3dclear()

  pt3dadd(392.352, 349.164, 14.7,  1.500000)

  pt3dadd(395.28, 349.896, 14.7,  1.500000)

}

filament_999[541] {

  pt3dclear()

  pt3dadd(389.424, 349.164, 14.7,  1.500000)

  pt3dadd(387.96, 350.628, 14.7,  1.500000)

}

filament_999[542] {

  pt3dclear()

  pt3dadd(389.424, 349.164, 14.7,  1.500000)

  pt3dadd(392.352, 349.164, 14.7,  1.500000)

}

filament_999[543] {

  pt3dclear()

  pt3dadd(387.96, 346.236, 14.7,  1.500000)

  pt3dadd(389.424, 349.164, 14.7,  1.500000)

}

filament_999[544] {

  pt3dclear()

  pt3dadd(386.496, 343.308, 14.7,  1.500000)

  pt3dadd(387.96, 346.236, 14.7,  1.500000)

}

filament_999[545] {

  pt3dclear()

  pt3dadd(384.3, 340.38, 14.7,  1.500000)

  pt3dadd(386.496, 343.308, 14.7,  1.500000)

}

filament_999[546] {

  pt3dclear()

  pt3dadd(382.104, 337.452, 14.7,  1.500000)

  pt3dadd(384.3, 340.38, 14.7,  1.500000)

}

filament_999[547] {

  pt3dclear()

  pt3dadd(379.908, 335.256, 14.7,  1.500000)

  pt3dadd(382.104, 337.452, 14.7,  1.500000)

}

filament_999[548] {

  pt3dclear()

  pt3dadd(376.98, 333.792, 14.7,  1.500000)

  pt3dadd(377.712, 331.596, 14.7,  1.500000)

}

filament_999[549] {

  pt3dclear()

  pt3dadd(376.98, 333.792, 14.7,  1.500000)

  pt3dadd(379.908, 335.256, 14.7,  1.500000)

}

filament_999[550] {

  pt3dclear()

  pt3dadd(373.32, 335.256, 14.7,  1.500000)

  pt3dadd(376.98, 333.792, 14.7,  1.500000)

}

filament_999[551] {

  pt3dclear()

  pt3dadd(368.19599999999997, 335.988, 14.7,  1.500000)

  pt3dadd(373.32, 335.256, 14.7,  1.500000)

}

filament_999[552] {

  pt3dclear()

  pt3dadd(363.072, 336.71999999999997, 14.7,  1.500000)

  pt3dadd(368.19599999999997, 335.988, 14.7,  1.500000)

}

filament_999[553] {

  pt3dclear()

  pt3dadd(357.948, 337.452, 14.7,  1.500000)

  pt3dadd(363.072, 336.71999999999997, 14.7,  1.500000)

}

filament_999[554] {

  pt3dclear()

  pt3dadd(353.556, 338.916, 14.7,  1.500000)

  pt3dadd(357.948, 337.452, 14.7,  1.500000)

}

filament_999[555] {

  pt3dclear()

  pt3dadd(349.896, 336.71999999999997, 14.7,  1.500000)

  pt3dadd(353.556, 338.916, 14.7,  1.500000)

}

filament_999[556] {

  pt3dclear()

  pt3dadd(349.896, 332.328, 12.25,  1.500000)

  pt3dadd(349.896, 336.71999999999997, 14.7,  1.500000)

}

filament_999[557] {

  pt3dclear()

  pt3dadd(349.164, 329.4, 12.25,  1.500000)

  pt3dadd(349.896, 332.328, 12.25,  1.500000)

}

filament_999[558] {

  pt3dclear()

  pt3dadd(346.968, 326.472, 12.25,  1.500000)

  pt3dadd(349.164, 329.4, 12.25,  1.500000)

}

filament_999[559] {

  pt3dclear()

  pt3dadd(344.772, 323.544, 12.25,  1.500000)

  pt3dadd(346.968, 326.472, 12.25,  1.500000)

}

filament_999[560] {

  pt3dclear()

  pt3dadd(342.57599999999996, 319.884, 12.25,  1.500000)

  pt3dadd(344.772, 323.544, 12.25,  1.500000)

}

filament_999[561] {

  pt3dclear()

  pt3dadd(341.844, 316.224, 12.25,  1.500000)

  pt3dadd(342.57599999999996, 319.884, 12.25,  1.500000)

}

filament_999[562] {

  pt3dclear()

  pt3dadd(343.308, 312.564, 12.25,  1.500000)

  pt3dadd(341.844, 316.224, 12.25,  1.500000)

}

filament_999[563] {

  pt3dclear()

  pt3dadd(344.772, 308.904, 12.25,  1.500000)

  pt3dadd(343.308, 312.564, 12.25,  1.500000)

}

filament_999[564] {

  pt3dclear()

  pt3dadd(348.432, 305.24399999999997, 12.25,  1.500000)

  pt3dadd(344.772, 308.904, 12.25,  1.500000)

}

filament_999[565] {

  pt3dclear()

  pt3dadd(225.456, 412.848, 45.08,  1.500000)

  pt3dadd(224.724, 409.92, 43.12,  1.500000)

}

filament_999[566] {

  pt3dclear()

  pt3dadd(226.92, 417.972, 45.08,  1.500000)

  pt3dadd(225.456, 412.848, 45.08,  1.500000)

}

filament_999[567] {

  pt3dclear()

  pt3dadd(226.92, 423.096, 45.08,  1.500000)

  pt3dadd(226.92, 417.972, 45.08,  1.500000)

}

filament_999[568] {

  pt3dclear()

  pt3dadd(226.188, 427.488, 44.1,  1.500000)

  pt3dadd(226.92, 423.096, 45.08,  1.500000)

}

filament_999[569] {

  pt3dclear()

  pt3dadd(228.384, 430.416, 43.61,  1.500000)

  pt3dadd(226.188, 427.488, 44.1,  1.500000)

}

filament_999[570] {

  pt3dclear()

  pt3dadd(232.04399999999998, 434.07599999999996, 43.12,  1.500000)

  pt3dadd(228.384, 430.416, 43.61,  1.500000)

}

filament_999[571] {

  pt3dclear()

  pt3dadd(235.704, 437.00399999999996, 41.65,  1.500000)

  pt3dadd(232.04399999999998, 434.07599999999996, 43.12,  1.500000)

}

filament_999[572] {

  pt3dclear()

  pt3dadd(240.096, 438.468, 40.18,  1.500000)

  pt3dadd(235.704, 437.00399999999996, 41.65,  1.500000)

}

filament_999[573] {

  pt3dclear()

  pt3dadd(245.22, 439.932, 39.2,  1.500000)

  pt3dadd(240.096, 438.468, 40.18,  1.500000)

}

filament_999[574] {

  pt3dclear()

  pt3dadd(248.88, 442.86, 38.71,  1.500000)

  pt3dadd(245.22, 439.932, 39.2,  1.500000)

}

filament_999[575] {

  pt3dclear()

  pt3dadd(270.84, 456.036, 34.3,  1.500000)

  pt3dadd(274.5, 454.572, 34.3,  1.500000)

}

filament_999[576] {

  pt3dclear()

  pt3dadd(269.376, 453.108, 34.3,  1.500000)

  pt3dadd(270.84, 456.036, 34.3,  1.500000)

}

filament_999[577] {

  pt3dclear()

  pt3dadd(269.376, 444.324, 34.3,  1.500000)

  pt3dadd(269.376, 453.108, 34.3,  1.500000)

}

filament_999[578] {

  pt3dclear()

  pt3dadd(267.912, 439.932, 33.81,  1.500000)

  pt3dadd(269.376, 444.324, 34.3,  1.500000)

}

filament_999[579] {

  pt3dclear()

  pt3dadd(264.252, 439.2, 33.32,  1.500000)

  pt3dadd(267.912, 439.932, 33.81,  1.500000)

}

filament_999[580] {

  pt3dclear()

  pt3dadd(274.5, 399.67199999999997, 30.38,  1.500000)

  pt3dadd(279.62399999999997, 398.20799999999997, 30.38,  1.500000)

}

filament_999[581] {

  pt3dclear()

  pt3dadd(272.304, 403.332, 30.87,  1.500000)

  pt3dadd(274.5, 399.67199999999997, 30.38,  1.500000)

}

filament_999[582] {

  pt3dclear()

  pt3dadd(273.036, 407.724, 30.87,  1.500000)

  pt3dadd(272.304, 403.332, 30.87,  1.500000)

}

filament_999[583] {

  pt3dclear()

  pt3dadd(274.5, 411.384, 31.36,  1.500000)

  pt3dadd(273.036, 407.724, 30.87,  1.500000)

}

filament_999[584] {

  pt3dclear()

  pt3dadd(271.572, 415.044, 31.36,  1.500000)

  pt3dadd(274.5, 411.384, 31.36,  1.500000)

}

filament_999[585] {

  pt3dclear()

  pt3dadd(270.84, 419.436, 31.36,  1.500000)

  pt3dadd(271.572, 415.044, 31.36,  1.500000)

}

filament_999[586] {

  pt3dclear()

  pt3dadd(269.376, 423.828, 31.849999999999998,  1.500000)

  pt3dadd(270.84, 419.436, 31.36,  1.500000)

}

filament_999[587] {

  pt3dclear()

  pt3dadd(267.18, 427.488, 32.339999999999996,  1.500000)

  pt3dadd(269.376, 423.828, 31.849999999999998,  1.500000)

}

filament_999[588] {

  pt3dclear()

  pt3dadd(264.252, 429.68399999999997, 32.83,  1.500000)

  pt3dadd(267.18, 427.488, 32.339999999999996,  1.500000)

}

filament_999[589] {

  pt3dclear()

  pt3dadd(261.324, 432.61199999999997, 33.32,  1.500000)

  pt3dadd(264.252, 429.68399999999997, 32.83,  1.500000)

}

filament_999[590] {

  pt3dclear()

  pt3dadd(259.86, 435.53999999999996, 33.32,  1.500000)

  pt3dadd(261.324, 432.61199999999997, 33.32,  1.500000)

}

filament_999[591] {

  pt3dclear()

  pt3dadd(260.592, 438.468, 34.79,  1.500000)

  pt3dadd(259.86, 435.53999999999996, 33.32,  1.500000)

}

filament_999[592] {

  pt3dclear()

  pt3dadd(260.592, 438.468, 34.79,  1.500000)

  pt3dadd(264.252, 439.2, 33.32,  1.500000)

}

filament_999[593] {

  pt3dclear()

  pt3dadd(259.128, 440.664, 36.26,  1.500000)

  pt3dadd(260.592, 438.468, 34.79,  1.500000)

}

filament_999[594] {

  pt3dclear()

  pt3dadd(256.2, 442.86, 35.769999999999996,  1.500000)

  pt3dadd(259.128, 440.664, 36.26,  1.500000)

}

filament_999[595] {

  pt3dclear()

  pt3dadd(252.54, 442.86, 35.769999999999996,  1.500000)

  pt3dadd(256.2, 442.86, 35.769999999999996,  1.500000)

}

filament_999[596] {

  pt3dclear()

  pt3dadd(252.54, 442.86, 35.769999999999996,  1.500000)

  pt3dadd(248.88, 442.86, 38.71,  1.500000)

}

filament_999[597] {

  pt3dclear()

  pt3dadd(251.076, 437.00399999999996, 36.26,  1.500000)

  pt3dadd(252.54, 442.86, 35.769999999999996,  1.500000)

}

filament_999[598] {

  pt3dclear()

  pt3dadd(248.88, 431.14799999999997, 36.26,  1.500000)

  pt3dadd(251.076, 437.00399999999996, 36.26,  1.500000)

}

filament_999[599] {

  pt3dclear()

  pt3dadd(247.416, 426.756, 36.26,  1.500000)

  pt3dadd(248.88, 431.14799999999997, 36.26,  1.500000)

}

filament_999[600] {

  pt3dclear()

  pt3dadd(246.684, 422.364, 36.75,  1.500000)

  pt3dadd(247.416, 426.756, 36.26,  1.500000)

}

filament_999[601] {

  pt3dclear()

  pt3dadd(244.488, 419.436, 37.24,  1.500000)

  pt3dadd(246.684, 422.364, 36.75,  1.500000)

}

filament_999[602] {

  pt3dclear()

  pt3dadd(245.22, 415.776, 37.24,  1.500000)

  pt3dadd(244.488, 419.436, 37.24,  1.500000)

}

filament_999[603] {

  pt3dclear()

  pt3dadd(236.436, 457.5, 36.75,  1.500000)

  pt3dadd(232.04399999999998, 461.15999999999997, 36.75,  1.500000)

}

filament_999[604] {

  pt3dclear()

  pt3dadd(234.24, 451.644, 34.79,  1.500000)

  pt3dadd(230.57999999999998, 447.252, 36.26,  1.500000)

}

filament_999[605] {

  pt3dclear()

  pt3dadd(240.096, 453.84, 34.79,  1.500000)

  pt3dadd(234.24, 451.644, 34.79,  1.500000)

}

filament_999[606] {

  pt3dclear()

  pt3dadd(240.096, 453.84, 34.79,  1.500000)

  pt3dadd(236.436, 457.5, 36.75,  1.500000)

}

filament_999[607] {

  pt3dclear()

  pt3dadd(343.308, 373.32, 46.55,  1.500000)

  pt3dadd(338.18399999999997, 374.05199999999996, 46.55,  1.500000)

}

filament_999[608] {

  pt3dclear()

  pt3dadd(345.504, 368.19599999999997, 43.61,  1.500000)

  pt3dadd(349.164, 371.12399999999997, 44.1,  1.500000)

}

filament_999[609] {

  pt3dclear()

  pt3dadd(341.844, 366.73199999999997, 45.57,  1.500000)

  pt3dadd(345.504, 368.19599999999997, 43.61,  1.500000)

}

filament_999[610] {

  pt3dclear()

  pt3dadd(336.71999999999997, 366.0, 45.57,  1.500000)

  pt3dadd(341.844, 366.73199999999997, 45.57,  1.500000)

}

filament_999[611] {

  pt3dclear()

  pt3dadd(333.06, 364.536, 45.57,  1.500000)

  pt3dadd(336.71999999999997, 366.0, 45.57,  1.500000)

}

filament_999[612] {

  pt3dclear()

  pt3dadd(343.308, 376.248, 46.55,  1.500000)

  pt3dadd(343.308, 373.32, 46.55,  1.500000)

}

filament_999[613] {

  pt3dclear()

  pt3dadd(338.916, 378.444, 46.55,  1.500000)

  pt3dadd(343.308, 376.248, 46.55,  1.500000)

}

filament_999[614] {

  pt3dclear()

  pt3dadd(335.256, 381.372, 46.55,  1.500000)

  pt3dadd(338.916, 378.444, 46.55,  1.500000)

}

filament_999[615] {

  pt3dclear()

  pt3dadd(332.328, 384.3, 46.55,  1.500000)

  pt3dadd(335.256, 381.372, 46.55,  1.500000)

}

filament_999[616] {

  pt3dclear()

  pt3dadd(327.936, 385.032, 46.55,  1.500000)

  pt3dadd(332.328, 384.3, 46.55,  1.500000)

}

filament_999[617] {

  pt3dclear()

  pt3dadd(324.276, 382.836, 46.06,  1.500000)

  pt3dadd(327.936, 385.032, 46.55,  1.500000)

}

filament_999[618] {

  pt3dclear()

  pt3dadd(325.008, 378.444, 46.06,  1.500000)

  pt3dadd(324.276, 382.836, 46.06,  1.500000)

}

filament_999[619] {

  pt3dclear()

  pt3dadd(327.204, 374.784, 46.06,  1.500000)

  pt3dadd(325.008, 378.444, 46.06,  1.500000)

}

filament_999[620] {

  pt3dclear()

  pt3dadd(327.936, 371.12399999999997, 46.06,  1.500000)

  pt3dadd(327.204, 374.784, 46.06,  1.500000)

}

filament_999[621] {

  pt3dclear()

  pt3dadd(327.936, 367.464, 46.06,  1.500000)

  pt3dadd(327.936, 371.12399999999997, 46.06,  1.500000)

}

filament_999[622] {

  pt3dclear()

  pt3dadd(329.4, 365.268, 47.04,  1.500000)

  pt3dadd(327.936, 367.464, 46.06,  1.500000)

}

filament_999[623] {

  pt3dclear()

  pt3dadd(329.4, 365.268, 47.04,  1.500000)

  pt3dadd(333.06, 364.536, 45.57,  1.500000)

}

filament_999[624] {

  pt3dclear()

  pt3dadd(326.472, 363.072, 47.04,  1.500000)

  pt3dadd(329.4, 365.268, 47.04,  1.500000)

}

filament_999[625] {

  pt3dclear()

  pt3dadd(321.348, 360.144, 47.04,  1.500000)

  pt3dadd(326.472, 363.072, 47.04,  1.500000)

}

filament_999[626] {

  pt3dclear()

  pt3dadd(316.224, 357.216, 47.04,  1.500000)

  pt3dadd(321.348, 360.144, 47.04,  1.500000)

}

filament_999[627] {

  pt3dclear()

  pt3dadd(314.028, 352.092, 47.04,  1.500000)

  pt3dadd(316.224, 357.216, 47.04,  1.500000)

}

filament_999[628] {

  pt3dclear()

  pt3dadd(313.296, 346.968, 47.04,  1.500000)

  pt3dadd(314.028, 352.092, 47.04,  1.500000)

}

filament_999[629] {

  pt3dclear()

  pt3dadd(312.564, 341.844, 47.04,  1.500000)

  pt3dadd(313.296, 346.968, 47.04,  1.500000)

}

filament_999[630] {

  pt3dclear()

  pt3dadd(308.904, 338.916, 47.04,  1.500000)

  pt3dadd(312.564, 341.844, 47.04,  1.500000)

}

filament_999[631] {

  pt3dclear()

  pt3dadd(305.24399999999997, 335.256, 47.04,  1.500000)

  pt3dadd(308.904, 338.916, 47.04,  1.500000)

}

filament_999[632] {

  pt3dclear()

  pt3dadd(302.316, 331.596, 46.55,  1.500000)

  pt3dadd(305.24399999999997, 335.256, 47.04,  1.500000)

}

filament_999[633] {

  pt3dclear()

  pt3dadd(300.12, 327.204, 47.04,  1.500000)

  pt3dadd(302.316, 331.596, 46.55,  1.500000)

}

filament_999[634] {

  pt3dclear()

  pt3dadd(308.17199999999997, 320.616, 48.019999999999996,  1.500000)

  pt3dadd(311.09999999999997, 317.688, 48.51,  1.500000)

}

filament_999[635] {

  pt3dclear()

  pt3dadd(303.78, 322.812, 48.019999999999996,  1.500000)

  pt3dadd(308.17199999999997, 320.616, 48.019999999999996,  1.500000)

}

filament_999[636] {

  pt3dclear()

  pt3dadd(298.656, 322.812, 47.53,  1.500000)

  pt3dadd(303.78, 322.812, 48.019999999999996,  1.500000)

}

filament_999[637] {

  pt3dclear()

  pt3dadd(298.656, 322.812, 47.53,  1.500000)

  pt3dadd(300.12, 327.204, 47.04,  1.500000)

}

filament_999[638] {

  pt3dclear()

  pt3dadd(292.068, 319.152, 45.57,  1.500000)

  pt3dadd(298.656, 322.812, 47.53,  1.500000)

}

filament_999[639] {

  pt3dclear()

  pt3dadd(288.408, 314.028, 45.57,  1.500000)

  pt3dadd(292.068, 319.152, 45.57,  1.500000)

}

filament_999[640] {

  pt3dclear()

  pt3dadd(286.212, 309.63599999999997, 45.08,  1.500000)

  pt3dadd(288.408, 314.028, 45.57,  1.500000)

}

filament_999[641] {

  pt3dclear()

  pt3dadd(283.284, 306.70799999999997, 45.57,  1.500000)

  pt3dadd(286.212, 309.63599999999997, 45.08,  1.500000)

}

filament_999[642] {

  pt3dclear()

  pt3dadd(280.356, 305.976, 44.589999999999996,  1.500000)

  pt3dadd(283.284, 306.70799999999997, 45.57,  1.500000)

}

filament_999[643] {

  pt3dclear()

  pt3dadd(275.23199999999997, 395.28, 50.47,  1.500000)

  pt3dadd(275.964, 387.96, 50.47,  1.500000)

}

filament_999[644] {

  pt3dclear()

  pt3dadd(274.5, 402.59999999999997, 50.47,  1.500000)

  pt3dadd(275.23199999999997, 395.28, 50.47,  1.500000)

}

filament_999[645] {

  pt3dclear()

  pt3dadd(273.036, 409.188, 49.98,  1.500000)

  pt3dadd(274.5, 402.59999999999997, 50.47,  1.500000)

}

filament_999[646] {

  pt3dclear()

  pt3dadd(270.108, 414.312, 49.49,  1.500000)

  pt3dadd(272.304, 415.044, 49.49,  1.500000)

}

filament_999[647] {

  pt3dclear()

  pt3dadd(270.108, 414.312, 49.49,  1.500000)

  pt3dadd(273.036, 409.188, 49.98,  1.500000)

}

filament_999[648] {

  pt3dclear()

  pt3dadd(265.716, 415.776, 49.49,  1.500000)

  pt3dadd(270.108, 414.312, 49.49,  1.500000)

}

filament_999[649] {

  pt3dclear()

  pt3dadd(382.836, 270.108, 33.32,  1.500000)

  pt3dadd(385.764, 275.23199999999997, 33.32,  1.500000)

}

filament_999[650] {

  pt3dclear()

  pt3dadd(380.64, 264.984, 33.32,  1.500000)

  pt3dadd(382.836, 270.108, 33.32,  1.500000)

}

filament_999[651] {

  pt3dclear()

  pt3dadd(378.444, 259.86, 33.32,  1.500000)

  pt3dadd(380.64, 264.984, 33.32,  1.500000)

}

filament_999[652] {

  pt3dclear()

  pt3dadd(374.784, 256.932, 33.32,  1.500000)

  pt3dadd(378.444, 259.86, 33.32,  1.500000)

}

filament_999[653] {

  pt3dclear()

  pt3dadd(370.392, 256.932, 33.81,  1.500000)

  pt3dadd(374.784, 256.932, 33.32,  1.500000)

}

filament_999[654] {

  pt3dclear()

  pt3dadd(367.464, 253.272, 33.81,  1.500000)

  pt3dadd(370.392, 256.932, 33.81,  1.500000)

}

filament_999[655] {

  pt3dclear()

  pt3dadd(366.0, 248.88, 34.3,  1.500000)

  pt3dadd(367.464, 253.272, 33.81,  1.500000)

}

filament_999[656] {

  pt3dclear()

  pt3dadd(363.804, 244.488, 34.79,  1.500000)

  pt3dadd(366.0, 248.88, 34.3,  1.500000)

}

filament_999[657] {

  pt3dclear()

  pt3dadd(362.34, 240.096, 36.26,  1.500000)

  pt3dadd(363.804, 244.488, 34.79,  1.500000)

}

filament_999[658] {

  pt3dclear()

  pt3dadd(362.34, 234.972, 37.24,  1.500000)

  pt3dadd(362.34, 240.096, 36.26,  1.500000)

}

filament_999[659] {

  pt3dclear()

  pt3dadd(360.144, 230.57999999999998, 37.73,  1.500000)

  pt3dadd(362.34, 234.972, 37.24,  1.500000)

}

filament_999[660] {

  pt3dclear()

  pt3dadd(355.752, 226.92, 39.2,  1.500000)

  pt3dadd(360.144, 230.57999999999998, 37.73,  1.500000)

}

filament_999[661] {

  pt3dclear()

  pt3dadd(350.628, 222.528, 39.2,  1.500000)

  pt3dadd(355.752, 226.92, 39.2,  1.500000)

}

filament_999[662] {

  pt3dclear()

  pt3dadd(346.968, 221.796, 39.2,  1.500000)

  pt3dadd(350.628, 222.528, 39.2,  1.500000)

}

filament_999[663] {

  pt3dclear()

  pt3dadd(343.308, 217.404, 39.2,  1.500000)

  pt3dadd(346.968, 221.796, 39.2,  1.500000)

}

filament_999[664] {

  pt3dclear()

  pt3dadd(341.11199999999997, 213.012, 39.2,  1.500000)

  pt3dadd(343.308, 217.404, 39.2,  1.500000)

}

filament_999[665] {

  pt3dclear()

  pt3dadd(339.64799999999997, 207.888, 39.2,  1.500000)

  pt3dadd(341.11199999999997, 213.012, 39.2,  1.500000)

}

filament_999[666] {

  pt3dclear()

  pt3dadd(338.18399999999997, 202.76399999999998, 39.69,  1.500000)

  pt3dadd(339.64799999999997, 207.888, 39.2,  1.500000)

}

filament_999[667] {

  pt3dclear()

  pt3dadd(337.452, 198.37199999999999, 39.69,  1.500000)

  pt3dadd(338.18399999999997, 202.76399999999998, 39.69,  1.500000)

}

filament_999[668] {

  pt3dclear()

  pt3dadd(337.452, 194.712, 39.69,  1.500000)

  pt3dadd(337.452, 198.37199999999999, 39.69,  1.500000)

}

filament_999[669] {

  pt3dclear()

  pt3dadd(335.256, 192.516, 39.69,  1.500000)

  pt3dadd(337.452, 194.712, 39.69,  1.500000)

}

filament_999[670] {

  pt3dclear()

  pt3dadd(330.864, 189.588, 39.2,  1.500000)

  pt3dadd(335.256, 192.516, 39.69,  1.500000)

}

filament_999[671] {

  pt3dclear()

  pt3dadd(328.668, 185.196, 38.71,  1.500000)

  pt3dadd(330.864, 189.588, 39.2,  1.500000)

}

filament_999[672] {

  pt3dclear()

  pt3dadd(326.472, 180.804, 38.22,  1.500000)

  pt3dadd(328.668, 185.196, 38.71,  1.500000)

}

filament_999[673] {

  pt3dclear()

  pt3dadd(324.276, 174.948, 38.22,  1.500000)

  pt3dadd(326.472, 180.804, 38.22,  1.500000)

}

filament_999[674] {

  pt3dclear()

  pt3dadd(322.08, 170.55599999999998, 38.22,  1.500000)

  pt3dadd(324.276, 174.948, 38.22,  1.500000)

}

filament_999[675] {

  pt3dclear()

  pt3dadd(319.152, 167.628, 39.2,  1.500000)

  pt3dadd(322.08, 170.55599999999998, 38.22,  1.500000)

}

filament_999[676] {

  pt3dclear()

  pt3dadd(316.956, 163.968, 38.71,  1.500000)

  pt3dadd(319.152, 167.628, 39.2,  1.500000)

}

filament_999[677] {

  pt3dclear()

  pt3dadd(314.028, 162.504, 38.71,  1.500000)

  pt3dadd(316.956, 163.968, 38.71,  1.500000)

}

filament_999[678] {

  pt3dclear()

  pt3dadd(311.09999999999997, 161.772, 38.71,  1.500000)

  pt3dadd(314.028, 162.504, 38.71,  1.500000)

}

filament_999[679] {

  pt3dclear()

  pt3dadd(304.512, 161.04, 37.73,  1.500000)

  pt3dadd(303.048, 157.38, 37.24,  1.500000)

}

filament_999[680] {

  pt3dclear()

  pt3dadd(308.17199999999997, 159.576, 38.22,  1.500000)

  pt3dadd(304.512, 161.04, 37.73,  1.500000)

}

filament_999[681] {

  pt3dclear()

  pt3dadd(308.17199999999997, 159.576, 38.22,  1.500000)

  pt3dadd(311.09999999999997, 161.772, 38.71,  1.500000)

}

filament_999[682] {

  pt3dclear()

  pt3dadd(307.44, 155.184, 37.24,  1.500000)

  pt3dadd(308.17199999999997, 159.576, 38.22,  1.500000)

}

filament_999[683] {

  pt3dclear()

  pt3dadd(305.24399999999997, 150.792, 36.75,  1.500000)

  pt3dadd(307.44, 155.184, 37.24,  1.500000)

}

filament_999[684] {

  pt3dclear()

  pt3dadd(302.316, 146.4, 35.28,  1.500000)

  pt3dadd(305.24399999999997, 150.792, 36.75,  1.500000)

}

filament_999[685] {

  pt3dclear()

  pt3dadd(302.316, 142.008, 34.79,  1.500000)

  pt3dadd(302.316, 146.4, 35.28,  1.500000)

}

filament_999[686] {

  pt3dclear()

  pt3dadd(302.316, 137.61599999999999, 33.81,  1.500000)

  pt3dadd(302.316, 142.008, 34.79,  1.500000)

}

filament_999[687] {

  pt3dclear()

  pt3dadd(304.512, 133.956, 33.32,  1.500000)

  pt3dadd(302.316, 137.61599999999999, 33.81,  1.500000)

}

filament_999[688] {

  pt3dclear()

  pt3dadd(306.70799999999997, 130.296, 33.32,  1.500000)

  pt3dadd(304.512, 133.956, 33.32,  1.500000)

}

filament_999[689] {

  pt3dclear()

  pt3dadd(310.368, 128.832, 33.32,  1.500000)

  pt3dadd(306.70799999999997, 130.296, 33.32,  1.500000)

}

filament_999[690] {

  pt3dclear()

  pt3dadd(310.368, 124.44, 33.32,  1.500000)

  pt3dadd(310.368, 128.832, 33.32,  1.500000)

}

filament_999[691] {

  pt3dclear()

  pt3dadd(310.368, 117.852, 33.32,  1.500000)

  pt3dadd(310.368, 124.44, 33.32,  1.500000)

}

filament_999[692] {

  pt3dclear()

  pt3dadd(311.832, 111.996, 33.32,  1.500000)

  pt3dadd(310.368, 117.852, 33.32,  1.500000)

}

filament_999[693] {

  pt3dclear()

  pt3dadd(314.76, 108.336, 33.32,  1.500000)

  pt3dadd(311.832, 111.996, 33.32,  1.500000)

}

filament_999[694] {

  pt3dclear()

  pt3dadd(316.956, 103.944, 33.32,  1.500000)

  pt3dadd(314.76, 108.336, 33.32,  1.500000)

}

filament_999[695] {

  pt3dclear()

  pt3dadd(316.224, 98.088, 32.83,  1.500000)

  pt3dadd(316.956, 103.944, 33.32,  1.500000)

}

filament_999[696] {

  pt3dclear()

  pt3dadd(315.492, 92.232, 32.339999999999996,  1.500000)

  pt3dadd(316.224, 98.088, 32.83,  1.500000)

}

filament_999[697] {

  pt3dclear()

  pt3dadd(314.76, 86.376, 32.339999999999996,  1.500000)

  pt3dadd(315.492, 92.232, 32.339999999999996,  1.500000)

}

filament_999[698] {

  pt3dclear()

  pt3dadd(313.296, 82.716, 32.83,  1.500000)

  pt3dadd(314.76, 86.376, 32.339999999999996,  1.500000)

}

filament_999[699] {

  pt3dclear()

  pt3dadd(310.368, 80.52, 34.3,  1.500000)

  pt3dadd(313.296, 82.716, 32.83,  1.500000)

}

filament_999[700] {

  pt3dclear()

  pt3dadd(305.976, 82.716, 34.79,  1.500000)

  pt3dadd(310.368, 80.52, 34.3,  1.500000)

}

filament_999[701] {

  pt3dclear()

  pt3dadd(305.976, 87.108, 34.79,  1.500000)

  pt3dadd(305.976, 82.716, 34.79,  1.500000)

}

filament_999[702] {

  pt3dclear()

  pt3dadd(307.44, 92.232, 35.28,  1.500000)

  pt3dadd(305.976, 87.108, 34.79,  1.500000)

}

filament_999[703] {

  pt3dclear()

  pt3dadd(305.976, 96.624, 35.28,  1.500000)

  pt3dadd(307.44, 92.232, 35.28,  1.500000)

}

filament_999[704] {

  pt3dclear()

  pt3dadd(308.17199999999997, 101.01599999999999, 35.28,  1.500000)

  pt3dadd(305.976, 96.624, 35.28,  1.500000)

}

filament_999[705] {

  pt3dclear()

  pt3dadd(308.17199999999997, 105.408, 35.28,  1.500000)

  pt3dadd(308.17199999999997, 101.01599999999999, 35.28,  1.500000)

}

filament_999[706] {

  pt3dclear()

  pt3dadd(308.17199999999997, 109.8, 35.769999999999996,  1.500000)

  pt3dadd(308.17199999999997, 105.408, 35.28,  1.500000)

}

filament_999[707] {

  pt3dclear()

  pt3dadd(308.904, 113.46, 36.75,  1.500000)

  pt3dadd(308.17199999999997, 109.8, 35.769999999999996,  1.500000)

}

filament_999[708] {

  pt3dclear()

  pt3dadd(309.63599999999997, 118.584, 37.73,  1.500000)

  pt3dadd(308.904, 113.46, 36.75,  1.500000)

}

filament_999[709] {

  pt3dclear()

  pt3dadd(311.09999999999997, 122.244, 38.71,  1.500000)

  pt3dadd(309.63599999999997, 118.584, 37.73,  1.500000)

}

filament_999[710] {

  pt3dclear()

  pt3dadd(281.82, 8.783999999999999, 27.439999999999998,  1.500000)

  pt3dadd(280.356, 2.1959999999999997, 27.439999999999998,  1.500000)

}

filament_999[711] {

  pt3dclear()

  pt3dadd(282.552, 15.372, 27.439999999999998,  1.500000)

  pt3dadd(281.82, 8.783999999999999, 27.439999999999998,  1.500000)

}

filament_999[712] {

  pt3dclear()

  pt3dadd(283.284, 21.96, 27.93,  1.500000)

  pt3dadd(282.552, 15.372, 27.439999999999998,  1.500000)

}

filament_999[713] {

  pt3dclear()

  pt3dadd(285.48, 27.816, 27.93,  1.500000)

  pt3dadd(283.284, 21.96, 27.93,  1.500000)

}

filament_999[714] {

  pt3dclear()

  pt3dadd(289.14, 32.94, 28.91,  1.500000)

  pt3dadd(285.48, 27.816, 27.93,  1.500000)

}

filament_999[715] {

  pt3dclear()

  pt3dadd(289.14, 38.796, 28.91,  1.500000)

  pt3dadd(289.14, 32.94, 28.91,  1.500000)

}

filament_999[716] {

  pt3dclear()

  pt3dadd(290.604, 44.652, 29.89,  1.500000)

  pt3dadd(289.14, 38.796, 28.91,  1.500000)

}

filament_999[717] {

  pt3dclear()

  pt3dadd(292.8, 50.507999999999996, 29.89,  1.500000)

  pt3dadd(290.604, 44.652, 29.89,  1.500000)

}

filament_999[718] {

  pt3dclear()

  pt3dadd(294.996, 56.364, 30.87,  1.500000)

  pt3dadd(292.8, 50.507999999999996, 29.89,  1.500000)

}

filament_999[719] {

  pt3dclear()

  pt3dadd(296.46, 62.22, 31.36,  1.500000)

  pt3dadd(294.996, 56.364, 30.87,  1.500000)

}

filament_999[720] {

  pt3dclear()

  pt3dadd(298.656, 68.076, 31.849999999999998,  1.500000)

  pt3dadd(296.46, 62.22, 31.36,  1.500000)

}

filament_999[721] {

  pt3dclear()

  pt3dadd(302.316, 73.2, 32.339999999999996,  1.500000)

  pt3dadd(298.656, 68.076, 31.849999999999998,  1.500000)

}

filament_999[722] {

  pt3dclear()

  pt3dadd(305.976, 78.324, 32.339999999999996,  1.500000)

  pt3dadd(302.316, 73.2, 32.339999999999996,  1.500000)

}

filament_999[723] {

  pt3dclear()

  pt3dadd(309.63599999999997, 83.448, 32.83,  1.500000)

  pt3dadd(305.976, 78.324, 32.339999999999996,  1.500000)

}

filament_999[724] {

  pt3dclear()

  pt3dadd(311.832, 87.108, 33.32,  1.500000)

  pt3dadd(309.63599999999997, 83.448, 32.83,  1.500000)

}

filament_999[725] {

  pt3dclear()

  pt3dadd(316.224, 90.768, 34.3,  1.500000)

  pt3dadd(311.832, 87.108, 33.32,  1.500000)

}

filament_999[726] {

  pt3dclear()

  pt3dadd(280.356, 341.844, 50.96,  1.500000)

  pt3dadd(283.284, 337.452, 50.47,  1.500000)

}

filament_999[727] {

  pt3dclear()

  pt3dadd(278.15999999999997, 346.968, 50.96,  1.500000)

  pt3dadd(280.356, 341.844, 50.96,  1.500000)

}

filament_999[728] {

  pt3dclear()

  pt3dadd(275.23199999999997, 351.36, 50.96,  1.500000)

  pt3dadd(278.15999999999997, 346.968, 50.96,  1.500000)

}

filament_999[729] {

  pt3dclear()

  pt3dadd(272.304, 355.752, 50.96,  1.500000)

  pt3dadd(275.23199999999997, 351.36, 50.96,  1.500000)

}

filament_999[730] {

  pt3dclear()

  pt3dadd(269.376, 359.412, 51.449999999999996,  1.500000)

  pt3dadd(272.304, 355.752, 50.96,  1.500000)

}

filament_999[731] {

  pt3dclear()

  pt3dadd(267.912, 364.536, 51.449999999999996,  1.500000)

  pt3dadd(269.376, 359.412, 51.449999999999996,  1.500000)

}

filament_999[732] {

  pt3dclear()

  pt3dadd(266.448, 368.928, 51.94,  1.500000)

  pt3dadd(267.912, 364.536, 51.449999999999996,  1.500000)

}

filament_999[733] {

  pt3dclear()

  pt3dadd(264.984, 373.32, 52.43,  1.500000)

  pt3dadd(266.448, 368.928, 51.94,  1.500000)

}

filament_999[734] {

  pt3dclear()

  pt3dadd(262.788, 378.444, 51.94,  1.500000)

  pt3dadd(264.984, 373.32, 52.43,  1.500000)

}

filament_999[735] {

  pt3dclear()

  pt3dadd(259.86, 382.104, 51.94,  1.500000)

  pt3dadd(262.788, 378.444, 51.94,  1.500000)

}

filament_999[736] {

  pt3dclear()

  pt3dadd(256.2, 385.032, 52.43,  1.500000)

  pt3dadd(259.86, 382.104, 51.94,  1.500000)

}

filament_999[737] {

  pt3dclear()

  pt3dadd(251.808, 387.96, 52.43,  1.500000)

  pt3dadd(256.2, 385.032, 52.43,  1.500000)

}

filament_999[738] {

  pt3dclear()

  pt3dadd(247.416, 390.156, 52.92,  1.500000)

  pt3dadd(251.808, 387.96, 52.43,  1.500000)

}

filament_999[739] {

  pt3dclear()

  pt3dadd(259.86, 436.272, 48.51,  1.500000)

  pt3dadd(260.592, 432.61199999999997, 48.019999999999996,  1.500000)

}

filament_999[740] {

  pt3dclear()

  pt3dadd(259.128, 439.932, 49.0,  1.500000)

  pt3dadd(259.86, 436.272, 48.51,  1.500000)

}

filament_999[741] {

  pt3dclear()

  pt3dadd(256.932, 442.128, 49.49,  1.500000)

  pt3dadd(259.128, 439.932, 49.0,  1.500000)

}

filament_999[742] {

  pt3dclear()

  pt3dadd(253.272, 444.324, 50.47,  1.500000)

  pt3dadd(256.932, 442.128, 49.49,  1.500000)

}

filament_999[743] {

  pt3dclear()

  pt3dadd(249.612, 446.52, 50.96,  1.500000)

  pt3dadd(253.272, 444.324, 50.47,  1.500000)

}

filament_999[744] {

  pt3dclear()

  pt3dadd(245.952, 447.984, 52.43,  1.500000)

  pt3dadd(248.148, 451.644, 50.96,  1.500000)

}

filament_999[745] {

  pt3dclear()

  pt3dadd(245.952, 447.984, 52.43,  1.500000)

  pt3dadd(249.612, 446.52, 50.96,  1.500000)

}

filament_999[746] {

  pt3dclear()

  pt3dadd(240.828, 447.984, 53.41,  1.500000)

  pt3dadd(245.952, 447.984, 52.43,  1.500000)

}

filament_999[747] {

  pt3dclear()

  pt3dadd(235.704, 447.984, 52.92,  1.500000)

  pt3dadd(240.828, 447.984, 53.41,  1.500000)

}

filament_999[748] {

  pt3dclear()

  pt3dadd(231.31199999999998, 447.252, 52.92,  1.500000)

  pt3dadd(235.704, 447.984, 52.92,  1.500000)

}

filament_999[749] {

  pt3dclear()

  pt3dadd(226.92, 446.52, 53.41,  1.500000)

  pt3dadd(231.31199999999998, 447.252, 52.92,  1.500000)

}

filament_999[750] {

  pt3dclear()

  pt3dadd(223.992, 443.592, 52.92,  1.500000)

  pt3dadd(226.92, 446.52, 53.41,  1.500000)

}

filament_999[751] {

  pt3dclear()

  pt3dadd(222.528, 439.2, 52.92,  1.500000)

  pt3dadd(223.992, 443.592, 52.92,  1.500000)

}

filament_999[752] {

  pt3dclear()

  pt3dadd(222.528, 434.808, 52.92,  1.500000)

  pt3dadd(222.528, 439.2, 52.92,  1.500000)

}

filament_999[753] {

  pt3dclear()

  pt3dadd(220.332, 431.88, 51.94,  1.500000)

  pt3dadd(222.528, 434.808, 52.92,  1.500000)

}

filament_999[754] {

  pt3dclear()

  pt3dadd(217.404, 428.21999999999997, 51.94,  1.500000)

  pt3dadd(220.332, 431.88, 51.94,  1.500000)

}

filament_999[755] {

  pt3dclear()

  pt3dadd(214.476, 425.292, 51.449999999999996,  1.500000)

  pt3dadd(217.404, 428.21999999999997, 51.94,  1.500000)

}

filament_999[756] {

  pt3dclear()

  pt3dadd(213.012, 422.364, 49.49,  1.500000)

  pt3dadd(214.476, 425.292, 51.449999999999996,  1.500000)

}

filament_999[757] {

  pt3dclear()

  pt3dadd(212.28, 417.972, 48.019999999999996,  1.500000)

  pt3dadd(213.012, 422.364, 49.49,  1.500000)

}

filament_999[758] {

  pt3dclear()

  pt3dadd(200.56799999999998, 382.104, 48.51,  1.500000)

  pt3dadd(201.29999999999998, 376.248, 48.019999999999996,  1.500000)

}

filament_999[759] {

  pt3dclear()

  pt3dadd(200.56799999999998, 387.228, 48.51,  1.500000)

  pt3dadd(200.56799999999998, 382.104, 48.51,  1.500000)

}

filament_999[760] {

  pt3dclear()

  pt3dadd(199.83599999999998, 392.352, 48.51,  1.500000)

  pt3dadd(200.56799999999998, 387.228, 48.51,  1.500000)

}

filament_999[761] {

  pt3dclear()

  pt3dadd(199.10399999999998, 397.476, 49.0,  1.500000)

  pt3dadd(199.83599999999998, 392.352, 48.51,  1.500000)

}

filament_999[762] {

  pt3dclear()

  pt3dadd(198.37199999999999, 401.868, 49.0,  1.500000)

  pt3dadd(199.10399999999998, 397.476, 49.0,  1.500000)

}

filament_999[763] {

  pt3dclear()

  pt3dadd(196.908, 406.992, 49.0,  1.500000)

  pt3dadd(198.37199999999999, 401.868, 49.0,  1.500000)

}

filament_999[764] {

  pt3dclear()

  pt3dadd(199.83599999999998, 410.652, 49.0,  1.500000)

  pt3dadd(196.908, 406.992, 49.0,  1.500000)

}

filament_999[765] {

  pt3dclear()

  pt3dadd(202.76399999999998, 352.092, 44.589999999999996,  1.500000)

  pt3dadd(205.692, 348.432, 44.1,  1.500000)

}

filament_999[766] {

  pt3dclear()

  pt3dadd(199.83599999999998, 356.484, 44.589999999999996,  1.500000)

  pt3dadd(202.76399999999998, 352.092, 44.589999999999996,  1.500000)

}

filament_999[767] {

  pt3dclear()

  pt3dadd(199.10399999999998, 360.876, 44.589999999999996,  1.500000)

  pt3dadd(199.83599999999998, 356.484, 44.589999999999996,  1.500000)

}

filament_999[768] {

  pt3dclear()

  pt3dadd(204.228, 363.072, 44.589999999999996,  1.500000)

  pt3dadd(207.888, 363.072, 44.589999999999996,  1.500000)

}

filament_999[769] {

  pt3dclear()

  pt3dadd(200.56799999999998, 364.536, 46.55,  1.500000)

  pt3dadd(204.228, 363.072, 44.589999999999996,  1.500000)

}

filament_999[770] {

  pt3dclear()

  pt3dadd(200.56799999999998, 364.536, 46.55,  1.500000)

  pt3dadd(199.10399999999998, 360.876, 44.589999999999996,  1.500000)

}

filament_999[771] {

  pt3dclear()

  pt3dadd(199.83599999999998, 368.19599999999997, 47.04,  1.500000)

  pt3dadd(200.56799999999998, 364.536, 46.55,  1.500000)

}

filament_999[772] {

  pt3dclear()

  pt3dadd(197.64, 371.856, 47.53,  1.500000)

  pt3dadd(199.83599999999998, 368.19599999999997, 47.04,  1.500000)

}

filament_999[773] {

  pt3dclear()

  pt3dadd(195.444, 375.516, 48.019999999999996,  1.500000)

  pt3dadd(197.64, 371.856, 47.53,  1.500000)

}

filament_999[774] {

  pt3dclear()

  pt3dadd(194.712, 379.908, 48.51,  1.500000)

  pt3dadd(195.444, 375.516, 48.019999999999996,  1.500000)

}

filament_999[775] {

  pt3dclear()

  pt3dadd(193.98, 383.568, 49.0,  1.500000)

  pt3dadd(194.712, 379.908, 48.51,  1.500000)

}

filament_999[776] {

  pt3dclear()

  pt3dadd(191.052, 387.228, 49.0,  1.500000)

  pt3dadd(193.98, 383.568, 49.0,  1.500000)

}

filament_999[777] {

  pt3dclear()

  pt3dadd(188.124, 390.888, 48.51,  1.500000)

  pt3dadd(191.052, 387.228, 49.0,  1.500000)

}

filament_999[778] {

  pt3dclear()

  pt3dadd(186.66, 395.28, 48.51,  1.500000)

  pt3dadd(188.124, 390.888, 48.51,  1.500000)

}

filament_999[779] {

  pt3dclear()

  pt3dadd(188.124, 399.67199999999997, 48.51,  1.500000)

  pt3dadd(186.66, 395.28, 48.51,  1.500000)

}

filament_999[780] {

  pt3dclear()

  pt3dadd(189.588, 403.332, 48.51,  1.500000)

  pt3dadd(188.124, 399.67199999999997, 48.51,  1.500000)

}

filament_999[781] {

  pt3dclear()

  pt3dadd(191.784, 406.992, 48.019999999999996,  1.500000)

  pt3dadd(189.588, 403.332, 48.51,  1.500000)

}

filament_999[782] {

  pt3dclear()

  pt3dadd(194.712, 409.92, 48.019999999999996,  1.500000)

  pt3dadd(191.784, 406.992, 48.019999999999996,  1.500000)

}

filament_999[783] {

  pt3dclear()

  pt3dadd(198.37199999999999, 412.848, 47.53,  1.500000)

  pt3dadd(194.712, 409.92, 48.019999999999996,  1.500000)

}

filament_999[784] {

  pt3dclear()

  pt3dadd(202.76399999999998, 412.848, 47.53,  1.500000)

  pt3dadd(198.37199999999999, 412.848, 47.53,  1.500000)

}

filament_999[785] {

  pt3dclear()

  pt3dadd(202.76399999999998, 412.848, 47.53,  1.500000)

  pt3dadd(199.83599999999998, 410.652, 49.0,  1.500000)

}

filament_999[786] {

  pt3dclear()

  pt3dadd(206.424, 413.58, 47.04,  1.500000)

  pt3dadd(202.76399999999998, 412.848, 47.53,  1.500000)

}

filament_999[787] {

  pt3dclear()

  pt3dadd(210.084, 416.508, 46.55,  1.500000)

  pt3dadd(206.424, 413.58, 47.04,  1.500000)

}

filament_999[788] {

  pt3dclear()

  pt3dadd(210.084, 416.508, 46.55,  1.500000)

  pt3dadd(212.28, 417.972, 48.019999999999996,  1.500000)

}

filament_999[789] {

  pt3dclear()

  pt3dadd(211.548, 420.9, 45.08,  1.500000)

  pt3dadd(210.084, 416.508, 46.55,  1.500000)

}

filament_999[790] {

  pt3dclear()

  pt3dadd(249.612, 446.52, 31.36,  1.500000)

  pt3dadd(254.004, 447.984, 31.36,  1.500000)

}

filament_999[791] {

  pt3dclear()

  pt3dadd(247.416, 443.592, 31.36,  1.500000)

  pt3dadd(249.612, 446.52, 31.36,  1.500000)

}

filament_999[792] {

  pt3dclear()

  pt3dadd(246.684, 439.932, 31.36,  1.500000)

  pt3dadd(247.416, 443.592, 31.36,  1.500000)

}

filament_999[793] {

  pt3dclear()

  pt3dadd(245.952, 437.00399999999996, 31.36,  1.500000)

  pt3dadd(246.684, 439.932, 31.36,  1.500000)

}

filament_999[794] {

  pt3dclear()

  pt3dadd(244.488, 434.808, 30.38,  1.500000)

  pt3dadd(245.952, 437.00399999999996, 31.36,  1.500000)

}

filament_999[795] {

  pt3dclear()

  pt3dadd(240.828, 431.14799999999997, 29.89,  1.500000)

  pt3dadd(244.488, 434.808, 30.38,  1.500000)

}

filament_999[796] {

  pt3dclear()

  pt3dadd(238.632, 428.21999999999997, 29.4,  1.500000)

  pt3dadd(240.828, 431.14799999999997, 29.89,  1.500000)

}

filament_999[797] {

  pt3dclear()

  pt3dadd(237.9, 422.364, 29.4,  1.500000)

  pt3dadd(238.632, 428.21999999999997, 29.4,  1.500000)

}

filament_999[798] {

  pt3dclear()

  pt3dadd(237.168, 417.24, 29.4,  1.500000)

  pt3dadd(237.9, 422.364, 29.4,  1.500000)

}

filament_999[799] {

  pt3dclear()

  pt3dadd(237.168, 413.58, 29.4,  1.500000)

  pt3dadd(237.168, 417.24, 29.4,  1.500000)

}

filament_999[800] {

  pt3dclear()

  pt3dadd(240.096, 410.652, 28.91,  1.500000)

  pt3dadd(237.168, 413.58, 29.4,  1.500000)

}

filament_999[801] {

  pt3dclear()

  pt3dadd(244.488, 409.188, 28.91,  1.500000)

  pt3dadd(240.096, 410.652, 28.91,  1.500000)

}

filament_999[802] {

  pt3dclear()

  pt3dadd(264.984, 409.188, 27.93,  1.500000)

  pt3dadd(267.18, 406.26, 27.93,  1.500000)

}

filament_999[803] {

  pt3dclear()

  pt3dadd(260.592, 409.188, 27.93,  1.500000)

  pt3dadd(264.984, 409.188, 27.93,  1.500000)

}

filament_999[804] {

  pt3dclear()

  pt3dadd(256.2, 407.724, 28.419999999999998,  1.500000)

  pt3dadd(260.592, 409.188, 27.93,  1.500000)

}

filament_999[805] {

  pt3dclear()

  pt3dadd(251.808, 408.456, 28.91,  1.500000)

  pt3dadd(256.2, 407.724, 28.419999999999998,  1.500000)

}

filament_999[806] {

  pt3dclear()

  pt3dadd(247.416, 408.456, 28.91,  1.500000)

  pt3dadd(251.808, 408.456, 28.91,  1.500000)

}

filament_999[807] {

  pt3dclear()

  pt3dadd(245.952, 404.796, 29.4,  1.500000)

  pt3dadd(247.416, 408.456, 28.91,  1.500000)

}

filament_999[808] {

  pt3dclear()

  pt3dadd(245.952, 404.796, 29.4,  1.500000)

  pt3dadd(244.488, 409.188, 28.91,  1.500000)

}

filament_999[809] {

  pt3dclear()

  pt3dadd(246.684, 400.404, 31.36,  1.500000)

  pt3dadd(245.952, 404.796, 29.4,  1.500000)

}

filament_999[810] {

  pt3dclear()

  pt3dadd(246.684, 396.012, 31.36,  1.500000)

  pt3dadd(246.684, 400.404, 31.36,  1.500000)

}

filament_999[811] {

  pt3dclear()

  pt3dadd(245.952, 392.352, 30.87,  1.500000)

  pt3dadd(243.756, 388.692, 31.849999999999998,  1.500000)

}

filament_999[812] {

  pt3dclear()

  pt3dadd(245.952, 392.352, 30.87,  1.500000)

  pt3dadd(246.684, 396.012, 31.36,  1.500000)

}

filament_999[813] {

  pt3dclear()

  pt3dadd(247.416, 388.692, 29.4,  1.500000)

  pt3dadd(245.952, 392.352, 30.87,  1.500000)

}

filament_999[814] {

  pt3dclear()

  pt3dadd(248.148, 385.032, 29.4,  1.500000)

  pt3dadd(247.416, 388.692, 29.4,  1.500000)

}

filament_999[815] {

  pt3dclear()

  pt3dadd(246.684, 382.104, 29.4,  1.500000)

  pt3dadd(248.148, 385.032, 29.4,  1.500000)

}

filament_999[816] {

  pt3dclear()

  pt3dadd(244.488, 378.444, 28.91,  1.500000)

  pt3dadd(246.684, 382.104, 29.4,  1.500000)

}

filament_999[817] {

  pt3dclear()

  pt3dadd(244.488, 374.784, 29.4,  1.500000)

  pt3dadd(244.488, 378.444, 28.91,  1.500000)

}

filament_999[818] {

  pt3dclear()

  pt3dadd(243.756, 371.856, 29.4,  1.500000)

  pt3dadd(244.488, 374.784, 29.4,  1.500000)

}

filament_999[819] {

  pt3dclear()

  pt3dadd(241.56, 367.464, 28.91,  1.500000)

  pt3dadd(243.756, 371.856, 29.4,  1.500000)

}

filament_999[820] {

  pt3dclear()

  pt3dadd(240.096, 363.804, 28.91,  1.500000)

  pt3dadd(241.56, 367.464, 28.91,  1.500000)

}

filament_999[821] {

  pt3dclear()

  pt3dadd(240.096, 330.132, 30.38,  1.500000)

  pt3dadd(241.56, 325.74, 28.91,  1.500000)

}

filament_999[822] {

  pt3dclear()

  pt3dadd(240.096, 334.524, 27.93,  1.500000)

  pt3dadd(240.096, 330.132, 30.38,  1.500000)

}

filament_999[823] {

  pt3dclear()

  pt3dadd(240.096, 334.524, 27.93,  1.500000)

  pt3dadd(234.24, 328.668, 28.91,  1.500000)

}

filament_999[824] {

  pt3dclear()

  pt3dadd(245.22, 337.452, 27.439999999999998,  1.500000)

  pt3dadd(240.096, 334.524, 27.93,  1.500000)

}

filament_999[825] {

  pt3dclear()

  pt3dadd(250.344, 339.64799999999997, 25.97,  1.500000)

  pt3dadd(245.22, 337.452, 27.439999999999998,  1.500000)

}

filament_999[826] {

  pt3dclear()

  pt3dadd(254.736, 342.57599999999996, 25.48,  1.500000)

  pt3dadd(250.344, 339.64799999999997, 25.97,  1.500000)

}

filament_999[827] {

  pt3dclear()

  pt3dadd(314.76, 320.616, 21.56,  1.500000)

  pt3dadd(311.09999999999997, 322.812, 21.56,  1.500000)

}

filament_999[828] {

  pt3dclear()

  pt3dadd(319.152, 322.08, 21.56,  1.500000)

  pt3dadd(314.76, 320.616, 21.56,  1.500000)

}

filament_999[829] {

  pt3dclear()

  pt3dadd(322.812, 325.008, 21.07,  1.500000)

  pt3dadd(319.152, 322.08, 21.56,  1.500000)

}

filament_999[830] {

  pt3dclear()

  pt3dadd(326.472, 327.936, 21.07,  1.500000)

  pt3dadd(322.812, 325.008, 21.07,  1.500000)

}

filament_999[831] {

  pt3dclear()

  pt3dadd(437.00399999999996, 403.332, 11.76,  1.500000)

  pt3dadd(439.932, 408.456, 11.76,  1.500000)

}

filament_999[832] {

  pt3dclear()

  pt3dadd(439.932, 398.94, 11.76,  1.500000)

  pt3dadd(437.00399999999996, 403.332, 11.76,  1.500000)

}

filament_999[833] {

  pt3dclear()

  pt3dadd(442.86, 393.816, 11.27,  1.500000)

  pt3dadd(439.932, 398.94, 11.76,  1.500000)

}

filament_999[834] {

  pt3dclear()

  pt3dadd(442.86, 387.228, 11.27,  1.500000)

  pt3dadd(442.86, 393.816, 11.27,  1.500000)

}

filament_999[835] {

  pt3dclear()

  pt3dadd(443.592, 381.372, 10.78,  1.500000)

  pt3dadd(442.86, 387.228, 11.27,  1.500000)

}

filament_999[836] {

  pt3dclear()

  pt3dadd(442.86, 375.516, 10.78,  1.500000)

  pt3dadd(443.592, 381.372, 10.78,  1.500000)

}

filament_999[837] {

  pt3dclear()

  pt3dadd(440.664, 370.392, 10.78,  1.500000)

  pt3dadd(442.86, 375.516, 10.78,  1.500000)

}

filament_999[838] {

  pt3dclear()

  pt3dadd(440.664, 370.392, 10.78,  1.500000)

  pt3dadd(446.52, 370.392, 11.27,  1.500000)

}

filament_999[839] {

  pt3dclear()

  pt3dadd(437.00399999999996, 366.0, 10.78,  1.500000)

  pt3dadd(440.664, 370.392, 10.78,  1.500000)

}

filament_999[840] {

  pt3dclear()

  pt3dadd(432.61199999999997, 362.34, 10.78,  1.500000)

  pt3dadd(437.00399999999996, 366.0, 10.78,  1.500000)

}

filament_999[841] {

  pt3dclear()

  pt3dadd(428.21999999999997, 359.412, 10.78,  1.500000)

  pt3dadd(432.61199999999997, 362.34, 10.78,  1.500000)

}

filament_999[842] {

  pt3dclear()

  pt3dadd(390.156, 356.484, 11.76,  1.500000)

  pt3dadd(387.96, 358.68, 11.76,  1.500000)

}

filament_999[843] {

  pt3dclear()

  pt3dadd(396.74399999999997, 358.68, 11.76,  1.500000)

  pt3dadd(396.012, 353.556, 11.76,  1.500000)

}

filament_999[844] {

  pt3dclear()

  pt3dadd(396.74399999999997, 358.68, 11.76,  1.500000)

  pt3dadd(390.156, 356.484, 11.76,  1.500000)

}

filament_999[845] {

  pt3dclear()

  pt3dadd(400.404, 364.536, 11.76,  1.500000)

  pt3dadd(396.74399999999997, 358.68, 11.76,  1.500000)

}

filament_999[846] {

  pt3dclear()

  pt3dadd(400.404, 340.38, 10.78,  1.500000)

  pt3dadd(400.404, 335.256, 10.29,  1.500000)

}

filament_999[847] {

  pt3dclear()

  pt3dadd(399.67199999999997, 344.772, 10.78,  1.500000)

  pt3dadd(400.404, 340.38, 10.78,  1.500000)

}

filament_999[848] {

  pt3dclear()

  pt3dadd(399.67199999999997, 349.164, 10.78,  1.500000)

  pt3dadd(399.67199999999997, 344.772, 10.78,  1.500000)

}

filament_999[849] {

  pt3dclear()

  pt3dadd(401.868, 352.824, 10.78,  1.500000)

  pt3dadd(399.67199999999997, 349.164, 10.78,  1.500000)

}

filament_999[850] {

  pt3dclear()

  pt3dadd(403.332, 357.948, 11.27,  1.500000)

  pt3dadd(401.868, 352.824, 10.78,  1.500000)

}

filament_999[851] {

  pt3dclear()

  pt3dadd(405.52799999999996, 361.608, 11.27,  1.500000)

  pt3dadd(403.332, 357.948, 11.27,  1.500000)

}

filament_999[852] {

  pt3dclear()

  pt3dadd(404.796, 364.536, 11.27,  1.500000)

  pt3dadd(405.52799999999996, 361.608, 11.27,  1.500000)

}

filament_999[853] {

  pt3dclear()

  pt3dadd(403.332, 367.464, 11.76,  1.500000)

  pt3dadd(404.796, 364.536, 11.27,  1.500000)

}

filament_999[854] {

  pt3dclear()

  pt3dadd(403.332, 367.464, 11.76,  1.500000)

  pt3dadd(400.404, 364.536, 11.76,  1.500000)

}

filament_999[855] {

  pt3dclear()

  pt3dadd(401.868, 371.12399999999997, 12.25,  1.500000)

  pt3dadd(403.332, 367.464, 11.76,  1.500000)

}

filament_999[856] {

  pt3dclear()

  pt3dadd(401.13599999999997, 375.516, 12.74,  1.500000)

  pt3dadd(401.868, 371.12399999999997, 12.25,  1.500000)

}

filament_999[857] {

  pt3dclear()

  pt3dadd(398.20799999999997, 377.712, 13.23,  1.500000)

  pt3dadd(401.13599999999997, 375.516, 12.74,  1.500000)

}

filament_999[858] {

  pt3dclear()

  pt3dadd(396.012, 380.64, 13.719999999999999,  1.500000)

  pt3dadd(398.20799999999997, 377.712, 13.23,  1.500000)

}

filament_999[859] {

  pt3dclear()

  pt3dadd(392.352, 382.836, 13.719999999999999,  1.500000)

  pt3dadd(396.012, 380.64, 13.719999999999999,  1.500000)

}

filament_999[860] {

  pt3dclear()

  pt3dadd(288.408, 335.256, 34.3,  1.500000)

  pt3dadd(281.82, 333.792, 34.79,  1.500000)

}

filament_999[861] {

  pt3dclear()

  pt3dadd(294.264, 338.916, 33.81,  1.500000)

  pt3dadd(288.408, 335.256, 34.3,  1.500000)

}

filament_999[862] {

  pt3dclear()

  pt3dadd(300.12, 342.57599999999996, 34.3,  1.500000)

  pt3dadd(294.264, 338.916, 33.81,  1.500000)

}

filament_999[863] {

  pt3dclear()

  pt3dadd(305.976, 345.504, 34.79,  1.500000)

  pt3dadd(300.12, 342.57599999999996, 34.3,  1.500000)

}

filament_999[864] {

  pt3dclear()

  pt3dadd(311.832, 348.432, 35.769999999999996,  1.500000)

  pt3dadd(305.976, 345.504, 34.79,  1.500000)

}

filament_999[865] {

  pt3dclear()

  pt3dadd(316.224, 350.628, 38.22,  1.500000)

  pt3dadd(311.832, 348.432, 35.769999999999996,  1.500000)

}

filament_999[866] {

  pt3dclear()

  pt3dadd(278.892, 308.904, 26.46,  1.500000)

  pt3dadd(284.016, 308.17199999999997, 26.46,  1.500000)

}

filament_999[867] {

  pt3dclear()

  pt3dadd(262.788, 328.668, 36.75,  1.500000)

  pt3dadd(259.86, 333.06, 37.24,  1.500000)

}

filament_999[868] {

  pt3dclear()

  pt3dadd(267.18, 325.008, 35.769999999999996,  1.500000)

  pt3dadd(262.788, 328.668, 36.75,  1.500000)

}

filament_999[869] {

  pt3dclear()

  pt3dadd(271.572, 322.08, 34.79,  1.500000)

  pt3dadd(267.18, 325.008, 35.769999999999996,  1.500000)

}

filament_999[870] {

  pt3dclear()

  pt3dadd(275.23199999999997, 321.348, 32.83,  1.500000)

  pt3dadd(271.572, 322.08, 34.79,  1.500000)

}

filament_999[871] {

  pt3dclear()

  pt3dadd(277.428, 317.688, 33.32,  1.500000)

  pt3dadd(275.23199999999997, 321.348, 32.83,  1.500000)

}

filament_999[872] {

  pt3dclear()

  pt3dadd(276.69599999999997, 313.296, 34.79,  1.500000)

  pt3dadd(277.428, 317.688, 33.32,  1.500000)

}

filament_999[873] {

  pt3dclear()

  pt3dadd(275.964, 308.904, 35.28,  1.500000)

  pt3dadd(276.69599999999997, 313.296, 34.79,  1.500000)

}

filament_999[874] {

  pt3dclear()

  pt3dadd(337.452, 247.416, 45.08,  1.500000)

  pt3dadd(336.71999999999997, 240.828, 45.08,  1.500000)

}

filament_999[875] {

  pt3dclear()

  pt3dadd(284.016, 562.1759999999999, 41.65,  1.500000)

  pt3dadd(281.08799999999997, 560.712, 43.12,  1.500000)

}

filament_999[876] {

  pt3dclear()

  pt3dadd(284.016, 562.1759999999999, 41.65,  1.500000)

  pt3dadd(282.552, 565.104, 45.08,  1.500000)

}

filament_999[877] {

  pt3dclear()

  pt3dadd(288.408, 562.1759999999999, 40.67,  1.500000)

  pt3dadd(284.016, 562.1759999999999, 41.65,  1.500000)

}

filament_999[878] {

  pt3dclear()

  pt3dadd(292.068, 561.444, 40.18,  1.500000)

  pt3dadd(288.408, 562.1759999999999, 40.67,  1.500000)

}

filament_999[879] {

  pt3dclear()

  pt3dadd(295.728, 559.98, 38.71,  1.500000)

  pt3dadd(292.068, 561.444, 40.18,  1.500000)

}

filament_999[880] {

  pt3dclear()

  pt3dadd(299.388, 559.98, 38.22,  1.500000)

  pt3dadd(295.728, 559.98, 38.71,  1.500000)

}

filament_999[881] {

  pt3dclear()

  pt3dadd(300.852, 557.784, 34.79,  1.500000)

  pt3dadd(299.388, 559.98, 38.22,  1.500000)

}

filament_999[882] {

  pt3dclear()

  pt3dadd(299.388, 554.124, 35.28,  1.500000)

  pt3dadd(300.852, 557.784, 34.79,  1.500000)

}

filament_999[883] {

  pt3dclear()

  pt3dadd(299.388, 550.4639999999999, 34.79,  1.500000)

  pt3dadd(299.388, 554.124, 35.28,  1.500000)

}

filament_999[884] {

  pt3dclear()

  pt3dadd(300.12, 546.072, 34.3,  1.500000)

  pt3dadd(299.388, 550.4639999999999, 34.79,  1.500000)

}

filament_999[885] {

  pt3dclear()

  pt3dadd(300.852, 541.68, 34.3,  1.500000)

  pt3dadd(300.12, 546.072, 34.3,  1.500000)

}

filament_999[886] {

  pt3dclear()

  pt3dadd(303.78, 538.02, 33.32,  1.500000)

  pt3dadd(300.852, 541.68, 34.3,  1.500000)

}

filament_999[887] {

  pt3dclear()

  pt3dadd(308.17199999999997, 538.752, 31.849999999999998,  1.500000)

  pt3dadd(303.78, 538.02, 33.32,  1.500000)

}

filament_999[888] {

  pt3dclear()

  pt3dadd(309.63599999999997, 541.68, 31.36,  1.500000)

  pt3dadd(308.17199999999997, 538.752, 31.849999999999998,  1.500000)

}

filament_999[889] {

  pt3dclear()

  pt3dadd(275.964, 549.732, 38.71,  1.500000)

  pt3dadd(279.62399999999997, 551.196, 39.69,  1.500000)

}

filament_999[890] {

  pt3dclear()

  pt3dadd(273.036, 546.804, 38.71,  1.500000)

  pt3dadd(275.964, 549.732, 38.71,  1.500000)

}

filament_999[891] {

  pt3dclear()

  pt3dadd(270.84, 543.144, 38.71,  1.500000)

  pt3dadd(273.036, 546.804, 38.71,  1.500000)

}

filament_999[892] {

  pt3dclear()

  pt3dadd(267.18, 539.484, 38.71,  1.500000)

  pt3dadd(270.84, 543.144, 38.71,  1.500000)

}

filament_999[893] {

  pt3dclear()

  pt3dadd(267.18, 535.092, 37.73,  1.500000)

  pt3dadd(267.18, 539.484, 38.71,  1.500000)

}

filament_999[894] {

  pt3dclear()

  pt3dadd(268.644, 529.968, 36.75,  1.500000)

  pt3dadd(267.18, 535.092, 37.73,  1.500000)

}

filament_999[895] {

  pt3dclear()

  pt3dadd(272.304, 527.7719999999999, 35.769999999999996,  1.500000)

  pt3dadd(268.644, 529.968, 36.75,  1.500000)

}

filament_999[896] {

  pt3dclear()

  pt3dadd(277.428, 526.308, 34.79,  1.500000)

  pt3dadd(272.304, 527.7719999999999, 35.769999999999996,  1.500000)

}

filament_999[897] {

  pt3dclear()

  pt3dadd(282.552, 524.8439999999999, 34.3,  1.500000)

  pt3dadd(277.428, 526.308, 34.79,  1.500000)

}

filament_999[898] {

  pt3dclear()

  pt3dadd(286.944, 530.6999999999999, 34.79,  1.500000)

  pt3dadd(281.08799999999997, 532.164, 34.79,  1.500000)

}

filament_999[899] {

  pt3dclear()

  pt3dadd(294.996, 524.112, 34.3,  1.500000)

  pt3dadd(298.656, 521.184, 34.3,  1.500000)

}

filament_999[900] {

  pt3dclear()

  pt3dadd(291.336, 526.308, 34.3,  1.500000)

  pt3dadd(294.996, 524.112, 34.3,  1.500000)

}

filament_999[901] {

  pt3dclear()

  pt3dadd(288.408, 527.04, 34.3,  1.500000)

  pt3dadd(291.336, 526.308, 34.3,  1.500000)

}

filament_999[902] {

  pt3dclear()

  pt3dadd(288.408, 527.04, 34.3,  1.500000)

  pt3dadd(286.944, 530.6999999999999, 34.79,  1.500000)

}

filament_999[903] {

  pt3dclear()

  pt3dadd(285.48, 524.112, 34.3,  1.500000)

  pt3dadd(288.408, 527.04, 34.3,  1.500000)

}

filament_999[904] {

  pt3dclear()

  pt3dadd(297.924, 510.936, 29.4,  1.500000)

  pt3dadd(302.316, 510.204, 28.91,  1.500000)

}

filament_999[905] {

  pt3dclear()

  pt3dadd(294.264, 512.4, 29.89,  1.500000)

  pt3dadd(297.924, 510.936, 29.4,  1.500000)

}

filament_999[906] {

  pt3dclear()

  pt3dadd(290.604, 514.596, 30.38,  1.500000)

  pt3dadd(294.264, 512.4, 29.89,  1.500000)

}

filament_999[907] {

  pt3dclear()

  pt3dadd(287.676, 517.524, 31.849999999999998,  1.500000)

  pt3dadd(290.604, 514.596, 30.38,  1.500000)

}

filament_999[908] {

  pt3dclear()

  pt3dadd(285.48, 519.72, 34.3,  1.500000)

  pt3dadd(287.676, 517.524, 31.849999999999998,  1.500000)

}

filament_999[909] {

  pt3dclear()

  pt3dadd(269.376, 480.192, 50.47,  1.500000)

  pt3dadd(272.304, 475.8, 48.51,  1.500000)

}

filament_999[910] {

  pt3dclear()

  pt3dadd(266.448, 482.388, 50.47,  1.500000)

  pt3dadd(269.376, 480.192, 50.47,  1.500000)

}

filament_999[911] {

  pt3dclear()

  pt3dadd(263.52, 483.852, 49.98,  1.500000)

  pt3dadd(266.448, 482.388, 50.47,  1.500000)

}

filament_999[912] {

  pt3dclear()

  pt3dadd(260.592, 486.048, 49.49,  1.500000)

  pt3dadd(263.52, 483.852, 49.98,  1.500000)

}

filament_999[913] {

  pt3dclear()

  pt3dadd(258.396, 488.976, 47.53,  1.500000)

  pt3dadd(260.592, 486.048, 49.49,  1.500000)

}

filament_999[914] {

  pt3dclear()

  pt3dadd(261.324, 514.596, 49.98,  1.500000)

  pt3dadd(264.984, 517.524, 49.0,  1.500000)

}

filament_999[915] {

  pt3dclear()

  pt3dadd(257.664, 512.4, 50.47,  1.500000)

  pt3dadd(261.324, 514.596, 49.98,  1.500000)

}

filament_999[916] {

  pt3dclear()

  pt3dadd(254.736, 509.472, 50.47,  1.500000)

  pt3dadd(257.664, 512.4, 50.47,  1.500000)

}

filament_999[917] {

  pt3dclear()

  pt3dadd(252.54, 507.276, 50.47,  1.500000)

  pt3dadd(254.736, 509.472, 50.47,  1.500000)

}

filament_999[918] {

  pt3dclear()

  pt3dadd(255.468, 505.08, 50.47,  1.500000)

  pt3dadd(252.54, 507.276, 50.47,  1.500000)

}

filament_999[919] {

  pt3dclear()

  pt3dadd(256.932, 501.42, 49.98,  1.500000)

  pt3dadd(255.468, 505.08, 50.47,  1.500000)

}

filament_999[920] {

  pt3dclear()

  pt3dadd(257.664, 497.76, 49.0,  1.500000)

  pt3dadd(256.932, 501.42, 49.98,  1.500000)

}

filament_999[921] {

  pt3dclear()

  pt3dadd(256.932, 494.09999999999997, 47.04,  1.500000)

  pt3dadd(257.664, 497.76, 49.0,  1.500000)

}

filament_999[922] {

  pt3dclear()

  pt3dadd(210.816, 474.336, 56.35,  1.500000)

  pt3dadd(210.816, 471.408, 56.839999999999996,  1.500000)

}

filament_999[923] {

  pt3dclear()

  pt3dadd(214.476, 476.532, 56.35,  1.500000)

  pt3dadd(210.816, 474.336, 56.35,  1.500000)

}

filament_999[924] {

  pt3dclear()

  pt3dadd(218.136, 480.192, 55.86,  1.500000)

  pt3dadd(214.476, 476.532, 56.35,  1.500000)

}

filament_999[925] {

  pt3dclear()

  pt3dadd(249.612, 513.864, 57.82,  1.500000)

  pt3dadd(251.808, 511.668, 56.839999999999996,  1.500000)

}

filament_999[926] {

  pt3dclear()

  pt3dadd(245.952, 513.864, 57.33,  1.500000)

  pt3dadd(249.612, 513.864, 57.82,  1.500000)

}

filament_999[927] {

  pt3dclear()

  pt3dadd(221.796, 482.388, 54.39,  1.500000)

  pt3dadd(218.136, 480.192, 55.86,  1.500000)

}

filament_999[928] {

  pt3dclear()

  pt3dadd(225.456, 485.316, 53.9,  1.500000)

  pt3dadd(221.796, 482.388, 54.39,  1.500000)

}

filament_999[929] {

  pt3dclear()

  pt3dadd(229.11599999999999, 487.512, 53.41,  1.500000)

  pt3dadd(225.456, 485.316, 53.9,  1.500000)

}

filament_999[930] {

  pt3dclear()

  pt3dadd(213.012, 499.224, 52.92,  1.500000)

  pt3dadd(210.816, 495.56399999999996, 53.9,  1.500000)

}

filament_999[931] {

  pt3dclear()

  pt3dadd(215.94, 502.152, 52.43,  1.500000)

  pt3dadd(213.012, 499.224, 52.92,  1.500000)

}

filament_999[932] {

  pt3dclear()

  pt3dadd(219.6, 502.884, 51.94,  1.500000)

  pt3dadd(215.94, 502.152, 52.43,  1.500000)

}

filament_999[933] {

  pt3dclear()

  pt3dadd(223.992, 504.348, 51.94,  1.500000)

  pt3dadd(221.796, 508.008, 51.94,  1.500000)

}

filament_999[934] {

  pt3dclear()

  pt3dadd(223.992, 504.348, 51.94,  1.500000)

  pt3dadd(219.6, 502.884, 51.94,  1.500000)

}

filament_999[935] {

  pt3dclear()

  pt3dadd(226.92, 502.884, 51.94,  1.500000)

  pt3dadd(225.456, 500.688, 46.55,  1.500000)

}

filament_999[936] {

  pt3dclear()

  pt3dadd(226.92, 502.884, 51.94,  1.500000)

  pt3dadd(223.992, 504.348, 51.94,  1.500000)

}

filament_999[937] {

  pt3dclear()

  pt3dadd(229.84799999999998, 505.812, 51.94,  1.500000)

  pt3dadd(226.92, 502.884, 51.94,  1.500000)

}

filament_999[938] {

  pt3dclear()

  pt3dadd(230.57999999999998, 509.472, 52.92,  1.500000)

  pt3dadd(229.84799999999998, 505.812, 51.94,  1.500000)

}

filament_999[939] {

  pt3dclear()

  pt3dadd(248.88, 539.484, 60.269999999999996,  1.500000)

  pt3dadd(249.612, 543.144, 60.269999999999996,  1.500000)

}

filament_999[940] {

  pt3dclear()

  pt3dadd(252.54, 538.02, 60.269999999999996,  1.500000)

  pt3dadd(248.88, 539.484, 60.269999999999996,  1.500000)

}

filament_999[941] {

  pt3dclear()

  pt3dadd(264.252, 542.412, 60.76,  1.500000)

  pt3dadd(268.644, 542.412, 60.76,  1.500000)

}

filament_999[942] {

  pt3dclear()

  pt3dadd(259.86, 539.484, 60.76,  1.500000)

  pt3dadd(264.252, 542.412, 60.76,  1.500000)

}

filament_999[943] {

  pt3dclear()

  pt3dadd(256.2, 537.288, 60.76,  1.500000)

  pt3dadd(259.86, 539.484, 60.76,  1.500000)

}

filament_999[944] {

  pt3dclear()

  pt3dadd(256.2, 537.288, 60.76,  1.500000)

  pt3dadd(252.54, 538.02, 60.269999999999996,  1.500000)

}

filament_999[945] {

  pt3dclear()

  pt3dadd(232.77599999999998, 511.668, 54.39,  1.500000)

  pt3dadd(230.57999999999998, 509.472, 52.92,  1.500000)

}

filament_999[946] {

  pt3dclear()

  pt3dadd(235.704, 513.132, 54.39,  1.500000)

  pt3dadd(232.77599999999998, 511.668, 54.39,  1.500000)

}

filament_999[947] {

  pt3dclear()

  pt3dadd(236.436, 516.06, 54.39,  1.500000)

  pt3dadd(235.704, 513.132, 54.39,  1.500000)

}

filament_999[948] {

  pt3dclear()

  pt3dadd(237.9, 518.9879999999999, 54.39,  1.500000)

  pt3dadd(236.436, 516.06, 54.39,  1.500000)

}

filament_999[949] {

  pt3dclear()

  pt3dadd(243.024, 518.9879999999999, 54.879999999999995,  1.500000)

  pt3dadd(237.9, 518.9879999999999, 54.39,  1.500000)

}

filament_999[950] {

  pt3dclear()

  pt3dadd(248.148, 519.72, 55.86,  1.500000)

  pt3dadd(243.024, 518.9879999999999, 54.879999999999995,  1.500000)

}

filament_999[951] {

  pt3dclear()

  pt3dadd(251.808, 521.9159999999999, 55.86,  1.500000)

  pt3dadd(248.148, 519.72, 55.86,  1.500000)

}

filament_999[952] {

  pt3dclear()

  pt3dadd(253.272, 524.112, 57.33,  1.500000)

  pt3dadd(251.808, 521.9159999999999, 55.86,  1.500000)

}

filament_999[953] {

  pt3dclear()

  pt3dadd(253.272, 526.308, 59.29,  1.500000)

  pt3dadd(254.004, 525.576, 53.9,  1.500000)

}

filament_999[954] {

  pt3dclear()

  pt3dadd(253.272, 526.308, 59.29,  1.500000)

  pt3dadd(253.272, 524.112, 57.33,  1.500000)

}

filament_999[955] {

  pt3dclear()

  pt3dadd(256.2, 534.36, 62.23,  1.500000)

  pt3dadd(256.2, 537.288, 60.76,  1.500000)

}

filament_999[956] {

  pt3dclear()

  pt3dadd(252.54, 532.164, 60.76,  1.500000)

  pt3dadd(256.2, 534.36, 62.23,  1.500000)

}

filament_999[957] {

  pt3dclear()

  pt3dadd(249.612, 527.7719999999999, 59.78,  1.500000)

  pt3dadd(252.54, 532.164, 60.76,  1.500000)

}

filament_999[958] {

  pt3dclear()

  pt3dadd(249.612, 527.7719999999999, 59.78,  1.500000)

  pt3dadd(253.272, 526.308, 59.29,  1.500000)

}

filament_999[959] {

  pt3dclear()

  pt3dadd(246.684, 523.38, 57.33,  1.500000)

  pt3dadd(249.612, 527.7719999999999, 59.78,  1.500000)

}

filament_999[960] {

  pt3dclear()

  pt3dadd(245.22, 519.72, 57.82,  1.500000)

  pt3dadd(246.684, 523.38, 57.33,  1.500000)

}

filament_999[961] {

  pt3dclear()

  pt3dadd(243.024, 515.328, 56.35,  1.500000)

  pt3dadd(245.22, 519.72, 57.82,  1.500000)

}

filament_999[962] {

  pt3dclear()

  pt3dadd(243.024, 515.328, 56.35,  1.500000)

  pt3dadd(245.952, 513.864, 57.33,  1.500000)

}

filament_999[963] {

  pt3dclear()

  pt3dadd(240.096, 513.132, 55.86,  1.500000)

  pt3dadd(243.024, 515.328, 56.35,  1.500000)

}

filament_999[964] {

  pt3dclear()

  pt3dadd(237.168, 510.936, 55.37,  1.500000)

  pt3dadd(240.096, 513.132, 55.86,  1.500000)

}

filament_999[965] {

  pt3dclear()

  pt3dadd(234.972, 508.008, 54.879999999999995,  1.500000)

  pt3dadd(237.168, 510.936, 55.37,  1.500000)

}

filament_999[966] {

  pt3dclear()

  pt3dadd(232.77599999999998, 505.08, 53.9,  1.500000)

  pt3dadd(234.972, 508.008, 54.879999999999995,  1.500000)

}

filament_999[967] {

  pt3dclear()

  pt3dadd(232.77599999999998, 501.42, 53.41,  1.500000)

  pt3dadd(232.77599999999998, 505.08, 53.9,  1.500000)

}

filament_999[968] {

  pt3dclear()

  pt3dadd(232.77599999999998, 497.76, 52.92,  1.500000)

  pt3dadd(232.77599999999998, 501.42, 53.41,  1.500000)

}

filament_999[969] {

  pt3dclear()

  pt3dadd(232.77599999999998, 492.63599999999997, 52.43,  1.500000)

  pt3dadd(232.77599999999998, 497.76, 52.92,  1.500000)

}

filament_999[970] {

  pt3dclear()

  pt3dadd(232.77599999999998, 488.976, 51.449999999999996,  1.500000)

  pt3dadd(232.77599999999998, 492.63599999999997, 52.43,  1.500000)

}

filament_999[971] {

  pt3dclear()

  pt3dadd(232.77599999999998, 488.976, 51.449999999999996,  1.500000)

  pt3dadd(229.11599999999999, 487.512, 53.41,  1.500000)

}

filament_999[972] {

  pt3dclear()

  pt3dadd(236.436, 487.512, 49.49,  1.500000)

  pt3dadd(232.77599999999998, 488.976, 51.449999999999996,  1.500000)

}

filament_999[973] {

  pt3dclear()

  pt3dadd(240.096, 486.78, 48.51,  1.500000)

  pt3dadd(236.436, 487.512, 49.49,  1.500000)

}

filament_999[974] {

  pt3dclear()

  pt3dadd(244.488, 486.048, 47.53,  1.500000)

  pt3dadd(240.096, 486.78, 48.51,  1.500000)

}

filament_999[975] {

  pt3dclear()

  pt3dadd(248.88, 486.78, 46.06,  1.500000)

  pt3dadd(244.488, 486.048, 47.53,  1.500000)

}

filament_999[976] {

  pt3dclear()

  pt3dadd(267.18, 500.688, 41.16,  1.500000)

  pt3dadd(270.108, 502.152, 40.18,  1.500000)

}

filament_999[977] {

  pt3dclear()

  pt3dadd(264.984, 497.76, 42.63,  1.500000)

  pt3dadd(267.18, 500.688, 41.16,  1.500000)

}

filament_999[978] {

  pt3dclear()

  pt3dadd(262.788, 496.296, 44.589999999999996,  1.500000)

  pt3dadd(258.396, 499.224, 43.61,  1.500000)

}

filament_999[979] {

  pt3dclear()

  pt3dadd(262.788, 496.296, 44.589999999999996,  1.500000)

  pt3dadd(264.984, 497.76, 42.63,  1.500000)

}

filament_999[980] {

  pt3dclear()

  pt3dadd(259.128, 494.09999999999997, 44.589999999999996,  1.500000)

  pt3dadd(262.788, 496.296, 44.589999999999996,  1.500000)

}

filament_999[981] {

  pt3dclear()

  pt3dadd(256.2, 490.44, 44.1,  1.500000)

  pt3dadd(256.932, 494.09999999999997, 47.04,  1.500000)

}

filament_999[982] {

  pt3dclear()

  pt3dadd(256.2, 490.44, 44.1,  1.500000)

  pt3dadd(259.128, 494.09999999999997, 44.589999999999996,  1.500000)

}

filament_999[983] {

  pt3dclear()

  pt3dadd(256.2, 490.44, 44.1,  1.500000)

  pt3dadd(258.396, 488.976, 47.53,  1.500000)

}

filament_999[984] {

  pt3dclear()

  pt3dadd(251.808, 487.512, 43.12,  1.500000)

  pt3dadd(256.2, 490.44, 44.1,  1.500000)

}

filament_999[985] {

  pt3dclear()

  pt3dadd(251.808, 487.512, 43.12,  1.500000)

  pt3dadd(248.88, 486.78, 46.06,  1.500000)

}

filament_999[986] {

  pt3dclear()

  pt3dadd(253.272, 483.852, 43.12,  1.500000)

  pt3dadd(251.808, 487.512, 43.12,  1.500000)

}

filament_999[987] {

  pt3dclear()

  pt3dadd(256.932, 479.46, 43.12,  1.500000)

  pt3dadd(253.272, 483.852, 43.12,  1.500000)

}

filament_999[988] {

  pt3dclear()

  pt3dadd(258.396, 475.068, 42.63,  1.500000)

  pt3dadd(256.932, 479.46, 43.12,  1.500000)

}

filament_999[989] {

  pt3dclear()

  pt3dadd(259.128, 470.676, 42.14,  1.500000)

  pt3dadd(258.396, 475.068, 42.63,  1.500000)

}

filament_999[990] {

  pt3dclear()

  pt3dadd(260.592, 464.82, 40.18,  1.500000)

  pt3dadd(259.128, 470.676, 42.14,  1.500000)

}

filament_999[991] {

  pt3dclear()

  pt3dadd(261.324, 457.5, 40.67,  1.500000)

  pt3dadd(260.592, 464.82, 40.18,  1.500000)

}

filament_999[992] {

  pt3dclear()

  pt3dadd(260.592, 450.18, 40.67,  1.500000)

  pt3dadd(261.324, 457.5, 40.67,  1.500000)

}

filament_999[993] {

  pt3dclear()

  pt3dadd(257.664, 444.324, 41.16,  1.500000)

  pt3dadd(260.592, 450.18, 40.67,  1.500000)

}

filament_999[994] {

  pt3dclear()

  pt3dadd(257.664, 437.00399999999996, 41.16,  1.500000)

  pt3dadd(257.664, 444.324, 41.16,  1.500000)

}

filament_999[995] {

  pt3dclear()

  pt3dadd(256.932, 430.416, 41.65,  1.500000)

  pt3dadd(257.664, 437.00399999999996, 41.16,  1.500000)

}

filament_999[996] {

  pt3dclear()

  pt3dadd(251.808, 425.292, 42.14,  1.500000)

  pt3dadd(256.932, 430.416, 41.65,  1.500000)

}

filament_999[997] {

  pt3dclear()

  pt3dadd(259.128, 203.496, 48.019999999999996,  1.500000)

  pt3dadd(267.912, 220.332, 48.019999999999996,  1.500000)

}

filament_999[998] {

  pt3dclear()

  pt3dadd(267.912, 220.332, 48.019999999999996,  1.500000)

  pt3dadd(270.84, 229.84799999999998, 48.019999999999996,  1.500000)

}

filament_999[999] {

  pt3dclear()

  pt3dadd(270.84, 229.84799999999998, 48.019999999999996,  1.500000)

  pt3dadd(274.5, 240.096, 48.019999999999996,  1.500000)

}

filament_999[1000] {

  pt3dclear()

  pt3dadd(274.5, 240.096, 48.019999999999996,  1.500000)

  pt3dadd(280.356, 249.612, 50.96,  1.500000)

}

filament_999[1001] {

  pt3dclear()

  pt3dadd(280.356, 249.612, 50.96,  1.500000)

  pt3dadd(286.212, 258.396, 48.019999999999996,  1.500000)

}

filament_999[1002] {

  pt3dclear()

  pt3dadd(286.212, 258.396, 48.019999999999996,  1.500000)

  pt3dadd(291.336, 267.912, 48.019999999999996,  1.500000)

}

filament_999[1003] {

  pt3dclear()

  pt3dadd(286.212, 258.396, 48.019999999999996,  1.500000)

  pt3dadd(286.944, 253.272, 48.019999999999996,  1.500000)

}

filament_999[1004] {

  pt3dclear()

  pt3dadd(291.336, 267.912, 48.019999999999996,  1.500000)

  pt3dadd(295.728, 278.15999999999997, 48.019999999999996,  1.500000)

}

filament_999[1005] {

  pt3dclear()

  pt3dadd(295.728, 278.15999999999997, 48.019999999999996,  1.500000)

  pt3dadd(300.12, 288.408, 48.019999999999996,  1.500000)

}

filament_999[1006] {

  pt3dclear()

  pt3dadd(300.12, 288.408, 48.019999999999996,  1.500000)

  pt3dadd(299.388, 297.924, 47.04,  1.500000)

}

filament_999[1007] {

  pt3dclear()

  pt3dadd(299.388, 297.924, 47.04,  1.500000)

  pt3dadd(303.048, 300.852, 48.51,  1.500000)

}

filament_999[1008] {

  pt3dclear()

  pt3dadd(299.388, 297.924, 47.04,  1.500000)

  pt3dadd(297.924, 310.368, 47.04,  1.500000)

}

filament_999[1009] {

  pt3dclear()

  pt3dadd(297.924, 310.368, 47.04,  1.500000)

  pt3dadd(295.728, 325.008, 47.04,  1.500000)

}

filament_999[1010] {

  pt3dclear()

  pt3dadd(295.728, 325.008, 47.04,  1.500000)

  pt3dadd(294.996, 337.452, 47.04,  1.500000)

}

filament_999[1011] {

  pt3dclear()

  pt3dadd(294.996, 337.452, 47.04,  1.500000)

  pt3dadd(293.532, 349.164, 47.04,  1.500000)

}

filament_999[1012] {

  pt3dclear()

  pt3dadd(293.532, 349.164, 47.04,  1.500000)

  pt3dadd(292.068, 360.876, 47.04,  1.500000)

}

filament_999[1013] {

  pt3dclear()

  pt3dadd(292.068, 360.876, 47.04,  1.500000)

  pt3dadd(289.14, 371.12399999999997, 47.04,  1.500000)

}

filament_999[1014] {

  pt3dclear()

  pt3dadd(289.14, 371.12399999999997, 47.04,  1.500000)

  pt3dadd(285.48, 380.64, 47.04,  1.500000)

}

filament_999[1015] {

  pt3dclear()

  pt3dadd(285.48, 380.64, 47.04,  1.500000)

  pt3dadd(281.08799999999997, 389.424, 47.04,  1.500000)

}

filament_999[1016] {

  pt3dclear()

  pt3dadd(281.08799999999997, 389.424, 47.04,  1.500000)

  pt3dadd(275.23199999999997, 398.20799999999997, 48.019999999999996,  1.500000)

}

filament_999[1017] {

  pt3dclear()

  pt3dadd(275.23199999999997, 398.20799999999997, 48.019999999999996,  1.500000)

  pt3dadd(267.912, 406.26, 49.0,  1.500000)

}

filament_999[1018] {

  pt3dclear()

  pt3dadd(267.912, 406.26, 49.0,  1.500000)

  pt3dadd(262.056, 406.992, 50.47,  1.500000)

}

filament_999[1019] {

  pt3dclear()

  pt3dadd(267.912, 406.26, 49.0,  1.500000)

  pt3dadd(264.252, 411.384, 49.49,  1.500000)

}

filament_999[1020] {

  pt3dclear()

  pt3dadd(262.056, 406.992, 50.47,  1.500000)

  pt3dadd(257.664, 404.06399999999996, 50.47,  1.500000)

}

filament_999[1021] {

  pt3dclear()

  pt3dadd(257.664, 404.06399999999996, 50.47,  1.500000)

  pt3dadd(254.004, 399.67199999999997, 51.449999999999996,  1.500000)

}

filament_999[1022] {

  pt3dclear()

  pt3dadd(254.004, 399.67199999999997, 51.449999999999996,  1.500000)

  pt3dadd(248.88, 396.012, 51.94,  1.500000)

}

filament_999[1023] {

  pt3dclear()

  pt3dadd(248.88, 396.012, 51.94,  1.500000)

  pt3dadd(243.024, 391.62, 53.41,  1.500000)

}

filament_999[1024] {

  pt3dclear()

  pt3dadd(243.024, 391.62, 53.41,  1.500000)

  pt3dadd(247.416, 390.156, 52.92,  1.500000)

}

filament_999[1025] {

  pt3dclear()

  pt3dadd(243.024, 391.62, 53.41,  1.500000)

  pt3dadd(236.436, 387.228, 53.9,  1.500000)

}

filament_999[1026] {

  pt3dclear()

  pt3dadd(236.436, 387.228, 53.9,  1.500000)

  pt3dadd(233.50799999999998, 387.228, 55.37,  1.500000)

}

filament_999[1027] {

  pt3dclear()

  pt3dadd(236.436, 387.228, 53.9,  1.500000)

  pt3dadd(232.04399999999998, 382.104, 55.37,  1.500000)

}

filament_999[1028] {

  pt3dclear()

  pt3dadd(232.04399999999998, 382.104, 55.37,  1.500000)

  pt3dadd(227.652, 376.248, 56.839999999999996,  1.500000)

}

filament_999[1029] {

  pt3dclear()

  pt3dadd(227.652, 376.248, 56.839999999999996,  1.500000)

  pt3dadd(223.992, 371.856, 57.33,  1.500000)

}

filament_999[1030] {

  pt3dclear()

  pt3dadd(223.992, 371.856, 57.33,  1.500000)

  pt3dadd(222.528, 366.73199999999997, 57.82,  1.500000)

}

filament_999[1031] {

  pt3dclear()

  pt3dadd(223.992, 371.856, 57.33,  1.500000)

  pt3dadd(219.6, 371.856, 58.31,  1.500000)

}

filament_999[1032] {

  pt3dclear()

  pt3dadd(222.528, 366.73199999999997, 57.82,  1.500000)

  pt3dadd(222.528, 360.144, 57.82,  1.500000)

}

filament_999[1033] {

  pt3dclear()

  pt3dadd(222.528, 360.144, 57.82,  1.500000)

  pt3dadd(223.992, 353.556, 57.82,  1.500000)

}

filament_999[1034] {

  pt3dclear()

  pt3dadd(223.992, 353.556, 57.82,  1.500000)

  pt3dadd(227.652, 347.7, 57.82,  1.500000)

}

filament_999[1035] {

  pt3dclear()

  pt3dadd(227.652, 347.7, 57.82,  1.500000)

  pt3dadd(231.31199999999998, 341.844, 58.31,  1.500000)

}

filament_999[1036] {

  pt3dclear()

  pt3dadd(231.31199999999998, 341.844, 58.31,  1.500000)

  pt3dadd(235.704, 335.988, 58.31,  1.500000)

}

filament_999[1037] {

  pt3dclear()

  pt3dadd(235.704, 335.988, 58.31,  1.500000)

  pt3dadd(239.364, 330.864, 58.31,  1.500000)

}

filament_999[1038] {

  pt3dclear()

  pt3dadd(239.364, 330.864, 58.31,  1.500000)

  pt3dadd(238.632, 324.276, 58.31,  1.500000)

}

filament_999[1039] {

  pt3dclear()

  pt3dadd(238.632, 324.276, 58.31,  1.500000)

  pt3dadd(242.292, 318.42, 58.31,  1.500000)

}

filament_999[1040] {

  pt3dclear()

  pt3dadd(242.292, 318.42, 58.31,  1.500000)

  pt3dadd(246.684, 313.296, 58.31,  1.500000)

}

filament_999[1041] {

  pt3dclear()

  pt3dadd(246.684, 313.296, 58.31,  1.500000)

  pt3dadd(251.808, 308.904, 58.31,  1.500000)

}

filament_999[1042] {

  pt3dclear()

  pt3dadd(251.808, 308.904, 58.31,  1.500000)

  pt3dadd(256.2, 303.78, 58.31,  1.500000)

}

filament_999[1043] {

  pt3dclear()

  pt3dadd(256.2, 303.78, 58.31,  1.500000)

  pt3dadd(262.056, 299.388, 58.31,  1.500000)

}

filament_999[1044] {

  pt3dclear()

  pt3dadd(262.056, 299.388, 58.31,  1.500000)

  pt3dadd(266.448, 298.656, 58.31,  1.500000)

}

filament_999[1045] {

  pt3dclear()

  pt3dadd(262.056, 299.388, 58.31,  1.500000)

  pt3dadd(263.52, 296.46, 57.33,  1.500000)

}

filament_999[1046] {

  pt3dclear()

  pt3dadd(266.448, 298.656, 58.31,  1.500000)

  pt3dadd(270.84, 299.388, 58.31,  1.500000)

}

filament_999[1047] {

  pt3dclear()

  pt3dadd(270.84, 299.388, 58.31,  1.500000)

  pt3dadd(274.5, 300.852, 56.839999999999996,  1.500000)

}

filament_999[1048] {

  pt3dclear()

  pt3dadd(274.5, 300.852, 56.839999999999996,  1.500000)

  pt3dadd(278.892, 300.12, 55.37,  1.500000)

}

filament_999[1049] {

  pt3dclear()

  pt3dadd(278.892, 300.12, 55.37,  1.500000)

  pt3dadd(283.284, 298.656, 55.37,  1.500000)

}

filament_999[1050] {

  pt3dclear()

  pt3dadd(283.284, 298.656, 55.37,  1.500000)

  pt3dadd(287.676, 297.924, 55.37,  1.500000)

}

filament_999[1051] {

  pt3dclear()

  pt3dadd(287.676, 297.924, 55.37,  1.500000)

  pt3dadd(292.068, 299.388, 55.37,  1.500000)

}

filament_999[1052] {

  pt3dclear()

  pt3dadd(292.068, 299.388, 55.37,  1.500000)

  pt3dadd(297.192, 300.852, 55.37,  1.500000)

}

filament_999[1053] {

  pt3dclear()

  pt3dadd(297.192, 300.852, 55.37,  1.500000)

  pt3dadd(302.316, 303.78, 55.37,  1.500000)

}

filament_999[1054] {

  pt3dclear()

  pt3dadd(302.316, 303.78, 55.37,  1.500000)

  pt3dadd(307.44, 306.70799999999997, 55.37,  1.500000)

}

filament_999[1055] {

  pt3dclear()

  pt3dadd(307.44, 306.70799999999997, 55.37,  1.500000)

  pt3dadd(312.564, 309.63599999999997, 55.37,  1.500000)

}

filament_999[1056] {

  pt3dclear()

  pt3dadd(312.564, 309.63599999999997, 55.37,  1.500000)

  pt3dadd(317.688, 310.368, 54.39,  1.500000)

}

filament_999[1057] {

  pt3dclear()

  pt3dadd(317.688, 310.368, 54.39,  1.500000)

  pt3dadd(322.812, 311.832, 54.39,  1.500000)

}

filament_999[1058] {

  pt3dclear()

  pt3dadd(322.812, 311.832, 54.39,  1.500000)

  pt3dadd(327.936, 314.028, 54.39,  1.500000)

}

filament_999[1059] {

  pt3dclear()

  pt3dadd(327.936, 314.028, 54.39,  1.500000)

  pt3dadd(331.596, 316.956, 54.39,  1.500000)

}

filament_999[1060] {

  pt3dclear()

  pt3dadd(331.596, 316.956, 54.39,  1.500000)

  pt3dadd(334.524, 321.348, 54.39,  1.500000)

}

filament_999[1061] {

  pt3dclear()

  pt3dadd(334.524, 321.348, 54.39,  1.500000)

  pt3dadd(337.452, 326.472, 54.39,  1.500000)

}

filament_999[1062] {

  pt3dclear()

  pt3dadd(337.452, 326.472, 54.39,  1.500000)

  pt3dadd(340.38, 331.596, 54.39,  1.500000)

}

filament_999[1063] {

  pt3dclear()

  pt3dadd(340.38, 331.596, 54.39,  1.500000)

  pt3dadd(342.57599999999996, 335.256, 52.92,  1.500000)

}

filament_999[1064] {

  pt3dclear()

  pt3dadd(342.57599999999996, 335.256, 52.92,  1.500000)

  pt3dadd(344.772, 338.916, 52.43,  1.500000)

}

filament_999[1065] {

  pt3dclear()

  pt3dadd(344.772, 338.916, 52.43,  1.500000)

  pt3dadd(341.844, 341.844, 51.449999999999996,  1.500000)

}

filament_999[1066] {

  pt3dclear()

  pt3dadd(341.844, 341.844, 51.449999999999996,  1.500000)

  pt3dadd(338.18399999999997, 344.772, 51.449999999999996,  1.500000)

}

filament_999[1067] {

  pt3dclear()

  pt3dadd(338.18399999999997, 344.772, 51.449999999999996,  1.500000)

  pt3dadd(334.524, 347.7, 50.96,  1.500000)

}

filament_999[1068] {

  pt3dclear()

  pt3dadd(263.52, 296.46, 57.33,  1.500000)

  pt3dadd(263.52, 292.8, 57.33,  1.500000)

}

filament_999[1069] {

  pt3dclear()

  pt3dadd(219.6, 371.856, 58.31,  1.500000)

  pt3dadd(214.476, 373.32, 58.31,  1.500000)

}

filament_999[1070] {

  pt3dclear()

  pt3dadd(214.476, 373.32, 58.31,  1.500000)

  pt3dadd(211.548, 368.928, 58.31,  1.500000)

}

filament_999[1071] {

  pt3dclear()

  pt3dadd(214.476, 373.32, 58.31,  1.500000)

  pt3dadd(210.816, 376.248, 58.8,  1.500000)

}

filament_999[1072] {

  pt3dclear()

  pt3dadd(211.548, 368.928, 58.31,  1.500000)

  pt3dadd(210.816, 365.268, 58.31,  1.500000)

}

filament_999[1073] {

  pt3dclear()

  pt3dadd(210.816, 365.268, 58.31,  1.500000)

  pt3dadd(208.62, 362.34, 58.31,  1.500000)

}

filament_999[1074] {

  pt3dclear()

  pt3dadd(208.62, 362.34, 58.31,  1.500000)

  pt3dadd(204.228, 362.34, 58.31,  1.500000)

}

filament_999[1075] {

  pt3dclear()

  pt3dadd(204.228, 362.34, 58.31,  1.500000)

  pt3dadd(200.56799999999998, 360.144, 58.31,  1.500000)

}

filament_999[1076] {

  pt3dclear()

  pt3dadd(200.56799999999998, 360.144, 58.31,  1.500000)

  pt3dadd(201.29999999999998, 355.752, 56.839999999999996,  1.500000)

}

filament_999[1077] {

  pt3dclear()

  pt3dadd(200.56799999999998, 360.144, 58.31,  1.500000)

  pt3dadd(195.444, 358.68, 58.31,  1.500000)

}

filament_999[1078] {

  pt3dclear()

  pt3dadd(195.444, 358.68, 58.31,  1.500000)

  pt3dadd(193.248, 358.68, 56.839999999999996,  1.500000)

}

filament_999[1079] {

  pt3dclear()

  pt3dadd(210.816, 376.248, 58.8,  1.500000)

  pt3dadd(207.888, 379.176, 59.29,  1.500000)

}

filament_999[1080] {

  pt3dclear()

  pt3dadd(207.888, 379.176, 59.29,  1.500000)

  pt3dadd(204.96, 381.372, 59.29,  1.500000)

}

filament_999[1081] {

  pt3dclear()

  pt3dadd(204.96, 381.372, 59.29,  1.500000)

  pt3dadd(204.96, 385.032, 59.29,  1.500000)

}

filament_999[1082] {

  pt3dclear()

  pt3dadd(204.96, 385.032, 59.29,  1.500000)

  pt3dadd(204.228, 389.424, 59.29,  1.500000)

}

filament_999[1083] {

  pt3dclear()

  pt3dadd(204.228, 389.424, 59.29,  1.500000)

  pt3dadd(203.496, 393.816, 59.29,  1.500000)

}

filament_999[1084] {

  pt3dclear()

  pt3dadd(203.496, 393.816, 59.29,  1.500000)

  pt3dadd(202.76399999999998, 398.20799999999997, 59.78,  1.500000)

}

filament_999[1085] {

  pt3dclear()

  pt3dadd(202.76399999999998, 398.20799999999997, 59.78,  1.500000)

  pt3dadd(202.76399999999998, 402.59999999999997, 59.29,  1.500000)

}

filament_999[1086] {

  pt3dclear()

  pt3dadd(202.76399999999998, 402.59999999999997, 59.29,  1.500000)

  pt3dadd(202.76399999999998, 407.724, 59.29,  1.500000)

}

filament_999[1087] {

  pt3dclear()

  pt3dadd(202.76399999999998, 407.724, 59.29,  1.500000)

  pt3dadd(202.76399999999998, 413.58, 59.29,  1.500000)

}

filament_999[1088] {

  pt3dclear()

  pt3dadd(202.76399999999998, 413.58, 59.29,  1.500000)

  pt3dadd(202.76399999999998, 419.436, 59.29,  1.500000)

}

filament_999[1089] {

  pt3dclear()

  pt3dadd(202.76399999999998, 419.436, 59.29,  1.500000)

  pt3dadd(205.692, 424.56, 59.29,  1.500000)

}

filament_999[1090] {

  pt3dclear()

  pt3dadd(205.692, 424.56, 59.29,  1.500000)

  pt3dadd(208.62, 430.416, 59.78,  1.500000)

}

filament_999[1091] {

  pt3dclear()

  pt3dadd(208.62, 430.416, 59.78,  1.500000)

  pt3dadd(212.28, 432.61199999999997, 59.78,  1.500000)

}

filament_999[1092] {

  pt3dclear()

  pt3dadd(208.62, 430.416, 59.78,  1.500000)

  pt3dadd(207.156, 434.07599999999996, 60.76,  1.500000)

}

filament_999[1093] {

  pt3dclear()

  pt3dadd(212.28, 432.61199999999997, 59.78,  1.500000)

  pt3dadd(214.476, 437.00399999999996, 59.78,  1.500000)

}

filament_999[1094] {

  pt3dclear()

  pt3dadd(214.476, 437.00399999999996, 59.78,  1.500000)

  pt3dadd(218.136, 439.2, 59.78,  1.500000)

}

filament_999[1095] {

  pt3dclear()

  pt3dadd(214.476, 437.00399999999996, 59.78,  1.500000)

  pt3dadd(214.476, 441.396, 60.269999999999996,  1.500000)

}

filament_999[1096] {

  pt3dclear()

  pt3dadd(218.136, 439.2, 59.78,  1.500000)

  pt3dadd(221.796, 442.86, 59.78,  1.500000)

}

filament_999[1097] {

  pt3dclear()

  pt3dadd(221.796, 442.86, 59.78,  1.500000)

  pt3dadd(225.456, 447.252, 59.78,  1.500000)

}

filament_999[1098] {

  pt3dclear()

  pt3dadd(225.456, 447.252, 59.78,  1.500000)

  pt3dadd(228.384, 451.644, 59.78,  1.500000)

}

filament_999[1099] {

  pt3dclear()

  pt3dadd(214.476, 441.396, 60.269999999999996,  1.500000)

  pt3dadd(214.476, 447.252, 60.269999999999996,  1.500000)

}

filament_999[1100] {

  pt3dclear()

  pt3dadd(214.476, 447.252, 60.269999999999996,  1.500000)

  pt3dadd(215.94, 453.108, 60.269999999999996,  1.500000)

}

filament_999[1101] {

  pt3dclear()

  pt3dadd(215.94, 453.108, 60.269999999999996,  1.500000)

  pt3dadd(218.868, 458.964, 61.25,  1.500000)

}

filament_999[1102] {

  pt3dclear()

  pt3dadd(215.94, 453.108, 60.269999999999996,  1.500000)

  pt3dadd(215.94, 457.5, 61.25,  1.500000)

}

filament_999[1103] {

  pt3dclear()

  pt3dadd(207.156, 434.07599999999996, 60.76,  1.500000)

  pt3dadd(206.424, 438.468, 60.76,  1.500000)

}

filament_999[1104] {

  pt3dclear()

  pt3dadd(206.424, 438.468, 60.76,  1.500000)

  pt3dadd(204.96, 442.86, 60.76,  1.500000)

}

filament_999[1105] {

  pt3dclear()

  pt3dadd(204.96, 442.86, 60.76,  1.500000)

  pt3dadd(206.424, 447.252, 60.76,  1.500000)

}

filament_999[1106] {

  pt3dclear()

  pt3dadd(206.424, 447.252, 60.76,  1.500000)

  pt3dadd(207.156, 452.376, 60.76,  1.500000)

}

filament_999[1107] {

  pt3dclear()

  pt3dadd(207.156, 452.376, 60.76,  1.500000)

  pt3dadd(209.352, 456.768, 60.76,  1.500000)

}

filament_999[1108] {

  pt3dclear()

  pt3dadd(218.868, 458.964, 61.25,  1.500000)

  pt3dadd(220.332, 462.62399999999997, 61.25,  1.500000)

}

filament_999[1109] {

  pt3dclear()

  pt3dadd(215.94, 457.5, 61.25,  1.500000)

  pt3dadd(214.476, 461.892, 61.25,  1.500000)

}

filament_999[1110] {

  pt3dclear()

  pt3dadd(214.476, 461.892, 61.25,  1.500000)

  pt3dadd(210.084, 465.55199999999996, 61.25,  1.500000)

}

filament_999[1111] {

  pt3dclear()

  pt3dadd(210.084, 465.55199999999996, 61.25,  1.500000)

  pt3dadd(215.208, 469.944, 61.25,  1.500000)

}

filament_999[1112] {

  pt3dclear()

  pt3dadd(286.944, 253.272, 48.019999999999996,  1.500000)

  pt3dadd(286.212, 246.684, 47.53,  1.500000)

}

filament_999[1113] {

  pt3dclear()

  pt3dadd(286.212, 246.684, 47.53,  1.500000)

  pt3dadd(287.676, 240.096, 47.53,  1.500000)

}

filament_999[1114] {

  pt3dclear()

  pt3dadd(287.676, 240.096, 47.53,  1.500000)

  pt3dadd(289.14, 233.50799999999998, 48.019999999999996,  1.500000)

}

filament_999[1115] {

  pt3dclear()

  pt3dadd(289.14, 233.50799999999998, 48.019999999999996,  1.500000)

  pt3dadd(290.604, 230.57999999999998, 49.98,  1.500000)

}

filament_999[1116] {

  pt3dclear()

  pt3dadd(290.604, 230.57999999999998, 49.98,  1.500000)

  pt3dadd(291.336, 226.92, 49.98,  1.500000)

}

filament_999[1117] {

  pt3dclear()

  pt3dadd(291.336, 226.92, 49.98,  1.500000)

  pt3dadd(293.532, 223.992, 49.98,  1.500000)

}

filament_999[1118] {

  pt3dclear()

  pt3dadd(293.532, 223.992, 49.98,  1.500000)

  pt3dadd(295.728, 221.796, 50.47,  1.500000)

}

filament_999[1119] {

  pt3dclear()

  pt3dadd(295.728, 221.796, 50.47,  1.500000)

  pt3dadd(295.728, 218.136, 50.47,  1.500000)

}

filament_999[1120] {

  pt3dclear()

  pt3dadd(295.728, 218.136, 50.47,  1.500000)

  pt3dadd(297.924, 214.476, 50.47,  1.500000)

}

filament_999[1121] {

  pt3dclear()

  pt3dadd(297.924, 214.476, 50.47,  1.500000)

  pt3dadd(298.656, 210.816, 50.47,  1.500000)

}

filament_999[1122] {

  pt3dclear()

  pt3dadd(298.656, 210.816, 50.47,  1.500000)

  pt3dadd(300.852, 206.424, 50.47,  1.500000)

}

filament_999[1123] {

  pt3dclear()

  pt3dadd(300.852, 206.424, 50.47,  1.500000)

  pt3dadd(303.048, 201.29999999999998, 50.47,  1.500000)

}

filament_999[1124] {

  pt3dclear()

  pt3dadd(303.048, 201.29999999999998, 50.47,  1.500000)

  pt3dadd(306.70799999999997, 197.64, 50.47,  1.500000)

}

filament_999[1125] {

  pt3dclear()

  pt3dadd(306.70799999999997, 197.64, 50.47,  1.500000)

  pt3dadd(308.17199999999997, 193.248, 50.47,  1.500000)

}

filament_999[1126] {

  pt3dclear()

  pt3dadd(308.17199999999997, 193.248, 50.47,  1.500000)

  pt3dadd(307.44, 188.124, 50.96,  1.500000)

}

filament_999[1127] {

  pt3dclear()

  pt3dadd(307.44, 188.124, 50.96,  1.500000)

  pt3dadd(306.70799999999997, 183.0, 50.96,  1.500000)

}

filament_999[1128] {

  pt3dclear()

  pt3dadd(306.70799999999997, 183.0, 50.96,  1.500000)

  pt3dadd(305.976, 177.876, 50.47,  1.500000)

}

filament_999[1129] {

  pt3dclear()

  pt3dadd(305.976, 177.876, 50.47,  1.500000)

  pt3dadd(305.976, 173.484, 48.51,  1.500000)

}

filament_999[1130] {

  pt3dclear()

  pt3dadd(305.976, 173.484, 48.51,  1.500000)

  pt3dadd(306.70799999999997, 168.35999999999999, 47.53,  1.500000)

}

filament_999[1131] {

  pt3dclear()

  pt3dadd(306.70799999999997, 168.35999999999999, 47.53,  1.500000)

  pt3dadd(307.44, 163.236, 47.53,  1.500000)

}

filament_999[1132] {

  pt3dclear()

  pt3dadd(307.44, 163.236, 47.53,  1.500000)

  pt3dadd(307.44, 158.112, 47.53,  1.500000)

}

filament_999[1133] {

  pt3dclear()

  pt3dadd(307.44, 158.112, 47.53,  1.500000)

  pt3dadd(307.44, 152.988, 46.55,  1.500000)

}

filament_999[1134] {

  pt3dclear()

  pt3dadd(307.44, 152.988, 46.55,  1.500000)

  pt3dadd(307.44, 147.864, 46.55,  1.500000)

}

filament_999[1135] {

  pt3dclear()

  pt3dadd(307.44, 147.864, 46.55,  1.500000)

  pt3dadd(307.44, 142.74, 46.06,  1.500000)

}

filament_999[1136] {

  pt3dclear()

  pt3dadd(307.44, 142.74, 46.06,  1.500000)

  pt3dadd(307.44, 137.61599999999999, 45.57,  1.500000)

}

filament_999[1137] {

  pt3dclear()

  pt3dadd(307.44, 137.61599999999999, 45.57,  1.500000)

  pt3dadd(307.44, 132.492, 44.1,  1.500000)

}

filament_999[1138] {

  pt3dclear()

  pt3dadd(307.44, 132.492, 44.1,  1.500000)

  pt3dadd(309.63599999999997, 129.564, 42.14,  1.500000)

}

filament_999[1139] {

  pt3dclear()

  pt3dadd(309.63599999999997, 129.564, 42.14,  1.500000)

  pt3dadd(311.832, 125.904, 40.18,  1.500000)

}

filament_999[1140] {

  pt3dclear()

  pt3dadd(311.832, 125.904, 40.18,  1.500000)

  pt3dadd(311.09999999999997, 122.244, 38.71,  1.500000)

}

filament_999[1141] {

  pt3dclear()

  pt3dadd(264.252, 411.384, 49.49,  1.500000)

  pt3dadd(265.716, 415.776, 49.49,  1.500000)

}

filament_999[1142] {

  pt3dclear()

  pt3dadd(264.252, 411.384, 49.49,  1.500000)

  pt3dadd(259.128, 415.044, 49.98,  1.500000)

}

filament_999[1143] {

  pt3dclear()

  pt3dadd(259.128, 415.044, 49.98,  1.500000)

  pt3dadd(258.396, 419.436, 48.51,  1.500000)

}

filament_999[1144] {

  pt3dclear()

  pt3dadd(259.128, 415.044, 49.98,  1.500000)

  pt3dadd(253.272, 415.044, 48.51,  1.500000)

}

filament_999[1145] {

  pt3dclear()

  pt3dadd(253.272, 415.044, 48.51,  1.500000)

  pt3dadd(251.076, 417.972, 43.12,  1.500000)

}

filament_999[1146] {

  pt3dclear()

  pt3dadd(251.076, 417.972, 43.12,  1.500000)

  pt3dadd(245.952, 413.58, 38.22,  1.500000)

}

filament_999[1147] {

  pt3dclear()

  pt3dadd(251.076, 417.972, 43.12,  1.500000)

  pt3dadd(257.664, 418.704, 42.14,  1.500000)

}

filament_999[1148] {

  pt3dclear()

  pt3dadd(251.076, 417.972, 43.12,  1.500000)

  pt3dadd(251.808, 425.292, 42.14,  1.500000)

}

filament_999[1149] {

  pt3dclear()

  pt3dadd(245.952, 413.58, 38.22,  1.500000)

  pt3dadd(245.22, 415.776, 37.24,  1.500000)

}

filament_999[1150] {

  pt3dclear()

  pt3dadd(245.952, 413.58, 38.22,  1.500000)

  pt3dadd(240.828, 409.188, 36.26,  1.500000)

}

filament_999[1151] {

  pt3dclear()

  pt3dadd(240.828, 409.188, 36.26,  1.500000)

  pt3dadd(237.168, 404.796, 35.28,  1.500000)

}

filament_999[1152] {

  pt3dclear()

  pt3dadd(237.168, 404.796, 35.28,  1.500000)

  pt3dadd(234.24, 398.20799999999997, 35.769999999999996,  1.500000)

}

filament_999[1153] {

  pt3dclear()

  pt3dadd(234.24, 398.20799999999997, 35.769999999999996,  1.500000)

  pt3dadd(231.31199999999998, 392.352, 35.769999999999996,  1.500000)

}

filament_999[1154] {

  pt3dclear()

  pt3dadd(231.31199999999998, 392.352, 35.769999999999996,  1.500000)

  pt3dadd(230.57999999999998, 385.032, 34.79,  1.500000)

}

filament_999[1155] {

  pt3dclear()

  pt3dadd(230.57999999999998, 385.032, 34.79,  1.500000)

  pt3dadd(231.31199999999998, 377.712, 33.32,  1.500000)

}

filament_999[1156] {

  pt3dclear()

  pt3dadd(230.57999999999998, 385.032, 34.79,  1.500000)

  pt3dadd(228.384, 389.424, 35.769999999999996,  1.500000)

}

filament_999[1157] {

  pt3dclear()

  pt3dadd(231.31199999999998, 377.712, 33.32,  1.500000)

  pt3dadd(232.04399999999998, 370.392, 33.32,  1.500000)

}

filament_999[1158] {

  pt3dclear()

  pt3dadd(232.04399999999998, 370.392, 33.32,  1.500000)

  pt3dadd(232.77599999999998, 363.072, 33.32,  1.500000)

}

filament_999[1159] {

  pt3dclear()

  pt3dadd(232.77599999999998, 363.072, 33.32,  1.500000)

  pt3dadd(233.50799999999998, 355.752, 32.83,  1.500000)

}

filament_999[1160] {

  pt3dclear()

  pt3dadd(232.77599999999998, 363.072, 33.32,  1.500000)

  pt3dadd(238.632, 358.68, 31.36,  1.500000)

}

filament_999[1161] {

  pt3dclear()

  pt3dadd(233.50799999999998, 355.752, 32.83,  1.500000)

  pt3dadd(234.24, 348.432, 32.83,  1.500000)

}

filament_999[1162] {

  pt3dclear()

  pt3dadd(234.24, 348.432, 32.83,  1.500000)

  pt3dadd(234.972, 341.11199999999997, 32.83,  1.500000)

}

filament_999[1163] {

  pt3dclear()

  pt3dadd(234.972, 341.11199999999997, 32.83,  1.500000)

  pt3dadd(235.704, 333.792, 32.83,  1.500000)

}

filament_999[1164] {

  pt3dclear()

  pt3dadd(235.704, 333.792, 32.83,  1.500000)

  pt3dadd(237.9, 326.472, 32.83,  1.500000)

}

filament_999[1165] {

  pt3dclear()

  pt3dadd(237.9, 326.472, 32.83,  1.500000)

  pt3dadd(242.292, 319.884, 32.83,  1.500000)

}

filament_999[1166] {

  pt3dclear()

  pt3dadd(242.292, 319.884, 32.83,  1.500000)

  pt3dadd(247.416, 313.296, 32.339999999999996,  1.500000)

}

filament_999[1167] {

  pt3dclear()

  pt3dadd(247.416, 313.296, 32.339999999999996,  1.500000)

  pt3dadd(252.54, 310.368, 33.32,  1.500000)

}

filament_999[1168] {

  pt3dclear()

  pt3dadd(252.54, 310.368, 33.32,  1.500000)

  pt3dadd(258.396, 306.70799999999997, 33.81,  1.500000)

}

filament_999[1169] {

  pt3dclear()

  pt3dadd(258.396, 306.70799999999997, 33.81,  1.500000)

  pt3dadd(266.448, 304.512, 33.32,  1.500000)

}

filament_999[1170] {

  pt3dclear()

  pt3dadd(266.448, 304.512, 33.32,  1.500000)

  pt3dadd(275.964, 303.78, 31.849999999999998,  1.500000)

}

filament_999[1171] {

  pt3dclear()

  pt3dadd(266.448, 304.512, 33.32,  1.500000)

  pt3dadd(263.52, 301.584, 34.79,  1.500000)

}

filament_999[1172] {

  pt3dclear()

  pt3dadd(275.964, 303.78, 31.849999999999998,  1.500000)

  pt3dadd(281.82, 301.584, 34.3,  1.500000)

}

filament_999[1173] {

  pt3dclear()

  pt3dadd(275.964, 303.78, 31.849999999999998,  1.500000)

  pt3dadd(285.48, 303.048, 30.87,  1.500000)

}

filament_999[1174] {

  pt3dclear()

  pt3dadd(275.964, 303.78, 31.849999999999998,  1.500000)

  pt3dadd(275.964, 308.904, 35.28,  1.500000)

}

filament_999[1175] {

  pt3dclear()

  pt3dadd(285.48, 303.048, 30.87,  1.500000)

  pt3dadd(294.996, 302.316, 29.89,  1.500000)

}

filament_999[1176] {

  pt3dclear()

  pt3dadd(294.996, 302.316, 29.89,  1.500000)

  pt3dadd(300.12, 301.584, 29.89,  1.500000)

}

filament_999[1177] {

  pt3dclear()

  pt3dadd(300.12, 301.584, 29.89,  1.500000)

  pt3dadd(307.44, 302.316, 28.91,  1.500000)

}

filament_999[1178] {

  pt3dclear()

  pt3dadd(307.44, 302.316, 28.91,  1.500000)

  pt3dadd(314.76, 301.584, 28.419999999999998,  1.500000)

}

filament_999[1179] {

  pt3dclear()

  pt3dadd(314.76, 301.584, 28.419999999999998,  1.500000)

  pt3dadd(322.08, 300.12, 28.419999999999998,  1.500000)

}

filament_999[1180] {

  pt3dclear()

  pt3dadd(322.08, 300.12, 28.419999999999998,  1.500000)

  pt3dadd(330.132, 298.656, 27.439999999999998,  1.500000)

}

filament_999[1181] {

  pt3dclear()

  pt3dadd(330.132, 298.656, 27.439999999999998,  1.500000)

  pt3dadd(338.18399999999997, 297.192, 26.46,  1.500000)

}

filament_999[1182] {

  pt3dclear()

  pt3dadd(338.18399999999997, 297.192, 26.46,  1.500000)

  pt3dadd(346.236, 295.728, 25.97,  1.500000)

}

filament_999[1183] {

  pt3dclear()

  pt3dadd(346.236, 295.728, 25.97,  1.500000)

  pt3dadd(352.824, 292.068, 25.97,  1.500000)

}

filament_999[1184] {

  pt3dclear()

  pt3dadd(352.824, 292.068, 25.97,  1.500000)

  pt3dadd(357.948, 286.944, 25.97,  1.500000)

}

filament_999[1185] {

  pt3dclear()

  pt3dadd(357.948, 286.944, 25.97,  1.500000)

  pt3dadd(360.144, 289.872, 25.97,  1.500000)

}

filament_999[1186] {

  pt3dclear()

  pt3dadd(357.948, 286.944, 25.97,  1.500000)

  pt3dadd(359.412, 282.552, 28.91,  1.500000)

}

filament_999[1187] {

  pt3dclear()

  pt3dadd(359.412, 282.552, 28.91,  1.500000)

  pt3dadd(359.412, 278.892, 30.38,  1.500000)

}

filament_999[1188] {

  pt3dclear()

  pt3dadd(359.412, 278.892, 30.38,  1.500000)

  pt3dadd(357.948, 274.5, 31.849999999999998,  1.500000)

}

filament_999[1189] {

  pt3dclear()

  pt3dadd(357.948, 274.5, 31.849999999999998,  1.500000)

  pt3dadd(355.752, 270.84, 33.32,  1.500000)

}

filament_999[1190] {

  pt3dclear()

  pt3dadd(355.752, 270.84, 33.32,  1.500000)

  pt3dadd(351.36, 267.912, 34.79,  1.500000)

}

filament_999[1191] {

  pt3dclear()

  pt3dadd(351.36, 267.912, 34.79,  1.500000)

  pt3dadd(347.7, 263.52, 37.24,  1.500000)

}

filament_999[1192] {

  pt3dclear()

  pt3dadd(347.7, 263.52, 37.24,  1.500000)

  pt3dadd(344.04, 259.86, 39.2,  1.500000)

}

filament_999[1193] {

  pt3dclear()

  pt3dadd(344.04, 259.86, 39.2,  1.500000)

  pt3dadd(341.844, 256.2, 41.65,  1.500000)

}

filament_999[1194] {

  pt3dclear()

  pt3dadd(341.844, 256.2, 41.65,  1.500000)

  pt3dadd(339.64799999999997, 251.076, 42.63,  1.500000)

}

filament_999[1195] {

  pt3dclear()

  pt3dadd(341.844, 256.2, 41.65,  1.500000)

  pt3dadd(342.57599999999996, 251.076, 46.06,  1.500000)

}

filament_999[1196] {

  pt3dclear()

  pt3dadd(339.64799999999997, 251.076, 42.63,  1.500000)

  pt3dadd(337.452, 247.416, 45.08,  1.500000)

}

filament_999[1197] {

  pt3dclear()

  pt3dadd(342.57599999999996, 251.076, 46.06,  1.500000)

  pt3dadd(342.57599999999996, 245.952, 46.06,  1.500000)

}

filament_999[1198] {

  pt3dclear()

  pt3dadd(342.57599999999996, 245.952, 46.06,  1.500000)

  pt3dadd(344.772, 240.096, 46.06,  1.500000)

}

filament_999[1199] {

  pt3dclear()

  pt3dadd(344.772, 240.096, 46.06,  1.500000)

  pt3dadd(346.236, 234.24, 46.06,  1.500000)

}

filament_999[1200] {

  pt3dclear()

  pt3dadd(346.236, 234.24, 46.06,  1.500000)

  pt3dadd(346.968, 228.384, 46.06,  1.500000)

}

filament_999[1201] {

  pt3dclear()

  pt3dadd(346.968, 228.384, 46.06,  1.500000)

  pt3dadd(347.7, 222.528, 46.06,  1.500000)

}

filament_999[1202] {

  pt3dclear()

  pt3dadd(347.7, 222.528, 46.06,  1.500000)

  pt3dadd(348.432, 216.672, 45.08,  1.500000)

}

filament_999[1203] {

  pt3dclear()

  pt3dadd(348.432, 216.672, 45.08,  1.500000)

  pt3dadd(348.432, 210.816, 44.1,  1.500000)

}

filament_999[1204] {

  pt3dclear()

  pt3dadd(348.432, 210.816, 44.1,  1.500000)

  pt3dadd(347.7, 204.96, 44.1,  1.500000)

}

filament_999[1205] {

  pt3dclear()

  pt3dadd(347.7, 204.96, 44.1,  1.500000)

  pt3dadd(346.236, 199.10399999999998, 44.1,  1.500000)

}

filament_999[1206] {

  pt3dclear()

  pt3dadd(346.236, 199.10399999999998, 44.1,  1.500000)

  pt3dadd(345.504, 188.856, 43.12,  1.500000)

}

filament_999[1207] {

  pt3dclear()

  pt3dadd(345.504, 188.856, 43.12,  1.500000)

  pt3dadd(344.04, 180.804, 42.63,  1.500000)

}

filament_999[1208] {

  pt3dclear()

  pt3dadd(344.04, 180.804, 42.63,  1.500000)

  pt3dadd(343.308, 172.752, 41.65,  1.500000)

}

filament_999[1209] {

  pt3dclear()

  pt3dadd(343.308, 172.752, 41.65,  1.500000)

  pt3dadd(342.57599999999996, 164.7, 41.65,  1.500000)

}

filament_999[1210] {

  pt3dclear()

  pt3dadd(342.57599999999996, 164.7, 41.65,  1.500000)

  pt3dadd(340.38, 156.648, 41.65,  1.500000)

}

filament_999[1211] {

  pt3dclear()

  pt3dadd(340.38, 156.648, 41.65,  1.500000)

  pt3dadd(338.18399999999997, 148.596, 40.67,  1.500000)

}

filament_999[1212] {

  pt3dclear()

  pt3dadd(338.18399999999997, 148.596, 40.67,  1.500000)

  pt3dadd(335.988, 140.54399999999998, 40.18,  1.500000)

}

filament_999[1213] {

  pt3dclear()

  pt3dadd(335.988, 140.54399999999998, 40.18,  1.500000)

  pt3dadd(333.792, 132.492, 40.18,  1.500000)

}

filament_999[1214] {

  pt3dclear()

  pt3dadd(333.792, 132.492, 40.18,  1.500000)

  pt3dadd(331.596, 124.44, 40.18,  1.500000)

}

filament_999[1215] {

  pt3dclear()

  pt3dadd(331.596, 124.44, 40.18,  1.500000)

  pt3dadd(327.936, 117.12, 39.69,  1.500000)

}

filament_999[1216] {

  pt3dclear()

  pt3dadd(327.936, 117.12, 39.69,  1.500000)

  pt3dadd(325.74, 109.068, 38.71,  1.500000)

}

filament_999[1217] {

  pt3dclear()

  pt3dadd(325.74, 109.068, 38.71,  1.500000)

  pt3dadd(323.544, 101.01599999999999, 38.22,  1.500000)

}

filament_999[1218] {

  pt3dclear()

  pt3dadd(323.544, 101.01599999999999, 38.22,  1.500000)

  pt3dadd(320.616, 92.964, 36.26,  1.500000)

}

filament_999[1219] {

  pt3dclear()

  pt3dadd(320.616, 92.964, 36.26,  1.500000)

  pt3dadd(316.224, 90.768, 34.3,  1.500000)

}

filament_999[1220] {

  pt3dclear()

  pt3dadd(320.616, 92.964, 36.26,  1.500000)

  pt3dadd(318.42, 84.91199999999999, 36.26,  1.500000)

}

filament_999[1221] {

  pt3dclear()

  pt3dadd(318.42, 84.91199999999999, 36.26,  1.500000)

  pt3dadd(316.224, 76.86, 35.28,  1.500000)

}

filament_999[1222] {

  pt3dclear()

  pt3dadd(316.224, 76.86, 35.28,  1.500000)

  pt3dadd(314.76, 68.80799999999999, 34.3,  1.500000)

}

filament_999[1223] {

  pt3dclear()

  pt3dadd(314.76, 68.80799999999999, 34.3,  1.500000)

  pt3dadd(314.028, 60.756, 34.3,  1.500000)

}

filament_999[1224] {

  pt3dclear()

  pt3dadd(314.028, 60.756, 34.3,  1.500000)

  pt3dadd(311.832, 51.24, 34.3,  1.500000)

}

filament_999[1225] {

  pt3dclear()

  pt3dadd(311.832, 51.24, 34.3,  1.500000)

  pt3dadd(310.368, 44.652, 34.3,  1.500000)

}

filament_999[1226] {

  pt3dclear()

  pt3dadd(310.368, 44.652, 34.3,  1.500000)

  pt3dadd(308.904, 38.064, 34.3,  1.500000)

}

filament_999[1227] {

  pt3dclear()

  pt3dadd(308.904, 38.064, 34.3,  1.500000)

  pt3dadd(307.44, 31.476, 34.3,  1.500000)

}

filament_999[1228] {

  pt3dclear()

  pt3dadd(307.44, 31.476, 34.3,  1.500000)

  pt3dadd(305.976, 24.887999999999998, 33.32,  1.500000)

}

filament_999[1229] {

  pt3dclear()

  pt3dadd(305.976, 24.887999999999998, 33.32,  1.500000)

  pt3dadd(303.78, 18.3, 32.83,  1.500000)

}

filament_999[1230] {

  pt3dclear()

  pt3dadd(303.78, 18.3, 32.83,  1.500000)

  pt3dadd(301.584, 11.712, 32.83,  1.500000)

}

filament_999[1231] {

  pt3dclear()

  pt3dadd(301.584, 11.712, 32.83,  1.500000)

  pt3dadd(299.388, 5.124, 32.83,  1.500000)

}

filament_999[1232] {

  pt3dclear()

  pt3dadd(299.388, 5.124, 32.83,  1.500000)

  pt3dadd(297.924, 1.464, 32.339999999999996,  1.500000)

}

filament_999[1233] {

  pt3dclear()

  pt3dadd(263.52, 301.584, 34.79,  1.500000)

  pt3dadd(260.592, 297.192, 36.75,  1.500000)

}

filament_999[1234] {

  pt3dclear()

  pt3dadd(260.592, 297.192, 36.75,  1.500000)

  pt3dadd(254.736, 290.604, 37.24,  1.500000)

}

filament_999[1235] {

  pt3dclear()

  pt3dadd(254.736, 290.604, 37.24,  1.500000)

  pt3dadd(253.272, 286.212, 37.24,  1.500000)

}

filament_999[1236] {

  pt3dclear()

  pt3dadd(253.272, 286.212, 37.24,  1.500000)

  pt3dadd(251.808, 281.82, 37.73,  1.500000)

}

filament_999[1237] {

  pt3dclear()

  pt3dadd(251.808, 281.82, 37.73,  1.500000)

  pt3dadd(252.54, 276.69599999999997, 38.22,  1.500000)

}

filament_999[1238] {

  pt3dclear()

  pt3dadd(252.54, 276.69599999999997, 38.22,  1.500000)

  pt3dadd(248.88, 274.5, 37.73,  1.500000)

}

filament_999[1239] {

  pt3dclear()

  pt3dadd(252.54, 276.69599999999997, 38.22,  1.500000)

  pt3dadd(255.468, 271.572, 38.22,  1.500000)

}

filament_999[1240] {

  pt3dclear()

  pt3dadd(255.468, 271.572, 38.22,  1.500000)

  pt3dadd(258.396, 266.448, 38.71,  1.500000)

}

filament_999[1241] {

  pt3dclear()

  pt3dadd(258.396, 266.448, 38.71,  1.500000)

  pt3dadd(262.056, 261.324, 39.2,  1.500000)

}

filament_999[1242] {

  pt3dclear()

  pt3dadd(262.056, 261.324, 39.2,  1.500000)

  pt3dadd(265.716, 262.788, 36.26,  1.500000)

}

filament_999[1243] {

  pt3dclear()

  pt3dadd(262.056, 261.324, 39.2,  1.500000)

  pt3dadd(266.448, 256.2, 39.69,  1.500000)

}

filament_999[1244] {

  pt3dclear()

  pt3dadd(266.448, 256.2, 39.69,  1.500000)

  pt3dadd(270.84, 253.272, 40.18,  1.500000)

}

filament_999[1245] {

  pt3dclear()

  pt3dadd(270.84, 253.272, 40.18,  1.500000)

  pt3dadd(273.036, 256.932, 44.1,  1.500000)

}

filament_999[1246] {

  pt3dclear()

  pt3dadd(270.84, 253.272, 40.18,  1.500000)

  pt3dadd(274.5, 250.344, 41.16,  1.500000)

}

filament_999[1247] {

  pt3dclear()

  pt3dadd(270.84, 253.272, 40.18,  1.500000)

  pt3dadd(275.23199999999997, 254.736, 39.2,  1.500000)

}

filament_999[1248] {

  pt3dclear()

  pt3dadd(238.632, 358.68, 31.36,  1.500000)

  pt3dadd(240.096, 363.804, 28.91,  1.500000)

}

filament_999[1249] {

  pt3dclear()

  pt3dadd(238.632, 358.68, 31.36,  1.500000)

  pt3dadd(243.024, 355.02, 29.89,  1.500000)

}

filament_999[1250] {

  pt3dclear()

  pt3dadd(243.024, 355.02, 29.89,  1.500000)

  pt3dadd(248.148, 351.36, 29.4,  1.500000)

}

filament_999[1251] {

  pt3dclear()

  pt3dadd(248.148, 351.36, 29.4,  1.500000)

  pt3dadd(253.272, 348.432, 27.93,  1.500000)

}

filament_999[1252] {

  pt3dclear()

  pt3dadd(253.272, 348.432, 27.93,  1.500000)

  pt3dadd(258.396, 345.504, 26.46,  1.500000)

}

filament_999[1253] {

  pt3dclear()

  pt3dadd(258.396, 345.504, 26.46,  1.500000)

  pt3dadd(254.736, 342.57599999999996, 25.48,  1.500000)

}

filament_999[1254] {

  pt3dclear()

  pt3dadd(258.396, 345.504, 26.46,  1.500000)

  pt3dadd(250.344, 346.236, 25.48,  1.500000)

}

filament_999[1255] {

  pt3dclear()

  pt3dadd(258.396, 345.504, 26.46,  1.500000)

  pt3dadd(263.52, 347.7, 24.99,  1.500000)

}

filament_999[1256] {

  pt3dclear()

  pt3dadd(258.396, 345.504, 26.46,  1.500000)

  pt3dadd(262.056, 344.772, 24.99,  1.500000)

}

filament_999[1257] {

  pt3dclear()

  pt3dadd(262.056, 344.772, 24.99,  1.500000)

  pt3dadd(267.18, 344.772, 24.5,  1.500000)

}

filament_999[1258] {

  pt3dclear()

  pt3dadd(267.18, 344.772, 24.5,  1.500000)

  pt3dadd(272.304, 344.772, 24.009999999999998,  1.500000)

}

filament_999[1259] {

  pt3dclear()

  pt3dadd(272.304, 344.772, 24.009999999999998,  1.500000)

  pt3dadd(277.428, 344.772, 23.03,  1.500000)

}

filament_999[1260] {

  pt3dclear()

  pt3dadd(277.428, 344.772, 23.03,  1.500000)

  pt3dadd(282.552, 344.04, 22.54,  1.500000)

}

filament_999[1261] {

  pt3dclear()

  pt3dadd(282.552, 344.04, 22.54,  1.500000)

  pt3dadd(288.408, 343.308, 21.56,  1.500000)

}

filament_999[1262] {

  pt3dclear()

  pt3dadd(288.408, 343.308, 21.56,  1.500000)

  pt3dadd(294.264, 343.308, 19.6,  1.500000)

}

filament_999[1263] {

  pt3dclear()

  pt3dadd(294.264, 343.308, 19.6,  1.500000)

  pt3dadd(300.12, 344.772, 19.11,  1.500000)

}

filament_999[1264] {

  pt3dclear()

  pt3dadd(300.12, 344.772, 19.11,  1.500000)

  pt3dadd(305.24399999999997, 345.504, 17.64,  1.500000)

}

filament_999[1265] {

  pt3dclear()

  pt3dadd(305.24399999999997, 345.504, 17.64,  1.500000)

  pt3dadd(310.368, 346.968, 16.66,  1.500000)

}

filament_999[1266] {

  pt3dclear()

  pt3dadd(310.368, 346.968, 16.66,  1.500000)

  pt3dadd(316.224, 348.432, 15.19,  1.500000)

}

filament_999[1267] {

  pt3dclear()

  pt3dadd(316.224, 348.432, 15.19,  1.500000)

  pt3dadd(321.348, 351.36, 13.719999999999999,  1.500000)

}

filament_999[1268] {

  pt3dclear()

  pt3dadd(321.348, 351.36, 13.719999999999999,  1.500000)

  pt3dadd(326.472, 354.288, 12.74,  1.500000)

}

filament_999[1269] {

  pt3dclear()

  pt3dadd(326.472, 354.288, 12.74,  1.500000)

  pt3dadd(331.596, 356.484, 12.74,  1.500000)

}

filament_999[1270] {

  pt3dclear()

  pt3dadd(331.596, 356.484, 12.74,  1.500000)

  pt3dadd(336.71999999999997, 358.68, 11.27,  1.500000)

}

filament_999[1271] {

  pt3dclear()

  pt3dadd(336.71999999999997, 358.68, 11.27,  1.500000)

  pt3dadd(342.57599999999996, 360.876, 11.27,  1.500000)

}

filament_999[1272] {

  pt3dclear()

  pt3dadd(342.57599999999996, 360.876, 11.27,  1.500000)

  pt3dadd(348.432, 363.072, 10.78,  1.500000)

}

filament_999[1273] {

  pt3dclear()

  pt3dadd(348.432, 363.072, 10.78,  1.500000)

  pt3dadd(354.288, 365.268, 10.78,  1.500000)

}

filament_999[1274] {

  pt3dclear()

  pt3dadd(354.288, 365.268, 10.78,  1.500000)

  pt3dadd(360.144, 367.464, 10.29,  1.500000)

}

filament_999[1275] {

  pt3dclear()

  pt3dadd(360.144, 367.464, 10.29,  1.500000)

  pt3dadd(366.0, 369.65999999999997, 9.31,  1.500000)

}

filament_999[1276] {

  pt3dclear()

  pt3dadd(366.0, 369.65999999999997, 9.31,  1.500000)

  pt3dadd(371.12399999999997, 371.856, 8.82,  1.500000)

}

filament_999[1277] {

  pt3dclear()

  pt3dadd(371.12399999999997, 371.856, 8.82,  1.500000)

  pt3dadd(376.248, 374.784, 8.82,  1.500000)

}

filament_999[1278] {

  pt3dclear()

  pt3dadd(376.248, 374.784, 8.82,  1.500000)

  pt3dadd(381.372, 377.712, 8.33,  1.500000)

}

filament_999[1279] {

  pt3dclear()

  pt3dadd(381.372, 377.712, 8.33,  1.500000)

  pt3dadd(386.496, 380.64, 7.84,  1.500000)

}

filament_999[1280] {

  pt3dclear()

  pt3dadd(386.496, 380.64, 7.84,  1.500000)

  pt3dadd(390.888, 382.836, 6.37,  1.500000)

}

filament_999[1281] {

  pt3dclear()

  pt3dadd(390.888, 382.836, 6.37,  1.500000)

  pt3dadd(397.476, 386.496, 5.88,  1.500000)

}

filament_999[1282] {

  pt3dclear()

  pt3dadd(397.476, 386.496, 5.88,  1.500000)

  pt3dadd(402.59999999999997, 386.496, 5.39,  1.500000)

}

filament_999[1283] {

  pt3dclear()

  pt3dadd(397.476, 386.496, 5.88,  1.500000)

  pt3dadd(396.74399999999997, 390.156, 5.88,  1.500000)

}

filament_999[1284] {

  pt3dclear()

  pt3dadd(402.59999999999997, 386.496, 5.39,  1.500000)

  pt3dadd(407.724, 386.496, 5.39,  1.500000)

}

filament_999[1285] {

  pt3dclear()

  pt3dadd(407.724, 386.496, 5.39,  1.500000)

  pt3dadd(412.848, 387.228, 4.9,  1.500000)

}

filament_999[1286] {

  pt3dclear()

  pt3dadd(412.848, 387.228, 4.9,  1.500000)

  pt3dadd(417.972, 387.228, 4.9,  1.500000)

}

filament_999[1287] {

  pt3dclear()

  pt3dadd(417.972, 387.228, 4.9,  1.500000)

  pt3dadd(423.096, 386.496, 4.9,  1.500000)

}

filament_999[1288] {

  pt3dclear()

  pt3dadd(423.096, 386.496, 4.9,  1.500000)

  pt3dadd(428.21999999999997, 385.764, 4.9,  1.500000)

}

filament_999[1289] {

  pt3dclear()

  pt3dadd(428.21999999999997, 385.764, 4.9,  1.500000)

  pt3dadd(433.344, 385.032, 5.39,  1.500000)

}

filament_999[1290] {

  pt3dclear()

  pt3dadd(433.344, 385.032, 5.39,  1.500000)

  pt3dadd(438.468, 385.032, 5.39,  1.500000)

}

filament_999[1291] {

  pt3dclear()

  pt3dadd(438.468, 385.032, 5.39,  1.500000)

  pt3dadd(442.128, 386.496, 5.88,  1.500000)

}

filament_999[1292] {

  pt3dclear()

  pt3dadd(442.128, 386.496, 5.88,  1.500000)

  pt3dadd(445.788, 389.424, 5.88,  1.500000)

}

filament_999[1293] {

  pt3dclear()

  pt3dadd(445.788, 389.424, 5.88,  1.500000)

  pt3dadd(449.448, 393.084, 5.88,  1.500000)

}

filament_999[1294] {

  pt3dclear()

  pt3dadd(449.448, 393.084, 5.88,  1.500000)

  pt3dadd(453.108, 395.28, 6.37,  1.500000)

}

filament_999[1295] {

  pt3dclear()

  pt3dadd(453.108, 395.28, 6.37,  1.500000)

  pt3dadd(456.768, 397.476, 7.35,  1.500000)

}

filament_999[1296] {

  pt3dclear()

  pt3dadd(456.768, 397.476, 7.35,  1.500000)

  pt3dadd(459.69599999999997, 398.20799999999997, 9.31,  1.500000)

}

filament_999[1297] {

  pt3dclear()

  pt3dadd(459.69599999999997, 398.20799999999997, 9.31,  1.500000)

  pt3dadd(462.62399999999997, 398.20799999999997, 12.25,  1.500000)

}

filament_999[1298] {

  pt3dclear()

  pt3dadd(462.62399999999997, 398.20799999999997, 12.25,  1.500000)

  pt3dadd(465.55199999999996, 396.74399999999997, 12.74,  1.500000)

}

filament_999[1299] {

  pt3dclear()

  pt3dadd(465.55199999999996, 396.74399999999997, 12.74,  1.500000)

  pt3dadd(468.48, 394.548, 13.23,  1.500000)

}

filament_999[1300] {

  pt3dclear()

  pt3dadd(468.48, 394.548, 13.23,  1.500000)

  pt3dadd(471.408, 393.084, 14.209999999999999,  1.500000)

}

filament_999[1301] {

  pt3dclear()

  pt3dadd(471.408, 393.084, 14.209999999999999,  1.500000)

  pt3dadd(474.336, 392.352, 14.7,  1.500000)

}

filament_999[1302] {

  pt3dclear()

  pt3dadd(396.74399999999997, 390.156, 5.88,  1.500000)

  pt3dadd(396.74399999999997, 394.548, 5.39,  1.500000)

}

filament_999[1303] {

  pt3dclear()

  pt3dadd(396.74399999999997, 394.548, 5.39,  1.500000)

  pt3dadd(398.94, 397.476, 4.9,  1.500000)

}

filament_999[1304] {

  pt3dclear()

  pt3dadd(228.384, 389.424, 35.769999999999996,  1.500000)

  pt3dadd(226.92, 393.816, 35.769999999999996,  1.500000)

}

filament_999[1305] {

  pt3dclear()

  pt3dadd(226.92, 393.816, 35.769999999999996,  1.500000)

  pt3dadd(224.724, 398.20799999999997, 35.769999999999996,  1.500000)

}

filament_999[1306] {

  pt3dclear()

  pt3dadd(224.724, 398.20799999999997, 35.769999999999996,  1.500000)

  pt3dadd(222.528, 401.868, 35.769999999999996,  1.500000)

}

filament_999[1307] {

  pt3dclear()

  pt3dadd(222.528, 401.868, 35.769999999999996,  1.500000)

  pt3dadd(224.724, 405.52799999999996, 36.26,  1.500000)

}

filament_999[1308] {

  pt3dclear()

  pt3dadd(222.528, 401.868, 35.769999999999996,  1.500000)

  pt3dadd(218.868, 401.13599999999997, 37.73,  1.500000)

}

filament_999[1309] {

  pt3dclear()

  pt3dadd(222.528, 401.868, 35.769999999999996,  1.500000)

  pt3dadd(218.868, 404.06399999999996, 35.769999999999996,  1.500000)

}

filament_999[1310] {

  pt3dclear()

  pt3dadd(218.868, 404.06399999999996, 35.769999999999996,  1.500000)

  pt3dadd(216.672, 406.992, 35.769999999999996,  1.500000)

}

filament_999[1311] {

  pt3dclear()

  pt3dadd(216.672, 406.992, 35.769999999999996,  1.500000)

  pt3dadd(214.476, 409.92, 36.75,  1.500000)

}

filament_999[1312] {

  pt3dclear()

  pt3dadd(214.476, 409.92, 36.75,  1.500000)

  pt3dadd(214.476, 413.58, 38.22,  1.500000)

}

filament_999[1313] {

  pt3dclear()

  pt3dadd(214.476, 413.58, 38.22,  1.500000)

  pt3dadd(213.012, 417.24, 39.2,  1.500000)

}

filament_999[1314] {

  pt3dclear()

  pt3dadd(213.012, 417.24, 39.2,  1.500000)

  pt3dadd(210.084, 420.9, 40.18,  1.500000)

}

filament_999[1315] {

  pt3dclear()

  pt3dadd(210.084, 420.9, 40.18,  1.500000)

  pt3dadd(207.156, 423.828, 41.16,  1.500000)

}

filament_999[1316] {

  pt3dclear()

  pt3dadd(210.084, 420.9, 40.18,  1.500000)

  pt3dadd(206.424, 421.632, 43.12,  1.500000)

}

filament_999[1317] {

  pt3dclear()

  pt3dadd(210.084, 420.9, 40.18,  1.500000)

  pt3dadd(211.548, 420.9, 45.08,  1.500000)

}

filament_999[1318] {

  pt3dclear()

  pt3dadd(207.156, 423.828, 41.16,  1.500000)

  pt3dadd(205.692, 427.488, 41.65,  1.500000)

}

filament_999[1319] {

  pt3dclear()

  pt3dadd(205.692, 427.488, 41.65,  1.500000)

  pt3dadd(207.156, 431.14799999999997, 42.63,  1.500000)

}

filament_999[1320] {

  pt3dclear()

  pt3dadd(207.156, 431.14799999999997, 42.63,  1.500000)

  pt3dadd(210.816, 432.61199999999997, 42.63,  1.500000)

}

filament_999[1321] {

  pt3dclear()

  pt3dadd(210.816, 432.61199999999997, 42.63,  1.500000)

  pt3dadd(213.744, 434.808, 43.12,  1.500000)

}

filament_999[1322] {

  pt3dclear()

  pt3dadd(213.744, 434.808, 43.12,  1.500000)

  pt3dadd(217.404, 435.53999999999996, 43.12,  1.500000)

}

filament_999[1323] {

  pt3dclear()

  pt3dadd(213.744, 434.808, 43.12,  1.500000)

  pt3dadd(214.476, 438.468, 42.63,  1.500000)

}

filament_999[1324] {

  pt3dclear()

  pt3dadd(217.404, 435.53999999999996, 43.12,  1.500000)

  pt3dadd(220.332, 439.2, 43.12,  1.500000)

}

filament_999[1325] {

  pt3dclear()

  pt3dadd(220.332, 439.2, 43.12,  1.500000)

  pt3dadd(223.26, 443.592, 43.12,  1.500000)

}

filament_999[1326] {

  pt3dclear()

  pt3dadd(223.26, 443.592, 43.12,  1.500000)

  pt3dadd(227.652, 445.056, 43.12,  1.500000)

}

filament_999[1327] {

  pt3dclear()

  pt3dadd(227.652, 445.056, 43.12,  1.500000)

  pt3dadd(231.31199999999998, 447.984, 43.12,  1.500000)

}

filament_999[1328] {

  pt3dclear()

  pt3dadd(231.31199999999998, 447.984, 43.12,  1.500000)

  pt3dadd(235.704, 448.716, 42.63,  1.500000)

}

filament_999[1329] {

  pt3dclear()

  pt3dadd(235.704, 448.716, 42.63,  1.500000)

  pt3dadd(239.364, 451.644, 42.63,  1.500000)

}

filament_999[1330] {

  pt3dclear()

  pt3dadd(239.364, 451.644, 42.63,  1.500000)

  pt3dadd(242.292, 456.036, 42.63,  1.500000)

}

filament_999[1331] {

  pt3dclear()

  pt3dadd(242.292, 456.036, 42.63,  1.500000)

  pt3dadd(246.684, 457.5, 42.63,  1.500000)

}

filament_999[1332] {

  pt3dclear()

  pt3dadd(214.476, 438.468, 42.63,  1.500000)

  pt3dadd(214.476, 442.128, 42.63,  1.500000)

}

filament_999[1333] {

  pt3dclear()

  pt3dadd(214.476, 442.128, 42.63,  1.500000)

  pt3dadd(217.404, 445.056, 42.63,  1.500000)

}

filament_999[1334] {

  pt3dclear()

  pt3dadd(206.424, 421.632, 43.12,  1.500000)

  pt3dadd(201.29999999999998, 422.364, 43.61,  1.500000)

}

filament_999[1335] {

  pt3dclear()

  pt3dadd(201.29999999999998, 422.364, 43.61,  1.500000)

  pt3dadd(196.176, 423.096, 44.1,  1.500000)

}

filament_999[1336] {

  pt3dclear()

  pt3dadd(196.176, 423.096, 44.1,  1.500000)

  pt3dadd(191.784, 424.56, 45.08,  1.500000)

}

filament_999[1337] {

  pt3dclear()

  pt3dadd(191.784, 424.56, 45.08,  1.500000)

  pt3dadd(188.124, 425.292, 46.06,  1.500000)

}

filament_999[1338] {

  pt3dclear()

  pt3dadd(188.124, 425.292, 46.06,  1.500000)

  pt3dadd(185.196, 423.096, 48.019999999999996,  1.500000)

}

filament_999[1339] {

  pt3dclear()

  pt3dadd(185.196, 423.096, 48.019999999999996,  1.500000)

  pt3dadd(183.0, 420.168, 48.51,  1.500000)

}

filament_999[1340] {

  pt3dclear()

  pt3dadd(183.0, 420.168, 48.51,  1.500000)

  pt3dadd(180.804, 417.972, 49.49,  1.500000)

}

filament_999[1341] {

  pt3dclear()

  pt3dadd(180.804, 417.972, 49.49,  1.500000)

  pt3dadd(180.072, 414.312, 50.47,  1.500000)

}

filament_999[1342] {

  pt3dclear()

  pt3dadd(180.072, 414.312, 50.47,  1.500000)

  pt3dadd(181.536, 410.652, 51.449999999999996,  1.500000)

}

filament_999[1343] {

  pt3dclear()

  pt3dadd(181.536, 410.652, 51.449999999999996,  1.500000)

  pt3dadd(180.804, 407.724, 53.41,  1.500000)

}

filament_999[1344] {

  pt3dclear()

  pt3dadd(181.536, 410.652, 51.449999999999996,  1.500000)

  pt3dadd(183.0, 406.26, 52.43,  1.500000)

}

filament_999[1345] {

  pt3dclear()

  pt3dadd(180.804, 407.724, 53.41,  1.500000)

  pt3dadd(179.34, 404.796, 53.41,  1.500000)

}

filament_999[1346] {

  pt3dclear()

  pt3dadd(179.34, 404.796, 53.41,  1.500000)

  pt3dadd(178.608, 401.13599999999997, 53.41,  1.500000)

}

filament_999[1347] {

  pt3dclear()

  pt3dadd(183.0, 406.26, 52.43,  1.500000)

  pt3dadd(183.732, 402.59999999999997, 52.92,  1.500000)

}

filament_999[1348] {

  pt3dclear()

  pt3dadd(183.732, 402.59999999999997, 52.92,  1.500000)

  pt3dadd(183.732, 398.20799999999997, 53.41,  1.500000)

}

filament_999[1349] {

  pt3dclear()

  pt3dadd(183.732, 398.20799999999997, 53.41,  1.500000)

  pt3dadd(183.0, 393.816, 54.39,  1.500000)

}

filament_999[1350] {

  pt3dclear()

  pt3dadd(183.0, 393.816, 54.39,  1.500000)

  pt3dadd(182.268, 390.156, 54.39,  1.500000)

}

filament_999[1351] {

  pt3dclear()

  pt3dadd(182.268, 390.156, 54.39,  1.500000)

  pt3dadd(181.536, 385.764, 54.39,  1.500000)

}

filament_999[1352] {

  pt3dclear()

  pt3dadd(182.268, 390.156, 54.39,  1.500000)

  pt3dadd(183.732, 386.496, 54.879999999999995,  1.500000)

}

filament_999[1353] {

  pt3dclear()

  pt3dadd(181.536, 385.764, 54.39,  1.500000)

  pt3dadd(180.804, 381.372, 53.41,  1.500000)

}

filament_999[1354] {

  pt3dclear()

  pt3dadd(180.804, 381.372, 53.41,  1.500000)

  pt3dadd(179.34, 377.712, 52.92,  1.500000)

}

filament_999[1355] {

  pt3dclear()

  pt3dadd(179.34, 377.712, 52.92,  1.500000)

  pt3dadd(177.876, 374.05199999999996, 52.92,  1.500000)

}

filament_999[1356] {

  pt3dclear()

  pt3dadd(177.876, 374.05199999999996, 52.92,  1.500000)

  pt3dadd(177.876, 369.65999999999997, 52.43,  1.500000)

}

filament_999[1357] {

  pt3dclear()

  pt3dadd(177.876, 369.65999999999997, 52.43,  1.500000)

  pt3dadd(177.876, 365.268, 52.92,  1.500000)

}

filament_999[1358] {

  pt3dclear()

  pt3dadd(177.876, 365.268, 52.92,  1.500000)

  pt3dadd(176.412, 361.608, 52.92,  1.500000)

}

filament_999[1359] {

  pt3dclear()

  pt3dadd(183.732, 386.496, 54.879999999999995,  1.500000)

  pt3dadd(184.464, 382.104, 54.879999999999995,  1.500000)

}

filament_999[1360] {

  pt3dclear()

  pt3dadd(184.464, 382.104, 54.879999999999995,  1.500000)

  pt3dadd(185.196, 376.98, 54.879999999999995,  1.500000)

}

filament_999[1361] {

  pt3dclear()

  pt3dadd(185.196, 376.98, 54.879999999999995,  1.500000)

  pt3dadd(188.124, 374.05199999999996, 54.39,  1.500000)

}

filament_999[1362] {

  pt3dclear()

  pt3dadd(224.724, 405.52799999999996, 36.26,  1.500000)

  pt3dadd(226.188, 408.456, 36.26,  1.500000)

}

filament_999[1363] {

  pt3dclear()

  pt3dadd(226.188, 408.456, 36.26,  1.500000)

  pt3dadd(227.652, 412.116, 36.75,  1.500000)

}

filament_999[1364] {

  pt3dclear()

  pt3dadd(227.652, 412.116, 36.75,  1.500000)

  pt3dadd(228.384, 415.044, 36.75,  1.500000)

}

filament_999[1365] {

  pt3dclear()

  pt3dadd(228.384, 415.044, 36.75,  1.500000)

  pt3dadd(231.31199999999998, 417.972, 36.75,  1.500000)

}

filament_999[1366] {

  pt3dclear()

  pt3dadd(231.31199999999998, 417.972, 36.75,  1.500000)

  pt3dadd(234.24, 421.632, 36.26,  1.500000)

}

filament_999[1367] {

  pt3dclear()

  pt3dadd(234.24, 421.632, 36.26,  1.500000)

  pt3dadd(236.436, 426.024, 36.26,  1.500000)

}

filament_999[1368] {

  pt3dclear()

  pt3dadd(236.436, 426.024, 36.26,  1.500000)

  pt3dadd(239.364, 430.416, 36.75,  1.500000)

}

filament_999[1369] {

  pt3dclear()

  pt3dadd(239.364, 430.416, 36.75,  1.500000)

  pt3dadd(240.828, 434.808, 36.75,  1.500000)

}

filament_999[1370] {

  pt3dclear()

  pt3dadd(240.828, 434.808, 36.75,  1.500000)

  pt3dadd(241.56, 439.932, 36.75,  1.500000)

}

filament_999[1371] {

  pt3dclear()

  pt3dadd(241.56, 439.932, 36.75,  1.500000)

  pt3dadd(243.024, 445.056, 36.75,  1.500000)

}

filament_999[1372] {

  pt3dclear()

  pt3dadd(243.024, 445.056, 36.75,  1.500000)

  pt3dadd(244.488, 450.18, 36.26,  1.500000)

}

filament_999[1373] {

  pt3dclear()

  pt3dadd(244.488, 450.18, 36.26,  1.500000)

  pt3dadd(246.684, 454.572, 35.769999999999996,  1.500000)

}

filament_999[1374] {

  pt3dclear()

  pt3dadd(246.684, 454.572, 35.769999999999996,  1.500000)

  pt3dadd(246.684, 451.644, 26.95,  1.500000)

}

filament_999[1375] {

  pt3dclear()

  pt3dadd(246.684, 454.572, 35.769999999999996,  1.500000)

  pt3dadd(250.344, 457.5, 35.769999999999996,  1.500000)

}

filament_999[1376] {

  pt3dclear()

  pt3dadd(246.684, 454.572, 35.769999999999996,  1.500000)

  pt3dadd(240.096, 453.84, 34.79,  1.500000)

}

filament_999[1377] {

  pt3dclear()

  pt3dadd(250.344, 457.5, 35.769999999999996,  1.500000)

  pt3dadd(254.004, 460.428, 35.769999999999996,  1.500000)

}

filament_999[1378] {

  pt3dclear()

  pt3dadd(254.004, 460.428, 35.769999999999996,  1.500000)

  pt3dadd(256.932, 463.356, 35.28,  1.500000)

}

filament_999[1379] {

  pt3dclear()

  pt3dadd(256.932, 463.356, 35.28,  1.500000)

  pt3dadd(259.86, 466.284, 35.769999999999996,  1.500000)

}

filament_999[1380] {

  pt3dclear()

  pt3dadd(256.932, 463.356, 35.28,  1.500000)

  pt3dadd(256.2, 459.69599999999997, 35.769999999999996,  1.500000)

}

filament_999[1381] {

  pt3dclear()

  pt3dadd(259.86, 466.284, 35.769999999999996,  1.500000)

  pt3dadd(262.788, 469.212, 35.28,  1.500000)

}

filament_999[1382] {

  pt3dclear()

  pt3dadd(262.788, 469.212, 35.28,  1.500000)

  pt3dadd(264.252, 473.604, 35.28,  1.500000)

}

filament_999[1383] {

  pt3dclear()

  pt3dadd(264.252, 473.604, 35.28,  1.500000)

  pt3dadd(265.716, 477.996, 35.28,  1.500000)

}

filament_999[1384] {

  pt3dclear()

  pt3dadd(265.716, 477.996, 35.28,  1.500000)

  pt3dadd(268.644, 478.728, 34.3,  1.500000)

}

filament_999[1385] {

  pt3dclear()

  pt3dadd(265.716, 477.996, 35.28,  1.500000)

  pt3dadd(264.984, 481.656, 34.3,  1.500000)

}

filament_999[1386] {

  pt3dclear()

  pt3dadd(268.644, 478.728, 34.3,  1.500000)

  pt3dadd(271.572, 480.924, 34.3,  1.500000)

}

filament_999[1387] {

  pt3dclear()

  pt3dadd(271.572, 480.924, 34.3,  1.500000)

  pt3dadd(275.23199999999997, 480.192, 33.32,  1.500000)

}

filament_999[1388] {

  pt3dclear()

  pt3dadd(271.572, 480.924, 34.3,  1.500000)

  pt3dadd(272.304, 484.584, 33.81,  1.500000)

}

filament_999[1389] {

  pt3dclear()

  pt3dadd(272.304, 484.584, 33.81,  1.500000)

  pt3dadd(274.5, 487.512, 33.81,  1.500000)

}

filament_999[1390] {

  pt3dclear()

  pt3dadd(274.5, 487.512, 33.81,  1.500000)

  pt3dadd(277.428, 488.976, 33.81,  1.500000)

}

filament_999[1391] {

  pt3dclear()

  pt3dadd(277.428, 488.976, 33.81,  1.500000)

  pt3dadd(280.356, 491.904, 33.81,  1.500000)

}

filament_999[1392] {

  pt3dclear()

  pt3dadd(264.984, 481.656, 34.3,  1.500000)

  pt3dadd(264.984, 485.316, 34.3,  1.500000)

}

filament_999[1393] {

  pt3dclear()

  pt3dadd(264.984, 485.316, 34.3,  1.500000)

  pt3dadd(264.252, 489.70799999999997, 34.3,  1.500000)

}

filament_999[1394] {

  pt3dclear()

  pt3dadd(264.252, 489.70799999999997, 34.3,  1.500000)

  pt3dadd(262.788, 493.368, 34.3,  1.500000)

}

filament_999[1395] {

  pt3dclear()

  pt3dadd(262.788, 493.368, 34.3,  1.500000)

  pt3dadd(264.984, 497.76, 36.75,  1.500000)

}

filament_999[1396] {

  pt3dclear()

  pt3dadd(256.2, 459.69599999999997, 35.769999999999996,  1.500000)

  pt3dadd(258.396, 456.036, 35.769999999999996,  1.500000)

}

filament_999[1397] {

  pt3dclear()

  pt3dadd(264.984, 497.76, 36.75,  1.500000)

  pt3dadd(267.912, 500.688, 36.75,  1.500000)

}

filament_999[1398] {

  pt3dclear()

  pt3dadd(267.912, 500.688, 36.75,  1.500000)

  pt3dadd(270.84, 503.616, 36.75,  1.500000)

}

filament_999[1399] {

  pt3dclear()

  pt3dadd(270.84, 503.616, 36.75,  1.500000)

  pt3dadd(273.768, 506.544, 36.75,  1.500000)

}

filament_999[1400] {

  pt3dclear()

  pt3dadd(273.768, 506.544, 36.75,  1.500000)

  pt3dadd(275.964, 510.204, 36.75,  1.500000)

}

filament_999[1401] {

  pt3dclear()

  pt3dadd(275.964, 510.204, 36.75,  1.500000)

  pt3dadd(278.15999999999997, 512.4, 36.75,  1.500000)

}

filament_999[1402] {

  pt3dclear()

  pt3dadd(275.964, 510.204, 36.75,  1.500000)

  pt3dadd(273.768, 512.4, 35.769999999999996,  1.500000)

}

filament_999[1403] {

  pt3dclear()

  pt3dadd(278.15999999999997, 512.4, 36.75,  1.500000)

  pt3dadd(281.08799999999997, 508.74, 35.28,  1.500000)

}

filament_999[1404] {

  pt3dclear()

  pt3dadd(278.15999999999997, 512.4, 36.75,  1.500000)

  pt3dadd(277.428, 516.06, 36.75,  1.500000)

}

filament_999[1405] {

  pt3dclear()

  pt3dadd(277.428, 516.06, 36.75,  1.500000)

  pt3dadd(279.62399999999997, 519.72, 36.26,  1.500000)

}

filament_999[1406] {

  pt3dclear()

  pt3dadd(279.62399999999997, 519.72, 36.26,  1.500000)

  pt3dadd(282.552, 521.184, 35.769999999999996,  1.500000)

}

filament_999[1407] {

  pt3dclear()

  pt3dadd(282.552, 521.184, 35.769999999999996,  1.500000)

  pt3dadd(285.48, 519.72, 34.3,  1.500000)

}

filament_999[1408] {

  pt3dclear()

  pt3dadd(282.552, 521.184, 35.769999999999996,  1.500000)

  pt3dadd(282.552, 524.8439999999999, 34.3,  1.500000)

}

filament_999[1409] {

  pt3dclear()

  pt3dadd(282.552, 521.184, 35.769999999999996,  1.500000)

  pt3dadd(285.48, 524.112, 34.3,  1.500000)

}

filament_999[1410] {

  pt3dclear()

  pt3dadd(273.768, 512.4, 35.769999999999996,  1.500000)

  pt3dadd(271.572, 514.596, 35.769999999999996,  1.500000)

}

filament_999[1411] {

  pt3dclear()

  pt3dadd(271.572, 514.596, 35.769999999999996,  1.500000)

  pt3dadd(269.376, 516.792, 35.769999999999996,  1.500000)

}

filament_999[1412] {

  pt3dclear()

  pt3dadd(269.376, 516.792, 35.769999999999996,  1.500000)

  pt3dadd(266.448, 516.06, 35.769999999999996,  1.500000)

}

filament_999[1413] {

  pt3dclear()

  pt3dadd(266.448, 516.06, 35.769999999999996,  1.500000)

  pt3dadd(263.52, 515.328, 35.769999999999996,  1.500000)

}

filament_999[1414] {

  pt3dclear()

  pt3dadd(263.52, 515.328, 35.769999999999996,  1.500000)

  pt3dadd(261.324, 513.132, 35.28,  1.500000)

}

filament_999[1415] {

  pt3dclear()

  pt3dadd(218.868, 401.13599999999997, 37.73,  1.500000)

  pt3dadd(215.208, 399.67199999999997, 37.24,  1.500000)

}

filament_999[1416] {

  pt3dclear()

  pt3dadd(215.208, 399.67199999999997, 37.24,  1.500000)

  pt3dadd(215.94, 396.74399999999997, 35.769999999999996,  1.500000)

}

filament_999[1417] {

  pt3dclear()

  pt3dadd(215.208, 399.67199999999997, 37.24,  1.500000)

  pt3dadd(213.744, 396.74399999999997, 36.26,  1.500000)

}

filament_999[1418] {

  pt3dclear()

  pt3dadd(215.208, 399.67199999999997, 37.24,  1.500000)

  pt3dadd(212.28, 401.868, 37.24,  1.500000)

}

filament_999[1419] {

  pt3dclear()

  pt3dadd(212.28, 401.868, 37.24,  1.500000)

  pt3dadd(209.352, 403.332, 36.75,  1.500000)

}

filament_999[1420] {

  pt3dclear()

  pt3dadd(209.352, 403.332, 36.75,  1.500000)

  pt3dadd(207.156, 405.52799999999996, 36.75,  1.500000)

}

filament_999[1421] {

  pt3dclear()

  pt3dadd(207.156, 405.52799999999996, 36.75,  1.500000)

  pt3dadd(205.692, 408.456, 36.75,  1.500000)

}

filament_999[1422] {

  pt3dclear()

  pt3dadd(205.692, 408.456, 36.75,  1.500000)

  pt3dadd(206.424, 412.116, 36.75,  1.500000)

}

filament_999[1423] {

  pt3dclear()

  pt3dadd(205.692, 408.456, 36.75,  1.500000)

  pt3dadd(202.76399999999998, 409.188, 38.22,  1.500000)

}

filament_999[1424] {

  pt3dclear()

  pt3dadd(206.424, 412.116, 36.75,  1.500000)

  pt3dadd(207.156, 416.508, 36.75,  1.500000)

}

filament_999[1425] {

  pt3dclear()

  pt3dadd(207.156, 416.508, 36.75,  1.500000)

  pt3dadd(207.156, 420.9, 37.24,  1.500000)

}

filament_999[1426] {

  pt3dclear()

  pt3dadd(207.156, 420.9, 37.24,  1.500000)

  pt3dadd(205.692, 424.56, 37.24,  1.500000)

}

filament_999[1427] {

  pt3dclear()

  pt3dadd(205.692, 424.56, 37.24,  1.500000)

  pt3dadd(204.96, 428.21999999999997, 37.73,  1.500000)

}

filament_999[1428] {

  pt3dclear()

  pt3dadd(204.96, 428.21999999999997, 37.73,  1.500000)

  pt3dadd(205.692, 431.88, 38.22,  1.500000)

}

filament_999[1429] {

  pt3dclear()

  pt3dadd(205.692, 431.88, 38.22,  1.500000)

  pt3dadd(207.888, 435.53999999999996, 38.71,  1.500000)

}

filament_999[1430] {

  pt3dclear()

  pt3dadd(202.76399999999998, 409.188, 38.22,  1.500000)

  pt3dadd(200.56799999999998, 412.116, 38.22,  1.500000)

}

filament_999[1431] {

  pt3dclear()

  pt3dadd(200.56799999999998, 412.116, 38.22,  1.500000)

  pt3dadd(200.56799999999998, 415.044, 38.22,  1.500000)

}

filament_999[1432] {

  pt3dclear()

  pt3dadd(200.56799999999998, 415.044, 38.22,  1.500000)

  pt3dadd(202.76399999999998, 417.972, 38.22,  1.500000)

}

filament_999[1433] {

  pt3dclear()

  pt3dadd(215.94, 396.74399999999997, 35.769999999999996,  1.500000)

  pt3dadd(218.136, 393.816, 35.769999999999996,  1.500000)

}

filament_999[1434] {

  pt3dclear()

  pt3dadd(218.136, 393.816, 35.769999999999996,  1.500000)

  pt3dadd(222.528, 393.084, 35.769999999999996,  1.500000)

}

filament_999[1435] {

  pt3dclear()

  pt3dadd(213.744, 396.74399999999997, 36.26,  1.500000)

  pt3dadd(208.62, 396.012, 36.26,  1.500000)

}

filament_999[1436] {

  pt3dclear()

  pt3dadd(213.744, 396.74399999999997, 36.26,  1.500000)

  pt3dadd(212.28, 393.084, 36.26,  1.500000)

}

filament_999[1437] {

  pt3dclear()

  pt3dadd(212.28, 393.084, 36.26,  1.500000)

  pt3dadd(211.548, 389.424, 36.26,  1.500000)

}

filament_999[1438] {

  pt3dclear()

  pt3dadd(211.548, 389.424, 36.26,  1.500000)

  pt3dadd(210.816, 385.764, 36.26,  1.500000)

}

filament_999[1439] {

  pt3dclear()

  pt3dadd(210.816, 385.764, 36.26,  1.500000)

  pt3dadd(209.352, 382.836, 36.26,  1.500000)

}

filament_999[1440] {

  pt3dclear()

  pt3dadd(209.352, 382.836, 36.26,  1.500000)

  pt3dadd(207.888, 379.908, 36.75,  1.500000)

}

filament_999[1441] {

  pt3dclear()

  pt3dadd(209.352, 382.836, 36.26,  1.500000)

  pt3dadd(210.816, 379.176, 35.769999999999996,  1.500000)

}

filament_999[1442] {

  pt3dclear()

  pt3dadd(207.888, 379.908, 36.75,  1.500000)

  pt3dadd(207.156, 376.248, 36.75,  1.500000)

}

filament_999[1443] {

  pt3dclear()

  pt3dadd(207.156, 376.248, 36.75,  1.500000)

  pt3dadd(207.156, 372.58799999999997, 36.75,  1.500000)

}

filament_999[1444] {

  pt3dclear()

  pt3dadd(207.156, 372.58799999999997, 36.75,  1.500000)

  pt3dadd(206.424, 368.928, 36.75,  1.500000)

}

filament_999[1445] {

  pt3dclear()

  pt3dadd(210.816, 379.176, 35.769999999999996,  1.500000)

  pt3dadd(213.012, 375.516, 35.769999999999996,  1.500000)

}

filament_999[1446] {

  pt3dclear()

  pt3dadd(213.012, 375.516, 35.769999999999996,  1.500000)

  pt3dadd(215.208, 371.12399999999997, 35.769999999999996,  1.500000)

}

filament_999[1447] {

  pt3dclear()

  pt3dadd(215.208, 371.12399999999997, 35.769999999999996,  1.500000)

  pt3dadd(215.94, 366.73199999999997, 35.769999999999996,  1.500000)

}

filament_999[1448] {

  pt3dclear()

  pt3dadd(294.996, 423.096, 30.38,  1.500000)

  pt3dadd(296.46, 426.756, 30.87,  1.500000)

}

filament_999[1449] {

  pt3dclear()

  pt3dadd(294.996, 423.096, 30.38,  1.500000)

  pt3dadd(300.12, 419.436, 29.4,  1.500000)

}

filament_999[1450] {

  pt3dclear()

  pt3dadd(294.996, 423.096, 30.38,  1.500000)

  pt3dadd(288.408, 424.56, 33.81,  1.500000)

}

filament_999[1451] {

  pt3dclear()

  pt3dadd(300.12, 419.436, 29.4,  1.500000)

  pt3dadd(303.78, 415.776, 27.93,  1.500000)

}

filament_999[1452] {

  pt3dclear()

  pt3dadd(303.78, 415.776, 27.93,  1.500000)

  pt3dadd(308.17199999999997, 414.312, 26.95,  1.500000)

}

filament_999[1453] {

  pt3dclear()

  pt3dadd(308.17199999999997, 414.312, 26.95,  1.500000)

  pt3dadd(311.832, 411.384, 25.48,  1.500000)

}

filament_999[1454] {

  pt3dclear()

  pt3dadd(311.832, 411.384, 25.48,  1.500000)

  pt3dadd(315.492, 407.724, 24.5,  1.500000)

}

filament_999[1455] {

  pt3dclear()

  pt3dadd(315.492, 407.724, 24.5,  1.500000)

  pt3dadd(319.152, 404.06399999999996, 24.009999999999998,  1.500000)

}

filament_999[1456] {

  pt3dclear()

  pt3dadd(319.152, 404.06399999999996, 24.009999999999998,  1.500000)

  pt3dadd(322.812, 401.13599999999997, 23.03,  1.500000)

}

filament_999[1457] {

  pt3dclear()

  pt3dadd(322.812, 401.13599999999997, 23.03,  1.500000)

  pt3dadd(324.276, 397.476, 22.05,  1.500000)

}

filament_999[1458] {

  pt3dclear()

  pt3dadd(324.276, 397.476, 22.05,  1.500000)

  pt3dadd(325.008, 393.084, 22.05,  1.500000)

}

filament_999[1459] {

  pt3dclear()

  pt3dadd(325.008, 393.084, 22.05,  1.500000)

  pt3dadd(325.74, 388.692, 21.56,  1.500000)

}

filament_999[1460] {

  pt3dclear()

  pt3dadd(325.74, 388.692, 21.56,  1.500000)

  pt3dadd(326.472, 384.3, 19.6,  1.500000)

}

filament_999[1461] {

  pt3dclear()

  pt3dadd(326.472, 384.3, 19.6,  1.500000)

  pt3dadd(328.668, 379.908, 20.09,  1.500000)

}

filament_999[1462] {

  pt3dclear()

  pt3dadd(326.472, 384.3, 19.6,  1.500000)

  pt3dadd(330.132, 385.032, 19.6,  1.500000)

}

filament_999[1463] {

  pt3dclear()

  pt3dadd(328.668, 379.908, 20.09,  1.500000)

  pt3dadd(330.864, 376.98, 20.09,  1.500000)

}

filament_999[1464] {

  pt3dclear()

  pt3dadd(330.864, 376.98, 20.09,  1.500000)

  pt3dadd(329.4, 373.32, 20.09,  1.500000)

}

filament_999[1465] {

  pt3dclear()

  pt3dadd(330.864, 376.98, 20.09,  1.500000)

  pt3dadd(333.792, 376.248, 19.11,  1.500000)

}

filament_999[1466] {

  pt3dclear()

  pt3dadd(329.4, 373.32, 20.09,  1.500000)

  pt3dadd(326.472, 369.65999999999997, 20.09,  1.500000)

}

filament_999[1467] {

  pt3dclear()

  pt3dadd(326.472, 369.65999999999997, 20.09,  1.500000)

  pt3dadd(326.472, 365.268, 20.09,  1.500000)

}

filament_999[1468] {

  pt3dclear()

  pt3dadd(326.472, 365.268, 20.09,  1.500000)

  pt3dadd(328.668, 361.608, 18.62,  1.500000)

}

filament_999[1469] {

  pt3dclear()

  pt3dadd(328.668, 361.608, 18.62,  1.500000)

  pt3dadd(328.668, 357.948, 19.11,  1.500000)

}

filament_999[1470] {

  pt3dclear()

  pt3dadd(328.668, 361.608, 18.62,  1.500000)

  pt3dadd(332.328, 360.144, 17.64,  1.500000)

}

filament_999[1471] {

  pt3dclear()

  pt3dadd(328.668, 357.948, 19.11,  1.500000)

  pt3dadd(326.472, 353.556, 18.62,  1.500000)

}

filament_999[1472] {

  pt3dclear()

  pt3dadd(326.472, 353.556, 18.62,  1.500000)

  pt3dadd(323.544, 349.164, 18.62,  1.500000)

}

filament_999[1473] {

  pt3dclear()

  pt3dadd(323.544, 349.164, 18.62,  1.500000)

  pt3dadd(320.616, 344.772, 18.62,  1.500000)

}

filament_999[1474] {

  pt3dclear()

  pt3dadd(320.616, 344.772, 18.62,  1.500000)

  pt3dadd(322.08, 339.64799999999997, 18.13,  1.500000)

}

filament_999[1475] {

  pt3dclear()

  pt3dadd(322.08, 339.64799999999997, 18.13,  1.500000)

  pt3dadd(324.276, 335.988, 17.64,  1.500000)

}

filament_999[1476] {

  pt3dclear()

  pt3dadd(322.08, 339.64799999999997, 18.13,  1.500000)

  pt3dadd(320.616, 337.452, 17.64,  1.500000)

}

filament_999[1477] {

  pt3dclear()

  pt3dadd(324.276, 335.988, 17.64,  1.500000)

  pt3dadd(326.472, 333.06, 18.13,  1.500000)

}

filament_999[1478] {

  pt3dclear()

  pt3dadd(326.472, 333.06, 18.13,  1.500000)

  pt3dadd(328.668, 330.864, 18.62,  1.500000)

}

filament_999[1479] {

  pt3dclear()

  pt3dadd(328.668, 330.864, 18.62,  1.500000)

  pt3dadd(331.596, 328.668, 19.6,  1.500000)

}

filament_999[1480] {

  pt3dclear()

  pt3dadd(331.596, 328.668, 19.6,  1.500000)

  pt3dadd(326.472, 327.936, 21.07,  1.500000)

}

filament_999[1481] {

  pt3dclear()

  pt3dadd(331.596, 328.668, 19.6,  1.500000)

  pt3dadd(335.256, 327.936, 20.09,  1.500000)

}

filament_999[1482] {

  pt3dclear()

  pt3dadd(335.256, 327.936, 20.09,  1.500000)

  pt3dadd(339.64799999999997, 327.204, 20.58,  1.500000)

}

filament_999[1483] {

  pt3dclear()

  pt3dadd(339.64799999999997, 327.204, 20.58,  1.500000)

  pt3dadd(344.04, 326.472, 20.58,  1.500000)

}

filament_999[1484] {

  pt3dclear()

  pt3dadd(344.04, 326.472, 20.58,  1.500000)

  pt3dadd(348.432, 325.008, 20.58,  1.500000)

}

filament_999[1485] {

  pt3dclear()

  pt3dadd(348.432, 325.008, 20.58,  1.500000)

  pt3dadd(352.824, 323.544, 20.58,  1.500000)

}

filament_999[1486] {

  pt3dclear()

  pt3dadd(352.824, 323.544, 20.58,  1.500000)

  pt3dadd(357.216, 325.008, 21.07,  1.500000)

}

filament_999[1487] {

  pt3dclear()

  pt3dadd(357.216, 325.008, 21.07,  1.500000)

  pt3dadd(360.144, 327.204, 22.05,  1.500000)

}

filament_999[1488] {

  pt3dclear()

  pt3dadd(360.144, 327.204, 22.05,  1.500000)

  pt3dadd(361.608, 330.132, 24.009999999999998,  1.500000)

}

filament_999[1489] {

  pt3dclear()

  pt3dadd(361.608, 330.132, 24.009999999999998,  1.500000)

  pt3dadd(364.536, 330.132, 27.439999999999998,  1.500000)

}

filament_999[1490] {

  pt3dclear()

  pt3dadd(364.536, 330.132, 27.439999999999998,  1.500000)

  pt3dadd(367.464, 330.132, 27.93,  1.500000)

}

filament_999[1491] {

  pt3dclear()

  pt3dadd(367.464, 330.132, 27.93,  1.500000)

  pt3dadd(371.12399999999997, 330.864, 28.91,  1.500000)

}

filament_999[1492] {

  pt3dclear()

  pt3dadd(371.12399999999997, 330.864, 28.91,  1.500000)

  pt3dadd(374.784, 332.328, 29.89,  1.500000)

}

filament_999[1493] {

  pt3dclear()

  pt3dadd(371.12399999999997, 330.864, 28.91,  1.500000)

  pt3dadd(371.856, 327.204, 32.339999999999996,  1.500000)

}

filament_999[1494] {

  pt3dclear()

  pt3dadd(374.784, 332.328, 29.89,  1.500000)

  pt3dadd(379.176, 333.06, 29.89,  1.500000)

}

filament_999[1495] {

  pt3dclear()

  pt3dadd(379.176, 333.06, 29.89,  1.500000)

  pt3dadd(382.836, 333.06, 30.38,  1.500000)

}

filament_999[1496] {

  pt3dclear()

  pt3dadd(382.836, 333.06, 30.38,  1.500000)

  pt3dadd(385.764, 331.596, 31.36,  1.500000)

}

filament_999[1497] {

  pt3dclear()

  pt3dadd(385.764, 331.596, 31.36,  1.500000)

  pt3dadd(385.764, 328.668, 32.83,  1.500000)

}

filament_999[1498] {

  pt3dclear()

  pt3dadd(385.764, 328.668, 32.83,  1.500000)

  pt3dadd(384.3, 326.472, 33.81,  1.500000)

}

filament_999[1499] {

  pt3dclear()

  pt3dadd(384.3, 326.472, 33.81,  1.500000)

  pt3dadd(386.496, 324.276, 35.769999999999996,  1.500000)

}

filament_999[1500] {

  pt3dclear()

  pt3dadd(386.496, 324.276, 35.769999999999996,  1.500000)

  pt3dadd(389.424, 321.348, 36.26,  1.500000)

}

filament_999[1501] {

  pt3dclear()

  pt3dadd(389.424, 321.348, 36.26,  1.500000)

  pt3dadd(392.352, 318.42, 36.26,  1.500000)

}

filament_999[1502] {

  pt3dclear()

  pt3dadd(392.352, 318.42, 36.26,  1.500000)

  pt3dadd(394.548, 315.492, 36.75,  1.500000)

}

filament_999[1503] {

  pt3dclear()

  pt3dadd(394.548, 315.492, 36.75,  1.500000)

  pt3dadd(396.012, 311.832, 37.24,  1.500000)

}

filament_999[1504] {

  pt3dclear()

  pt3dadd(396.012, 311.832, 37.24,  1.500000)

  pt3dadd(399.67199999999997, 310.368, 37.24,  1.500000)

}

filament_999[1505] {

  pt3dclear()

  pt3dadd(396.012, 311.832, 37.24,  1.500000)

  pt3dadd(396.74399999999997, 308.17199999999997, 38.71,  1.500000)

}

filament_999[1506] {

  pt3dclear()

  pt3dadd(399.67199999999997, 310.368, 37.24,  1.500000)

  pt3dadd(402.59999999999997, 308.904, 37.73,  1.500000)

}

filament_999[1507] {

  pt3dclear()

  pt3dadd(402.59999999999997, 308.904, 37.73,  1.500000)

  pt3dadd(406.26, 308.17199999999997, 37.73,  1.500000)

}

filament_999[1508] {

  pt3dclear()

  pt3dadd(406.26, 308.17199999999997, 37.73,  1.500000)

  pt3dadd(409.188, 309.63599999999997, 38.22,  1.500000)

}

filament_999[1509] {

  pt3dclear()

  pt3dadd(409.188, 309.63599999999997, 38.22,  1.500000)

  pt3dadd(412.116, 311.09999999999997, 38.22,  1.500000)

}

filament_999[1510] {

  pt3dclear()

  pt3dadd(412.116, 311.09999999999997, 38.22,  1.500000)

  pt3dadd(414.312, 313.296, 38.22,  1.500000)

}

filament_999[1511] {

  pt3dclear()

  pt3dadd(414.312, 313.296, 38.22,  1.500000)

  pt3dadd(417.24, 315.492, 38.71,  1.500000)

}

filament_999[1512] {

  pt3dclear()

  pt3dadd(417.24, 315.492, 38.71,  1.500000)

  pt3dadd(420.168, 315.492, 38.71,  1.500000)

}

filament_999[1513] {

  pt3dclear()

  pt3dadd(417.24, 315.492, 38.71,  1.500000)

  pt3dadd(409.188, 315.492, 38.71,  1.500000)

}

filament_999[1514] {

  pt3dclear()

  pt3dadd(417.24, 315.492, 38.71,  1.500000)

  pt3dadd(417.972, 319.152, 38.71,  1.500000)

}

filament_999[1515] {

  pt3dclear()

  pt3dadd(420.168, 315.492, 38.71,  1.500000)

  pt3dadd(423.096, 316.956, 38.71,  1.500000)

}

filament_999[1516] {

  pt3dclear()

  pt3dadd(423.096, 316.956, 38.71,  1.500000)

  pt3dadd(426.024, 319.152, 39.2,  1.500000)

}

filament_999[1517] {

  pt3dclear()

  pt3dadd(426.024, 319.152, 39.2,  1.500000)

  pt3dadd(428.21999999999997, 322.812, 39.2,  1.500000)

}

filament_999[1518] {

  pt3dclear()

  pt3dadd(428.21999999999997, 322.812, 39.2,  1.500000)

  pt3dadd(430.416, 326.472, 39.2,  1.500000)

}

filament_999[1519] {

  pt3dclear()

  pt3dadd(430.416, 326.472, 39.2,  1.500000)

  pt3dadd(428.952, 329.4, 39.2,  1.500000)

}

filament_999[1520] {

  pt3dclear()

  pt3dadd(428.952, 329.4, 39.2,  1.500000)

  pt3dadd(426.756, 331.596, 39.2,  1.500000)

}

filament_999[1521] {

  pt3dclear()

  pt3dadd(426.756, 331.596, 39.2,  1.500000)

  pt3dadd(427.488, 334.524, 39.2,  1.500000)

}

filament_999[1522] {

  pt3dclear()

  pt3dadd(426.756, 331.596, 39.2,  1.500000)

  pt3dadd(423.828, 330.132, 39.2,  1.500000)

}

filament_999[1523] {

  pt3dclear()

  pt3dadd(427.488, 334.524, 39.2,  1.500000)

  pt3dadd(428.952, 337.452, 39.2,  1.500000)

}

filament_999[1524] {

  pt3dclear()

  pt3dadd(423.828, 330.132, 39.2,  1.500000)

  pt3dadd(422.364, 333.06, 39.2,  1.500000)

}

filament_999[1525] {

  pt3dclear()

  pt3dadd(422.364, 333.06, 39.2,  1.500000)

  pt3dadd(422.364, 336.71999999999997, 39.2,  1.500000)

}

filament_999[1526] {

  pt3dclear()

  pt3dadd(422.364, 336.71999999999997, 39.2,  1.500000)

  pt3dadd(420.9, 340.38, 41.16,  1.500000)

}

filament_999[1527] {

  pt3dclear()

  pt3dadd(417.972, 319.152, 38.71,  1.500000)

  pt3dadd(419.436, 322.812, 38.71,  1.500000)

}

filament_999[1528] {

  pt3dclear()

  pt3dadd(419.436, 322.812, 38.71,  1.500000)

  pt3dadd(419.436, 326.472, 38.71,  1.500000)

}

filament_999[1529] {

  pt3dclear()

  pt3dadd(396.74399999999997, 308.17199999999997, 38.71,  1.500000)

  pt3dadd(394.548, 305.24399999999997, 38.71,  1.500000)

}

filament_999[1530] {

  pt3dclear()

  pt3dadd(394.548, 305.24399999999997, 38.71,  1.500000)

  pt3dadd(390.888, 302.316, 38.71,  1.500000)

}

filament_999[1531] {

  pt3dclear()

  pt3dadd(390.888, 302.316, 38.71,  1.500000)

  pt3dadd(392.352, 300.12, 36.75,  1.500000)

}

filament_999[1532] {

  pt3dclear()

  pt3dadd(390.888, 302.316, 38.71,  1.500000)

  pt3dadd(387.228, 300.12, 38.71,  1.500000)

}

filament_999[1533] {

  pt3dclear()

  pt3dadd(387.228, 300.12, 38.71,  1.500000)

  pt3dadd(382.836, 298.656, 38.71,  1.500000)

}

filament_999[1534] {

  pt3dclear()

  pt3dadd(382.836, 298.656, 38.71,  1.500000)

  pt3dadd(378.444, 297.924, 38.71,  1.500000)

}

filament_999[1535] {

  pt3dclear()

  pt3dadd(378.444, 297.924, 38.71,  1.500000)

  pt3dadd(374.784, 299.388, 38.71,  1.500000)

}

filament_999[1536] {

  pt3dclear()

  pt3dadd(374.784, 299.388, 38.71,  1.500000)

  pt3dadd(374.05199999999996, 302.316, 39.69,  1.500000)

}

filament_999[1537] {

  pt3dclear()

  pt3dadd(374.05199999999996, 302.316, 39.69,  1.500000)

  pt3dadd(372.58799999999997, 305.24399999999997, 39.69,  1.500000)

}

filament_999[1538] {

  pt3dclear()

  pt3dadd(372.58799999999997, 305.24399999999997, 39.69,  1.500000)

  pt3dadd(370.392, 308.904, 39.69,  1.500000)

}

filament_999[1539] {

  pt3dclear()

  pt3dadd(370.392, 308.904, 39.69,  1.500000)

  pt3dadd(367.464, 312.564, 39.69,  1.500000)

}

filament_999[1540] {

  pt3dclear()

  pt3dadd(367.464, 312.564, 39.69,  1.500000)

  pt3dadd(363.804, 313.296, 40.18,  1.500000)

}

filament_999[1541] {

  pt3dclear()

  pt3dadd(363.804, 313.296, 40.18,  1.500000)

  pt3dadd(360.144, 314.76, 39.69,  1.500000)

}

filament_999[1542] {

  pt3dclear()

  pt3dadd(360.144, 314.76, 39.69,  1.500000)

  pt3dadd(357.948, 317.688, 39.69,  1.500000)

}

filament_999[1543] {

  pt3dclear()

  pt3dadd(357.948, 317.688, 39.69,  1.500000)

  pt3dadd(357.948, 320.616, 38.71,  1.500000)

}

filament_999[1544] {

  pt3dclear()

  pt3dadd(357.948, 320.616, 38.71,  1.500000)

  pt3dadd(355.752, 321.348, 35.769999999999996,  1.500000)

}

filament_999[1545] {

  pt3dclear()

  pt3dadd(320.616, 337.452, 17.64,  1.500000)

  pt3dadd(317.688, 335.256, 17.15,  1.500000)

}

filament_999[1546] {

  pt3dclear()

  pt3dadd(317.688, 335.256, 17.15,  1.500000)

  pt3dadd(315.492, 332.328, 15.68,  1.500000)

}

filament_999[1547] {

  pt3dclear()

  pt3dadd(315.492, 332.328, 15.68,  1.500000)

  pt3dadd(316.956, 330.132, 13.719999999999999,  1.500000)

}

filament_999[1548] {

  pt3dclear()

  pt3dadd(315.492, 332.328, 15.68,  1.500000)

  pt3dadd(319.884, 335.256, 15.19,  1.500000)

}

filament_999[1549] {

  pt3dclear()

  pt3dadd(315.492, 332.328, 15.68,  1.500000)

  pt3dadd(312.564, 330.864, 15.19,  1.500000)

}

filament_999[1550] {

  pt3dclear()

  pt3dadd(312.564, 330.864, 15.19,  1.500000)

  pt3dadd(308.904, 329.4, 15.19,  1.500000)

}

filament_999[1551] {

  pt3dclear()

  pt3dadd(308.904, 329.4, 15.19,  1.500000)

  pt3dadd(305.24399999999997, 328.668, 14.7,  1.500000)

}

filament_999[1552] {

  pt3dclear()

  pt3dadd(305.24399999999997, 328.668, 14.7,  1.500000)

  pt3dadd(301.584, 327.204, 15.68,  1.500000)

}

filament_999[1553] {

  pt3dclear()

  pt3dadd(301.584, 327.204, 15.68,  1.500000)

  pt3dadd(300.12, 325.008, 16.169999999999998,  1.500000)

}

filament_999[1554] {

  pt3dclear()

  pt3dadd(301.584, 327.204, 15.68,  1.500000)

  pt3dadd(298.656, 327.936, 18.13,  1.500000)

}

filament_999[1555] {

  pt3dclear()

  pt3dadd(300.12, 325.008, 16.169999999999998,  1.500000)

  pt3dadd(297.924, 322.08, 16.66,  1.500000)

}

filament_999[1556] {

  pt3dclear()

  pt3dadd(297.924, 322.08, 16.66,  1.500000)

  pt3dadd(295.728, 319.884, 17.15,  1.500000)

}

filament_999[1557] {

  pt3dclear()

  pt3dadd(295.728, 319.884, 17.15,  1.500000)

  pt3dadd(293.532, 317.688, 17.15,  1.500000)

}

filament_999[1558] {

  pt3dclear()

  pt3dadd(298.656, 327.936, 18.13,  1.500000)

  pt3dadd(294.996, 326.472, 16.169999999999998,  1.500000)

}

filament_999[1559] {

  pt3dclear()

  pt3dadd(294.996, 326.472, 16.169999999999998,  1.500000)

  pt3dadd(291.336, 328.668, 16.169999999999998,  1.500000)

}

filament_999[1560] {

  pt3dclear()

  pt3dadd(291.336, 328.668, 16.169999999999998,  1.500000)

  pt3dadd(287.676, 331.596, 16.169999999999998,  1.500000)

}

filament_999[1561] {

  pt3dclear()

  pt3dadd(287.676, 331.596, 16.169999999999998,  1.500000)

  pt3dadd(284.016, 330.864, 16.169999999999998,  1.500000)

}

filament_999[1562] {

  pt3dclear()

  pt3dadd(284.016, 330.864, 16.169999999999998,  1.500000)

  pt3dadd(280.356, 330.132, 16.169999999999998,  1.500000)

}

filament_999[1563] {

  pt3dclear()

  pt3dadd(280.356, 330.132, 16.169999999999998,  1.500000)

  pt3dadd(275.964, 330.132, 16.66,  1.500000)

}

filament_999[1564] {

  pt3dclear()

  pt3dadd(275.964, 330.132, 16.66,  1.500000)

  pt3dadd(270.84, 330.132, 16.66,  1.500000)

}

filament_999[1565] {

  pt3dclear()

  pt3dadd(316.956, 330.132, 13.719999999999999,  1.500000)

  pt3dadd(319.152, 327.936, 12.25,  1.500000)

}

filament_999[1566] {

  pt3dclear()

  pt3dadd(319.152, 327.936, 12.25,  1.500000)

  pt3dadd(320.616, 325.74, 11.27,  1.500000)

}

filament_999[1567] {

  pt3dclear()

  pt3dadd(320.616, 325.74, 11.27,  1.500000)

  pt3dadd(322.08, 323.544, 10.78,  1.500000)

}

filament_999[1568] {

  pt3dclear()

  pt3dadd(322.08, 323.544, 10.78,  1.500000)

  pt3dadd(323.544, 319.884, 10.29,  1.500000)

}

filament_999[1569] {

  pt3dclear()

  pt3dadd(323.544, 319.884, 10.29,  1.500000)

  pt3dadd(323.544, 316.224, 10.29,  1.500000)

}

filament_999[1570] {

  pt3dclear()

  pt3dadd(323.544, 316.224, 10.29,  1.500000)

  pt3dadd(326.472, 313.296, 9.8,  1.500000)

}

filament_999[1571] {

  pt3dclear()

  pt3dadd(323.544, 316.224, 10.29,  1.500000)

  pt3dadd(322.812, 313.296, 9.31,  1.500000)

}

filament_999[1572] {

  pt3dclear()

  pt3dadd(326.472, 313.296, 9.8,  1.500000)

  pt3dadd(330.132, 312.564, 9.8,  1.500000)

}

filament_999[1573] {

  pt3dclear()

  pt3dadd(330.132, 312.564, 9.8,  1.500000)

  pt3dadd(333.792, 311.832, 9.8,  1.500000)

}

filament_999[1574] {

  pt3dclear()

  pt3dadd(333.792, 311.832, 9.8,  1.500000)

  pt3dadd(338.18399999999997, 311.832, 9.8,  1.500000)

}

filament_999[1575] {

  pt3dclear()

  pt3dadd(338.18399999999997, 311.832, 9.8,  1.500000)

  pt3dadd(342.57599999999996, 312.564, 9.8,  1.500000)

}

filament_999[1576] {

  pt3dclear()

  pt3dadd(342.57599999999996, 312.564, 9.8,  1.500000)

  pt3dadd(347.7, 311.832, 9.31,  1.500000)

}

filament_999[1577] {

  pt3dclear()

  pt3dadd(347.7, 311.832, 9.31,  1.500000)

  pt3dadd(352.824, 311.09999999999997, 9.31,  1.500000)

}

filament_999[1578] {

  pt3dclear()

  pt3dadd(352.824, 311.09999999999997, 9.31,  1.500000)

  pt3dadd(357.948, 310.368, 9.31,  1.500000)

}

filament_999[1579] {

  pt3dclear()

  pt3dadd(357.948, 310.368, 9.31,  1.500000)

  pt3dadd(363.072, 308.904, 9.8,  1.500000)

}

filament_999[1580] {

  pt3dclear()

  pt3dadd(363.072, 308.904, 9.8,  1.500000)

  pt3dadd(366.73199999999997, 310.368, 10.29,  1.500000)

}

filament_999[1581] {

  pt3dclear()

  pt3dadd(363.072, 308.904, 9.8,  1.500000)

  pt3dadd(362.34, 305.976, 12.25,  1.500000)

}

filament_999[1582] {

  pt3dclear()

  pt3dadd(322.812, 313.296, 9.31,  1.500000)

  pt3dadd(322.08, 309.63599999999997, 9.31,  1.500000)

}

filament_999[1583] {

  pt3dclear()

  pt3dadd(322.08, 309.63599999999997, 9.31,  1.500000)

  pt3dadd(320.616, 306.70799999999997, 9.31,  1.500000)

}

filament_999[1584] {

  pt3dclear()

  pt3dadd(320.616, 306.70799999999997, 9.31,  1.500000)

  pt3dadd(318.42, 304.512, 9.31,  1.500000)

}

filament_999[1585] {

  pt3dclear()

  pt3dadd(318.42, 304.512, 9.31,  1.500000)

  pt3dadd(315.492, 302.316, 9.31,  1.500000)

}

filament_999[1586] {

  pt3dclear()

  pt3dadd(315.492, 302.316, 9.31,  1.500000)

  pt3dadd(313.296, 299.388, 10.29,  1.500000)

}

filament_999[1587] {

  pt3dclear()

  pt3dadd(313.296, 299.388, 10.29,  1.500000)

  pt3dadd(311.09999999999997, 297.192, 11.76,  1.500000)

}

filament_999[1588] {

  pt3dclear()

  pt3dadd(313.296, 299.388, 10.29,  1.500000)

  pt3dadd(315.492, 297.924, 10.78,  1.500000)

}

filament_999[1589] {

  pt3dclear()

  pt3dadd(311.09999999999997, 297.192, 11.76,  1.500000)

  pt3dadd(308.17199999999997, 294.264, 12.74,  1.500000)

}

filament_999[1590] {

  pt3dclear()

  pt3dadd(308.17199999999997, 294.264, 12.74,  1.500000)

  pt3dadd(305.24399999999997, 292.068, 13.719999999999999,  1.500000)

}

filament_999[1591] {

  pt3dclear()

  pt3dadd(366.73199999999997, 310.368, 10.29,  1.500000)

  pt3dadd(368.928, 313.296, 10.29,  1.500000)

}

filament_999[1592] {

  pt3dclear()

  pt3dadd(368.928, 313.296, 10.29,  1.500000)

  pt3dadd(371.12399999999997, 316.956, 9.8,  1.500000)

}

filament_999[1593] {

  pt3dclear()

  pt3dadd(371.12399999999997, 316.956, 9.8,  1.500000)

  pt3dadd(374.05199999999996, 320.616, 9.8,  1.500000)

}

filament_999[1594] {

  pt3dclear()

  pt3dadd(374.05199999999996, 320.616, 9.8,  1.500000)

  pt3dadd(377.712, 322.08, 9.31,  1.500000)

}

filament_999[1595] {

  pt3dclear()

  pt3dadd(377.712, 322.08, 9.31,  1.500000)

  pt3dadd(382.104, 321.348, 9.8,  1.500000)

}

filament_999[1596] {

  pt3dclear()

  pt3dadd(382.104, 321.348, 9.8,  1.500000)

  pt3dadd(386.496, 320.616, 9.8,  1.500000)

}

filament_999[1597] {

  pt3dclear()

  pt3dadd(386.496, 320.616, 9.8,  1.500000)

  pt3dadd(390.888, 320.616, 10.29,  1.500000)

}

filament_999[1598] {

  pt3dclear()

  pt3dadd(390.888, 320.616, 10.29,  1.500000)

  pt3dadd(394.548, 321.348, 10.78,  1.500000)

}

filament_999[1599] {

  pt3dclear()

  pt3dadd(394.548, 321.348, 10.78,  1.500000)

  pt3dadd(398.20799999999997, 322.812, 11.27,  1.500000)

}

filament_999[1600] {

  pt3dclear()

  pt3dadd(398.20799999999997, 322.812, 11.27,  1.500000)

  pt3dadd(401.13599999999997, 325.74, 11.27,  1.500000)

}

filament_999[1601] {

  pt3dclear()

  pt3dadd(401.13599999999997, 325.74, 11.27,  1.500000)

  pt3dadd(403.332, 329.4, 11.76,  1.500000)

}

filament_999[1602] {

  pt3dclear()

  pt3dadd(403.332, 329.4, 11.76,  1.500000)

  pt3dadd(406.26, 332.328, 11.76,  1.500000)

}

filament_999[1603] {

  pt3dclear()

  pt3dadd(406.26, 332.328, 11.76,  1.500000)

  pt3dadd(409.188, 335.256, 12.25,  1.500000)

}

filament_999[1604] {

  pt3dclear()

  pt3dadd(409.188, 335.256, 12.25,  1.500000)

  pt3dadd(412.848, 337.452, 12.74,  1.500000)

}

filament_999[1605] {

  pt3dclear()

  pt3dadd(412.848, 337.452, 12.74,  1.500000)

  pt3dadd(417.24, 338.916, 12.25,  1.500000)

}

filament_999[1606] {

  pt3dclear()

  pt3dadd(417.24, 338.916, 12.25,  1.500000)

  pt3dadd(420.168, 340.38, 12.25,  1.500000)

}

filament_999[1607] {

  pt3dclear()

  pt3dadd(420.168, 340.38, 12.25,  1.500000)

  pt3dadd(423.096, 343.308, 11.76,  1.500000)

}

filament_999[1608] {

  pt3dclear()

  pt3dadd(423.096, 343.308, 11.76,  1.500000)

  pt3dadd(423.828, 346.968, 11.76,  1.500000)

}

filament_999[1609] {

  pt3dclear()

  pt3dadd(423.828, 346.968, 11.76,  1.500000)

  pt3dadd(423.096, 351.36, 11.27,  1.500000)

}

filament_999[1610] {

  pt3dclear()

  pt3dadd(423.096, 351.36, 11.27,  1.500000)

  pt3dadd(423.828, 355.02, 10.78,  1.500000)

}

filament_999[1611] {

  pt3dclear()

  pt3dadd(423.828, 355.02, 10.78,  1.500000)

  pt3dadd(428.21999999999997, 359.412, 10.78,  1.500000)

}

filament_999[1612] {

  pt3dclear()

  pt3dadd(362.34, 305.976, 12.25,  1.500000)

  pt3dadd(362.34, 302.316, 12.25,  1.500000)

}

filament_999[1613] {

  pt3dclear()

  pt3dadd(362.34, 305.976, 12.25,  1.500000)

  pt3dadd(359.412, 305.24399999999997, 11.76,  1.500000)

}

filament_999[1614] {

  pt3dclear()

  pt3dadd(362.34, 302.316, 12.25,  1.500000)

  pt3dadd(365.268, 301.584, 12.25,  1.500000)

}

filament_999[1615] {

  pt3dclear()

  pt3dadd(365.268, 301.584, 12.25,  1.500000)

  pt3dadd(369.65999999999997, 302.316, 11.76,  1.500000)

}

filament_999[1616] {

  pt3dclear()

  pt3dadd(369.65999999999997, 302.316, 11.76,  1.500000)

  pt3dadd(374.05199999999996, 303.78, 11.27,  1.500000)

}

filament_999[1617] {

  pt3dclear()

  pt3dadd(374.05199999999996, 303.78, 11.27,  1.500000)

  pt3dadd(377.712, 305.24399999999997, 11.76,  1.500000)

}

filament_999[1618] {

  pt3dclear()

  pt3dadd(374.05199999999996, 303.78, 11.27,  1.500000)

  pt3dadd(375.516, 300.12, 12.74,  1.500000)

}

filament_999[1619] {

  pt3dclear()

  pt3dadd(377.712, 305.24399999999997, 11.76,  1.500000)

  pt3dadd(378.444, 308.904, 12.25,  1.500000)

}

filament_999[1620] {

  pt3dclear()

  pt3dadd(378.444, 308.904, 12.25,  1.500000)

  pt3dadd(379.176, 311.832, 12.25,  1.500000)

}

filament_999[1621] {

  pt3dclear()

  pt3dadd(379.176, 311.832, 12.25,  1.500000)

  pt3dadd(382.104, 313.296, 12.74,  1.500000)

}

filament_999[1622] {

  pt3dclear()

  pt3dadd(382.104, 313.296, 12.74,  1.500000)

  pt3dadd(385.764, 311.832, 14.209999999999999,  1.500000)

}

filament_999[1623] {

  pt3dclear()

  pt3dadd(382.104, 313.296, 12.74,  1.500000)

  pt3dadd(384.3, 315.492, 13.23,  1.500000)

}

filament_999[1624] {

  pt3dclear()

  pt3dadd(384.3, 315.492, 13.23,  1.500000)

  pt3dadd(387.96, 317.688, 13.23,  1.500000)

}

filament_999[1625] {

  pt3dclear()

  pt3dadd(387.96, 317.688, 13.23,  1.500000)

  pt3dadd(391.62, 317.688, 12.25,  1.500000)

}

filament_999[1626] {

  pt3dclear()

  pt3dadd(391.62, 317.688, 12.25,  1.500000)

  pt3dadd(394.548, 315.492, 13.23,  1.500000)

}

filament_999[1627] {

  pt3dclear()

  pt3dadd(394.548, 315.492, 13.23,  1.500000)

  pt3dadd(396.74399999999997, 313.296, 13.23,  1.500000)

}

filament_999[1628] {

  pt3dclear()

  pt3dadd(359.412, 305.24399999999997, 11.76,  1.500000)

  pt3dadd(355.02, 302.316, 11.76,  1.500000)

}

filament_999[1629] {

  pt3dclear()

  pt3dadd(355.02, 302.316, 11.76,  1.500000)

  pt3dadd(349.896, 301.584, 11.76,  1.500000)

}

filament_999[1630] {

  pt3dclear()

  pt3dadd(349.896, 301.584, 11.76,  1.500000)

  pt3dadd(345.504, 299.388, 11.76,  1.500000)

}

filament_999[1631] {

  pt3dclear()

  pt3dadd(349.896, 301.584, 11.76,  1.500000)

  pt3dadd(348.432, 305.24399999999997, 12.25,  1.500000)

}

filament_999[1632] {

  pt3dclear()

  pt3dadd(345.504, 299.388, 11.76,  1.500000)

  pt3dadd(341.11199999999997, 297.192, 12.25,  1.500000)

}

filament_999[1633] {

  pt3dclear()

  pt3dadd(341.11199999999997, 297.192, 12.25,  1.500000)

  pt3dadd(336.71999999999997, 296.46, 13.23,  1.500000)

}

filament_999[1634] {

  pt3dclear()

  pt3dadd(336.71999999999997, 296.46, 13.23,  1.500000)

  pt3dadd(332.328, 295.728, 13.719999999999999,  1.500000)

}

filament_999[1635] {

  pt3dclear()

  pt3dadd(332.328, 295.728, 13.719999999999999,  1.500000)

  pt3dadd(329.4, 294.264, 15.19,  1.500000)

}

filament_999[1636] {

  pt3dclear()

  pt3dadd(329.4, 294.264, 15.19,  1.500000)

  pt3dadd(326.472, 292.068, 16.169999999999998,  1.500000)

}

filament_999[1637] {

  pt3dclear()

  pt3dadd(326.472, 292.068, 16.169999999999998,  1.500000)

  pt3dadd(322.812, 289.872, 17.15,  1.500000)

}

filament_999[1638] {

  pt3dclear()

  pt3dadd(375.516, 300.12, 12.74,  1.500000)

  pt3dadd(375.516, 297.192, 13.23,  1.500000)

}

filament_999[1639] {

  pt3dclear()

  pt3dadd(375.516, 297.192, 13.23,  1.500000)

  pt3dadd(374.784, 292.8, 13.23,  1.500000)

}

filament_999[1640] {

  pt3dclear()

  pt3dadd(374.784, 292.8, 13.23,  1.500000)

  pt3dadd(374.05199999999996, 289.872, 13.23,  1.500000)

}

filament_999[1641] {

  pt3dclear()

  pt3dadd(374.05199999999996, 289.872, 13.23,  1.500000)

  pt3dadd(376.248, 288.408, 15.19,  1.500000)

}

filament_999[1642] {

  pt3dclear()

  pt3dadd(330.132, 385.032, 19.6,  1.500000)

  pt3dadd(333.792, 386.496, 19.11,  1.500000)

}

filament_999[1643] {

  pt3dclear()

  pt3dadd(333.792, 386.496, 19.11,  1.500000)

  pt3dadd(337.452, 387.228, 19.11,  1.500000)

}

filament_999[1644] {

  pt3dclear()

  pt3dadd(337.452, 387.228, 19.11,  1.500000)

  pt3dadd(341.11199999999997, 388.692, 19.11,  1.500000)

}

filament_999[1645] {

  pt3dclear()

  pt3dadd(341.11199999999997, 388.692, 19.11,  1.500000)

  pt3dadd(344.772, 388.692, 18.13,  1.500000)

}

filament_999[1646] {

  pt3dclear()

  pt3dadd(344.772, 388.692, 18.13,  1.500000)

  pt3dadd(349.164, 388.692, 18.13,  1.500000)

}

filament_999[1647] {

  pt3dclear()

  pt3dadd(349.164, 388.692, 18.13,  1.500000)

  pt3dadd(352.824, 388.692, 17.15,  1.500000)

}

filament_999[1648] {

  pt3dclear()

  pt3dadd(349.164, 388.692, 18.13,  1.500000)

  pt3dadd(349.896, 392.352, 16.66,  1.500000)

}

filament_999[1649] {

  pt3dclear()

  pt3dadd(352.824, 388.692, 17.15,  1.500000)

  pt3dadd(356.484, 387.96, 17.15,  1.500000)

}

filament_999[1650] {

  pt3dclear()

  pt3dadd(356.484, 387.96, 17.15,  1.500000)

  pt3dadd(360.876, 387.228, 16.66,  1.500000)

}

filament_999[1651] {

  pt3dclear()

  pt3dadd(360.876, 387.228, 16.66,  1.500000)

  pt3dadd(364.536, 387.228, 16.66,  1.500000)

}

filament_999[1652] {

  pt3dclear()

  pt3dadd(360.876, 387.228, 16.66,  1.500000)

  pt3dadd(364.536, 385.032, 16.66,  1.500000)

}

filament_999[1653] {

  pt3dclear()

  pt3dadd(364.536, 387.228, 16.66,  1.500000)

  pt3dadd(369.65999999999997, 387.228, 16.169999999999998,  1.500000)

}

filament_999[1654] {

  pt3dclear()

  pt3dadd(369.65999999999997, 387.228, 16.169999999999998,  1.500000)

  pt3dadd(374.784, 386.496, 16.169999999999998,  1.500000)

}

filament_999[1655] {

  pt3dclear()

  pt3dadd(374.784, 386.496, 16.169999999999998,  1.500000)

  pt3dadd(379.908, 385.764, 16.169999999999998,  1.500000)

}

filament_999[1656] {

  pt3dclear()

  pt3dadd(379.908, 385.764, 16.169999999999998,  1.500000)

  pt3dadd(385.032, 385.764, 15.68,  1.500000)

}

filament_999[1657] {

  pt3dclear()

  pt3dadd(385.032, 385.764, 15.68,  1.500000)

  pt3dadd(390.156, 384.3, 15.19,  1.500000)

}

filament_999[1658] {

  pt3dclear()

  pt3dadd(390.156, 384.3, 15.19,  1.500000)

  pt3dadd(392.352, 382.836, 13.719999999999999,  1.500000)

}

filament_999[1659] {

  pt3dclear()

  pt3dadd(349.896, 392.352, 16.66,  1.500000)

  pt3dadd(352.092, 394.548, 16.66,  1.500000)

}

filament_999[1660] {

  pt3dclear()

  pt3dadd(349.896, 392.352, 16.66,  1.500000)

  pt3dadd(349.164, 396.012, 15.68,  1.500000)

}

filament_999[1661] {

  pt3dclear()

  pt3dadd(352.092, 394.548, 16.66,  1.500000)

  pt3dadd(355.02, 395.28, 16.66,  1.500000)

}

filament_999[1662] {

  pt3dclear()

  pt3dadd(355.02, 395.28, 16.66,  1.500000)

  pt3dadd(358.68, 395.28, 16.169999999999998,  1.500000)

}

filament_999[1663] {

  pt3dclear()

  pt3dadd(358.68, 395.28, 16.169999999999998,  1.500000)

  pt3dadd(362.34, 394.548, 15.68,  1.500000)

}

filament_999[1664] {

  pt3dclear()

  pt3dadd(362.34, 394.548, 15.68,  1.500000)

  pt3dadd(366.0, 393.816, 15.68,  1.500000)

}

filament_999[1665] {

  pt3dclear()

  pt3dadd(366.0, 393.816, 15.68,  1.500000)

  pt3dadd(368.928, 393.084, 15.68,  1.500000)

}

filament_999[1666] {

  pt3dclear()

  pt3dadd(368.928, 393.084, 15.68,  1.500000)

  pt3dadd(371.856, 394.548, 15.68,  1.500000)

}

filament_999[1667] {

  pt3dclear()

  pt3dadd(371.856, 394.548, 15.68,  1.500000)

  pt3dadd(374.784, 396.74399999999997, 15.68,  1.500000)

}

filament_999[1668] {

  pt3dclear()

  pt3dadd(374.784, 396.74399999999997, 15.68,  1.500000)

  pt3dadd(376.248, 400.404, 15.68,  1.500000)

}

filament_999[1669] {

  pt3dclear()

  pt3dadd(349.164, 396.012, 15.68,  1.500000)

  pt3dadd(349.164, 399.67199999999997, 15.68,  1.500000)

}

filament_999[1670] {

  pt3dclear()

  pt3dadd(349.164, 399.67199999999997, 15.68,  1.500000)

  pt3dadd(349.896, 403.332, 15.68,  1.500000)

}

filament_999[1671] {

  pt3dclear()

  pt3dadd(349.896, 403.332, 15.68,  1.500000)

  pt3dadd(350.628, 406.992, 15.68,  1.500000)

}

filament_999[1672] {

  pt3dclear()

  pt3dadd(349.896, 403.332, 15.68,  1.500000)

  pt3dadd(353.556, 401.868, 15.68,  1.500000)

}

filament_999[1673] {

  pt3dclear()

  pt3dadd(350.628, 406.992, 15.68,  1.500000)

  pt3dadd(353.556, 409.188, 15.68,  1.500000)

}

filament_999[1674] {

  pt3dclear()

  pt3dadd(333.792, 376.248, 19.11,  1.500000)

  pt3dadd(336.71999999999997, 375.516, 18.62,  1.500000)

}

filament_999[1675] {

  pt3dclear()

  pt3dadd(336.71999999999997, 375.516, 18.62,  1.500000)

  pt3dadd(339.64799999999997, 376.248, 17.64,  1.500000)

}

filament_999[1676] {

  pt3dclear()

  pt3dadd(339.64799999999997, 376.248, 17.64,  1.500000)

  pt3dadd(342.57599999999996, 376.98, 16.66,  1.500000)

}

filament_999[1677] {

  pt3dclear()

  pt3dadd(342.57599999999996, 376.98, 16.66,  1.500000)

  pt3dadd(345.504, 378.444, 16.169999999999998,  1.500000)

}

filament_999[1678] {

  pt3dclear()

  pt3dadd(345.504, 378.444, 16.169999999999998,  1.500000)

  pt3dadd(348.432, 379.176, 16.169999999999998,  1.500000)

}

filament_999[1679] {

  pt3dclear()

  pt3dadd(345.504, 378.444, 16.169999999999998,  1.500000)

  pt3dadd(342.57599999999996, 380.64, 15.68,  1.500000)

}

filament_999[1680] {

  pt3dclear()

  pt3dadd(348.432, 379.176, 16.169999999999998,  1.500000)

  pt3dadd(351.36, 380.64, 16.169999999999998,  1.500000)

}

filament_999[1681] {

  pt3dclear()

  pt3dadd(351.36, 380.64, 16.169999999999998,  1.500000)

  pt3dadd(355.02, 382.104, 16.169999999999998,  1.500000)

}

filament_999[1682] {

  pt3dclear()

  pt3dadd(355.02, 382.104, 16.169999999999998,  1.500000)

  pt3dadd(358.68, 382.104, 15.68,  1.500000)

}

filament_999[1683] {

  pt3dclear()

  pt3dadd(358.68, 382.104, 15.68,  1.500000)

  pt3dadd(363.072, 381.372, 15.19,  1.500000)

}

filament_999[1684] {

  pt3dclear()

  pt3dadd(358.68, 382.104, 15.68,  1.500000)

  pt3dadd(357.948, 385.764, 15.68,  1.500000)

}

filament_999[1685] {

  pt3dclear()

  pt3dadd(363.072, 381.372, 15.19,  1.500000)

  pt3dadd(366.73199999999997, 380.64, 15.19,  1.500000)

}

filament_999[1686] {

  pt3dclear()

  pt3dadd(366.73199999999997, 380.64, 15.19,  1.500000)

  pt3dadd(370.392, 380.64, 15.19,  1.500000)

}

filament_999[1687] {

  pt3dclear()

  pt3dadd(370.392, 380.64, 15.19,  1.500000)

  pt3dadd(374.05199999999996, 380.64, 14.7,  1.500000)

}

filament_999[1688] {

  pt3dclear()

  pt3dadd(374.05199999999996, 380.64, 14.7,  1.500000)

  pt3dadd(378.444, 381.372, 13.23,  1.500000)

}

filament_999[1689] {

  pt3dclear()

  pt3dadd(342.57599999999996, 380.64, 15.68,  1.500000)

  pt3dadd(338.18399999999997, 381.372, 15.68,  1.500000)

}

filament_999[1690] {

  pt3dclear()

  pt3dadd(364.536, 385.032, 16.66,  1.500000)

  pt3dadd(367.464, 382.836, 17.15,  1.500000)

}

filament_999[1691] {

  pt3dclear()

  pt3dadd(367.464, 382.836, 17.15,  1.500000)

  pt3dadd(370.392, 378.444, 17.15,  1.500000)

}

filament_999[1692] {

  pt3dclear()

  pt3dadd(370.392, 378.444, 17.15,  1.500000)

  pt3dadd(373.32, 375.516, 17.15,  1.500000)

}

filament_999[1693] {

  pt3dclear()

  pt3dadd(373.32, 375.516, 17.15,  1.500000)

  pt3dadd(376.98, 374.784, 17.15,  1.500000)

}

filament_999[1694] {

  pt3dclear()

  pt3dadd(376.98, 374.784, 17.15,  1.500000)

  pt3dadd(379.908, 376.248, 17.15,  1.500000)

}

filament_999[1695] {

  pt3dclear()

  pt3dadd(332.328, 360.144, 17.64,  1.500000)

  pt3dadd(335.988, 360.144, 17.64,  1.500000)

}

filament_999[1696] {

  pt3dclear()

  pt3dadd(335.988, 360.144, 17.64,  1.500000)

  pt3dadd(340.38, 360.144, 17.15,  1.500000)

}

filament_999[1697] {

  pt3dclear()

  pt3dadd(340.38, 360.144, 17.15,  1.500000)

  pt3dadd(344.772, 360.144, 17.15,  1.500000)

}

filament_999[1698] {

  pt3dclear()

  pt3dadd(344.772, 360.144, 17.15,  1.500000)

  pt3dadd(348.432, 357.948, 17.15,  1.500000)

}

filament_999[1699] {

  pt3dclear()

  pt3dadd(344.772, 360.144, 17.15,  1.500000)

  pt3dadd(348.432, 362.34, 15.68,  1.500000)

}

filament_999[1700] {

  pt3dclear()

  pt3dadd(348.432, 357.948, 17.15,  1.500000)

  pt3dadd(352.092, 355.752, 17.15,  1.500000)

}

filament_999[1701] {

  pt3dclear()

  pt3dadd(352.092, 355.752, 17.15,  1.500000)

  pt3dadd(355.02, 353.556, 16.66,  1.500000)

}

filament_999[1702] {

  pt3dclear()

  pt3dadd(355.02, 353.556, 16.66,  1.500000)

  pt3dadd(357.216, 351.36, 16.169999999999998,  1.500000)

}

filament_999[1703] {

  pt3dclear()

  pt3dadd(357.216, 351.36, 16.169999999999998,  1.500000)

  pt3dadd(355.752, 347.7, 16.66,  1.500000)

}

filament_999[1704] {

  pt3dclear()

  pt3dadd(348.432, 362.34, 15.68,  1.500000)

  pt3dadd(352.824, 363.804, 15.68,  1.500000)

}

filament_999[1705] {

  pt3dclear()

  pt3dadd(352.824, 363.804, 15.68,  1.500000)

  pt3dadd(357.216, 365.268, 15.68,  1.500000)

}

filament_999[1706] {

  pt3dclear()

  pt3dadd(357.216, 365.268, 15.68,  1.500000)

  pt3dadd(360.876, 367.464, 15.68,  1.500000)

}

filament_999[1707] {

  pt3dclear()

  pt3dadd(360.876, 367.464, 15.68,  1.500000)

  pt3dadd(365.268, 371.12399999999997, 15.68,  1.500000)

}

filament_999[1708] {

  pt3dclear()

  pt3dadd(365.268, 371.12399999999997, 15.68,  1.500000)

  pt3dadd(368.19599999999997, 374.05199999999996, 15.68,  1.500000)

}

filament_999[1709] {

  pt3dclear()

  pt3dadd(368.19599999999997, 374.05199999999996, 15.68,  1.500000)

  pt3dadd(373.32, 376.98, 14.7,  1.500000)

}

filament_999[1710] {

  pt3dclear()

  pt3dadd(373.32, 376.98, 14.7,  1.500000)

  pt3dadd(377.712, 377.712, 14.209999999999999,  1.500000)

}

filament_999[1711] {

  pt3dclear()

  pt3dadd(377.712, 377.712, 14.209999999999999,  1.500000)

  pt3dadd(381.372, 375.516, 14.209999999999999,  1.500000)

}

filament_999[1712] {

  pt3dclear()

  pt3dadd(296.46, 426.756, 30.87,  1.500000)

  pt3dadd(298.656, 430.416, 29.89,  1.500000)

}

filament_999[1713] {

  pt3dclear()

  pt3dadd(298.656, 430.416, 29.89,  1.500000)

  pt3dadd(301.584, 432.61199999999997, 29.89,  1.500000)

}

filament_999[1714] {

  pt3dclear()

  pt3dadd(301.584, 432.61199999999997, 29.89,  1.500000)

  pt3dadd(303.78, 434.808, 29.4,  1.500000)

}

filament_999[1715] {

  pt3dclear()

  pt3dadd(303.78, 434.808, 29.4,  1.500000)

  pt3dadd(305.24399999999997, 437.736, 28.91,  1.500000)

}

filament_999[1716] {

  pt3dclear()

  pt3dadd(305.24399999999997, 437.736, 28.91,  1.500000)

  pt3dadd(306.70799999999997, 440.664, 28.91,  1.500000)

}

filament_999[1717] {

  pt3dclear()

  pt3dadd(306.70799999999997, 440.664, 28.91,  1.500000)

  pt3dadd(308.904, 443.592, 28.91,  1.500000)

}

filament_999[1718] {

  pt3dclear()

  pt3dadd(308.904, 443.592, 28.91,  1.500000)

  pt3dadd(311.832, 445.788, 28.419999999999998,  1.500000)

}

filament_999[1719] {

  pt3dclear()

  pt3dadd(311.832, 445.788, 28.419999999999998,  1.500000)

  pt3dadd(314.028, 448.716, 27.93,  1.500000)

}

filament_999[1720] {

  pt3dclear()

  pt3dadd(314.028, 448.716, 27.93,  1.500000)

  pt3dadd(315.492, 452.376, 26.95,  1.500000)

}

filament_999[1721] {

  pt3dclear()

  pt3dadd(315.492, 452.376, 26.95,  1.500000)

  pt3dadd(316.956, 456.036, 26.46,  1.500000)

}

filament_999[1722] {

  pt3dclear()

  pt3dadd(316.956, 456.036, 26.46,  1.500000)

  pt3dadd(317.688, 460.428, 25.97,  1.500000)

}

filament_999[1723] {

  pt3dclear()

  pt3dadd(317.688, 460.428, 25.97,  1.500000)

  pt3dadd(314.76, 462.62399999999997, 24.5,  1.500000)

}

filament_999[1724] {

  pt3dclear()

  pt3dadd(317.688, 460.428, 25.97,  1.500000)

  pt3dadd(314.76, 456.768, 21.56,  1.500000)

}

filament_999[1725] {

  pt3dclear()

  pt3dadd(317.688, 460.428, 25.97,  1.500000)

  pt3dadd(320.616, 464.08799999999997, 25.97,  1.500000)

}

filament_999[1726] {

  pt3dclear()

  pt3dadd(320.616, 464.08799999999997, 25.97,  1.500000)

  pt3dadd(324.276, 467.748, 25.97,  1.500000)

}

filament_999[1727] {

  pt3dclear()

  pt3dadd(324.276, 467.748, 25.97,  1.500000)

  pt3dadd(325.74, 471.408, 25.97,  1.500000)

}

filament_999[1728] {

  pt3dclear()

  pt3dadd(325.74, 471.408, 25.97,  1.500000)

  pt3dadd(322.812, 473.604, 26.95,  1.500000)

}

filament_999[1729] {

  pt3dclear()

  pt3dadd(325.74, 471.408, 25.97,  1.500000)

  pt3dadd(329.4, 472.14, 25.97,  1.500000)

}

filament_999[1730] {

  pt3dclear()

  pt3dadd(314.76, 462.62399999999997, 24.5,  1.500000)

  pt3dadd(314.028, 466.284, 24.5,  1.500000)

}

filament_999[1731] {

  pt3dclear()

  pt3dadd(314.028, 466.284, 24.5,  1.500000)

  pt3dadd(314.76, 470.676, 24.009999999999998,  1.500000)

}

filament_999[1732] {

  pt3dclear()

  pt3dadd(314.76, 470.676, 24.009999999999998,  1.500000)

  pt3dadd(315.492, 474.336, 24.5,  1.500000)

}

filament_999[1733] {

  pt3dclear()

  pt3dadd(314.76, 470.676, 24.009999999999998,  1.500000)

  pt3dadd(314.028, 475.068, 24.009999999999998,  1.500000)

}

filament_999[1734] {

  pt3dclear()

  pt3dadd(314.028, 475.068, 24.009999999999998,  1.500000)

  pt3dadd(311.832, 479.46, 24.009999999999998,  1.500000)

}

filament_999[1735] {

  pt3dclear()

  pt3dadd(311.832, 479.46, 24.009999999999998,  1.500000)

  pt3dadd(311.09999999999997, 484.584, 24.009999999999998,  1.500000)

}

filament_999[1736] {

  pt3dclear()

  pt3dadd(311.09999999999997, 484.584, 24.009999999999998,  1.500000)

  pt3dadd(311.09999999999997, 489.70799999999997, 24.009999999999998,  1.500000)

}

filament_999[1737] {

  pt3dclear()

  pt3dadd(311.09999999999997, 489.70799999999997, 24.009999999999998,  1.500000)

  pt3dadd(306.70799999999997, 490.44, 24.009999999999998,  1.500000)

}

filament_999[1738] {

  pt3dclear()

  pt3dadd(311.09999999999997, 489.70799999999997, 24.009999999999998,  1.500000)

  pt3dadd(311.832, 493.368, 23.52,  1.500000)

}

filament_999[1739] {

  pt3dclear()

  pt3dadd(306.70799999999997, 490.44, 24.009999999999998,  1.500000)

  pt3dadd(303.048, 490.44, 24.009999999999998,  1.500000)

}

filament_999[1740] {

  pt3dclear()

  pt3dadd(303.048, 490.44, 24.009999999999998,  1.500000)

  pt3dadd(300.12, 491.904, 23.52,  1.500000)

}

filament_999[1741] {

  pt3dclear()

  pt3dadd(300.12, 491.904, 23.52,  1.500000)

  pt3dadd(297.192, 489.70799999999997, 23.52,  1.500000)

}

filament_999[1742] {

  pt3dclear()

  pt3dadd(300.12, 491.904, 23.52,  1.500000)

  pt3dadd(300.12, 494.832, 23.52,  1.500000)

}

filament_999[1743] {

  pt3dclear()

  pt3dadd(300.12, 494.832, 23.52,  1.500000)

  pt3dadd(300.12, 498.49199999999996, 23.52,  1.500000)

}

filament_999[1744] {

  pt3dclear()

  pt3dadd(300.12, 498.49199999999996, 23.52,  1.500000)

  pt3dadd(300.852, 502.152, 23.52,  1.500000)

}

filament_999[1745] {

  pt3dclear()

  pt3dadd(300.852, 502.152, 23.52,  1.500000)

  pt3dadd(302.316, 505.812, 23.52,  1.500000)

}

filament_999[1746] {

  pt3dclear()

  pt3dadd(302.316, 505.812, 23.52,  1.500000)

  pt3dadd(304.512, 509.472, 23.52,  1.500000)

}

filament_999[1747] {

  pt3dclear()

  pt3dadd(304.512, 509.472, 23.52,  1.500000)

  pt3dadd(306.70799999999997, 513.132, 23.52,  1.500000)

}

filament_999[1748] {

  pt3dclear()

  pt3dadd(306.70799999999997, 513.132, 23.52,  1.500000)

  pt3dadd(308.17199999999997, 516.792, 24.009999999999998,  1.500000)

}

filament_999[1749] {

  pt3dclear()

  pt3dadd(308.17199999999997, 516.792, 24.009999999999998,  1.500000)

  pt3dadd(308.17199999999997, 520.452, 25.48,  1.500000)

}

filament_999[1750] {

  pt3dclear()

  pt3dadd(308.17199999999997, 520.452, 25.48,  1.500000)

  pt3dadd(307.44, 524.112, 25.97,  1.500000)

}

filament_999[1751] {

  pt3dclear()

  pt3dadd(307.44, 524.112, 25.97,  1.500000)

  pt3dadd(306.70799999999997, 527.7719999999999, 26.46,  1.500000)

}

filament_999[1752] {

  pt3dclear()

  pt3dadd(306.70799999999997, 527.7719999999999, 26.46,  1.500000)

  pt3dadd(306.70799999999997, 532.164, 26.46,  1.500000)

}

filament_999[1753] {

  pt3dclear()

  pt3dadd(306.70799999999997, 532.164, 26.46,  1.500000)

  pt3dadd(304.512, 535.824, 26.46,  1.500000)

}

filament_999[1754] {

  pt3dclear()

  pt3dadd(304.512, 535.824, 26.46,  1.500000)

  pt3dadd(302.316, 538.752, 26.95,  1.500000)

}

filament_999[1755] {

  pt3dclear()

  pt3dadd(302.316, 538.752, 26.95,  1.500000)

  pt3dadd(304.512, 541.68, 27.93,  1.500000)

}

filament_999[1756] {

  pt3dclear()

  pt3dadd(304.512, 541.68, 27.93,  1.500000)

  pt3dadd(307.44, 543.144, 28.91,  1.500000)

}

filament_999[1757] {

  pt3dclear()

  pt3dadd(307.44, 543.144, 28.91,  1.500000)

  pt3dadd(309.63599999999997, 541.68, 31.36,  1.500000)

}

filament_999[1758] {

  pt3dclear()

  pt3dadd(311.832, 493.368, 23.52,  1.500000)

  pt3dadd(315.492, 496.296, 23.52,  1.500000)

}

filament_999[1759] {

  pt3dclear()

  pt3dadd(315.492, 496.296, 23.52,  1.500000)

  pt3dadd(319.152, 497.02799999999996, 23.03,  1.500000)

}

filament_999[1760] {

  pt3dclear()

  pt3dadd(315.492, 496.296, 23.52,  1.500000)

  pt3dadd(317.688, 499.224, 23.52,  1.500000)

}

filament_999[1761] {

  pt3dclear()

  pt3dadd(319.152, 497.02799999999996, 23.03,  1.500000)

  pt3dadd(322.812, 496.296, 23.03,  1.500000)

}

filament_999[1762] {

  pt3dclear()

  pt3dadd(322.812, 496.296, 23.03,  1.500000)

  pt3dadd(325.008, 494.832, 23.03,  1.500000)

}

filament_999[1763] {

  pt3dclear()

  pt3dadd(317.688, 499.224, 23.52,  1.500000)

  pt3dadd(320.616, 501.42, 23.52,  1.500000)

}

filament_999[1764] {

  pt3dclear()

  pt3dadd(320.616, 501.42, 23.52,  1.500000)

  pt3dadd(324.276, 503.616, 23.52,  1.500000)

}

filament_999[1765] {

  pt3dclear()

  pt3dadd(324.276, 503.616, 23.52,  1.500000)

  pt3dadd(327.936, 504.348, 24.5,  1.500000)

}

filament_999[1766] {

  pt3dclear()

  pt3dadd(322.812, 473.604, 26.95,  1.500000)

  pt3dadd(319.884, 475.8, 27.93,  1.500000)

}

filament_999[1767] {

  pt3dclear()

  pt3dadd(319.884, 475.8, 27.93,  1.500000)

  pt3dadd(317.688, 477.996, 29.4,  1.500000)

}

filament_999[1768] {

  pt3dclear()

  pt3dadd(317.688, 477.996, 29.4,  1.500000)

  pt3dadd(316.224, 480.924, 30.38,  1.500000)

}

filament_999[1769] {

  pt3dclear()

  pt3dadd(316.224, 480.924, 30.38,  1.500000)

  pt3dadd(315.492, 483.852, 30.38,  1.500000)

}

filament_999[1770] {

  pt3dclear()

  pt3dadd(315.492, 483.852, 30.38,  1.500000)

  pt3dadd(313.296, 486.78, 30.87,  1.500000)

}

filament_999[1771] {

  pt3dclear()

  pt3dadd(313.296, 486.78, 30.87,  1.500000)

  pt3dadd(311.09999999999997, 489.70799999999997, 31.849999999999998,  1.500000)

}

filament_999[1772] {

  pt3dclear()

  pt3dadd(311.09999999999997, 489.70799999999997, 31.849999999999998,  1.500000)

  pt3dadd(308.17199999999997, 491.17199999999997, 32.339999999999996,  1.500000)

}

filament_999[1773] {

  pt3dclear()

  pt3dadd(308.17199999999997, 491.17199999999997, 32.339999999999996,  1.500000)

  pt3dadd(306.70799999999997, 494.09999999999997, 33.32,  1.500000)

}

filament_999[1774] {

  pt3dclear()

  pt3dadd(306.70799999999997, 494.09999999999997, 33.32,  1.500000)

  pt3dadd(308.17199999999997, 497.76, 33.32,  1.500000)

}

filament_999[1775] {

  pt3dclear()

  pt3dadd(306.70799999999997, 494.09999999999997, 33.32,  1.500000)

  pt3dadd(304.512, 496.296, 33.81,  1.500000)

}

filament_999[1776] {

  pt3dclear()

  pt3dadd(308.17199999999997, 497.76, 33.32,  1.500000)

  pt3dadd(311.09999999999997, 499.956, 33.32,  1.500000)

}

filament_999[1777] {

  pt3dclear()

  pt3dadd(304.512, 496.296, 33.81,  1.500000)

  pt3dadd(301.584, 499.224, 34.3,  1.500000)

}

filament_999[1778] {

  pt3dclear()

  pt3dadd(301.584, 499.224, 34.3,  1.500000)

  pt3dadd(298.656, 502.884, 34.3,  1.500000)

}

filament_999[1779] {

  pt3dclear()

  pt3dadd(298.656, 502.884, 34.3,  1.500000)

  pt3dadd(295.728, 505.812, 34.79,  1.500000)

}

filament_999[1780] {

  pt3dclear()

  pt3dadd(295.728, 505.812, 34.79,  1.500000)

  pt3dadd(292.8, 508.008, 35.769999999999996,  1.500000)

}

filament_999[1781] {

  pt3dclear()

  pt3dadd(292.8, 508.008, 35.769999999999996,  1.500000)

  pt3dadd(289.872, 510.204, 36.75,  1.500000)

}

filament_999[1782] {

  pt3dclear()

  pt3dadd(289.872, 510.204, 36.75,  1.500000)

  pt3dadd(286.944, 512.4, 37.73,  1.500000)

}

filament_999[1783] {

  pt3dclear()

  pt3dadd(286.944, 512.4, 37.73,  1.500000)

  pt3dadd(286.944, 515.328, 40.18,  1.500000)

}

filament_999[1784] {

  pt3dclear()

  pt3dadd(286.944, 515.328, 40.18,  1.500000)

  pt3dadd(288.408, 518.9879999999999, 41.65,  1.500000)

}

filament_999[1785] {

  pt3dclear()

  pt3dadd(288.408, 518.9879999999999, 41.65,  1.500000)

  pt3dadd(290.604, 521.9159999999999, 42.63,  1.500000)

}

filament_999[1786] {

  pt3dclear()

  pt3dadd(290.604, 521.9159999999999, 42.63,  1.500000)

  pt3dadd(294.264, 524.112, 42.63,  1.500000)

}

filament_999[1787] {

  pt3dclear()

  pt3dadd(294.264, 524.112, 42.63,  1.500000)

  pt3dadd(297.924, 526.308, 43.12,  1.500000)

}

filament_999[1788] {

  pt3dclear()

  pt3dadd(297.924, 526.308, 43.12,  1.500000)

  pt3dadd(301.584, 528.504, 43.12,  1.500000)

}

filament_999[1789] {

  pt3dclear()

  pt3dadd(301.584, 528.504, 43.12,  1.500000)

  pt3dadd(305.976, 529.236, 43.61,  1.500000)

}

filament_999[1790] {

  pt3dclear()

  pt3dadd(305.976, 529.236, 43.61,  1.500000)

  pt3dadd(310.368, 529.968, 44.1,  1.500000)

}

filament_999[1791] {

  pt3dclear()

  pt3dadd(310.368, 529.968, 44.1,  1.500000)

  pt3dadd(314.76, 529.968, 44.589999999999996,  1.500000)

}

filament_999[1792] {

  pt3dclear()

  pt3dadd(314.76, 529.968, 44.589999999999996,  1.500000)

  pt3dadd(317.688, 532.164, 45.08,  1.500000)

}

filament_999[1793] {

  pt3dclear()

  pt3dadd(317.688, 532.164, 45.08,  1.500000)

  pt3dadd(319.152, 535.092, 44.589999999999996,  1.500000)

}

filament_999[1794] {

  pt3dclear()

  pt3dadd(319.152, 535.092, 44.589999999999996,  1.500000)

  pt3dadd(317.688, 538.02, 45.57,  1.500000)

}

filament_999[1795] {

  pt3dclear()

  pt3dadd(317.688, 538.02, 45.57,  1.500000)

  pt3dadd(314.028, 538.752, 46.55,  1.500000)

}

filament_999[1796] {

  pt3dclear()

  pt3dadd(314.028, 538.752, 46.55,  1.500000)

  pt3dadd(308.904, 537.288, 46.55,  1.500000)

}

filament_999[1797] {

  pt3dclear()

  pt3dadd(329.4, 472.14, 25.97,  1.500000)

  pt3dadd(333.06, 472.14, 24.99,  1.500000)

}

filament_999[1798] {

  pt3dclear()

  pt3dadd(333.06, 472.14, 24.99,  1.500000)

  pt3dadd(336.71999999999997, 471.408, 24.99,  1.500000)

}

filament_999[1799] {

  pt3dclear()

  pt3dadd(333.06, 472.14, 24.99,  1.500000)

  pt3dadd(336.71999999999997, 475.8, 25.48,  1.500000)

}

filament_999[1800] {

  pt3dclear()

  pt3dadd(336.71999999999997, 471.408, 24.99,  1.500000)

  pt3dadd(341.11199999999997, 471.408, 24.5,  1.500000)

}

filament_999[1801] {

  pt3dclear()

  pt3dadd(341.11199999999997, 471.408, 24.5,  1.500000)

  pt3dadd(345.504, 472.872, 24.009999999999998,  1.500000)

}

filament_999[1802] {

  pt3dclear()

  pt3dadd(345.504, 472.872, 24.009999999999998,  1.500000)

  pt3dadd(350.628, 474.336, 24.009999999999998,  1.500000)

}

filament_999[1803] {

  pt3dclear()

  pt3dadd(350.628, 474.336, 24.009999999999998,  1.500000)

  pt3dadd(355.752, 475.068, 23.52,  1.500000)

}

filament_999[1804] {

  pt3dclear()

  pt3dadd(319.884, 335.256, 15.19,  1.500000)

  pt3dadd(322.812, 336.71999999999997, 12.74,  1.500000)

}

filament_999[1805] {

  pt3dclear()

  pt3dadd(322.812, 336.71999999999997, 12.74,  1.500000)

  pt3dadd(326.472, 338.916, 11.27,  1.500000)

}

filament_999[1806] {

  pt3dclear()

  pt3dadd(326.472, 338.916, 11.27,  1.500000)

  pt3dadd(330.864, 340.38, 10.29,  1.500000)

}

filament_999[1807] {

  pt3dclear()

  pt3dadd(330.864, 340.38, 10.29,  1.500000)

  pt3dadd(334.524, 341.844, 9.8,  1.500000)

}

filament_999[1808] {

  pt3dclear()

  pt3dadd(334.524, 341.844, 9.8,  1.500000)

  pt3dadd(338.18399999999997, 344.04, 9.31,  1.500000)

}

filament_999[1809] {

  pt3dclear()

  pt3dadd(338.18399999999997, 344.04, 9.31,  1.500000)

  pt3dadd(342.57599999999996, 346.968, 8.82,  1.500000)

}

filament_999[1810] {

  pt3dclear()

  pt3dadd(342.57599999999996, 346.968, 8.82,  1.500000)

  pt3dadd(347.7, 348.432, 8.33,  1.500000)

}

filament_999[1811] {

  pt3dclear()

  pt3dadd(347.7, 348.432, 8.33,  1.500000)

  pt3dadd(352.824, 349.164, 7.84,  1.500000)

}

filament_999[1812] {

  pt3dclear()

  pt3dadd(352.824, 349.164, 7.84,  1.500000)

  pt3dadd(357.948, 350.628, 7.35,  1.500000)

}

filament_999[1813] {

  pt3dclear()

  pt3dadd(357.948, 350.628, 7.35,  1.500000)

  pt3dadd(362.34, 352.092, 6.859999999999999,  1.500000)

}

filament_999[1814] {

  pt3dclear()

  pt3dadd(362.34, 352.092, 6.859999999999999,  1.500000)

  pt3dadd(364.536, 355.02, 5.88,  1.500000)

}

filament_999[1815] {

  pt3dclear()

  pt3dadd(364.536, 355.02, 5.88,  1.500000)

  pt3dadd(365.268, 357.948, 5.88,  1.500000)

}

filament_999[1816] {

  pt3dclear()

  pt3dadd(288.408, 424.56, 33.81,  1.500000)

  pt3dadd(282.552, 426.024, 34.79,  1.500000)

}

filament_999[1817] {

  pt3dclear()

  pt3dadd(282.552, 426.024, 34.79,  1.500000)

  pt3dadd(276.69599999999997, 427.488, 38.22,  1.500000)

}

filament_999[1818] {

  pt3dclear()

  pt3dadd(314.76, 456.768, 21.56,  1.500000)

  pt3dadd(312.564, 451.644, 21.07,  1.500000)

}

filament_999[1819] {

  pt3dclear()

  pt3dadd(312.564, 451.644, 21.07,  1.500000)

  pt3dadd(310.368, 446.52, 20.58,  1.500000)

}

filament_999[1820] {

  pt3dclear()

  pt3dadd(312.564, 451.644, 21.07,  1.500000)

  pt3dadd(316.224, 454.572, 20.09,  1.500000)

}

filament_999[1821] {

  pt3dclear()

  pt3dadd(310.368, 446.52, 20.58,  1.500000)

  pt3dadd(308.17199999999997, 441.396, 20.58,  1.500000)

}

filament_999[1822] {

  pt3dclear()

  pt3dadd(308.17199999999997, 441.396, 20.58,  1.500000)

  pt3dadd(305.976, 436.272, 20.09,  1.500000)

}

filament_999[1823] {

  pt3dclear()

  pt3dadd(305.976, 436.272, 20.09,  1.500000)

  pt3dadd(303.78, 431.14799999999997, 20.09,  1.500000)

}

filament_999[1824] {

  pt3dclear()

  pt3dadd(303.78, 431.14799999999997, 20.09,  1.500000)

  pt3dadd(303.78, 424.56, 19.6,  1.500000)

}

filament_999[1825] {

  pt3dclear()

  pt3dadd(303.78, 424.56, 19.6,  1.500000)

  pt3dadd(304.512, 417.972, 19.6,  1.500000)

}

filament_999[1826] {

  pt3dclear()

  pt3dadd(303.78, 424.56, 19.6,  1.500000)

  pt3dadd(306.70799999999997, 426.756, 19.11,  1.500000)

}

filament_999[1827] {

  pt3dclear()

  pt3dadd(304.512, 417.972, 19.6,  1.500000)

  pt3dadd(305.24399999999997, 414.312, 19.11,  1.500000)

}

filament_999[1828] {

  pt3dclear()

  pt3dadd(304.512, 417.972, 19.6,  1.500000)

  pt3dadd(300.852, 420.9, 21.07,  1.500000)

}

filament_999[1829] {

  pt3dclear()

  pt3dadd(305.24399999999997, 414.312, 19.11,  1.500000)

  pt3dadd(303.78, 408.456, 19.11,  1.500000)

}

filament_999[1830] {

  pt3dclear()

  pt3dadd(305.24399999999997, 414.312, 19.11,  1.500000)

  pt3dadd(308.904, 414.312, 17.64,  1.500000)

}

filament_999[1831] {

  pt3dclear()

  pt3dadd(303.78, 408.456, 19.11,  1.500000)

  pt3dadd(301.584, 402.59999999999997, 19.11,  1.500000)

}

filament_999[1832] {

  pt3dclear()

  pt3dadd(301.584, 402.59999999999997, 19.11,  1.500000)

  pt3dadd(300.12, 396.012, 19.11,  1.500000)

}

filament_999[1833] {

  pt3dclear()

  pt3dadd(301.584, 402.59999999999997, 19.11,  1.500000)

  pt3dadd(306.70799999999997, 404.06399999999996, 17.64,  1.500000)

}

filament_999[1834] {

  pt3dclear()

  pt3dadd(300.12, 396.012, 19.11,  1.500000)

  pt3dadd(300.12, 390.888, 18.62,  1.500000)

}

filament_999[1835] {

  pt3dclear()

  pt3dadd(300.12, 390.888, 18.62,  1.500000)

  pt3dadd(297.924, 385.764, 18.62,  1.500000)

}

filament_999[1836] {

  pt3dclear()

  pt3dadd(297.924, 385.764, 18.62,  1.500000)

  pt3dadd(292.068, 384.3, 18.13,  1.500000)

}

filament_999[1837] {

  pt3dclear()

  pt3dadd(292.068, 384.3, 18.13,  1.500000)

  pt3dadd(288.408, 386.496, 19.11,  1.500000)

}

filament_999[1838] {

  pt3dclear()

  pt3dadd(292.068, 384.3, 18.13,  1.500000)

  pt3dadd(287.676, 381.372, 18.13,  1.500000)

}

filament_999[1839] {

  pt3dclear()

  pt3dadd(288.408, 386.496, 19.11,  1.500000)

  pt3dadd(287.676, 390.888, 17.64,  1.500000)

}

filament_999[1840] {

  pt3dclear()

  pt3dadd(287.676, 390.888, 17.64,  1.500000)

  pt3dadd(285.48, 395.28, 19.6,  1.500000)

}

filament_999[1841] {

  pt3dclear()

  pt3dadd(287.676, 381.372, 18.13,  1.500000)

  pt3dadd(284.748, 377.712, 19.11,  1.500000)

}

filament_999[1842] {

  pt3dclear()

  pt3dadd(284.748, 377.712, 19.11,  1.500000)

  pt3dadd(281.82, 374.784, 19.6,  1.500000)

}

filament_999[1843] {

  pt3dclear()

  pt3dadd(281.82, 374.784, 19.6,  1.500000)

  pt3dadd(280.356, 371.12399999999997, 20.58,  1.500000)

}

filament_999[1844] {

  pt3dclear()

  pt3dadd(280.356, 371.12399999999997, 20.58,  1.500000)

  pt3dadd(279.62399999999997, 366.73199999999997, 21.07,  1.500000)

}

filament_999[1845] {

  pt3dclear()

  pt3dadd(279.62399999999997, 366.73199999999997, 21.07,  1.500000)

  pt3dadd(279.62399999999997, 361.608, 20.58,  1.500000)

}

filament_999[1846] {

  pt3dclear()

  pt3dadd(306.70799999999997, 404.06399999999996, 17.64,  1.500000)

  pt3dadd(311.832, 404.796, 17.15,  1.500000)

}

filament_999[1847] {

  pt3dclear()

  pt3dadd(311.832, 404.796, 17.15,  1.500000)

  pt3dadd(316.224, 406.992, 16.169999999999998,  1.500000)

}

filament_999[1848] {

  pt3dclear()

  pt3dadd(316.224, 406.992, 16.169999999999998,  1.500000)

  pt3dadd(320.616, 409.188, 14.7,  1.500000)

}

filament_999[1849] {

  pt3dclear()

  pt3dadd(320.616, 409.188, 14.7,  1.500000)

  pt3dadd(325.74, 410.652, 14.209999999999999,  1.500000)

}

filament_999[1850] {

  pt3dclear()

  pt3dadd(325.74, 410.652, 14.209999999999999,  1.500000)

  pt3dadd(328.668, 412.848, 13.23,  1.500000)

}

filament_999[1851] {

  pt3dclear()

  pt3dadd(316.224, 454.572, 20.09,  1.500000)

  pt3dadd(319.884, 456.768, 19.6,  1.500000)

}

filament_999[1852] {

  pt3dclear()

  pt3dadd(319.884, 456.768, 19.6,  1.500000)

  pt3dadd(324.276, 458.23199999999997, 19.6,  1.500000)

}

filament_999[1853] {

  pt3dclear()

  pt3dadd(324.276, 458.23199999999997, 19.6,  1.500000)

  pt3dadd(329.4, 459.69599999999997, 18.13,  1.500000)

}

filament_999[1854] {

  pt3dclear()

  pt3dadd(329.4, 459.69599999999997, 18.13,  1.500000)

  pt3dadd(334.524, 460.428, 17.15,  1.500000)

}

filament_999[1855] {

  pt3dclear()

  pt3dadd(334.524, 460.428, 17.15,  1.500000)

  pt3dadd(335.256, 464.08799999999997, 16.66,  1.500000)

}

filament_999[1856] {

  pt3dclear()

  pt3dadd(334.524, 460.428, 17.15,  1.500000)

  pt3dadd(337.452, 460.428, 16.66,  1.500000)

}

filament_999[1857] {

  pt3dclear()

  pt3dadd(335.256, 464.08799999999997, 16.66,  1.500000)

  pt3dadd(336.71999999999997, 467.748, 16.169999999999998,  1.500000)

}

filament_999[1858] {

  pt3dclear()

  pt3dadd(336.71999999999997, 467.748, 16.169999999999998,  1.500000)

  pt3dadd(340.38, 469.212, 15.19,  1.500000)

}

filament_999[1859] {

  pt3dclear()

  pt3dadd(336.71999999999997, 467.748, 16.169999999999998,  1.500000)

  pt3dadd(334.524, 471.408, 15.19,  1.500000)

}

filament_999[1860] {

  pt3dclear()

  pt3dadd(334.524, 471.408, 15.19,  1.500000)

  pt3dadd(333.792, 477.996, 15.19,  1.500000)

}

filament_999[1861] {

  pt3dclear()

  pt3dadd(337.452, 460.428, 16.66,  1.500000)

  pt3dadd(341.11199999999997, 459.69599999999997, 15.68,  1.500000)

}

filament_999[1862] {

  pt3dclear()

  pt3dadd(341.11199999999997, 459.69599999999997, 15.68,  1.500000)

  pt3dadd(344.772, 459.69599999999997, 15.19,  1.500000)

}

filament_999[1863] {

  pt3dclear()

  pt3dadd(344.772, 459.69599999999997, 15.19,  1.500000)

  pt3dadd(348.432, 459.69599999999997, 14.209999999999999,  1.500000)

}

filament_999[1864] {

  pt3dclear()

  pt3dadd(348.432, 459.69599999999997, 14.209999999999999,  1.500000)

  pt3dadd(352.092, 459.69599999999997, 12.74,  1.500000)

}

filament_999[1865] {

  pt3dclear()

  pt3dadd(352.092, 459.69599999999997, 12.74,  1.500000)

  pt3dadd(355.752, 459.69599999999997, 12.25,  1.500000)

}

filament_999[1866] {

  pt3dclear()

  pt3dadd(355.752, 459.69599999999997, 12.25,  1.500000)

  pt3dadd(359.412, 459.69599999999997, 11.27,  1.500000)

}

filament_999[1867] {

  pt3dclear()

  pt3dadd(359.412, 459.69599999999997, 11.27,  1.500000)

  pt3dadd(363.072, 459.69599999999997, 10.78,  1.500000)

}

filament_999[1868] {

  pt3dclear()

  pt3dadd(363.072, 459.69599999999997, 10.78,  1.500000)

  pt3dadd(366.73199999999997, 459.69599999999997, 10.29,  1.500000)

}

filament_999[1869] {

  pt3dclear()

  pt3dadd(366.73199999999997, 459.69599999999997, 10.29,  1.500000)

  pt3dadd(370.392, 458.964, 9.31,  1.500000)

}

filament_999[1870] {

  pt3dclear()

  pt3dadd(370.392, 458.964, 9.31,  1.500000)

  pt3dadd(374.05199999999996, 458.23199999999997, 8.82,  1.500000)

}

filament_999[1871] {

  pt3dclear()

  pt3dadd(374.05199999999996, 458.23199999999997, 8.82,  1.500000)

  pt3dadd(378.444, 457.5, 8.33,  1.500000)

}

filament_999[1872] {

  pt3dclear()

  pt3dadd(378.444, 457.5, 8.33,  1.500000)

  pt3dadd(382.836, 456.768, 7.84,  1.500000)

}

filament_999[1873] {

  pt3dclear()

  pt3dadd(382.836, 456.768, 7.84,  1.500000)

  pt3dadd(385.032, 454.572, 7.84,  1.500000)

}

filament_999[1874] {

  pt3dclear()

  pt3dadd(382.836, 456.768, 7.84,  1.500000)

  pt3dadd(385.764, 460.428, 7.84,  1.500000)

}

filament_999[1875] {

  pt3dclear()

  pt3dadd(385.032, 454.572, 7.84,  1.500000)

  pt3dadd(387.228, 451.644, 7.84,  1.500000)

}

filament_999[1876] {

  pt3dclear()

  pt3dadd(387.228, 451.644, 7.84,  1.500000)

  pt3dadd(389.424, 447.984, 7.84,  1.500000)

}

filament_999[1877] {

  pt3dclear()

  pt3dadd(389.424, 447.984, 7.84,  1.500000)

  pt3dadd(391.62, 444.324, 7.35,  1.500000)

}

filament_999[1878] {

  pt3dclear()

  pt3dadd(391.62, 444.324, 7.35,  1.500000)

  pt3dadd(393.816, 440.664, 6.859999999999999,  1.500000)

}

filament_999[1879] {

  pt3dclear()

  pt3dadd(393.816, 440.664, 6.859999999999999,  1.500000)

  pt3dadd(394.548, 437.736, 5.88,  1.500000)

}

filament_999[1880] {

  pt3dclear()

  pt3dadd(394.548, 437.736, 5.88,  1.500000)

  pt3dadd(400.404, 437.736, 5.39,  1.500000)

}

filament_999[1881] {

  pt3dclear()

  pt3dadd(394.548, 437.736, 5.88,  1.500000)

  pt3dadd(391.62, 434.808, 8.82,  1.500000)

}

filament_999[1882] {

  pt3dclear()

  pt3dadd(394.548, 437.736, 5.88,  1.500000)

  pt3dadd(398.94, 436.272, 5.88,  1.500000)

}

filament_999[1883] {

  pt3dclear()

  pt3dadd(398.94, 436.272, 5.88,  1.500000)

  pt3dadd(402.59999999999997, 434.808, 5.39,  1.500000)

}

filament_999[1884] {

  pt3dclear()

  pt3dadd(402.59999999999997, 434.808, 5.39,  1.500000)

  pt3dadd(406.992, 434.808, 5.39,  1.500000)

}

filament_999[1885] {

  pt3dclear()

  pt3dadd(406.992, 434.808, 5.39,  1.500000)

  pt3dadd(409.92, 436.272, 5.39,  1.500000)

}

filament_999[1886] {

  pt3dclear()

  pt3dadd(409.92, 436.272, 5.39,  1.500000)

  pt3dadd(412.116, 439.2, 5.39,  1.500000)

}

filament_999[1887] {

  pt3dclear()

  pt3dadd(412.116, 439.2, 5.39,  1.500000)

  pt3dadd(412.116, 442.86, 5.39,  1.500000)

}

filament_999[1888] {

  pt3dclear()

  pt3dadd(412.116, 442.86, 5.39,  1.500000)

  pt3dadd(412.116, 446.52, 5.39,  1.500000)

}

filament_999[1889] {

  pt3dclear()

  pt3dadd(412.116, 446.52, 5.39,  1.500000)

  pt3dadd(412.116, 450.18, 5.39,  1.500000)

}

filament_999[1890] {

  pt3dclear()

  pt3dadd(412.116, 450.18, 5.39,  1.500000)

  pt3dadd(413.58, 453.84, 5.39,  1.500000)

}

filament_999[1891] {

  pt3dclear()

  pt3dadd(413.58, 453.84, 5.39,  1.500000)

  pt3dadd(415.044, 458.23199999999997, 5.39,  1.500000)

}

filament_999[1892] {

  pt3dclear()

  pt3dadd(415.044, 458.23199999999997, 5.39,  1.500000)

  pt3dadd(412.848, 461.15999999999997, 6.37,  1.500000)

}

filament_999[1893] {

  pt3dclear()

  pt3dadd(412.848, 461.15999999999997, 6.37,  1.500000)

  pt3dadd(409.92, 463.356, 6.859999999999999,  1.500000)

}

filament_999[1894] {

  pt3dclear()

  pt3dadd(409.92, 463.356, 6.859999999999999,  1.500000)

  pt3dadd(406.26, 464.82, 7.35,  1.500000)

}

filament_999[1895] {

  pt3dclear()

  pt3dadd(406.26, 464.82, 7.35,  1.500000)

  pt3dadd(402.59999999999997, 464.82, 7.84,  1.500000)

}

filament_999[1896] {

  pt3dclear()

  pt3dadd(402.59999999999997, 464.82, 7.84,  1.500000)

  pt3dadd(398.94, 464.82, 8.33,  1.500000)

}

filament_999[1897] {

  pt3dclear()

  pt3dadd(398.94, 464.82, 8.33,  1.500000)

  pt3dadd(395.28, 464.08799999999997, 8.33,  1.500000)

}

filament_999[1898] {

  pt3dclear()

  pt3dadd(395.28, 464.08799999999997, 8.33,  1.500000)

  pt3dadd(391.62, 464.08799999999997, 7.84,  1.500000)

}

filament_999[1899] {

  pt3dclear()

  pt3dadd(391.62, 464.08799999999997, 7.84,  1.500000)

  pt3dadd(387.96, 464.82, 7.84,  1.500000)

}

filament_999[1900] {

  pt3dclear()

  pt3dadd(387.96, 464.82, 7.84,  1.500000)

  pt3dadd(384.3, 466.284, 7.84,  1.500000)

}

filament_999[1901] {

  pt3dclear()

  pt3dadd(384.3, 466.284, 7.84,  1.500000)

  pt3dadd(382.104, 469.944, 7.35,  1.500000)

}

filament_999[1902] {

  pt3dclear()

  pt3dadd(382.104, 469.944, 7.35,  1.500000)

  pt3dadd(379.908, 472.872, 7.35,  1.500000)

}

filament_999[1903] {

  pt3dclear()

  pt3dadd(379.908, 472.872, 7.35,  1.500000)

  pt3dadd(377.712, 476.532, 7.35,  1.500000)

}

filament_999[1904] {

  pt3dclear()

  pt3dadd(377.712, 476.532, 7.35,  1.500000)

  pt3dadd(375.516, 480.192, 7.84,  1.500000)

}

filament_999[1905] {

  pt3dclear()

  pt3dadd(375.516, 480.192, 7.84,  1.500000)

  pt3dadd(374.784, 483.12, 8.82,  1.500000)

}

filament_999[1906] {

  pt3dclear()

  pt3dadd(374.784, 483.12, 8.82,  1.500000)

  pt3dadd(374.784, 486.048, 9.8,  1.500000)

}

filament_999[1907] {

  pt3dclear()

  pt3dadd(374.784, 486.048, 9.8,  1.500000)

  pt3dadd(377.712, 487.512, 10.29,  1.500000)

}

filament_999[1908] {

  pt3dclear()

  pt3dadd(374.784, 486.048, 9.8,  1.500000)

  pt3dadd(372.58799999999997, 488.24399999999997, 12.25,  1.500000)

}

filament_999[1909] {

  pt3dclear()

  pt3dadd(377.712, 487.512, 10.29,  1.500000)

  pt3dadd(382.104, 488.24399999999997, 10.78,  1.500000)

}

filament_999[1910] {

  pt3dclear()

  pt3dadd(382.104, 488.24399999999997, 10.78,  1.500000)

  pt3dadd(386.496, 487.512, 10.29,  1.500000)

}

filament_999[1911] {

  pt3dclear()

  pt3dadd(386.496, 487.512, 10.29,  1.500000)

  pt3dadd(390.888, 486.048, 10.78,  1.500000)

}

filament_999[1912] {

  pt3dclear()

  pt3dadd(390.888, 486.048, 10.78,  1.500000)

  pt3dadd(394.548, 484.584, 10.78,  1.500000)

}

filament_999[1913] {

  pt3dclear()

  pt3dadd(394.548, 484.584, 10.78,  1.500000)

  pt3dadd(398.94, 484.584, 11.27,  1.500000)

}

filament_999[1914] {

  pt3dclear()

  pt3dadd(398.94, 484.584, 11.27,  1.500000)

  pt3dadd(403.332, 482.388, 11.76,  1.500000)

}

filament_999[1915] {

  pt3dclear()

  pt3dadd(403.332, 482.388, 11.76,  1.500000)

  pt3dadd(403.332, 477.996, 11.27,  1.500000)

}

filament_999[1916] {

  pt3dclear()

  pt3dadd(403.332, 482.388, 11.76,  1.500000)

  pt3dadd(406.26, 481.656, 13.23,  1.500000)

}

filament_999[1917] {

  pt3dclear()

  pt3dadd(406.26, 481.656, 13.23,  1.500000)

  pt3dadd(410.652, 480.924, 14.7,  1.500000)

}

filament_999[1918] {

  pt3dclear()

  pt3dadd(410.652, 480.924, 14.7,  1.500000)

  pt3dadd(415.044, 480.924, 15.19,  1.500000)

}

filament_999[1919] {

  pt3dclear()

  pt3dadd(415.044, 480.924, 15.19,  1.500000)

  pt3dadd(417.24, 476.532, 17.15,  1.500000)

}

filament_999[1920] {

  pt3dclear()

  pt3dadd(415.044, 480.924, 15.19,  1.500000)

  pt3dadd(418.704, 482.388, 16.169999999999998,  1.500000)

}

filament_999[1921] {

  pt3dclear()

  pt3dadd(418.704, 482.388, 16.169999999999998,  1.500000)

  pt3dadd(423.096, 483.12, 17.64,  1.500000)

}

filament_999[1922] {

  pt3dclear()

  pt3dadd(385.764, 460.428, 7.84,  1.500000)

  pt3dadd(387.96, 463.356, 7.84,  1.500000)

}

filament_999[1923] {

  pt3dclear()

  pt3dadd(387.96, 463.356, 7.84,  1.500000)

  pt3dadd(390.156, 467.748, 7.84,  1.500000)

}

filament_999[1924] {

  pt3dclear()

  pt3dadd(390.156, 467.748, 7.84,  1.500000)

  pt3dadd(390.888, 470.676, 7.84,  1.500000)

}

filament_999[1925] {

  pt3dclear()

  pt3dadd(390.888, 470.676, 7.84,  1.500000)

  pt3dadd(389.424, 473.604, 11.27,  1.500000)

}

filament_999[1926] {

  pt3dclear()

  pt3dadd(391.62, 434.808, 8.82,  1.500000)

  pt3dadd(389.424, 431.14799999999997, 8.82,  1.500000)

}

filament_999[1927] {

  pt3dclear()

  pt3dadd(389.424, 431.14799999999997, 8.82,  1.500000)

  pt3dadd(388.692, 426.756, 8.82,  1.500000)

}

filament_999[1928] {

  pt3dclear()

  pt3dadd(388.692, 426.756, 8.82,  1.500000)

  pt3dadd(388.692, 422.364, 8.82,  1.500000)

}

filament_999[1929] {

  pt3dclear()

  pt3dadd(388.692, 422.364, 8.82,  1.500000)

  pt3dadd(389.424, 417.24, 8.82,  1.500000)

}

filament_999[1930] {

  pt3dclear()

  pt3dadd(372.58799999999997, 488.24399999999997, 12.25,  1.500000)

  pt3dadd(367.464, 489.70799999999997, 13.23,  1.500000)

}

filament_999[1931] {

  pt3dclear()

  pt3dadd(367.464, 489.70799999999997, 13.23,  1.500000)

  pt3dadd(363.072, 491.904, 13.719999999999999,  1.500000)

}

filament_999[1932] {

  pt3dclear()

  pt3dadd(327.936, 504.348, 24.5,  1.500000)

  pt3dadd(331.596, 503.616, 26.46,  1.500000)

}

filament_999[1933] {

  pt3dclear()

  pt3dadd(257.664, 418.704, 42.14,  1.500000)

  pt3dadd(263.52, 419.436, 40.18,  1.500000)

}

filament_999[1934] {

  pt3dclear()

  pt3dadd(263.52, 419.436, 40.18,  1.500000)

  pt3dadd(270.108, 416.508, 38.71,  1.500000)

}

filament_999[1935] {

  pt3dclear()

  pt3dadd(263.52, 419.436, 40.18,  1.500000)

  pt3dadd(262.056, 415.776, 41.65,  1.500000)

}

filament_999[1936] {

  pt3dclear()

  pt3dadd(263.52, 419.436, 40.18,  1.500000)

  pt3dadd(266.448, 420.168, 42.14,  1.500000)

}

filament_999[1937] {

  pt3dclear()

  pt3dadd(270.108, 416.508, 38.71,  1.500000)

  pt3dadd(275.23199999999997, 412.116, 37.24,  1.500000)

}

filament_999[1938] {

  pt3dclear()

  pt3dadd(275.23199999999997, 412.116, 37.24,  1.500000)

  pt3dadd(279.62399999999997, 406.26, 36.26,  1.500000)

}

filament_999[1939] {

  pt3dclear()

  pt3dadd(275.23199999999997, 412.116, 37.24,  1.500000)

  pt3dadd(267.912, 408.456, 35.28,  1.500000)

}

filament_999[1940] {

  pt3dclear()

  pt3dadd(279.62399999999997, 406.26, 36.26,  1.500000)

  pt3dadd(284.016, 401.13599999999997, 34.79,  1.500000)

}

filament_999[1941] {

  pt3dclear()

  pt3dadd(284.016, 401.13599999999997, 34.79,  1.500000)

  pt3dadd(286.944, 395.28, 33.81,  1.500000)

}

filament_999[1942] {

  pt3dclear()

  pt3dadd(286.944, 395.28, 33.81,  1.500000)

  pt3dadd(290.604, 387.228, 33.32,  1.500000)

}

filament_999[1943] {

  pt3dclear()

  pt3dadd(290.604, 387.228, 33.32,  1.500000)

  pt3dadd(297.192, 384.3, 32.339999999999996,  1.500000)

}

filament_999[1944] {

  pt3dclear()

  pt3dadd(297.192, 384.3, 32.339999999999996,  1.500000)

  pt3dadd(302.316, 384.3, 31.849999999999998,  1.500000)

}

filament_999[1945] {

  pt3dclear()

  pt3dadd(302.316, 384.3, 31.849999999999998,  1.500000)

  pt3dadd(307.44, 386.496, 31.849999999999998,  1.500000)

}

filament_999[1946] {

  pt3dclear()

  pt3dadd(302.316, 384.3, 31.849999999999998,  1.500000)

  pt3dadd(302.316, 380.64, 32.339999999999996,  1.500000)

}

filament_999[1947] {

  pt3dclear()

  pt3dadd(307.44, 386.496, 31.849999999999998,  1.500000)

  pt3dadd(311.832, 388.692, 31.36,  1.500000)

}

filament_999[1948] {

  pt3dclear()

  pt3dadd(311.832, 388.692, 31.36,  1.500000)

  pt3dadd(315.492, 392.352, 30.87,  1.500000)

}

filament_999[1949] {

  pt3dclear()

  pt3dadd(311.832, 388.692, 31.36,  1.500000)

  pt3dadd(315.492, 387.228, 29.89,  1.500000)

}

filament_999[1950] {

  pt3dclear()

  pt3dadd(315.492, 392.352, 30.87,  1.500000)

  pt3dadd(318.42, 398.20799999999997, 30.38,  1.500000)

}

filament_999[1951] {

  pt3dclear()

  pt3dadd(318.42, 398.20799999999997, 30.38,  1.500000)

  pt3dadd(320.616, 404.06399999999996, 29.89,  1.500000)

}

filament_999[1952] {

  pt3dclear()

  pt3dadd(320.616, 404.06399999999996, 29.89,  1.500000)

  pt3dadd(322.08, 409.92, 30.38,  1.500000)

}

filament_999[1953] {

  pt3dclear()

  pt3dadd(322.08, 409.92, 30.38,  1.500000)

  pt3dadd(322.812, 415.776, 30.38,  1.500000)

}

filament_999[1954] {

  pt3dclear()

  pt3dadd(322.812, 415.776, 30.38,  1.500000)

  pt3dadd(324.276, 421.632, 30.38,  1.500000)

}

filament_999[1955] {

  pt3dclear()

  pt3dadd(324.276, 421.632, 30.38,  1.500000)

  pt3dadd(325.008, 425.292, 30.38,  1.500000)

}

filament_999[1956] {

  pt3dclear()

  pt3dadd(325.008, 425.292, 30.38,  1.500000)

  pt3dadd(324.276, 429.68399999999997, 30.38,  1.500000)

}

filament_999[1957] {

  pt3dclear()

  pt3dadd(324.276, 429.68399999999997, 30.38,  1.500000)

  pt3dadd(322.812, 434.07599999999996, 30.87,  1.500000)

}

filament_999[1958] {

  pt3dclear()

  pt3dadd(322.812, 434.07599999999996, 30.87,  1.500000)

  pt3dadd(327.204, 437.736, 30.87,  1.500000)

}

filament_999[1959] {

  pt3dclear()

  pt3dadd(327.204, 437.736, 30.87,  1.500000)

  pt3dadd(327.204, 442.128, 30.87,  1.500000)

}

filament_999[1960] {

  pt3dclear()

  pt3dadd(327.204, 442.128, 30.87,  1.500000)

  pt3dadd(325.74, 447.252, 30.87,  1.500000)

}

filament_999[1961] {

  pt3dclear()

  pt3dadd(325.74, 447.252, 30.87,  1.500000)

  pt3dadd(325.74, 451.644, 30.38,  1.500000)

}

filament_999[1962] {

  pt3dclear()

  pt3dadd(325.74, 451.644, 30.38,  1.500000)

  pt3dadd(330.132, 453.84, 30.38,  1.500000)

}

filament_999[1963] {

  pt3dclear()

  pt3dadd(330.132, 453.84, 30.38,  1.500000)

  pt3dadd(331.596, 458.23199999999997, 30.38,  1.500000)

}

filament_999[1964] {

  pt3dclear()

  pt3dadd(331.596, 458.23199999999997, 30.38,  1.500000)

  pt3dadd(333.792, 458.23199999999997, 34.3,  1.500000)

}

filament_999[1965] {

  pt3dclear()

  pt3dadd(331.596, 458.23199999999997, 30.38,  1.500000)

  pt3dadd(331.596, 463.356, 30.87,  1.500000)

}

filament_999[1966] {

  pt3dclear()

  pt3dadd(331.596, 463.356, 30.87,  1.500000)

  pt3dadd(331.596, 467.748, 31.36,  1.500000)

}

filament_999[1967] {

  pt3dclear()

  pt3dadd(331.596, 467.748, 31.36,  1.500000)

  pt3dadd(332.328, 472.872, 31.36,  1.500000)

}

filament_999[1968] {

  pt3dclear()

  pt3dadd(332.328, 472.872, 31.36,  1.500000)

  pt3dadd(332.328, 477.996, 31.849999999999998,  1.500000)

}

filament_999[1969] {

  pt3dclear()

  pt3dadd(332.328, 477.996, 31.849999999999998,  1.500000)

  pt3dadd(330.864, 483.12, 32.339999999999996,  1.500000)

}

filament_999[1970] {

  pt3dclear()

  pt3dadd(330.864, 483.12, 32.339999999999996,  1.500000)

  pt3dadd(331.596, 488.24399999999997, 32.339999999999996,  1.500000)

}

filament_999[1971] {

  pt3dclear()

  pt3dadd(331.596, 488.24399999999997, 32.339999999999996,  1.500000)

  pt3dadd(330.864, 492.63599999999997, 32.339999999999996,  1.500000)

}

filament_999[1972] {

  pt3dclear()

  pt3dadd(330.864, 492.63599999999997, 32.339999999999996,  1.500000)

  pt3dadd(331.596, 497.76, 32.83,  1.500000)

}

filament_999[1973] {

  pt3dclear()

  pt3dadd(331.596, 497.76, 32.83,  1.500000)

  pt3dadd(332.328, 502.884, 32.83,  1.500000)

}

filament_999[1974] {

  pt3dclear()

  pt3dadd(332.328, 502.884, 32.83,  1.500000)

  pt3dadd(332.328, 507.276, 33.32,  1.500000)

}

filament_999[1975] {

  pt3dclear()

  pt3dadd(332.328, 507.276, 33.32,  1.500000)

  pt3dadd(332.328, 511.668, 33.32,  1.500000)

}

filament_999[1976] {

  pt3dclear()

  pt3dadd(332.328, 511.668, 33.32,  1.500000)

  pt3dadd(333.06, 516.06, 32.83,  1.500000)

}

filament_999[1977] {

  pt3dclear()

  pt3dadd(333.06, 516.06, 32.83,  1.500000)

  pt3dadd(333.06, 520.452, 33.32,  1.500000)

}

filament_999[1978] {

  pt3dclear()

  pt3dadd(333.06, 520.452, 33.32,  1.500000)

  pt3dadd(330.132, 522.648, 31.36,  1.500000)

}

filament_999[1979] {

  pt3dclear()

  pt3dadd(330.132, 522.648, 31.36,  1.500000)

  pt3dadd(327.936, 526.308, 30.87,  1.500000)

}

filament_999[1980] {

  pt3dclear()

  pt3dadd(327.936, 526.308, 30.87,  1.500000)

  pt3dadd(327.936, 529.968, 29.89,  1.500000)

}

filament_999[1981] {

  pt3dclear()

  pt3dadd(327.936, 529.968, 29.89,  1.500000)

  pt3dadd(327.936, 532.164, 27.93,  1.500000)

}

filament_999[1982] {

  pt3dclear()

  pt3dadd(315.492, 387.228, 29.89,  1.500000)

  pt3dadd(319.884, 386.496, 28.91,  1.500000)

}

filament_999[1983] {

  pt3dclear()

  pt3dadd(319.884, 386.496, 28.91,  1.500000)

  pt3dadd(322.08, 382.104, 28.419999999999998,  1.500000)

}

filament_999[1984] {

  pt3dclear()

  pt3dadd(319.884, 386.496, 28.91,  1.500000)

  pt3dadd(322.08, 388.692, 27.439999999999998,  1.500000)

}

filament_999[1985] {

  pt3dclear()

  pt3dadd(322.08, 382.104, 28.419999999999998,  1.500000)

  pt3dadd(325.008, 378.444, 28.419999999999998,  1.500000)

}

filament_999[1986] {

  pt3dclear()

  pt3dadd(325.008, 378.444, 28.419999999999998,  1.500000)

  pt3dadd(328.668, 374.784, 28.419999999999998,  1.500000)

}

filament_999[1987] {

  pt3dclear()

  pt3dadd(328.668, 374.784, 28.419999999999998,  1.500000)

  pt3dadd(333.792, 371.12399999999997, 28.419999999999998,  1.500000)

}

filament_999[1988] {

  pt3dclear()

  pt3dadd(333.792, 371.12399999999997, 28.419999999999998,  1.500000)

  pt3dadd(339.64799999999997, 368.928, 28.419999999999998,  1.500000)

}

filament_999[1989] {

  pt3dclear()

  pt3dadd(339.64799999999997, 368.928, 28.419999999999998,  1.500000)

  pt3dadd(346.236, 367.464, 27.93,  1.500000)

}

filament_999[1990] {

  pt3dclear()

  pt3dadd(346.236, 367.464, 27.93,  1.500000)

  pt3dadd(351.36, 366.73199999999997, 28.419999999999998,  1.500000)

}

filament_999[1991] {

  pt3dclear()

  pt3dadd(351.36, 366.73199999999997, 28.419999999999998,  1.500000)

  pt3dadd(355.752, 366.0, 26.95,  1.500000)

}

filament_999[1992] {

  pt3dclear()

  pt3dadd(359.412, 360.144, 28.419999999999998,  1.500000)

  pt3dadd(363.072, 357.216, 28.419999999999998,  1.500000)

}

filament_999[1993] {

  pt3dclear()

  pt3dadd(359.412, 360.144, 28.419999999999998,  1.500000)

  pt3dadd(355.02, 361.608, 30.38,  1.500000)

}

filament_999[1994] {

  pt3dclear()

  pt3dadd(363.072, 357.216, 28.419999999999998,  1.500000)

  pt3dadd(367.464, 356.484, 27.93,  1.500000)

}

filament_999[1995] {

  pt3dclear()

  pt3dadd(367.464, 356.484, 27.93,  1.500000)

  pt3dadd(371.12399999999997, 354.288, 27.93,  1.500000)

}

filament_999[1996] {

  pt3dclear()

  pt3dadd(371.12399999999997, 354.288, 27.93,  1.500000)

  pt3dadd(372.58799999999997, 351.36, 29.4,  1.500000)

}

filament_999[1997] {

  pt3dclear()

  pt3dadd(372.58799999999997, 351.36, 29.4,  1.500000)

  pt3dadd(374.05199999999996, 347.7, 31.36,  1.500000)

}

filament_999[1998] {

  pt3dclear()

  pt3dadd(374.05199999999996, 347.7, 31.36,  1.500000)

  pt3dadd(371.856, 346.236, 31.36,  1.500000)

}

filament_999[1999] {

  pt3dclear()

  pt3dadd(374.05199999999996, 347.7, 31.36,  1.500000)

  pt3dadd(376.248, 344.04, 33.32,  1.500000)

}

filament_999[2000] {

  pt3dclear()

  pt3dadd(371.856, 346.236, 31.36,  1.500000)

  pt3dadd(370.392, 344.04, 31.36,  1.500000)

}

filament_999[2001] {

  pt3dclear()

  pt3dadd(370.392, 344.04, 31.36,  1.500000)

  pt3dadd(374.05199999999996, 344.04, 31.36,  1.500000)

}

filament_999[2002] {

  pt3dclear()

  pt3dadd(374.05199999999996, 344.04, 31.36,  1.500000)

  pt3dadd(376.248, 345.504, 32.83,  1.500000)

}

filament_999[2003] {

  pt3dclear()

  pt3dadd(376.248, 345.504, 32.83,  1.500000)

  pt3dadd(376.98, 348.432, 33.32,  1.500000)

}

filament_999[2004] {

  pt3dclear()

  pt3dadd(376.98, 348.432, 33.32,  1.500000)

  pt3dadd(378.444, 351.36, 33.81,  1.500000)

}

filament_999[2005] {

  pt3dclear()

  pt3dadd(378.444, 351.36, 33.81,  1.500000)

  pt3dadd(381.372, 353.556, 34.79,  1.500000)

}

filament_999[2006] {

  pt3dclear()

  pt3dadd(381.372, 353.556, 34.79,  1.500000)

  pt3dadd(384.3, 355.752, 35.28,  1.500000)

}

filament_999[2007] {

  pt3dclear()

  pt3dadd(384.3, 355.752, 35.28,  1.500000)

  pt3dadd(385.032, 358.68, 36.75,  1.500000)

}

filament_999[2008] {

  pt3dclear()

  pt3dadd(385.032, 358.68, 36.75,  1.500000)

  pt3dadd(386.496, 362.34, 37.24,  1.500000)

}

filament_999[2009] {

  pt3dclear()

  pt3dadd(386.496, 362.34, 37.24,  1.500000)

  pt3dadd(387.228, 366.0, 37.73,  1.500000)

}

filament_999[2010] {

  pt3dclear()

  pt3dadd(387.228, 366.0, 37.73,  1.500000)

  pt3dadd(386.496, 369.65999999999997, 38.22,  1.500000)

}

filament_999[2011] {

  pt3dclear()

  pt3dadd(386.496, 369.65999999999997, 38.22,  1.500000)

  pt3dadd(385.764, 373.32, 38.22,  1.500000)

}

filament_999[2012] {

  pt3dclear()

  pt3dadd(385.764, 373.32, 38.22,  1.500000)

  pt3dadd(385.764, 376.98, 38.71,  1.500000)

}

filament_999[2013] {

  pt3dclear()

  pt3dadd(385.764, 376.98, 38.71,  1.500000)

  pt3dadd(386.496, 380.64, 38.71,  1.500000)

}

filament_999[2014] {

  pt3dclear()

  pt3dadd(386.496, 380.64, 38.71,  1.500000)

  pt3dadd(387.228, 384.3, 39.2,  1.500000)

}

filament_999[2015] {

  pt3dclear()

  pt3dadd(387.228, 384.3, 39.2,  1.500000)

  pt3dadd(387.228, 387.96, 39.2,  1.500000)

}

filament_999[2016] {

  pt3dclear()

  pt3dadd(387.228, 387.96, 39.2,  1.500000)

  pt3dadd(387.96, 391.62, 39.2,  1.500000)

}

filament_999[2017] {

  pt3dclear()

  pt3dadd(387.96, 391.62, 39.2,  1.500000)

  pt3dadd(389.424, 394.548, 39.2,  1.500000)

}

filament_999[2018] {

  pt3dclear()

  pt3dadd(389.424, 394.548, 39.2,  1.500000)

  pt3dadd(390.888, 397.476, 39.2,  1.500000)

}

filament_999[2019] {

  pt3dclear()

  pt3dadd(390.888, 397.476, 39.2,  1.500000)

  pt3dadd(390.888, 401.13599999999997, 39.2,  1.500000)

}

filament_999[2020] {

  pt3dclear()

  pt3dadd(390.888, 401.13599999999997, 39.2,  1.500000)

  pt3dadd(390.888, 405.52799999999996, 39.69,  1.500000)

}

filament_999[2021] {

  pt3dclear()

  pt3dadd(390.888, 405.52799999999996, 39.69,  1.500000)

  pt3dadd(390.156, 409.92, 39.2,  1.500000)

}

filament_999[2022] {

  pt3dclear()

  pt3dadd(390.156, 409.92, 39.2,  1.500000)

  pt3dadd(390.888, 413.58, 38.71,  1.500000)

}

filament_999[2023] {

  pt3dclear()

  pt3dadd(390.888, 413.58, 38.71,  1.500000)

  pt3dadd(390.888, 417.24, 38.22,  1.500000)

}

filament_999[2024] {

  pt3dclear()

  pt3dadd(390.888, 417.24, 38.22,  1.500000)

  pt3dadd(388.692, 419.436, 37.73,  1.500000)

}

filament_999[2025] {

  pt3dclear()

  pt3dadd(390.888, 417.24, 38.22,  1.500000)

  pt3dadd(394.548, 415.776, 37.73,  1.500000)

}

filament_999[2026] {

  pt3dclear()

  pt3dadd(388.692, 419.436, 37.73,  1.500000)

  pt3dadd(385.032, 421.632, 37.73,  1.500000)

}

filament_999[2027] {

  pt3dclear()

  pt3dadd(385.032, 421.632, 37.73,  1.500000)

  pt3dadd(381.372, 423.096, 37.24,  1.500000)

}

filament_999[2028] {

  pt3dclear()

  pt3dadd(385.032, 421.632, 37.73,  1.500000)

  pt3dadd(386.496, 424.56, 35.769999999999996,  1.500000)

}

filament_999[2029] {

  pt3dclear()

  pt3dadd(381.372, 423.096, 37.24,  1.500000)

  pt3dadd(377.712, 423.096, 35.769999999999996,  1.500000)

}

filament_999[2030] {

  pt3dclear()

  pt3dadd(377.712, 423.096, 35.769999999999996,  1.500000)

  pt3dadd(374.784, 420.9, 35.28,  1.500000)

}

filament_999[2031] {

  pt3dclear()

  pt3dadd(377.712, 423.096, 35.769999999999996,  1.500000)

  pt3dadd(377.712, 426.756, 33.81,  1.500000)

}

filament_999[2032] {

  pt3dclear()

  pt3dadd(374.784, 420.9, 35.28,  1.500000)

  pt3dadd(374.784, 417.24, 34.79,  1.500000)

}

filament_999[2033] {

  pt3dclear()

  pt3dadd(374.784, 417.24, 34.79,  1.500000)

  pt3dadd(375.516, 414.312, 34.79,  1.500000)

}

filament_999[2034] {

  pt3dclear()

  pt3dadd(375.516, 414.312, 34.79,  1.500000)

  pt3dadd(377.712, 411.384, 34.3,  1.500000)

}

filament_999[2035] {

  pt3dclear()

  pt3dadd(377.712, 411.384, 34.3,  1.500000)

  pt3dadd(380.64, 409.188, 33.81,  1.500000)

}

filament_999[2036] {

  pt3dclear()

  pt3dadd(380.64, 409.188, 33.81,  1.500000)

  pt3dadd(383.568, 406.992, 33.81,  1.500000)

}

filament_999[2037] {

  pt3dclear()

  pt3dadd(383.568, 406.992, 33.81,  1.500000)

  pt3dadd(386.496, 406.26, 32.83,  1.500000)

}

filament_999[2038] {

  pt3dclear()

  pt3dadd(383.568, 406.992, 33.81,  1.500000)

  pt3dadd(382.836, 404.06399999999996, 33.32,  1.500000)

}

filament_999[2039] {

  pt3dclear()

  pt3dadd(382.836, 404.06399999999996, 33.32,  1.500000)

  pt3dadd(381.372, 401.13599999999997, 33.32,  1.500000)

}

filament_999[2040] {

  pt3dclear()

  pt3dadd(381.372, 401.13599999999997, 33.32,  1.500000)

  pt3dadd(381.372, 398.20799999999997, 32.339999999999996,  1.500000)

}

filament_999[2041] {

  pt3dclear()

  pt3dadd(381.372, 398.20799999999997, 32.339999999999996,  1.500000)

  pt3dadd(381.372, 395.28, 30.38,  1.500000)

}

filament_999[2042] {

  pt3dclear()

  pt3dadd(381.372, 395.28, 30.38,  1.500000)

  pt3dadd(382.104, 392.352, 29.89,  1.500000)

}

filament_999[2043] {

  pt3dclear()

  pt3dadd(382.104, 392.352, 29.89,  1.500000)

  pt3dadd(383.568, 389.424, 26.95,  1.500000)

}

filament_999[2044] {

  pt3dclear()

  pt3dadd(382.104, 392.352, 29.89,  1.500000)

  pt3dadd(384.3, 389.424, 29.89,  1.500000)

}

filament_999[2045] {

  pt3dclear()

  pt3dadd(384.3, 389.424, 29.89,  1.500000)

  pt3dadd(385.764, 386.496, 30.87,  1.500000)

}

filament_999[2046] {

  pt3dclear()

  pt3dadd(385.764, 386.496, 30.87,  1.500000)

  pt3dadd(387.228, 382.836, 30.87,  1.500000)

}

filament_999[2047] {

  pt3dclear()

  pt3dadd(387.228, 382.836, 30.87,  1.500000)

  pt3dadd(389.424, 379.176, 31.849999999999998,  1.500000)

}

filament_999[2048] {

  pt3dclear()

  pt3dadd(389.424, 379.176, 31.849999999999998,  1.500000)

  pt3dadd(391.62, 375.516, 31.36,  1.500000)

}

filament_999[2049] {

  pt3dclear()

  pt3dadd(391.62, 375.516, 31.36,  1.500000)

  pt3dadd(393.084, 371.856, 31.36,  1.500000)

}

filament_999[2050] {

  pt3dclear()

  pt3dadd(393.084, 371.856, 31.36,  1.500000)

  pt3dadd(394.548, 368.19599999999997, 31.849999999999998,  1.500000)

}

filament_999[2051] {

  pt3dclear()

  pt3dadd(394.548, 368.19599999999997, 31.849999999999998,  1.500000)

  pt3dadd(397.476, 365.268, 31.36,  1.500000)

}

filament_999[2052] {

  pt3dclear()

  pt3dadd(397.476, 365.268, 31.36,  1.500000)

  pt3dadd(400.404, 361.608, 31.36,  1.500000)

}

filament_999[2053] {

  pt3dclear()

  pt3dadd(400.404, 361.608, 31.36,  1.500000)

  pt3dadd(403.332, 357.948, 31.36,  1.500000)

}

filament_999[2054] {

  pt3dclear()

  pt3dadd(377.712, 426.756, 33.81,  1.500000)

  pt3dadd(373.32, 430.416, 33.81,  1.500000)

}

filament_999[2055] {

  pt3dclear()

  pt3dadd(373.32, 430.416, 33.81,  1.500000)

  pt3dadd(369.65999999999997, 431.88, 32.83,  1.500000)

}

filament_999[2056] {

  pt3dclear()

  pt3dadd(369.65999999999997, 431.88, 32.83,  1.500000)

  pt3dadd(366.73199999999997, 434.808, 32.339999999999996,  1.500000)

}

filament_999[2057] {

  pt3dclear()

  pt3dadd(369.65999999999997, 431.88, 32.83,  1.500000)

  pt3dadd(379.176, 431.14799999999997, 33.81,  1.500000)

}

filament_999[2058] {

  pt3dclear()

  pt3dadd(366.73199999999997, 434.808, 32.339999999999996,  1.500000)

  pt3dadd(364.536, 439.2, 33.32,  1.500000)

}

filament_999[2059] {

  pt3dclear()

  pt3dadd(386.496, 424.56, 35.769999999999996,  1.500000)

  pt3dadd(385.764, 428.952, 35.28,  1.500000)

}

filament_999[2060] {

  pt3dclear()

  pt3dadd(376.248, 344.04, 33.32,  1.500000)

  pt3dadd(378.444, 341.844, 32.83,  1.500000)

}

filament_999[2061] {

  pt3dclear()

  pt3dadd(378.444, 341.844, 32.83,  1.500000)

  pt3dadd(382.104, 343.308, 32.339999999999996,  1.500000)

}

filament_999[2062] {

  pt3dclear()

  pt3dadd(382.104, 343.308, 32.339999999999996,  1.500000)

  pt3dadd(385.032, 343.308, 30.87,  1.500000)

}

filament_999[2063] {

  pt3dclear()

  pt3dadd(371.856, 327.204, 32.339999999999996,  1.500000)

  pt3dadd(371.12399999999997, 324.276, 34.79,  1.500000)

}

filament_999[2064] {

  pt3dclear()

  pt3dadd(371.12399999999997, 324.276, 34.79,  1.500000)

  pt3dadd(368.928, 321.348, 35.28,  1.500000)

}

filament_999[2065] {

  pt3dclear()

  pt3dadd(368.928, 321.348, 35.28,  1.500000)

  pt3dadd(366.73199999999997, 319.152, 35.769999999999996,  1.500000)

}

filament_999[2066] {

  pt3dclear()

  pt3dadd(300.852, 420.9, 21.07,  1.500000)

  pt3dadd(297.924, 422.364, 19.11,  1.500000)

}

filament_999[2067] {

  pt3dclear()

  pt3dadd(297.924, 422.364, 19.11,  1.500000)

  pt3dadd(294.264, 423.096, 18.13,  1.500000)

}

filament_999[2068] {

  pt3dclear()

  pt3dadd(294.264, 423.096, 18.13,  1.500000)

  pt3dadd(290.604, 423.828, 17.15,  1.500000)

}

filament_999[2069] {

  pt3dclear()

  pt3dadd(308.904, 414.312, 17.64,  1.500000)

  pt3dadd(312.564, 412.848, 17.15,  1.500000)

}

filament_999[2070] {

  pt3dclear()

  pt3dadd(312.564, 412.848, 17.15,  1.500000)

  pt3dadd(316.224, 412.848, 16.66,  1.500000)

}

filament_999[2071] {

  pt3dclear()

  pt3dadd(316.224, 412.848, 16.66,  1.500000)

  pt3dadd(319.884, 412.116, 14.7,  1.500000)

}

filament_999[2072] {

  pt3dclear()

  pt3dadd(328.668, 412.848, 13.23,  1.500000)

  pt3dadd(332.328, 413.58, 12.25,  1.500000)

}

filament_999[2073] {

  pt3dclear()

  pt3dadd(332.328, 413.58, 12.25,  1.500000)

  pt3dadd(335.256, 414.312, 12.25,  1.500000)

}

filament_999[2074] {

  pt3dclear()

  pt3dadd(335.256, 414.312, 12.25,  1.500000)

  pt3dadd(338.18399999999997, 415.776, 11.76,  1.500000)

}

filament_999[2075] {

  pt3dclear()

  pt3dadd(338.18399999999997, 415.776, 11.76,  1.500000)

  pt3dadd(341.11199999999997, 417.972, 10.78,  1.500000)

}

filament_999[2076] {

  pt3dclear()

  pt3dadd(341.11199999999997, 417.972, 10.78,  1.500000)

  pt3dadd(344.772, 420.168, 10.29,  1.500000)

}

filament_999[2077] {

  pt3dclear()

  pt3dadd(344.772, 420.168, 10.29,  1.500000)

  pt3dadd(348.432, 422.364, 9.31,  1.500000)

}

filament_999[2078] {

  pt3dclear()

  pt3dadd(348.432, 422.364, 9.31,  1.500000)

  pt3dadd(349.164, 426.024, 8.33,  1.500000)

}

filament_999[2079] {

  pt3dclear()

  pt3dadd(302.316, 380.64, 32.339999999999996,  1.500000)

  pt3dadd(300.852, 376.98, 32.339999999999996,  1.500000)

}

filament_999[2080] {

  pt3dclear()

  pt3dadd(302.316, 380.64, 32.339999999999996,  1.500000)

  pt3dadd(305.976, 382.104, 34.3,  1.500000)

}

filament_999[2081] {

  pt3dclear()

  pt3dadd(300.852, 376.98, 32.339999999999996,  1.500000)

  pt3dadd(296.46, 375.516, 32.83,  1.500000)

}

filament_999[2082] {

  pt3dclear()

  pt3dadd(296.46, 375.516, 32.83,  1.500000)

  pt3dadd(292.068, 372.58799999999997, 33.81,  1.500000)

}

filament_999[2083] {

  pt3dclear()

  pt3dadd(292.068, 372.58799999999997, 33.81,  1.500000)

  pt3dadd(287.676, 370.392, 34.3,  1.500000)

}

filament_999[2084] {

  pt3dclear()

  pt3dadd(287.676, 370.392, 34.3,  1.500000)

  pt3dadd(285.48, 365.268, 34.3,  1.500000)

}

filament_999[2085] {

  pt3dclear()

  pt3dadd(285.48, 365.268, 34.3,  1.500000)

  pt3dadd(281.82, 360.144, 34.79,  1.500000)

}

filament_999[2086] {

  pt3dclear()

  pt3dadd(281.82, 360.144, 34.79,  1.500000)

  pt3dadd(276.69599999999997, 356.484, 35.28,  1.500000)

}

filament_999[2087] {

  pt3dclear()

  pt3dadd(276.69599999999997, 356.484, 35.28,  1.500000)

  pt3dadd(270.84, 352.824, 35.28,  1.500000)

}

filament_999[2088] {

  pt3dclear()

  pt3dadd(270.84, 352.824, 35.28,  1.500000)

  pt3dadd(264.984, 349.164, 35.28,  1.500000)

}

filament_999[2089] {

  pt3dclear()

  pt3dadd(264.984, 349.164, 35.28,  1.500000)

  pt3dadd(260.592, 344.04, 35.28,  1.500000)

}

filament_999[2090] {

  pt3dclear()

  pt3dadd(260.592, 344.04, 35.28,  1.500000)

  pt3dadd(254.736, 341.11199999999997, 35.28,  1.500000)

}

filament_999[2091] {

  pt3dclear()

  pt3dadd(254.736, 341.11199999999997, 35.28,  1.500000)

  pt3dadd(251.808, 340.38, 33.81,  1.500000)

}

filament_999[2092] {

  pt3dclear()

  pt3dadd(254.736, 341.11199999999997, 35.28,  1.500000)

  pt3dadd(254.004, 337.452, 33.81,  1.500000)

}

filament_999[2093] {

  pt3dclear()

  pt3dadd(251.808, 340.38, 33.81,  1.500000)

  pt3dadd(247.416, 340.38, 33.81,  1.500000)

}

filament_999[2094] {

  pt3dclear()

  pt3dadd(247.416, 340.38, 33.81,  1.500000)

  pt3dadd(243.024, 341.11199999999997, 33.32,  1.500000)

}

filament_999[2095] {

  pt3dclear()

  pt3dadd(243.024, 341.11199999999997, 33.32,  1.500000)

  pt3dadd(238.632, 340.38, 33.81,  1.500000)

}

filament_999[2096] {

  pt3dclear()

  pt3dadd(238.632, 340.38, 33.81,  1.500000)

  pt3dadd(229.11599999999999, 339.64799999999997, 33.81,  1.500000)

}

filament_999[2097] {

  pt3dclear()

  pt3dadd(229.11599999999999, 339.64799999999997, 33.81,  1.500000)

  pt3dadd(226.92, 340.38, 40.18,  1.500000)

}

filament_999[2098] {

  pt3dclear()

  pt3dadd(229.11599999999999, 339.64799999999997, 33.81,  1.500000)

  pt3dadd(223.992, 338.916, 36.26,  1.500000)

}

filament_999[2099] {

  pt3dclear()

  pt3dadd(229.11599999999999, 339.64799999999997, 33.81,  1.500000)

  pt3dadd(225.456, 341.844, 33.81,  1.500000)

}

filament_999[2100] {

  pt3dclear()

  pt3dadd(225.456, 341.844, 33.81,  1.500000)

  pt3dadd(225.456, 345.504, 36.75,  1.500000)

}

filament_999[2101] {

  pt3dclear()

  pt3dadd(225.456, 345.504, 36.75,  1.500000)

  pt3dadd(226.188, 348.432, 36.75,  1.500000)

}

filament_999[2102] {

  pt3dclear()

  pt3dadd(226.188, 348.432, 36.75,  1.500000)

  pt3dadd(221.796, 350.628, 36.75,  1.500000)

}

filament_999[2103] {

  pt3dclear()

  pt3dadd(226.188, 348.432, 36.75,  1.500000)

  pt3dadd(229.11599999999999, 349.896, 36.75,  1.500000)

}

filament_999[2104] {

  pt3dclear()

  pt3dadd(221.796, 350.628, 36.75,  1.500000)

  pt3dadd(219.6, 354.288, 36.75,  1.500000)

}

filament_999[2105] {

  pt3dclear()

  pt3dadd(221.796, 350.628, 36.75,  1.500000)

  pt3dadd(218.136, 347.7, 36.75,  1.500000)

}

filament_999[2106] {

  pt3dclear()

  pt3dadd(219.6, 354.288, 36.75,  1.500000)

  pt3dadd(218.868, 358.68, 36.75,  1.500000)

}

filament_999[2107] {

  pt3dclear()

  pt3dadd(223.992, 338.916, 36.26,  1.500000)

  pt3dadd(218.868, 338.916, 36.26,  1.500000)

}

filament_999[2108] {

  pt3dclear()

  pt3dadd(254.004, 337.452, 33.81,  1.500000)

  pt3dadd(255.468, 332.328, 33.81,  1.500000)

}

filament_999[2109] {

  pt3dclear()

  pt3dadd(255.468, 332.328, 33.81,  1.500000)

  pt3dadd(254.004, 328.668, 34.3,  1.500000)

}

filament_999[2110] {

  pt3dclear()

  pt3dadd(254.004, 328.668, 34.3,  1.500000)

  pt3dadd(254.004, 325.008, 34.3,  1.500000)

}

filament_999[2111] {

  pt3dclear()

  pt3dadd(254.004, 325.008, 34.3,  1.500000)

  pt3dadd(254.004, 321.348, 33.32,  1.500000)

}

filament_999[2112] {

  pt3dclear()

  pt3dadd(254.004, 321.348, 33.32,  1.500000)

  pt3dadd(250.344, 319.152, 34.79,  1.500000)

}

filament_999[2113] {

  pt3dclear()

  pt3dadd(254.004, 321.348, 33.32,  1.500000)

  pt3dadd(256.2, 318.42, 32.339999999999996,  1.500000)

}

filament_999[2114] {

  pt3dclear()

  pt3dadd(256.2, 318.42, 32.339999999999996,  1.500000)

  pt3dadd(261.324, 317.688, 30.87,  1.500000)

}

filament_999[2115] {

  pt3dclear()

  pt3dadd(256.2, 318.42, 32.339999999999996,  1.500000)

  pt3dadd(256.932, 315.492, 30.87,  1.500000)

}

filament_999[2116] {

  pt3dclear()

  pt3dadd(256.932, 315.492, 30.87,  1.500000)

  pt3dadd(256.932, 311.832, 30.87,  1.500000)

}

filament_999[2117] {

  pt3dclear()

  pt3dadd(256.932, 311.832, 30.87,  1.500000)

  pt3dadd(256.932, 308.17199999999997, 30.38,  1.500000)

}

filament_999[2118] {

  pt3dclear()

  pt3dadd(256.932, 308.17199999999997, 30.38,  1.500000)

  pt3dadd(256.932, 304.512, 30.38,  1.500000)

}

filament_999[2119] {

  pt3dclear()

  pt3dadd(256.932, 308.17199999999997, 30.38,  1.500000)

  pt3dadd(259.86, 307.44, 28.91,  1.500000)

}

filament_999[2120] {

  pt3dclear()

  pt3dadd(256.932, 304.512, 30.38,  1.500000)

  pt3dadd(254.004, 301.584, 30.38,  1.500000)

}

filament_999[2121] {

  pt3dclear()

  pt3dadd(254.004, 301.584, 30.38,  1.500000)

  pt3dadd(249.612, 299.388, 29.89,  1.500000)

}

filament_999[2122] {

  pt3dclear()

  pt3dadd(254.004, 301.584, 30.38,  1.500000)

  pt3dadd(256.932, 298.656, 28.91,  1.500000)

}

filament_999[2123] {

  pt3dclear()

  pt3dadd(249.612, 299.388, 29.89,  1.500000)

  pt3dadd(243.024, 299.388, 29.89,  1.500000)

}

filament_999[2124] {

  pt3dclear()

  pt3dadd(243.024, 299.388, 29.89,  1.500000)

  pt3dadd(236.436, 300.12, 29.89,  1.500000)

}

filament_999[2125] {

  pt3dclear()

  pt3dadd(236.436, 300.12, 29.89,  1.500000)

  pt3dadd(237.9, 302.316, 27.439999999999998,  1.500000)

}

filament_999[2126] {

  pt3dclear()

  pt3dadd(236.436, 300.12, 29.89,  1.500000)

  pt3dadd(230.57999999999998, 301.584, 29.89,  1.500000)

}

filament_999[2127] {

  pt3dclear()

  pt3dadd(230.57999999999998, 301.584, 29.89,  1.500000)

  pt3dadd(226.92, 305.24399999999997, 29.89,  1.500000)

}

filament_999[2128] {

  pt3dclear()

  pt3dadd(226.92, 305.24399999999997, 29.89,  1.500000)

  pt3dadd(223.26, 308.904, 29.89,  1.500000)

}

filament_999[2129] {

  pt3dclear()

  pt3dadd(223.26, 308.904, 29.89,  1.500000)

  pt3dadd(220.332, 311.832, 29.89,  1.500000)

}

filament_999[2130] {

  pt3dclear()

  pt3dadd(220.332, 311.832, 29.89,  1.500000)

  pt3dadd(222.528, 314.76, 30.38,  1.500000)

}

filament_999[2131] {

  pt3dclear()

  pt3dadd(220.332, 311.832, 29.89,  1.500000)

  pt3dadd(218.868, 314.76, 31.36,  1.500000)

}

filament_999[2132] {

  pt3dclear()

  pt3dadd(218.868, 314.76, 31.36,  1.500000)

  pt3dadd(216.672, 317.688, 32.339999999999996,  1.500000)

}

filament_999[2133] {

  pt3dclear()

  pt3dadd(216.672, 317.688, 32.339999999999996,  1.500000)

  pt3dadd(214.476, 320.616, 33.32,  1.500000)

}

filament_999[2134] {

  pt3dclear()

  pt3dadd(214.476, 320.616, 33.32,  1.500000)

  pt3dadd(212.28, 323.544, 34.79,  1.500000)

}

filament_999[2135] {

  pt3dclear()

  pt3dadd(212.28, 323.544, 34.79,  1.500000)

  pt3dadd(210.084, 327.204, 36.26,  1.500000)

}

filament_999[2136] {

  pt3dclear()

  pt3dadd(210.084, 327.204, 36.26,  1.500000)

  pt3dadd(207.156, 325.74, 39.2,  1.500000)

}

filament_999[2137] {

  pt3dclear()

  pt3dadd(210.084, 327.204, 36.26,  1.500000)

  pt3dadd(208.62, 330.864, 36.75,  1.500000)

}

filament_999[2138] {

  pt3dclear()

  pt3dadd(208.62, 330.864, 36.75,  1.500000)

  pt3dadd(206.424, 333.06, 37.73,  1.500000)

}

filament_999[2139] {

  pt3dclear()

  pt3dadd(206.424, 333.06, 37.73,  1.500000)

  pt3dadd(205.692, 335.988, 40.18,  1.500000)

}

filament_999[2140] {

  pt3dclear()

  pt3dadd(259.86, 307.44, 28.91,  1.500000)

  pt3dadd(263.52, 308.904, 28.91,  1.500000)

}

filament_999[2141] {

  pt3dclear()

  pt3dadd(263.52, 308.904, 28.91,  1.500000)

  pt3dadd(267.18, 311.09999999999997, 28.419999999999998,  1.500000)

}

filament_999[2142] {

  pt3dclear()

  pt3dadd(267.18, 311.09999999999997, 28.419999999999998,  1.500000)

  pt3dadd(271.572, 311.09999999999997, 27.439999999999998,  1.500000)

}

filament_999[2143] {

  pt3dclear()

  pt3dadd(271.572, 311.09999999999997, 27.439999999999998,  1.500000)

  pt3dadd(276.69599999999997, 311.832, 27.439999999999998,  1.500000)

}

filament_999[2144] {

  pt3dclear()

  pt3dadd(276.69599999999997, 311.832, 27.439999999999998,  1.500000)

  pt3dadd(278.892, 308.904, 26.46,  1.500000)

}

filament_999[2145] {

  pt3dclear()

  pt3dadd(276.69599999999997, 311.832, 27.439999999999998,  1.500000)

  pt3dadd(279.62399999999997, 316.224, 26.46,  1.500000)

}

filament_999[2146] {

  pt3dclear()

  pt3dadd(256.932, 298.656, 28.91,  1.500000)

  pt3dadd(259.86, 296.46, 27.93,  1.500000)

}

filament_999[2147] {

  pt3dclear()

  pt3dadd(256.932, 298.656, 28.91,  1.500000)

  pt3dadd(260.592, 299.388, 26.46,  1.500000)

}

filament_999[2148] {

  pt3dclear()

  pt3dadd(259.86, 296.46, 27.93,  1.500000)

  pt3dadd(260.592, 293.532, 28.419999999999998,  1.500000)

}

filament_999[2149] {

  pt3dclear()

  pt3dadd(260.592, 293.532, 28.419999999999998,  1.500000)

  pt3dadd(260.592, 289.872, 28.419999999999998,  1.500000)

}

filament_999[2150] {

  pt3dclear()

  pt3dadd(260.592, 289.872, 28.419999999999998,  1.500000)

  pt3dadd(259.86, 286.212, 28.419999999999998,  1.500000)

}

filament_999[2151] {

  pt3dclear()

  pt3dadd(259.86, 286.212, 28.419999999999998,  1.500000)

  pt3dadd(261.324, 287.676, 32.339999999999996,  1.500000)

}

filament_999[2152] {

  pt3dclear()

  pt3dadd(259.86, 286.212, 28.419999999999998,  1.500000)

  pt3dadd(257.664, 283.284, 28.419999999999998,  1.500000)

}

filament_999[2153] {

  pt3dclear()

  pt3dadd(257.664, 283.284, 28.419999999999998,  1.500000)

  pt3dadd(254.736, 281.82, 30.87,  1.500000)

}

filament_999[2154] {

  pt3dclear()

  pt3dadd(260.592, 299.388, 26.46,  1.500000)

  pt3dadd(263.52, 300.12, 26.46,  1.500000)

}

filament_999[2155] {

  pt3dclear()

  pt3dadd(306.70799999999997, 426.756, 19.11,  1.500000)

  pt3dadd(311.09999999999997, 427.488, 18.62,  1.500000)

}

filament_999[2156] {

  pt3dclear()

  pt3dadd(311.09999999999997, 427.488, 18.62,  1.500000)

  pt3dadd(315.492, 428.952, 18.13,  1.500000)

}

filament_999[2157] {

  pt3dclear()

  pt3dadd(315.492, 428.952, 18.13,  1.500000)

  pt3dadd(319.884, 428.21999999999997, 16.66,  1.500000)

}

filament_999[2158] {

  pt3dclear()

  pt3dadd(315.492, 428.952, 18.13,  1.500000)

  pt3dadd(316.956, 431.88, 15.68,  1.500000)

}

filament_999[2159] {

  pt3dclear()

  pt3dadd(319.884, 428.21999999999997, 16.66,  1.500000)

  pt3dadd(324.276, 427.488, 16.66,  1.500000)

}

filament_999[2160] {

  pt3dclear()

  pt3dadd(324.276, 427.488, 16.66,  1.500000)

  pt3dadd(328.668, 428.21999999999997, 16.66,  1.500000)

}

filament_999[2161] {

  pt3dclear()

  pt3dadd(328.668, 428.21999999999997, 16.66,  1.500000)

  pt3dadd(331.596, 430.416, 14.7,  1.500000)

}

filament_999[2162] {

  pt3dclear()

  pt3dadd(316.956, 431.88, 15.68,  1.500000)

  pt3dadd(323.544, 436.272, 15.68,  1.500000)

}

filament_999[2163] {

  pt3dclear()

  pt3dadd(331.596, 430.416, 14.7,  1.500000)

  pt3dadd(335.256, 431.14799999999997, 14.209999999999999,  1.500000)

}

filament_999[2164] {

  pt3dclear()

  pt3dadd(335.256, 431.14799999999997, 14.209999999999999,  1.500000)

  pt3dadd(335.988, 435.53999999999996, 13.719999999999999,  1.500000)

}

filament_999[2165] {

  pt3dclear()

  pt3dadd(335.256, 431.14799999999997, 14.209999999999999,  1.500000)

  pt3dadd(339.64799999999997, 429.68399999999997, 13.719999999999999,  1.500000)

}

filament_999[2166] {

  pt3dclear()

  pt3dadd(339.64799999999997, 429.68399999999997, 13.719999999999999,  1.500000)

  pt3dadd(344.04, 428.21999999999997, 13.23,  1.500000)

}

filament_999[2167] {

  pt3dclear()

  pt3dadd(344.04, 428.21999999999997, 13.23,  1.500000)

  pt3dadd(348.432, 428.21999999999997, 13.23,  1.500000)

}

filament_999[2168] {

  pt3dclear()

  pt3dadd(348.432, 428.21999999999997, 13.23,  1.500000)

  pt3dadd(352.092, 426.756, 13.23,  1.500000)

}

filament_999[2169] {

  pt3dclear()

  pt3dadd(322.08, 388.692, 27.439999999999998,  1.500000)

  pt3dadd(325.74, 392.352, 27.439999999999998,  1.500000)

}

filament_999[2170] {

  pt3dclear()

  pt3dadd(325.74, 392.352, 27.439999999999998,  1.500000)

  pt3dadd(330.132, 395.28, 26.95,  1.500000)

}

filament_999[2171] {

  pt3dclear()

  pt3dadd(330.132, 395.28, 26.95,  1.500000)

  pt3dadd(333.792, 397.476, 26.46,  1.500000)

}

filament_999[2172] {

  pt3dclear()

  pt3dadd(333.792, 397.476, 26.46,  1.500000)

  pt3dadd(337.452, 401.13599999999997, 26.46,  1.500000)

}

filament_999[2173] {

  pt3dclear()

  pt3dadd(337.452, 401.13599999999997, 26.46,  1.500000)

  pt3dadd(341.11199999999997, 404.796, 25.97,  1.500000)

}

filament_999[2174] {

  pt3dclear()

  pt3dadd(341.11199999999997, 404.796, 25.97,  1.500000)

  pt3dadd(344.772, 404.796, 25.48,  1.500000)

}

filament_999[2175] {

  pt3dclear()

  pt3dadd(344.772, 404.796, 25.48,  1.500000)

  pt3dadd(346.236, 407.724, 25.48,  1.500000)

}

filament_999[2176] {

  pt3dclear()

  pt3dadd(346.236, 407.724, 25.48,  1.500000)

  pt3dadd(347.7, 411.384, 24.5,  1.500000)

}

filament_999[2177] {

  pt3dclear()

  pt3dadd(347.7, 411.384, 24.5,  1.500000)

  pt3dadd(350.628, 414.312, 24.009999999999998,  1.500000)

}

filament_999[2178] {

  pt3dclear()

  pt3dadd(350.628, 414.312, 24.009999999999998,  1.500000)

  pt3dadd(355.02, 415.776, 23.52,  1.500000)

}

filament_999[2179] {

  pt3dclear()

  pt3dadd(355.02, 415.776, 23.52,  1.500000)

  pt3dadd(359.412, 417.24, 23.03,  1.500000)

}

filament_999[2180] {

  pt3dclear()

  pt3dadd(359.412, 417.24, 23.03,  1.500000)

  pt3dadd(363.804, 419.436, 21.56,  1.500000)

}

filament_999[2181] {

  pt3dclear()

  pt3dadd(363.804, 419.436, 21.56,  1.500000)

  pt3dadd(367.464, 420.168, 21.56,  1.500000)

}

filament_999[2182] {

  pt3dclear()

  pt3dadd(355.752, 366.0, 26.95,  1.500000)

  pt3dadd(360.876, 367.464, 26.95,  1.500000)

}

filament_999[2183] {

  pt3dclear()

  pt3dadd(360.876, 367.464, 26.95,  1.500000)

  pt3dadd(366.0, 367.464, 27.439999999999998,  1.500000)

}

filament_999[2184] {

  pt3dclear()

  pt3dadd(366.0, 367.464, 27.439999999999998,  1.500000)

  pt3dadd(371.12399999999997, 368.19599999999997, 27.439999999999998,  1.500000)

}

filament_999[2185] {

  pt3dclear()

  pt3dadd(371.12399999999997, 368.19599999999997, 27.439999999999998,  1.500000)

  pt3dadd(376.248, 369.65999999999997, 27.93,  1.500000)

}

filament_999[2186] {

  pt3dclear()

  pt3dadd(376.248, 369.65999999999997, 27.93,  1.500000)

  pt3dadd(381.372, 371.12399999999997, 27.439999999999998,  1.500000)

}

filament_999[2187] {

  pt3dclear()

  pt3dadd(381.372, 371.12399999999997, 27.439999999999998,  1.500000)

  pt3dadd(386.496, 371.856, 27.439999999999998,  1.500000)

}

filament_999[2188] {

  pt3dclear()

  pt3dadd(386.496, 371.856, 27.439999999999998,  1.500000)

  pt3dadd(391.62, 371.856, 27.439999999999998,  1.500000)

}

filament_999[2189] {

  pt3dclear()

  pt3dadd(391.62, 371.856, 27.439999999999998,  1.500000)

  pt3dadd(396.74399999999997, 371.856, 27.93,  1.500000)

}

filament_999[2190] {

  pt3dclear()

  pt3dadd(396.74399999999997, 371.856, 27.93,  1.500000)

  pt3dadd(401.868, 370.392, 27.93,  1.500000)

}

filament_999[2191] {

  pt3dclear()

  pt3dadd(401.868, 370.392, 27.93,  1.500000)

  pt3dadd(404.796, 367.464, 28.419999999999998,  1.500000)

}

filament_999[2192] {

  pt3dclear()

  pt3dadd(404.796, 367.464, 28.419999999999998,  1.500000)

  pt3dadd(402.59999999999997, 363.804, 28.419999999999998,  1.500000)

}

filament_999[2193] {

  pt3dclear()

  pt3dadd(394.548, 415.776, 37.73,  1.500000)

  pt3dadd(398.20799999999997, 414.312, 37.73,  1.500000)

}

filament_999[2194] {

  pt3dclear()

  pt3dadd(398.20799999999997, 414.312, 37.73,  1.500000)

  pt3dadd(401.13599999999997, 412.848, 38.71,  1.500000)

}

filament_999[2195] {

  pt3dclear()

  pt3dadd(401.13599999999997, 412.848, 38.71,  1.500000)

  pt3dadd(403.332, 409.188, 39.69,  1.500000)

}

filament_999[2196] {

  pt3dclear()

  pt3dadd(401.13599999999997, 412.848, 38.71,  1.500000)

  pt3dadd(402.59999999999997, 417.24, 40.67,  1.500000)

}

filament_999[2197] {

  pt3dclear()

  pt3dadd(403.332, 409.188, 39.69,  1.500000)

  pt3dadd(406.26, 405.52799999999996, 40.18,  1.500000)

}

filament_999[2198] {

  pt3dclear()

  pt3dadd(406.26, 405.52799999999996, 40.18,  1.500000)

  pt3dadd(409.188, 401.868, 40.18,  1.500000)

}

filament_999[2199] {

  pt3dclear()

  pt3dadd(409.188, 401.868, 40.18,  1.500000)

  pt3dadd(412.116, 398.20799999999997, 39.2,  1.500000)

}

filament_999[2200] {

  pt3dclear()

  pt3dadd(412.116, 398.20799999999997, 39.2,  1.500000)

  pt3dadd(415.044, 394.548, 39.2,  1.500000)

}

filament_999[2201] {

  pt3dclear()

  pt3dadd(415.044, 394.548, 39.2,  1.500000)

  pt3dadd(417.24, 390.156, 38.71,  1.500000)

}

filament_999[2202] {

  pt3dclear()

  pt3dadd(417.24, 390.156, 38.71,  1.500000)

  pt3dadd(417.972, 385.032, 38.71,  1.500000)

}

filament_999[2203] {

  pt3dclear()

  pt3dadd(417.972, 385.032, 38.71,  1.500000)

  pt3dadd(417.24, 379.908, 38.22,  1.500000)

}

filament_999[2204] {

  pt3dclear()

  pt3dadd(417.24, 379.908, 38.22,  1.500000)

  pt3dadd(416.508, 374.784, 38.71,  1.500000)

}

filament_999[2205] {

  pt3dclear()

  pt3dadd(416.508, 374.784, 38.71,  1.500000)

  pt3dadd(415.776, 369.65999999999997, 38.71,  1.500000)

}

filament_999[2206] {

  pt3dclear()

  pt3dadd(415.776, 369.65999999999997, 38.71,  1.500000)

  pt3dadd(413.58, 365.268, 38.71,  1.500000)

}

filament_999[2207] {

  pt3dclear()

  pt3dadd(413.58, 365.268, 38.71,  1.500000)

  pt3dadd(411.384, 360.876, 38.71,  1.500000)

}

filament_999[2208] {

  pt3dclear()

  pt3dadd(411.384, 360.876, 38.71,  1.500000)

  pt3dadd(409.188, 355.752, 38.71,  1.500000)

}

filament_999[2209] {

  pt3dclear()

  pt3dadd(409.188, 355.752, 38.71,  1.500000)

  pt3dadd(409.92, 350.628, 38.71,  1.500000)

}

filament_999[2210] {

  pt3dclear()

  pt3dadd(409.92, 350.628, 38.71,  1.500000)

  pt3dadd(410.652, 344.772, 38.71,  1.500000)

}

filament_999[2211] {

  pt3dclear()

  pt3dadd(410.652, 344.772, 38.71,  1.500000)

  pt3dadd(409.92, 340.38, 40.18,  1.500000)

}

filament_999[2212] {

  pt3dclear()

  pt3dadd(402.59999999999997, 417.24, 40.67,  1.500000)

  pt3dadd(405.52799999999996, 422.364, 41.16,  1.500000)

}

filament_999[2213] {

  pt3dclear()

  pt3dadd(405.52799999999996, 422.364, 41.16,  1.500000)

  pt3dadd(408.456, 426.756, 41.65,  1.500000)

}

filament_999[2214] {

  pt3dclear()

  pt3dadd(408.456, 426.756, 41.65,  1.500000)

  pt3dadd(412.116, 430.416, 41.16,  1.500000)

}

filament_999[2215] {

  pt3dclear()

  pt3dadd(408.456, 426.756, 41.65,  1.500000)

  pt3dadd(412.848, 426.024, 42.63,  1.500000)

}

filament_999[2216] {

  pt3dclear()

  pt3dadd(408.456, 426.756, 41.65,  1.500000)

  pt3dadd(401.13599999999997, 434.808, 47.04,  1.500000)

}

filament_999[2217] {

  pt3dclear()

  pt3dadd(412.116, 430.416, 41.16,  1.500000)

  pt3dadd(415.776, 431.14799999999997, 40.67,  1.500000)

}

filament_999[2218] {

  pt3dclear()

  pt3dadd(415.776, 431.14799999999997, 40.67,  1.500000)

  pt3dadd(419.436, 431.88, 38.71,  1.500000)

}

filament_999[2219] {

  pt3dclear()

  pt3dadd(419.436, 431.88, 38.71,  1.500000)

  pt3dadd(423.096, 433.344, 38.71,  1.500000)

}

filament_999[2220] {

  pt3dclear()

  pt3dadd(423.096, 433.344, 38.71,  1.500000)

  pt3dadd(428.952, 432.61199999999997, 38.71,  1.500000)

}

filament_999[2221] {

  pt3dclear()

  pt3dadd(428.952, 432.61199999999997, 38.71,  1.500000)

  pt3dadd(434.07599999999996, 432.61199999999997, 37.24,  1.500000)

}

filament_999[2222] {

  pt3dclear()

  pt3dadd(434.07599999999996, 432.61199999999997, 37.24,  1.500000)

  pt3dadd(437.736, 430.416, 36.75,  1.500000)

}

filament_999[2223] {

  pt3dclear()

  pt3dadd(437.736, 430.416, 36.75,  1.500000)

  pt3dadd(440.664, 427.488, 36.26,  1.500000)

}

filament_999[2224] {

  pt3dclear()

  pt3dadd(440.664, 427.488, 36.26,  1.500000)

  pt3dadd(443.592, 424.56, 36.26,  1.500000)

}

filament_999[2225] {

  pt3dclear()

  pt3dadd(443.592, 424.56, 36.26,  1.500000)

  pt3dadd(445.788, 420.168, 35.769999999999996,  1.500000)

}

filament_999[2226] {

  pt3dclear()

  pt3dadd(445.788, 420.168, 35.769999999999996,  1.500000)

  pt3dadd(446.52, 414.312, 35.769999999999996,  1.500000)

}

filament_999[2227] {

  pt3dclear()

  pt3dadd(446.52, 414.312, 35.769999999999996,  1.500000)

  pt3dadd(447.984, 408.456, 35.769999999999996,  1.500000)

}

filament_999[2228] {

  pt3dclear()

  pt3dadd(447.984, 408.456, 35.769999999999996,  1.500000)

  pt3dadd(448.716, 403.332, 35.769999999999996,  1.500000)

}

filament_999[2229] {

  pt3dclear()

  pt3dadd(448.716, 403.332, 35.769999999999996,  1.500000)

  pt3dadd(447.984, 398.20799999999997, 35.769999999999996,  1.500000)

}

filament_999[2230] {

  pt3dclear()

  pt3dadd(447.984, 398.20799999999997, 35.769999999999996,  1.500000)

  pt3dadd(449.448, 392.352, 35.769999999999996,  1.500000)

}

filament_999[2231] {

  pt3dclear()

  pt3dadd(449.448, 392.352, 35.769999999999996,  1.500000)

  pt3dadd(450.18, 387.228, 35.769999999999996,  1.500000)

}

filament_999[2232] {

  pt3dclear()

  pt3dadd(450.18, 387.228, 35.769999999999996,  1.500000)

  pt3dadd(449.448, 381.372, 35.769999999999996,  1.500000)

}

filament_999[2233] {

  pt3dclear()

  pt3dadd(449.448, 381.372, 35.769999999999996,  1.500000)

  pt3dadd(447.252, 376.248, 35.769999999999996,  1.500000)

}

filament_999[2234] {

  pt3dclear()

  pt3dadd(447.252, 376.248, 35.769999999999996,  1.500000)

  pt3dadd(443.592, 371.12399999999997, 35.769999999999996,  1.500000)

}

filament_999[2235] {

  pt3dclear()

  pt3dadd(443.592, 371.12399999999997, 35.769999999999996,  1.500000)

  pt3dadd(439.2, 366.0, 35.769999999999996,  1.500000)

}

filament_999[2236] {

  pt3dclear()

  pt3dadd(439.2, 366.0, 35.769999999999996,  1.500000)

  pt3dadd(434.808, 361.608, 36.26,  1.500000)

}

filament_999[2237] {

  pt3dclear()

  pt3dadd(434.808, 361.608, 36.26,  1.500000)

  pt3dadd(430.416, 356.484, 35.769999999999996,  1.500000)

}

filament_999[2238] {

  pt3dclear()

  pt3dadd(430.416, 356.484, 35.769999999999996,  1.500000)

  pt3dadd(426.024, 354.288, 36.75,  1.500000)

}

filament_999[2239] {

  pt3dclear()

  pt3dadd(430.416, 356.484, 35.769999999999996,  1.500000)

  pt3dadd(428.952, 352.092, 36.75,  1.500000)

}

filament_999[2240] {

  pt3dclear()

  pt3dadd(355.02, 361.608, 30.38,  1.500000)

  pt3dadd(351.36, 363.804, 30.38,  1.500000)

}

filament_999[2241] {

  pt3dclear()

  pt3dadd(351.36, 363.804, 30.38,  1.500000)

  pt3dadd(349.164, 367.464, 31.849999999999998,  1.500000)

}

filament_999[2242] {

  pt3dclear()

  pt3dadd(349.164, 367.464, 31.849999999999998,  1.500000)

  pt3dadd(346.968, 371.12399999999997, 32.83,  1.500000)

}

filament_999[2243] {

  pt3dclear()

  pt3dadd(346.968, 371.12399999999997, 32.83,  1.500000)

  pt3dadd(345.504, 375.516, 33.32,  1.500000)

}

filament_999[2244] {

  pt3dclear()

  pt3dadd(345.504, 375.516, 33.32,  1.500000)

  pt3dadd(344.772, 379.908, 34.79,  1.500000)

}

filament_999[2245] {

  pt3dclear()

  pt3dadd(344.772, 379.908, 34.79,  1.500000)

  pt3dadd(345.504, 384.3, 35.28,  1.500000)

}

filament_999[2246] {

  pt3dclear()

  pt3dadd(345.504, 384.3, 35.28,  1.500000)

  pt3dadd(345.504, 388.692, 35.769999999999996,  1.500000)

}

filament_999[2247] {

  pt3dclear()

  pt3dadd(345.504, 388.692, 35.769999999999996,  1.500000)

  pt3dadd(341.844, 387.96, 37.24,  1.500000)

}

filament_999[2248] {

  pt3dclear()

  pt3dadd(345.504, 388.692, 35.769999999999996,  1.500000)

  pt3dadd(345.504, 392.352, 39.2,  1.500000)

}

filament_999[2249] {

  pt3dclear()

  pt3dadd(341.844, 387.96, 37.24,  1.500000)

  pt3dadd(338.18399999999997, 385.764, 37.73,  1.500000)

}

filament_999[2250] {

  pt3dclear()

  pt3dadd(338.18399999999997, 385.764, 37.73,  1.500000)

  pt3dadd(335.256, 382.836, 37.73,  1.500000)

}

filament_999[2251] {

  pt3dclear()

  pt3dadd(335.256, 382.836, 37.73,  1.500000)

  pt3dadd(333.06, 379.176, 38.22,  1.500000)

}

filament_999[2252] {

  pt3dclear()

  pt3dadd(333.06, 379.176, 38.22,  1.500000)

  pt3dadd(330.864, 375.516, 38.71,  1.500000)

}

filament_999[2253] {

  pt3dclear()

  pt3dadd(330.864, 375.516, 38.71,  1.500000)

  pt3dadd(327.936, 371.856, 38.71,  1.500000)

}

filament_999[2254] {

  pt3dclear()

  pt3dadd(327.936, 371.856, 38.71,  1.500000)

  pt3dadd(325.008, 368.19599999999997, 38.71,  1.500000)

}

filament_999[2255] {

  pt3dclear()

  pt3dadd(325.008, 368.19599999999997, 38.71,  1.500000)

  pt3dadd(324.276, 364.536, 40.18,  1.500000)

}

filament_999[2256] {

  pt3dclear()

  pt3dadd(324.276, 364.536, 40.18,  1.500000)

  pt3dadd(322.08, 361.608, 40.67,  1.500000)

}

filament_999[2257] {

  pt3dclear()

  pt3dadd(322.08, 361.608, 40.67,  1.500000)

  pt3dadd(317.688, 360.144, 40.67,  1.500000)

}

filament_999[2258] {

  pt3dclear()

  pt3dadd(317.688, 360.144, 40.67,  1.500000)

  pt3dadd(314.76, 356.484, 40.67,  1.500000)

}

filament_999[2259] {

  pt3dclear()

  pt3dadd(314.76, 356.484, 40.67,  1.500000)

  pt3dadd(316.224, 350.628, 38.22,  1.500000)

}

filament_999[2260] {

  pt3dclear()

  pt3dadd(345.504, 392.352, 39.2,  1.500000)

  pt3dadd(344.04, 396.012, 39.2,  1.500000)

}

filament_999[2261] {

  pt3dclear()

  pt3dadd(344.04, 396.012, 39.2,  1.500000)

  pt3dadd(344.04, 400.404, 39.69,  1.500000)

}

filament_999[2262] {

  pt3dclear()

  pt3dadd(344.04, 400.404, 39.69,  1.500000)

  pt3dadd(342.57599999999996, 404.796, 39.69,  1.500000)

}

filament_999[2263] {

  pt3dclear()

  pt3dadd(342.57599999999996, 404.796, 39.69,  1.500000)

  pt3dadd(339.64799999999997, 406.992, 39.69,  1.500000)

}

filament_999[2264] {

  pt3dclear()

  pt3dadd(339.64799999999997, 406.992, 39.69,  1.500000)

  pt3dadd(335.988, 404.796, 41.16,  1.500000)

}

filament_999[2265] {

  pt3dclear()

  pt3dadd(335.988, 404.796, 41.16,  1.500000)

  pt3dadd(330.132, 403.332, 41.65,  1.500000)

}

filament_999[2266] {

  pt3dclear()

  pt3dadd(330.132, 403.332, 41.65,  1.500000)

  pt3dadd(325.74, 401.868, 42.14,  1.500000)

}

filament_999[2267] {

  pt3dclear()

  pt3dadd(330.132, 403.332, 41.65,  1.500000)

  pt3dadd(328.668, 406.26, 42.14,  1.500000)

}

filament_999[2268] {

  pt3dclear()

  pt3dadd(325.74, 401.868, 42.14,  1.500000)

  pt3dadd(322.08, 400.404, 42.63,  1.500000)

}

filament_999[2269] {

  pt3dclear()

  pt3dadd(322.08, 400.404, 42.63,  1.500000)

  pt3dadd(319.152, 398.94, 42.63,  1.500000)

}

filament_999[2270] {

  pt3dclear()

  pt3dadd(328.668, 406.26, 42.14,  1.500000)

  pt3dadd(332.328, 411.384, 42.14,  1.500000)

}

filament_999[2271] {

  pt3dclear()

  pt3dadd(332.328, 411.384, 42.14,  1.500000)

  pt3dadd(335.988, 413.58, 42.14,  1.500000)

}

filament_999[2272] {

  pt3dclear()

  pt3dadd(237.168, 111.264, 44.589999999999996,  1.500000)

  pt3dadd(230.57999999999998, 93.696, 43.61,  1.500000)

}

filament_999[2273] {

  pt3dclear()

  pt3dadd(230.57999999999998, 93.696, 43.61,  1.500000)

  pt3dadd(230.57999999999998, 81.984, 40.67,  1.500000)

}

filament_999[2274] {

  pt3dclear()

  pt3dadd(230.57999999999998, 81.984, 40.67,  1.500000)

  pt3dadd(230.57999999999998, 70.27199999999999, 39.69,  1.500000)

}

filament_999[2275] {

  pt3dclear()

  pt3dadd(230.57999999999998, 70.27199999999999, 39.69,  1.500000)

  pt3dadd(230.57999999999998, 58.56, 39.2,  1.500000)

}

filament_999[2276] {

  pt3dclear()

  pt3dadd(230.57999999999998, 58.56, 39.2,  1.500000)

  pt3dadd(230.57999999999998, 46.848, 38.71,  1.500000)

}

filament_999[2277] {

  pt3dclear()

  pt3dadd(230.57999999999998, 46.848, 38.71,  1.500000)

  pt3dadd(228.384, 33.672, 38.22,  1.500000)

}

filament_999[2278] {

  pt3dclear()

  pt3dadd(228.384, 33.672, 38.22,  1.500000)

  pt3dadd(229.84799999999998, 21.227999999999998, 38.22,  1.500000)

}

filament_999[2279] {

  pt3dclear()

  pt3dadd(229.84799999999998, 21.227999999999998, 38.22,  1.500000)

  pt3dadd(232.04399999999998, 8.783999999999999, 37.73,  1.500000)

}

filament_999[2280] {

  pt3dclear()

  pt3dadd(232.04399999999998, 8.783999999999999, 37.73,  1.500000)

  pt3dadd(231.31199999999998, 1.464, 38.22,  1.500000)

}

filament_999[2281] {

  pt3dclear()

  pt3dadd(225.456, 500.688, 46.55,  1.500000)

  pt3dadd(224.724, 498.49199999999996, 47.53,  1.500000)

}

filament_999[2282] {

  pt3dclear()

  pt3dadd(225.456, 500.688, 46.55,  1.500000)

  pt3dadd(221.796, 499.956, 46.55,  1.500000)

}

filament_999[2283] {

  pt3dclear()

  pt3dadd(221.796, 499.956, 46.55,  1.500000)

  pt3dadd(217.404, 499.956, 46.55,  1.500000)

}

filament_999[2284] {

  pt3dclear()

  pt3dadd(217.404, 499.956, 46.55,  1.500000)

  pt3dadd(213.744, 496.296, 46.55,  1.500000)

}

filament_999[2285] {

  pt3dclear()

  pt3dadd(213.744, 496.296, 46.55,  1.500000)

  pt3dadd(212.28, 491.904, 46.06,  1.500000)

}

filament_999[2286] {

  pt3dclear()

  pt3dadd(212.28, 491.904, 46.06,  1.500000)

  pt3dadd(213.744, 487.512, 45.57,  1.500000)

}

filament_999[2287] {

  pt3dclear()

  pt3dadd(213.744, 487.512, 45.57,  1.500000)

  pt3dadd(217.404, 484.584, 45.08,  1.500000)

}

filament_999[2288] {

  pt3dclear()

  pt3dadd(217.404, 484.584, 45.08,  1.500000)

  pt3dadd(221.796, 483.852, 44.1,  1.500000)

}

filament_999[2289] {

  pt3dclear()

  pt3dadd(221.796, 483.852, 44.1,  1.500000)

  pt3dadd(225.456, 481.656, 43.12,  1.500000)

}

filament_999[2290] {

  pt3dclear()

  pt3dadd(225.456, 481.656, 43.12,  1.500000)

  pt3dadd(229.11599999999999, 480.192, 42.63,  1.500000)

}

filament_999[2291] {

  pt3dclear()

  pt3dadd(229.11599999999999, 480.192, 42.63,  1.500000)

  pt3dadd(232.77599999999998, 480.192, 42.14,  1.500000)

}

filament_999[2292] {

  pt3dclear()

  pt3dadd(232.77599999999998, 480.192, 42.14,  1.500000)

  pt3dadd(237.168, 481.656, 41.16,  1.500000)

}

filament_999[2293] {

  pt3dclear()

  pt3dadd(237.168, 481.656, 41.16,  1.500000)

  pt3dadd(239.364, 481.656, 39.69,  1.500000)

}

filament_999[2294] {

  pt3dclear()

  pt3dadd(239.364, 481.656, 39.69,  1.500000)

  pt3dadd(238.632, 479.46, 39.69,  1.500000)

}

filament_999[2295] {

  pt3dclear()

  pt3dadd(238.632, 479.46, 39.69,  1.500000)

  pt3dadd(241.56, 477.264, 39.2,  1.500000)

}

filament_999[2296] {

  pt3dclear()

  pt3dadd(241.56, 477.264, 39.2,  1.500000)

  pt3dadd(244.488, 474.336, 38.22,  1.500000)

}

filament_999[2297] {

  pt3dclear()

  pt3dadd(244.488, 474.336, 38.22,  1.500000)

  pt3dadd(247.416, 473.604, 37.73,  1.500000)

}

filament_999[2298] {

  pt3dclear()

  pt3dadd(224.724, 498.49199999999996, 47.53,  1.500000)

  pt3dadd(220.332, 497.02799999999996, 47.53,  1.500000)

}

filament_999[2299] {

  pt3dclear()

  pt3dadd(220.332, 497.02799999999996, 47.53,  1.500000)

  pt3dadd(217.404, 494.832, 47.53,  1.500000)

}

filament_999[2300] {

  pt3dclear()

  pt3dadd(217.404, 494.832, 47.53,  1.500000)

  pt3dadd(218.868, 492.63599999999997, 47.53,  1.500000)

}

filament_999[2301] {

  pt3dclear()

  pt3dadd(218.868, 492.63599999999997, 47.53,  1.500000)

  pt3dadd(215.208, 490.44, 47.53,  1.500000)

}

filament_999[2302] {

  pt3dclear()

  pt3dadd(215.208, 490.44, 47.53,  1.500000)

  pt3dadd(210.816, 488.976, 48.51,  1.500000)

}

filament_999[2303] {

  pt3dclear()

  pt3dadd(254.004, 525.576, 53.9,  1.500000)

  pt3dadd(253.272, 529.968, 51.94,  1.500000)

}

filament_999[2304] {

  pt3dclear()

  pt3dadd(253.272, 529.968, 51.94,  1.500000)

  pt3dadd(256.2, 532.896, 51.449999999999996,  1.500000)

}

filament_999[2305] {

  pt3dclear()

  pt3dadd(256.2, 532.896, 51.449999999999996,  1.500000)

  pt3dadd(258.396, 536.556, 50.96,  1.500000)

}

filament_999[2306] {

  pt3dclear()

  pt3dadd(258.396, 536.556, 50.96,  1.500000)

  pt3dadd(259.86, 540.216, 50.47,  1.500000)

}

filament_999[2307] {

  pt3dclear()

  pt3dadd(259.86, 540.216, 50.47,  1.500000)

  pt3dadd(259.128, 543.144, 49.0,  1.500000)

}

filament_999[2308] {

  pt3dclear()

  pt3dadd(259.86, 540.216, 50.47,  1.500000)

  pt3dadd(261.324, 543.876, 50.47,  1.500000)

}

filament_999[2309] {

  pt3dclear()

  pt3dadd(261.324, 543.876, 50.47,  1.500000)

  pt3dadd(264.984, 546.072, 50.47,  1.500000)

}

filament_999[2310] {

  pt3dclear()

  pt3dadd(264.984, 546.072, 50.47,  1.500000)

  pt3dadd(267.912, 548.268, 50.47,  1.500000)

}

filament_999[2311] {

  pt3dclear()

  pt3dadd(267.912, 548.268, 50.47,  1.500000)

  pt3dadd(267.912, 551.928, 50.96,  1.500000)

}

filament_999[2312] {

  pt3dclear()

  pt3dadd(267.912, 551.928, 50.96,  1.500000)

  pt3dadd(266.448, 554.856, 51.449999999999996,  1.500000)

}

filament_999[2313] {

  pt3dclear()

  pt3dadd(266.448, 554.856, 51.449999999999996,  1.500000)

  pt3dadd(265.716, 557.784, 54.39,  1.500000)

}

filament_999[2314] {

  pt3dclear()

  pt3dadd(265.716, 557.784, 54.39,  1.500000)

  pt3dadd(266.448, 561.444, 54.879999999999995,  1.500000)

}

filament_999[2315] {

  pt3dclear()

  pt3dadd(266.448, 561.444, 54.879999999999995,  1.500000)

  pt3dadd(267.18, 565.104, 55.37,  1.500000)

}

filament_999[2316] {

  pt3dclear()

  pt3dadd(267.18, 565.104, 55.37,  1.500000)

  pt3dadd(267.912, 568.764, 55.37,  1.500000)

}

filament_999[2317] {

  pt3dclear()

  pt3dadd(267.912, 568.764, 55.37,  1.500000)

  pt3dadd(269.376, 571.692, 55.37,  1.500000)

}

filament_999[2318] {

  pt3dclear()

  pt3dadd(269.376, 571.692, 55.37,  1.500000)

  pt3dadd(273.036, 570.228, 54.39,  1.500000)

}

filament_999[2319] {

  pt3dclear()

  pt3dadd(281.08799999999997, 560.712, 43.12,  1.500000)

  pt3dadd(276.69599999999997, 557.052, 43.12,  1.500000)

}

filament_999[2320] {

  pt3dclear()

  pt3dadd(276.69599999999997, 557.052, 43.12,  1.500000)

  pt3dadd(272.304, 554.124, 42.63,  1.500000)

}

filament_999[2321] {

  pt3dclear()

  pt3dadd(282.552, 565.104, 45.08,  1.500000)

  pt3dadd(279.62399999999997, 569.496, 47.04,  1.500000)

}

filament_999[2322] {

  pt3dclear()

  pt3dadd(279.62399999999997, 569.496, 47.04,  1.500000)

  pt3dadd(275.23199999999997, 570.228, 49.49,  1.500000)

}

filament_999[2323] {

  pt3dclear()

  pt3dadd(275.23199999999997, 570.228, 49.49,  1.500000)

  pt3dadd(273.036, 568.764, 50.96,  1.500000)

}

filament_999[2324] {

  pt3dclear()

  pt3dadd(273.036, 568.764, 50.96,  1.500000)

  pt3dadd(271.572, 565.836, 51.94,  1.500000)

}

filament_999[2325] {

  pt3dclear()

  pt3dadd(271.572, 565.836, 51.94,  1.500000)

  pt3dadd(273.768, 564.372, 51.94,  1.500000)

}

filament_999[2326] {

  pt3dclear()

  pt3dadd(273.768, 564.372, 51.94,  1.500000)

  pt3dadd(277.428, 565.836, 50.96,  1.500000)

}

filament_999[2327] {

  pt3dclear()

  pt3dadd(277.428, 565.836, 50.96,  1.500000)

  pt3dadd(280.356, 566.568, 48.019999999999996,  1.500000)

}

filament_999[2328] {

  pt3dclear()

  pt3dadd(280.356, 566.568, 48.019999999999996,  1.500000)

  pt3dadd(284.016, 567.3, 47.53,  1.500000)

}

filament_999[2329] {

  pt3dclear()

  pt3dadd(284.016, 567.3, 47.53,  1.500000)

  pt3dadd(287.676, 569.496, 47.53,  1.500000)

}

filament_999[2330] {

  pt3dclear()

  pt3dadd(287.676, 569.496, 47.53,  1.500000)

  pt3dadd(292.068, 571.692, 49.49,  1.500000)

}

filament_999[2331] {

  pt3dclear()

  pt3dadd(292.068, 571.692, 49.49,  1.500000)

  pt3dadd(295.728, 574.62, 49.49,  1.500000)

}

filament_999[2332] {

  pt3dclear()

  pt3dadd(295.728, 574.62, 49.49,  1.500000)

  pt3dadd(299.388, 578.28, 49.49,  1.500000)

}

filament_999[2333] {

  pt3dclear()

  pt3dadd(299.388, 578.28, 49.49,  1.500000)

  pt3dadd(303.048, 581.9399999999999, 50.47,  1.500000)

}

filament_999[2334] {

  pt3dclear()

  pt3dadd(303.048, 581.9399999999999, 50.47,  1.500000)

  pt3dadd(307.44, 584.136, 50.47,  1.500000)

}

filament_999[2335] {

  pt3dclear()

  pt3dadd(307.44, 584.136, 50.47,  1.500000)

  pt3dadd(311.832, 586.332, 49.98,  1.500000)

}

filament_999[2336] {

  pt3dclear()

  pt3dadd(311.832, 586.332, 49.98,  1.500000)

  pt3dadd(315.492, 590.7239999999999, 49.98,  1.500000)

}

filament_999[2337] {

  pt3dclear()

  pt3dadd(315.492, 590.7239999999999, 49.98,  1.500000)

  pt3dadd(318.42, 595.848, 49.98,  1.500000)

}

filament_999[2338] {

  pt3dclear()

  pt3dadd(318.42, 595.848, 49.98,  1.500000)

  pt3dadd(320.616, 601.704, 49.49,  1.500000)

}

filament_999[2339] {

  pt3dclear()

  pt3dadd(320.616, 601.704, 49.49,  1.500000)

  pt3dadd(322.08, 606.096, 48.019999999999996,  1.500000)

}

filament_999[2340] {

  pt3dclear()

  pt3dadd(322.08, 606.096, 48.019999999999996,  1.500000)

  pt3dadd(325.008, 611.22, 47.53,  1.500000)

}

filament_999[2341] {

  pt3dclear()

  pt3dadd(327.936, 532.164, 27.93,  1.500000)

  pt3dadd(327.204, 535.092, 25.97,  1.500000)

}

filament_999[2342] {

  pt3dclear()

  pt3dadd(327.204, 535.092, 25.97,  1.500000)

  pt3dadd(325.008, 536.556, 25.48,  1.500000)

}

filament_999[2343] {

  pt3dclear()

  pt3dadd(325.008, 536.556, 25.48,  1.500000)

  pt3dadd(323.544, 535.092, 27.439999999999998,  1.500000)

}

filament_999[2344] {

  pt3dclear()

  pt3dadd(325.008, 536.556, 25.48,  1.500000)

  pt3dadd(325.008, 539.484, 25.97,  1.500000)

}

filament_999[2345] {

  pt3dclear()

  pt3dadd(325.008, 539.484, 25.97,  1.500000)

  pt3dadd(324.276, 542.412, 25.97,  1.500000)

}

filament_999[2346] {

  pt3dclear()

  pt3dadd(324.276, 542.412, 25.97,  1.500000)

  pt3dadd(322.812, 546.804, 26.46,  1.500000)

}

filament_999[2347] {

  pt3dclear()

  pt3dadd(322.812, 546.804, 26.46,  1.500000)

  pt3dadd(324.276, 551.928, 26.95,  1.500000)

}

filament_999[2348] {

  pt3dclear()

  pt3dadd(323.544, 535.092, 27.439999999999998,  1.500000)

  pt3dadd(319.152, 535.824, 28.419999999999998,  1.500000)

}

filament_999[2349] {

  pt3dclear()

  pt3dadd(319.152, 535.824, 28.419999999999998,  1.500000)

  pt3dadd(318.42, 539.484, 27.93,  1.500000)

}

filament_999[2350] {

  pt3dclear()

  pt3dadd(318.42, 539.484, 27.93,  1.500000)

  pt3dadd(317.688, 543.876, 28.419999999999998,  1.500000)

}

filament_999[2351] {

  pt3dclear()

  pt3dadd(317.688, 543.876, 28.419999999999998,  1.500000)

  pt3dadd(315.492, 547.536, 28.419999999999998,  1.500000)

}

filament_999[2352] {

  pt3dclear()

  pt3dadd(315.492, 547.536, 28.419999999999998,  1.500000)

  pt3dadd(316.224, 551.928, 29.4,  1.500000)

}

filament_999[2353] {

  pt3dclear()

  pt3dadd(316.224, 551.928, 29.4,  1.500000)

  pt3dadd(318.42, 556.3199999999999, 29.89,  1.500000)

}

filament_999[2354] {

  pt3dclear()

  pt3dadd(318.42, 556.3199999999999, 29.89,  1.500000)

  pt3dadd(320.616, 560.712, 30.38,  1.500000)

}

filament_999[2355] {

  pt3dclear()

  pt3dadd(320.616, 560.712, 30.38,  1.500000)

  pt3dadd(320.616, 564.372, 31.849999999999998,  1.500000)

}

filament_999[2356] {

  pt3dclear()

  pt3dadd(320.616, 564.372, 31.849999999999998,  1.500000)

  pt3dadd(325.74, 567.3, 30.87,  1.500000)

}

filament_999[2357] {

  pt3dclear()

  pt3dadd(320.616, 564.372, 31.849999999999998,  1.500000)

  pt3dadd(319.152, 568.032, 32.83,  1.500000)

}

filament_999[2358] {

  pt3dclear()

  pt3dadd(319.152, 568.032, 32.83,  1.500000)

  pt3dadd(316.956, 571.692, 33.81,  1.500000)

}

filament_999[2359] {

  pt3dclear()

  pt3dadd(316.956, 571.692, 33.81,  1.500000)

  pt3dadd(314.76, 574.62, 34.79,  1.500000)

}

filament_999[2360] {

  pt3dclear()

  pt3dadd(314.76, 574.62, 34.79,  1.500000)

  pt3dadd(314.76, 577.548, 36.26,  1.500000)

}

filament_999[2361] {

  pt3dclear()

  pt3dadd(314.76, 577.548, 36.26,  1.500000)

  pt3dadd(316.956, 578.28, 38.22,  1.500000)

}

filament_999[2362] {

  pt3dclear()

  pt3dadd(316.956, 578.28, 38.22,  1.500000)

  pt3dadd(319.152, 581.208, 40.67,  1.500000)

}

filament_999[2363] {

  pt3dclear()

  pt3dadd(319.152, 581.208, 40.67,  1.500000)

  pt3dadd(317.688, 583.404, 44.589999999999996,  1.500000)

}

filament_999[2364] {

  pt3dclear()

  pt3dadd(317.688, 583.404, 44.589999999999996,  1.500000)

  pt3dadd(316.224, 586.332, 47.53,  1.500000)

}

filament_999[2365] {

  pt3dclear()

  pt3dadd(316.224, 586.332, 47.53,  1.500000)

  pt3dadd(316.956, 591.456, 47.04,  1.500000)

}

filament_999[2366] {

  pt3dclear()

  pt3dadd(316.956, 591.456, 47.04,  1.500000)

  pt3dadd(314.76, 595.116, 48.019999999999996,  1.500000)

}

filament_999[2367] {

  pt3dclear()

  pt3dadd(314.76, 595.116, 48.019999999999996,  1.500000)

  pt3dadd(312.564, 598.776, 49.0,  1.500000)

}

filament_999[2368] {

  pt3dclear()

  pt3dadd(312.564, 598.776, 49.0,  1.500000)

  pt3dadd(313.296, 603.168, 49.0,  1.500000)

}

filament_999[2369] {

  pt3dclear()

  pt3dadd(313.296, 603.168, 49.0,  1.500000)

  pt3dadd(314.76, 607.56, 49.49,  1.500000)

}

filament_999[2370] {

  pt3dclear()

  pt3dadd(314.76, 607.56, 49.49,  1.500000)

  pt3dadd(317.688, 611.952, 49.98,  1.500000)

}

filament_999[2371] {

  pt3dclear()

  pt3dadd(317.688, 611.952, 49.98,  1.500000)

  pt3dadd(321.348, 615.612, 49.98,  1.500000)

}

filament_999[2372] {

  pt3dclear()

  pt3dadd(321.348, 615.612, 49.98,  1.500000)

  pt3dadd(323.544, 620.004, 50.47,  1.500000)

}

filament_999[2373] {

  pt3dclear()

  pt3dadd(323.544, 620.004, 50.47,  1.500000)

  pt3dadd(325.008, 625.128, 50.96,  1.500000)

}

filament_999[2374] {

  pt3dclear()

  pt3dadd(325.008, 625.128, 50.96,  1.500000)

  pt3dadd(327.204, 627.324, 50.47,  1.500000)

}

filament_999[2375] {

  pt3dclear()

  pt3dadd(327.204, 627.324, 50.47,  1.500000)

  pt3dadd(330.132, 627.324, 49.49,  1.500000)

}

filament_999[2376] {

  pt3dclear()

  pt3dadd(330.132, 627.324, 49.49,  1.500000)

  pt3dadd(333.792, 630.252, 49.98,  1.500000)

}

filament_999[2377] {

  pt3dclear()

  pt3dadd(333.792, 630.252, 49.98,  1.500000)

  pt3dadd(336.71999999999997, 633.912, 50.47,  1.500000)

}

filament_999[2378] {

  pt3dclear()

  pt3dadd(336.71999999999997, 633.912, 50.47,  1.500000)

  pt3dadd(339.64799999999997, 637.572, 49.98,  1.500000)

}

filament_999[2379] {

  pt3dclear()

  pt3dadd(339.64799999999997, 637.572, 49.98,  1.500000)

  pt3dadd(341.844, 642.696, 49.98,  1.500000)

}

filament_999[2380] {

  pt3dclear()

  pt3dadd(341.844, 642.696, 49.98,  1.500000)

  pt3dadd(343.308, 648.552, 49.98,  1.500000)

}

filament_999[2381] {

  pt3dclear()

  pt3dadd(343.308, 648.552, 49.98,  1.500000)

  pt3dadd(344.772, 654.408, 50.47,  1.500000)

}

filament_999[2382] {

  pt3dclear()

  pt3dadd(344.772, 654.408, 50.47,  1.500000)

  pt3dadd(346.968, 660.264, 50.96,  1.500000)

}

filament_999[2383] {

  pt3dclear()

  pt3dadd(346.968, 660.264, 50.96,  1.500000)

  pt3dadd(350.628, 665.388, 51.449999999999996,  1.500000)

}

filament_999[2384] {

  pt3dclear()

  pt3dadd(350.628, 665.388, 51.449999999999996,  1.500000)

  pt3dadd(354.288, 670.512, 51.94,  1.500000)

}

filament_999[2385] {

  pt3dclear()

  pt3dadd(354.288, 670.512, 51.94,  1.500000)

  pt3dadd(356.484, 677.1, 52.43,  1.500000)

}

filament_999[2386] {

  pt3dclear()

  pt3dadd(356.484, 677.1, 52.43,  1.500000)

  pt3dadd(358.68, 682.956, 53.41,  1.500000)

}

filament_999[2387] {

  pt3dclear()

  pt3dadd(358.68, 682.956, 53.41,  1.500000)

  pt3dadd(360.876, 688.812, 54.39,  1.500000)

}

filament_999[2388] {

  pt3dclear()

  pt3dadd(360.876, 688.812, 54.39,  1.500000)

  pt3dadd(363.072, 695.4, 54.879999999999995,  1.500000)

}

filament_999[2389] {

  pt3dclear()

  pt3dadd(363.072, 695.4, 54.879999999999995,  1.500000)

  pt3dadd(366.0, 701.256, 55.37,  1.500000)

}

filament_999[2390] {

  pt3dclear()

  pt3dadd(366.0, 701.256, 55.37,  1.500000)

  pt3dadd(368.19599999999997, 707.112, 55.86,  1.500000)

}

filament_999[2391] {

  pt3dclear()

  pt3dadd(368.19599999999997, 707.112, 55.86,  1.500000)

  pt3dadd(371.12399999999997, 712.236, 56.839999999999996,  1.500000)

}

filament_999[2392] {

  pt3dclear()

  pt3dadd(371.12399999999997, 712.236, 56.839999999999996,  1.500000)

  pt3dadd(374.05199999999996, 716.6279999999999, 57.82,  1.500000)

}

filament_999[2393] {

  pt3dclear()

  pt3dadd(374.05199999999996, 716.6279999999999, 57.82,  1.500000)

  pt3dadd(376.98, 723.216, 58.31,  1.500000)

}

filament_999[2394] {

  pt3dclear()

  pt3dadd(376.98, 723.216, 58.31,  1.500000)

  pt3dadd(379.908, 730.536, 58.31,  1.500000)

}

filament_999[2395] {

  pt3dclear()

  pt3dadd(379.908, 730.536, 58.31,  1.500000)

  pt3dadd(382.836, 736.3919999999999, 59.78,  1.500000)

}

filament_999[2396] {

  pt3dclear()

  pt3dadd(382.836, 736.3919999999999, 59.78,  1.500000)

  pt3dadd(386.496, 743.712, 59.78,  1.500000)

}

filament_999[2397] {

  pt3dclear()

  pt3dadd(386.496, 743.712, 59.78,  1.500000)

  pt3dadd(388.692, 747.372, 59.78,  1.500000)

}

filament_999[2398] {

  pt3dclear()

  pt3dadd(385.764, 311.832, 14.209999999999999,  1.500000)

  pt3dadd(388.692, 310.368, 15.19,  1.500000)

}

filament_999[2399] {

  pt3dclear()

  pt3dadd(388.692, 310.368, 15.19,  1.500000)

  pt3dadd(392.352, 311.09999999999997, 16.169999999999998,  1.500000)

}

filament_999[2400] {

  pt3dclear()

  pt3dadd(392.352, 311.09999999999997, 16.169999999999998,  1.500000)

  pt3dadd(396.74399999999997, 314.028, 16.66,  1.500000)

}

filament_999[2401] {

  pt3dclear()

  pt3dadd(396.74399999999997, 314.028, 16.66,  1.500000)

  pt3dadd(401.13599999999997, 316.956, 17.15,  1.500000)

}

filament_999[2402] {

  pt3dclear()

  pt3dadd(401.13599999999997, 316.956, 17.15,  1.500000)

  pt3dadd(403.332, 320.616, 16.66,  1.500000)

}

filament_999[2403] {

  pt3dclear()

  pt3dadd(403.332, 320.616, 16.66,  1.500000)

  pt3dadd(399.67199999999997, 319.152, 16.169999999999998,  1.500000)

}

filament_999[2404] {

  pt3dclear()

  pt3dadd(403.332, 320.616, 16.66,  1.500000)

  pt3dadd(406.992, 323.544, 16.66,  1.500000)

}

filament_999[2405] {

  pt3dclear()

  pt3dadd(406.992, 323.544, 16.66,  1.500000)

  pt3dadd(410.652, 326.472, 17.15,  1.500000)

}

filament_999[2406] {

  pt3dclear()

  pt3dadd(410.652, 326.472, 17.15,  1.500000)

  pt3dadd(412.848, 329.4, 17.15,  1.500000)

}

filament_999[2407] {

  pt3dclear()

  pt3dadd(412.848, 329.4, 17.15,  1.500000)

  pt3dadd(412.116, 333.792, 18.62,  1.500000)

}

filament_999[2408] {

  pt3dclear()

  pt3dadd(412.116, 333.792, 18.62,  1.500000)

  pt3dadd(412.116, 338.18399999999997, 18.13,  1.500000)

}

filament_999[2409] {

  pt3dclear()

  pt3dadd(412.116, 338.18399999999997, 18.13,  1.500000)

  pt3dadd(412.116, 343.308, 18.13,  1.500000)

}

filament_999[2410] {

  pt3dclear()

  pt3dadd(412.116, 343.308, 18.13,  1.500000)

  pt3dadd(411.384, 347.7, 18.62,  1.500000)

}

filament_999[2411] {

  pt3dclear()

  pt3dadd(399.67199999999997, 319.152, 16.169999999999998,  1.500000)

  pt3dadd(395.28, 321.348, 16.169999999999998,  1.500000)

}

filament_999[2412] {

  pt3dclear()

  pt3dadd(376.248, 288.408, 15.19,  1.500000)

  pt3dadd(379.908, 286.944, 15.68,  1.500000)

}

filament_999[2413] {

  pt3dclear()

  pt3dadd(379.908, 286.944, 15.68,  1.500000)

  pt3dadd(387.228, 287.676, 16.169999999999998,  1.500000)

}

filament_999[2414] {

  pt3dclear()

  pt3dadd(281.82, 301.584, 34.3,  1.500000)

  pt3dadd(286.212, 299.388, 37.24,  1.500000)

}

filament_999[2415] {

  pt3dclear()

  pt3dadd(286.212, 299.388, 37.24,  1.500000)

  pt3dadd(288.408, 297.192, 36.75,  1.500000)

}

filament_999[2416] {

  pt3dclear()

  pt3dadd(288.408, 297.192, 36.75,  1.500000)

  pt3dadd(284.748, 294.996, 36.75,  1.500000)

}

filament_999[2417] {

  pt3dclear()

  pt3dadd(284.748, 294.996, 36.75,  1.500000)

  pt3dadd(284.748, 292.068, 34.79,  1.500000)

}

filament_999[2418] {

  pt3dclear()

  pt3dadd(284.748, 292.068, 34.79,  1.500000)

  pt3dadd(288.408, 290.604, 33.32,  1.500000)

}

filament_999[2419] {

  pt3dclear()

  pt3dadd(288.408, 290.604, 33.32,  1.500000)

  pt3dadd(290.604, 288.408, 32.83,  1.500000)

}

filament_999[2420] {

  pt3dclear()

  pt3dadd(290.604, 288.408, 32.83,  1.500000)

  pt3dadd(293.532, 286.944, 31.849999999999998,  1.500000)

}

filament_999[2421] {

  pt3dclear()

  pt3dadd(293.532, 286.944, 31.849999999999998,  1.500000)

  pt3dadd(297.192, 285.48, 31.36,  1.500000)

}

filament_999[2422] {

  pt3dclear()

  pt3dadd(297.192, 285.48, 31.36,  1.500000)

  pt3dadd(300.12, 284.016, 29.89,  1.500000)

}

filament_999[2423] {

  pt3dclear()

  pt3dadd(300.12, 284.016, 29.89,  1.500000)

  pt3dadd(303.048, 281.82, 28.91,  1.500000)

}

filament_999[2424] {

  pt3dclear()

  pt3dadd(303.048, 281.82, 28.91,  1.500000)

  pt3dadd(305.976, 279.62399999999997, 28.419999999999998,  1.500000)

}

filament_999[2425] {

  pt3dclear()

  pt3dadd(305.976, 279.62399999999997, 28.419999999999998,  1.500000)

  pt3dadd(308.904, 278.15999999999997, 27.93,  1.500000)

}

filament_999[2426] {

  pt3dclear()

  pt3dadd(308.904, 278.15999999999997, 27.93,  1.500000)

  pt3dadd(312.564, 275.964, 27.439999999999998,  1.500000)

}

filament_999[2427] {

  pt3dclear()

  pt3dadd(312.564, 275.964, 27.439999999999998,  1.500000)

  pt3dadd(315.492, 275.23199999999997, 26.95,  1.500000)

}

filament_999[2428] {

  pt3dclear()

  pt3dadd(315.492, 275.23199999999997, 26.95,  1.500000)

  pt3dadd(318.42, 275.23199999999997, 25.48,  1.500000)

}

filament_999[2429] {

  pt3dclear()

  pt3dadd(318.42, 275.23199999999997, 25.48,  1.500000)

  pt3dadd(322.08, 274.5, 24.5,  1.500000)

}

filament_999[2430] {

  pt3dclear()

  pt3dadd(322.08, 274.5, 24.5,  1.500000)

  pt3dadd(325.74, 273.768, 23.52,  1.500000)

}

filament_999[2431] {

  pt3dclear()

  pt3dadd(325.74, 273.768, 23.52,  1.500000)

  pt3dadd(328.668, 274.5, 22.54,  1.500000)

}

filament_999[2432] {

  pt3dclear()

  pt3dadd(328.668, 274.5, 22.54,  1.500000)

  pt3dadd(332.328, 274.5, 22.05,  1.500000)

}

filament_999[2433] {

  pt3dclear()

  pt3dadd(332.328, 274.5, 22.05,  1.500000)

  pt3dadd(335.988, 273.768, 21.56,  1.500000)

}

filament_999[2434] {

  pt3dclear()

  pt3dadd(335.988, 273.768, 21.56,  1.500000)

  pt3dadd(339.64799999999997, 272.304, 21.56,  1.500000)

}

filament_999[2435] {

  pt3dclear()

  pt3dadd(339.64799999999997, 272.304, 21.56,  1.500000)

  pt3dadd(341.844, 270.108, 20.58,  1.500000)

}

filament_999[2436] {

  pt3dclear()

  pt3dadd(341.844, 270.108, 20.58,  1.500000)

  pt3dadd(346.236, 273.036, 20.09,  1.500000)

}

filament_999[2437] {

  pt3dclear()

  pt3dadd(341.844, 270.108, 20.58,  1.500000)

  pt3dadd(345.504, 268.644, 20.09,  1.500000)

}

filament_999[2438] {

  pt3dclear()

  pt3dadd(345.504, 268.644, 20.09,  1.500000)

  pt3dadd(348.432, 266.448, 20.09,  1.500000)

}

filament_999[2439] {

  pt3dclear()

  pt3dadd(348.432, 266.448, 20.09,  1.500000)

  pt3dadd(351.36, 267.18, 20.09,  1.500000)

}

filament_999[2440] {

  pt3dclear()

  pt3dadd(351.36, 267.18, 20.09,  1.500000)

  pt3dadd(354.288, 270.108, 20.09,  1.500000)

}

filament_999[2441] {

  pt3dclear()

  pt3dadd(354.288, 270.108, 20.09,  1.500000)

  pt3dadd(357.948, 272.304, 20.09,  1.500000)

}

filament_999[2442] {

  pt3dclear()

  pt3dadd(357.948, 272.304, 20.09,  1.500000)

  pt3dadd(363.072, 273.036, 20.09,  1.500000)

}

filament_999[2443] {

  pt3dclear()

  pt3dadd(346.236, 273.036, 20.09,  1.500000)

  pt3dadd(352.092, 275.23199999999997, 20.09,  1.500000)

}

filament_999[2444] {

  pt3dclear()

  pt3dadd(352.092, 275.23199999999997, 20.09,  1.500000)

  pt3dadd(352.824, 279.62399999999997, 20.09,  1.500000)

}

filament_999[2445] {

  pt3dclear()

  pt3dadd(352.824, 279.62399999999997, 20.09,  1.500000)

  pt3dadd(359.412, 278.892, 20.09,  1.500000)

}

filament_999[2446] {

  pt3dclear()

  pt3dadd(254.736, 281.82, 30.87,  1.500000)

  pt3dadd(248.148, 281.08799999999997, 31.849999999999998,  1.500000)

}

filament_999[2447] {

  pt3dclear()

  pt3dadd(248.148, 281.08799999999997, 31.849999999999998,  1.500000)

  pt3dadd(242.292, 282.552, 32.83,  1.500000)

}

filament_999[2448] {

  pt3dclear()

  pt3dadd(248.148, 281.08799999999997, 31.849999999999998,  1.500000)

  pt3dadd(245.952, 277.428, 31.36,  1.500000)

}

filament_999[2449] {

  pt3dclear()

  pt3dadd(245.952, 277.428, 31.36,  1.500000)

  pt3dadd(244.488, 274.5, 31.849999999999998,  1.500000)

}

filament_999[2450] {

  pt3dclear()

  pt3dadd(244.488, 274.5, 31.849999999999998,  1.500000)

  pt3dadd(243.756, 270.84, 31.849999999999998,  1.500000)

}

filament_999[2451] {

  pt3dclear()

  pt3dadd(242.292, 282.552, 32.83,  1.500000)

  pt3dadd(234.24, 281.08799999999997, 35.769999999999996,  1.500000)

}

filament_999[2452] {

  pt3dclear()

  pt3dadd(242.292, 282.552, 32.83,  1.500000)

  pt3dadd(239.364, 280.356, 32.83,  1.500000)

}

filament_999[2453] {

  pt3dclear()

  pt3dadd(239.364, 280.356, 32.83,  1.500000)

  pt3dadd(237.168, 276.69599999999997, 32.83,  1.500000)

}

filament_999[2454] {

  pt3dclear()

  pt3dadd(237.168, 276.69599999999997, 32.83,  1.500000)

  pt3dadd(234.972, 273.036, 32.83,  1.500000)

}

filament_999[2455] {

  pt3dclear()

  pt3dadd(234.972, 273.036, 32.83,  1.500000)

  pt3dadd(232.77599999999998, 269.376, 33.81,  1.500000)

}

filament_999[2456] {

  pt3dclear()

  pt3dadd(234.24, 281.08799999999997, 35.769999999999996,  1.500000)

  pt3dadd(229.11599999999999, 280.356, 36.26,  1.500000)

}

filament_999[2457] {

  pt3dclear()

  pt3dadd(229.11599999999999, 280.356, 36.26,  1.500000)

  pt3dadd(224.724, 281.82, 36.75,  1.500000)

}

filament_999[2458] {

  pt3dclear()

  pt3dadd(261.324, 287.676, 32.339999999999996,  1.500000)

  pt3dadd(263.52, 288.408, 32.83,  1.500000)

}

filament_999[2459] {

  pt3dclear()

  pt3dadd(263.52, 288.408, 32.83,  1.500000)

  pt3dadd(266.448, 286.944, 32.83,  1.500000)

}

filament_999[2460] {

  pt3dclear()

  pt3dadd(266.448, 286.944, 32.83,  1.500000)

  pt3dadd(269.376, 285.48, 31.849999999999998,  1.500000)

}

filament_999[2461] {

  pt3dclear()

  pt3dadd(269.376, 285.48, 31.849999999999998,  1.500000)

  pt3dadd(271.572, 282.552, 30.87,  1.500000)

}

filament_999[2462] {

  pt3dclear()

  pt3dadd(271.572, 282.552, 30.87,  1.500000)

  pt3dadd(275.23199999999997, 279.62399999999997, 30.38,  1.500000)

}

filament_999[2463] {

  pt3dclear()

  pt3dadd(275.23199999999997, 279.62399999999997, 30.38,  1.500000)

  pt3dadd(279.62399999999997, 277.428, 30.38,  1.500000)

}

filament_999[2464] {

  pt3dclear()

  pt3dadd(279.62399999999997, 277.428, 30.38,  1.500000)

  pt3dadd(284.016, 275.964, 29.89,  1.500000)

}

filament_999[2465] {

  pt3dclear()

  pt3dadd(284.016, 275.964, 29.89,  1.500000)

  pt3dadd(289.14, 274.5, 29.89,  1.500000)

}

filament_999[2466] {

  pt3dclear()

  pt3dadd(289.14, 274.5, 29.89,  1.500000)

  pt3dadd(294.264, 273.768, 29.4,  1.500000)

}

filament_999[2467] {

  pt3dclear()

  pt3dadd(294.264, 273.768, 29.4,  1.500000)

  pt3dadd(298.656, 274.5, 29.4,  1.500000)

}

filament_999[2468] {

  pt3dclear()

  pt3dadd(298.656, 274.5, 29.4,  1.500000)

  pt3dadd(302.316, 272.304, 28.419999999999998,  1.500000)

}

filament_999[2469] {

  pt3dclear()

  pt3dadd(302.316, 272.304, 28.419999999999998,  1.500000)

  pt3dadd(306.70799999999997, 271.572, 27.93,  1.500000)

}

filament_999[2470] {

  pt3dclear()

  pt3dadd(306.70799999999997, 271.572, 27.93,  1.500000)

  pt3dadd(310.368, 271.572, 26.95,  1.500000)

}

filament_999[2471] {

  pt3dclear()

  pt3dadd(310.368, 271.572, 26.95,  1.500000)

  pt3dadd(313.296, 271.572, 26.46,  1.500000)

}

filament_999[2472] {

  pt3dclear()

  pt3dadd(313.296, 271.572, 26.46,  1.500000)

  pt3dadd(316.956, 269.376, 25.48,  1.500000)

}

filament_999[2473] {

  pt3dclear()

  pt3dadd(316.956, 269.376, 25.48,  1.500000)

  pt3dadd(316.956, 265.716, 24.99,  1.500000)

}

filament_999[2474] {

  pt3dclear()

  pt3dadd(316.956, 269.376, 25.48,  1.500000)

  pt3dadd(320.616, 270.108, 25.97,  1.500000)

}

filament_999[2475] {

  pt3dclear()

  pt3dadd(316.956, 265.716, 24.99,  1.500000)

  pt3dadd(316.224, 262.056, 24.99,  1.500000)

}

filament_999[2476] {

  pt3dclear()

  pt3dadd(316.224, 262.056, 24.99,  1.500000)

  pt3dadd(319.152, 259.86, 24.5,  1.500000)

}

filament_999[2477] {

  pt3dclear()

  pt3dadd(275.23199999999997, 254.736, 39.2,  1.500000)

  pt3dadd(279.62399999999997, 255.468, 38.22,  1.500000)

}

filament_999[2478] {

  pt3dclear()

  pt3dadd(279.62399999999997, 255.468, 38.22,  1.500000)

  pt3dadd(284.016, 256.2, 36.75,  1.500000)

}

filament_999[2479] {

  pt3dclear()

  pt3dadd(284.016, 256.2, 36.75,  1.500000)

  pt3dadd(288.408, 257.664, 35.769999999999996,  1.500000)

}

filament_999[2480] {

  pt3dclear()

  pt3dadd(288.408, 257.664, 35.769999999999996,  1.500000)

  pt3dadd(292.068, 257.664, 34.3,  1.500000)

}

filament_999[2481] {

  pt3dclear()

  pt3dadd(292.068, 257.664, 34.3,  1.500000)

  pt3dadd(295.728, 257.664, 32.83,  1.500000)

}

filament_999[2482] {

  pt3dclear()

  pt3dadd(295.728, 257.664, 32.83,  1.500000)

  pt3dadd(300.12, 257.664, 30.87,  1.500000)

}

filament_999[2483] {

  pt3dclear()

  pt3dadd(300.12, 257.664, 30.87,  1.500000)

  pt3dadd(303.78, 257.664, 29.4,  1.500000)

}

filament_999[2484] {

  pt3dclear()

  pt3dadd(303.78, 257.664, 29.4,  1.500000)

  pt3dadd(303.78, 260.592, 29.4,  1.500000)

}

filament_999[2485] {

  pt3dclear()

  pt3dadd(303.78, 257.664, 29.4,  1.500000)

  pt3dadd(307.44, 256.932, 29.4,  1.500000)

}

filament_999[2486] {

  pt3dclear()

  pt3dadd(307.44, 256.932, 29.4,  1.500000)

  pt3dadd(311.09999999999997, 254.736, 28.91,  1.500000)

}

filament_999[2487] {

  pt3dclear()

  pt3dadd(311.09999999999997, 254.736, 28.91,  1.500000)

  pt3dadd(314.76, 252.54, 28.91,  1.500000)

}

filament_999[2488] {

  pt3dclear()

  pt3dadd(314.76, 252.54, 28.91,  1.500000)

  pt3dadd(314.76, 248.88, 28.91,  1.500000)

}

filament_999[2489] {

  pt3dclear()

  pt3dadd(314.76, 248.88, 28.91,  1.500000)

  pt3dadd(311.832, 245.22, 27.93,  1.500000)

}

filament_999[2490] {

  pt3dclear()

  pt3dadd(311.832, 245.22, 27.93,  1.500000)

  pt3dadd(316.224, 244.488, 27.439999999999998,  1.500000)

}

filament_999[2491] {

  pt3dclear()

  pt3dadd(303.78, 260.592, 29.4,  1.500000)

  pt3dadd(309.63599999999997, 262.788, 29.4,  1.500000)

}

filament_999[2492] {

  pt3dclear()

  pt3dadd(265.716, 262.788, 36.26,  1.500000)

  pt3dadd(270.108, 262.788, 35.28,  1.500000)

}

filament_999[2493] {

  pt3dclear()

  pt3dadd(270.108, 262.788, 35.28,  1.500000)

  pt3dadd(273.768, 263.52, 34.3,  1.500000)

}

filament_999[2494] {

  pt3dclear()

  pt3dadd(273.768, 263.52, 34.3,  1.500000)

  pt3dadd(275.964, 262.788, 32.83,  1.500000)

}

filament_999[2495] {

  pt3dclear()

  pt3dadd(273.036, 256.932, 44.1,  1.500000)

  pt3dadd(278.15999999999997, 259.128, 44.589999999999996,  1.500000)

}

filament_999[2496] {

  pt3dclear()

  pt3dadd(278.15999999999997, 259.128, 44.589999999999996,  1.500000)

  pt3dadd(282.552, 259.128, 44.589999999999996,  1.500000)

}

filament_999[2497] {

  pt3dclear()

  pt3dadd(282.552, 259.128, 44.589999999999996,  1.500000)

  pt3dadd(286.212, 255.468, 44.1,  1.500000)

}

filament_999[2498] {

  pt3dclear()

  pt3dadd(286.212, 255.468, 44.1,  1.500000)

  pt3dadd(289.14, 251.076, 44.1,  1.500000)

}

filament_999[2499] {

  pt3dclear()

  pt3dadd(289.14, 251.076, 44.1,  1.500000)

  pt3dadd(292.068, 246.684, 44.1,  1.500000)

}

filament_999[2500] {

  pt3dclear()

  pt3dadd(292.068, 246.684, 44.1,  1.500000)

  pt3dadd(295.728, 244.488, 44.1,  1.500000)

}

filament_999[2501] {

  pt3dclear()

  pt3dadd(295.728, 244.488, 44.1,  1.500000)

  pt3dadd(300.852, 245.22, 44.1,  1.500000)

}

filament_999[2502] {

  pt3dclear()

  pt3dadd(300.852, 245.22, 44.1,  1.500000)

  pt3dadd(306.70799999999997, 245.952, 44.1,  1.500000)

}

filament_999[2503] {

  pt3dclear()

  pt3dadd(306.70799999999997, 245.952, 44.1,  1.500000)

  pt3dadd(311.832, 248.148, 44.589999999999996,  1.500000)

}

filament_999[2504] {

  pt3dclear()

  pt3dadd(311.832, 248.148, 44.589999999999996,  1.500000)

  pt3dadd(316.224, 250.344, 45.08,  1.500000)

}

filament_999[2505] {

  pt3dclear()

  pt3dadd(316.224, 250.344, 45.08,  1.500000)

  pt3dadd(319.152, 254.736, 45.08,  1.500000)

}

filament_999[2506] {

  pt3dclear()

  pt3dadd(319.152, 254.736, 45.08,  1.500000)

  pt3dadd(321.348, 259.86, 45.08,  1.500000)

}

filament_999[2507] {

  pt3dclear()

  pt3dadd(321.348, 259.86, 45.08,  1.500000)

  pt3dadd(323.544, 263.52, 43.12,  1.500000)

}

filament_999[2508] {

  pt3dclear()

  pt3dadd(323.544, 263.52, 43.12,  1.500000)

  pt3dadd(325.008, 267.912, 42.63,  1.500000)

}

filament_999[2509] {

  pt3dclear()

  pt3dadd(325.008, 267.912, 42.63,  1.500000)

  pt3dadd(329.4, 270.108, 41.16,  1.500000)

}

filament_999[2510] {

  pt3dclear()

  pt3dadd(329.4, 270.108, 41.16,  1.500000)

  pt3dadd(333.06, 271.572, 39.69,  1.500000)

}

filament_999[2511] {

  pt3dclear()

  pt3dadd(333.06, 271.572, 39.69,  1.500000)

  pt3dadd(336.71999999999997, 273.768, 38.71,  1.500000)

}

filament_999[2512] {

  pt3dclear()

  pt3dadd(336.71999999999997, 273.768, 38.71,  1.500000)

  pt3dadd(338.18399999999997, 274.5, 35.769999999999996,  1.500000)

}

filament_999[2513] {

  pt3dclear()

  pt3dadd(338.18399999999997, 274.5, 35.769999999999996,  1.500000)

  pt3dadd(340.38, 274.5, 33.32,  1.500000)

}

filament_999[2514] {

  pt3dclear()

  pt3dadd(340.38, 274.5, 33.32,  1.500000)

  pt3dadd(341.844, 274.5, 30.38,  1.500000)

}

filament_999[2515] {

  pt3dclear()

  pt3dadd(341.844, 274.5, 30.38,  1.500000)

  pt3dadd(344.04, 275.964, 29.4,  1.500000)

}

filament_999[2516] {

  pt3dclear()

  pt3dadd(258.396, 419.436, 48.51,  1.500000)

  pt3dadd(257.664, 424.56, 49.98,  1.500000)

}

filament_999[2517] {

  pt3dclear()

  pt3dadd(257.664, 424.56, 49.98,  1.500000)

  pt3dadd(256.932, 428.21999999999997, 51.94,  1.500000)

}

filament_999[2518] {

  pt3dclear()

  pt3dadd(256.932, 428.21999999999997, 51.94,  1.500000)

  pt3dadd(254.004, 428.952, 52.43,  1.500000)

}

filament_999[2519] {

  pt3dclear()

  pt3dadd(254.004, 428.952, 52.43,  1.500000)

  pt3dadd(251.076, 428.952, 53.9,  1.500000)

}

filament_999[2520] {

  pt3dclear()

  pt3dadd(251.076, 428.952, 53.9,  1.500000)

  pt3dadd(251.076, 432.61199999999997, 54.39,  1.500000)

}

filament_999[2521] {

  pt3dclear()

  pt3dadd(251.076, 432.61199999999997, 54.39,  1.500000)

  pt3dadd(251.808, 436.272, 54.39,  1.500000)

}

filament_999[2522] {

  pt3dclear()

  pt3dadd(251.808, 436.272, 54.39,  1.500000)

  pt3dadd(254.736, 440.664, 54.39,  1.500000)

}

filament_999[2523] {

  pt3dclear()

  pt3dadd(251.808, 436.272, 54.39,  1.500000)

  pt3dadd(246.684, 437.00399999999996, 52.43,  1.500000)

}

filament_999[2524] {

  pt3dclear()

  pt3dadd(254.736, 440.664, 54.39,  1.500000)

  pt3dadd(257.664, 444.324, 54.879999999999995,  1.500000)

}

filament_999[2525] {

  pt3dclear()

  pt3dadd(257.664, 444.324, 54.879999999999995,  1.500000)

  pt3dadd(261.324, 447.252, 54.39,  1.500000)

}

filament_999[2526] {

  pt3dclear()

  pt3dadd(261.324, 447.252, 54.39,  1.500000)

  pt3dadd(264.252, 450.18, 53.41,  1.500000)

}

filament_999[2527] {

  pt3dclear()

  pt3dadd(264.252, 450.18, 53.41,  1.500000)

  pt3dadd(267.18, 453.108, 52.92,  1.500000)

}

filament_999[2528] {

  pt3dclear()

  pt3dadd(267.18, 453.108, 52.92,  1.500000)

  pt3dadd(267.18, 457.5, 52.43,  1.500000)

}

filament_999[2529] {

  pt3dclear()

  pt3dadd(267.18, 457.5, 52.43,  1.500000)

  pt3dadd(269.376, 461.15999999999997, 52.43,  1.500000)

}

filament_999[2530] {

  pt3dclear()

  pt3dadd(269.376, 461.15999999999997, 52.43,  1.500000)

  pt3dadd(273.036, 462.62399999999997, 52.43,  1.500000)

}

filament_999[2531] {

  pt3dclear()

  pt3dadd(273.036, 462.62399999999997, 52.43,  1.500000)

  pt3dadd(276.69599999999997, 463.356, 51.94,  1.500000)

}

filament_999[2532] {

  pt3dclear()

  pt3dadd(276.69599999999997, 463.356, 51.94,  1.500000)

  pt3dadd(280.356, 465.55199999999996, 51.94,  1.500000)

}

filament_999[2533] {

  pt3dclear()

  pt3dadd(280.356, 465.55199999999996, 51.94,  1.500000)

  pt3dadd(284.016, 467.748, 52.43,  1.500000)

}

filament_999[2534] {

  pt3dclear()

  pt3dadd(284.016, 467.748, 52.43,  1.500000)

  pt3dadd(284.748, 471.408, 52.43,  1.500000)

}

filament_999[2535] {

  pt3dclear()

  pt3dadd(284.748, 471.408, 52.43,  1.500000)

  pt3dadd(283.284, 475.068, 51.94,  1.500000)

}

filament_999[2536] {

  pt3dclear()

  pt3dadd(283.284, 475.068, 51.94,  1.500000)

  pt3dadd(280.356, 477.996, 51.94,  1.500000)

}

filament_999[2537] {

  pt3dclear()

  pt3dadd(333.792, 458.23199999999997, 34.3,  1.500000)

  pt3dadd(332.328, 456.036, 34.3,  1.500000)

}

filament_999[2538] {

  pt3dclear()

  pt3dadd(333.792, 458.23199999999997, 34.3,  1.500000)

  pt3dadd(335.988, 461.15999999999997, 36.26,  1.500000)

}

filament_999[2539] {

  pt3dclear()

  pt3dadd(335.988, 461.15999999999997, 36.26,  1.500000)

  pt3dadd(336.71999999999997, 464.82, 38.71,  1.500000)

}

filament_999[2540] {

  pt3dclear()

  pt3dadd(336.71999999999997, 464.82, 38.71,  1.500000)

  pt3dadd(337.452, 468.48, 39.2,  1.500000)

}

filament_999[2541] {

  pt3dclear()

  pt3dadd(337.452, 468.48, 39.2,  1.500000)

  pt3dadd(336.71999999999997, 472.14, 40.18,  1.500000)

}

filament_999[2542] {

  pt3dclear()

  pt3dadd(336.71999999999997, 472.14, 40.18,  1.500000)

  pt3dadd(335.988, 475.8, 40.18,  1.500000)

}

filament_999[2543] {

  pt3dclear()

  pt3dadd(335.988, 475.8, 40.18,  1.500000)

  pt3dadd(334.524, 479.46, 40.67,  1.500000)

}

filament_999[2544] {

  pt3dclear()

  pt3dadd(334.524, 479.46, 40.67,  1.500000)

  pt3dadd(330.864, 482.388, 41.16,  1.500000)

}

filament_999[2545] {

  pt3dclear()

  pt3dadd(330.864, 482.388, 41.16,  1.500000)

  pt3dadd(326.472, 483.852, 41.65,  1.500000)

}

filament_999[2546] {

  pt3dclear()

  pt3dadd(326.472, 483.852, 41.65,  1.500000)

  pt3dadd(322.812, 485.316, 43.12,  1.500000)

}

filament_999[2547] {

  pt3dclear()

  pt3dadd(322.812, 485.316, 43.12,  1.500000)

  pt3dadd(320.616, 488.976, 43.61,  1.500000)

}

filament_999[2548] {

  pt3dclear()

  pt3dadd(320.616, 488.976, 43.61,  1.500000)

  pt3dadd(321.348, 493.368, 44.589999999999996,  1.500000)

}

filament_999[2549] {

  pt3dclear()

  pt3dadd(321.348, 493.368, 44.589999999999996,  1.500000)

  pt3dadd(321.348, 497.76, 44.589999999999996,  1.500000)

}

filament_999[2550] {

  pt3dclear()

  pt3dadd(321.348, 497.76, 44.589999999999996,  1.500000)

  pt3dadd(323.544, 501.42, 45.08,  1.500000)

}

filament_999[2551] {

  pt3dclear()

  pt3dadd(248.148, 451.644, 50.96,  1.500000)

  pt3dadd(250.344, 456.768, 51.449999999999996,  1.500000)

}

filament_999[2552] {

  pt3dclear()

  pt3dadd(250.344, 456.768, 51.449999999999996,  1.500000)

  pt3dadd(252.54, 461.15999999999997, 52.92,  1.500000)

}

filament_999[2553] {

  pt3dclear()

  pt3dadd(252.54, 461.15999999999997, 52.92,  1.500000)

  pt3dadd(248.88, 461.15999999999997, 55.86,  1.500000)

}

filament_999[2554] {

  pt3dclear()

  pt3dadd(248.88, 461.15999999999997, 55.86,  1.500000)

  pt3dadd(246.684, 463.356, 57.82,  1.500000)

}

filament_999[2555] {

  pt3dclear()

  pt3dadd(246.684, 463.356, 57.82,  1.500000)

  pt3dadd(245.22, 466.284, 59.78,  1.500000)

}

filament_999[2556] {

  pt3dclear()

  pt3dadd(245.22, 466.284, 59.78,  1.500000)

  pt3dadd(245.22, 470.676, 60.269999999999996,  1.500000)

}

filament_999[2557] {

  pt3dclear()

  pt3dadd(245.22, 470.676, 60.269999999999996,  1.500000)

  pt3dadd(246.684, 475.8, 61.25,  1.500000)

}

filament_999[2558] {

  pt3dclear()

  pt3dadd(246.684, 475.8, 61.25,  1.500000)

  pt3dadd(245.22, 480.924, 61.74,  1.500000)

}

filament_999[2559] {

  pt3dclear()

  pt3dadd(245.22, 480.924, 61.74,  1.500000)

  pt3dadd(242.292, 486.048, 61.74,  1.500000)

}

filament_999[2560] {

  pt3dclear()

  pt3dadd(242.292, 486.048, 61.74,  1.500000)

  pt3dadd(241.56, 492.63599999999997, 62.72,  1.500000)

}

filament_999[2561] {

  pt3dclear()

  pt3dadd(241.56, 492.63599999999997, 62.72,  1.500000)

  pt3dadd(241.56, 498.49199999999996, 61.74,  1.500000)

}

filament_999[2562] {

  pt3dclear()

  pt3dadd(201.29999999999998, 355.752, 56.839999999999996,  1.500000)

  pt3dadd(201.29999999999998, 352.092, 55.86,  1.500000)

}

filament_999[2563] {

  pt3dclear()

  pt3dadd(201.29999999999998, 352.092, 55.86,  1.500000)

  pt3dadd(204.228, 349.164, 54.879999999999995,  1.500000)

}

filament_999[2564] {

  pt3dclear()

  pt3dadd(204.228, 349.164, 54.879999999999995,  1.500000)

  pt3dadd(204.96, 345.504, 54.39,  1.500000)

}

filament_999[2565] {

  pt3dclear()

  pt3dadd(204.96, 345.504, 54.39,  1.500000)

  pt3dadd(204.96, 341.11199999999997, 54.39,  1.500000)

}

filament_999[2566] {

  pt3dclear()

  pt3dadd(204.96, 341.11199999999997, 54.39,  1.500000)

  pt3dadd(206.424, 337.452, 55.37,  1.500000)

}

filament_999[2567] {

  pt3dclear()

  pt3dadd(206.424, 337.452, 55.37,  1.500000)

  pt3dadd(208.62, 333.792, 54.39,  1.500000)

}

filament_999[2568] {

  pt3dclear()

  pt3dadd(208.62, 333.792, 54.39,  1.500000)

  pt3dadd(209.352, 330.132, 53.9,  1.500000)

}

filament_999[2569] {

  pt3dclear()

  pt3dadd(193.248, 358.68, 56.839999999999996,  1.500000)

  pt3dadd(193.248, 360.876, 55.86,  1.500000)

}

filament_999[2570] {

  pt3dclear()

  pt3dadd(193.248, 360.876, 55.86,  1.500000)

  pt3dadd(196.176, 361.608, 54.39,  1.500000)

}

filament_999[2571] {

  pt3dclear()

  pt3dadd(196.176, 361.608, 54.39,  1.500000)

  pt3dadd(198.37199999999999, 363.804, 53.41,  1.500000)

}

filament_999[2572] {

  pt3dclear()

  pt3dadd(198.37199999999999, 363.804, 53.41,  1.500000)

  pt3dadd(198.37199999999999, 367.464, 53.41,  1.500000)

}

filament_999[2573] {

  pt3dclear()

  pt3dadd(198.37199999999999, 367.464, 53.41,  1.500000)

  pt3dadd(198.37199999999999, 371.12399999999997, 53.41,  1.500000)

}

filament_999[2574] {

  pt3dclear()

  pt3dadd(198.37199999999999, 371.12399999999997, 53.41,  1.500000)

  pt3dadd(196.176, 374.05199999999996, 53.41,  1.500000)

}

filament_999[2575] {

  pt3dclear()

  pt3dadd(196.176, 374.05199999999996, 53.41,  1.500000)

  pt3dadd(195.444, 377.712, 53.9,  1.500000)

}

filament_999[2576] {

  pt3dclear()

  pt3dadd(195.444, 377.712, 53.9,  1.500000)

  pt3dadd(195.444, 382.104, 53.9,  1.500000)

}

filament_999[2577] {

  pt3dclear()

  pt3dadd(195.444, 382.104, 53.9,  1.500000)

  pt3dadd(193.98, 385.764, 55.37,  1.500000)

}

filament_999[2578] {

  pt3dclear()

  pt3dadd(193.98, 385.764, 55.37,  1.500000)

  pt3dadd(192.516, 388.692, 55.86,  1.500000)

}

filament_999[2579] {

  pt3dclear()

  pt3dadd(192.516, 388.692, 55.86,  1.500000)

  pt3dadd(193.98, 391.62, 56.35,  1.500000)

}

filament_999[2580] {

  pt3dclear()

  pt3dadd(193.98, 391.62, 56.35,  1.500000)

  pt3dadd(195.444, 395.28, 56.35,  1.500000)

}

filament_999[2581] {

  pt3dclear()

  pt3dadd(195.444, 395.28, 56.35,  1.500000)

  pt3dadd(195.444, 398.94, 56.839999999999996,  1.500000)

}

filament_999[2582] {

  pt3dclear()

  pt3dadd(195.444, 398.94, 56.839999999999996,  1.500000)

  pt3dadd(194.712, 403.332, 56.839999999999996,  1.500000)

}

filament_999[2583] {

  pt3dclear()

  pt3dadd(194.712, 403.332, 56.839999999999996,  1.500000)

  pt3dadd(193.98, 407.724, 56.839999999999996,  1.500000)

}

filament_999[2584] {

  pt3dclear()

  pt3dadd(193.98, 407.724, 56.839999999999996,  1.500000)

  pt3dadd(194.712, 412.116, 56.839999999999996,  1.500000)

}

filament_999[2585] {

  pt3dclear()

  pt3dadd(194.712, 412.116, 56.839999999999996,  1.500000)

  pt3dadd(194.712, 415.776, 55.37,  1.500000)

}

filament_999[2586] {

  pt3dclear()

  pt3dadd(194.712, 415.776, 55.37,  1.500000)

  pt3dadd(191.784, 417.972, 55.86,  1.500000)

}

filament_999[2587] {

  pt3dclear()

  pt3dadd(191.784, 417.972, 55.86,  1.500000)

  pt3dadd(188.856, 417.972, 55.86,  1.500000)

}

filament_999[2588] {

  pt3dclear()

  pt3dadd(233.50799999999998, 387.228, 55.37,  1.500000)

  pt3dadd(231.31199999999998, 387.96, 55.37,  1.500000)

}

filament_999[2589] {

  pt3dclear()

  pt3dadd(231.31199999999998, 387.96, 55.37,  1.500000)

  pt3dadd(231.31199999999998, 384.3, 55.37,  1.500000)

}

filament_999[2590] {

  pt3dclear()

  pt3dadd(231.31199999999998, 384.3, 55.37,  1.500000)

  pt3dadd(232.04399999999998, 379.176, 55.37,  1.500000)

}

filament_999[2591] {

  pt3dclear()

  pt3dadd(232.04399999999998, 379.176, 55.37,  1.500000)

  pt3dadd(232.77599999999998, 375.516, 55.37,  1.500000)

}

filament_999[2592] {

  pt3dclear()

  pt3dadd(232.77599999999998, 375.516, 55.37,  1.500000)

  pt3dadd(232.04399999999998, 371.12399999999997, 55.86,  1.500000)

}

filament_999[2593] {

  pt3dclear()

  pt3dadd(232.04399999999998, 371.12399999999997, 55.86,  1.500000)

  pt3dadd(232.04399999999998, 366.73199999999997, 55.86,  1.500000)

}

filament_999[2594] {

  pt3dclear()

  pt3dadd(232.04399999999998, 366.73199999999997, 55.86,  1.500000)

  pt3dadd(232.77599999999998, 362.34, 55.37,  1.500000)

}

filament_999[2595] {

  pt3dclear()

  pt3dadd(232.77599999999998, 362.34, 55.37,  1.500000)

  pt3dadd(232.77599999999998, 357.948, 55.37,  1.500000)

}

filament_999[2596] {

  pt3dclear()

  pt3dadd(232.77599999999998, 357.948, 55.37,  1.500000)

  pt3dadd(231.31199999999998, 353.556, 55.37,  1.500000)

}

filament_999[2597] {

  pt3dclear()

  pt3dadd(231.31199999999998, 353.556, 55.37,  1.500000)

  pt3dadd(230.57999999999998, 350.628, 55.86,  1.500000)

}

filament_999[2598] {

  pt3dclear()

  pt3dadd(230.57999999999998, 350.628, 55.86,  1.500000)

  pt3dadd(232.04399999999998, 349.164, 53.41,  1.500000)

}

filament_999[2599] {

  pt3dclear()

  pt3dadd(232.04399999999998, 349.164, 53.41,  1.500000)

  pt3dadd(231.31199999999998, 346.236, 52.92,  1.500000)

}

filament_999[2600] {

  pt3dclear()

  pt3dadd(231.31199999999998, 346.236, 52.92,  1.500000)

  pt3dadd(230.57999999999998, 343.308, 53.41,  1.500000)

}

filament_999[2601] {

  pt3dclear()

  pt3dadd(230.57999999999998, 343.308, 53.41,  1.500000)

  pt3dadd(229.84799999999998, 340.38, 51.94,  1.500000)

}

filament_999[2602] {

  pt3dclear()

  pt3dadd(229.84799999999998, 340.38, 51.94,  1.500000)

  pt3dadd(228.384, 337.452, 51.449999999999996,  1.500000)

}

filament_999[2603] {

  pt3dclear()

  pt3dadd(228.384, 337.452, 51.449999999999996,  1.500000)

  pt3dadd(226.92, 334.524, 50.96,  1.500000)

}

filament_999[2604] {

  pt3dclear()

  pt3dadd(226.92, 334.524, 50.96,  1.500000)

  pt3dadd(225.456, 331.596, 50.47,  1.500000)

}

filament_999[2605] {

  pt3dclear()

  pt3dadd(225.456, 331.596, 50.47,  1.500000)

  pt3dadd(223.26, 328.668, 49.98,  1.500000)

}

filament_999[2606] {

  pt3dclear()

  pt3dadd(223.26, 328.668, 49.98,  1.500000)

  pt3dadd(221.064, 326.472, 49.49,  1.500000)

}

filament_999[2607] {

  pt3dclear()

  pt3dadd(221.064, 326.472, 49.49,  1.500000)

  pt3dadd(221.796, 322.08, 48.51,  1.500000)

}

filament_999[2608] {

  pt3dclear()

  pt3dadd(221.064, 326.472, 49.49,  1.500000)

  pt3dadd(218.136, 324.276, 48.51,  1.500000)

}

filament_999[2609] {

  pt3dclear()

  pt3dadd(218.136, 324.276, 48.51,  1.500000)

  pt3dadd(215.94, 322.812, 48.51,  1.500000)

}

filament_999[2610] {

  pt3dclear()

  pt3dadd(222.528, 314.76, 30.38,  1.500000)

  pt3dadd(225.456, 313.296, 29.4,  1.500000)

}

filament_999[2611] {

  pt3dclear()

  pt3dadd(222.528, 314.76, 30.38,  1.500000)

  pt3dadd(223.26, 318.42, 30.87,  1.500000)

}

filament_999[2612] {

  pt3dclear()

  pt3dadd(223.26, 318.42, 30.87,  1.500000)

  pt3dadd(224.724, 321.348, 32.339999999999996,  1.500000)

}

filament_999[2613] {

  pt3dclear()

  pt3dadd(225.456, 313.296, 29.4,  1.500000)

  pt3dadd(229.11599999999999, 312.564, 28.419999999999998,  1.500000)

}

filament_999[2614] {

  pt3dclear()

  pt3dadd(229.11599999999999, 312.564, 28.419999999999998,  1.500000)

  pt3dadd(232.04399999999998, 308.17199999999997, 27.93,  1.500000)

}

filament_999[2615] {

  pt3dclear()

  pt3dadd(207.156, 325.74, 39.2,  1.500000)

  pt3dadd(205.692, 322.08, 39.69,  1.500000)

}

filament_999[2616] {

  pt3dclear()

  pt3dadd(205.692, 322.08, 39.69,  1.500000)

  pt3dadd(205.692, 318.42, 40.18,  1.500000)

}

filament_999[2617] {

  pt3dclear()

  pt3dadd(205.692, 318.42, 40.18,  1.500000)

  pt3dadd(206.424, 315.492, 39.69,  1.500000)

}

filament_999[2618] {

  pt3dclear()

  pt3dadd(261.324, 317.688, 30.87,  1.500000)

  pt3dadd(264.252, 319.152, 29.4,  1.500000)

}

filament_999[2619] {

  pt3dclear()

  pt3dadd(250.344, 319.152, 34.79,  1.500000)

  pt3dadd(245.952, 317.688, 35.769999999999996,  1.500000)

}

filament_999[2620] {

  pt3dclear()

  pt3dadd(245.952, 317.688, 35.769999999999996,  1.500000)

  pt3dadd(240.828, 317.688, 36.26,  1.500000)

}

filament_999[2621] {

  pt3dclear()

  pt3dadd(240.828, 317.688, 36.26,  1.500000)

  pt3dadd(236.436, 317.688, 37.24,  1.500000)

}

filament_999[2622] {

  pt3dclear()

  pt3dadd(236.436, 317.688, 37.24,  1.500000)

  pt3dadd(232.77599999999998, 313.296, 35.769999999999996,  1.500000)

}

filament_999[2623] {

  pt3dclear()

  pt3dadd(236.436, 317.688, 37.24,  1.500000)

  pt3dadd(231.31199999999998, 317.688, 36.75,  1.500000)

}

filament_999[2624] {

  pt3dclear()

  pt3dadd(231.31199999999998, 317.688, 36.75,  1.500000)

  pt3dadd(226.92, 319.152, 36.75,  1.500000)

}

filament_999[2625] {

  pt3dclear()

  pt3dadd(232.77599999999998, 313.296, 35.769999999999996,  1.500000)

  pt3dadd(233.50799999999998, 309.63599999999997, 35.769999999999996,  1.500000)

}

filament_999[2626] {

  pt3dclear()

  pt3dadd(233.50799999999998, 309.63599999999997, 35.769999999999996,  1.500000)

  pt3dadd(237.9, 307.44, 34.79,  1.500000)

}

filament_999[2627] {

  pt3dclear()

  pt3dadd(237.9, 307.44, 34.79,  1.500000)

  pt3dadd(242.292, 305.24399999999997, 35.28,  1.500000)

}

filament_999[2628] {

  pt3dclear()

  pt3dadd(242.292, 305.24399999999997, 35.28,  1.500000)

  pt3dadd(246.684, 303.048, 34.79,  1.500000)

}

filament_999[2629] {

  pt3dclear()

  pt3dadd(243.756, 388.692, 31.849999999999998,  1.500000)

  pt3dadd(242.292, 385.764, 33.32,  1.500000)

}

filament_999[2630] {

  pt3dclear()

  pt3dadd(242.292, 385.764, 33.32,  1.500000)

  pt3dadd(240.828, 382.104, 34.3,  1.500000)

}

filament_999[2631] {

  pt3dclear()

  pt3dadd(240.828, 382.104, 34.3,  1.500000)

  pt3dadd(244.488, 376.248, 33.32,  1.500000)

}

filament_999[2632] {

  pt3dclear()

  pt3dadd(244.488, 376.248, 33.32,  1.500000)

  pt3dadd(248.148, 374.784, 33.81,  1.500000)

}

filament_999[2633] {

  pt3dclear()

  pt3dadd(244.488, 376.248, 33.32,  1.500000)

  pt3dadd(246.684, 373.32, 32.83,  1.500000)

}

filament_999[2634] {

  pt3dclear()

  pt3dadd(246.684, 373.32, 32.83,  1.500000)

  pt3dadd(249.612, 371.12399999999997, 32.83,  1.500000)

}

filament_999[2635] {

  pt3dclear()

  pt3dadd(249.612, 371.12399999999997, 32.83,  1.500000)

  pt3dadd(252.54, 371.856, 29.89,  1.500000)

}

filament_999[2636] {

  pt3dclear()

  pt3dadd(248.148, 374.784, 33.81,  1.500000)

  pt3dadd(251.808, 372.58799999999997, 33.81,  1.500000)

}

filament_999[2637] {

  pt3dclear()

  pt3dadd(251.808, 372.58799999999997, 33.81,  1.500000)

  pt3dadd(255.468, 370.392, 33.81,  1.500000)

}

filament_999[2638] {

  pt3dclear()

  pt3dadd(255.468, 370.392, 33.81,  1.500000)

  pt3dadd(259.86, 369.65999999999997, 33.32,  1.500000)

}

filament_999[2639] {

  pt3dclear()

  pt3dadd(259.86, 369.65999999999997, 33.32,  1.500000)

  pt3dadd(264.252, 369.65999999999997, 32.83,  1.500000)

}

filament_999[2640] {

  pt3dclear()

  pt3dadd(264.252, 369.65999999999997, 32.83,  1.500000)

  pt3dadd(267.912, 367.464, 32.339999999999996,  1.500000)

}

filament_999[2641] {

  pt3dclear()

  pt3dadd(267.912, 367.464, 32.339999999999996,  1.500000)

  pt3dadd(272.304, 364.536, 31.36,  1.500000)

}

filament_999[2642] {

  pt3dclear()

  pt3dadd(315.492, 474.336, 24.5,  1.500000)

  pt3dadd(316.224, 477.264, 24.5,  1.500000)

}

filament_999[2643] {

  pt3dclear()

  pt3dadd(316.224, 477.264, 24.5,  1.500000)

  pt3dadd(311.09999999999997, 476.532, 24.5,  1.500000)

}

filament_999[2644] {

  pt3dclear()

  pt3dadd(311.09999999999997, 476.532, 24.5,  1.500000)

  pt3dadd(308.17199999999997, 476.532, 24.5,  1.500000)

}

filament_999[2645] {

  pt3dclear()

  pt3dadd(308.17199999999997, 476.532, 24.5,  1.500000)

  pt3dadd(307.44, 479.46, 25.97,  1.500000)

}

filament_999[2646] {

  pt3dclear()

  pt3dadd(307.44, 479.46, 25.97,  1.500000)

  pt3dadd(304.512, 480.192, 25.48,  1.500000)

}

filament_999[2647] {

  pt3dclear()

  pt3dadd(304.512, 480.192, 25.48,  1.500000)

  pt3dadd(300.12, 479.46, 24.99,  1.500000)

}

filament_999[2648] {

  pt3dclear()

  pt3dadd(300.12, 479.46, 24.99,  1.500000)

  pt3dadd(294.996, 479.46, 26.46,  1.500000)

}

filament_999[2649] {

  pt3dclear()

  pt3dadd(294.996, 479.46, 26.46,  1.500000)

  pt3dadd(292.8, 482.388, 26.95,  1.500000)

}

filament_999[2650] {

  pt3dclear()

  pt3dadd(294.996, 479.46, 26.46,  1.500000)

  pt3dadd(289.14, 477.996, 26.46,  1.500000)

}

filament_999[2651] {

  pt3dclear()

  pt3dadd(289.14, 477.996, 26.46,  1.500000)

  pt3dadd(282.552, 476.532, 26.46,  1.500000)

}

filament_999[2652] {

  pt3dclear()

  pt3dadd(282.552, 476.532, 26.46,  1.500000)

  pt3dadd(276.69599999999997, 475.8, 26.95,  1.500000)

}

filament_999[2653] {

  pt3dclear()

  pt3dadd(292.8, 482.388, 26.95,  1.500000)

  pt3dadd(288.408, 484.584, 26.95,  1.500000)

}

filament_999[2654] {

  pt3dclear()

  pt3dadd(288.408, 484.584, 26.95,  1.500000)

  pt3dadd(284.016, 484.584, 26.95,  1.500000)

}

filament_999[2655] {

  pt3dclear()

  pt3dadd(281.08799999999997, 508.74, 35.28,  1.500000)

  pt3dadd(283.284, 507.276, 33.81,  1.500000)

}

filament_999[2656] {

  pt3dclear()

  pt3dadd(283.284, 507.276, 33.81,  1.500000)

  pt3dadd(285.48, 504.348, 32.83,  1.500000)

}

filament_999[2657] {

  pt3dclear()

  pt3dadd(285.48, 504.348, 32.83,  1.500000)

  pt3dadd(286.212, 500.688, 32.339999999999996,  1.500000)

}

filament_999[2658] {

  pt3dclear()

  pt3dadd(286.212, 500.688, 32.339999999999996,  1.500000)

  pt3dadd(287.676, 497.76, 31.849999999999998,  1.500000)

}

filament_999[2659] {

  pt3dclear()

  pt3dadd(335.988, 435.53999999999996, 13.719999999999999,  1.500000)

  pt3dadd(331.596, 437.736, 14.209999999999999,  1.500000)

}

filament_999[2660] {

  pt3dclear()

  pt3dadd(331.596, 437.736, 14.209999999999999,  1.500000)

  pt3dadd(329.4, 441.396, 15.19,  1.500000)

}

filament_999[2661] {

  pt3dclear()

  pt3dadd(329.4, 441.396, 15.19,  1.500000)

  pt3dadd(330.132, 445.056, 15.68,  1.500000)

}

filament_999[2662] {

  pt3dclear()

  pt3dadd(330.132, 445.056, 15.68,  1.500000)

  pt3dadd(331.596, 448.716, 16.169999999999998,  1.500000)

}

filament_999[2663] {

  pt3dclear()

  pt3dadd(331.596, 448.716, 16.169999999999998,  1.500000)

  pt3dadd(333.792, 451.644, 16.169999999999998,  1.500000)

}

filament_999[2664] {

  pt3dclear()

  pt3dadd(333.792, 451.644, 16.169999999999998,  1.500000)

  pt3dadd(337.452, 453.84, 16.169999999999998,  1.500000)

}

filament_999[2665] {

  pt3dclear()

  pt3dadd(352.092, 426.756, 13.23,  1.500000)

  pt3dadd(356.484, 425.292, 13.719999999999999,  1.500000)

}

filament_999[2666] {

  pt3dclear()

  pt3dadd(356.484, 425.292, 13.719999999999999,  1.500000)

  pt3dadd(360.876, 424.56, 14.7,  1.500000)

}

filament_999[2667] {

  pt3dclear()

  pt3dadd(360.876, 424.56, 14.7,  1.500000)

  pt3dadd(365.268, 423.828, 13.719999999999999,  1.500000)

}

filament_999[2668] {

  pt3dclear()

  pt3dadd(365.268, 423.828, 13.719999999999999,  1.500000)

  pt3dadd(368.928, 421.632, 13.719999999999999,  1.500000)

}

filament_999[2669] {

  pt3dclear()

  pt3dadd(368.928, 421.632, 13.719999999999999,  1.500000)

  pt3dadd(372.58799999999997, 418.704, 13.23,  1.500000)

}

filament_999[2670] {

  pt3dclear()

  pt3dadd(372.58799999999997, 418.704, 13.23,  1.500000)

  pt3dadd(376.98, 415.776, 14.7,  1.500000)

}

filament_999[2671] {

  pt3dclear()

  pt3dadd(297.192, 489.70799999999997, 23.52,  1.500000)

  pt3dadd(295.728, 487.512, 23.52,  1.500000)

}

filament_999[2672] {

  pt3dclear()

  pt3dadd(295.728, 487.512, 23.52,  1.500000)

  pt3dadd(294.996, 483.852, 24.009999999999998,  1.500000)

}

filament_999[2673] {

  pt3dclear()

  pt3dadd(403.332, 477.996, 11.27,  1.500000)

  pt3dadd(404.796, 475.068, 11.27,  1.500000)

}

filament_999[2674] {

  pt3dclear()

  pt3dadd(404.796, 475.068, 11.27,  1.500000)

  pt3dadd(407.724, 471.408, 11.27,  1.500000)

}

filament_999[2675] {

  pt3dclear()

  pt3dadd(407.724, 471.408, 11.27,  1.500000)

  pt3dadd(411.384, 470.676, 11.27,  1.500000)

}

filament_999[2676] {

  pt3dclear()

  pt3dadd(411.384, 470.676, 11.27,  1.500000)

  pt3dadd(415.044, 471.408, 11.27,  1.500000)

}

filament_999[2677] {

  pt3dclear()

  pt3dadd(415.044, 471.408, 11.27,  1.500000)

  pt3dadd(417.972, 469.944, 11.76,  1.500000)

}

filament_999[2678] {

  pt3dclear()

  pt3dadd(417.972, 469.944, 11.76,  1.500000)

  pt3dadd(421.632, 467.748, 11.76,  1.500000)

}

filament_999[2679] {

  pt3dclear()

  pt3dadd(421.632, 467.748, 11.76,  1.500000)

  pt3dadd(425.292, 465.55199999999996, 11.27,  1.500000)

}

filament_999[2680] {

  pt3dclear()

  pt3dadd(425.292, 465.55199999999996, 11.27,  1.500000)

  pt3dadd(428.952, 463.356, 10.29,  1.500000)

}

filament_999[2681] {

  pt3dclear()

  pt3dadd(428.952, 463.356, 10.29,  1.500000)

  pt3dadd(431.88, 458.23199999999997, 10.29,  1.500000)

}

filament_999[2682] {

  pt3dclear()

  pt3dadd(417.24, 476.532, 17.15,  1.500000)

  pt3dadd(416.508, 472.14, 17.64,  1.500000)

}

filament_999[2683] {

  pt3dclear()

  pt3dadd(416.508, 472.14, 17.64,  1.500000)

  pt3dadd(418.704, 467.01599999999996, 17.64,  1.500000)

}

filament_999[2684] {

  pt3dclear()

  pt3dadd(418.704, 467.01599999999996, 17.64,  1.500000)

  pt3dadd(423.096, 464.08799999999997, 17.64,  1.500000)

}

filament_999[2685] {

  pt3dclear()

  pt3dadd(423.096, 464.08799999999997, 17.64,  1.500000)

  pt3dadd(420.9, 458.23199999999997, 18.13,  1.500000)

}

filament_999[2686] {

  pt3dclear()

  pt3dadd(420.9, 458.23199999999997, 18.13,  1.500000)

  pt3dadd(420.168, 456.768, 21.56,  1.500000)

}

filament_999[2687] {

  pt3dclear()

  pt3dadd(389.424, 473.604, 11.27,  1.500000)

  pt3dadd(387.228, 475.8, 11.76,  1.500000)

}

filament_999[2688] {

  pt3dclear()

  pt3dadd(387.228, 475.8, 11.76,  1.500000)

  pt3dadd(386.496, 478.728, 12.74,  1.500000)

}

filament_999[2689] {

  pt3dclear()

  pt3dadd(386.496, 478.728, 12.74,  1.500000)

  pt3dadd(382.836, 480.192, 14.7,  1.500000)

}

filament_999[2690] {

  pt3dclear()

  pt3dadd(382.836, 480.192, 14.7,  1.500000)

  pt3dadd(379.176, 481.656, 15.68,  1.500000)

}

filament_999[2691] {

  pt3dclear()

  pt3dadd(379.176, 481.656, 15.68,  1.500000)

  pt3dadd(376.248, 480.924, 16.169999999999998,  1.500000)

}

filament_999[2692] {

  pt3dclear()

  pt3dadd(376.248, 480.924, 16.169999999999998,  1.500000)

  pt3dadd(375.516, 477.264, 15.19,  1.500000)

}

filament_999[2693] {

  pt3dclear()

  pt3dadd(376.248, 480.924, 16.169999999999998,  1.500000)

  pt3dadd(373.32, 479.46, 15.68,  1.500000)

}

filament_999[2694] {

  pt3dclear()

  pt3dadd(373.32, 479.46, 15.68,  1.500000)

  pt3dadd(368.928, 478.728, 16.169999999999998,  1.500000)

}

filament_999[2695] {

  pt3dclear()

  pt3dadd(368.928, 478.728, 16.169999999999998,  1.500000)

  pt3dadd(364.536, 478.728, 16.66,  1.500000)

}

filament_999[2696] {

  pt3dclear()

  pt3dadd(364.536, 478.728, 16.66,  1.500000)

  pt3dadd(363.072, 481.656, 18.13,  1.500000)

}

filament_999[2697] {

  pt3dclear()

  pt3dadd(375.516, 477.264, 15.19,  1.500000)

  pt3dadd(374.05199999999996, 474.336, 14.7,  1.500000)

}

filament_999[2698] {

  pt3dclear()

  pt3dadd(374.05199999999996, 474.336, 14.7,  1.500000)

  pt3dadd(371.12399999999997, 472.872, 14.7,  1.500000)

}

filament_999[2699] {

  pt3dclear()

  pt3dadd(371.12399999999997, 472.872, 14.7,  1.500000)

  pt3dadd(366.73199999999997, 469.944, 15.68,  1.500000)

}

filament_999[2700] {

  pt3dclear()

  pt3dadd(398.94, 397.476, 4.9,  1.500000)

  pt3dadd(401.13599999999997, 401.13599999999997, 4.9,  1.500000)

}

filament_999[2701] {

  pt3dclear()

  pt3dadd(401.13599999999997, 401.13599999999997, 4.9,  1.500000)

  pt3dadd(398.94, 404.796, 4.9,  1.500000)

}

filament_999[2702] {

  pt3dclear()

  pt3dadd(398.94, 404.796, 4.9,  1.500000)

  pt3dadd(398.94, 409.188, 4.9,  1.500000)

}

filament_999[2703] {

  pt3dclear()

  pt3dadd(398.94, 409.188, 4.9,  1.500000)

  pt3dadd(398.94, 413.58, 4.9,  1.500000)

}

filament_999[2704] {

  pt3dclear()

  pt3dadd(398.94, 413.58, 4.9,  1.500000)

  pt3dadd(398.94, 417.972, 5.39,  1.500000)

}

filament_999[2705] {

  pt3dclear()

  pt3dadd(398.94, 417.972, 5.39,  1.500000)

  pt3dadd(398.94, 420.9, 4.9,  1.500000)

}

filament_999[2706] {

  pt3dclear()

  pt3dadd(398.94, 420.9, 4.9,  1.500000)

  pt3dadd(402.59999999999997, 420.9, 6.37,  1.500000)

}

filament_999[2707] {

  pt3dclear()

  pt3dadd(402.59999999999997, 420.9, 6.37,  1.500000)

  pt3dadd(405.52799999999996, 422.364, 6.37,  1.500000)

}

filament_999[2708] {

  pt3dclear()

  pt3dadd(405.52799999999996, 422.364, 6.37,  1.500000)

  pt3dadd(407.724, 425.292, 6.37,  1.500000)

}

filament_999[2709] {

  pt3dclear()

  pt3dadd(407.724, 425.292, 6.37,  1.500000)

  pt3dadd(411.384, 423.828, 6.37,  1.500000)

}

filament_999[2710] {

  pt3dclear()

  pt3dadd(411.384, 423.828, 6.37,  1.500000)

  pt3dadd(413.58, 422.364, 6.37,  1.500000)

}

filament_999[2711] {

  pt3dclear()

  pt3dadd(400.404, 437.736, 5.39,  1.500000)

  pt3dadd(399.67199999999997, 442.86, 5.39,  1.500000)

}

filament_999[2712] {

  pt3dclear()

  pt3dadd(400.404, 437.736, 5.39,  1.500000)

  pt3dadd(402.59999999999997, 432.61199999999997, 4.41,  1.500000)

}

filament_999[2713] {

  pt3dclear()

  pt3dadd(402.59999999999997, 432.61199999999997, 4.41,  1.500000)

  pt3dadd(403.332, 427.488, 4.9,  1.500000)

}

filament_999[2714] {

  pt3dclear()

  pt3dadd(403.332, 427.488, 4.9,  1.500000)

  pt3dadd(405.52799999999996, 423.828, 4.9,  1.500000)

}

filament_999[2715] {

  pt3dclear()

  pt3dadd(405.52799999999996, 423.828, 4.9,  1.500000)

  pt3dadd(406.992, 420.168, 4.41,  1.500000)

}

filament_999[2716] {

  pt3dclear()

  pt3dadd(406.992, 420.168, 4.41,  1.500000)

  pt3dadd(407.724, 416.508, 4.41,  1.500000)

}

filament_999[2717] {

  pt3dclear()

  pt3dadd(407.724, 416.508, 4.41,  1.500000)

  pt3dadd(408.456, 412.848, 4.41,  1.500000)

}

filament_999[2718] {

  pt3dclear()

  pt3dadd(408.456, 412.848, 4.41,  1.500000)

  pt3dadd(408.456, 409.188, 4.41,  1.500000)

}

filament_999[2719] {

  pt3dclear()

  pt3dadd(408.456, 409.188, 4.41,  1.500000)

  pt3dadd(408.456, 405.52799999999996, 4.9,  1.500000)

}

filament_999[2720] {

  pt3dclear()

  pt3dadd(408.456, 405.52799999999996, 4.9,  1.500000)

  pt3dadd(408.456, 401.868, 4.9,  1.500000)

}

filament_999[2721] {

  pt3dclear()

  pt3dadd(408.456, 401.868, 4.9,  1.500000)

  pt3dadd(409.188, 397.476, 5.88,  1.500000)

}

filament_999[2722] {

  pt3dclear()

  pt3dadd(409.188, 397.476, 5.88,  1.500000)

  pt3dadd(409.92, 393.816, 6.859999999999999,  1.500000)

}

filament_999[2723] {

  pt3dclear()

  pt3dadd(367.464, 420.168, 21.56,  1.500000)

  pt3dadd(371.12399999999997, 419.436, 21.56,  1.500000)

}

filament_999[2724] {

  pt3dclear()

  pt3dadd(371.12399999999997, 419.436, 21.56,  1.500000)

  pt3dadd(374.05199999999996, 421.632, 21.56,  1.500000)

}

filament_999[2725] {

  pt3dclear()

  pt3dadd(374.05199999999996, 421.632, 21.56,  1.500000)

  pt3dadd(378.444, 421.632, 22.54,  1.500000)

}

filament_999[2726] {

  pt3dclear()

  pt3dadd(378.444, 421.632, 22.54,  1.500000)

  pt3dadd(382.104, 418.704, 22.05,  1.500000)

}

filament_999[2727] {

  pt3dclear()

  pt3dadd(386.496, 406.26, 32.83,  1.500000)

  pt3dadd(388.692, 410.652, 32.339999999999996,  1.500000)

}

filament_999[2728] {

  pt3dclear()

  pt3dadd(388.692, 410.652, 32.339999999999996,  1.500000)

  pt3dadd(392.352, 411.384, 32.83,  1.500000)

}

filament_999[2729] {

  pt3dclear()

  pt3dadd(392.352, 411.384, 32.83,  1.500000)

  pt3dadd(396.012, 413.58, 31.849999999999998,  1.500000)

}

filament_999[2730] {

  pt3dclear()

  pt3dadd(396.012, 413.58, 31.849999999999998,  1.500000)

  pt3dadd(399.67199999999997, 414.312, 31.36,  1.500000)

}

filament_999[2731] {

  pt3dclear()

  pt3dadd(399.67199999999997, 414.312, 31.36,  1.500000)

  pt3dadd(404.06399999999996, 413.58, 30.87,  1.500000)

}

filament_999[2732] {

  pt3dclear()

  pt3dadd(404.06399999999996, 413.58, 30.87,  1.500000)

  pt3dadd(408.456, 411.384, 30.38,  1.500000)

}

filament_999[2733] {

  pt3dclear()

  pt3dadd(408.456, 411.384, 30.38,  1.500000)

  pt3dadd(413.58, 411.384, 29.89,  1.500000)

}

filament_999[2734] {

  pt3dclear()

  pt3dadd(413.58, 411.384, 29.89,  1.500000)

  pt3dadd(417.24, 412.848, 30.87,  1.500000)

}

filament_999[2735] {

  pt3dclear()

  pt3dadd(417.24, 412.848, 30.87,  1.500000)

  pt3dadd(418.704, 415.776, 33.32,  1.500000)

}

filament_999[2736] {

  pt3dclear()

  pt3dadd(417.24, 412.848, 30.87,  1.500000)

  pt3dadd(420.9, 413.58, 33.32,  1.500000)

}

filament_999[2737] {

  pt3dclear()

  pt3dadd(420.9, 413.58, 33.32,  1.500000)

  pt3dadd(424.56, 412.848, 33.81,  1.500000)

}

filament_999[2738] {

  pt3dclear()

  pt3dadd(420.9, 340.38, 41.16,  1.500000)

  pt3dadd(420.168, 345.504, 41.16,  1.500000)

}

filament_999[2739] {

  pt3dclear()

  pt3dadd(420.168, 345.504, 41.16,  1.500000)

  pt3dadd(420.9, 349.896, 40.67,  1.500000)

}

filament_999[2740] {

  pt3dclear()

  pt3dadd(420.9, 349.896, 40.67,  1.500000)

  pt3dadd(420.168, 354.288, 41.16,  1.500000)

}

filament_999[2741] {

  pt3dclear()

  pt3dadd(420.168, 354.288, 41.16,  1.500000)

  pt3dadd(420.9, 359.412, 41.65,  1.500000)

}

filament_999[2742] {

  pt3dclear()

  pt3dadd(420.9, 359.412, 41.65,  1.500000)

  pt3dadd(422.364, 363.804, 42.14,  1.500000)

}

filament_999[2743] {

  pt3dclear()

  pt3dadd(422.364, 363.804, 42.14,  1.500000)

  pt3dadd(425.292, 368.19599999999997, 42.63,  1.500000)

}

filament_999[2744] {

  pt3dclear()

  pt3dadd(425.292, 368.19599999999997, 42.63,  1.500000)

  pt3dadd(428.21999999999997, 371.12399999999997, 43.12,  1.500000)

}

filament_999[2745] {

  pt3dclear()

  pt3dadd(428.21999999999997, 371.12399999999997, 43.12,  1.500000)

  pt3dadd(430.416, 374.784, 42.14,  1.500000)

}

filament_999[2746] {

  pt3dclear()

  pt3dadd(430.416, 374.784, 42.14,  1.500000)

  pt3dadd(429.68399999999997, 379.176, 42.14,  1.500000)

}

filament_999[2747] {

  pt3dclear()

  pt3dadd(429.68399999999997, 379.176, 42.14,  1.500000)

  pt3dadd(429.68399999999997, 383.568, 43.12,  1.500000)

}

filament_999[2748] {

  pt3dclear()

  pt3dadd(429.68399999999997, 383.568, 43.12,  1.500000)

  pt3dadd(428.952, 388.692, 43.61,  1.500000)

}

filament_999[2749] {

  pt3dclear()

  pt3dadd(428.952, 388.692, 43.61,  1.500000)

  pt3dadd(428.952, 393.816, 42.14,  1.500000)

}

filament_999[2750] {

  pt3dclear()

  pt3dadd(428.952, 393.816, 42.14,  1.500000)

  pt3dadd(427.488, 398.94, 40.67,  1.500000)

}

filament_999[2751] {

  pt3dclear()

  pt3dadd(427.488, 398.94, 40.67,  1.500000)

  pt3dadd(426.024, 404.796, 39.69,  1.500000)

}

filament_999[2752] {

  pt3dclear()

  pt3dadd(428.952, 352.092, 36.75,  1.500000)

  pt3dadd(427.488, 349.164, 36.26,  1.500000)

}

filament_999[2753] {

  pt3dclear()

  pt3dadd(427.488, 349.164, 36.26,  1.500000)

  pt3dadd(427.488, 344.772, 35.769999999999996,  1.500000)

}

filament_999[2754] {

  pt3dclear()

  pt3dadd(426.024, 354.288, 36.75,  1.500000)

  pt3dadd(422.364, 353.556, 37.24,  1.500000)

}

filament_999[2755] {

  pt3dclear()

  pt3dadd(422.364, 353.556, 37.24,  1.500000)

  pt3dadd(420.168, 350.628, 37.73,  1.500000)

}

filament_999[2756] {

  pt3dclear()

  pt3dadd(420.168, 350.628, 37.73,  1.500000)

  pt3dadd(417.972, 346.968, 38.22,  1.500000)

}

filament_999[2757] {

  pt3dclear()

  pt3dadd(417.972, 346.968, 38.22,  1.500000)

  pt3dadd(415.776, 342.57599999999996, 39.2,  1.500000)

}

filament_999[2758] {

  pt3dclear()

  pt3dadd(415.776, 342.57599999999996, 39.2,  1.500000)

  pt3dadd(413.58, 338.18399999999997, 39.2,  1.500000)

}

filament_999[2759] {

  pt3dclear()

  pt3dadd(413.58, 338.18399999999997, 39.2,  1.500000)

  pt3dadd(410.652, 333.792, 39.2,  1.500000)

}

filament_999[2760] {

  pt3dclear()

  pt3dadd(410.652, 333.792, 39.2,  1.500000)

  pt3dadd(405.52799999999996, 333.06, 39.2,  1.500000)

}

filament_999[2761] {

  pt3dclear()

  pt3dadd(410.652, 333.792, 39.2,  1.500000)

  pt3dadd(406.992, 329.4, 39.2,  1.500000)

}

filament_999[2762] {

  pt3dclear()

  pt3dadd(406.992, 329.4, 39.2,  1.500000)

  pt3dadd(403.332, 325.008, 40.18,  1.500000)

}

filament_999[2763] {

  pt3dclear()

  pt3dadd(403.332, 325.008, 40.18,  1.500000)

  pt3dadd(398.20799999999997, 321.348, 40.18,  1.500000)

}

filament_999[2764] {

  pt3dclear()

  pt3dadd(398.20799999999997, 321.348, 40.18,  1.500000)

  pt3dadd(392.352, 317.688, 40.18,  1.500000)

}

filament_999[2765] {

  pt3dclear()

  pt3dadd(392.352, 317.688, 40.18,  1.500000)

  pt3dadd(385.764, 314.028, 40.18,  1.500000)

}

filament_999[2766] {

  pt3dclear()

  pt3dadd(405.52799999999996, 333.06, 39.2,  1.500000)

  pt3dadd(401.868, 330.864, 38.71,  1.500000)

}

filament_999[2767] {

  pt3dclear()

  pt3dadd(401.868, 330.864, 38.71,  1.500000)

  pt3dadd(398.20799999999997, 328.668, 38.71,  1.500000)

}

filament_999[2768] {

  pt3dclear()

  pt3dadd(398.20799999999997, 328.668, 38.71,  1.500000)

  pt3dadd(394.548, 326.472, 38.71,  1.500000)

}

filament_999[2769] {

  pt3dclear()

  pt3dadd(360.144, 289.872, 25.97,  1.500000)

  pt3dadd(364.536, 292.8, 25.97,  1.500000)

}

filament_999[2770] {

  pt3dclear()

  pt3dadd(364.536, 292.8, 25.97,  1.500000)

  pt3dadd(368.19599999999997, 297.192, 25.97,  1.500000)

}

filament_999[2771] {

  pt3dclear()

  pt3dadd(368.19599999999997, 297.192, 25.97,  1.500000)

  pt3dadd(371.12399999999997, 300.852, 27.439999999999998,  1.500000)

}

filament_999[2772] {

  pt3dclear()

  pt3dadd(371.12399999999997, 300.852, 27.439999999999998,  1.500000)

  pt3dadd(377.712, 302.316, 27.93,  1.500000)

}

filament_999[2773] {

  pt3dclear()

  pt3dadd(377.712, 302.316, 27.93,  1.500000)

  pt3dadd(383.568, 303.78, 28.419999999999998,  1.500000)

}

filament_999[2774] {

  pt3dclear()

  pt3dadd(383.568, 303.78, 28.419999999999998,  1.500000)

  pt3dadd(389.424, 306.70799999999997, 28.91,  1.500000)

}

filament_999[2775] {

  pt3dclear()

  pt3dadd(389.424, 306.70799999999997, 28.91,  1.500000)

  pt3dadd(392.352, 309.63599999999997, 28.419999999999998,  1.500000)

}

filament_999[2776] {

  pt3dclear()

  pt3dadd(389.424, 306.70799999999997, 28.91,  1.500000)

  pt3dadd(389.424, 311.832, 28.91,  1.500000)

}

filament_999[2777] {

  pt3dclear()

  pt3dadd(392.352, 309.63599999999997, 28.419999999999998,  1.500000)

  pt3dadd(397.476, 311.832, 27.93,  1.500000)

}

filament_999[2778] {

  pt3dclear()

  pt3dadd(399.67199999999997, 442.86, 5.39,  1.500000)

  pt3dadd(398.94, 449.448, 5.39,  1.500000)

}

filament_999[2779] {

  pt3dclear()

  pt3dadd(398.94, 449.448, 5.39,  1.500000)

  pt3dadd(400.404, 455.304, 6.37,  1.500000)

}

filament_999[2780] {

  pt3dclear()

  pt3dadd(400.404, 455.304, 6.37,  1.500000)

  pt3dadd(401.13599999999997, 461.15999999999997, 6.37,  1.500000)

}

filament_999[2781] {

  pt3dclear()

  pt3dadd(401.13599999999997, 461.15999999999997, 6.37,  1.500000)

  pt3dadd(398.94, 467.748, 6.859999999999999,  1.500000)

}

filament_999[2782] {

  pt3dclear()

  pt3dadd(398.94, 467.748, 6.859999999999999,  1.500000)

  pt3dadd(396.74399999999997, 474.336, 7.84,  1.500000)

}

filament_999[2783] {

  pt3dclear()

  pt3dadd(396.74399999999997, 474.336, 7.84,  1.500000)

  pt3dadd(394.548, 480.924, 8.33,  1.500000)

}

filament_999[2784] {

  pt3dclear()

  pt3dadd(394.548, 480.924, 8.33,  1.500000)

  pt3dadd(390.888, 488.976, 9.8,  1.500000)

}

filament_999[2785] {

  pt3dclear()

  pt3dadd(390.888, 488.976, 9.8,  1.500000)

  pt3dadd(387.96, 496.296, 11.27,  1.500000)

}

filament_999[2786] {

  pt3dclear()

  pt3dadd(387.96, 496.296, 11.27,  1.500000)

  pt3dadd(385.032, 502.884, 13.719999999999999,  1.500000)

}

filament_999[2787] {

  pt3dclear()

  pt3dadd(385.032, 502.884, 13.719999999999999,  1.500000)

  pt3dadd(382.104, 508.74, 14.7,  1.500000)

}

filament_999[2788] {

  pt3dclear()

  pt3dadd(382.104, 508.74, 14.7,  1.500000)

  pt3dadd(377.712, 514.596, 15.19,  1.500000)

}

filament_999[2789] {

  pt3dclear()

  pt3dadd(377.712, 514.596, 15.19,  1.500000)

  pt3dadd(373.32, 520.452, 16.169999999999998,  1.500000)

}

filament_999[2790] {

  pt3dclear()

  pt3dadd(373.32, 520.452, 16.169999999999998,  1.500000)

  pt3dadd(370.392, 524.8439999999999, 19.11,  1.500000)

}

filament_999[2791] {

  pt3dclear()

  pt3dadd(370.392, 524.8439999999999, 19.11,  1.500000)

  pt3dadd(366.0, 528.504, 20.58,  1.500000)

}

filament_999[2792] {

  pt3dclear()

  pt3dadd(366.0, 528.504, 20.58,  1.500000)

  pt3dadd(360.144, 531.432, 22.05,  1.500000)

}

filament_999[2793] {

  pt3dclear()

  pt3dadd(360.144, 531.432, 22.05,  1.500000)

  pt3dadd(353.556, 535.092, 22.05,  1.500000)

}

filament_999[2794] {

  pt3dclear()

  pt3dadd(353.556, 535.092, 22.05,  1.500000)

  pt3dadd(344.772, 537.288, 23.03,  1.500000)

}

filament_999[2795] {

  pt3dclear()

  pt3dadd(344.772, 537.288, 23.03,  1.500000)

  pt3dadd(335.988, 539.484, 24.009999999999998,  1.500000)

}

filament_999[2796] {

  pt3dclear()

  pt3dadd(335.988, 539.484, 24.009999999999998,  1.500000)

  pt3dadd(330.132, 541.68, 24.009999999999998,  1.500000)

}

filament_999[2797] {

  pt3dclear()

  pt3dadd(237.9, 302.316, 27.439999999999998,  1.500000)

  pt3dadd(240.096, 305.24399999999997, 25.48,  1.500000)

}

filament_999[2798] {

  pt3dclear()

  pt3dadd(240.096, 305.24399999999997, 25.48,  1.500000)

  pt3dadd(242.292, 308.17199999999997, 24.5,  1.500000)

}

filament_999[2799] {

  pt3dclear()

  pt3dadd(242.292, 308.17199999999997, 24.5,  1.500000)

  pt3dadd(245.22, 311.09999999999997, 24.009999999999998,  1.500000)

}

filament_999[2800] {

  pt3dclear()

  pt3dadd(245.22, 311.09999999999997, 24.009999999999998,  1.500000)

  pt3dadd(249.612, 312.564, 23.52,  1.500000)

}

filament_999[2801] {

  pt3dclear()

  pt3dadd(364.536, 439.2, 33.32,  1.500000)

  pt3dadd(363.072, 445.056, 33.32,  1.500000)

}

filament_999[2802] {

  pt3dclear()

  pt3dadd(364.536, 439.2, 33.32,  1.500000)

  pt3dadd(359.412, 434.07599999999996, 32.339999999999996,  1.500000)

}

filament_999[2803] {

  pt3dclear()

  pt3dadd(364.536, 439.2, 33.32,  1.500000)

  pt3dadd(360.144, 440.664, 32.339999999999996,  1.500000)

}

filament_999[2804] {

  pt3dclear()

  pt3dadd(364.536, 439.2, 33.32,  1.500000)

  pt3dadd(367.464, 442.128, 32.83,  1.500000)

}

filament_999[2805] {

  pt3dclear()

  pt3dadd(363.072, 445.056, 33.32,  1.500000)

  pt3dadd(361.608, 450.912, 33.32,  1.500000)

}

filament_999[2806] {

  pt3dclear()

  pt3dadd(248.88, 274.5, 37.73,  1.500000)

  pt3dadd(248.148, 271.572, 39.2,  1.500000)

}

filament_999[2807] {

  pt3dclear()

  pt3dadd(248.148, 271.572, 39.2,  1.500000)

  pt3dadd(245.952, 269.376, 40.18,  1.500000)

}

filament_999[2808] {

  pt3dclear()

  pt3dadd(245.952, 269.376, 40.18,  1.500000)

  pt3dadd(242.292, 269.376, 39.2,  1.500000)

}

filament_999[2809] {

  pt3dclear()

  pt3dadd(242.292, 269.376, 39.2,  1.500000)

  pt3dadd(237.9, 270.84, 38.71,  1.500000)

}

filament_999[2810] {

  pt3dclear()

  pt3dadd(273.036, 570.228, 54.39,  1.500000)

  pt3dadd(270.84, 563.64, 54.39,  1.500000)

}

filament_999[2811] {

  pt3dclear()

  pt3dadd(270.84, 563.64, 54.39,  1.500000)

  pt3dadd(272.304, 559.2479999999999, 53.9,  1.500000)

}

filament_999[2812] {

  pt3dclear()

  pt3dadd(272.304, 559.2479999999999, 53.9,  1.500000)

  pt3dadd(275.964, 554.124, 52.92,  1.500000)

}

filament_999[2813] {

  pt3dclear()

  pt3dadd(275.964, 554.124, 52.92,  1.500000)

  pt3dadd(275.23199999999997, 551.196, 51.449999999999996,  1.500000)

}

filament_999[2814] {

  pt3dclear()

  pt3dadd(275.23199999999997, 551.196, 51.449999999999996,  1.500000)

  pt3dadd(274.5, 547.536, 50.96,  1.500000)

}

filament_999[2815] {

  pt3dclear()

  pt3dadd(274.5, 547.536, 50.96,  1.500000)

  pt3dadd(275.23199999999997, 543.144, 51.449999999999996,  1.500000)

}

filament_999[2816] {

  pt3dclear()

  pt3dadd(275.23199999999997, 543.144, 51.449999999999996,  1.500000)

  pt3dadd(275.964, 538.02, 50.96,  1.500000)

}

filament_999[2817] {

  pt3dclear()

  pt3dadd(275.964, 538.02, 50.96,  1.500000)

  pt3dadd(281.08799999999997, 537.288, 49.0,  1.500000)

}

filament_999[2818] {

  pt3dclear()

  pt3dadd(275.964, 538.02, 50.96,  1.500000)
[truncated: 189,206 more chars]
