# Supplementary material for: When complex neuronal structures may not matter
Source: eLife. 2017 Feb 6;6:e23508. doi: 10.7554/eLife.23508 (PMC5323043; doi:10.7554/eLife.23508)
Supplement: Supplementary file 1. — DOI: http://dx.doi.org/10.7554/eLife.23508.020 [file elife-23508-supp1.zip › Neuronal Structures/878_056_GM_scaled.hoc]

create filament_999[2656]

filament_999[0] {

  pt3dclear()

  pt3dadd(226.188, 229.11599999999999, 22.05,  1.500000)

  pt3dadd(224.724, 236.436, 23.52,  1.500000)

}

filament_999[1] {

  pt3dclear()

  pt3dadd(226.188, 229.11599999999999, 22.05,  1.500000)

  pt3dadd(221.064, 235.704, 25.97,  1.500000)

}

filament_999[2] {

  pt3dclear()

  pt3dadd(226.188, 229.11599999999999, 22.05,  1.500000)

  pt3dadd(230.57999999999998, 218.136, 21.56,  1.500000)

}

filament_999[3] {

  pt3dclear()

  pt3dadd(313.296, 437.00399999999996, 32.83,  1.500000)

  pt3dadd(317.688, 433.344, 32.339999999999996,  1.500000)

}

filament_999[4] {

  pt3dclear()

  pt3dadd(420.168, 316.224, 21.56,  1.500000)

  pt3dadd(421.632, 319.152, 21.56,  1.500000)

}

filament_999[5] {

  pt3dclear()

  pt3dadd(420.9, 312.564, 21.56,  1.500000)

  pt3dadd(420.168, 316.224, 21.56,  1.500000)

}

filament_999[6] {

  pt3dclear()

  pt3dadd(420.168, 309.63599999999997, 23.52,  1.500000)

  pt3dadd(420.9, 312.564, 21.56,  1.500000)

}

filament_999[7] {

  pt3dclear()

  pt3dadd(418.704, 306.70799999999997, 22.54,  1.500000)

  pt3dadd(420.168, 309.63599999999997, 23.52,  1.500000)

}

filament_999[8] {

  pt3dclear()

  pt3dadd(419.436, 303.78, 22.05,  1.500000)

  pt3dadd(418.704, 306.70799999999997, 22.54,  1.500000)

}

filament_999[9] {

  pt3dclear()

  pt3dadd(224.724, 236.436, 23.52,  1.500000)

  pt3dadd(223.992, 244.488, 24.009999999999998,  1.500000)

}

filament_999[10] {

  pt3dclear()

  pt3dadd(223.992, 244.488, 24.009999999999998,  1.500000)

  pt3dadd(224.724, 250.344, 24.5,  1.500000)

}

filament_999[11] {

  pt3dclear()

  pt3dadd(224.724, 250.344, 24.5,  1.500000)

  pt3dadd(226.92, 256.2, 26.46,  1.500000)

}

filament_999[12] {

  pt3dclear()

  pt3dadd(226.92, 256.2, 26.46,  1.500000)

  pt3dadd(229.84799999999998, 261.324, 27.93,  1.500000)

}

filament_999[13] {

  pt3dclear()

  pt3dadd(229.84799999999998, 261.324, 27.93,  1.500000)

  pt3dadd(234.24, 267.18, 27.93,  1.500000)

}

filament_999[14] {

  pt3dclear()

  pt3dadd(234.24, 267.18, 27.93,  1.500000)

  pt3dadd(238.632, 270.84, 26.95,  1.500000)

}

filament_999[15] {

  pt3dclear()

  pt3dadd(238.632, 270.84, 26.95,  1.500000)

  pt3dadd(243.756, 275.23199999999997, 27.439999999999998,  1.500000)

}

filament_999[16] {

  pt3dclear()

  pt3dadd(243.756, 275.23199999999997, 27.439999999999998,  1.500000)

  pt3dadd(250.344, 279.62399999999997, 26.95,  1.500000)

}

filament_999[17] {

  pt3dclear()

  pt3dadd(250.344, 279.62399999999997, 26.95,  1.500000)

  pt3dadd(256.932, 284.016, 26.95,  1.500000)

}

filament_999[18] {

  pt3dclear()

  pt3dadd(256.932, 284.016, 26.95,  1.500000)

  pt3dadd(264.252, 288.408, 27.93,  1.500000)

}

filament_999[19] {

  pt3dclear()

  pt3dadd(264.252, 288.408, 27.93,  1.500000)

  pt3dadd(278.15999999999997, 291.336, 28.91,  1.500000)

}

filament_999[20] {

  pt3dclear()

  pt3dadd(264.252, 288.408, 27.93,  1.500000)

  pt3dadd(280.356, 299.388, 27.93,  1.500000)

}

filament_999[21] {

  pt3dclear()

  pt3dadd(264.252, 288.408, 27.93,  1.500000)

  pt3dadd(257.664, 287.676, 27.439999999999998,  1.500000)

}

filament_999[22] {

  pt3dclear()

  pt3dadd(280.356, 299.388, 27.93,  1.500000)

  pt3dadd(280.356, 297.192, 24.99,  1.500000)

}

filament_999[23] {

  pt3dclear()

  pt3dadd(280.356, 299.388, 27.93,  1.500000)

  pt3dadd(289.14, 305.24399999999997, 27.93,  1.500000)

}

filament_999[24] {

  pt3dclear()

  pt3dadd(289.14, 305.24399999999997, 27.93,  1.500000)

  pt3dadd(297.924, 310.368, 26.95,  1.500000)

}

filament_999[25] {

  pt3dclear()

  pt3dadd(297.924, 310.368, 26.95,  1.500000)

  pt3dadd(303.048, 310.368, 27.93,  1.500000)

}

filament_999[26] {

  pt3dclear()

  pt3dadd(297.924, 310.368, 26.95,  1.500000)

  pt3dadd(307.44, 312.564, 24.5,  1.500000)

}

filament_999[27] {

  pt3dclear()

  pt3dadd(307.44, 312.564, 24.5,  1.500000)

  pt3dadd(313.296, 314.76, 24.5,  1.500000)

}

filament_999[28] {

  pt3dclear()

  pt3dadd(313.296, 314.76, 24.5,  1.500000)

  pt3dadd(317.688, 317.688, 24.009999999999998,  1.500000)

}

filament_999[29] {

  pt3dclear()

  pt3dadd(317.688, 317.688, 24.009999999999998,  1.500000)

  pt3dadd(321.348, 320.616, 22.54,  1.500000)

}

filament_999[30] {

  pt3dclear()

  pt3dadd(321.348, 320.616, 22.54,  1.500000)

  pt3dadd(322.812, 325.008, 21.56,  1.500000)

}

filament_999[31] {

  pt3dclear()

  pt3dadd(322.812, 325.008, 21.56,  1.500000)

  pt3dadd(325.008, 322.812, 18.62,  1.500000)

}

filament_999[32] {

  pt3dclear()

  pt3dadd(322.812, 325.008, 21.56,  1.500000)

  pt3dadd(322.812, 332.328, 21.56,  1.500000)

}

filament_999[33] {

  pt3dclear()

  pt3dadd(322.812, 332.328, 21.56,  1.500000)

  pt3dadd(324.276, 344.772, 21.56,  1.500000)

}

filament_999[34] {

  pt3dclear()

  pt3dadd(322.812, 332.328, 21.56,  1.500000)

  pt3dadd(319.884, 338.18399999999997, 21.56,  1.500000)

}

filament_999[35] {

  pt3dclear()

  pt3dadd(322.812, 332.328, 21.56,  1.500000)

  pt3dadd(327.936, 331.596, 21.56,  1.500000)

}

filament_999[36] {

  pt3dclear()

  pt3dadd(319.884, 338.18399999999997, 21.56,  1.500000)

  pt3dadd(315.492, 343.308, 22.54,  1.500000)

}

filament_999[37] {

  pt3dclear()

  pt3dadd(315.492, 343.308, 22.54,  1.500000)

  pt3dadd(310.368, 345.504, 23.03,  1.500000)

}

filament_999[38] {

  pt3dclear()

  pt3dadd(310.368, 345.504, 23.03,  1.500000)

  pt3dadd(305.976, 348.432, 23.52,  1.500000)

}

filament_999[39] {

  pt3dclear()

  pt3dadd(305.976, 348.432, 23.52,  1.500000)

  pt3dadd(300.852, 352.824, 24.5,  1.500000)

}

filament_999[40] {

  pt3dclear()

  pt3dadd(300.852, 352.824, 24.5,  1.500000)

  pt3dadd(296.46, 357.216, 24.99,  1.500000)

}

filament_999[41] {

  pt3dclear()

  pt3dadd(296.46, 357.216, 24.99,  1.500000)

  pt3dadd(289.872, 364.536, 26.95,  1.500000)

}

filament_999[42] {

  pt3dclear()

  pt3dadd(289.872, 364.536, 26.95,  1.500000)

  pt3dadd(286.944, 361.608, 25.48,  1.500000)

}

filament_999[43] {

  pt3dclear()

  pt3dadd(289.872, 364.536, 26.95,  1.500000)

  pt3dadd(286.212, 373.32, 28.91,  1.500000)

}

filament_999[44] {

  pt3dclear()

  pt3dadd(286.212, 373.32, 28.91,  1.500000)

  pt3dadd(284.016, 383.568, 32.339999999999996,  1.500000)

}

filament_999[45] {

  pt3dclear()

  pt3dadd(284.016, 383.568, 32.339999999999996,  1.500000)

  pt3dadd(284.016, 392.352, 36.75,  1.500000)

}

filament_999[46] {

  pt3dclear()

  pt3dadd(284.016, 392.352, 36.75,  1.500000)

  pt3dadd(280.356, 395.28, 39.2,  1.500000)

}

filament_999[47] {

  pt3dclear()

  pt3dadd(284.016, 392.352, 36.75,  1.500000)

  pt3dadd(286.944, 399.67199999999997, 40.67,  1.500000)

}

filament_999[48] {

  pt3dclear()

  pt3dadd(286.944, 399.67199999999997, 40.67,  1.500000)

  pt3dadd(289.14, 404.06399999999996, 44.1,  1.500000)

}

filament_999[49] {

  pt3dclear()

  pt3dadd(289.14, 404.06399999999996, 44.1,  1.500000)

  pt3dadd(292.8, 406.26, 46.06,  1.500000)

}

filament_999[50] {

  pt3dclear()

  pt3dadd(292.8, 406.26, 46.06,  1.500000)

  pt3dadd(294.996, 404.796, 49.98,  1.500000)

}

filament_999[51] {

  pt3dclear()

  pt3dadd(294.996, 404.796, 49.98,  1.500000)

  pt3dadd(294.996, 400.404, 51.94,  1.500000)

}

filament_999[52] {

  pt3dclear()

  pt3dadd(294.996, 400.404, 51.94,  1.500000)

  pt3dadd(295.728, 395.28, 53.41,  1.500000)

}

filament_999[53] {

  pt3dclear()

  pt3dadd(295.728, 395.28, 53.41,  1.500000)

  pt3dadd(296.46, 389.424, 54.879999999999995,  1.500000)

}

filament_999[54] {

  pt3dclear()

  pt3dadd(296.46, 389.424, 54.879999999999995,  1.500000)

  pt3dadd(297.192, 383.568, 54.879999999999995,  1.500000)

}

filament_999[55] {

  pt3dclear()

  pt3dadd(297.192, 383.568, 54.879999999999995,  1.500000)

  pt3dadd(297.924, 377.712, 54.879999999999995,  1.500000)

}

filament_999[56] {

  pt3dclear()

  pt3dadd(297.924, 377.712, 54.879999999999995,  1.500000)

  pt3dadd(297.924, 371.856, 54.879999999999995,  1.500000)

}

filament_999[57] {

  pt3dclear()

  pt3dadd(297.924, 371.856, 54.879999999999995,  1.500000)

  pt3dadd(297.924, 366.0, 53.9,  1.500000)

}

filament_999[58] {

  pt3dclear()

  pt3dadd(297.924, 366.0, 53.9,  1.500000)

  pt3dadd(297.192, 360.876, 52.92,  1.500000)

}

filament_999[59] {

  pt3dclear()

  pt3dadd(297.192, 360.876, 52.92,  1.500000)

  pt3dadd(296.46, 355.752, 51.94,  1.500000)

}

filament_999[60] {

  pt3dclear()

  pt3dadd(296.46, 355.752, 51.94,  1.500000)

  pt3dadd(294.996, 350.628, 49.98,  1.500000)

}

filament_999[61] {

  pt3dclear()

  pt3dadd(294.996, 350.628, 49.98,  1.500000)

  pt3dadd(293.532, 345.504, 49.49,  1.500000)

}

filament_999[62] {

  pt3dclear()

  pt3dadd(293.532, 345.504, 49.49,  1.500000)

  pt3dadd(292.8, 340.38, 48.51,  1.500000)

}

filament_999[63] {

  pt3dclear()

  pt3dadd(292.8, 340.38, 48.51,  1.500000)

  pt3dadd(292.8, 331.596, 45.57,  1.500000)

}

filament_999[64] {

  pt3dclear()

  pt3dadd(292.8, 340.38, 48.51,  1.500000)

  pt3dadd(291.336, 335.256, 48.019999999999996,  1.500000)

}

filament_999[65] {

  pt3dclear()

  pt3dadd(292.8, 340.38, 48.51,  1.500000)

  pt3dadd(294.264, 335.256, 46.55,  1.500000)

}

filament_999[66] {

  pt3dclear()

  pt3dadd(289.872, 330.132, 48.019999999999996,  1.500000)

  pt3dadd(287.676, 325.008, 48.019999999999996,  1.500000)

}

filament_999[67] {

  pt3dclear()

  pt3dadd(287.676, 325.008, 48.019999999999996,  1.500000)

  pt3dadd(285.48, 319.884, 48.019999999999996,  1.500000)

}

filament_999[68] {

  pt3dclear()

  pt3dadd(285.48, 319.884, 48.019999999999996,  1.500000)

  pt3dadd(283.284, 315.492, 48.019999999999996,  1.500000)

}

filament_999[69] {

  pt3dclear()

  pt3dadd(283.284, 315.492, 48.019999999999996,  1.500000)

  pt3dadd(281.08799999999997, 311.09999999999997, 48.019999999999996,  1.500000)

}

filament_999[70] {

  pt3dclear()

  pt3dadd(281.08799999999997, 311.09999999999997, 48.019999999999996,  1.500000)

  pt3dadd(278.892, 306.70799999999997, 48.019999999999996,  1.500000)

}

filament_999[71] {

  pt3dclear()

  pt3dadd(278.892, 306.70799999999997, 48.019999999999996,  1.500000)

  pt3dadd(277.428, 302.316, 48.019999999999996,  1.500000)

}

filament_999[72] {

  pt3dclear()

  pt3dadd(277.428, 302.316, 48.019999999999996,  1.500000)

  pt3dadd(275.964, 297.924, 48.019999999999996,  1.500000)

}

filament_999[73] {

  pt3dclear()

  pt3dadd(275.964, 297.924, 48.019999999999996,  1.500000)

  pt3dadd(274.5, 293.532, 48.019999999999996,  1.500000)

}

filament_999[74] {

  pt3dclear()

  pt3dadd(274.5, 293.532, 48.019999999999996,  1.500000)

  pt3dadd(273.768, 289.14, 48.019999999999996,  1.500000)

}

filament_999[75] {

  pt3dclear()

  pt3dadd(273.768, 289.14, 48.019999999999996,  1.500000)

  pt3dadd(272.304, 284.748, 48.019999999999996,  1.500000)

}

filament_999[76] {

  pt3dclear()

  pt3dadd(272.304, 284.748, 48.019999999999996,  1.500000)

  pt3dadd(271.572, 280.356, 48.019999999999996,  1.500000)

}

filament_999[77] {

  pt3dclear()

  pt3dadd(271.572, 280.356, 48.019999999999996,  1.500000)

  pt3dadd(270.84, 275.23199999999997, 48.019999999999996,  1.500000)

}

filament_999[78] {

  pt3dclear()

  pt3dadd(270.84, 275.23199999999997, 48.019999999999996,  1.500000)

  pt3dadd(269.376, 270.84, 48.019999999999996,  1.500000)

}

filament_999[79] {

  pt3dclear()

  pt3dadd(269.376, 270.84, 48.019999999999996,  1.500000)

  pt3dadd(267.912, 266.448, 48.019999999999996,  1.500000)

}

filament_999[80] {

  pt3dclear()

  pt3dadd(267.912, 266.448, 48.019999999999996,  1.500000)

  pt3dadd(265.716, 262.056, 48.019999999999996,  1.500000)

}

filament_999[81] {

  pt3dclear()

  pt3dadd(265.716, 262.056, 48.019999999999996,  1.500000)

  pt3dadd(263.52, 257.664, 48.019999999999996,  1.500000)

}

filament_999[82] {

  pt3dclear()

  pt3dadd(263.52, 257.664, 48.019999999999996,  1.500000)

  pt3dadd(261.324, 253.272, 47.04,  1.500000)

}

filament_999[83] {

  pt3dclear()

  pt3dadd(261.324, 253.272, 47.04,  1.500000)

  pt3dadd(259.128, 248.88, 47.04,  1.500000)

}

filament_999[84] {

  pt3dclear()

  pt3dadd(259.128, 248.88, 47.04,  1.500000)

  pt3dadd(256.932, 245.22, 47.04,  1.500000)

}

filament_999[85] {

  pt3dclear()

  pt3dadd(256.932, 245.22, 47.04,  1.500000)

  pt3dadd(254.736, 241.56, 46.55,  1.500000)

}

filament_999[86] {

  pt3dclear()

  pt3dadd(254.736, 241.56, 46.55,  1.500000)

  pt3dadd(252.54, 237.168, 46.55,  1.500000)

}

filament_999[87] {

  pt3dclear()

  pt3dadd(252.54, 237.168, 46.55,  1.500000)

  pt3dadd(250.344, 233.50799999999998, 46.06,  1.500000)

}

filament_999[88] {

  pt3dclear()

  pt3dadd(250.344, 233.50799999999998, 46.06,  1.500000)

  pt3dadd(248.88, 229.84799999999998, 45.08,  1.500000)

}

filament_999[89] {

  pt3dclear()

  pt3dadd(248.88, 229.84799999999998, 45.08,  1.500000)

  pt3dadd(246.684, 226.188, 44.589999999999996,  1.500000)

}

filament_999[90] {

  pt3dclear()

  pt3dadd(246.684, 226.188, 44.589999999999996,  1.500000)

  pt3dadd(245.22, 222.528, 43.61,  1.500000)

}

filament_999[91] {

  pt3dclear()

  pt3dadd(245.22, 222.528, 43.61,  1.500000)

  pt3dadd(243.756, 218.868, 43.12,  1.500000)

}

filament_999[92] {

  pt3dclear()

  pt3dadd(243.756, 218.868, 43.12,  1.500000)

  pt3dadd(242.292, 215.208, 42.63,  1.500000)

}

filament_999[93] {

  pt3dclear()

  pt3dadd(242.292, 215.208, 42.63,  1.500000)

  pt3dadd(240.828, 210.816, 42.14,  1.500000)

}

filament_999[94] {

  pt3dclear()

  pt3dadd(240.828, 210.816, 42.14,  1.500000)

  pt3dadd(238.632, 206.424, 41.16,  1.500000)

}

filament_999[95] {

  pt3dclear()

  pt3dadd(238.632, 206.424, 41.16,  1.500000)

  pt3dadd(237.168, 202.03199999999998, 40.67,  1.500000)

}

filament_999[96] {

  pt3dclear()

  pt3dadd(237.168, 202.03199999999998, 40.67,  1.500000)

  pt3dadd(236.436, 197.64, 40.67,  1.500000)

}

filament_999[97] {

  pt3dclear()

  pt3dadd(236.436, 197.64, 40.67,  1.500000)

  pt3dadd(234.24, 193.98, 40.18,  1.500000)

}

filament_999[98] {

  pt3dclear()

  pt3dadd(234.24, 193.98, 40.18,  1.500000)

  pt3dadd(232.77599999999998, 190.32, 40.18,  1.500000)

}

filament_999[99] {

  pt3dclear()

  pt3dadd(232.77599999999998, 190.32, 40.18,  1.500000)

  pt3dadd(231.31199999999998, 185.928, 40.18,  1.500000)

}

filament_999[100] {

  pt3dclear()

  pt3dadd(231.31199999999998, 185.928, 40.18,  1.500000)

  pt3dadd(229.11599999999999, 180.072, 40.18,  1.500000)

}

filament_999[101] {

  pt3dclear()

  pt3dadd(229.11599999999999, 180.072, 40.18,  1.500000)

  pt3dadd(228.384, 174.948, 40.67,  1.500000)

}

filament_999[102] {

  pt3dclear()

  pt3dadd(228.384, 174.948, 40.67,  1.500000)

  pt3dadd(226.92, 169.82399999999998, 41.16,  1.500000)

}

filament_999[103] {

  pt3dclear()

  pt3dadd(226.92, 169.82399999999998, 41.16,  1.500000)

  pt3dadd(226.188, 165.432, 41.65,  1.500000)

}

filament_999[104] {

  pt3dclear()

  pt3dadd(226.188, 165.432, 41.65,  1.500000)

  pt3dadd(223.992, 159.576, 41.65,  1.500000)

}

filament_999[105] {

  pt3dclear()

  pt3dadd(223.992, 159.576, 41.65,  1.500000)

  pt3dadd(221.064, 155.184, 41.65,  1.500000)

}

filament_999[106] {

  pt3dclear()

  pt3dadd(221.064, 155.184, 41.65,  1.500000)

  pt3dadd(219.6, 150.792, 41.65,  1.500000)

}

filament_999[107] {

  pt3dclear()

  pt3dadd(219.6, 150.792, 41.65,  1.500000)

  pt3dadd(218.136, 146.4, 41.65,  1.500000)

}

filament_999[108] {

  pt3dclear()

  pt3dadd(218.136, 146.4, 41.65,  1.500000)

  pt3dadd(216.672, 142.008, 41.65,  1.500000)

}

filament_999[109] {

  pt3dclear()

  pt3dadd(216.672, 142.008, 41.65,  1.500000)

  pt3dadd(214.476, 136.884, 41.16,  1.500000)

}

filament_999[110] {

  pt3dclear()

  pt3dadd(214.476, 136.884, 41.16,  1.500000)

  pt3dadd(211.548, 131.76, 41.16,  1.500000)

}

filament_999[111] {

  pt3dclear()

  pt3dadd(211.548, 131.76, 41.16,  1.500000)

  pt3dadd(207.888, 125.904, 41.16,  1.500000)

}

filament_999[112] {

  pt3dclear()

  pt3dadd(207.888, 125.904, 41.16,  1.500000)

  pt3dadd(206.424, 120.78, 41.16,  1.500000)

}

filament_999[113] {

  pt3dclear()

  pt3dadd(206.424, 120.78, 41.16,  1.500000)

  pt3dadd(204.96, 115.65599999999999, 40.67,  1.500000)

}

filament_999[114] {

  pt3dclear()

  pt3dadd(204.96, 115.65599999999999, 40.67,  1.500000)

  pt3dadd(204.228, 111.264, 40.67,  1.500000)

}

filament_999[115] {

  pt3dclear()

  pt3dadd(204.228, 111.264, 40.67,  1.500000)

  pt3dadd(203.496, 106.872, 39.69,  1.500000)

}

filament_999[116] {

  pt3dclear()

  pt3dadd(203.496, 106.872, 39.69,  1.500000)

  pt3dadd(202.76399999999998, 103.212, 39.69,  1.500000)

}

filament_999[117] {

  pt3dclear()

  pt3dadd(202.76399999999998, 103.212, 39.69,  1.500000)

  pt3dadd(202.03199999999998, 98.82, 39.2,  1.500000)

}

filament_999[118] {

  pt3dclear()

  pt3dadd(202.03199999999998, 98.82, 39.2,  1.500000)

  pt3dadd(202.03199999999998, 94.428, 39.2,  1.500000)

}

filament_999[119] {

  pt3dclear()

  pt3dadd(202.03199999999998, 94.428, 39.2,  1.500000)

  pt3dadd(202.03199999999998, 89.304, 38.71,  1.500000)

}

filament_999[120] {

  pt3dclear()

  pt3dadd(202.03199999999998, 89.304, 38.71,  1.500000)

  pt3dadd(202.03199999999998, 84.91199999999999, 37.73,  1.500000)

}

filament_999[121] {

  pt3dclear()

  pt3dadd(202.03199999999998, 84.91199999999999, 37.73,  1.500000)

  pt3dadd(202.03199999999998, 79.788, 37.73,  1.500000)

}

filament_999[122] {

  pt3dclear()

  pt3dadd(202.03199999999998, 79.788, 37.73,  1.500000)

  pt3dadd(202.03199999999998, 75.396, 36.75,  1.500000)

}

filament_999[123] {

  pt3dclear()

  pt3dadd(202.03199999999998, 75.396, 36.75,  1.500000)

  pt3dadd(202.03199999999998, 71.004, 36.75,  1.500000)

}

filament_999[124] {

  pt3dclear()

  pt3dadd(202.03199999999998, 71.004, 36.75,  1.500000)

  pt3dadd(201.29999999999998, 65.88, 36.26,  1.500000)

}

filament_999[125] {

  pt3dclear()

  pt3dadd(201.29999999999998, 65.88, 36.26,  1.500000)

  pt3dadd(200.56799999999998, 60.756, 35.769999999999996,  1.500000)

}

filament_999[126] {

  pt3dclear()

  pt3dadd(200.56799999999998, 60.756, 35.769999999999996,  1.500000)

  pt3dadd(199.83599999999998, 55.632, 35.769999999999996,  1.500000)

}

filament_999[127] {

  pt3dclear()

  pt3dadd(199.83599999999998, 55.632, 35.769999999999996,  1.500000)

  pt3dadd(198.37199999999999, 49.775999999999996, 35.28,  1.500000)

}

filament_999[128] {

  pt3dclear()

  pt3dadd(198.37199999999999, 49.775999999999996, 35.28,  1.500000)

  pt3dadd(196.908, 43.92, 35.28,  1.500000)

}

filament_999[129] {

  pt3dclear()

  pt3dadd(196.908, 43.92, 35.28,  1.500000)

  pt3dadd(195.444, 38.064, 34.79,  1.500000)

}

filament_999[130] {

  pt3dclear()

  pt3dadd(195.444, 38.064, 34.79,  1.500000)

  pt3dadd(193.98, 32.208, 34.79,  1.500000)

}

filament_999[131] {

  pt3dclear()

  pt3dadd(193.98, 32.208, 34.79,  1.500000)

  pt3dadd(192.516, 25.62, 34.79,  1.500000)

}

filament_999[132] {

  pt3dclear()

  pt3dadd(192.516, 25.62, 34.79,  1.500000)

  pt3dadd(191.052, 19.032, 34.79,  1.500000)

}

filament_999[133] {

  pt3dclear()

  pt3dadd(191.052, 19.032, 34.79,  1.500000)

  pt3dadd(190.32, 12.443999999999999, 36.26,  1.500000)

}

filament_999[134] {

  pt3dclear()

  pt3dadd(190.32, 12.443999999999999, 36.26,  1.500000)

  pt3dadd(189.588, 5.856, 36.75,  1.500000)

}

filament_999[135] {

  pt3dclear()

  pt3dadd(189.588, 5.856, 36.75,  1.500000)

  pt3dadd(188.856, 1.464, 37.24,  1.500000)

}

filament_999[136] {

  pt3dclear()

  pt3dadd(280.356, 395.28, 39.2,  1.500000)

  pt3dadd(279.62399999999997, 398.94, 40.67,  1.500000)

}

filament_999[137] {

  pt3dclear()

  pt3dadd(279.62399999999997, 398.94, 40.67,  1.500000)

  pt3dadd(276.69599999999997, 401.13599999999997, 42.63,  1.500000)

}

filament_999[138] {

  pt3dclear()

  pt3dadd(276.69599999999997, 401.13599999999997, 42.63,  1.500000)

  pt3dadd(272.304, 401.13599999999997, 44.1,  1.500000)

}

filament_999[139] {

  pt3dclear()

  pt3dadd(272.304, 401.13599999999997, 44.1,  1.500000)

  pt3dadd(267.912, 401.13599999999997, 45.08,  1.500000)

}

filament_999[140] {

  pt3dclear()

  pt3dadd(267.912, 401.13599999999997, 45.08,  1.500000)

  pt3dadd(262.788, 400.404, 46.55,  1.500000)

}

filament_999[141] {

  pt3dclear()

  pt3dadd(262.788, 400.404, 46.55,  1.500000)

  pt3dadd(258.396, 398.94, 48.019999999999996,  1.500000)

}

filament_999[142] {

  pt3dclear()

  pt3dadd(258.396, 398.94, 48.019999999999996,  1.500000)

  pt3dadd(254.004, 398.20799999999997, 49.0,  1.500000)

}

filament_999[143] {

  pt3dclear()

  pt3dadd(254.004, 398.20799999999997, 49.0,  1.500000)

  pt3dadd(248.88, 398.20799999999997, 50.47,  1.500000)

}

filament_999[144] {

  pt3dclear()

  pt3dadd(248.88, 398.20799999999997, 50.47,  1.500000)

  pt3dadd(243.756, 399.67199999999997, 51.449999999999996,  1.500000)

}

filament_999[145] {

  pt3dclear()

  pt3dadd(243.756, 399.67199999999997, 51.449999999999996,  1.500000)

  pt3dadd(238.632, 400.404, 51.94,  1.500000)

}

filament_999[146] {

  pt3dclear()

  pt3dadd(238.632, 400.404, 51.94,  1.500000)

  pt3dadd(233.50799999999998, 401.13599999999997, 52.92,  1.500000)

}

filament_999[147] {

  pt3dclear()

  pt3dadd(233.50799999999998, 401.13599999999997, 52.92,  1.500000)

  pt3dadd(229.11599999999999, 403.332, 53.9,  1.500000)

}

filament_999[148] {

  pt3dclear()

  pt3dadd(229.11599999999999, 403.332, 53.9,  1.500000)

  pt3dadd(223.992, 402.59999999999997, 55.86,  1.500000)

}

filament_999[149] {

  pt3dclear()

  pt3dadd(229.11599999999999, 403.332, 53.9,  1.500000)

  pt3dadd(226.92, 408.456, 56.839999999999996,  1.500000)

}

filament_999[150] {

  pt3dclear()

  pt3dadd(226.92, 408.456, 56.839999999999996,  1.500000)

  pt3dadd(224.724, 413.58, 58.31,  1.500000)

}

filament_999[151] {

  pt3dclear()

  pt3dadd(224.724, 413.58, 58.31,  1.500000)

  pt3dadd(223.26, 418.704, 58.8,  1.500000)

}

filament_999[152] {

  pt3dclear()

  pt3dadd(223.26, 418.704, 58.8,  1.500000)

  pt3dadd(221.796, 423.096, 58.8,  1.500000)

}

filament_999[153] {

  pt3dclear()

  pt3dadd(221.796, 423.096, 58.8,  1.500000)

  pt3dadd(221.064, 427.488, 60.76,  1.500000)

}

filament_999[154] {

  pt3dclear()

  pt3dadd(221.064, 427.488, 60.76,  1.500000)

  pt3dadd(220.332, 431.88, 62.72,  1.500000)

}

filament_999[155] {

  pt3dclear()

  pt3dadd(220.332, 431.88, 62.72,  1.500000)

  pt3dadd(219.6, 436.272, 63.699999999999996,  1.500000)

}

filament_999[156] {

  pt3dclear()

  pt3dadd(219.6, 436.272, 63.699999999999996,  1.500000)

  pt3dadd(218.868, 440.664, 64.67999999999999,  1.500000)

}

filament_999[157] {

  pt3dclear()

  pt3dadd(218.868, 440.664, 64.67999999999999,  1.500000)

  pt3dadd(217.404, 445.056, 65.66,  1.500000)

}

filament_999[158] {

  pt3dclear()

  pt3dadd(217.404, 445.056, 65.66,  1.500000)

  pt3dadd(215.94, 449.448, 65.66,  1.500000)

}

filament_999[159] {

  pt3dclear()

  pt3dadd(215.94, 449.448, 65.66,  1.500000)

  pt3dadd(214.476, 453.84, 66.64,  1.500000)

}

filament_999[160] {

  pt3dclear()

  pt3dadd(214.476, 453.84, 66.64,  1.500000)

  pt3dadd(213.012, 458.23199999999997, 66.64,  1.500000)

}

filament_999[161] {

  pt3dclear()

  pt3dadd(213.012, 458.23199999999997, 66.64,  1.500000)

  pt3dadd(212.28, 463.356, 67.13,  1.500000)

}

filament_999[162] {

  pt3dclear()

  pt3dadd(212.28, 463.356, 67.13,  1.500000)

  pt3dadd(210.816, 468.48, 67.62,  1.500000)

}

filament_999[163] {

  pt3dclear()

  pt3dadd(210.816, 468.48, 67.62,  1.500000)

  pt3dadd(209.352, 472.872, 68.11,  1.500000)

}

filament_999[164] {

  pt3dclear()

  pt3dadd(209.352, 472.872, 68.11,  1.500000)

  pt3dadd(207.888, 477.996, 68.6,  1.500000)

}

filament_999[165] {

  pt3dclear()

  pt3dadd(207.888, 477.996, 68.6,  1.500000)

  pt3dadd(207.156, 483.12, 69.58,  1.500000)

}

filament_999[166] {

  pt3dclear()

  pt3dadd(207.156, 483.12, 69.58,  1.500000)

  pt3dadd(205.692, 488.24399999999997, 69.58,  1.500000)

}

filament_999[167] {

  pt3dclear()

  pt3dadd(205.692, 488.24399999999997, 69.58,  1.500000)

  pt3dadd(204.228, 492.63599999999997, 69.58,  1.500000)

}

filament_999[168] {

  pt3dclear()

  pt3dadd(204.228, 492.63599999999997, 69.58,  1.500000)

  pt3dadd(203.496, 497.76, 69.58,  1.500000)

}

filament_999[169] {

  pt3dclear()

  pt3dadd(203.496, 497.76, 69.58,  1.500000)

  pt3dadd(202.03199999999998, 502.884, 70.07,  1.500000)

}

filament_999[170] {

  pt3dclear()

  pt3dadd(202.03199999999998, 502.884, 70.07,  1.500000)

  pt3dadd(200.56799999999998, 508.008, 70.07,  1.500000)

}

filament_999[171] {

  pt3dclear()

  pt3dadd(200.56799999999998, 508.008, 70.07,  1.500000)

  pt3dadd(199.10399999999998, 513.132, 70.07,  1.500000)

}

filament_999[172] {

  pt3dclear()

  pt3dadd(199.10399999999998, 513.132, 70.07,  1.500000)

  pt3dadd(197.64, 518.256, 70.07,  1.500000)

}

filament_999[173] {

  pt3dclear()

  pt3dadd(197.64, 518.256, 70.07,  1.500000)

  pt3dadd(195.444, 523.38, 69.58,  1.500000)

}

filament_999[174] {

  pt3dclear()

  pt3dadd(195.444, 523.38, 69.58,  1.500000)

  pt3dadd(193.248, 528.504, 68.6,  1.500000)

}

filament_999[175] {

  pt3dclear()

  pt3dadd(193.248, 528.504, 68.6,  1.500000)

  pt3dadd(190.32, 533.628, 68.6,  1.500000)

}

filament_999[176] {

  pt3dclear()

  pt3dadd(190.32, 533.628, 68.6,  1.500000)

  pt3dadd(188.124, 538.752, 68.11,  1.500000)

}

filament_999[177] {

  pt3dclear()

  pt3dadd(188.124, 538.752, 68.11,  1.500000)

  pt3dadd(185.928, 543.876, 67.62,  1.500000)

}

filament_999[178] {

  pt3dclear()

  pt3dadd(185.928, 543.876, 67.62,  1.500000)

  pt3dadd(183.0, 549.0, 67.62,  1.500000)

}

filament_999[179] {

  pt3dclear()

  pt3dadd(183.0, 549.0, 67.62,  1.500000)

  pt3dadd(180.804, 554.124, 67.13,  1.500000)

}

filament_999[180] {

  pt3dclear()

  pt3dadd(180.804, 554.124, 67.13,  1.500000)

  pt3dadd(178.608, 559.2479999999999, 66.15,  1.500000)

}

filament_999[181] {

  pt3dclear()

  pt3dadd(178.608, 559.2479999999999, 66.15,  1.500000)

  pt3dadd(175.68, 564.372, 66.15,  1.500000)

}

filament_999[182] {

  pt3dclear()

  pt3dadd(175.68, 564.372, 66.15,  1.500000)

  pt3dadd(173.484, 569.496, 65.66,  1.500000)

}

filament_999[183] {

  pt3dclear()

  pt3dadd(173.484, 569.496, 65.66,  1.500000)

  pt3dadd(171.28799999999998, 575.352, 65.66,  1.500000)

}

filament_999[184] {

  pt3dclear()

  pt3dadd(171.28799999999998, 575.352, 65.66,  1.500000)

  pt3dadd(168.35999999999999, 579.744, 65.66,  1.500000)

}

filament_999[185] {

  pt3dclear()

  pt3dadd(168.35999999999999, 579.744, 65.66,  1.500000)

  pt3dadd(166.164, 584.136, 63.699999999999996,  1.500000)

}

filament_999[186] {

  pt3dclear()

  pt3dadd(166.164, 584.136, 63.699999999999996,  1.500000)

  pt3dadd(163.236, 588.528, 63.699999999999996,  1.500000)

}

filament_999[187] {

  pt3dclear()

  pt3dadd(163.236, 588.528, 63.699999999999996,  1.500000)

  pt3dadd(160.308, 592.188, 63.699999999999996,  1.500000)

}

filament_999[188] {

  pt3dclear()

  pt3dadd(160.308, 592.188, 63.699999999999996,  1.500000)

  pt3dadd(157.38, 596.58, 63.21,  1.500000)

}

filament_999[189] {

  pt3dclear()

  pt3dadd(157.38, 596.58, 63.21,  1.500000)

  pt3dadd(154.452, 600.972, 62.72,  1.500000)

}

filament_999[190] {

  pt3dclear()

  pt3dadd(154.452, 600.972, 62.72,  1.500000)

  pt3dadd(152.256, 606.096, 62.72,  1.500000)

}

filament_999[191] {

  pt3dclear()

  pt3dadd(152.256, 606.096, 62.72,  1.500000)

  pt3dadd(150.06, 611.22, 61.74,  1.500000)

}

filament_999[192] {

  pt3dclear()

  pt3dadd(150.06, 611.22, 61.74,  1.500000)

  pt3dadd(147.132, 615.612, 61.74,  1.500000)

}

filament_999[193] {

  pt3dclear()

  pt3dadd(147.132, 615.612, 61.74,  1.500000)

  pt3dadd(144.936, 620.736, 61.25,  1.500000)

}

filament_999[194] {

  pt3dclear()

  pt3dadd(144.936, 620.736, 61.25,  1.500000)

  pt3dadd(142.74, 625.128, 60.76,  1.500000)

}

filament_999[195] {

  pt3dclear()

  pt3dadd(142.74, 625.128, 60.76,  1.500000)

  pt3dadd(140.54399999999998, 629.52, 60.76,  1.500000)

}

filament_999[196] {

  pt3dclear()

  pt3dadd(140.54399999999998, 629.52, 60.76,  1.500000)

  pt3dadd(138.34799999999998, 634.644, 60.269999999999996,  1.500000)

}

filament_999[197] {

  pt3dclear()

  pt3dadd(138.34799999999998, 634.644, 60.269999999999996,  1.500000)

  pt3dadd(136.152, 639.768, 60.269999999999996,  1.500000)

}

filament_999[198] {

  pt3dclear()

  pt3dadd(136.152, 639.768, 60.269999999999996,  1.500000)

  pt3dadd(133.224, 644.16, 60.269999999999996,  1.500000)

}

filament_999[199] {

  pt3dclear()

  pt3dadd(133.224, 644.16, 60.269999999999996,  1.500000)

  pt3dadd(131.028, 648.552, 60.269999999999996,  1.500000)

}

filament_999[200] {

  pt3dclear()

  pt3dadd(131.028, 648.552, 60.269999999999996,  1.500000)

  pt3dadd(128.832, 652.944, 60.269999999999996,  1.500000)

}

filament_999[201] {

  pt3dclear()

  pt3dadd(128.832, 652.944, 60.269999999999996,  1.500000)

  pt3dadd(127.368, 658.068, 60.269999999999996,  1.500000)

}

filament_999[202] {

  pt3dclear()

  pt3dadd(127.368, 658.068, 60.269999999999996,  1.500000)

  pt3dadd(125.172, 662.46, 60.269999999999996,  1.500000)

}

filament_999[203] {

  pt3dclear()

  pt3dadd(125.172, 662.46, 60.269999999999996,  1.500000)

  pt3dadd(123.708, 666.852, 60.269999999999996,  1.500000)

}

filament_999[204] {

  pt3dclear()

  pt3dadd(123.708, 666.852, 60.269999999999996,  1.500000)

  pt3dadd(121.512, 671.244, 60.269999999999996,  1.500000)

}

filament_999[205] {

  pt3dclear()

  pt3dadd(121.512, 671.244, 60.269999999999996,  1.500000)

  pt3dadd(119.316, 675.636, 60.269999999999996,  1.500000)

}

filament_999[206] {

  pt3dclear()

  pt3dadd(119.316, 675.636, 60.269999999999996,  1.500000)

  pt3dadd(117.12, 680.028, 60.269999999999996,  1.500000)

}

filament_999[207] {

  pt3dclear()

  pt3dadd(117.12, 680.028, 60.269999999999996,  1.500000)

  pt3dadd(114.92399999999999, 684.42, 60.269999999999996,  1.500000)

}

filament_999[208] {

  pt3dclear()

  pt3dadd(114.92399999999999, 684.42, 60.269999999999996,  1.500000)

  pt3dadd(112.728, 688.812, 59.78,  1.500000)

}

filament_999[209] {

  pt3dclear()

  pt3dadd(112.728, 688.812, 59.78,  1.500000)

  pt3dadd(110.532, 693.204, 59.78,  1.500000)

}

filament_999[210] {

  pt3dclear()

  pt3dadd(110.532, 693.204, 59.78,  1.500000)

  pt3dadd(108.336, 697.596, 59.78,  1.500000)

}

filament_999[211] {

  pt3dclear()

  pt3dadd(108.336, 697.596, 59.78,  1.500000)

  pt3dadd(106.14, 701.9879999999999, 59.78,  1.500000)

}

filament_999[212] {

  pt3dclear()

  pt3dadd(106.14, 701.9879999999999, 59.78,  1.500000)

  pt3dadd(103.944, 705.648, 59.78,  1.500000)

}

filament_999[213] {

  pt3dclear()

  pt3dadd(103.944, 705.648, 59.78,  1.500000)

  pt3dadd(101.748, 710.04, 60.76,  1.500000)

}

filament_999[214] {

  pt3dclear()

  pt3dadd(101.748, 710.04, 60.76,  1.500000)

  pt3dadd(99.55199999999999, 714.432, 61.25,  1.500000)

}

filament_999[215] {

  pt3dclear()

  pt3dadd(99.55199999999999, 714.432, 61.25,  1.500000)

  pt3dadd(97.356, 719.556, 61.74,  1.500000)

}

filament_999[216] {

  pt3dclear()

  pt3dadd(97.356, 719.556, 61.74,  1.500000)

  pt3dadd(95.16, 724.68, 62.72,  1.500000)

}

filament_999[217] {

  pt3dclear()

  pt3dadd(95.16, 724.68, 62.72,  1.500000)

  pt3dadd(92.964, 729.804, 63.699999999999996,  1.500000)

}

filament_999[218] {

  pt3dclear()

  pt3dadd(92.964, 729.804, 63.699999999999996,  1.500000)

  pt3dadd(90.036, 734.928, 64.19,  1.500000)

}

filament_999[219] {

  pt3dclear()

  pt3dadd(90.036, 734.928, 64.19,  1.500000)

  pt3dadd(86.376, 739.3199999999999, 64.19,  1.500000)

}

filament_999[220] {

  pt3dclear()

  pt3dadd(86.376, 739.3199999999999, 64.19,  1.500000)

  pt3dadd(83.448, 743.712, 64.19,  1.500000)

}

filament_999[221] {

  pt3dclear()

  pt3dadd(83.448, 743.712, 64.19,  1.500000)

  pt3dadd(79.788, 748.836, 63.699999999999996,  1.500000)

}

filament_999[222] {

  pt3dclear()

  pt3dadd(223.992, 402.59999999999997, 55.86,  1.500000)

  pt3dadd(220.332, 401.13599999999997, 55.86,  1.500000)

}

filament_999[223] {

  pt3dclear()

  pt3dadd(220.332, 401.13599999999997, 55.86,  1.500000)

  pt3dadd(216.672, 399.67199999999997, 56.35,  1.500000)

}

filament_999[224] {

  pt3dclear()

  pt3dadd(216.672, 399.67199999999997, 56.35,  1.500000)

  pt3dadd(213.744, 397.476, 56.35,  1.500000)

}

filament_999[225] {

  pt3dclear()

  pt3dadd(213.744, 397.476, 56.35,  1.500000)

  pt3dadd(210.816, 394.548, 56.839999999999996,  1.500000)

}

filament_999[226] {

  pt3dclear()

  pt3dadd(210.816, 394.548, 56.839999999999996,  1.500000)

  pt3dadd(207.888, 391.62, 56.839999999999996,  1.500000)

}

filament_999[227] {

  pt3dclear()

  pt3dadd(207.888, 391.62, 56.839999999999996,  1.500000)

  pt3dadd(205.692, 387.96, 56.839999999999996,  1.500000)

}

filament_999[228] {

  pt3dclear()

  pt3dadd(205.692, 387.96, 56.839999999999996,  1.500000)

  pt3dadd(202.76399999999998, 385.032, 56.839999999999996,  1.500000)

}

filament_999[229] {

  pt3dclear()

  pt3dadd(202.76399999999998, 385.032, 56.839999999999996,  1.500000)

  pt3dadd(199.83599999999998, 382.104, 56.839999999999996,  1.500000)

}

filament_999[230] {

  pt3dclear()

  pt3dadd(199.83599999999998, 382.104, 56.839999999999996,  1.500000)

  pt3dadd(196.908, 379.176, 56.35,  1.500000)

}

filament_999[231] {

  pt3dclear()

  pt3dadd(196.908, 379.176, 56.35,  1.500000)

  pt3dadd(194.712, 376.248, 55.86,  1.500000)

}

filament_999[232] {

  pt3dclear()

  pt3dadd(194.712, 376.248, 55.86,  1.500000)

  pt3dadd(193.248, 372.58799999999997, 55.37,  1.500000)

}

filament_999[233] {

  pt3dclear()

  pt3dadd(193.248, 372.58799999999997, 55.37,  1.500000)

  pt3dadd(191.784, 368.928, 55.37,  1.500000)

}

filament_999[234] {

  pt3dclear()

  pt3dadd(191.784, 368.928, 55.37,  1.500000)

  pt3dadd(190.32, 365.268, 55.37,  1.500000)

}

filament_999[235] {

  pt3dclear()

  pt3dadd(190.32, 365.268, 55.37,  1.500000)

  pt3dadd(189.588, 361.608, 54.39,  1.500000)

}

filament_999[236] {

  pt3dclear()

  pt3dadd(189.588, 361.608, 54.39,  1.500000)

  pt3dadd(188.124, 358.68, 54.39,  1.500000)

}

filament_999[237] {

  pt3dclear()

  pt3dadd(188.124, 358.68, 54.39,  1.500000)

  pt3dadd(187.392, 355.02, 53.9,  1.500000)

}

filament_999[238] {

  pt3dclear()

  pt3dadd(187.392, 355.02, 53.9,  1.500000)

  pt3dadd(185.928, 351.36, 53.9,  1.500000)

}

filament_999[239] {

  pt3dclear()

  pt3dadd(185.928, 351.36, 53.9,  1.500000)

  pt3dadd(184.464, 347.7, 53.41,  1.500000)

}

filament_999[240] {

  pt3dclear()

  pt3dadd(184.464, 347.7, 53.41,  1.500000)

  pt3dadd(183.0, 344.772, 52.43,  1.500000)

}

filament_999[241] {

  pt3dclear()

  pt3dadd(183.0, 344.772, 52.43,  1.500000)

  pt3dadd(180.804, 341.844, 51.94,  1.500000)

}

filament_999[242] {

  pt3dclear()

  pt3dadd(180.804, 341.844, 51.94,  1.500000)

  pt3dadd(178.608, 338.18399999999997, 50.96,  1.500000)

}

filament_999[243] {

  pt3dclear()

  pt3dadd(178.608, 338.18399999999997, 50.96,  1.500000)

  pt3dadd(175.68, 334.524, 50.96,  1.500000)

}

filament_999[244] {

  pt3dclear()

  pt3dadd(175.68, 334.524, 50.96,  1.500000)

  pt3dadd(172.752, 331.596, 50.96,  1.500000)

}

filament_999[245] {

  pt3dclear()

  pt3dadd(172.752, 331.596, 50.96,  1.500000)

  pt3dadd(169.82399999999998, 328.668, 50.96,  1.500000)

}

filament_999[246] {

  pt3dclear()

  pt3dadd(169.82399999999998, 328.668, 50.96,  1.500000)

  pt3dadd(166.164, 325.74, 50.96,  1.500000)

}

filament_999[247] {

  pt3dclear()

  pt3dadd(166.164, 325.74, 50.96,  1.500000)

  pt3dadd(163.236, 322.812, 50.96,  1.500000)

}

filament_999[248] {

  pt3dclear()

  pt3dadd(163.236, 322.812, 50.96,  1.500000)

  pt3dadd(159.576, 320.616, 50.96,  1.500000)

}

filament_999[249] {

  pt3dclear()

  pt3dadd(159.576, 320.616, 50.96,  1.500000)

  pt3dadd(155.184, 318.42, 50.96,  1.500000)

}

filament_999[250] {

  pt3dclear()

  pt3dadd(155.184, 318.42, 50.96,  1.500000)

  pt3dadd(150.792, 316.224, 50.96,  1.500000)

}

filament_999[251] {

  pt3dclear()

  pt3dadd(150.792, 316.224, 50.96,  1.500000)

  pt3dadd(146.4, 314.028, 50.96,  1.500000)

}

filament_999[252] {

  pt3dclear()

  pt3dadd(146.4, 314.028, 50.96,  1.500000)

  pt3dadd(142.008, 311.832, 50.96,  1.500000)

}

filament_999[253] {

  pt3dclear()

  pt3dadd(142.008, 311.832, 50.96,  1.500000)

  pt3dadd(138.34799999999998, 309.63599999999997, 50.96,  1.500000)

}

filament_999[254] {

  pt3dclear()

  pt3dadd(138.34799999999998, 309.63599999999997, 50.96,  1.500000)

  pt3dadd(134.688, 306.70799999999997, 50.96,  1.500000)

}

filament_999[255] {

  pt3dclear()

  pt3dadd(134.688, 306.70799999999997, 50.96,  1.500000)

  pt3dadd(131.028, 303.78, 50.96,  1.500000)

}

filament_999[256] {

  pt3dclear()

  pt3dadd(131.028, 303.78, 50.96,  1.500000)

  pt3dadd(127.368, 300.852, 51.449999999999996,  1.500000)

}

filament_999[257] {

  pt3dclear()

  pt3dadd(127.368, 300.852, 51.449999999999996,  1.500000)

  pt3dadd(123.708, 297.924, 51.449999999999996,  1.500000)

}

filament_999[258] {

  pt3dclear()

  pt3dadd(123.708, 297.924, 51.449999999999996,  1.500000)

  pt3dadd(120.048, 294.996, 51.449999999999996,  1.500000)

}

filament_999[259] {

  pt3dclear()

  pt3dadd(120.048, 294.996, 51.449999999999996,  1.500000)

  pt3dadd(116.38799999999999, 292.068, 51.449999999999996,  1.500000)

}

filament_999[260] {

  pt3dclear()

  pt3dadd(116.38799999999999, 292.068, 51.449999999999996,  1.500000)

  pt3dadd(113.46, 289.14, 51.449999999999996,  1.500000)

}

filament_999[261] {

  pt3dclear()

  pt3dadd(113.46, 289.14, 51.449999999999996,  1.500000)

  pt3dadd(110.532, 285.48, 50.96,  1.500000)

}

filament_999[262] {

  pt3dclear()

  pt3dadd(110.532, 285.48, 50.96,  1.500000)

  pt3dadd(106.872, 282.552, 50.96,  1.500000)

}

filament_999[263] {

  pt3dclear()

  pt3dadd(106.872, 282.552, 50.96,  1.500000)

  pt3dadd(103.944, 279.62399999999997, 50.96,  1.500000)

}

filament_999[264] {

  pt3dclear()

  pt3dadd(103.944, 279.62399999999997, 50.96,  1.500000)

  pt3dadd(101.01599999999999, 275.964, 50.96,  1.500000)

}

filament_999[265] {

  pt3dclear()

  pt3dadd(101.01599999999999, 275.964, 50.96,  1.500000)

  pt3dadd(98.088, 272.304, 50.96,  1.500000)

}

filament_999[266] {

  pt3dclear()

  pt3dadd(98.088, 272.304, 50.96,  1.500000)

  pt3dadd(95.16, 268.644, 50.96,  1.500000)

}

filament_999[267] {

  pt3dclear()

  pt3dadd(95.16, 268.644, 50.96,  1.500000)

  pt3dadd(92.964, 265.716, 50.96,  1.500000)

}

filament_999[268] {

  pt3dclear()

  pt3dadd(92.964, 265.716, 50.96,  1.500000)

  pt3dadd(90.768, 262.788, 50.96,  1.500000)

}

filament_999[269] {

  pt3dclear()

  pt3dadd(90.768, 262.788, 50.96,  1.500000)

  pt3dadd(88.572, 259.86, 50.96,  1.500000)

}

filament_999[270] {

  pt3dclear()

  pt3dadd(88.572, 259.86, 50.96,  1.500000)

  pt3dadd(85.64399999999999, 256.932, 50.96,  1.500000)

}

filament_999[271] {

  pt3dclear()

  pt3dadd(85.64399999999999, 256.932, 50.96,  1.500000)

  pt3dadd(82.716, 254.004, 50.96,  1.500000)

}

filament_999[272] {

  pt3dclear()

  pt3dadd(82.716, 254.004, 50.96,  1.500000)

  pt3dadd(80.52, 250.344, 50.96,  1.500000)

}

filament_999[273] {

  pt3dclear()

  pt3dadd(80.52, 250.344, 50.96,  1.500000)

  pt3dadd(79.056, 246.684, 50.47,  1.500000)

}

filament_999[274] {

  pt3dclear()

  pt3dadd(79.056, 246.684, 50.47,  1.500000)

  pt3dadd(77.592, 243.024, 49.98,  1.500000)

}

filament_999[275] {

  pt3dclear()

  pt3dadd(77.592, 243.024, 49.98,  1.500000)

  pt3dadd(75.396, 239.364, 49.98,  1.500000)

}

filament_999[276] {

  pt3dclear()

  pt3dadd(75.396, 239.364, 49.98,  1.500000)

  pt3dadd(73.2, 235.704, 49.49,  1.500000)

}

filament_999[277] {

  pt3dclear()

  pt3dadd(73.2, 235.704, 49.49,  1.500000)

  pt3dadd(71.004, 232.04399999999998, 49.0,  1.500000)

}

filament_999[278] {

  pt3dclear()

  pt3dadd(71.004, 232.04399999999998, 49.0,  1.500000)

  pt3dadd(69.53999999999999, 228.384, 48.51,  1.500000)

}

filament_999[279] {

  pt3dclear()

  pt3dadd(69.53999999999999, 228.384, 48.51,  1.500000)

  pt3dadd(68.076, 224.724, 47.53,  1.500000)

}

filament_999[280] {

  pt3dclear()

  pt3dadd(68.076, 224.724, 47.53,  1.500000)

  pt3dadd(65.88, 221.064, 47.53,  1.500000)

}

filament_999[281] {

  pt3dclear()

  pt3dadd(65.88, 221.064, 47.53,  1.500000)

  pt3dadd(63.684, 218.136, 47.04,  1.500000)

}

filament_999[282] {

  pt3dclear()

  pt3dadd(63.684, 218.136, 47.04,  1.500000)

  pt3dadd(61.488, 214.476, 46.06,  1.500000)

}

filament_999[283] {

  pt3dclear()

  pt3dadd(61.488, 214.476, 46.06,  1.500000)

  pt3dadd(60.024, 210.816, 45.57,  1.500000)

}

filament_999[284] {

  pt3dclear()

  pt3dadd(60.024, 210.816, 45.57,  1.500000)

  pt3dadd(59.292, 207.156, 44.589999999999996,  1.500000)

}

filament_999[285] {

  pt3dclear()

  pt3dadd(59.292, 207.156, 44.589999999999996,  1.500000)

  pt3dadd(57.827999999999996, 202.76399999999998, 43.61,  1.500000)

}

filament_999[286] {

  pt3dclear()

  pt3dadd(57.827999999999996, 202.76399999999998, 43.61,  1.500000)

  pt3dadd(55.632, 199.10399999999998, 42.63,  1.500000)

}

filament_999[287] {

  pt3dclear()

  pt3dadd(55.632, 199.10399999999998, 42.63,  1.500000)

  pt3dadd(53.436, 195.444, 41.65,  1.500000)

}

filament_999[288] {

  pt3dclear()

  pt3dadd(53.436, 195.444, 41.65,  1.500000)

  pt3dadd(51.24, 191.784, 41.16,  1.500000)

}

filament_999[289] {

  pt3dclear()

  pt3dadd(51.24, 191.784, 41.16,  1.500000)

  pt3dadd(50.507999999999996, 188.124, 40.18,  1.500000)

}

filament_999[290] {

  pt3dclear()

  pt3dadd(50.507999999999996, 188.124, 40.18,  1.500000)

  pt3dadd(49.044, 184.464, 39.2,  1.500000)

}

filament_999[291] {

  pt3dclear()

  pt3dadd(49.044, 184.464, 39.2,  1.500000)

  pt3dadd(47.58, 180.072, 38.22,  1.500000)

}

filament_999[292] {

  pt3dclear()

  pt3dadd(47.58, 180.072, 38.22,  1.500000)

  pt3dadd(46.116, 176.412, 38.22,  1.500000)

}

filament_999[293] {

  pt3dclear()

  pt3dadd(46.116, 176.412, 38.22,  1.500000)

  pt3dadd(45.384, 172.02, 37.24,  1.500000)

}

filament_999[294] {

  pt3dclear()

  pt3dadd(45.384, 172.02, 37.24,  1.500000)

  pt3dadd(44.652, 167.628, 37.24,  1.500000)

}

filament_999[295] {

  pt3dclear()

  pt3dadd(44.652, 167.628, 37.24,  1.500000)

  pt3dadd(44.652, 162.504, 36.75,  1.500000)

}

filament_999[296] {

  pt3dclear()

  pt3dadd(44.652, 162.504, 36.75,  1.500000)

  pt3dadd(43.92, 158.112, 36.75,  1.500000)

}

filament_999[297] {

  pt3dclear()

  pt3dadd(43.92, 158.112, 36.75,  1.500000)

  pt3dadd(43.188, 152.256, 35.769999999999996,  1.500000)

}

filament_999[298] {

  pt3dclear()

  pt3dadd(43.188, 152.256, 35.769999999999996,  1.500000)

  pt3dadd(43.188, 147.864, 35.769999999999996,  1.500000)

}

filament_999[299] {

  pt3dclear()

  pt3dadd(43.188, 147.864, 35.769999999999996,  1.500000)

  pt3dadd(43.188, 143.472, 35.769999999999996,  1.500000)

}

filament_999[300] {

  pt3dclear()

  pt3dadd(43.188, 143.472, 35.769999999999996,  1.500000)

  pt3dadd(42.455999999999996, 139.07999999999998, 35.769999999999996,  1.500000)

}

filament_999[301] {

  pt3dclear()

  pt3dadd(42.455999999999996, 139.07999999999998, 35.769999999999996,  1.500000)

  pt3dadd(40.992, 134.688, 35.769999999999996,  1.500000)

}

filament_999[302] {

  pt3dclear()

  pt3dadd(40.992, 134.688, 35.769999999999996,  1.500000)

  pt3dadd(40.992, 129.564, 35.769999999999996,  1.500000)

}

filament_999[303] {

  pt3dclear()

  pt3dadd(40.992, 129.564, 35.769999999999996,  1.500000)

  pt3dadd(40.26, 124.44, 35.769999999999996,  1.500000)

}

filament_999[304] {

  pt3dclear()

  pt3dadd(40.26, 124.44, 35.769999999999996,  1.500000)

  pt3dadd(39.528, 119.316, 36.26,  1.500000)

}

filament_999[305] {

  pt3dclear()

  pt3dadd(39.528, 119.316, 36.26,  1.500000)

  pt3dadd(38.064, 114.192, 36.75,  1.500000)

}

filament_999[306] {

  pt3dclear()

  pt3dadd(38.064, 114.192, 36.75,  1.500000)

  pt3dadd(36.6, 109.068, 37.24,  1.500000)

}

filament_999[307] {

  pt3dclear()

  pt3dadd(36.6, 109.068, 37.24,  1.500000)

  pt3dadd(35.868, 103.944, 38.22,  1.500000)

}

filament_999[308] {

  pt3dclear()

  pt3dadd(35.868, 103.944, 38.22,  1.500000)

  pt3dadd(35.135999999999996, 98.82, 38.71,  1.500000)

}

filament_999[309] {

  pt3dclear()

  pt3dadd(35.135999999999996, 98.82, 38.71,  1.500000)

  pt3dadd(34.403999999999996, 93.696, 40.18,  1.500000)

}

filament_999[310] {

  pt3dclear()

  pt3dadd(34.403999999999996, 93.696, 40.18,  1.500000)

  pt3dadd(33.672, 88.572, 40.18,  1.500000)

}

filament_999[311] {

  pt3dclear()

  pt3dadd(33.672, 88.572, 40.18,  1.500000)

  pt3dadd(33.672, 83.448, 40.18,  1.500000)

}

filament_999[312] {

  pt3dclear()

  pt3dadd(33.672, 83.448, 40.18,  1.500000)

  pt3dadd(32.208, 78.324, 41.16,  1.500000)

}

filament_999[313] {

  pt3dclear()

  pt3dadd(32.208, 78.324, 41.16,  1.500000)

  pt3dadd(31.476, 73.932, 41.65,  1.500000)

}

filament_999[314] {

  pt3dclear()

  pt3dadd(31.476, 73.932, 41.65,  1.500000)

  pt3dadd(30.744, 68.80799999999999, 42.63,  1.500000)

}

filament_999[315] {

  pt3dclear()

  pt3dadd(30.744, 68.80799999999999, 42.63,  1.500000)

  pt3dadd(30.012, 63.684, 42.63,  1.500000)

}

filament_999[316] {

  pt3dclear()

  pt3dadd(30.012, 63.684, 42.63,  1.500000)

  pt3dadd(28.548, 58.56, 43.61,  1.500000)

}

filament_999[317] {

  pt3dclear()

  pt3dadd(28.548, 58.56, 43.61,  1.500000)

  pt3dadd(27.084, 53.436, 44.589999999999996,  1.500000)

}

filament_999[318] {

  pt3dclear()

  pt3dadd(27.084, 53.436, 44.589999999999996,  1.500000)

  pt3dadd(26.352, 48.312, 45.08,  1.500000)

}

filament_999[319] {

  pt3dclear()

  pt3dadd(26.352, 48.312, 45.08,  1.500000)

  pt3dadd(25.62, 43.188, 46.06,  1.500000)

}

filament_999[320] {

  pt3dclear()

  pt3dadd(25.62, 43.188, 46.06,  1.500000)

  pt3dadd(24.887999999999998, 38.064, 47.04,  1.500000)

}

filament_999[321] {

  pt3dclear()

  pt3dadd(24.887999999999998, 38.064, 47.04,  1.500000)

  pt3dadd(24.887999999999998, 32.94, 48.019999999999996,  1.500000)

}

filament_999[322] {

  pt3dclear()

  pt3dadd(24.887999999999998, 32.94, 48.019999999999996,  1.500000)

  pt3dadd(24.156, 27.816, 48.019999999999996,  1.500000)

}

filament_999[323] {

  pt3dclear()

  pt3dadd(24.156, 27.816, 48.019999999999996,  1.500000)

  pt3dadd(22.692, 22.692, 49.0,  1.500000)

}

filament_999[324] {

  pt3dclear()

  pt3dadd(22.692, 22.692, 49.0,  1.500000)

  pt3dadd(21.96, 17.567999999999998, 49.49,  1.500000)

}

filament_999[325] {

  pt3dclear()

  pt3dadd(21.96, 17.567999999999998, 49.49,  1.500000)

  pt3dadd(21.96, 12.443999999999999, 49.49,  1.500000)

}

filament_999[326] {

  pt3dclear()

  pt3dadd(21.96, 12.443999999999999, 49.49,  1.500000)

  pt3dadd(21.96, 7.32, 50.47,  1.500000)

}

filament_999[327] {

  pt3dclear()

  pt3dadd(21.96, 7.32, 50.47,  1.500000)

  pt3dadd(20.496, 2.1959999999999997, 50.96,  1.500000)

}

filament_999[328] {

  pt3dclear()

  pt3dadd(327.936, 331.596, 21.56,  1.500000)

  pt3dadd(333.06, 331.596, 23.03,  1.500000)

}

filament_999[329] {

  pt3dclear()

  pt3dadd(333.06, 331.596, 23.03,  1.500000)

  pt3dadd(338.18399999999997, 332.328, 24.5,  1.500000)

}

filament_999[330] {

  pt3dclear()

  pt3dadd(338.18399999999997, 332.328, 24.5,  1.500000)

  pt3dadd(343.308, 333.06, 25.97,  1.500000)

}

filament_999[331] {

  pt3dclear()

  pt3dadd(343.308, 333.06, 25.97,  1.500000)

  pt3dadd(348.432, 331.596, 28.91,  1.500000)

}

filament_999[332] {

  pt3dclear()

  pt3dadd(343.308, 333.06, 25.97,  1.500000)

  pt3dadd(346.968, 335.256, 26.95,  1.500000)

}

filament_999[333] {

  pt3dclear()

  pt3dadd(346.968, 335.256, 26.95,  1.500000)

  pt3dadd(350.628, 338.18399999999997, 28.419999999999998,  1.500000)

}

filament_999[334] {

  pt3dclear()

  pt3dadd(350.628, 338.18399999999997, 28.419999999999998,  1.500000)

  pt3dadd(352.092, 341.844, 28.91,  1.500000)

}

filament_999[335] {

  pt3dclear()

  pt3dadd(352.092, 341.844, 28.91,  1.500000)

  pt3dadd(354.288, 344.772, 29.89,  1.500000)

}

filament_999[336] {

  pt3dclear()

  pt3dadd(354.288, 344.772, 29.89,  1.500000)

  pt3dadd(357.948, 346.236, 31.36,  1.500000)

}

filament_999[337] {

  pt3dclear()

  pt3dadd(357.948, 346.236, 31.36,  1.500000)

  pt3dadd(361.608, 347.7, 31.849999999999998,  1.500000)

}

filament_999[338] {

  pt3dclear()

  pt3dadd(361.608, 347.7, 31.849999999999998,  1.500000)

  pt3dadd(365.268, 349.896, 31.36,  1.500000)

}

filament_999[339] {

  pt3dclear()

  pt3dadd(324.276, 344.772, 21.56,  1.500000)

  pt3dadd(327.936, 349.164, 21.07,  1.500000)

}

filament_999[340] {

  pt3dclear()

  pt3dadd(339.64799999999997, 359.412, 21.07,  1.500000)

  pt3dadd(343.308, 361.608, 21.07,  1.500000)

}

filament_999[341] {

  pt3dclear()

  pt3dadd(343.308, 361.608, 21.07,  1.500000)

  pt3dadd(344.04, 358.68, 19.6,  1.500000)

}

filament_999[342] {

  pt3dclear()

  pt3dadd(343.308, 361.608, 21.07,  1.500000)

  pt3dadd(346.968, 364.536, 20.58,  1.500000)

}

filament_999[343] {

  pt3dclear()

  pt3dadd(346.968, 364.536, 20.58,  1.500000)

  pt3dadd(348.432, 368.928, 20.58,  1.500000)

}

filament_999[344] {

  pt3dclear()

  pt3dadd(348.432, 368.928, 20.58,  1.500000)

  pt3dadd(350.628, 372.58799999999997, 20.58,  1.500000)

}

filament_999[345] {

  pt3dclear()

  pt3dadd(350.628, 372.58799999999997, 20.58,  1.500000)

  pt3dadd(352.824, 376.248, 20.58,  1.500000)

}

filament_999[346] {

  pt3dclear()

  pt3dadd(352.824, 376.248, 20.58,  1.500000)

  pt3dadd(355.752, 379.176, 20.58,  1.500000)

}

filament_999[347] {

  pt3dclear()

  pt3dadd(355.752, 379.176, 20.58,  1.500000)

  pt3dadd(353.556, 381.372, 23.52,  1.500000)

}

filament_999[348] {

  pt3dclear()

  pt3dadd(355.752, 379.176, 20.58,  1.500000)

  pt3dadd(359.412, 381.372, 21.56,  1.500000)

}

filament_999[349] {

  pt3dclear()

  pt3dadd(355.752, 379.176, 20.58,  1.500000)

  pt3dadd(358.68, 378.444, 22.05,  1.500000)

}

filament_999[350] {

  pt3dclear()

  pt3dadd(359.412, 381.372, 21.56,  1.500000)

  pt3dadd(362.34, 384.3, 23.52,  1.500000)

}

filament_999[351] {

  pt3dclear()

  pt3dadd(362.34, 384.3, 23.52,  1.500000)

  pt3dadd(365.268, 387.228, 24.5,  1.500000)

}

filament_999[352] {

  pt3dclear()

  pt3dadd(365.268, 387.228, 24.5,  1.500000)

  pt3dadd(367.464, 390.156, 25.97,  1.500000)

}

filament_999[353] {

  pt3dclear()

  pt3dadd(367.464, 390.156, 25.97,  1.500000)

  pt3dadd(368.19599999999997, 393.816, 27.439999999999998,  1.500000)

}

filament_999[354] {

  pt3dclear()

  pt3dadd(368.19599999999997, 393.816, 27.439999999999998,  1.500000)

  pt3dadd(368.928, 397.476, 27.93,  1.500000)

}

filament_999[355] {

  pt3dclear()

  pt3dadd(368.928, 397.476, 27.93,  1.500000)

  pt3dadd(366.0, 398.94, 28.91,  1.500000)

}

filament_999[356] {

  pt3dclear()

  pt3dadd(366.0, 398.94, 28.91,  1.500000)

  pt3dadd(366.0, 401.868, 31.849999999999998,  1.500000)

}

filament_999[357] {

  pt3dclear()

  pt3dadd(366.0, 398.94, 28.91,  1.500000)

  pt3dadd(363.072, 397.476, 28.91,  1.500000)

}

filament_999[358] {

  pt3dclear()

  pt3dadd(363.072, 397.476, 28.91,  1.500000)

  pt3dadd(361.608, 394.548, 29.4,  1.500000)

}

filament_999[359] {

  pt3dclear()

  pt3dadd(361.608, 394.548, 29.4,  1.500000)

  pt3dadd(360.876, 391.62, 29.89,  1.500000)

}

filament_999[360] {

  pt3dclear()

  pt3dadd(360.876, 391.62, 29.89,  1.500000)

  pt3dadd(359.412, 387.96, 30.87,  1.500000)

}

filament_999[361] {

  pt3dclear()

  pt3dadd(359.412, 387.96, 30.87,  1.500000)

  pt3dadd(357.216, 384.3, 30.87,  1.500000)

}

filament_999[362] {

  pt3dclear()

  pt3dadd(357.216, 384.3, 30.87,  1.500000)

  pt3dadd(354.288, 381.372, 30.38,  1.500000)

}

filament_999[363] {

  pt3dclear()

  pt3dadd(354.288, 381.372, 30.38,  1.500000)

  pt3dadd(350.628, 379.908, 30.38,  1.500000)

}

filament_999[364] {

  pt3dclear()

  pt3dadd(350.628, 379.908, 30.38,  1.500000)

  pt3dadd(346.236, 380.64, 30.38,  1.500000)

}

filament_999[365] {

  pt3dclear()

  pt3dadd(346.236, 380.64, 30.38,  1.500000)

  pt3dadd(342.57599999999996, 379.908, 29.4,  1.500000)

}

filament_999[366] {

  pt3dclear()

  pt3dadd(342.57599999999996, 379.908, 29.4,  1.500000)

  pt3dadd(338.916, 379.176, 30.38,  1.500000)

}

filament_999[367] {

  pt3dclear()

  pt3dadd(338.916, 379.176, 30.38,  1.500000)

  pt3dadd(334.524, 378.444, 31.849999999999998,  1.500000)

}

filament_999[368] {

  pt3dclear()

  pt3dadd(334.524, 378.444, 31.849999999999998,  1.500000)

  pt3dadd(330.132, 378.444, 32.83,  1.500000)

}

filament_999[369] {

  pt3dclear()

  pt3dadd(330.132, 378.444, 32.83,  1.500000)

  pt3dadd(325.74, 378.444, 32.83,  1.500000)

}

filament_999[370] {

  pt3dclear()

  pt3dadd(325.74, 378.444, 32.83,  1.500000)

  pt3dadd(322.08, 379.176, 33.32,  1.500000)

}

filament_999[371] {

  pt3dclear()

  pt3dadd(322.08, 379.176, 33.32,  1.500000)

  pt3dadd(318.42, 379.176, 33.32,  1.500000)

}

filament_999[372] {

  pt3dclear()

  pt3dadd(318.42, 379.176, 33.32,  1.500000)

  pt3dadd(314.76, 378.444, 33.32,  1.500000)

}

filament_999[373] {

  pt3dclear()

  pt3dadd(314.76, 378.444, 33.32,  1.500000)

  pt3dadd(310.368, 378.444, 33.81,  1.500000)

}

filament_999[374] {

  pt3dclear()

  pt3dadd(310.368, 378.444, 33.81,  1.500000)

  pt3dadd(306.70799999999997, 380.64, 34.3,  1.500000)

}

filament_999[375] {

  pt3dclear()

  pt3dadd(306.70799999999997, 380.64, 34.3,  1.500000)

  pt3dadd(302.316, 381.372, 38.22,  1.500000)

}

filament_999[376] {

  pt3dclear()

  pt3dadd(306.70799999999997, 380.64, 34.3,  1.500000)

  pt3dadd(305.24399999999997, 382.104, 38.22,  1.500000)

}

filament_999[377] {

  pt3dclear()

  pt3dadd(305.24399999999997, 382.104, 38.22,  1.500000)

  pt3dadd(303.78, 384.3, 38.71,  1.500000)

}

filament_999[378] {

  pt3dclear()

  pt3dadd(303.78, 384.3, 38.71,  1.500000)

  pt3dadd(305.24399999999997, 387.96, 39.2,  1.500000)

}

filament_999[379] {

  pt3dclear()

  pt3dadd(305.24399999999997, 387.96, 39.2,  1.500000)

  pt3dadd(307.44, 390.888, 40.18,  1.500000)

}

filament_999[380] {

  pt3dclear()

  pt3dadd(307.44, 390.888, 40.18,  1.500000)

  pt3dadd(309.63599999999997, 393.816, 41.16,  1.500000)

}

filament_999[381] {

  pt3dclear()

  pt3dadd(309.63599999999997, 393.816, 41.16,  1.500000)

  pt3dadd(311.832, 397.476, 41.16,  1.500000)

}

filament_999[382] {

  pt3dclear()

  pt3dadd(311.832, 397.476, 41.16,  1.500000)

  pt3dadd(314.028, 400.404, 41.16,  1.500000)

}

filament_999[383] {

  pt3dclear()

  pt3dadd(314.028, 400.404, 41.16,  1.500000)

  pt3dadd(316.956, 403.332, 41.65,  1.500000)

}

filament_999[384] {

  pt3dclear()

  pt3dadd(316.956, 403.332, 41.65,  1.500000)

  pt3dadd(319.884, 405.52799999999996, 41.65,  1.500000)

}

filament_999[385] {

  pt3dclear()

  pt3dadd(319.884, 405.52799999999996, 41.65,  1.500000)

  pt3dadd(322.812, 407.724, 42.14,  1.500000)

}

filament_999[386] {

  pt3dclear()

  pt3dadd(322.812, 407.724, 42.14,  1.500000)

  pt3dadd(325.74, 410.652, 42.14,  1.500000)

}

filament_999[387] {

  pt3dclear()

  pt3dadd(325.74, 410.652, 42.14,  1.500000)

  pt3dadd(328.668, 412.848, 42.14,  1.500000)

}

filament_999[388] {

  pt3dclear()

  pt3dadd(328.668, 412.848, 42.14,  1.500000)

  pt3dadd(333.06, 414.312, 41.65,  1.500000)

}

filament_999[389] {

  pt3dclear()

  pt3dadd(333.06, 414.312, 41.65,  1.500000)

  pt3dadd(338.916, 415.776, 41.16,  1.500000)

}

filament_999[390] {

  pt3dclear()

  pt3dadd(302.316, 381.372, 38.22,  1.500000)

  pt3dadd(298.656, 379.176, 39.2,  1.500000)

}

filament_999[391] {

  pt3dclear()

  pt3dadd(298.656, 379.176, 39.2,  1.500000)

  pt3dadd(294.996, 376.98, 39.69,  1.500000)

}

filament_999[392] {

  pt3dclear()

  pt3dadd(294.996, 376.98, 39.69,  1.500000)

  pt3dadd(291.336, 374.784, 39.69,  1.500000)

}

filament_999[393] {

  pt3dclear()

  pt3dadd(291.336, 374.784, 39.69,  1.500000)

  pt3dadd(287.676, 373.32, 40.18,  1.500000)

}

filament_999[394] {

  pt3dclear()

  pt3dadd(287.676, 373.32, 40.18,  1.500000)

  pt3dadd(284.748, 372.58799999999997, 40.67,  1.500000)

}

filament_999[395] {

  pt3dclear()

  pt3dadd(284.748, 372.58799999999997, 40.67,  1.500000)

  pt3dadd(281.08799999999997, 371.12399999999997, 41.16,  1.500000)

}

filament_999[396] {

  pt3dclear()

  pt3dadd(281.08799999999997, 371.12399999999997, 41.16,  1.500000)

  pt3dadd(277.428, 371.856, 41.16,  1.500000)

}

filament_999[397] {

  pt3dclear()

  pt3dadd(366.0, 401.868, 31.849999999999998,  1.500000)

  pt3dadd(365.268, 406.26, 31.849999999999998,  1.500000)

}

filament_999[398] {

  pt3dclear()

  pt3dadd(365.268, 406.26, 31.849999999999998,  1.500000)

  pt3dadd(360.876, 406.992, 31.849999999999998,  1.500000)

}

filament_999[399] {

  pt3dclear()

  pt3dadd(365.268, 406.26, 31.849999999999998,  1.500000)

  pt3dadd(367.464, 409.92, 32.339999999999996,  1.500000)

}

filament_999[400] {

  pt3dclear()

  pt3dadd(367.464, 409.92, 32.339999999999996,  1.500000)

  pt3dadd(371.12399999999997, 414.312, 32.83,  1.500000)

}

filament_999[401] {

  pt3dclear()

  pt3dadd(371.12399999999997, 414.312, 32.83,  1.500000)

  pt3dadd(374.05199999999996, 420.168, 34.3,  1.500000)

}

filament_999[402] {

  pt3dclear()

  pt3dadd(374.05199999999996, 420.168, 34.3,  1.500000)

  pt3dadd(376.98, 425.292, 35.769999999999996,  1.500000)

}

filament_999[403] {

  pt3dclear()

  pt3dadd(360.876, 406.992, 31.849999999999998,  1.500000)

  pt3dadd(357.948, 406.992, 31.36,  1.500000)

}

filament_999[404] {

  pt3dclear()

  pt3dadd(357.948, 406.992, 31.36,  1.500000)

  pt3dadd(355.752, 404.796, 31.849999999999998,  1.500000)

}

filament_999[405] {

  pt3dclear()

  pt3dadd(355.752, 404.796, 31.849999999999998,  1.500000)

  pt3dadd(353.556, 402.59999999999997, 31.849999999999998,  1.500000)

}

filament_999[406] {

  pt3dclear()

  pt3dadd(353.556, 402.59999999999997, 31.849999999999998,  1.500000)

  pt3dadd(350.628, 401.13599999999997, 32.339999999999996,  1.500000)

}

filament_999[407] {

  pt3dclear()

  pt3dadd(350.628, 401.13599999999997, 32.339999999999996,  1.500000)

  pt3dadd(346.236, 397.476, 32.339999999999996,  1.500000)

}

filament_999[408] {

  pt3dclear()

  pt3dadd(344.04, 358.68, 19.6,  1.500000)

  pt3dadd(346.236, 356.484, 18.13,  1.500000)

}

filament_999[409] {

  pt3dclear()

  pt3dadd(346.236, 356.484, 18.13,  1.500000)

  pt3dadd(346.236, 355.02, 15.19,  1.500000)

}

filament_999[410] {

  pt3dclear()

  pt3dadd(327.936, 349.164, 21.07,  1.500000)

  pt3dadd(329.4, 352.824, 21.07,  1.500000)

}

filament_999[411] {

  pt3dclear()

  pt3dadd(329.4, 352.824, 21.07,  1.500000)

  pt3dadd(332.328, 355.02, 21.07,  1.500000)

}

filament_999[412] {

  pt3dclear()

  pt3dadd(332.328, 355.02, 21.07,  1.500000)

  pt3dadd(334.524, 357.948, 21.07,  1.500000)

}

filament_999[413] {

  pt3dclear()

  pt3dadd(334.524, 357.948, 21.07,  1.500000)

  pt3dadd(339.64799999999997, 359.412, 21.07,  1.500000)

}

filament_999[414] {

  pt3dclear()

  pt3dadd(286.944, 361.608, 25.48,  1.500000)

  pt3dadd(283.284, 358.68, 25.48,  1.500000)

}

filament_999[415] {

  pt3dclear()

  pt3dadd(283.284, 358.68, 25.48,  1.500000)

  pt3dadd(279.62399999999997, 355.752, 24.99,  1.500000)

}

filament_999[416] {

  pt3dclear()

  pt3dadd(279.62399999999997, 355.752, 24.99,  1.500000)

  pt3dadd(275.964, 353.556, 24.99,  1.500000)

}

filament_999[417] {

  pt3dclear()

  pt3dadd(275.964, 353.556, 24.99,  1.500000)

  pt3dadd(273.036, 351.36, 24.99,  1.500000)

}

filament_999[418] {

  pt3dclear()

  pt3dadd(273.036, 351.36, 24.99,  1.500000)

  pt3dadd(269.376, 349.164, 24.99,  1.500000)

}

filament_999[419] {

  pt3dclear()

  pt3dadd(269.376, 349.164, 24.99,  1.500000)

  pt3dadd(264.984, 347.7, 24.99,  1.500000)

}

filament_999[420] {

  pt3dclear()

  pt3dadd(264.984, 347.7, 24.99,  1.500000)

  pt3dadd(269.376, 346.968, 22.54,  1.500000)

}

filament_999[421] {

  pt3dclear()

  pt3dadd(264.984, 347.7, 24.99,  1.500000)

  pt3dadd(261.324, 346.968, 24.99,  1.500000)

}

filament_999[422] {

  pt3dclear()

  pt3dadd(261.324, 346.968, 24.99,  1.500000)

  pt3dadd(256.932, 346.236, 24.99,  1.500000)

}

filament_999[423] {

  pt3dclear()

  pt3dadd(256.932, 346.236, 24.99,  1.500000)

  pt3dadd(253.272, 346.236, 24.99,  1.500000)

}

filament_999[424] {

  pt3dclear()

  pt3dadd(253.272, 346.236, 24.99,  1.500000)

  pt3dadd(249.612, 346.968, 24.99,  1.500000)

}

filament_999[425] {

  pt3dclear()

  pt3dadd(249.612, 346.968, 24.99,  1.500000)

  pt3dadd(245.952, 347.7, 24.99,  1.500000)

}

filament_999[426] {

  pt3dclear()

  pt3dadd(245.952, 347.7, 24.99,  1.500000)

  pt3dadd(243.024, 349.164, 24.99,  1.500000)

}

filament_999[427] {

  pt3dclear()

  pt3dadd(243.024, 349.164, 24.99,  1.500000)

  pt3dadd(239.364, 349.164, 24.99,  1.500000)

}

filament_999[428] {

  pt3dclear()

  pt3dadd(239.364, 349.164, 24.99,  1.500000)

  pt3dadd(236.436, 348.432, 24.99,  1.500000)

}

filament_999[429] {

  pt3dclear()

  pt3dadd(236.436, 348.432, 24.99,  1.500000)

  pt3dadd(232.77599999999998, 347.7, 24.99,  1.500000)

}

filament_999[430] {

  pt3dclear()

  pt3dadd(232.77599999999998, 347.7, 24.99,  1.500000)

  pt3dadd(229.84799999999998, 347.7, 24.99,  1.500000)

}

filament_999[431] {

  pt3dclear()

  pt3dadd(229.84799999999998, 347.7, 24.99,  1.500000)

  pt3dadd(227.652, 349.164, 24.99,  1.500000)

}

filament_999[432] {

  pt3dclear()

  pt3dadd(227.652, 349.164, 24.99,  1.500000)

  pt3dadd(226.188, 351.36, 24.99,  1.500000)

}

filament_999[433] {

  pt3dclear()

  pt3dadd(226.188, 351.36, 24.99,  1.500000)

  pt3dadd(226.92, 354.288, 25.48,  1.500000)

}

filament_999[434] {

  pt3dclear()

  pt3dadd(226.92, 354.288, 25.48,  1.500000)

  pt3dadd(229.11599999999999, 357.216, 25.97,  1.500000)

}

filament_999[435] {

  pt3dclear()

  pt3dadd(229.11599999999999, 357.216, 25.97,  1.500000)

  pt3dadd(229.11599999999999, 353.556, 28.419999999999998,  1.500000)

}

filament_999[436] {

  pt3dclear()

  pt3dadd(229.11599999999999, 357.216, 25.97,  1.500000)

  pt3dadd(230.57999999999998, 360.144, 26.46,  1.500000)

}

filament_999[437] {

  pt3dclear()

  pt3dadd(230.57999999999998, 360.144, 26.46,  1.500000)

  pt3dadd(232.04399999999998, 363.072, 27.439999999999998,  1.500000)

}

filament_999[438] {

  pt3dclear()

  pt3dadd(232.04399999999998, 363.072, 27.439999999999998,  1.500000)

  pt3dadd(229.84799999999998, 366.0, 29.89,  1.500000)

}

filament_999[439] {

  pt3dclear()

  pt3dadd(232.04399999999998, 363.072, 27.439999999999998,  1.500000)

  pt3dadd(234.24, 365.268, 29.4,  1.500000)

}

filament_999[440] {

  pt3dclear()

  pt3dadd(234.24, 365.268, 29.4,  1.500000)

  pt3dadd(234.972, 366.73199999999997, 29.4,  1.500000)

}

filament_999[441] {

  pt3dclear()

  pt3dadd(234.972, 366.73199999999997, 29.4,  1.500000)

  pt3dadd(239.364, 368.928, 29.4,  1.500000)

}

filament_999[442] {

  pt3dclear()

  pt3dadd(234.972, 366.73199999999997, 29.4,  1.500000)

  pt3dadd(234.24, 368.928, 29.4,  1.500000)

}

filament_999[443] {

  pt3dclear()

  pt3dadd(234.24, 368.928, 29.4,  1.500000)

  pt3dadd(232.04399999999998, 371.12399999999997, 29.89,  1.500000)

}

filament_999[444] {

  pt3dclear()

  pt3dadd(232.04399999999998, 371.12399999999997, 29.89,  1.500000)

  pt3dadd(229.84799999999998, 372.58799999999997, 29.89,  1.500000)

}

filament_999[445] {

  pt3dclear()

  pt3dadd(229.84799999999998, 372.58799999999997, 29.89,  1.500000)

  pt3dadd(229.11599999999999, 375.516, 29.89,  1.500000)

}

filament_999[446] {

  pt3dclear()

  pt3dadd(229.11599999999999, 375.516, 29.89,  1.500000)

  pt3dadd(229.11599999999999, 376.248, 34.3,  1.500000)

}

filament_999[447] {

  pt3dclear()

  pt3dadd(229.11599999999999, 375.516, 29.89,  1.500000)

  pt3dadd(229.84799999999998, 378.444, 30.38,  1.500000)

}

filament_999[448] {

  pt3dclear()

  pt3dadd(229.84799999999998, 366.0, 29.89,  1.500000)

  pt3dadd(226.92, 366.73199999999997, 30.87,  1.500000)

}

filament_999[449] {

  pt3dclear()

  pt3dadd(269.376, 346.968, 22.54,  1.500000)

  pt3dadd(270.84, 344.04, 21.07,  1.500000)

}

filament_999[450] {

  pt3dclear()

  pt3dadd(270.84, 344.04, 21.07,  1.500000)

  pt3dadd(273.036, 341.844, 20.58,  1.500000)

}

filament_999[451] {

  pt3dclear()

  pt3dadd(273.036, 341.844, 20.58,  1.500000)

  pt3dadd(275.23199999999997, 338.18399999999997, 20.58,  1.500000)

}

filament_999[452] {

  pt3dclear()

  pt3dadd(275.23199999999997, 338.18399999999997, 20.58,  1.500000)

  pt3dadd(275.964, 335.256, 20.58,  1.500000)

}

filament_999[453] {

  pt3dclear()

  pt3dadd(275.964, 335.256, 20.58,  1.500000)

  pt3dadd(276.69599999999997, 332.328, 19.6,  1.500000)

}

filament_999[454] {

  pt3dclear()

  pt3dadd(276.69599999999997, 332.328, 19.6,  1.500000)

  pt3dadd(276.69599999999997, 329.4, 20.09,  1.500000)

}

filament_999[455] {

  pt3dclear()

  pt3dadd(276.69599999999997, 332.328, 19.6,  1.500000)

  pt3dadd(280.356, 330.864, 18.62,  1.500000)

}

filament_999[456] {

  pt3dclear()

  pt3dadd(276.69599999999997, 332.328, 19.6,  1.500000)

  pt3dadd(273.768, 330.132, 21.56,  1.500000)

}

filament_999[457] {

  pt3dclear()

  pt3dadd(280.356, 330.864, 18.62,  1.500000)

  pt3dadd(283.284, 328.668, 18.13,  1.500000)

}

filament_999[458] {

  pt3dclear()

  pt3dadd(283.284, 328.668, 18.13,  1.500000)

  pt3dadd(284.748, 327.936, 17.64,  1.500000)

}

filament_999[459] {

  pt3dclear()

  pt3dadd(273.768, 330.132, 21.56,  1.500000)

  pt3dadd(270.84, 328.668, 21.56,  1.500000)

}

filament_999[460] {

  pt3dclear()

  pt3dadd(270.84, 328.668, 21.56,  1.500000)

  pt3dadd(269.376, 326.472, 21.56,  1.500000)

}

filament_999[461] {

  pt3dclear()

  pt3dadd(269.376, 326.472, 21.56,  1.500000)

  pt3dadd(267.18, 325.008, 21.56,  1.500000)

}

filament_999[462] {

  pt3dclear()

  pt3dadd(267.18, 325.008, 21.56,  1.500000)

  pt3dadd(270.108, 323.544, 18.62,  1.500000)

}

filament_999[463] {

  pt3dclear()

  pt3dadd(267.18, 325.008, 21.56,  1.500000)

  pt3dadd(263.52, 324.276, 21.56,  1.500000)

}

filament_999[464] {

  pt3dclear()

  pt3dadd(263.52, 324.276, 21.56,  1.500000)

  pt3dadd(262.056, 322.08, 21.56,  1.500000)

}

filament_999[465] {

  pt3dclear()

  pt3dadd(263.52, 324.276, 21.56,  1.500000)

  pt3dadd(260.592, 325.74, 21.56,  1.500000)

}

filament_999[466] {

  pt3dclear()

  pt3dadd(260.592, 325.74, 21.56,  1.500000)

  pt3dadd(261.324, 328.668, 21.07,  1.500000)

}

filament_999[467] {

  pt3dclear()

  pt3dadd(260.592, 325.74, 21.56,  1.500000)

  pt3dadd(256.932, 325.008, 21.56,  1.500000)

}

filament_999[468] {

  pt3dclear()

  pt3dadd(260.592, 325.74, 21.56,  1.500000)

  pt3dadd(259.128, 325.008, 17.64,  1.500000)

}

filament_999[469] {

  pt3dclear()

  pt3dadd(256.932, 325.008, 21.56,  1.500000)

  pt3dadd(253.272, 323.544, 21.56,  1.500000)

}

filament_999[470] {

  pt3dclear()

  pt3dadd(253.272, 323.544, 21.56,  1.500000)

  pt3dadd(250.344, 322.812, 21.56,  1.500000)

}

filament_999[471] {

  pt3dclear()

  pt3dadd(250.344, 322.812, 21.56,  1.500000)

  pt3dadd(248.148, 321.348, 21.56,  1.500000)

}

filament_999[472] {

  pt3dclear()

  pt3dadd(248.148, 321.348, 21.56,  1.500000)

  pt3dadd(250.344, 318.42, 19.6,  1.500000)

}

filament_999[473] {

  pt3dclear()

  pt3dadd(248.148, 321.348, 21.56,  1.500000)

  pt3dadd(245.22, 320.616, 22.54,  1.500000)

}

filament_999[474] {

  pt3dclear()

  pt3dadd(245.22, 320.616, 22.54,  1.500000)

  pt3dadd(245.22, 317.688, 22.05,  1.500000)

}

filament_999[475] {

  pt3dclear()

  pt3dadd(245.22, 320.616, 22.54,  1.500000)

  pt3dadd(243.024, 322.08, 22.05,  1.500000)

}

filament_999[476] {

  pt3dclear()

  pt3dadd(325.008, 322.812, 18.62,  1.500000)

  pt3dadd(323.544, 319.884, 18.13,  1.500000)

}

filament_999[477] {

  pt3dclear()

  pt3dadd(325.008, 322.812, 18.62,  1.500000)

  pt3dadd(327.204, 319.884, 16.66,  1.500000)

}

filament_999[478] {

  pt3dclear()

  pt3dadd(327.204, 319.884, 16.66,  1.500000)

  pt3dadd(328.668, 316.224, 16.169999999999998,  1.500000)

}

filament_999[479] {

  pt3dclear()

  pt3dadd(328.668, 316.224, 16.169999999999998,  1.500000)

  pt3dadd(329.4, 312.564, 15.68,  1.500000)

}

filament_999[480] {

  pt3dclear()

  pt3dadd(329.4, 312.564, 15.68,  1.500000)

  pt3dadd(329.4, 308.904, 14.7,  1.500000)

}

filament_999[481] {

  pt3dclear()

  pt3dadd(329.4, 308.904, 14.7,  1.500000)

  pt3dadd(329.4, 305.24399999999997, 14.209999999999999,  1.500000)

}

filament_999[482] {

  pt3dclear()

  pt3dadd(329.4, 305.24399999999997, 14.209999999999999,  1.500000)

  pt3dadd(327.204, 303.048, 12.25,  1.500000)

}

filament_999[483] {

  pt3dclear()

  pt3dadd(329.4, 305.24399999999997, 14.209999999999999,  1.500000)

  pt3dadd(332.328, 303.048, 14.209999999999999,  1.500000)

}

filament_999[484] {

  pt3dclear()

  pt3dadd(332.328, 303.048, 14.209999999999999,  1.500000)

  pt3dadd(335.988, 301.584, 13.23,  1.500000)

}

filament_999[485] {

  pt3dclear()

  pt3dadd(335.988, 301.584, 13.23,  1.500000)

  pt3dadd(339.64799999999997, 301.584, 13.23,  1.500000)

}

filament_999[486] {

  pt3dclear()

  pt3dadd(339.64799999999997, 301.584, 13.23,  1.500000)

  pt3dadd(343.308, 301.584, 13.23,  1.500000)

}

filament_999[487] {

  pt3dclear()

  pt3dadd(343.308, 301.584, 13.23,  1.500000)

  pt3dadd(346.236, 301.584, 16.169999999999998,  1.500000)

}

filament_999[488] {

  pt3dclear()

  pt3dadd(343.308, 301.584, 13.23,  1.500000)

  pt3dadd(346.968, 302.316, 12.74,  1.500000)

}

filament_999[489] {

  pt3dclear()

  pt3dadd(346.968, 302.316, 12.74,  1.500000)

  pt3dadd(350.628, 303.048, 12.25,  1.500000)

}

filament_999[490] {

  pt3dclear()

  pt3dadd(350.628, 303.048, 12.25,  1.500000)

  pt3dadd(351.36, 300.12, 10.78,  1.500000)

}

filament_999[491] {

  pt3dclear()

  pt3dadd(350.628, 303.048, 12.25,  1.500000)

  pt3dadd(347.7, 305.976, 12.25,  1.500000)

}

filament_999[492] {

  pt3dclear()

  pt3dadd(350.628, 303.048, 12.25,  1.500000)

  pt3dadd(352.824, 304.512, 12.25,  1.500000)

}

filament_999[493] {

  pt3dclear()

  pt3dadd(347.7, 305.976, 12.25,  1.500000)

  pt3dadd(344.772, 308.904, 12.25,  1.500000)

}

filament_999[494] {

  pt3dclear()

  pt3dadd(344.772, 308.904, 12.25,  1.500000)

  pt3dadd(342.57599999999996, 312.564, 12.25,  1.500000)

}

filament_999[495] {

  pt3dclear()

  pt3dadd(342.57599999999996, 312.564, 12.25,  1.500000)

  pt3dadd(342.57599999999996, 316.956, 12.25,  1.500000)

}

filament_999[496] {

  pt3dclear()

  pt3dadd(342.57599999999996, 316.956, 12.25,  1.500000)

  pt3dadd(345.504, 316.956, 9.8,  1.500000)

}

filament_999[497] {

  pt3dclear()

  pt3dadd(342.57599999999996, 316.956, 12.25,  1.500000)

  pt3dadd(343.308, 321.348, 12.25,  1.500000)

}

filament_999[498] {

  pt3dclear()

  pt3dadd(342.57599999999996, 316.956, 12.25,  1.500000)

  pt3dadd(338.916, 316.224, 9.8,  1.500000)

}

filament_999[499] {

  pt3dclear()

  pt3dadd(343.308, 321.348, 12.25,  1.500000)

  pt3dadd(345.504, 325.008, 12.25,  1.500000)

}

filament_999[500] {

  pt3dclear()

  pt3dadd(345.504, 325.008, 12.25,  1.500000)

  pt3dadd(347.7, 328.668, 12.25,  1.500000)

}

filament_999[501] {

  pt3dclear()

  pt3dadd(347.7, 328.668, 12.25,  1.500000)

  pt3dadd(350.628, 330.132, 12.74,  1.500000)

}

filament_999[502] {

  pt3dclear()

  pt3dadd(347.7, 328.668, 12.25,  1.500000)

  pt3dadd(349.164, 331.596, 14.209999999999999,  1.500000)

}

filament_999[503] {

  pt3dclear()

  pt3dadd(347.7, 328.668, 12.25,  1.500000)

  pt3dadd(344.772, 327.936, 11.27,  1.500000)

}

filament_999[504] {

  pt3dclear()

  pt3dadd(349.164, 331.596, 14.209999999999999,  1.500000)

  pt3dadd(349.896, 335.256, 14.7,  1.500000)

}

filament_999[505] {

  pt3dclear()

  pt3dadd(349.896, 335.256, 14.7,  1.500000)

  pt3dadd(352.092, 338.18399999999997, 14.7,  1.500000)

}

filament_999[506] {

  pt3dclear()

  pt3dadd(349.896, 335.256, 14.7,  1.500000)

  pt3dadd(350.628, 338.916, 15.68,  1.500000)

}

filament_999[507] {

  pt3dclear()

  pt3dadd(350.628, 338.916, 15.68,  1.500000)

  pt3dadd(349.896, 342.57599999999996, 18.13,  1.500000)

}

filament_999[508] {

  pt3dclear()

  pt3dadd(349.896, 342.57599999999996, 18.13,  1.500000)

  pt3dadd(355.02, 343.308, 17.15,  1.500000)

}

filament_999[509] {

  pt3dclear()

  pt3dadd(349.896, 342.57599999999996, 18.13,  1.500000)

  pt3dadd(347.7, 346.236, 20.09,  1.500000)

}

filament_999[510] {

  pt3dclear()

  pt3dadd(347.7, 346.236, 20.09,  1.500000)

  pt3dadd(344.772, 346.968, 21.07,  1.500000)

}

filament_999[511] {

  pt3dclear()

  pt3dadd(347.7, 346.236, 20.09,  1.500000)

  pt3dadd(346.968, 350.628, 24.009999999999998,  1.500000)

}

filament_999[512] {

  pt3dclear()

  pt3dadd(346.968, 350.628, 24.009999999999998,  1.500000)

  pt3dadd(347.7, 353.556, 25.48,  1.500000)

}

filament_999[513] {

  pt3dclear()

  pt3dadd(347.7, 353.556, 25.48,  1.500000)

  pt3dadd(350.628, 355.02, 24.99,  1.500000)

}

filament_999[514] {

  pt3dclear()

  pt3dadd(350.628, 355.02, 24.99,  1.500000)

  pt3dadd(354.288, 356.484, 23.52,  1.500000)

}

filament_999[515] {

  pt3dclear()

  pt3dadd(354.288, 356.484, 23.52,  1.500000)

  pt3dadd(357.948, 357.948, 23.52,  1.500000)

}

filament_999[516] {

  pt3dclear()

  pt3dadd(357.948, 357.948, 23.52,  1.500000)

  pt3dadd(361.608, 359.412, 23.52,  1.500000)

}

filament_999[517] {

  pt3dclear()

  pt3dadd(361.608, 359.412, 23.52,  1.500000)

  pt3dadd(365.268, 360.144, 23.03,  1.500000)

}

filament_999[518] {

  pt3dclear()

  pt3dadd(365.268, 360.144, 23.03,  1.500000)

  pt3dadd(368.928, 360.876, 23.03,  1.500000)

}

filament_999[519] {

  pt3dclear()

  pt3dadd(368.928, 360.876, 23.03,  1.500000)

  pt3dadd(373.32, 362.34, 23.03,  1.500000)

}

filament_999[520] {

  pt3dclear()

  pt3dadd(373.32, 362.34, 23.03,  1.500000)

  pt3dadd(376.98, 363.804, 23.03,  1.500000)

}

filament_999[521] {

  pt3dclear()

  pt3dadd(376.98, 363.804, 23.03,  1.500000)

  pt3dadd(380.64, 364.536, 23.03,  1.500000)

}

filament_999[522] {

  pt3dclear()

  pt3dadd(380.64, 364.536, 23.03,  1.500000)

  pt3dadd(384.3, 365.268, 23.03,  1.500000)

}

filament_999[523] {

  pt3dclear()

  pt3dadd(384.3, 365.268, 23.03,  1.500000)

  pt3dadd(386.496, 368.19599999999997, 23.03,  1.500000)

}

filament_999[524] {

  pt3dclear()

  pt3dadd(386.496, 368.19599999999997, 23.03,  1.500000)

  pt3dadd(388.692, 371.12399999999997, 24.009999999999998,  1.500000)

}

filament_999[525] {

  pt3dclear()

  pt3dadd(388.692, 371.12399999999997, 24.009999999999998,  1.500000)

  pt3dadd(390.888, 374.05199999999996, 24.99,  1.500000)

}

filament_999[526] {

  pt3dclear()

  pt3dadd(390.888, 374.05199999999996, 24.99,  1.500000)

  pt3dadd(393.084, 376.98, 25.97,  1.500000)

}

filament_999[527] {

  pt3dclear()

  pt3dadd(393.084, 376.98, 25.97,  1.500000)

  pt3dadd(397.476, 376.98, 25.48,  1.500000)

}

filament_999[528] {

  pt3dclear()

  pt3dadd(393.084, 376.98, 25.97,  1.500000)

  pt3dadd(394.548, 380.64, 26.46,  1.500000)

}

filament_999[529] {

  pt3dclear()

  pt3dadd(394.548, 380.64, 26.46,  1.500000)

  pt3dadd(394.548, 385.032, 26.95,  1.500000)

}

filament_999[530] {

  pt3dclear()

  pt3dadd(394.548, 385.032, 26.95,  1.500000)

  pt3dadd(394.548, 388.692, 27.439999999999998,  1.500000)

}

filament_999[531] {

  pt3dclear()

  pt3dadd(394.548, 388.692, 27.439999999999998,  1.500000)

  pt3dadd(392.352, 392.352, 28.419999999999998,  1.500000)

}

filament_999[532] {

  pt3dclear()

  pt3dadd(392.352, 392.352, 28.419999999999998,  1.500000)

  pt3dadd(390.888, 396.012, 28.419999999999998,  1.500000)

}

filament_999[533] {

  pt3dclear()

  pt3dadd(390.888, 396.012, 28.419999999999998,  1.500000)

  pt3dadd(388.692, 398.94, 28.91,  1.500000)

}

filament_999[534] {

  pt3dclear()

  pt3dadd(388.692, 398.94, 28.91,  1.500000)

  pt3dadd(384.3, 401.13599999999997, 28.91,  1.500000)

}

filament_999[535] {

  pt3dclear()

  pt3dadd(384.3, 401.13599999999997, 28.91,  1.500000)

  pt3dadd(381.372, 401.13599999999997, 31.849999999999998,  1.500000)

}

filament_999[536] {

  pt3dclear()

  pt3dadd(397.476, 376.98, 25.48,  1.500000)

  pt3dadd(401.868, 375.516, 25.48,  1.500000)

}

filament_999[537] {

  pt3dclear()

  pt3dadd(401.868, 375.516, 25.48,  1.500000)

  pt3dadd(409.92, 374.784, 24.99,  1.500000)

}

filament_999[538] {

  pt3dclear()

  pt3dadd(327.204, 303.048, 12.25,  1.500000)

  pt3dadd(325.008, 300.12, 12.25,  1.500000)

}

filament_999[539] {

  pt3dclear()

  pt3dadd(325.008, 300.12, 12.25,  1.500000)

  pt3dadd(322.08, 297.924, 12.25,  1.500000)

}

filament_999[540] {

  pt3dclear()

  pt3dadd(322.08, 297.924, 12.25,  1.500000)

  pt3dadd(319.152, 297.192, 12.25,  1.500000)

}

filament_999[541] {

  pt3dclear()

  pt3dadd(319.152, 297.192, 12.25,  1.500000)

  pt3dadd(315.492, 297.192, 12.25,  1.500000)

}

filament_999[542] {

  pt3dclear()

  pt3dadd(315.492, 297.192, 12.25,  1.500000)

  pt3dadd(313.296, 299.388, 12.25,  1.500000)

}

filament_999[543] {

  pt3dclear()

  pt3dadd(313.296, 299.388, 12.25,  1.500000)

  pt3dadd(314.028, 303.048, 13.23,  1.500000)

}

filament_999[544] {

  pt3dclear()

  pt3dadd(314.028, 303.048, 13.23,  1.500000)

  pt3dadd(313.296, 305.976, 13.23,  1.500000)

}

filament_999[545] {

  pt3dclear()

  pt3dadd(313.296, 305.976, 13.23,  1.500000)

  pt3dadd(312.564, 308.904, 12.74,  1.500000)

}

filament_999[546] {

  pt3dclear()

  pt3dadd(312.564, 308.904, 12.74,  1.500000)

  pt3dadd(310.368, 311.09999999999997, 11.27,  1.500000)

}

filament_999[547] {

  pt3dclear()

  pt3dadd(310.368, 311.09999999999997, 11.27,  1.500000)

  pt3dadd(314.028, 310.368, 9.8,  1.500000)

}

filament_999[548] {

  pt3dclear()

  pt3dadd(310.368, 311.09999999999997, 11.27,  1.500000)

  pt3dadd(306.70799999999997, 311.09999999999997, 12.25,  1.500000)

}

filament_999[549] {

  pt3dclear()

  pt3dadd(310.368, 311.09999999999997, 11.27,  1.500000)

  pt3dadd(310.368, 308.17199999999997, 10.78,  1.500000)

}

filament_999[550] {

  pt3dclear()

  pt3dadd(310.368, 311.09999999999997, 11.27,  1.500000)

  pt3dadd(308.17199999999997, 313.296, 11.76,  1.500000)

}

filament_999[551] {

  pt3dclear()

  pt3dadd(306.70799999999997, 311.09999999999997, 12.25,  1.500000)

  pt3dadd(304.512, 313.296, 13.23,  1.500000)

}

filament_999[552] {

  pt3dclear()

  pt3dadd(348.432, 331.596, 28.91,  1.500000)

  pt3dadd(352.824, 331.596, 30.38,  1.500000)

}

filament_999[553] {

  pt3dclear()

  pt3dadd(352.824, 331.596, 30.38,  1.500000)

  pt3dadd(357.948, 330.864, 31.36,  1.500000)

}

filament_999[554] {

  pt3dclear()

  pt3dadd(357.948, 330.864, 31.36,  1.500000)

  pt3dadd(363.072, 330.864, 31.36,  1.500000)

}

filament_999[555] {

  pt3dclear()

  pt3dadd(363.072, 330.864, 31.36,  1.500000)

  pt3dadd(368.928, 332.328, 31.36,  1.500000)

}

filament_999[556] {

  pt3dclear()

  pt3dadd(368.928, 332.328, 31.36,  1.500000)

  pt3dadd(374.05199999999996, 333.792, 31.36,  1.500000)

}

filament_999[557] {

  pt3dclear()

  pt3dadd(374.05199999999996, 333.792, 31.36,  1.500000)

  pt3dadd(379.908, 335.988, 30.38,  1.500000)

}

filament_999[558] {

  pt3dclear()

  pt3dadd(379.908, 335.988, 30.38,  1.500000)

  pt3dadd(383.568, 338.916, 29.4,  1.500000)

}

filament_999[559] {

  pt3dclear()

  pt3dadd(383.568, 338.916, 29.4,  1.500000)

  pt3dadd(387.228, 342.57599999999996, 28.419999999999998,  1.500000)

}

filament_999[560] {

  pt3dclear()

  pt3dadd(387.228, 342.57599999999996, 28.419999999999998,  1.500000)

  pt3dadd(389.424, 346.968, 28.419999999999998,  1.500000)

}

filament_999[561] {

  pt3dclear()

  pt3dadd(389.424, 346.968, 28.419999999999998,  1.500000)

  pt3dadd(392.352, 344.772, 28.419999999999998,  1.500000)

}

filament_999[562] {

  pt3dclear()

  pt3dadd(389.424, 346.968, 28.419999999999998,  1.500000)

  pt3dadd(387.228, 351.36, 29.4,  1.500000)

}

filament_999[563] {

  pt3dclear()

  pt3dadd(387.228, 351.36, 29.4,  1.500000)

  pt3dadd(386.496, 355.752, 29.4,  1.500000)

}

filament_999[564] {

  pt3dclear()

  pt3dadd(386.496, 355.752, 29.4,  1.500000)

  pt3dadd(388.692, 359.412, 29.4,  1.500000)

}

filament_999[565] {

  pt3dclear()

  pt3dadd(388.692, 359.412, 29.4,  1.500000)

  pt3dadd(393.084, 362.34, 28.91,  1.500000)

}

filament_999[566] {

  pt3dclear()

  pt3dadd(393.084, 362.34, 28.91,  1.500000)

  pt3dadd(397.476, 363.072, 27.93,  1.500000)

}

filament_999[567] {

  pt3dclear()

  pt3dadd(397.476, 363.072, 27.93,  1.500000)

  pt3dadd(398.94, 358.68, 28.91,  1.500000)

}

filament_999[568] {

  pt3dclear()

  pt3dadd(397.476, 363.072, 27.93,  1.500000)

  pt3dadd(402.59999999999997, 365.268, 28.419999999999998,  1.500000)

}

filament_999[569] {

  pt3dclear()

  pt3dadd(402.59999999999997, 365.268, 28.419999999999998,  1.500000)

  pt3dadd(406.26, 361.608, 27.439999999999998,  1.500000)

}

filament_999[570] {

  pt3dclear()

  pt3dadd(402.59999999999997, 365.268, 28.419999999999998,  1.500000)

  pt3dadd(405.52799999999996, 370.392, 28.419999999999998,  1.500000)

}

filament_999[571] {

  pt3dclear()

  pt3dadd(405.52799999999996, 370.392, 28.419999999999998,  1.500000)

  pt3dadd(407.724, 374.05199999999996, 28.419999999999998,  1.500000)

}

filament_999[572] {

  pt3dclear()

  pt3dadd(407.724, 374.05199999999996, 28.419999999999998,  1.500000)

  pt3dadd(410.652, 377.712, 28.419999999999998,  1.500000)

}

filament_999[573] {

  pt3dclear()

  pt3dadd(410.652, 377.712, 28.419999999999998,  1.500000)

  pt3dadd(410.652, 383.568, 27.439999999999998,  1.500000)

}

filament_999[574] {

  pt3dclear()

  pt3dadd(410.652, 383.568, 27.439999999999998,  1.500000)

  pt3dadd(410.652, 388.692, 27.93,  1.500000)

}

filament_999[575] {

  pt3dclear()

  pt3dadd(410.652, 388.692, 27.93,  1.500000)

  pt3dadd(409.92, 393.816, 27.93,  1.500000)

}

filament_999[576] {

  pt3dclear()

  pt3dadd(409.92, 393.816, 27.93,  1.500000)

  pt3dadd(409.188, 400.404, 29.89,  1.500000)

}

filament_999[577] {

  pt3dclear()

  pt3dadd(409.188, 400.404, 29.89,  1.500000)

  pt3dadd(415.044, 394.548, 28.419999999999998,  1.500000)

}

filament_999[578] {

  pt3dclear()

  pt3dadd(409.188, 400.404, 29.89,  1.500000)

  pt3dadd(409.92, 404.796, 30.38,  1.500000)

}

filament_999[579] {

  pt3dclear()

  pt3dadd(409.188, 400.404, 29.89,  1.500000)

  pt3dadd(412.848, 401.868, 32.83,  1.500000)

}

filament_999[580] {

  pt3dclear()

  pt3dadd(409.92, 404.796, 30.38,  1.500000)

  pt3dadd(410.652, 410.652, 30.38,  1.500000)

}

filament_999[581] {

  pt3dclear()

  pt3dadd(410.652, 410.652, 30.38,  1.500000)

  pt3dadd(408.456, 415.776, 32.339999999999996,  1.500000)

}

filament_999[582] {

  pt3dclear()

  pt3dadd(408.456, 415.776, 32.339999999999996,  1.500000)

  pt3dadd(404.796, 420.168, 32.339999999999996,  1.500000)

}

filament_999[583] {

  pt3dclear()

  pt3dadd(404.796, 420.168, 32.339999999999996,  1.500000)

  pt3dadd(401.13599999999997, 420.9, 31.849999999999998,  1.500000)

}

filament_999[584] {

  pt3dclear()

  pt3dadd(401.13599999999997, 420.9, 31.849999999999998,  1.500000)

  pt3dadd(397.476, 420.9, 31.36,  1.500000)

}

filament_999[585] {

  pt3dclear()

  pt3dadd(397.476, 420.9, 31.36,  1.500000)

  pt3dadd(393.816, 422.364, 30.87,  1.500000)

}

filament_999[586] {

  pt3dclear()

  pt3dadd(393.816, 422.364, 30.87,  1.500000)

  pt3dadd(390.156, 424.56, 30.87,  1.500000)

}

filament_999[587] {

  pt3dclear()

  pt3dadd(390.156, 424.56, 30.87,  1.500000)

  pt3dadd(386.496, 426.756, 30.87,  1.500000)

}

filament_999[588] {

  pt3dclear()

  pt3dadd(386.496, 426.756, 30.87,  1.500000)

  pt3dadd(382.836, 429.68399999999997, 30.87,  1.500000)

}

filament_999[589] {

  pt3dclear()

  pt3dadd(382.836, 429.68399999999997, 30.87,  1.500000)

  pt3dadd(379.176, 430.416, 30.87,  1.500000)

}

filament_999[590] {

  pt3dclear()

  pt3dadd(379.176, 430.416, 30.87,  1.500000)

  pt3dadd(375.516, 431.88, 31.36,  1.500000)

}

filament_999[591] {

  pt3dclear()

  pt3dadd(375.516, 431.88, 31.36,  1.500000)

  pt3dadd(371.12399999999997, 432.61199999999997, 31.849999999999998,  1.500000)

}

filament_999[592] {

  pt3dclear()

  pt3dadd(371.12399999999997, 432.61199999999997, 31.849999999999998,  1.500000)

  pt3dadd(366.73199999999997, 433.344, 31.849999999999998,  1.500000)

}

filament_999[593] {

  pt3dclear()

  pt3dadd(366.73199999999997, 433.344, 31.849999999999998,  1.500000)

  pt3dadd(363.072, 434.808, 31.849999999999998,  1.500000)

}

filament_999[594] {

  pt3dclear()

  pt3dadd(363.072, 434.808, 31.849999999999998,  1.500000)

  pt3dadd(360.144, 434.808, 31.849999999999998,  1.500000)

}

filament_999[595] {

  pt3dclear()

  pt3dadd(363.072, 434.808, 31.849999999999998,  1.500000)

  pt3dadd(363.804, 437.736, 31.849999999999998,  1.500000)

}

filament_999[596] {

  pt3dclear()

  pt3dadd(363.804, 437.736, 31.849999999999998,  1.500000)

  pt3dadd(366.0, 439.932, 31.849999999999998,  1.500000)

}

filament_999[597] {

  pt3dclear()

  pt3dadd(366.0, 439.932, 31.849999999999998,  1.500000)

  pt3dadd(363.804, 440.664, 33.32,  1.500000)

}

filament_999[598] {

  pt3dclear()

  pt3dadd(366.0, 439.932, 31.849999999999998,  1.500000)

  pt3dadd(368.928, 442.86, 32.83,  1.500000)

}

filament_999[599] {

  pt3dclear()

  pt3dadd(368.928, 442.86, 32.83,  1.500000)

  pt3dadd(371.856, 445.056, 32.83,  1.500000)

}

filament_999[600] {

  pt3dclear()

  pt3dadd(371.856, 445.056, 32.83,  1.500000)

  pt3dadd(374.784, 446.52, 32.83,  1.500000)

}

filament_999[601] {

  pt3dclear()

  pt3dadd(374.784, 446.52, 32.83,  1.500000)

  pt3dadd(378.444, 447.984, 32.83,  1.500000)

}

filament_999[602] {

  pt3dclear()

  pt3dadd(378.444, 447.984, 32.83,  1.500000)

  pt3dadd(382.104, 449.448, 32.83,  1.500000)

}

filament_999[603] {

  pt3dclear()

  pt3dadd(382.104, 449.448, 32.83,  1.500000)

  pt3dadd(385.764, 450.912, 32.339999999999996,  1.500000)

}

filament_999[604] {

  pt3dclear()

  pt3dadd(385.764, 450.912, 32.339999999999996,  1.500000)

  pt3dadd(388.692, 448.716, 29.89,  1.500000)

}

filament_999[605] {

  pt3dclear()

  pt3dadd(385.764, 450.912, 32.339999999999996,  1.500000)

  pt3dadd(390.156, 453.84, 32.339999999999996,  1.500000)

}

filament_999[606] {

  pt3dclear()

  pt3dadd(390.156, 453.84, 32.339999999999996,  1.500000)

  pt3dadd(393.084, 456.036, 32.339999999999996,  1.500000)

}

filament_999[607] {

  pt3dclear()

  pt3dadd(393.084, 456.036, 32.339999999999996,  1.500000)

  pt3dadd(397.476, 458.964, 32.339999999999996,  1.500000)

}

filament_999[608] {

  pt3dclear()

  pt3dadd(397.476, 458.964, 32.339999999999996,  1.500000)

  pt3dadd(400.404, 461.15999999999997, 32.339999999999996,  1.500000)

}

filament_999[609] {

  pt3dclear()

  pt3dadd(400.404, 461.15999999999997, 32.339999999999996,  1.500000)

  pt3dadd(404.06399999999996, 462.62399999999997, 32.339999999999996,  1.500000)

}

filament_999[610] {

  pt3dclear()

  pt3dadd(404.06399999999996, 462.62399999999997, 32.339999999999996,  1.500000)

  pt3dadd(407.724, 462.62399999999997, 32.339999999999996,  1.500000)

}

filament_999[611] {

  pt3dclear()

  pt3dadd(407.724, 462.62399999999997, 32.339999999999996,  1.500000)

  pt3dadd(412.116, 461.892, 32.339999999999996,  1.500000)

}

filament_999[612] {

  pt3dclear()

  pt3dadd(412.116, 461.892, 32.339999999999996,  1.500000)

  pt3dadd(409.92, 464.82, 33.32,  1.500000)

}

filament_999[613] {

  pt3dclear()

  pt3dadd(412.116, 461.892, 32.339999999999996,  1.500000)

  pt3dadd(416.508, 461.892, 31.849999999999998,  1.500000)

}

filament_999[614] {

  pt3dclear()

  pt3dadd(416.508, 461.892, 31.849999999999998,  1.500000)

  pt3dadd(420.9, 461.892, 31.849999999999998,  1.500000)

}

filament_999[615] {

  pt3dclear()

  pt3dadd(420.9, 461.892, 31.849999999999998,  1.500000)

  pt3dadd(426.024, 462.62399999999997, 30.87,  1.500000)

}

filament_999[616] {

  pt3dclear()

  pt3dadd(426.024, 462.62399999999997, 30.87,  1.500000)

  pt3dadd(431.14799999999997, 463.356, 30.87,  1.500000)

}

filament_999[617] {

  pt3dclear()

  pt3dadd(431.14799999999997, 463.356, 30.87,  1.500000)

  pt3dadd(436.272, 464.08799999999997, 30.38,  1.500000)

}

filament_999[618] {

  pt3dclear()

  pt3dadd(436.272, 464.08799999999997, 30.38,  1.500000)

  pt3dadd(436.272, 461.892, 29.4,  1.500000)

}

filament_999[619] {

  pt3dclear()

  pt3dadd(436.272, 464.08799999999997, 30.38,  1.500000)

  pt3dadd(440.664, 464.82, 28.91,  1.500000)

}

filament_999[620] {

  pt3dclear()

  pt3dadd(440.664, 464.82, 28.91,  1.500000)

  pt3dadd(445.056, 465.55199999999996, 28.91,  1.500000)

}

filament_999[621] {

  pt3dclear()

  pt3dadd(445.056, 465.55199999999996, 28.91,  1.500000)

  pt3dadd(449.448, 466.284, 28.91,  1.500000)

}

filament_999[622] {

  pt3dclear()

  pt3dadd(449.448, 466.284, 28.91,  1.500000)

  pt3dadd(453.84, 467.01599999999996, 28.91,  1.500000)

}

filament_999[623] {

  pt3dclear()

  pt3dadd(453.84, 467.01599999999996, 28.91,  1.500000)

  pt3dadd(456.768, 466.284, 28.419999999999998,  1.500000)

}

filament_999[624] {

  pt3dclear()

  pt3dadd(453.84, 467.01599999999996, 28.91,  1.500000)

  pt3dadd(458.23199999999997, 467.748, 28.91,  1.500000)

}

filament_999[625] {

  pt3dclear()

  pt3dadd(458.23199999999997, 467.748, 28.91,  1.500000)

  pt3dadd(461.15999999999997, 469.212, 28.91,  1.500000)

}

filament_999[626] {

  pt3dclear()

  pt3dadd(461.15999999999997, 469.212, 28.91,  1.500000)

  pt3dadd(464.82, 470.676, 28.91,  1.500000)

}

filament_999[627] {

  pt3dclear()

  pt3dadd(464.82, 470.676, 28.91,  1.500000)

  pt3dadd(468.48, 471.408, 28.91,  1.500000)

}

filament_999[628] {

  pt3dclear()

  pt3dadd(468.48, 471.408, 28.91,  1.500000)

  pt3dadd(471.408, 471.408, 28.91,  1.500000)

}

filament_999[629] {

  pt3dclear()

  pt3dadd(471.408, 471.408, 28.91,  1.500000)

  pt3dadd(474.336, 473.604, 29.4,  1.500000)

}

filament_999[630] {

  pt3dclear()

  pt3dadd(474.336, 473.604, 29.4,  1.500000)

  pt3dadd(475.068, 477.264, 30.87,  1.500000)

}

filament_999[631] {

  pt3dclear()

  pt3dadd(475.068, 477.264, 30.87,  1.500000)

  pt3dadd(472.872, 479.46, 34.79,  1.500000)

}

filament_999[632] {

  pt3dclear()

  pt3dadd(472.872, 479.46, 34.79,  1.500000)

  pt3dadd(469.944, 481.656, 35.769999999999996,  1.500000)

}

filament_999[633] {

  pt3dclear()

  pt3dadd(469.944, 481.656, 35.769999999999996,  1.500000)

  pt3dadd(470.676, 484.584, 36.26,  1.500000)

}

filament_999[634] {

  pt3dclear()

  pt3dadd(469.944, 481.656, 35.769999999999996,  1.500000)

  pt3dadd(466.284, 482.388, 36.26,  1.500000)

}

filament_999[635] {

  pt3dclear()

  pt3dadd(466.284, 482.388, 36.26,  1.500000)

  pt3dadd(462.62399999999997, 483.12, 36.26,  1.500000)

}

filament_999[636] {

  pt3dclear()

  pt3dadd(462.62399999999997, 483.12, 36.26,  1.500000)

  pt3dadd(459.69599999999997, 482.388, 36.26,  1.500000)

}

filament_999[637] {

  pt3dclear()

  pt3dadd(459.69599999999997, 482.388, 36.26,  1.500000)

  pt3dadd(456.768, 480.192, 36.26,  1.500000)

}

filament_999[638] {

  pt3dclear()

  pt3dadd(456.768, 480.192, 36.26,  1.500000)

  pt3dadd(452.376, 480.192, 36.75,  1.500000)

}

filament_999[639] {

  pt3dclear()

  pt3dadd(470.676, 484.584, 36.26,  1.500000)

  pt3dadd(474.336, 485.316, 36.26,  1.500000)

}

filament_999[640] {

  pt3dclear()

  pt3dadd(474.336, 485.316, 36.26,  1.500000)

  pt3dadd(477.264, 486.78, 36.26,  1.500000)

}

filament_999[641] {

  pt3dclear()

  pt3dadd(477.264, 486.78, 36.26,  1.500000)

  pt3dadd(480.192, 488.976, 36.26,  1.500000)

}

filament_999[642] {

  pt3dclear()

  pt3dadd(480.192, 488.976, 36.26,  1.500000)

  pt3dadd(483.12, 491.17199999999997, 36.26,  1.500000)

}

filament_999[643] {

  pt3dclear()

  pt3dadd(483.12, 491.17199999999997, 36.26,  1.500000)

  pt3dadd(486.048, 492.63599999999997, 36.26,  1.500000)

}

filament_999[644] {

  pt3dclear()

  pt3dadd(486.048, 492.63599999999997, 36.26,  1.500000)

  pt3dadd(488.976, 494.09999999999997, 36.26,  1.500000)

}

filament_999[645] {

  pt3dclear()

  pt3dadd(488.976, 494.09999999999997, 36.26,  1.500000)

  pt3dadd(491.904, 495.56399999999996, 36.26,  1.500000)

}

filament_999[646] {

  pt3dclear()

  pt3dadd(491.904, 495.56399999999996, 36.26,  1.500000)

  pt3dadd(494.832, 497.02799999999996, 36.26,  1.500000)

}

filament_999[647] {

  pt3dclear()

  pt3dadd(494.832, 497.02799999999996, 36.26,  1.500000)

  pt3dadd(498.49199999999996, 497.02799999999996, 36.26,  1.500000)

}

filament_999[648] {

  pt3dclear()

  pt3dadd(498.49199999999996, 497.02799999999996, 36.26,  1.500000)

  pt3dadd(502.152, 497.02799999999996, 36.26,  1.500000)

}

filament_999[649] {

  pt3dclear()

  pt3dadd(502.152, 497.02799999999996, 36.26,  1.500000)

  pt3dadd(505.812, 497.02799999999996, 35.769999999999996,  1.500000)

}

filament_999[650] {

  pt3dclear()

  pt3dadd(505.812, 497.02799999999996, 35.769999999999996,  1.500000)

  pt3dadd(509.472, 496.296, 35.769999999999996,  1.500000)

}

filament_999[651] {

  pt3dclear()

  pt3dadd(509.472, 496.296, 35.769999999999996,  1.500000)

  pt3dadd(511.668, 497.02799999999996, 34.3,  1.500000)

}

filament_999[652] {

  pt3dclear()

  pt3dadd(511.668, 497.02799999999996, 34.3,  1.500000)

  pt3dadd(511.668, 499.224, 32.339999999999996,  1.500000)

}

filament_999[653] {

  pt3dclear()

  pt3dadd(511.668, 499.224, 32.339999999999996,  1.500000)

  pt3dadd(513.864, 502.152, 31.849999999999998,  1.500000)

}

filament_999[654] {

  pt3dclear()

  pt3dadd(513.864, 502.152, 31.849999999999998,  1.500000)

  pt3dadd(516.792, 505.08, 31.849999999999998,  1.500000)

}

filament_999[655] {

  pt3dclear()

  pt3dadd(516.792, 505.08, 31.849999999999998,  1.500000)

  pt3dadd(519.72, 507.276, 31.849999999999998,  1.500000)

}

filament_999[656] {

  pt3dclear()

  pt3dadd(519.72, 507.276, 31.849999999999998,  1.500000)

  pt3dadd(521.184, 510.204, 31.849999999999998,  1.500000)

}

filament_999[657] {

  pt3dclear()

  pt3dadd(521.184, 510.204, 31.849999999999998,  1.500000)

  pt3dadd(523.38, 513.864, 31.849999999999998,  1.500000)

}

filament_999[658] {

  pt3dclear()

  pt3dadd(523.38, 513.864, 31.849999999999998,  1.500000)

  pt3dadd(526.308, 516.792, 31.849999999999998,  1.500000)

}

filament_999[659] {

  pt3dclear()

  pt3dadd(526.308, 516.792, 31.849999999999998,  1.500000)

  pt3dadd(528.504, 519.72, 31.849999999999998,  1.500000)

}

filament_999[660] {

  pt3dclear()

  pt3dadd(528.504, 519.72, 31.849999999999998,  1.500000)

  pt3dadd(531.432, 522.648, 33.32,  1.500000)

}

filament_999[661] {

  pt3dclear()

  pt3dadd(531.432, 522.648, 33.32,  1.500000)

  pt3dadd(534.36, 526.308, 32.83,  1.500000)

}

filament_999[662] {

  pt3dclear()

  pt3dadd(534.36, 526.308, 32.83,  1.500000)

  pt3dadd(537.288, 529.968, 33.32,  1.500000)

}

filament_999[663] {

  pt3dclear()

  pt3dadd(537.288, 529.968, 33.32,  1.500000)

  pt3dadd(538.752, 534.36, 33.81,  1.500000)

}

filament_999[664] {

  pt3dclear()

  pt3dadd(538.752, 534.36, 33.81,  1.500000)

  pt3dadd(540.216, 538.02, 34.3,  1.500000)

}

filament_999[665] {

  pt3dclear()

  pt3dadd(540.216, 538.02, 34.3,  1.500000)

  pt3dadd(543.144, 541.68, 34.79,  1.500000)

}

filament_999[666] {

  pt3dclear()

  pt3dadd(543.144, 541.68, 34.79,  1.500000)

  pt3dadd(546.072, 545.34, 35.28,  1.500000)

}

filament_999[667] {

  pt3dclear()

  pt3dadd(546.072, 545.34, 35.28,  1.500000)

  pt3dadd(549.732, 546.804, 35.28,  1.500000)

}

filament_999[668] {

  pt3dclear()

  pt3dadd(549.732, 546.804, 35.28,  1.500000)

  pt3dadd(551.928, 549.732, 35.28,  1.500000)

}

filament_999[669] {

  pt3dclear()

  pt3dadd(551.928, 549.732, 35.28,  1.500000)

  pt3dadd(555.588, 552.66, 35.28,  1.500000)

}

filament_999[670] {

  pt3dclear()

  pt3dadd(555.588, 552.66, 35.28,  1.500000)

  pt3dadd(558.516, 555.588, 35.28,  1.500000)

}

filament_999[671] {

  pt3dclear()

  pt3dadd(558.516, 555.588, 35.28,  1.500000)

  pt3dadd(562.1759999999999, 558.516, 34.3,  1.500000)

}

filament_999[672] {

  pt3dclear()

  pt3dadd(562.1759999999999, 558.516, 34.3,  1.500000)

  pt3dadd(565.836, 561.444, 33.81,  1.500000)

}

filament_999[673] {

  pt3dclear()

  pt3dadd(565.836, 561.444, 33.81,  1.500000)

  pt3dadd(569.496, 565.104, 33.32,  1.500000)

}

filament_999[674] {

  pt3dclear()

  pt3dadd(569.496, 565.104, 33.32,  1.500000)

  pt3dadd(571.692, 568.032, 33.32,  1.500000)

}

filament_999[675] {

  pt3dclear()

  pt3dadd(571.692, 568.032, 33.32,  1.500000)

  pt3dadd(573.156, 571.692, 33.32,  1.500000)

}

filament_999[676] {

  pt3dclear()

  pt3dadd(573.156, 571.692, 33.32,  1.500000)

  pt3dadd(575.352, 575.352, 33.32,  1.500000)

}

filament_999[677] {

  pt3dclear()

  pt3dadd(575.352, 575.352, 33.32,  1.500000)

  pt3dadd(578.28, 579.012, 33.32,  1.500000)

}

filament_999[678] {

  pt3dclear()

  pt3dadd(578.28, 579.012, 33.32,  1.500000)

  pt3dadd(581.208, 581.208, 33.32,  1.500000)

}

filament_999[679] {

  pt3dclear()

  pt3dadd(581.208, 581.208, 33.32,  1.500000)

  pt3dadd(585.6, 585.6, 33.32,  1.500000)

}

filament_999[680] {

  pt3dclear()

  pt3dadd(585.6, 585.6, 33.32,  1.500000)

  pt3dadd(589.992, 589.992, 32.83,  1.500000)

}

filament_999[681] {

  pt3dclear()

  pt3dadd(589.992, 589.992, 32.83,  1.500000)

  pt3dadd(592.92, 593.652, 32.83,  1.500000)

}

filament_999[682] {

  pt3dclear()

  pt3dadd(592.92, 593.652, 32.83,  1.500000)

  pt3dadd(595.848, 595.848, 32.83,  1.500000)

}

filament_999[683] {

  pt3dclear()

  pt3dadd(595.848, 595.848, 32.83,  1.500000)

  pt3dadd(599.508, 599.508, 32.339999999999996,  1.500000)

}

filament_999[684] {

  pt3dclear()

  pt3dadd(599.508, 599.508, 32.339999999999996,  1.500000)

  pt3dadd(602.436, 601.704, 32.339999999999996,  1.500000)

}

filament_999[685] {

  pt3dclear()

  pt3dadd(602.436, 601.704, 32.339999999999996,  1.500000)

  pt3dadd(606.828, 603.9, 31.849999999999998,  1.500000)

}

filament_999[686] {

  pt3dclear()

  pt3dadd(606.828, 603.9, 31.849999999999998,  1.500000)

  pt3dadd(609.756, 607.56, 32.339999999999996,  1.500000)

}

filament_999[687] {

  pt3dclear()

  pt3dadd(609.756, 607.56, 32.339999999999996,  1.500000)

  pt3dadd(612.684, 610.4879999999999, 32.339999999999996,  1.500000)

}

filament_999[688] {

  pt3dclear()

  pt3dadd(612.684, 610.4879999999999, 32.339999999999996,  1.500000)

  pt3dadd(614.88, 614.148, 32.339999999999996,  1.500000)

}

filament_999[689] {

  pt3dclear()

  pt3dadd(614.88, 614.148, 32.339999999999996,  1.500000)

  pt3dadd(618.54, 617.076, 32.339999999999996,  1.500000)

}

filament_999[690] {

  pt3dclear()

  pt3dadd(618.54, 617.076, 32.339999999999996,  1.500000)

  pt3dadd(622.1999999999999, 618.54, 32.339999999999996,  1.500000)

}

filament_999[691] {

  pt3dclear()

  pt3dadd(622.1999999999999, 618.54, 32.339999999999996,  1.500000)

  pt3dadd(625.86, 622.1999999999999, 32.339999999999996,  1.500000)

}

filament_999[692] {

  pt3dclear()

  pt3dadd(625.86, 622.1999999999999, 32.339999999999996,  1.500000)

  pt3dadd(628.788, 625.128, 32.339999999999996,  1.500000)

}

filament_999[693] {

  pt3dclear()

  pt3dadd(628.788, 625.128, 32.339999999999996,  1.500000)

  pt3dadd(632.448, 629.52, 32.339999999999996,  1.500000)

}

filament_999[694] {

  pt3dclear()

  pt3dadd(632.448, 629.52, 32.339999999999996,  1.500000)

  pt3dadd(636.84, 633.18, 32.339999999999996,  1.500000)

}

filament_999[695] {

  pt3dclear()

  pt3dadd(636.84, 633.18, 32.339999999999996,  1.500000)

  pt3dadd(641.9639999999999, 636.108, 32.339999999999996,  1.500000)

}

filament_999[696] {

  pt3dclear()

  pt3dadd(641.9639999999999, 636.108, 32.339999999999996,  1.500000)

  pt3dadd(645.624, 639.036, 32.339999999999996,  1.500000)

}

filament_999[697] {

  pt3dclear()

  pt3dadd(645.624, 639.036, 32.339999999999996,  1.500000)

  pt3dadd(648.552, 641.232, 32.339999999999996,  1.500000)

}

filament_999[698] {

  pt3dclear()

  pt3dadd(648.552, 641.232, 32.339999999999996,  1.500000)

  pt3dadd(651.48, 643.428, 32.339999999999996,  1.500000)

}

filament_999[699] {

  pt3dclear()

  pt3dadd(651.48, 643.428, 32.339999999999996,  1.500000)

  pt3dadd(656.604, 648.552, 31.36,  1.500000)

}

filament_999[700] {

  pt3dclear()

  pt3dadd(656.604, 648.552, 31.36,  1.500000)

  pt3dadd(660.996, 651.48, 31.36,  1.500000)

}

filament_999[701] {

  pt3dclear()

  pt3dadd(660.996, 651.48, 31.36,  1.500000)

  pt3dadd(665.388, 655.14, 31.36,  1.500000)

}

filament_999[702] {

  pt3dclear()

  pt3dadd(665.388, 655.14, 31.36,  1.500000)

  pt3dadd(669.048, 658.068, 31.36,  1.500000)

}

filament_999[703] {

  pt3dclear()

  pt3dadd(669.048, 658.068, 31.36,  1.500000)

  pt3dadd(671.244, 659.532, 31.36,  1.500000)

}

filament_999[704] {

  pt3dclear()

  pt3dadd(671.244, 659.532, 31.36,  1.500000)

  pt3dadd(674.172, 661.728, 31.36,  1.500000)

}

filament_999[705] {

  pt3dclear()

  pt3dadd(674.172, 661.728, 31.36,  1.500000)

  pt3dadd(677.832, 664.656, 30.87,  1.500000)

}

filament_999[706] {

  pt3dclear()

  pt3dadd(677.832, 664.656, 30.87,  1.500000)

  pt3dadd(681.492, 667.584, 30.38,  1.500000)

}

filament_999[707] {

  pt3dclear()

  pt3dadd(681.492, 667.584, 30.38,  1.500000)

  pt3dadd(684.42, 670.512, 30.38,  1.500000)

}

filament_999[708] {

  pt3dclear()

  pt3dadd(684.42, 670.512, 30.38,  1.500000)

  pt3dadd(688.812, 672.708, 29.4,  1.500000)

}

filament_999[709] {

  pt3dclear()

  pt3dadd(688.812, 672.708, 29.4,  1.500000)

  pt3dadd(691.74, 675.636, 29.4,  1.500000)

}

filament_999[710] {

  pt3dclear()

  pt3dadd(691.74, 675.636, 29.4,  1.500000)

  pt3dadd(694.668, 678.564, 29.4,  1.500000)

}

filament_999[711] {

  pt3dclear()

  pt3dadd(694.668, 678.564, 29.4,  1.500000)

  pt3dadd(697.596, 682.2239999999999, 29.4,  1.500000)

}

filament_999[712] {

  pt3dclear()

  pt3dadd(697.596, 682.2239999999999, 29.4,  1.500000)

  pt3dadd(701.9879999999999, 685.1519999999999, 29.4,  1.500000)

}

filament_999[713] {

  pt3dclear()

  pt3dadd(701.9879999999999, 685.1519999999999, 29.4,  1.500000)

  pt3dadd(706.38, 688.812, 29.4,  1.500000)

}

filament_999[714] {

  pt3dclear()

  pt3dadd(706.38, 688.812, 29.4,  1.500000)

  pt3dadd(708.576, 691.008, 28.91,  1.500000)

}

filament_999[715] {

  pt3dclear()

  pt3dadd(708.576, 691.008, 28.91,  1.500000)

  pt3dadd(712.968, 695.4, 28.91,  1.500000)

}

filament_999[716] {

  pt3dclear()

  pt3dadd(712.968, 695.4, 28.91,  1.500000)

  pt3dadd(716.6279999999999, 699.06, 28.419999999999998,  1.500000)

}

filament_999[717] {

  pt3dclear()

  pt3dadd(716.6279999999999, 699.06, 28.419999999999998,  1.500000)

  pt3dadd(719.556, 701.9879999999999, 28.419999999999998,  1.500000)

}

filament_999[718] {

  pt3dclear()

  pt3dadd(719.556, 701.9879999999999, 28.419999999999998,  1.500000)

  pt3dadd(726.876, 708.576, 27.439999999999998,  1.500000)

}

filament_999[719] {

  pt3dclear()

  pt3dadd(726.876, 708.576, 27.439999999999998,  1.500000)

  pt3dadd(733.4639999999999, 714.432, 27.439999999999998,  1.500000)

}

filament_999[720] {

  pt3dclear()

  pt3dadd(733.4639999999999, 714.432, 27.439999999999998,  1.500000)

  pt3dadd(738.588, 719.556, 27.439999999999998,  1.500000)

}

filament_999[721] {

  pt3dclear()

  pt3dadd(360.144, 434.808, 31.849999999999998,  1.500000)

  pt3dadd(357.216, 433.344, 31.849999999999998,  1.500000)

}

filament_999[722] {

  pt3dclear()

  pt3dadd(357.216, 433.344, 31.849999999999998,  1.500000)

  pt3dadd(355.02, 431.88, 31.849999999999998,  1.500000)

}

filament_999[723] {

  pt3dclear()

  pt3dadd(355.02, 431.88, 31.849999999999998,  1.500000)

  pt3dadd(352.824, 431.14799999999997, 31.849999999999998,  1.500000)

}

filament_999[724] {

  pt3dclear()

  pt3dadd(352.824, 431.14799999999997, 31.849999999999998,  1.500000)

  pt3dadd(349.896, 431.14799999999997, 31.36,  1.500000)

}

filament_999[725] {

  pt3dclear()

  pt3dadd(352.824, 431.14799999999997, 31.849999999999998,  1.500000)

  pt3dadd(351.36, 428.952, 31.849999999999998,  1.500000)

}

filament_999[726] {

  pt3dclear()

  pt3dadd(351.36, 428.952, 31.849999999999998,  1.500000)

  pt3dadd(349.896, 426.024, 31.849999999999998,  1.500000)

}

filament_999[727] {

  pt3dclear()

  pt3dadd(349.896, 426.024, 31.849999999999998,  1.500000)

  pt3dadd(349.164, 423.096, 31.849999999999998,  1.500000)

}

filament_999[728] {

  pt3dclear()

  pt3dadd(349.164, 423.096, 31.849999999999998,  1.500000)

  pt3dadd(349.164, 420.168, 32.339999999999996,  1.500000)

}

filament_999[729] {

  pt3dclear()

  pt3dadd(349.164, 420.168, 32.339999999999996,  1.500000)

  pt3dadd(349.164, 417.24, 31.849999999999998,  1.500000)

}

filament_999[730] {

  pt3dclear()

  pt3dadd(349.164, 417.24, 31.849999999999998,  1.500000)

  pt3dadd(349.164, 414.312, 30.87,  1.500000)

}

filament_999[731] {

  pt3dclear()

  pt3dadd(349.164, 414.312, 30.87,  1.500000)

  pt3dadd(348.432, 411.384, 30.38,  1.500000)

}

filament_999[732] {

  pt3dclear()

  pt3dadd(348.432, 411.384, 30.38,  1.500000)

  pt3dadd(346.236, 409.188, 30.38,  1.500000)

}

filament_999[733] {

  pt3dclear()

  pt3dadd(346.236, 409.188, 30.38,  1.500000)

  pt3dadd(344.04, 407.724, 29.89,  1.500000)

}

filament_999[734] {

  pt3dclear()

  pt3dadd(344.04, 407.724, 29.89,  1.500000)

  pt3dadd(341.11199999999997, 406.26, 27.93,  1.500000)

}

filament_999[735] {

  pt3dclear()

  pt3dadd(341.11199999999997, 406.26, 27.93,  1.500000)

  pt3dadd(338.18399999999997, 404.796, 26.46,  1.500000)

}

filament_999[736] {

  pt3dclear()

  pt3dadd(338.18399999999997, 404.796, 26.46,  1.500000)

  pt3dadd(335.256, 404.796, 26.46,  1.500000)

}

filament_999[737] {

  pt3dclear()

  pt3dadd(335.256, 404.796, 26.46,  1.500000)

  pt3dadd(331.596, 404.796, 26.46,  1.500000)

}

filament_999[738] {

  pt3dclear()

  pt3dadd(349.896, 431.14799999999997, 31.36,  1.500000)

  pt3dadd(346.236, 431.14799999999997, 31.36,  1.500000)

}

filament_999[739] {

  pt3dclear()

  pt3dadd(346.236, 431.14799999999997, 31.36,  1.500000)

  pt3dadd(344.04, 431.88, 31.36,  1.500000)

}

filament_999[740] {

  pt3dclear()

  pt3dadd(344.04, 431.88, 31.36,  1.500000)

  pt3dadd(341.844, 433.344, 31.36,  1.500000)

}

filament_999[741] {

  pt3dclear()

  pt3dadd(341.844, 433.344, 31.36,  1.500000)

  pt3dadd(339.64799999999997, 431.88, 35.28,  1.500000)

}

filament_999[742] {

  pt3dclear()

  pt3dadd(363.804, 440.664, 33.32,  1.500000)

  pt3dadd(360.876, 440.664, 33.32,  1.500000)

}

filament_999[743] {

  pt3dclear()

  pt3dadd(360.876, 440.664, 33.32,  1.500000)

  pt3dadd(358.68, 442.128, 33.32,  1.500000)

}

filament_999[744] {

  pt3dclear()

  pt3dadd(358.68, 442.128, 33.32,  1.500000)

  pt3dadd(356.484, 442.86, 33.32,  1.500000)

}

filament_999[745] {

  pt3dclear()

  pt3dadd(356.484, 442.86, 33.32,  1.500000)

  pt3dadd(354.288, 441.396, 33.32,  1.500000)

}

filament_999[746] {

  pt3dclear()

  pt3dadd(354.288, 441.396, 33.32,  1.500000)

  pt3dadd(351.36, 440.664, 33.32,  1.500000)

}

filament_999[747] {

  pt3dclear()

  pt3dadd(351.36, 440.664, 33.32,  1.500000)

  pt3dadd(349.164, 440.664, 32.339999999999996,  1.500000)

}

filament_999[748] {

  pt3dclear()

  pt3dadd(349.164, 440.664, 32.339999999999996,  1.500000)

  pt3dadd(348.432, 443.592, 32.339999999999996,  1.500000)

}

filament_999[749] {

  pt3dclear()

  pt3dadd(348.432, 443.592, 32.339999999999996,  1.500000)

  pt3dadd(346.236, 445.788, 32.339999999999996,  1.500000)

}

filament_999[750] {

  pt3dclear()

  pt3dadd(346.236, 445.788, 32.339999999999996,  1.500000)

  pt3dadd(343.308, 447.252, 32.339999999999996,  1.500000)

}

filament_999[751] {

  pt3dclear()

  pt3dadd(343.308, 447.252, 32.339999999999996,  1.500000)

  pt3dadd(341.11199999999997, 448.716, 32.339999999999996,  1.500000)

}

filament_999[752] {

  pt3dclear()

  pt3dadd(341.11199999999997, 448.716, 32.339999999999996,  1.500000)

  pt3dadd(338.916, 450.912, 32.339999999999996,  1.500000)

}

filament_999[753] {

  pt3dclear()

  pt3dadd(338.916, 450.912, 32.339999999999996,  1.500000)

  pt3dadd(335.988, 450.18, 33.81,  1.500000)

}

filament_999[754] {

  pt3dclear()

  pt3dadd(338.916, 450.912, 32.339999999999996,  1.500000)

  pt3dadd(339.64799999999997, 453.108, 33.32,  1.500000)

}

filament_999[755] {

  pt3dclear()

  pt3dadd(339.64799999999997, 453.108, 33.32,  1.500000)

  pt3dadd(342.57599999999996, 454.572, 33.81,  1.500000)

}

filament_999[756] {

  pt3dclear()

  pt3dadd(335.988, 450.18, 33.81,  1.500000)

  pt3dadd(332.328, 450.18, 33.81,  1.500000)

}

filament_999[757] {

  pt3dclear()

  pt3dadd(332.328, 450.18, 33.81,  1.500000)

  pt3dadd(330.132, 448.716, 33.81,  1.500000)

}

filament_999[758] {

  pt3dclear()

  pt3dadd(330.132, 448.716, 33.81,  1.500000)

  pt3dadd(326.472, 449.448, 35.28,  1.500000)

}

filament_999[759] {

  pt3dclear()

  pt3dadd(280.356, 297.192, 24.99,  1.500000)

  pt3dadd(278.15999999999997, 294.996, 22.54,  1.500000)

}

filament_999[760] {

  pt3dclear()

  pt3dadd(278.15999999999997, 294.996, 22.54,  1.500000)

  pt3dadd(275.964, 292.068, 20.09,  1.500000)

}

filament_999[761] {

  pt3dclear()

  pt3dadd(275.964, 292.068, 20.09,  1.500000)

  pt3dadd(275.23199999999997, 289.14, 19.11,  1.500000)

}

filament_999[762] {

  pt3dclear()

  pt3dadd(275.23199999999997, 289.14, 19.11,  1.500000)

  pt3dadd(273.768, 286.212, 18.13,  1.500000)

}

filament_999[763] {

  pt3dclear()

  pt3dadd(273.768, 286.212, 18.13,  1.500000)

  pt3dadd(270.84, 284.016, 18.13,  1.500000)

}

filament_999[764] {

  pt3dclear()

  pt3dadd(270.84, 284.016, 18.13,  1.500000)

  pt3dadd(268.644, 281.82, 17.15,  1.500000)

}

filament_999[765] {

  pt3dclear()

  pt3dadd(268.644, 281.82, 17.15,  1.500000)

  pt3dadd(269.376, 278.892, 14.209999999999999,  1.500000)

}

filament_999[766] {

  pt3dclear()

  pt3dadd(268.644, 281.82, 17.15,  1.500000)

  pt3dadd(265.716, 281.82, 16.66,  1.500000)

}

filament_999[767] {

  pt3dclear()

  pt3dadd(262.788, 282.552, 16.169999999999998,  1.500000)

  pt3dadd(259.128, 282.552, 14.7,  1.500000)

}

filament_999[768] {

  pt3dclear()

  pt3dadd(259.128, 282.552, 14.7,  1.500000)

  pt3dadd(254.004, 282.552, 15.19,  1.500000)

}

filament_999[769] {

  pt3dclear()

  pt3dadd(265.716, 281.82, 16.66,  1.500000)

  pt3dadd(262.788, 282.552, 16.169999999999998,  1.500000)

}

filament_999[770] {

  pt3dclear()

  pt3dadd(269.376, 278.892, 14.209999999999999,  1.500000)

  pt3dadd(269.376, 275.964, 14.209999999999999,  1.500000)

}

filament_999[771] {

  pt3dclear()

  pt3dadd(269.376, 275.964, 14.209999999999999,  1.500000)

  pt3dadd(271.572, 274.5, 13.23,  1.500000)

}

filament_999[772] {

  pt3dclear()

  pt3dadd(271.572, 274.5, 13.23,  1.500000)

  pt3dadd(274.5, 273.036, 13.23,  1.500000)

}

filament_999[773] {

  pt3dclear()

  pt3dadd(274.5, 273.036, 13.23,  1.500000)

  pt3dadd(277.428, 270.84, 13.23,  1.500000)

}

filament_999[774] {

  pt3dclear()

  pt3dadd(277.428, 270.84, 13.23,  1.500000)

  pt3dadd(280.356, 269.376, 13.23,  1.500000)

}

filament_999[775] {

  pt3dclear()

  pt3dadd(280.356, 269.376, 13.23,  1.500000)

  pt3dadd(284.016, 267.912, 13.23,  1.500000)

}

filament_999[776] {

  pt3dclear()

  pt3dadd(284.016, 267.912, 13.23,  1.500000)

  pt3dadd(286.944, 266.448, 13.23,  1.500000)

}

filament_999[777] {

  pt3dclear()

  pt3dadd(286.944, 266.448, 13.23,  1.500000)

  pt3dadd(289.872, 264.984, 12.74,  1.500000)

}

filament_999[778] {

  pt3dclear()

  pt3dadd(289.872, 264.984, 12.74,  1.500000)

  pt3dadd(293.532, 263.52, 12.74,  1.500000)

}

filament_999[779] {

  pt3dclear()

  pt3dadd(293.532, 263.52, 12.74,  1.500000)

  pt3dadd(296.46, 262.056, 12.74,  1.500000)

}

filament_999[780] {

  pt3dclear()

  pt3dadd(296.46, 262.056, 12.74,  1.500000)

  pt3dadd(300.12, 261.324, 12.74,  1.500000)

}

filament_999[781] {

  pt3dclear()

  pt3dadd(300.12, 261.324, 12.74,  1.500000)

  pt3dadd(303.78, 260.592, 12.25,  1.500000)

}

filament_999[782] {

  pt3dclear()

  pt3dadd(303.78, 260.592, 12.25,  1.500000)

  pt3dadd(306.70799999999997, 259.128, 12.25,  1.500000)

}

filament_999[783] {

  pt3dclear()

  pt3dadd(306.70799999999997, 259.128, 12.25,  1.500000)

  pt3dadd(308.904, 256.932, 12.74,  1.500000)

}

filament_999[784] {

  pt3dclear()

  pt3dadd(308.904, 256.932, 12.74,  1.500000)

  pt3dadd(311.09999999999997, 255.468, 15.68,  1.500000)

}

filament_999[785] {

  pt3dclear()

  pt3dadd(311.09999999999997, 255.468, 15.68,  1.500000)

  pt3dadd(314.028, 254.736, 17.64,  1.500000)

}

filament_999[786] {

  pt3dclear()

  pt3dadd(314.028, 254.736, 17.64,  1.500000)

  pt3dadd(314.76, 256.932, 20.58,  1.500000)

}

filament_999[787] {

  pt3dclear()

  pt3dadd(314.76, 256.932, 20.58,  1.500000)

  pt3dadd(311.832, 259.128, 21.56,  1.500000)

}

filament_999[788] {

  pt3dclear()

  pt3dadd(311.832, 259.128, 21.56,  1.500000)

  pt3dadd(311.832, 261.324, 22.54,  1.500000)

}

filament_999[789] {

  pt3dclear()

  pt3dadd(311.832, 261.324, 22.54,  1.500000)

  pt3dadd(311.832, 265.716, 23.03,  1.500000)

}

filament_999[790] {

  pt3dclear()

  pt3dadd(254.004, 282.552, 15.19,  1.500000)

  pt3dadd(249.612, 284.016, 15.68,  1.500000)

}

filament_999[791] {

  pt3dclear()

  pt3dadd(249.612, 284.016, 15.68,  1.500000)

  pt3dadd(250.344, 286.944, 13.23,  1.500000)

}

filament_999[792] {

  pt3dclear()

  pt3dadd(249.612, 284.016, 15.68,  1.500000)

  pt3dadd(245.952, 286.212, 16.169999999999998,  1.500000)

}

filament_999[793] {

  pt3dclear()

  pt3dadd(245.952, 286.212, 16.169999999999998,  1.500000)

  pt3dadd(243.756, 289.14, 16.66,  1.500000)

}

filament_999[794] {

  pt3dclear()

  pt3dadd(243.756, 289.14, 16.66,  1.500000)

  pt3dadd(242.292, 292.8, 17.15,  1.500000)

}

filament_999[795] {

  pt3dclear()

  pt3dadd(242.292, 292.8, 17.15,  1.500000)

  pt3dadd(241.56, 296.46, 18.62,  1.500000)

}

filament_999[796] {

  pt3dclear()

  pt3dadd(241.56, 296.46, 18.62,  1.500000)

  pt3dadd(238.632, 298.656, 23.03,  1.500000)

}

filament_999[797] {

  pt3dclear()

  pt3dadd(241.56, 296.46, 18.62,  1.500000)

  pt3dadd(238.632, 297.924, 19.11,  1.500000)

}

filament_999[798] {

  pt3dclear()

  pt3dadd(238.632, 297.924, 19.11,  1.500000)

  pt3dadd(235.704, 297.192, 19.6,  1.500000)

}

filament_999[799] {

  pt3dclear()

  pt3dadd(235.704, 297.192, 19.6,  1.500000)

  pt3dadd(232.77599999999998, 296.46, 20.09,  1.500000)

}

filament_999[800] {

  pt3dclear()

  pt3dadd(232.77599999999998, 296.46, 20.09,  1.500000)

  pt3dadd(229.84799999999998, 297.192, 19.6,  1.500000)

}

filament_999[801] {

  pt3dclear()

  pt3dadd(229.84799999999998, 297.192, 19.6,  1.500000)

  pt3dadd(229.11599999999999, 300.12, 19.6,  1.500000)

}

filament_999[802] {

  pt3dclear()

  pt3dadd(229.11599999999999, 300.12, 19.6,  1.500000)

  pt3dadd(227.652, 303.048, 19.6,  1.500000)

}

filament_999[803] {

  pt3dclear()

  pt3dadd(227.652, 303.048, 19.6,  1.500000)

  pt3dadd(224.724, 304.512, 20.09,  1.500000)

}

filament_999[804] {

  pt3dclear()

  pt3dadd(224.724, 304.512, 20.09,  1.500000)

  pt3dadd(223.26, 307.44, 20.58,  1.500000)

}

filament_999[805] {

  pt3dclear()

  pt3dadd(223.26, 307.44, 20.58,  1.500000)

  pt3dadd(223.26, 311.09999999999997, 20.58,  1.500000)

}

filament_999[806] {

  pt3dclear()

  pt3dadd(223.26, 311.09999999999997, 20.58,  1.500000)

  pt3dadd(222.528, 314.028, 21.07,  1.500000)

}

filament_999[807] {

  pt3dclear()

  pt3dadd(222.528, 314.028, 21.07,  1.500000)

  pt3dadd(221.796, 317.688, 22.54,  1.500000)

}

filament_999[808] {

  pt3dclear()

  pt3dadd(221.796, 317.688, 22.54,  1.500000)

  pt3dadd(219.6, 320.616, 23.52,  1.500000)

}

filament_999[809] {

  pt3dclear()

  pt3dadd(219.6, 320.616, 23.52,  1.500000)

  pt3dadd(217.404, 322.08, 25.97,  1.500000)

}

filament_999[810] {

  pt3dclear()

  pt3dadd(238.632, 298.656, 23.03,  1.500000)

  pt3dadd(235.704, 301.584, 23.52,  1.500000)

}

filament_999[811] {

  pt3dclear()

  pt3dadd(235.704, 301.584, 23.52,  1.500000)

  pt3dadd(232.77599999999998, 303.78, 24.5,  1.500000)

}

filament_999[812] {

  pt3dclear()

  pt3dadd(232.77599999999998, 303.78, 24.5,  1.500000)

  pt3dadd(230.57999999999998, 306.70799999999997, 25.97,  1.500000)

}

filament_999[813] {

  pt3dclear()

  pt3dadd(230.57999999999998, 306.70799999999997, 25.97,  1.500000)

  pt3dadd(228.384, 309.63599999999997, 27.439999999999998,  1.500000)

}

filament_999[814] {

  pt3dclear()

  pt3dadd(228.384, 309.63599999999997, 27.439999999999998,  1.500000)

  pt3dadd(226.92, 312.564, 28.419999999999998,  1.500000)

}

filament_999[815] {

  pt3dclear()

  pt3dadd(226.92, 312.564, 28.419999999999998,  1.500000)

  pt3dadd(226.188, 316.224, 29.4,  1.500000)

}

filament_999[816] {

  pt3dclear()

  pt3dadd(226.188, 316.224, 29.4,  1.500000)

  pt3dadd(225.456, 319.884, 31.36,  1.500000)

}

filament_999[817] {

  pt3dclear()

  pt3dadd(225.456, 319.884, 31.36,  1.500000)

  pt3dadd(223.26, 323.544, 32.339999999999996,  1.500000)

}

filament_999[818] {

  pt3dclear()

  pt3dadd(223.26, 323.544, 32.339999999999996,  1.500000)

  pt3dadd(221.796, 327.204, 33.81,  1.500000)

}

filament_999[819] {

  pt3dclear()

  pt3dadd(221.796, 327.204, 33.81,  1.500000)

  pt3dadd(220.332, 330.864, 34.3,  1.500000)

}

filament_999[820] {

  pt3dclear()

  pt3dadd(220.332, 330.864, 34.3,  1.500000)

  pt3dadd(219.6, 334.524, 35.28,  1.500000)

}

filament_999[821] {

  pt3dclear()

  pt3dadd(219.6, 334.524, 35.28,  1.500000)

  pt3dadd(219.6, 338.916, 36.26,  1.500000)

}

filament_999[822] {

  pt3dclear()

  pt3dadd(219.6, 338.916, 36.26,  1.500000)

  pt3dadd(220.332, 342.57599999999996, 36.26,  1.500000)

}

filament_999[823] {

  pt3dclear()

  pt3dadd(220.332, 342.57599999999996, 36.26,  1.500000)

  pt3dadd(220.332, 346.968, 36.26,  1.500000)

}

filament_999[824] {

  pt3dclear()

  pt3dadd(220.332, 346.968, 36.26,  1.500000)

  pt3dadd(220.332, 351.36, 37.24,  1.500000)

}

filament_999[825] {

  pt3dclear()

  pt3dadd(220.332, 351.36, 37.24,  1.500000)

  pt3dadd(221.064, 355.752, 37.24,  1.500000)

}

filament_999[826] {

  pt3dclear()

  pt3dadd(221.064, 355.752, 37.24,  1.500000)

  pt3dadd(222.528, 360.144, 38.22,  1.500000)

}

filament_999[827] {

  pt3dclear()

  pt3dadd(222.528, 360.144, 38.22,  1.500000)

  pt3dadd(224.724, 363.804, 39.69,  1.500000)

}

filament_999[828] {

  pt3dclear()

  pt3dadd(224.724, 363.804, 39.69,  1.500000)

  pt3dadd(227.652, 367.464, 39.69,  1.500000)

}

filament_999[829] {

  pt3dclear()

  pt3dadd(227.652, 367.464, 39.69,  1.500000)

  pt3dadd(230.57999999999998, 370.392, 39.69,  1.500000)

}

filament_999[830] {

  pt3dclear()

  pt3dadd(230.57999999999998, 370.392, 39.69,  1.500000)

  pt3dadd(234.24, 373.32, 40.18,  1.500000)

}

filament_999[831] {

  pt3dclear()

  pt3dadd(234.24, 373.32, 40.18,  1.500000)

  pt3dadd(238.632, 375.516, 40.18,  1.500000)

}

filament_999[832] {

  pt3dclear()

  pt3dadd(238.632, 375.516, 40.18,  1.500000)

  pt3dadd(243.024, 376.98, 40.67,  1.500000)

}

filament_999[833] {

  pt3dclear()

  pt3dadd(243.024, 376.98, 40.67,  1.500000)

  pt3dadd(246.684, 377.712, 42.14,  1.500000)

}

filament_999[834] {

  pt3dclear()

  pt3dadd(246.684, 377.712, 42.14,  1.500000)

  pt3dadd(249.612, 378.444, 42.14,  1.500000)

}

filament_999[835] {

  pt3dclear()

  pt3dadd(249.612, 378.444, 42.14,  1.500000)

  pt3dadd(249.612, 376.248, 42.14,  1.500000)

}

filament_999[836] {

  pt3dclear()

  pt3dadd(249.612, 378.444, 42.14,  1.500000)

  pt3dadd(252.54, 380.64, 43.12,  1.500000)

}

filament_999[837] {

  pt3dclear()

  pt3dadd(252.54, 380.64, 43.12,  1.500000)

  pt3dadd(256.2, 382.104, 43.12,  1.500000)

}

filament_999[838] {

  pt3dclear()

  pt3dadd(256.2, 382.104, 43.12,  1.500000)

  pt3dadd(259.86, 383.568, 43.12,  1.500000)

}

filament_999[839] {

  pt3dclear()

  pt3dadd(259.86, 383.568, 43.12,  1.500000)

  pt3dadd(262.056, 385.764, 43.12,  1.500000)

}

filament_999[840] {

  pt3dclear()

  pt3dadd(262.056, 385.764, 43.12,  1.500000)

  pt3dadd(260.592, 388.692, 43.12,  1.500000)

}

filament_999[841] {

  pt3dclear()

  pt3dadd(260.592, 388.692, 43.12,  1.500000)

  pt3dadd(260.592, 392.352, 42.14,  1.500000)

}

filament_999[842] {

  pt3dclear()

  pt3dadd(260.592, 392.352, 42.14,  1.500000)

  pt3dadd(262.788, 394.548, 42.14,  1.500000)

}

filament_999[843] {

  pt3dclear()

  pt3dadd(262.788, 394.548, 42.14,  1.500000)

  pt3dadd(264.984, 397.476, 41.65,  1.500000)

}

filament_999[844] {

  pt3dclear()

  pt3dadd(264.984, 397.476, 41.65,  1.500000)

  pt3dadd(266.448, 401.13599999999997, 41.16,  1.500000)

}

filament_999[845] {

  pt3dclear()

  pt3dadd(266.448, 401.13599999999997, 41.16,  1.500000)

  pt3dadd(267.18, 404.796, 41.16,  1.500000)

}

filament_999[846] {

  pt3dclear()

  pt3dadd(267.18, 404.796, 41.16,  1.500000)

  pt3dadd(267.912, 408.456, 40.18,  1.500000)

}

filament_999[847] {

  pt3dclear()

  pt3dadd(267.912, 408.456, 40.18,  1.500000)

  pt3dadd(264.984, 409.92, 39.69,  1.500000)

}

filament_999[848] {

  pt3dclear()

  pt3dadd(264.984, 409.92, 39.69,  1.500000)

  pt3dadd(262.056, 411.384, 38.71,  1.500000)

}

filament_999[849] {

  pt3dclear()

  pt3dadd(262.056, 411.384, 38.71,  1.500000)

  pt3dadd(261.324, 414.312, 39.69,  1.500000)

}

filament_999[850] {

  pt3dclear()

  pt3dadd(261.324, 414.312, 39.69,  1.500000)

  pt3dadd(265.716, 414.312, 40.67,  1.500000)

}

filament_999[851] {

  pt3dclear()

  pt3dadd(261.324, 414.312, 39.69,  1.500000)

  pt3dadd(262.788, 417.24, 39.69,  1.500000)

}

filament_999[852] {

  pt3dclear()

  pt3dadd(262.788, 417.24, 39.69,  1.500000)

  pt3dadd(265.716, 419.436, 40.18,  1.500000)

}

filament_999[853] {

  pt3dclear()

  pt3dadd(265.716, 419.436, 40.18,  1.500000)

  pt3dadd(267.912, 421.632, 40.18,  1.500000)

}

filament_999[854] {

  pt3dclear()

  pt3dadd(267.912, 421.632, 40.18,  1.500000)

  pt3dadd(266.448, 424.56, 40.18,  1.500000)

}

filament_999[855] {

  pt3dclear()

  pt3dadd(266.448, 424.56, 40.18,  1.500000)

  pt3dadd(264.252, 426.756, 40.67,  1.500000)

}

filament_999[856] {

  pt3dclear()

  pt3dadd(264.252, 426.756, 40.67,  1.500000)

  pt3dadd(262.056, 426.756, 43.61,  1.500000)

}

filament_999[857] {

  pt3dclear()

  pt3dadd(264.252, 426.756, 40.67,  1.500000)

  pt3dadd(263.52, 429.68399999999997, 40.67,  1.500000)

}

filament_999[858] {

  pt3dclear()

  pt3dadd(263.52, 429.68399999999997, 40.67,  1.500000)

  pt3dadd(264.252, 433.344, 40.18,  1.500000)

}

filament_999[859] {

  pt3dclear()

  pt3dadd(264.252, 433.344, 40.18,  1.500000)

  pt3dadd(267.18, 435.53999999999996, 39.69,  1.500000)

}

filament_999[860] {

  pt3dclear()

  pt3dadd(267.18, 435.53999999999996, 39.69,  1.500000)

  pt3dadd(270.108, 436.272, 39.69,  1.500000)

}

filament_999[861] {

  pt3dclear()

  pt3dadd(270.108, 436.272, 39.69,  1.500000)

  pt3dadd(273.036, 438.468, 39.69,  1.500000)

}

filament_999[862] {

  pt3dclear()

  pt3dadd(273.036, 438.468, 39.69,  1.500000)

  pt3dadd(275.964, 439.932, 39.2,  1.500000)

}

filament_999[863] {

  pt3dclear()

  pt3dadd(275.964, 439.932, 39.2,  1.500000)

  pt3dadd(278.892, 441.396, 38.22,  1.500000)

}

filament_999[864] {

  pt3dclear()

  pt3dadd(278.892, 441.396, 38.22,  1.500000)

  pt3dadd(281.82, 441.396, 37.73,  1.500000)

}

filament_999[865] {

  pt3dclear()

  pt3dadd(281.82, 441.396, 37.73,  1.500000)

  pt3dadd(284.748, 441.396, 36.75,  1.500000)

}

filament_999[866] {

  pt3dclear()

  pt3dadd(284.748, 441.396, 36.75,  1.500000)

  pt3dadd(287.676, 444.324, 37.73,  1.500000)

}

filament_999[867] {

  pt3dclear()

  pt3dadd(284.748, 441.396, 36.75,  1.500000)

  pt3dadd(286.944, 439.932, 35.769999999999996,  1.500000)

}

filament_999[868] {

  pt3dclear()

  pt3dadd(286.944, 439.932, 35.769999999999996,  1.500000)

  pt3dadd(289.872, 438.468, 35.28,  1.500000)

}

filament_999[869] {

  pt3dclear()

  pt3dadd(289.872, 438.468, 35.28,  1.500000)

  pt3dadd(292.8, 437.736, 33.81,  1.500000)

}

filament_999[870] {

  pt3dclear()

  pt3dadd(292.8, 437.736, 33.81,  1.500000)

  pt3dadd(292.8, 435.53999999999996, 33.81,  1.500000)

}

filament_999[871] {

  pt3dclear()

  pt3dadd(292.8, 437.736, 33.81,  1.500000)

  pt3dadd(297.192, 437.736, 33.81,  1.500000)

}

filament_999[872] {

  pt3dclear()

  pt3dadd(297.192, 437.736, 33.81,  1.500000)

  pt3dadd(302.316, 437.736, 33.81,  1.500000)

}

filament_999[873] {

  pt3dclear()

  pt3dadd(302.316, 437.736, 33.81,  1.500000)

  pt3dadd(306.70799999999997, 437.00399999999996, 32.83,  1.500000)

}

filament_999[874] {

  pt3dclear()

  pt3dadd(306.70799999999997, 437.00399999999996, 32.83,  1.500000)

  pt3dadd(313.296, 437.00399999999996, 32.83,  1.500000)

}

filament_999[875] {

  pt3dclear()

  pt3dadd(287.676, 444.324, 37.73,  1.500000)

  pt3dadd(290.604, 447.252, 36.75,  1.500000)

}

filament_999[876] {

  pt3dclear()

  pt3dadd(290.604, 447.252, 36.75,  1.500000)

  pt3dadd(293.532, 449.448, 36.75,  1.500000)

}

filament_999[877] {

  pt3dclear()

  pt3dadd(293.532, 449.448, 36.75,  1.500000)

  pt3dadd(295.728, 451.644, 36.75,  1.500000)

}

filament_999[878] {

  pt3dclear()

  pt3dadd(295.728, 451.644, 36.75,  1.500000)

  pt3dadd(299.388, 453.108, 37.24,  1.500000)

}

filament_999[879] {

  pt3dclear()

  pt3dadd(299.388, 453.108, 37.24,  1.500000)

  pt3dadd(302.316, 453.84, 37.24,  1.500000)

}

filament_999[880] {

  pt3dclear()

  pt3dadd(302.316, 453.84, 37.24,  1.500000)

  pt3dadd(305.976, 455.304, 37.24,  1.500000)

}

filament_999[881] {

  pt3dclear()

  pt3dadd(249.612, 376.248, 42.14,  1.500000)

  pt3dadd(251.808, 374.05199999999996, 42.14,  1.500000)

}

filament_999[882] {

  pt3dclear()

  pt3dadd(251.808, 374.05199999999996, 42.14,  1.500000)

  pt3dadd(251.808, 371.12399999999997, 43.12,  1.500000)

}

filament_999[883] {

  pt3dclear()

  pt3dadd(251.808, 371.12399999999997, 43.12,  1.500000)

  pt3dadd(250.344, 367.464, 43.12,  1.500000)

}

filament_999[884] {

  pt3dclear()

  pt3dadd(250.344, 367.464, 43.12,  1.500000)

  pt3dadd(248.148, 365.268, 42.14,  1.500000)

}

filament_999[885] {

  pt3dclear()

  pt3dadd(248.148, 365.268, 42.14,  1.500000)

  pt3dadd(244.488, 364.536, 41.65,  1.500000)

}

filament_999[886] {

  pt3dclear()

  pt3dadd(244.488, 364.536, 41.65,  1.500000)

  pt3dadd(242.292, 363.804, 40.18,  1.500000)

}

filament_999[887] {

  pt3dclear()

  pt3dadd(242.292, 363.804, 40.18,  1.500000)

  pt3dadd(240.096, 362.34, 40.18,  1.500000)

}

filament_999[888] {

  pt3dclear()

  pt3dadd(240.096, 362.34, 40.18,  1.500000)

  pt3dadd(237.9, 362.34, 39.69,  1.500000)

}

filament_999[889] {

  pt3dclear()

  pt3dadd(323.544, 319.884, 18.13,  1.500000)

  pt3dadd(323.544, 315.492, 19.6,  1.500000)

}

filament_999[890] {

  pt3dclear()

  pt3dadd(323.544, 319.884, 18.13,  1.500000)

  pt3dadd(319.152, 318.42, 18.62,  1.500000)

}

filament_999[891] {

  pt3dclear()

  pt3dadd(319.152, 318.42, 18.62,  1.500000)

  pt3dadd(314.76, 316.956, 18.62,  1.500000)

}

filament_999[892] {

  pt3dclear()

  pt3dadd(314.76, 316.956, 18.62,  1.500000)

  pt3dadd(310.368, 316.956, 19.6,  1.500000)

}

filament_999[893] {

  pt3dclear()

  pt3dadd(310.368, 316.956, 19.6,  1.500000)

  pt3dadd(305.24399999999997, 316.224, 20.09,  1.500000)

}

filament_999[894] {

  pt3dclear()

  pt3dadd(305.24399999999997, 316.224, 20.09,  1.500000)

  pt3dadd(301.584, 316.224, 20.09,  1.500000)

}

filament_999[895] {

  pt3dclear()

  pt3dadd(301.584, 316.224, 20.09,  1.500000)

  pt3dadd(297.924, 314.76, 20.58,  1.500000)

}

filament_999[896] {

  pt3dclear()

  pt3dadd(297.924, 314.76, 20.58,  1.500000)

  pt3dadd(294.264, 313.296, 20.58,  1.500000)

}

filament_999[897] {

  pt3dclear()

  pt3dadd(294.264, 313.296, 20.58,  1.500000)

  pt3dadd(291.336, 311.832, 20.58,  1.500000)

}

filament_999[898] {

  pt3dclear()

  pt3dadd(291.336, 311.832, 20.58,  1.500000)

  pt3dadd(288.408, 309.63599999999997, 20.58,  1.500000)

}

filament_999[899] {

  pt3dclear()

  pt3dadd(288.408, 309.63599999999997, 20.58,  1.500000)

  pt3dadd(285.48, 308.17199999999997, 20.09,  1.500000)

}

filament_999[900] {

  pt3dclear()

  pt3dadd(285.48, 308.17199999999997, 20.09,  1.500000)

  pt3dadd(282.552, 307.44, 20.09,  1.500000)

}

filament_999[901] {

  pt3dclear()

  pt3dadd(282.552, 307.44, 20.09,  1.500000)

  pt3dadd(279.62399999999997, 305.976, 19.6,  1.500000)

}

filament_999[902] {

  pt3dclear()

  pt3dadd(279.62399999999997, 305.976, 19.6,  1.500000)

  pt3dadd(277.428, 303.78, 19.6,  1.500000)

}

filament_999[903] {

  pt3dclear()

  pt3dadd(277.428, 303.78, 19.6,  1.500000)

  pt3dadd(278.15999999999997, 300.12, 19.11,  1.500000)

}

filament_999[904] {

  pt3dclear()

  pt3dadd(277.428, 303.78, 19.6,  1.500000)

  pt3dadd(273.768, 303.78, 19.6,  1.500000)

}

filament_999[905] {

  pt3dclear()

  pt3dadd(273.768, 303.78, 19.6,  1.500000)

  pt3dadd(270.84, 303.048, 19.11,  1.500000)

}

filament_999[906] {

  pt3dclear()

  pt3dadd(270.84, 303.048, 19.11,  1.500000)

  pt3dadd(267.912, 303.78, 19.11,  1.500000)

}

filament_999[907] {

  pt3dclear()

  pt3dadd(267.912, 303.78, 19.11,  1.500000)

  pt3dadd(267.18, 306.70799999999997, 22.05,  1.500000)

}

filament_999[908] {

  pt3dclear()

  pt3dadd(278.15999999999997, 300.12, 19.11,  1.500000)

  pt3dadd(279.62399999999997, 296.46, 18.13,  1.500000)

}

filament_999[909] {

  pt3dclear()

  pt3dadd(279.62399999999997, 296.46, 18.13,  1.500000)

  pt3dadd(281.82, 294.264, 17.64,  1.500000)

}

filament_999[910] {

  pt3dclear()

  pt3dadd(281.82, 294.264, 17.64,  1.500000)

  pt3dadd(285.48, 294.996, 18.13,  1.500000)

}

filament_999[911] {

  pt3dclear()

  pt3dadd(281.82, 294.264, 17.64,  1.500000)

  pt3dadd(279.62399999999997, 294.264, 15.19,  1.500000)

}

filament_999[912] {

  pt3dclear()

  pt3dadd(279.62399999999997, 294.264, 15.19,  1.500000)

  pt3dadd(278.15999999999997, 292.068, 13.719999999999999,  1.500000)

}

filament_999[913] {

  pt3dclear()

  pt3dadd(278.15999999999997, 292.068, 13.719999999999999,  1.500000)

  pt3dadd(277.428, 289.872, 13.719999999999999,  1.500000)

}

filament_999[914] {

  pt3dclear()

  pt3dadd(277.428, 289.872, 13.719999999999999,  1.500000)

  pt3dadd(274.5, 290.604, 15.68,  1.500000)

}

filament_999[915] {

  pt3dclear()

  pt3dadd(277.428, 289.872, 13.719999999999999,  1.500000)

  pt3dadd(275.23199999999997, 287.676, 13.23,  1.500000)

}

filament_999[916] {

  pt3dclear()

  pt3dadd(275.23199999999997, 287.676, 13.23,  1.500000)

  pt3dadd(275.23199999999997, 284.016, 13.23,  1.500000)

}

filament_999[917] {

  pt3dclear()

  pt3dadd(275.23199999999997, 284.016, 13.23,  1.500000)

  pt3dadd(276.69599999999997, 281.82, 11.27,  1.500000)

}

filament_999[918] {

  pt3dclear()

  pt3dadd(276.69599999999997, 281.82, 11.27,  1.500000)

  pt3dadd(278.892, 278.892, 10.78,  1.500000)

}

filament_999[919] {

  pt3dclear()

  pt3dadd(406.26, 361.608, 27.439999999999998,  1.500000)

  pt3dadd(410.652, 364.536, 28.91,  1.500000)

}

filament_999[920] {

  pt3dclear()

  pt3dadd(406.26, 361.608, 27.439999999999998,  1.500000)

  pt3dadd(405.52799999999996, 356.484, 24.99,  1.500000)

}

filament_999[921] {

  pt3dclear()

  pt3dadd(405.52799999999996, 356.484, 24.99,  1.500000)

  pt3dadd(408.456, 352.092, 24.009999999999998,  1.500000)

}

filament_999[922] {

  pt3dclear()

  pt3dadd(408.456, 352.092, 24.009999999999998,  1.500000)

  pt3dadd(412.116, 353.556, 24.5,  1.500000)

}

filament_999[923] {

  pt3dclear()

  pt3dadd(408.456, 352.092, 24.009999999999998,  1.500000)

  pt3dadd(410.652, 346.968, 22.54,  1.500000)

}

filament_999[924] {

  pt3dclear()

  pt3dadd(410.652, 346.968, 22.54,  1.500000)

  pt3dadd(415.044, 342.57599999999996, 20.58,  1.500000)

}

filament_999[925] {

  pt3dclear()

  pt3dadd(415.044, 342.57599999999996, 20.58,  1.500000)

  pt3dadd(419.436, 337.452, 20.58,  1.500000)

}

filament_999[926] {

  pt3dclear()

  pt3dadd(419.436, 337.452, 20.58,  1.500000)

  pt3dadd(423.096, 331.596, 20.58,  1.500000)

}

filament_999[927] {

  pt3dclear()

  pt3dadd(423.096, 331.596, 20.58,  1.500000)

  pt3dadd(426.024, 325.008, 21.07,  1.500000)

}

filament_999[928] {

  pt3dclear()

  pt3dadd(426.024, 325.008, 21.07,  1.500000)

  pt3dadd(428.21999999999997, 319.152, 21.56,  1.500000)

}

filament_999[929] {

  pt3dclear()

  pt3dadd(428.21999999999997, 319.152, 21.56,  1.500000)

  pt3dadd(430.416, 322.812, 23.03,  1.500000)

}

filament_999[930] {

  pt3dclear()

  pt3dadd(428.21999999999997, 319.152, 21.56,  1.500000)

  pt3dadd(428.952, 313.296, 22.54,  1.500000)

}

filament_999[931] {

  pt3dclear()

  pt3dadd(428.952, 313.296, 22.54,  1.500000)

  pt3dadd(428.21999999999997, 306.70799999999997, 23.03,  1.500000)

}

filament_999[932] {

  pt3dclear()

  pt3dadd(428.21999999999997, 306.70799999999997, 23.03,  1.500000)

  pt3dadd(425.292, 301.584, 24.009999999999998,  1.500000)

}

filament_999[933] {

  pt3dclear()

  pt3dadd(425.292, 301.584, 24.009999999999998,  1.500000)

  pt3dadd(421.632, 297.924, 24.5,  1.500000)

}

filament_999[934] {

  pt3dclear()

  pt3dadd(421.632, 297.924, 24.5,  1.500000)

  pt3dadd(417.24, 294.996, 24.5,  1.500000)

}

filament_999[935] {

  pt3dclear()

  pt3dadd(417.24, 294.996, 24.5,  1.500000)

  pt3dadd(424.56, 300.12, 27.93,  1.500000)

}

filament_999[936] {

  pt3dclear()

  pt3dadd(417.24, 294.996, 24.5,  1.500000)

  pt3dadd(412.116, 294.996, 24.5,  1.500000)

}

filament_999[937] {

  pt3dclear()

  pt3dadd(412.116, 294.996, 24.5,  1.500000)

  pt3dadd(406.992, 294.996, 24.5,  1.500000)

}

filament_999[938] {

  pt3dclear()

  pt3dadd(406.992, 294.996, 24.5,  1.500000)

  pt3dadd(402.59999999999997, 294.264, 25.48,  1.500000)

}

filament_999[939] {

  pt3dclear()

  pt3dadd(402.59999999999997, 294.264, 25.48,  1.500000)

  pt3dadd(396.74399999999997, 293.532, 26.46,  1.500000)

}

filament_999[940] {

  pt3dclear()

  pt3dadd(396.74399999999997, 293.532, 26.46,  1.500000)

  pt3dadd(390.888, 292.068, 26.46,  1.500000)

}

filament_999[941] {

  pt3dclear()

  pt3dadd(390.888, 292.068, 26.46,  1.500000)

  pt3dadd(385.764, 289.872, 27.439999999999998,  1.500000)

}

filament_999[942] {

  pt3dclear()

  pt3dadd(385.764, 289.872, 27.439999999999998,  1.500000)

  pt3dadd(380.64, 292.8, 31.36,  1.500000)

}

filament_999[943] {

  pt3dclear()

  pt3dadd(385.764, 289.872, 27.439999999999998,  1.500000)

  pt3dadd(380.64, 287.676, 28.419999999999998,  1.500000)

}

filament_999[944] {

  pt3dclear()

  pt3dadd(380.64, 287.676, 28.419999999999998,  1.500000)

  pt3dadd(378.444, 286.212, 27.439999999999998,  1.500000)

}

filament_999[945] {

  pt3dclear()

  pt3dadd(378.444, 286.212, 27.439999999999998,  1.500000)

  pt3dadd(376.98, 283.284, 26.95,  1.500000)

}

filament_999[946] {

  pt3dclear()

  pt3dadd(378.444, 286.212, 27.439999999999998,  1.500000)

  pt3dadd(376.98, 288.408, 28.419999999999998,  1.500000)

}

filament_999[947] {

  pt3dclear()

  pt3dadd(376.98, 288.408, 28.419999999999998,  1.500000)

  pt3dadd(373.32, 290.604, 28.419999999999998,  1.500000)

}

filament_999[948] {

  pt3dclear()

  pt3dadd(373.32, 290.604, 28.419999999999998,  1.500000)

  pt3dadd(369.65999999999997, 290.604, 28.419999999999998,  1.500000)

}

filament_999[949] {

  pt3dclear()

  pt3dadd(369.65999999999997, 290.604, 28.419999999999998,  1.500000)

  pt3dadd(366.0, 289.14, 28.419999999999998,  1.500000)

}

filament_999[950] {

  pt3dclear()

  pt3dadd(366.0, 289.14, 28.419999999999998,  1.500000)

  pt3dadd(363.072, 290.604, 29.4,  1.500000)

}

filament_999[951] {

  pt3dclear()

  pt3dadd(363.072, 290.604, 29.4,  1.500000)

  pt3dadd(360.144, 292.068, 30.87,  1.500000)

}

filament_999[952] {

  pt3dclear()

  pt3dadd(360.144, 292.068, 30.87,  1.500000)

  pt3dadd(356.484, 292.068, 31.849999999999998,  1.500000)

}

filament_999[953] {

  pt3dclear()

  pt3dadd(356.484, 292.068, 31.849999999999998,  1.500000)

  pt3dadd(353.556, 292.068, 31.849999999999998,  1.500000)

}

filament_999[954] {

  pt3dclear()

  pt3dadd(353.556, 292.068, 31.849999999999998,  1.500000)

  pt3dadd(349.896, 292.8, 32.83,  1.500000)

}

filament_999[955] {

  pt3dclear()

  pt3dadd(349.896, 292.8, 32.83,  1.500000)

  pt3dadd(343.308, 293.532, 32.83,  1.500000)

}

filament_999[956] {

  pt3dclear()

  pt3dadd(343.308, 293.532, 32.83,  1.500000)

  pt3dadd(340.38, 292.068, 31.36,  1.500000)

}

filament_999[957] {

  pt3dclear()

  pt3dadd(340.38, 292.068, 31.36,  1.500000)

  pt3dadd(337.452, 289.872, 30.38,  1.500000)

}

filament_999[958] {

  pt3dclear()

  pt3dadd(337.452, 289.872, 30.38,  1.500000)

  pt3dadd(335.256, 287.676, 30.38,  1.500000)

}

filament_999[959] {

  pt3dclear()

  pt3dadd(335.256, 287.676, 30.38,  1.500000)

  pt3dadd(332.328, 285.48, 30.38,  1.500000)

}

filament_999[960] {

  pt3dclear()

  pt3dadd(332.328, 285.48, 30.38,  1.500000)

  pt3dadd(332.328, 282.552, 30.38,  1.500000)

}

filament_999[961] {

  pt3dclear()

  pt3dadd(332.328, 282.552, 30.38,  1.500000)

  pt3dadd(330.132, 277.428, 30.38,  1.500000)

}

filament_999[962] {

  pt3dclear()

  pt3dadd(330.132, 277.428, 30.38,  1.500000)

  pt3dadd(326.472, 277.428, 30.38,  1.500000)

}

filament_999[963] {

  pt3dclear()

  pt3dadd(326.472, 277.428, 30.38,  1.500000)

  pt3dadd(322.08, 278.15999999999997, 30.38,  1.500000)

}

filament_999[964] {

  pt3dclear()

  pt3dadd(380.64, 292.8, 31.36,  1.500000)

  pt3dadd(378.444, 295.728, 32.83,  1.500000)

}

filament_999[965] {

  pt3dclear()

  pt3dadd(378.444, 295.728, 32.83,  1.500000)

  pt3dadd(376.248, 297.924, 36.75,  1.500000)

}

filament_999[966] {

  pt3dclear()

  pt3dadd(376.248, 297.924, 36.75,  1.500000)

  pt3dadd(374.05199999999996, 302.316, 41.65,  1.500000)

}

filament_999[967] {

  pt3dclear()

  pt3dadd(374.05199999999996, 302.316, 41.65,  1.500000)

  pt3dadd(371.856, 307.44, 43.61,  1.500000)

}

filament_999[968] {

  pt3dclear()

  pt3dadd(371.856, 307.44, 43.61,  1.500000)

  pt3dadd(371.12399999999997, 313.296, 44.1,  1.500000)

}

filament_999[969] {

  pt3dclear()

  pt3dadd(371.12399999999997, 313.296, 44.1,  1.500000)

  pt3dadd(367.464, 318.42, 45.57,  1.500000)

}

filament_999[970] {

  pt3dclear()

  pt3dadd(371.12399999999997, 313.296, 44.1,  1.500000)

  pt3dadd(370.392, 318.42, 45.08,  1.500000)

}

filament_999[971] {

  pt3dclear()

  pt3dadd(371.12399999999997, 313.296, 44.1,  1.500000)

  pt3dadd(368.19599999999997, 308.17199999999997, 44.1,  1.500000)

}

filament_999[972] {

  pt3dclear()

  pt3dadd(370.392, 318.42, 45.08,  1.500000)

  pt3dadd(369.65999999999997, 323.544, 46.55,  1.500000)

}

filament_999[973] {

  pt3dclear()

  pt3dadd(369.65999999999997, 323.544, 46.55,  1.500000)

  pt3dadd(371.856, 326.472, 46.06,  1.500000)

}

filament_999[974] {

  pt3dclear()

  pt3dadd(369.65999999999997, 323.544, 46.55,  1.500000)

  pt3dadd(363.804, 327.936, 47.04,  1.500000)

}

filament_999[975] {

  pt3dclear()

  pt3dadd(363.804, 327.936, 47.04,  1.500000)

  pt3dadd(361.608, 332.328, 46.06,  1.500000)

}

filament_999[976] {

  pt3dclear()

  pt3dadd(361.608, 332.328, 46.06,  1.500000)

  pt3dadd(356.484, 336.71999999999997, 46.55,  1.500000)

}

filament_999[977] {

  pt3dclear()

  pt3dadd(356.484, 336.71999999999997, 46.55,  1.500000)

  pt3dadd(352.824, 338.18399999999997, 49.98,  1.500000)

}

filament_999[978] {

  pt3dclear()

  pt3dadd(352.824, 338.18399999999997, 49.98,  1.500000)

  pt3dadd(347.7, 339.64799999999997, 50.47,  1.500000)

}

filament_999[979] {

  pt3dclear()

  pt3dadd(347.7, 339.64799999999997, 50.47,  1.500000)

  pt3dadd(342.57599999999996, 338.916, 50.47,  1.500000)

}

filament_999[980] {

  pt3dclear()

  pt3dadd(342.57599999999996, 338.916, 50.47,  1.500000)

  pt3dadd(338.916, 335.256, 50.47,  1.500000)

}

filament_999[981] {

  pt3dclear()

  pt3dadd(338.916, 335.256, 50.47,  1.500000)

  pt3dadd(335.256, 330.864, 50.47,  1.500000)

}

filament_999[982] {

  pt3dclear()

  pt3dadd(335.256, 330.864, 50.47,  1.500000)

  pt3dadd(333.06, 326.472, 50.47,  1.500000)

}

filament_999[983] {

  pt3dclear()

  pt3dadd(333.06, 326.472, 50.47,  1.500000)

  pt3dadd(330.132, 324.276, 49.49,  1.500000)

}

filament_999[984] {

  pt3dclear()

  pt3dadd(330.132, 324.276, 49.49,  1.500000)

  pt3dadd(327.204, 324.276, 49.98,  1.500000)

}

filament_999[985] {

  pt3dclear()

  pt3dadd(371.856, 326.472, 46.06,  1.500000)

  pt3dadd(374.05199999999996, 330.132, 46.55,  1.500000)

}

filament_999[986] {

  pt3dclear()

  pt3dadd(374.05199999999996, 330.132, 46.55,  1.500000)

  pt3dadd(376.248, 333.06, 46.55,  1.500000)

}

filament_999[987] {

  pt3dclear()

  pt3dadd(376.248, 333.06, 46.55,  1.500000)

  pt3dadd(379.908, 335.256, 46.55,  1.500000)

}

filament_999[988] {

  pt3dclear()

  pt3dadd(379.908, 335.256, 46.55,  1.500000)

  pt3dadd(382.836, 338.18399999999997, 46.55,  1.500000)

}

filament_999[989] {

  pt3dclear()

  pt3dadd(382.836, 338.18399999999997, 46.55,  1.500000)

  pt3dadd(385.764, 341.844, 46.55,  1.500000)

}

filament_999[990] {

  pt3dclear()

  pt3dadd(385.764, 341.844, 46.55,  1.500000)

  pt3dadd(390.156, 342.57599999999996, 47.53,  1.500000)

}

filament_999[991] {

  pt3dclear()

  pt3dadd(390.156, 342.57599999999996, 47.53,  1.500000)

  pt3dadd(394.548, 342.57599999999996, 47.53,  1.500000)

}

filament_999[992] {

  pt3dclear()

  pt3dadd(394.548, 342.57599999999996, 47.53,  1.500000)

  pt3dadd(398.94, 344.04, 47.53,  1.500000)

}

filament_999[993] {

  pt3dclear()

  pt3dadd(398.94, 344.04, 47.53,  1.500000)

  pt3dadd(402.59999999999997, 345.504, 47.53,  1.500000)

}

filament_999[994] {

  pt3dclear()

  pt3dadd(402.59999999999997, 345.504, 47.53,  1.500000)

  pt3dadd(406.26, 347.7, 47.53,  1.500000)

}

filament_999[995] {

  pt3dclear()

  pt3dadd(406.26, 347.7, 47.53,  1.500000)

  pt3dadd(408.456, 350.628, 48.019999999999996,  1.500000)

}

filament_999[996] {

  pt3dclear()

  pt3dadd(408.456, 350.628, 48.019999999999996,  1.500000)

  pt3dadd(411.384, 354.288, 48.019999999999996,  1.500000)

}

filament_999[997] {

  pt3dclear()

  pt3dadd(411.384, 354.288, 48.019999999999996,  1.500000)

  pt3dadd(413.58, 357.948, 48.019999999999996,  1.500000)

}

filament_999[998] {

  pt3dclear()

  pt3dadd(413.58, 357.948, 48.019999999999996,  1.500000)

  pt3dadd(415.776, 361.608, 48.51,  1.500000)

}

filament_999[999] {

  pt3dclear()

  pt3dadd(415.776, 361.608, 48.51,  1.500000)

  pt3dadd(417.24, 365.268, 49.0,  1.500000)

}

filament_999[1000] {

  pt3dclear()

  pt3dadd(417.24, 365.268, 49.0,  1.500000)

  pt3dadd(415.776, 368.928, 49.0,  1.500000)

}

filament_999[1001] {

  pt3dclear()

  pt3dadd(415.776, 368.928, 49.0,  1.500000)

  pt3dadd(413.58, 372.58799999999997, 49.0,  1.500000)

}

filament_999[1002] {

  pt3dclear()

  pt3dadd(413.58, 372.58799999999997, 49.0,  1.500000)

  pt3dadd(417.972, 376.98, 48.51,  1.500000)

}

filament_999[1003] {

  pt3dclear()

  pt3dadd(413.58, 372.58799999999997, 49.0,  1.500000)

  pt3dadd(412.116, 376.248, 49.0,  1.500000)

}

filament_999[1004] {

  pt3dclear()

  pt3dadd(412.116, 376.248, 49.0,  1.500000)

  pt3dadd(410.652, 379.908, 49.49,  1.500000)

}

filament_999[1005] {

  pt3dclear()

  pt3dadd(410.652, 379.908, 49.49,  1.500000)

  pt3dadd(406.992, 381.372, 49.98,  1.500000)

}

filament_999[1006] {

  pt3dclear()

  pt3dadd(406.992, 381.372, 49.98,  1.500000)

  pt3dadd(404.06399999999996, 382.104, 50.47,  1.500000)

}

filament_999[1007] {

  pt3dclear()

  pt3dadd(404.06399999999996, 382.104, 50.47,  1.500000)

  pt3dadd(401.13599999999997, 381.372, 50.96,  1.500000)

}

filament_999[1008] {

  pt3dclear()

  pt3dadd(401.13599999999997, 381.372, 50.96,  1.500000)

  pt3dadd(397.476, 380.64, 50.96,  1.500000)

}

filament_999[1009] {

  pt3dclear()

  pt3dadd(397.476, 380.64, 50.96,  1.500000)

  pt3dadd(393.816, 379.908, 51.449999999999996,  1.500000)

}

filament_999[1010] {

  pt3dclear()

  pt3dadd(393.816, 379.908, 51.449999999999996,  1.500000)

  pt3dadd(390.156, 379.176, 51.449999999999996,  1.500000)

}

filament_999[1011] {

  pt3dclear()

  pt3dadd(390.156, 379.176, 51.449999999999996,  1.500000)

  pt3dadd(387.228, 379.176, 51.449999999999996,  1.500000)

}

filament_999[1012] {

  pt3dclear()

  pt3dadd(387.228, 379.176, 51.449999999999996,  1.500000)

  pt3dadd(383.568, 378.444, 53.41,  1.500000)

}

filament_999[1013] {

  pt3dclear()

  pt3dadd(383.568, 378.444, 53.41,  1.500000)

  pt3dadd(379.908, 378.444, 54.39,  1.500000)

}

filament_999[1014] {

  pt3dclear()

  pt3dadd(379.908, 378.444, 54.39,  1.500000)

  pt3dadd(376.248, 379.176, 55.37,  1.500000)

}

filament_999[1015] {

  pt3dclear()

  pt3dadd(376.248, 379.176, 55.37,  1.500000)

  pt3dadd(372.58799999999997, 378.444, 54.879999999999995,  1.500000)

}

filament_999[1016] {

  pt3dclear()

  pt3dadd(372.58799999999997, 378.444, 54.879999999999995,  1.500000)

  pt3dadd(368.19599999999997, 376.98, 54.879999999999995,  1.500000)

}

filament_999[1017] {

  pt3dclear()

  pt3dadd(368.19599999999997, 376.98, 54.879999999999995,  1.500000)

  pt3dadd(363.804, 375.516, 54.879999999999995,  1.500000)

}

filament_999[1018] {

  pt3dclear()

  pt3dadd(363.804, 375.516, 54.879999999999995,  1.500000)

  pt3dadd(360.144, 374.05199999999996, 54.879999999999995,  1.500000)

}

filament_999[1019] {

  pt3dclear()

  pt3dadd(360.144, 374.05199999999996, 54.879999999999995,  1.500000)

  pt3dadd(356.484, 373.32, 55.86,  1.500000)

}

filament_999[1020] {

  pt3dclear()

  pt3dadd(356.484, 373.32, 55.86,  1.500000)

  pt3dadd(352.824, 372.58799999999997, 57.33,  1.500000)

}

filament_999[1021] {

  pt3dclear()

  pt3dadd(352.824, 372.58799999999997, 57.33,  1.500000)

  pt3dadd(348.432, 373.32, 58.31,  1.500000)

}

filament_999[1022] {

  pt3dclear()

  pt3dadd(376.98, 283.284, 26.95,  1.500000)

  pt3dadd(374.784, 280.356, 26.46,  1.500000)

}

filament_999[1023] {

  pt3dclear()

  pt3dadd(374.784, 280.356, 26.46,  1.500000)

  pt3dadd(371.856, 278.892, 26.46,  1.500000)

}

filament_999[1024] {

  pt3dclear()

  pt3dadd(371.856, 278.892, 26.46,  1.500000)

  pt3dadd(370.392, 275.964, 26.46,  1.500000)

}

filament_999[1025] {

  pt3dclear()

  pt3dadd(370.392, 275.964, 26.46,  1.500000)

  pt3dadd(368.19599999999997, 273.036, 25.97,  1.500000)

}

filament_999[1026] {

  pt3dclear()

  pt3dadd(368.19599999999997, 273.036, 25.97,  1.500000)

  pt3dadd(366.0, 270.84, 25.97,  1.500000)

}

filament_999[1027] {

  pt3dclear()

  pt3dadd(366.0, 270.84, 25.97,  1.500000)

  pt3dadd(362.34, 269.376, 25.97,  1.500000)

}

filament_999[1028] {

  pt3dclear()

  pt3dadd(362.34, 269.376, 25.97,  1.500000)

  pt3dadd(358.68, 267.18, 24.5,  1.500000)

}

filament_999[1029] {

  pt3dclear()

  pt3dadd(358.68, 267.18, 24.5,  1.500000)

  pt3dadd(361.608, 265.716, 23.52,  1.500000)

}

filament_999[1030] {

  pt3dclear()

  pt3dadd(358.68, 267.18, 24.5,  1.500000)

  pt3dadd(355.02, 265.716, 24.5,  1.500000)

}

filament_999[1031] {

  pt3dclear()

  pt3dadd(355.02, 265.716, 24.5,  1.500000)

  pt3dadd(352.824, 263.52, 24.5,  1.500000)

}

filament_999[1032] {

  pt3dclear()

  pt3dadd(352.824, 263.52, 24.5,  1.500000)

  pt3dadd(351.36, 261.324, 24.5,  1.500000)

}

filament_999[1033] {

  pt3dclear()

  pt3dadd(351.36, 261.324, 24.5,  1.500000)

  pt3dadd(349.164, 259.128, 24.5,  1.500000)

}

filament_999[1034] {

  pt3dclear()

  pt3dadd(349.164, 259.128, 24.5,  1.500000)

  pt3dadd(346.236, 256.932, 24.5,  1.500000)

}

filament_999[1035] {

  pt3dclear()

  pt3dadd(346.236, 256.932, 24.5,  1.500000)

  pt3dadd(342.57599999999996, 255.468, 24.5,  1.500000)

}

filament_999[1036] {

  pt3dclear()

  pt3dadd(342.57599999999996, 255.468, 24.5,  1.500000)

  pt3dadd(338.916, 254.004, 24.5,  1.500000)

}

filament_999[1037] {

  pt3dclear()

  pt3dadd(338.916, 254.004, 24.5,  1.500000)

  pt3dadd(335.256, 252.54, 24.5,  1.500000)

}

filament_999[1038] {

  pt3dclear()

  pt3dadd(335.256, 252.54, 24.5,  1.500000)

  pt3dadd(333.06, 250.344, 24.5,  1.500000)

}

filament_999[1039] {

  pt3dclear()

  pt3dadd(333.06, 250.344, 24.5,  1.500000)

  pt3dadd(330.864, 247.416, 24.99,  1.500000)

}

filament_999[1040] {

  pt3dclear()

  pt3dadd(330.864, 247.416, 24.99,  1.500000)

  pt3dadd(327.204, 245.22, 25.48,  1.500000)

}

filament_999[1041] {

  pt3dclear()

  pt3dadd(327.204, 245.22, 25.48,  1.500000)

  pt3dadd(322.812, 244.488, 26.46,  1.500000)

}

filament_999[1042] {

  pt3dclear()

  pt3dadd(322.812, 244.488, 26.46,  1.500000)

  pt3dadd(318.42, 244.488, 26.95,  1.500000)

}

filament_999[1043] {

  pt3dclear()

  pt3dadd(318.42, 244.488, 26.95,  1.500000)

  pt3dadd(314.028, 244.488, 27.439999999999998,  1.500000)

}

filament_999[1044] {

  pt3dclear()

  pt3dadd(314.028, 244.488, 27.439999999999998,  1.500000)

  pt3dadd(310.368, 245.22, 28.419999999999998,  1.500000)

}

filament_999[1045] {

  pt3dclear()

  pt3dadd(310.368, 245.22, 28.419999999999998,  1.500000)

  pt3dadd(305.976, 245.952, 29.4,  1.500000)

}

filament_999[1046] {

  pt3dclear()

  pt3dadd(305.976, 245.952, 29.4,  1.500000)

  pt3dadd(301.584, 245.952, 29.4,  1.500000)

}

filament_999[1047] {

  pt3dclear()

  pt3dadd(301.584, 245.952, 29.4,  1.500000)

  pt3dadd(297.192, 245.952, 28.91,  1.500000)

}

filament_999[1048] {

  pt3dclear()

  pt3dadd(297.192, 245.952, 28.91,  1.500000)

  pt3dadd(293.532, 243.756, 29.89,  1.500000)

}

filament_999[1049] {

  pt3dclear()

  pt3dadd(293.532, 243.756, 29.89,  1.500000)

  pt3dadd(289.14, 242.292, 30.38,  1.500000)

}

filament_999[1050] {

  pt3dclear()

  pt3dadd(289.14, 242.292, 30.38,  1.500000)

  pt3dadd(284.748, 240.828, 30.38,  1.500000)

}

filament_999[1051] {

  pt3dclear()

  pt3dadd(284.748, 240.828, 30.38,  1.500000)

  pt3dadd(280.356, 240.096, 30.38,  1.500000)

}

filament_999[1052] {

  pt3dclear()

  pt3dadd(280.356, 240.096, 30.38,  1.500000)

  pt3dadd(275.964, 239.364, 28.91,  1.500000)

}

filament_999[1053] {

  pt3dclear()

  pt3dadd(275.964, 239.364, 28.91,  1.500000)

  pt3dadd(271.572, 238.632, 28.419999999999998,  1.500000)

}

filament_999[1054] {

  pt3dclear()

  pt3dadd(271.572, 238.632, 28.419999999999998,  1.500000)

  pt3dadd(268.644, 236.436, 27.439999999999998,  1.500000)

}

filament_999[1055] {

  pt3dclear()

  pt3dadd(268.644, 236.436, 27.439999999999998,  1.500000)

  pt3dadd(265.716, 234.972, 26.46,  1.500000)

}

filament_999[1056] {

  pt3dclear()

  pt3dadd(265.716, 234.972, 26.46,  1.500000)

  pt3dadd(262.056, 234.24, 25.48,  1.500000)

}

filament_999[1057] {

  pt3dclear()

  pt3dadd(262.056, 234.24, 25.48,  1.500000)

  pt3dadd(258.396, 234.972, 24.99,  1.500000)

}

filament_999[1058] {

  pt3dclear()

  pt3dadd(258.396, 234.972, 24.99,  1.500000)

  pt3dadd(256.932, 237.168, 24.5,  1.500000)

}

filament_999[1059] {

  pt3dclear()

  pt3dadd(258.396, 234.972, 24.99,  1.500000)

  pt3dadd(255.468, 234.972, 24.99,  1.500000)

}

filament_999[1060] {

  pt3dclear()

  pt3dadd(255.468, 234.972, 24.99,  1.500000)

  pt3dadd(252.54, 234.972, 24.5,  1.500000)

}

filament_999[1061] {

  pt3dclear()

  pt3dadd(256.932, 237.168, 24.5,  1.500000)

  pt3dadd(256.2, 240.096, 24.009999999999998,  1.500000)

}

filament_999[1062] {

  pt3dclear()

  pt3dadd(256.2, 240.096, 24.009999999999998,  1.500000)

  pt3dadd(254.004, 243.024, 23.03,  1.500000)

}

filament_999[1063] {

  pt3dclear()

  pt3dadd(254.004, 243.024, 23.03,  1.500000)

  pt3dadd(252.54, 245.952, 22.54,  1.500000)

}

filament_999[1064] {

  pt3dclear()

  pt3dadd(252.54, 245.952, 22.54,  1.500000)

  pt3dadd(251.076, 249.612, 22.54,  1.500000)

}

filament_999[1065] {

  pt3dclear()

  pt3dadd(251.076, 249.612, 22.54,  1.500000)

  pt3dadd(248.88, 252.54, 22.05,  1.500000)

}

filament_999[1066] {

  pt3dclear()

  pt3dadd(248.88, 252.54, 22.05,  1.500000)

  pt3dadd(247.416, 255.468, 21.07,  1.500000)

}

filament_999[1067] {

  pt3dclear()

  pt3dadd(247.416, 255.468, 21.07,  1.500000)

  pt3dadd(246.684, 259.128, 21.07,  1.500000)

}

filament_999[1068] {

  pt3dclear()

  pt3dadd(246.684, 259.128, 21.07,  1.500000)

  pt3dadd(248.148, 259.128, 17.15,  1.500000)

}

filament_999[1069] {

  pt3dclear()

  pt3dadd(246.684, 259.128, 21.07,  1.500000)

  pt3dadd(245.22, 262.788, 21.07,  1.500000)

}

filament_999[1070] {

  pt3dclear()

  pt3dadd(245.22, 262.788, 21.07,  1.500000)

  pt3dadd(243.024, 267.18, 21.56,  1.500000)

}

filament_999[1071] {

  pt3dclear()

  pt3dadd(243.024, 267.18, 21.56,  1.500000)

  pt3dadd(241.56, 270.108, 23.52,  1.500000)

}

filament_999[1072] {

  pt3dclear()

  pt3dadd(424.56, 300.12, 27.93,  1.500000)

  pt3dadd(428.21999999999997, 304.512, 28.419999999999998,  1.500000)

}

filament_999[1073] {

  pt3dclear()

  pt3dadd(428.21999999999997, 304.512, 28.419999999999998,  1.500000)

  pt3dadd(428.952, 308.17199999999997, 29.4,  1.500000)

}

filament_999[1074] {

  pt3dclear()

  pt3dadd(428.952, 308.17199999999997, 29.4,  1.500000)

  pt3dadd(431.14799999999997, 311.09999999999997, 29.4,  1.500000)

}

filament_999[1075] {

  pt3dclear()

  pt3dadd(431.14799999999997, 311.09999999999997, 29.4,  1.500000)

  pt3dadd(432.61199999999997, 314.028, 30.38,  1.500000)

}

filament_999[1076] {

  pt3dclear()

  pt3dadd(432.61199999999997, 314.028, 30.38,  1.500000)

  pt3dadd(434.808, 316.224, 30.38,  1.500000)

}

filament_999[1077] {

  pt3dclear()

  pt3dadd(434.808, 316.224, 30.38,  1.500000)

  pt3dadd(429.68399999999997, 315.492, 30.87,  1.500000)

}

filament_999[1078] {

  pt3dclear()

  pt3dadd(429.68399999999997, 315.492, 30.87,  1.500000)

  pt3dadd(426.024, 316.956, 31.36,  1.500000)

}

filament_999[1079] {

  pt3dclear()

  pt3dadd(426.024, 316.956, 31.36,  1.500000)

  pt3dadd(423.096, 319.884, 31.36,  1.500000)

}

filament_999[1080] {

  pt3dclear()

  pt3dadd(423.096, 319.884, 31.36,  1.500000)

  pt3dadd(420.9, 322.812, 30.38,  1.500000)

}

filament_999[1081] {

  pt3dclear()

  pt3dadd(420.9, 322.812, 30.38,  1.500000)

  pt3dadd(420.168, 325.008, 29.4,  1.500000)

}

filament_999[1082] {

  pt3dclear()

  pt3dadd(420.168, 325.008, 29.4,  1.500000)

  pt3dadd(422.364, 327.204, 28.91,  1.500000)

}

filament_999[1083] {

  pt3dclear()

  pt3dadd(422.364, 327.204, 28.91,  1.500000)

  pt3dadd(424.56, 329.4, 28.419999999999998,  1.500000)

}

filament_999[1084] {

  pt3dclear()

  pt3dadd(424.56, 329.4, 28.419999999999998,  1.500000)

  pt3dadd(427.488, 330.864, 27.93,  1.500000)

}

filament_999[1085] {

  pt3dclear()

  pt3dadd(427.488, 330.864, 27.93,  1.500000)

  pt3dadd(429.68399999999997, 335.256, 28.419999999999998,  1.500000)

}

filament_999[1086] {

  pt3dclear()

  pt3dadd(429.68399999999997, 335.256, 28.419999999999998,  1.500000)

  pt3dadd(431.88, 338.916, 28.91,  1.500000)

}

filament_999[1087] {

  pt3dclear()

  pt3dadd(431.88, 338.916, 28.91,  1.500000)

  pt3dadd(432.61199999999997, 343.308, 28.91,  1.500000)

}

filament_999[1088] {

  pt3dclear()

  pt3dadd(432.61199999999997, 343.308, 28.91,  1.500000)

  pt3dadd(432.61199999999997, 347.7, 27.93,  1.500000)

}

filament_999[1089] {

  pt3dclear()

  pt3dadd(432.61199999999997, 347.7, 27.93,  1.500000)

  pt3dadd(435.53999999999996, 352.824, 28.419999999999998,  1.500000)

}

filament_999[1090] {

  pt3dclear()

  pt3dadd(430.416, 322.812, 23.03,  1.500000)

  pt3dadd(431.88, 326.472, 23.03,  1.500000)

}

filament_999[1091] {

  pt3dclear()

  pt3dadd(431.88, 326.472, 23.03,  1.500000)

  pt3dadd(435.53999999999996, 327.936, 24.99,  1.500000)

}

filament_999[1092] {

  pt3dclear()

  pt3dadd(431.88, 326.472, 23.03,  1.500000)

  pt3dadd(431.88, 330.864, 22.54,  1.500000)

}

filament_999[1093] {

  pt3dclear()

  pt3dadd(431.88, 330.864, 22.54,  1.500000)

  pt3dadd(431.14799999999997, 336.71999999999997, 23.03,  1.500000)

}

filament_999[1094] {

  pt3dclear()

  pt3dadd(431.14799999999997, 336.71999999999997, 23.03,  1.500000)

  pt3dadd(432.61199999999997, 341.844, 23.03,  1.500000)

}

filament_999[1095] {

  pt3dclear()

  pt3dadd(432.61199999999997, 341.844, 23.03,  1.500000)

  pt3dadd(435.53999999999996, 345.504, 23.03,  1.500000)

}

filament_999[1096] {

  pt3dclear()

  pt3dadd(435.53999999999996, 345.504, 23.03,  1.500000)

  pt3dadd(439.2, 346.968, 23.03,  1.500000)

}

filament_999[1097] {

  pt3dclear()

  pt3dadd(439.2, 346.968, 23.03,  1.500000)

  pt3dadd(443.592, 348.432, 23.03,  1.500000)

}

filament_999[1098] {

  pt3dclear()

  pt3dadd(443.592, 348.432, 23.03,  1.500000)

  pt3dadd(447.984, 350.628, 23.03,  1.500000)

}

filament_999[1099] {

  pt3dclear()

  pt3dadd(447.984, 350.628, 23.03,  1.500000)

  pt3dadd(450.18, 354.288, 23.03,  1.500000)

}

filament_999[1100] {

  pt3dclear()

  pt3dadd(450.18, 354.288, 23.03,  1.500000)

  pt3dadd(450.18, 358.68, 23.03,  1.500000)

}

filament_999[1101] {

  pt3dclear()

  pt3dadd(450.18, 358.68, 23.03,  1.500000)

  pt3dadd(450.912, 363.072, 23.03,  1.500000)

}

filament_999[1102] {

  pt3dclear()

  pt3dadd(450.912, 363.072, 23.03,  1.500000)

  pt3dadd(452.376, 367.464, 23.03,  1.500000)

}

filament_999[1103] {

  pt3dclear()

  pt3dadd(452.376, 367.464, 23.03,  1.500000)

  pt3dadd(448.716, 364.536, 20.58,  1.500000)

}

filament_999[1104] {

  pt3dclear()

  pt3dadd(452.376, 367.464, 23.03,  1.500000)

  pt3dadd(453.84, 371.856, 22.05,  1.500000)

}

filament_999[1105] {

  pt3dclear()

  pt3dadd(453.84, 371.856, 22.05,  1.500000)

  pt3dadd(456.036, 376.248, 21.56,  1.500000)

}

filament_999[1106] {

  pt3dclear()

  pt3dadd(456.036, 376.248, 21.56,  1.500000)

  pt3dadd(457.5, 380.64, 21.07,  1.500000)

}

filament_999[1107] {

  pt3dclear()

  pt3dadd(457.5, 380.64, 21.07,  1.500000)

  pt3dadd(457.5, 385.032, 21.07,  1.500000)

}

filament_999[1108] {

  pt3dclear()

  pt3dadd(457.5, 385.032, 21.07,  1.500000)

  pt3dadd(456.768, 389.424, 21.07,  1.500000)

}

filament_999[1109] {

  pt3dclear()

  pt3dadd(456.768, 389.424, 21.07,  1.500000)

  pt3dadd(453.108, 390.156, 20.58,  1.500000)

}

filament_999[1110] {

  pt3dclear()

  pt3dadd(456.768, 389.424, 21.07,  1.500000)

  pt3dadd(458.964, 393.084, 21.07,  1.500000)

}

filament_999[1111] {

  pt3dclear()

  pt3dadd(458.964, 393.084, 21.07,  1.500000)

  pt3dadd(461.892, 396.012, 21.07,  1.500000)

}

filament_999[1112] {

  pt3dclear()

  pt3dadd(461.892, 396.012, 21.07,  1.500000)

  pt3dadd(461.15999999999997, 400.404, 21.07,  1.500000)

}

filament_999[1113] {

  pt3dclear()

  pt3dadd(461.15999999999997, 400.404, 21.07,  1.500000)

  pt3dadd(458.964, 403.332, 21.07,  1.500000)

}

filament_999[1114] {

  pt3dclear()

  pt3dadd(458.964, 403.332, 21.07,  1.500000)

  pt3dadd(458.23199999999997, 407.724, 21.56,  1.500000)

}

filament_999[1115] {

  pt3dclear()

  pt3dadd(458.23199999999997, 407.724, 21.56,  1.500000)

  pt3dadd(456.036, 404.796, 20.58,  1.500000)

}

filament_999[1116] {

  pt3dclear()

  pt3dadd(458.23199999999997, 407.724, 21.56,  1.500000)

  pt3dadd(460.428, 411.384, 23.03,  1.500000)

}

filament_999[1117] {

  pt3dclear()

  pt3dadd(458.23199999999997, 407.724, 21.56,  1.500000)

  pt3dadd(455.304, 411.384, 21.56,  1.500000)

}

filament_999[1118] {

  pt3dclear()

  pt3dadd(460.428, 411.384, 23.03,  1.500000)

  pt3dadd(462.62399999999997, 415.776, 23.03,  1.500000)

}

filament_999[1119] {

  pt3dclear()

  pt3dadd(462.62399999999997, 415.776, 23.03,  1.500000)

  pt3dadd(465.55199999999996, 419.436, 23.03,  1.500000)

}

filament_999[1120] {

  pt3dclear()

  pt3dadd(465.55199999999996, 419.436, 23.03,  1.500000)

  pt3dadd(469.212, 421.632, 23.52,  1.500000)

}

filament_999[1121] {

  pt3dclear()

  pt3dadd(469.212, 421.632, 23.52,  1.500000)

  pt3dadd(472.14, 423.828, 24.99,  1.500000)

}

filament_999[1122] {

  pt3dclear()

  pt3dadd(472.14, 423.828, 24.99,  1.500000)

  pt3dadd(475.068, 426.024, 25.97,  1.500000)

}

filament_999[1123] {

  pt3dclear()

  pt3dadd(475.068, 426.024, 25.97,  1.500000)

  pt3dadd(475.068, 429.68399999999997, 26.46,  1.500000)

}

filament_999[1124] {

  pt3dclear()

  pt3dadd(475.068, 429.68399999999997, 26.46,  1.500000)

  pt3dadd(474.336, 433.344, 26.95,  1.500000)

}

filament_999[1125] {

  pt3dclear()

  pt3dadd(474.336, 433.344, 26.95,  1.500000)

  pt3dadd(475.068, 439.2, 28.91,  1.500000)

}

filament_999[1126] {

  pt3dclear()

  pt3dadd(475.068, 439.2, 28.91,  1.500000)

  pt3dadd(477.264, 437.736, 30.38,  1.500000)

}

filament_999[1127] {

  pt3dclear()

  pt3dadd(475.068, 439.2, 28.91,  1.500000)

  pt3dadd(475.8, 442.86, 29.89,  1.500000)

}

filament_999[1128] {

  pt3dclear()

  pt3dadd(475.8, 442.86, 29.89,  1.500000)

  pt3dadd(475.8, 447.252, 30.38,  1.500000)

}

filament_999[1129] {

  pt3dclear()

  pt3dadd(475.8, 447.252, 30.38,  1.500000)

  pt3dadd(476.532, 451.644, 30.87,  1.500000)

}

filament_999[1130] {

  pt3dclear()

  pt3dadd(476.532, 451.644, 30.87,  1.500000)

  pt3dadd(474.336, 453.84, 32.83,  1.500000)

}

filament_999[1131] {

  pt3dclear()

  pt3dadd(455.304, 411.384, 21.56,  1.500000)

  pt3dadd(450.912, 415.044, 21.56,  1.500000)

}

filament_999[1132] {

  pt3dclear()

  pt3dadd(450.912, 415.044, 21.56,  1.500000)

  pt3dadd(449.448, 418.704, 22.05,  1.500000)

}

filament_999[1133] {

  pt3dclear()

  pt3dadd(449.448, 418.704, 22.05,  1.500000)

  pt3dadd(445.056, 422.364, 22.54,  1.500000)

}

filament_999[1134] {

  pt3dclear()

  pt3dadd(445.056, 422.364, 22.54,  1.500000)

  pt3dadd(442.86, 424.56, 24.5,  1.500000)

}

filament_999[1135] {

  pt3dclear()

  pt3dadd(442.86, 424.56, 24.5,  1.500000)

  pt3dadd(442.86, 427.488, 26.46,  1.500000)

}

filament_999[1136] {

  pt3dclear()

  pt3dadd(442.86, 427.488, 26.46,  1.500000)

  pt3dadd(444.324, 430.416, 27.439999999999998,  1.500000)

}

filament_999[1137] {

  pt3dclear()

  pt3dadd(444.324, 430.416, 27.439999999999998,  1.500000)

  pt3dadd(447.252, 431.14799999999997, 28.419999999999998,  1.500000)

}

filament_999[1138] {

  pt3dclear()

  pt3dadd(447.252, 431.14799999999997, 28.419999999999998,  1.500000)

  pt3dadd(450.18, 430.416, 28.91,  1.500000)

}

filament_999[1139] {

  pt3dclear()

  pt3dadd(450.18, 430.416, 28.91,  1.500000)

  pt3dadd(453.108, 428.952, 29.89,  1.500000)

}

filament_999[1140] {

  pt3dclear()

  pt3dadd(453.108, 428.952, 29.89,  1.500000)

  pt3dadd(456.036, 426.756, 29.4,  1.500000)

}

filament_999[1141] {

  pt3dclear()

  pt3dadd(456.036, 426.756, 29.4,  1.500000)

  pt3dadd(458.964, 428.952, 29.89,  1.500000)

}

filament_999[1142] {

  pt3dclear()

  pt3dadd(456.036, 426.756, 29.4,  1.500000)

  pt3dadd(458.964, 422.364, 28.91,  1.500000)

}

filament_999[1143] {

  pt3dclear()

  pt3dadd(477.264, 437.736, 30.38,  1.500000)

  pt3dadd(479.46, 435.53999999999996, 30.38,  1.500000)

}

filament_999[1144] {

  pt3dclear()

  pt3dadd(479.46, 435.53999999999996, 30.38,  1.500000)

  pt3dadd(479.46, 433.344, 29.4,  1.500000)

}

filament_999[1145] {

  pt3dclear()

  pt3dadd(479.46, 433.344, 29.4,  1.500000)

  pt3dadd(481.656, 434.07599999999996, 28.419999999999998,  1.500000)

}

filament_999[1146] {

  pt3dclear()

  pt3dadd(481.656, 434.07599999999996, 28.419999999999998,  1.500000)

  pt3dadd(484.584, 433.344, 28.419999999999998,  1.500000)

}

filament_999[1147] {

  pt3dclear()

  pt3dadd(484.584, 433.344, 28.419999999999998,  1.500000)

  pt3dadd(486.78, 432.61199999999997, 27.439999999999998,  1.500000)

}

filament_999[1148] {

  pt3dclear()

  pt3dadd(486.78, 432.61199999999997, 27.439999999999998,  1.500000)

  pt3dadd(486.78, 429.68399999999997, 26.46,  1.500000)

}

filament_999[1149] {

  pt3dclear()

  pt3dadd(486.78, 429.68399999999997, 26.46,  1.500000)

  pt3dadd(486.048, 426.756, 26.46,  1.500000)

}

filament_999[1150] {

  pt3dclear()

  pt3dadd(486.048, 426.756, 26.46,  1.500000)

  pt3dadd(486.048, 423.096, 26.46,  1.500000)

}

filament_999[1151] {

  pt3dclear()

  pt3dadd(486.048, 423.096, 26.46,  1.500000)

  pt3dadd(486.048, 419.436, 26.46,  1.500000)

}

filament_999[1152] {

  pt3dclear()

  pt3dadd(486.048, 419.436, 26.46,  1.500000)

  pt3dadd(485.316, 415.776, 26.46,  1.500000)

}

filament_999[1153] {

  pt3dclear()

  pt3dadd(485.316, 415.776, 26.46,  1.500000)

  pt3dadd(484.584, 412.116, 26.46,  1.500000)

}

filament_999[1154] {

  pt3dclear()

  pt3dadd(484.584, 412.116, 26.46,  1.500000)

  pt3dadd(483.12, 409.188, 26.46,  1.500000)

}

filament_999[1155] {

  pt3dclear()

  pt3dadd(483.12, 409.188, 26.46,  1.500000)

  pt3dadd(481.656, 406.992, 26.46,  1.500000)

}

filament_999[1156] {

  pt3dclear()

  pt3dadd(481.656, 406.992, 26.46,  1.500000)

  pt3dadd(481.656, 404.06399999999996, 26.95,  1.500000)

}

filament_999[1157] {

  pt3dclear()

  pt3dadd(481.656, 406.992, 26.46,  1.500000)

  pt3dadd(478.728, 409.188, 26.46,  1.500000)

}

filament_999[1158] {

  pt3dclear()

  pt3dadd(478.728, 409.188, 26.46,  1.500000)

  pt3dadd(479.46, 411.384, 28.91,  1.500000)

}

filament_999[1159] {

  pt3dclear()

  pt3dadd(481.656, 404.06399999999996, 26.95,  1.500000)

  pt3dadd(480.924, 401.13599999999997, 28.419999999999998,  1.500000)

}

filament_999[1160] {

  pt3dclear()

  pt3dadd(480.924, 401.13599999999997, 28.419999999999998,  1.500000)

  pt3dadd(481.656, 398.20799999999997, 29.4,  1.500000)

}

filament_999[1161] {

  pt3dclear()

  pt3dadd(481.656, 398.20799999999997, 29.4,  1.500000)

  pt3dadd(481.656, 395.28, 30.38,  1.500000)

}

filament_999[1162] {

  pt3dclear()

  pt3dadd(481.656, 395.28, 30.38,  1.500000)

  pt3dadd(479.46, 393.084, 30.38,  1.500000)

}

filament_999[1163] {

  pt3dclear()

  pt3dadd(479.46, 393.084, 30.38,  1.500000)

  pt3dadd(475.068, 390.888, 30.87,  1.500000)

}

filament_999[1164] {

  pt3dclear()

  pt3dadd(475.068, 390.888, 30.87,  1.500000)

  pt3dadd(471.408, 390.888, 30.38,  1.500000)

}

filament_999[1165] {

  pt3dclear()

  pt3dadd(471.408, 390.888, 30.38,  1.500000)

  pt3dadd(467.01599999999996, 390.888, 29.89,  1.500000)

}

filament_999[1166] {

  pt3dclear()

  pt3dadd(467.01599999999996, 390.888, 29.89,  1.500000)

  pt3dadd(462.62399999999997, 390.156, 29.89,  1.500000)

}

filament_999[1167] {

  pt3dclear()

  pt3dadd(479.46, 411.384, 28.91,  1.500000)

  pt3dadd(480.192, 414.312, 29.4,  1.500000)

}

filament_999[1168] {

  pt3dclear()

  pt3dadd(480.192, 414.312, 29.4,  1.500000)

  pt3dadd(481.656, 417.24, 29.89,  1.500000)

}

filament_999[1169] {

  pt3dclear()

  pt3dadd(481.656, 417.24, 29.89,  1.500000)

  pt3dadd(483.12, 419.436, 29.89,  1.500000)

}

filament_999[1170] {

  pt3dclear()

  pt3dadd(483.12, 419.436, 29.89,  1.500000)

  pt3dadd(486.78, 420.168, 29.89,  1.500000)

}

filament_999[1171] {

  pt3dclear()

  pt3dadd(486.78, 420.168, 29.89,  1.500000)

  pt3dadd(490.44, 421.632, 29.89,  1.500000)

}

filament_999[1172] {

  pt3dclear()

  pt3dadd(490.44, 421.632, 29.89,  1.500000)

  pt3dadd(494.09999999999997, 422.364, 29.89,  1.500000)

}

filament_999[1173] {

  pt3dclear()

  pt3dadd(494.09999999999997, 422.364, 29.89,  1.500000)

  pt3dadd(496.296, 423.096, 30.38,  1.500000)

}

filament_999[1174] {

  pt3dclear()

  pt3dadd(496.296, 423.096, 30.38,  1.500000)

  pt3dadd(497.76, 420.9, 32.83,  1.500000)

}

filament_999[1175] {

  pt3dclear()

  pt3dadd(496.296, 423.096, 30.38,  1.500000)

  pt3dadd(494.832, 426.024, 28.91,  1.500000)

}

filament_999[1176] {

  pt3dclear()

  pt3dadd(494.832, 426.024, 28.91,  1.500000)

  pt3dadd(492.63599999999997, 428.952, 27.93,  1.500000)

}

filament_999[1177] {

  pt3dclear()

  pt3dadd(492.63599999999997, 428.952, 27.93,  1.500000)

  pt3dadd(490.44, 431.14799999999997, 27.93,  1.500000)

}

filament_999[1178] {

  pt3dclear()

  pt3dadd(490.44, 431.14799999999997, 27.93,  1.500000)

  pt3dadd(488.976, 434.07599999999996, 27.439999999999998,  1.500000)

}

filament_999[1179] {

  pt3dclear()

  pt3dadd(488.976, 434.07599999999996, 27.439999999999998,  1.500000)

  pt3dadd(488.976, 437.736, 27.93,  1.500000)

}

filament_999[1180] {

  pt3dclear()

  pt3dadd(488.976, 437.736, 27.93,  1.500000)

  pt3dadd(488.976, 442.86, 26.95,  1.500000)

}

filament_999[1181] {

  pt3dclear()

  pt3dadd(488.976, 442.86, 26.95,  1.500000)

  pt3dadd(488.976, 445.788, 26.95,  1.500000)

}

filament_999[1182] {

  pt3dclear()

  pt3dadd(488.976, 445.788, 26.95,  1.500000)

  pt3dadd(489.70799999999997, 448.716, 26.95,  1.500000)

}

filament_999[1183] {

  pt3dclear()

  pt3dadd(489.70799999999997, 448.716, 26.95,  1.500000)

  pt3dadd(490.44, 451.644, 26.95,  1.500000)

}

filament_999[1184] {

  pt3dclear()

  pt3dadd(490.44, 451.644, 26.95,  1.500000)

  pt3dadd(491.17199999999997, 454.572, 26.95,  1.500000)

}

filament_999[1185] {

  pt3dclear()

  pt3dadd(491.17199999999997, 454.572, 26.95,  1.500000)

  pt3dadd(491.17199999999997, 457.5, 26.95,  1.500000)

}

filament_999[1186] {

  pt3dclear()

  pt3dadd(491.17199999999997, 457.5, 26.95,  1.500000)

  pt3dadd(488.976, 458.964, 26.95,  1.500000)

}

filament_999[1187] {

  pt3dclear()

  pt3dadd(497.76, 420.9, 32.83,  1.500000)

  pt3dadd(499.956, 418.704, 32.83,  1.500000)

}

filament_999[1188] {

  pt3dclear()

  pt3dadd(499.956, 418.704, 32.83,  1.500000)

  pt3dadd(502.884, 418.704, 33.32,  1.500000)

}

filament_999[1189] {

  pt3dclear()

  pt3dadd(502.884, 418.704, 33.32,  1.500000)

  pt3dadd(505.812, 419.436, 34.3,  1.500000)

}

filament_999[1190] {

  pt3dclear()

  pt3dadd(505.812, 419.436, 34.3,  1.500000)

  pt3dadd(505.812, 420.168, 37.73,  1.500000)

}

filament_999[1191] {

  pt3dclear()

  pt3dadd(505.812, 420.168, 37.73,  1.500000)

  pt3dadd(502.884, 420.168, 38.22,  1.500000)

}

filament_999[1192] {

  pt3dclear()

  pt3dadd(502.884, 420.168, 38.22,  1.500000)

  pt3dadd(499.956, 419.436, 38.71,  1.500000)

}

filament_999[1193] {

  pt3dclear()

  pt3dadd(499.956, 419.436, 38.71,  1.500000)

  pt3dadd(497.76, 417.24, 39.2,  1.500000)

}

filament_999[1194] {

  pt3dclear()

  pt3dadd(497.76, 417.24, 39.2,  1.500000)

  pt3dadd(495.56399999999996, 415.044, 39.69,  1.500000)

}

filament_999[1195] {

  pt3dclear()

  pt3dadd(495.56399999999996, 415.044, 39.69,  1.500000)

  pt3dadd(493.368, 412.848, 40.18,  1.500000)

}

filament_999[1196] {

  pt3dclear()

  pt3dadd(493.368, 412.848, 40.18,  1.500000)

  pt3dadd(491.17199999999997, 409.92, 40.67,  1.500000)

}

filament_999[1197] {

  pt3dclear()

  pt3dadd(491.17199999999997, 409.92, 40.67,  1.500000)

  pt3dadd(488.976, 406.992, 40.67,  1.500000)

}

filament_999[1198] {

  pt3dclear()

  pt3dadd(488.976, 406.992, 40.67,  1.500000)

  pt3dadd(488.976, 404.06399999999996, 41.16,  1.500000)

}

filament_999[1199] {

  pt3dclear()

  pt3dadd(488.976, 404.06399999999996, 41.16,  1.500000)

  pt3dadd(488.24399999999997, 401.13599999999997, 41.65,  1.500000)

}

filament_999[1200] {

  pt3dclear()

  pt3dadd(488.24399999999997, 401.13599999999997, 41.65,  1.500000)

  pt3dadd(486.78, 398.20799999999997, 41.65,  1.500000)

}

filament_999[1201] {

  pt3dclear()

  pt3dadd(486.78, 398.20799999999997, 41.65,  1.500000)

  pt3dadd(483.852, 396.012, 41.65,  1.500000)

}

filament_999[1202] {

  pt3dclear()

  pt3dadd(483.852, 396.012, 41.65,  1.500000)

  pt3dadd(481.656, 394.548, 41.65,  1.500000)

}

filament_999[1203] {

  pt3dclear()

  pt3dadd(481.656, 394.548, 41.65,  1.500000)

  pt3dadd(478.728, 393.084, 41.65,  1.500000)

}

filament_999[1204] {

  pt3dclear()

  pt3dadd(478.728, 393.084, 41.65,  1.500000)

  pt3dadd(475.8, 390.888, 41.65,  1.500000)

}

filament_999[1205] {

  pt3dclear()

  pt3dadd(475.8, 390.888, 41.65,  1.500000)

  pt3dadd(473.604, 389.424, 42.14,  1.500000)

}

filament_999[1206] {

  pt3dclear()

  pt3dadd(473.604, 389.424, 42.14,  1.500000)

  pt3dadd(470.676, 388.692, 42.14,  1.500000)

}

filament_999[1207] {

  pt3dclear()

  pt3dadd(470.676, 388.692, 42.14,  1.500000)

  pt3dadd(468.48, 390.156, 42.14,  1.500000)

}

filament_999[1208] {

  pt3dclear()

  pt3dadd(468.48, 390.156, 42.14,  1.500000)

  pt3dadd(466.284, 389.424, 42.14,  1.500000)

}

filament_999[1209] {

  pt3dclear()

  pt3dadd(466.284, 389.424, 42.14,  1.500000)

  pt3dadd(464.82, 387.228, 42.14,  1.500000)

}

filament_999[1210] {

  pt3dclear()

  pt3dadd(464.82, 387.228, 42.14,  1.500000)

  pt3dadd(463.356, 385.032, 42.14,  1.500000)

}

filament_999[1211] {

  pt3dclear()

  pt3dadd(463.356, 385.032, 42.14,  1.500000)

  pt3dadd(462.62399999999997, 382.836, 42.14,  1.500000)

}

filament_999[1212] {

  pt3dclear()

  pt3dadd(462.62399999999997, 382.836, 42.14,  1.500000)

  pt3dadd(460.428, 380.64, 42.14,  1.500000)

}

filament_999[1213] {

  pt3dclear()

  pt3dadd(460.428, 380.64, 42.14,  1.500000)

  pt3dadd(458.964, 379.176, 42.14,  1.500000)

}

filament_999[1214] {

  pt3dclear()

  pt3dadd(458.964, 379.176, 42.14,  1.500000)

  pt3dadd(457.5, 376.98, 42.14,  1.500000)

}

filament_999[1215] {

  pt3dclear()

  pt3dadd(457.5, 376.98, 42.14,  1.500000)

  pt3dadd(456.036, 374.784, 42.14,  1.500000)

}

filament_999[1216] {

  pt3dclear()

  pt3dadd(456.036, 374.784, 42.14,  1.500000)

  pt3dadd(453.84, 372.58799999999997, 42.14,  1.500000)

}

filament_999[1217] {

  pt3dclear()

  pt3dadd(453.84, 372.58799999999997, 42.14,  1.500000)

  pt3dadd(451.644, 371.856, 42.14,  1.500000)

}

filament_999[1218] {

  pt3dclear()

  pt3dadd(451.644, 371.856, 42.14,  1.500000)

  pt3dadd(449.448, 369.65999999999997, 42.14,  1.500000)

}

filament_999[1219] {

  pt3dclear()

  pt3dadd(449.448, 369.65999999999997, 42.14,  1.500000)

  pt3dadd(447.252, 367.464, 42.14,  1.500000)

}

filament_999[1220] {

  pt3dclear()

  pt3dadd(447.252, 367.464, 42.14,  1.500000)

  pt3dadd(445.056, 364.536, 42.14,  1.500000)

}

filament_999[1221] {

  pt3dclear()

  pt3dadd(445.056, 364.536, 42.14,  1.500000)

  pt3dadd(443.592, 361.608, 42.14,  1.500000)

}

filament_999[1222] {

  pt3dclear()

  pt3dadd(443.592, 361.608, 42.14,  1.500000)

  pt3dadd(442.86, 358.68, 39.2,  1.500000)

}

filament_999[1223] {

  pt3dclear()

  pt3dadd(442.86, 358.68, 39.2,  1.500000)

  pt3dadd(442.128, 355.752, 38.71,  1.500000)

}

filament_999[1224] {

  pt3dclear()

  pt3dadd(442.128, 355.752, 38.71,  1.500000)

  pt3dadd(439.932, 352.824, 38.22,  1.500000)

}

filament_999[1225] {

  pt3dclear()

  pt3dadd(439.932, 352.824, 38.22,  1.500000)

  pt3dadd(437.736, 350.628, 37.73,  1.500000)

}

filament_999[1226] {

  pt3dclear()

  pt3dadd(437.736, 350.628, 37.73,  1.500000)

  pt3dadd(434.808, 347.7, 37.24,  1.500000)

}

filament_999[1227] {

  pt3dclear()

  pt3dadd(434.808, 347.7, 37.24,  1.500000)

  pt3dadd(432.61199999999997, 344.772, 36.75,  1.500000)

}

filament_999[1228] {

  pt3dclear()

  pt3dadd(432.61199999999997, 344.772, 36.75,  1.500000)

  pt3dadd(430.416, 342.57599999999996, 36.75,  1.500000)

}

filament_999[1229] {

  pt3dclear()

  pt3dadd(430.416, 342.57599999999996, 36.75,  1.500000)

  pt3dadd(427.488, 340.38, 35.769999999999996,  1.500000)

}

filament_999[1230] {

  pt3dclear()

  pt3dadd(427.488, 340.38, 35.769999999999996,  1.500000)

  pt3dadd(425.292, 336.71999999999997, 34.79,  1.500000)

}

filament_999[1231] {

  pt3dclear()

  pt3dadd(427.488, 340.38, 35.769999999999996,  1.500000)

  pt3dadd(424.56, 338.916, 34.79,  1.500000)

}

filament_999[1232] {

  pt3dclear()

  pt3dadd(424.56, 338.916, 34.79,  1.500000)

  pt3dadd(420.9, 338.916, 33.81,  1.500000)

}

filament_999[1233] {

  pt3dclear()

  pt3dadd(420.9, 338.916, 33.81,  1.500000)

  pt3dadd(417.24, 338.916, 32.339999999999996,  1.500000)

}

filament_999[1234] {

  pt3dclear()

  pt3dadd(417.24, 338.916, 32.339999999999996,  1.500000)

  pt3dadd(414.312, 338.18399999999997, 31.36,  1.500000)

}

filament_999[1235] {

  pt3dclear()

  pt3dadd(414.312, 338.18399999999997, 31.36,  1.500000)

  pt3dadd(412.116, 335.256, 31.849999999999998,  1.500000)

}

filament_999[1236] {

  pt3dclear()

  pt3dadd(414.312, 338.18399999999997, 31.36,  1.500000)

  pt3dadd(411.384, 338.916, 30.38,  1.500000)

}

filament_999[1237] {

  pt3dclear()

  pt3dadd(411.384, 338.916, 30.38,  1.500000)

  pt3dadd(407.724, 340.38, 28.91,  1.500000)

}

filament_999[1238] {

  pt3dclear()

  pt3dadd(425.292, 336.71999999999997, 34.79,  1.500000)

  pt3dadd(423.828, 333.792, 35.769999999999996,  1.500000)

}

filament_999[1239] {

  pt3dclear()

  pt3dadd(423.828, 333.792, 35.769999999999996,  1.500000)

  pt3dadd(420.9, 330.864, 36.26,  1.500000)

}

filament_999[1240] {

  pt3dclear()

  pt3dadd(420.9, 330.864, 36.26,  1.500000)

  pt3dadd(418.704, 327.936, 36.26,  1.500000)

}

filament_999[1241] {

  pt3dclear()

  pt3dadd(418.704, 327.936, 36.26,  1.500000)

  pt3dadd(415.044, 325.74, 36.26,  1.500000)

}

filament_999[1242] {

  pt3dclear()

  pt3dadd(415.044, 325.74, 36.26,  1.500000)

  pt3dadd(413.58, 325.008, 36.26,  1.500000)

}

filament_999[1243] {

  pt3dclear()

  pt3dadd(413.58, 325.008, 36.26,  1.500000)

  pt3dadd(417.972, 325.008, 36.75,  1.500000)

}

filament_999[1244] {

  pt3dclear()

  pt3dadd(417.972, 325.008, 36.75,  1.500000)

  pt3dadd(422.364, 325.008, 37.24,  1.500000)

}

filament_999[1245] {

  pt3dclear()

  pt3dadd(296.46, 332.328, 45.57,  1.500000)

  pt3dadd(300.852, 328.668, 44.1,  1.500000)

}

filament_999[1246] {

  pt3dclear()

  pt3dadd(300.852, 328.668, 44.1,  1.500000)

  pt3dadd(305.24399999999997, 325.008, 42.63,  1.500000)

}

filament_999[1247] {

  pt3dclear()

  pt3dadd(305.24399999999997, 325.008, 42.63,  1.500000)

  pt3dadd(310.368, 322.08, 41.16,  1.500000)

}

filament_999[1248] {

  pt3dclear()

  pt3dadd(310.368, 322.08, 41.16,  1.500000)

  pt3dadd(314.76, 318.42, 40.18,  1.500000)

}

filament_999[1249] {

  pt3dclear()

  pt3dadd(314.76, 318.42, 40.18,  1.500000)

  pt3dadd(318.42, 316.224, 38.71,  1.500000)

}

filament_999[1250] {

  pt3dclear()

  pt3dadd(318.42, 316.224, 38.71,  1.500000)

  pt3dadd(322.812, 313.296, 37.73,  1.500000)

}

filament_999[1251] {

  pt3dclear()

  pt3dadd(322.812, 313.296, 37.73,  1.500000)

  pt3dadd(327.204, 311.09999999999997, 37.24,  1.500000)

}

filament_999[1252] {

  pt3dclear()

  pt3dadd(327.204, 311.09999999999997, 37.24,  1.500000)

  pt3dadd(332.328, 308.17199999999997, 36.75,  1.500000)

}

filament_999[1253] {

  pt3dclear()

  pt3dadd(332.328, 308.17199999999997, 36.75,  1.500000)

  pt3dadd(337.452, 306.70799999999997, 36.75,  1.500000)

}

filament_999[1254] {

  pt3dclear()

  pt3dadd(337.452, 306.70799999999997, 36.75,  1.500000)

  pt3dadd(342.57599999999996, 306.70799999999997, 36.75,  1.500000)

}

filament_999[1255] {

  pt3dclear()

  pt3dadd(342.57599999999996, 306.70799999999997, 36.75,  1.500000)

  pt3dadd(346.968, 307.44, 36.75,  1.500000)

}

filament_999[1256] {

  pt3dclear()

  pt3dadd(346.968, 307.44, 36.75,  1.500000)

  pt3dadd(352.092, 308.17199999999997, 38.22,  1.500000)

}

filament_999[1257] {

  pt3dclear()

  pt3dadd(291.336, 335.256, 48.019999999999996,  1.500000)

  pt3dadd(289.872, 330.132, 48.019999999999996,  1.500000)

}

filament_999[1258] {

  pt3dclear()

  pt3dadd(294.264, 335.256, 46.55,  1.500000)

  pt3dadd(296.46, 332.328, 45.57,  1.500000)

}

filament_999[1259] {

  pt3dclear()

  pt3dadd(352.092, 308.17199999999997, 38.22,  1.500000)

  pt3dadd(357.216, 308.17199999999997, 38.22,  1.500000)

}

filament_999[1260] {

  pt3dclear()

  pt3dadd(357.216, 308.17199999999997, 38.22,  1.500000)

  pt3dadd(361.608, 307.44, 38.22,  1.500000)

}

filament_999[1261] {

  pt3dclear()

  pt3dadd(361.608, 307.44, 38.22,  1.500000)

  pt3dadd(366.73199999999997, 307.44, 38.22,  1.500000)

}

filament_999[1262] {

  pt3dclear()

  pt3dadd(366.73199999999997, 307.44, 38.22,  1.500000)

  pt3dadd(371.12399999999997, 306.70799999999997, 38.71,  1.500000)

}

filament_999[1263] {

  pt3dclear()

  pt3dadd(371.12399999999997, 306.70799999999997, 38.71,  1.500000)

  pt3dadd(375.516, 306.70799999999997, 39.69,  1.500000)

}

filament_999[1264] {

  pt3dclear()

  pt3dadd(375.516, 306.70799999999997, 39.69,  1.500000)

  pt3dadd(379.908, 307.44, 40.18,  1.500000)

}

filament_999[1265] {

  pt3dclear()

  pt3dadd(379.908, 307.44, 40.18,  1.500000)

  pt3dadd(384.3, 308.17199999999997, 40.18,  1.500000)

}

filament_999[1266] {

  pt3dclear()

  pt3dadd(384.3, 308.17199999999997, 40.18,  1.500000)

  pt3dadd(388.692, 308.904, 40.67,  1.500000)

}

filament_999[1267] {

  pt3dclear()

  pt3dadd(388.692, 308.904, 40.67,  1.500000)

  pt3dadd(393.084, 309.63599999999997, 40.18,  1.500000)

}

filament_999[1268] {

  pt3dclear()

  pt3dadd(393.084, 309.63599999999997, 40.18,  1.500000)

  pt3dadd(397.476, 310.368, 40.18,  1.500000)

}

filament_999[1269] {

  pt3dclear()

  pt3dadd(397.476, 310.368, 40.18,  1.500000)

  pt3dadd(400.404, 311.832, 40.18,  1.500000)

}

filament_999[1270] {

  pt3dclear()

  pt3dadd(400.404, 311.832, 40.18,  1.500000)

  pt3dadd(404.06399999999996, 313.296, 39.69,  1.500000)

}

filament_999[1271] {

  pt3dclear()

  pt3dadd(404.06399999999996, 313.296, 39.69,  1.500000)

  pt3dadd(406.992, 314.76, 39.2,  1.500000)

}

filament_999[1272] {

  pt3dclear()

  pt3dadd(406.992, 314.76, 39.2,  1.500000)

  pt3dadd(410.652, 315.492, 38.71,  1.500000)

}

filament_999[1273] {

  pt3dclear()

  pt3dadd(410.652, 315.492, 38.71,  1.500000)

  pt3dadd(414.312, 314.76, 38.71,  1.500000)

}

filament_999[1274] {

  pt3dclear()

  pt3dadd(414.312, 314.76, 38.71,  1.500000)

  pt3dadd(418.704, 314.76, 38.22,  1.500000)

}

filament_999[1275] {

  pt3dclear()

  pt3dadd(418.704, 314.76, 38.22,  1.500000)

  pt3dadd(422.364, 316.224, 38.22,  1.500000)

}

filament_999[1276] {

  pt3dclear()

  pt3dadd(422.364, 316.224, 38.22,  1.500000)

  pt3dadd(426.024, 317.688, 37.73,  1.500000)

}

filament_999[1277] {

  pt3dclear()

  pt3dadd(426.024, 317.688, 37.73,  1.500000)

  pt3dadd(429.68399999999997, 318.42, 37.24,  1.500000)

}

filament_999[1278] {

  pt3dclear()

  pt3dadd(429.68399999999997, 318.42, 37.24,  1.500000)

  pt3dadd(433.344, 319.152, 37.24,  1.500000)

}

filament_999[1279] {

  pt3dclear()

  pt3dadd(433.344, 319.152, 37.24,  1.500000)

  pt3dadd(437.00399999999996, 320.616, 37.24,  1.500000)

}

filament_999[1280] {

  pt3dclear()

  pt3dadd(437.00399999999996, 320.616, 37.24,  1.500000)

  pt3dadd(440.664, 322.812, 36.75,  1.500000)

}

filament_999[1281] {

  pt3dclear()

  pt3dadd(440.664, 322.812, 36.75,  1.500000)

  pt3dadd(445.056, 324.276, 36.75,  1.500000)

}

filament_999[1282] {

  pt3dclear()

  pt3dadd(445.056, 324.276, 36.75,  1.500000)

  pt3dadd(448.716, 325.008, 36.26,  1.500000)

}

filament_999[1283] {

  pt3dclear()

  pt3dadd(448.716, 325.008, 36.26,  1.500000)

  pt3dadd(453.108, 325.74, 37.24,  1.500000)

}

filament_999[1284] {

  pt3dclear()

  pt3dadd(453.108, 325.74, 37.24,  1.500000)

  pt3dadd(456.036, 327.204, 38.22,  1.500000)

}

filament_999[1285] {

  pt3dclear()

  pt3dadd(456.036, 327.204, 38.22,  1.500000)

  pt3dadd(459.69599999999997, 328.668, 40.67,  1.500000)

}

filament_999[1286] {

  pt3dclear()

  pt3dadd(459.69599999999997, 328.668, 40.67,  1.500000)

  pt3dadd(461.892, 331.596, 41.65,  1.500000)

}

filament_999[1287] {

  pt3dclear()

  pt3dadd(461.892, 331.596, 41.65,  1.500000)

  pt3dadd(464.82, 334.524, 42.14,  1.500000)

}

filament_999[1288] {

  pt3dclear()

  pt3dadd(464.82, 334.524, 42.14,  1.500000)

  pt3dadd(467.748, 337.452, 43.12,  1.500000)

}

filament_999[1289] {

  pt3dclear()

  pt3dadd(467.748, 337.452, 43.12,  1.500000)

  pt3dadd(470.676, 340.38, 43.12,  1.500000)

}

filament_999[1290] {

  pt3dclear()

  pt3dadd(470.676, 340.38, 43.12,  1.500000)

  pt3dadd(473.604, 343.308, 44.1,  1.500000)

}

filament_999[1291] {

  pt3dclear()

  pt3dadd(473.604, 343.308, 44.1,  1.500000)

  pt3dadd(477.264, 346.236, 45.08,  1.500000)

}

filament_999[1292] {

  pt3dclear()

  pt3dadd(477.264, 346.236, 45.08,  1.500000)

  pt3dadd(480.192, 349.164, 46.55,  1.500000)

}

filament_999[1293] {

  pt3dclear()

  pt3dadd(480.192, 349.164, 46.55,  1.500000)

  pt3dadd(483.12, 352.092, 47.04,  1.500000)

}

filament_999[1294] {

  pt3dclear()

  pt3dadd(483.12, 352.092, 47.04,  1.500000)

  pt3dadd(486.048, 355.02, 48.019999999999996,  1.500000)

}

filament_999[1295] {

  pt3dclear()

  pt3dadd(486.048, 355.02, 48.019999999999996,  1.500000)

  pt3dadd(488.976, 357.948, 48.51,  1.500000)

}

filament_999[1296] {

  pt3dclear()

  pt3dadd(488.976, 357.948, 48.51,  1.500000)

  pt3dadd(491.904, 360.876, 49.0,  1.500000)

}

filament_999[1297] {

  pt3dclear()

  pt3dadd(491.904, 360.876, 49.0,  1.500000)

  pt3dadd(495.56399999999996, 363.072, 49.98,  1.500000)

}

filament_999[1298] {

  pt3dclear()

  pt3dadd(495.56399999999996, 363.072, 49.98,  1.500000)

  pt3dadd(498.49199999999996, 366.0, 49.98,  1.500000)

}

filament_999[1299] {

  pt3dclear()

  pt3dadd(498.49199999999996, 366.0, 49.98,  1.500000)

  pt3dadd(502.152, 368.19599999999997, 50.47,  1.500000)

}

filament_999[1300] {

  pt3dclear()

  pt3dadd(502.152, 368.19599999999997, 50.47,  1.500000)

  pt3dadd(506.544, 370.392, 50.47,  1.500000)

}

filament_999[1301] {

  pt3dclear()

  pt3dadd(506.544, 370.392, 50.47,  1.500000)

  pt3dadd(510.936, 372.58799999999997, 50.47,  1.500000)

}

filament_999[1302] {

  pt3dclear()

  pt3dadd(510.936, 372.58799999999997, 50.47,  1.500000)

  pt3dadd(515.328, 374.784, 50.96,  1.500000)

}

filament_999[1303] {

  pt3dclear()

  pt3dadd(515.328, 374.784, 50.96,  1.500000)

  pt3dadd(518.9879999999999, 376.248, 51.94,  1.500000)

}

filament_999[1304] {

  pt3dclear()

  pt3dadd(518.9879999999999, 376.248, 51.94,  1.500000)

  pt3dadd(523.38, 377.712, 52.43,  1.500000)

}

filament_999[1305] {

  pt3dclear()

  pt3dadd(523.38, 377.712, 52.43,  1.500000)

  pt3dadd(527.7719999999999, 379.908, 52.92,  1.500000)

}

filament_999[1306] {

  pt3dclear()

  pt3dadd(527.7719999999999, 379.908, 52.92,  1.500000)

  pt3dadd(531.432, 382.104, 53.41,  1.500000)

}

filament_999[1307] {

  pt3dclear()

  pt3dadd(531.432, 382.104, 53.41,  1.500000)

  pt3dadd(535.092, 383.568, 53.9,  1.500000)

}

filament_999[1308] {

  pt3dclear()

  pt3dadd(535.092, 383.568, 53.9,  1.500000)

  pt3dadd(539.484, 384.3, 54.879999999999995,  1.500000)

}

filament_999[1309] {

  pt3dclear()

  pt3dadd(539.484, 384.3, 54.879999999999995,  1.500000)

  pt3dadd(543.876, 385.032, 55.86,  1.500000)

}

filament_999[1310] {

  pt3dclear()

  pt3dadd(543.876, 385.032, 55.86,  1.500000)

  pt3dadd(548.268, 385.764, 56.839999999999996,  1.500000)

}

filament_999[1311] {

  pt3dclear()

  pt3dadd(548.268, 385.764, 56.839999999999996,  1.500000)

  pt3dadd(552.66, 386.496, 57.82,  1.500000)

}

filament_999[1312] {

  pt3dclear()

  pt3dadd(552.66, 386.496, 57.82,  1.500000)

  pt3dadd(555.588, 387.96, 57.82,  1.500000)

}

filament_999[1313] {

  pt3dclear()

  pt3dadd(555.588, 387.96, 57.82,  1.500000)

  pt3dadd(559.2479999999999, 388.692, 58.8,  1.500000)

}

filament_999[1314] {

  pt3dclear()

  pt3dadd(559.2479999999999, 388.692, 58.8,  1.500000)

  pt3dadd(562.908, 390.156, 58.8,  1.500000)

}

filament_999[1315] {

  pt3dclear()

  pt3dadd(562.908, 390.156, 58.8,  1.500000)

  pt3dadd(568.032, 390.888, 59.29,  1.500000)

}

filament_999[1316] {

  pt3dclear()

  pt3dadd(568.032, 390.888, 59.29,  1.500000)

  pt3dadd(572.424, 390.888, 59.29,  1.500000)

}

filament_999[1317] {

  pt3dclear()

  pt3dadd(572.424, 390.888, 59.29,  1.500000)

  pt3dadd(576.816, 391.62, 59.78,  1.500000)

}

filament_999[1318] {

  pt3dclear()

  pt3dadd(576.816, 391.62, 59.78,  1.500000)

  pt3dadd(581.9399999999999, 392.352, 60.269999999999996,  1.500000)

}

filament_999[1319] {

  pt3dclear()

  pt3dadd(581.9399999999999, 392.352, 60.269999999999996,  1.500000)

  pt3dadd(587.064, 393.084, 60.269999999999996,  1.500000)

}

filament_999[1320] {

  pt3dclear()

  pt3dadd(587.064, 393.084, 60.269999999999996,  1.500000)

  pt3dadd(592.188, 393.816, 60.76,  1.500000)

}

filament_999[1321] {

  pt3dclear()

  pt3dadd(592.188, 393.816, 60.76,  1.500000)

  pt3dadd(597.312, 393.816, 60.76,  1.500000)

}

filament_999[1322] {

  pt3dclear()

  pt3dadd(597.312, 393.816, 60.76,  1.500000)

  pt3dadd(603.168, 393.816, 61.25,  1.500000)

}

filament_999[1323] {

  pt3dclear()

  pt3dadd(603.168, 393.816, 61.25,  1.500000)

  pt3dadd(608.292, 393.816, 61.25,  1.500000)

}

filament_999[1324] {

  pt3dclear()

  pt3dadd(608.292, 393.816, 61.25,  1.500000)

  pt3dadd(613.4159999999999, 393.816, 61.74,  1.500000)

}

filament_999[1325] {

  pt3dclear()

  pt3dadd(613.4159999999999, 393.816, 61.74,  1.500000)

  pt3dadd(618.54, 393.084, 61.74,  1.500000)

}

filament_999[1326] {

  pt3dclear()

  pt3dadd(618.54, 393.084, 61.74,  1.500000)

  pt3dadd(624.396, 393.084, 61.74,  1.500000)

}

filament_999[1327] {

  pt3dclear()

  pt3dadd(624.396, 393.084, 61.74,  1.500000)

  pt3dadd(630.252, 393.084, 62.23,  1.500000)

}

filament_999[1328] {

  pt3dclear()

  pt3dadd(630.252, 393.084, 62.23,  1.500000)

  pt3dadd(635.376, 393.816, 62.72,  1.500000)

}

filament_999[1329] {

  pt3dclear()

  pt3dadd(635.376, 393.816, 62.72,  1.500000)

  pt3dadd(640.5, 393.816, 62.72,  1.500000)

}

filament_999[1330] {

  pt3dclear()

  pt3dadd(640.5, 393.816, 62.72,  1.500000)

  pt3dadd(645.624, 394.548, 62.72,  1.500000)

}

filament_999[1331] {

  pt3dclear()

  pt3dadd(645.624, 394.548, 62.72,  1.500000)

  pt3dadd(650.7479999999999, 394.548, 63.21,  1.500000)

}

filament_999[1332] {

  pt3dclear()

  pt3dadd(650.7479999999999, 394.548, 63.21,  1.500000)

  pt3dadd(656.604, 395.28, 63.21,  1.500000)

}

filament_999[1333] {

  pt3dclear()

  pt3dadd(656.604, 395.28, 63.21,  1.500000)

  pt3dadd(661.728, 395.28, 63.21,  1.500000)

}

filament_999[1334] {

  pt3dclear()

  pt3dadd(661.728, 395.28, 63.21,  1.500000)

  pt3dadd(667.584, 396.012, 63.699999999999996,  1.500000)

}

filament_999[1335] {

  pt3dclear()

  pt3dadd(667.584, 396.012, 63.699999999999996,  1.500000)

  pt3dadd(673.4399999999999, 396.74399999999997, 64.19,  1.500000)

}

filament_999[1336] {

  pt3dclear()

  pt3dadd(673.4399999999999, 396.74399999999997, 64.19,  1.500000)

  pt3dadd(679.2959999999999, 397.476, 64.67999999999999,  1.500000)

}

filament_999[1337] {

  pt3dclear()

  pt3dadd(679.2959999999999, 397.476, 64.67999999999999,  1.500000)

  pt3dadd(685.1519999999999, 398.20799999999997, 64.67999999999999,  1.500000)

}

filament_999[1338] {

  pt3dclear()

  pt3dadd(685.1519999999999, 398.20799999999997, 64.67999999999999,  1.500000)

  pt3dadd(691.008, 398.94, 65.17,  1.500000)

}

filament_999[1339] {

  pt3dclear()

  pt3dadd(691.008, 398.94, 65.17,  1.500000)

  pt3dadd(696.864, 400.404, 65.66,  1.500000)

}

filament_999[1340] {

  pt3dclear()

  pt3dadd(696.864, 400.404, 65.66,  1.500000)

  pt3dadd(702.72, 401.13599999999997, 66.15,  1.500000)

}

filament_999[1341] {

  pt3dclear()

  pt3dadd(702.72, 401.13599999999997, 66.15,  1.500000)

  pt3dadd(708.576, 401.868, 66.15,  1.500000)

}

filament_999[1342] {

  pt3dclear()

  pt3dadd(708.576, 401.868, 66.15,  1.500000)

  pt3dadd(714.432, 402.59999999999997, 66.15,  1.500000)

}

filament_999[1343] {

  pt3dclear()

  pt3dadd(714.432, 402.59999999999997, 66.15,  1.500000)

  pt3dadd(720.288, 403.332, 66.64,  1.500000)

}

filament_999[1344] {

  pt3dclear()

  pt3dadd(720.288, 403.332, 66.64,  1.500000)

  pt3dadd(726.144, 404.06399999999996, 66.15,  1.500000)

}

filament_999[1345] {

  pt3dclear()

  pt3dadd(726.144, 404.06399999999996, 66.15,  1.500000)

  pt3dadd(732.732, 403.332, 66.64,  1.500000)

}

filament_999[1346] {

  pt3dclear()

  pt3dadd(412.848, 401.868, 32.83,  1.500000)

  pt3dadd(414.312, 404.796, 34.3,  1.500000)

}

filament_999[1347] {

  pt3dclear()

  pt3dadd(414.312, 404.796, 34.3,  1.500000)

  pt3dadd(416.508, 408.456, 35.769999999999996,  1.500000)

}

filament_999[1348] {

  pt3dclear()

  pt3dadd(416.508, 408.456, 35.769999999999996,  1.500000)

  pt3dadd(417.972, 412.116, 37.24,  1.500000)

}

filament_999[1349] {

  pt3dclear()

  pt3dadd(417.972, 412.116, 37.24,  1.500000)

  pt3dadd(419.436, 417.24, 38.71,  1.500000)

}

filament_999[1350] {

  pt3dclear()

  pt3dadd(419.436, 417.24, 38.71,  1.500000)

  pt3dadd(419.436, 422.364, 40.18,  1.500000)

}

filament_999[1351] {

  pt3dclear()

  pt3dadd(419.436, 422.364, 40.18,  1.500000)

  pt3dadd(423.096, 423.828, 38.71,  1.500000)

}

filament_999[1352] {

  pt3dclear()

  pt3dadd(419.436, 422.364, 40.18,  1.500000)

  pt3dadd(416.508, 424.56, 41.65,  1.500000)

}

filament_999[1353] {

  pt3dclear()

  pt3dadd(416.508, 424.56, 41.65,  1.500000)

  pt3dadd(412.116, 425.292, 43.12,  1.500000)

}

filament_999[1354] {

  pt3dclear()

  pt3dadd(412.116, 425.292, 43.12,  1.500000)

  pt3dadd(407.724, 427.488, 44.589999999999996,  1.500000)

}

filament_999[1355] {

  pt3dclear()

  pt3dadd(407.724, 427.488, 44.589999999999996,  1.500000)

  pt3dadd(401.868, 424.56, 46.06,  1.500000)

}

filament_999[1356] {

  pt3dclear()

  pt3dadd(407.724, 427.488, 44.589999999999996,  1.500000)

  pt3dadd(404.06399999999996, 431.14799999999997, 46.06,  1.500000)

}

filament_999[1357] {

  pt3dclear()

  pt3dadd(404.06399999999996, 431.14799999999997, 46.06,  1.500000)

  pt3dadd(401.13599999999997, 435.53999999999996, 47.04,  1.500000)

}

filament_999[1358] {

  pt3dclear()

  pt3dadd(401.13599999999997, 435.53999999999996, 47.04,  1.500000)

  pt3dadd(398.20799999999997, 439.2, 48.019999999999996,  1.500000)

}

filament_999[1359] {

  pt3dclear()

  pt3dadd(398.20799999999997, 439.2, 48.019999999999996,  1.500000)

  pt3dadd(393.816, 442.128, 49.0,  1.500000)

}

filament_999[1360] {

  pt3dclear()

  pt3dadd(393.816, 442.128, 49.0,  1.500000)

  pt3dadd(388.692, 442.86, 49.49,  1.500000)

}

filament_999[1361] {

  pt3dclear()

  pt3dadd(388.692, 442.86, 49.49,  1.500000)

  pt3dadd(382.836, 444.324, 50.47,  1.500000)

}

filament_999[1362] {

  pt3dclear()

  pt3dadd(382.836, 444.324, 50.47,  1.500000)

  pt3dadd(376.98, 445.056, 51.449999999999996,  1.500000)

}

filament_999[1363] {

  pt3dclear()

  pt3dadd(376.98, 445.056, 51.449999999999996,  1.500000)

  pt3dadd(372.58799999999997, 446.52, 52.43,  1.500000)

}

filament_999[1364] {

  pt3dclear()

  pt3dadd(372.58799999999997, 446.52, 52.43,  1.500000)

  pt3dadd(367.464, 447.984, 53.9,  1.500000)

}

filament_999[1365] {

  pt3dclear()

  pt3dadd(367.464, 447.984, 53.9,  1.500000)

  pt3dadd(363.072, 449.448, 54.879999999999995,  1.500000)

}

filament_999[1366] {

  pt3dclear()

  pt3dadd(363.072, 449.448, 54.879999999999995,  1.500000)

  pt3dadd(357.948, 450.18, 55.37,  1.500000)

}

filament_999[1367] {

  pt3dclear()

  pt3dadd(357.948, 450.18, 55.37,  1.500000)

  pt3dadd(354.288, 452.376, 55.37,  1.500000)

}

filament_999[1368] {

  pt3dclear()

  pt3dadd(354.288, 452.376, 55.37,  1.500000)

  pt3dadd(351.36, 455.304, 55.86,  1.500000)

}

filament_999[1369] {

  pt3dclear()

  pt3dadd(351.36, 455.304, 55.86,  1.500000)

  pt3dadd(349.164, 458.23199999999997, 56.35,  1.500000)

}

filament_999[1370] {

  pt3dclear()

  pt3dadd(349.164, 458.23199999999997, 56.35,  1.500000)

  pt3dadd(344.772, 460.428, 56.35,  1.500000)

}

filament_999[1371] {

  pt3dclear()

  pt3dadd(344.772, 460.428, 56.35,  1.500000)

  pt3dadd(340.38, 460.428, 56.839999999999996,  1.500000)

}

filament_999[1372] {

  pt3dclear()

  pt3dadd(340.38, 460.428, 56.839999999999996,  1.500000)

  pt3dadd(335.256, 459.69599999999997, 56.839999999999996,  1.500000)

}

filament_999[1373] {

  pt3dclear()

  pt3dadd(335.256, 459.69599999999997, 56.839999999999996,  1.500000)

  pt3dadd(330.132, 458.23199999999997, 56.839999999999996,  1.500000)

}

filament_999[1374] {

  pt3dclear()

  pt3dadd(330.132, 458.23199999999997, 56.839999999999996,  1.500000)

  pt3dadd(326.472, 456.768, 56.839999999999996,  1.500000)

}

filament_999[1375] {

  pt3dclear()

  pt3dadd(326.472, 456.768, 56.839999999999996,  1.500000)

  pt3dadd(323.544, 455.304, 56.839999999999996,  1.500000)

}

filament_999[1376] {

  pt3dclear()

  pt3dadd(323.544, 455.304, 56.839999999999996,  1.500000)

  pt3dadd(320.616, 453.84, 56.839999999999996,  1.500000)

}

filament_999[1377] {

  pt3dclear()

  pt3dadd(320.616, 453.84, 56.839999999999996,  1.500000)

  pt3dadd(316.956, 452.376, 56.35,  1.500000)

}

filament_999[1378] {

  pt3dclear()

  pt3dadd(316.956, 452.376, 56.35,  1.500000)

  pt3dadd(313.296, 451.644, 54.879999999999995,  1.500000)

}

filament_999[1379] {

  pt3dclear()

  pt3dadd(313.296, 451.644, 54.879999999999995,  1.500000)

  pt3dadd(309.63599999999997, 450.18, 54.39,  1.500000)

}

filament_999[1380] {

  pt3dclear()

  pt3dadd(309.63599999999997, 450.18, 54.39,  1.500000)

  pt3dadd(305.976, 450.18, 53.41,  1.500000)

}

filament_999[1381] {

  pt3dclear()

  pt3dadd(305.976, 450.18, 53.41,  1.500000)

  pt3dadd(302.316, 449.448, 52.92,  1.500000)

}

filament_999[1382] {

  pt3dclear()

  pt3dadd(302.316, 449.448, 52.92,  1.500000)

  pt3dadd(298.656, 449.448, 52.92,  1.500000)

}

filament_999[1383] {

  pt3dclear()

  pt3dadd(298.656, 449.448, 52.92,  1.500000)

  pt3dadd(294.264, 448.716, 51.94,  1.500000)

}

filament_999[1384] {

  pt3dclear()

  pt3dadd(294.264, 448.716, 51.94,  1.500000)

  pt3dadd(289.872, 447.984, 51.449999999999996,  1.500000)

}

filament_999[1385] {

  pt3dclear()

  pt3dadd(289.872, 447.984, 51.449999999999996,  1.500000)

  pt3dadd(285.48, 447.252, 50.96,  1.500000)

}

filament_999[1386] {

  pt3dclear()

  pt3dadd(285.48, 447.252, 50.96,  1.500000)

  pt3dadd(280.356, 446.52, 49.98,  1.500000)

}

filament_999[1387] {

  pt3dclear()

  pt3dadd(280.356, 446.52, 49.98,  1.500000)

  pt3dadd(275.23199999999997, 445.056, 49.98,  1.500000)

}

filament_999[1388] {

  pt3dclear()

  pt3dadd(275.23199999999997, 445.056, 49.98,  1.500000)

  pt3dadd(271.572, 443.592, 49.49,  1.500000)

}

filament_999[1389] {

  pt3dclear()

  pt3dadd(271.572, 443.592, 49.49,  1.500000)

  pt3dadd(267.912, 441.396, 49.0,  1.500000)

}

filament_999[1390] {

  pt3dclear()

  pt3dadd(267.912, 441.396, 49.0,  1.500000)

  pt3dadd(264.252, 439.2, 48.019999999999996,  1.500000)

}

filament_999[1391] {

  pt3dclear()

  pt3dadd(264.252, 439.2, 48.019999999999996,  1.500000)

  pt3dadd(260.592, 437.736, 46.55,  1.500000)

}

filament_999[1392] {

  pt3dclear()

  pt3dadd(260.592, 437.736, 46.55,  1.500000)

  pt3dadd(256.2, 436.272, 46.55,  1.500000)

}

filament_999[1393] {

  pt3dclear()

  pt3dadd(256.2, 436.272, 46.55,  1.500000)

  pt3dadd(252.54, 436.272, 46.55,  1.500000)

}

filament_999[1394] {

  pt3dclear()

  pt3dadd(252.54, 436.272, 46.55,  1.500000)

  pt3dadd(248.148, 435.53999999999996, 46.55,  1.500000)

}

filament_999[1395] {

  pt3dclear()

  pt3dadd(248.148, 435.53999999999996, 46.55,  1.500000)

  pt3dadd(244.488, 434.07599999999996, 46.55,  1.500000)

}

filament_999[1396] {

  pt3dclear()

  pt3dadd(244.488, 434.07599999999996, 46.55,  1.500000)

  pt3dadd(241.56, 431.88, 48.51,  1.500000)

}

filament_999[1397] {

  pt3dclear()

  pt3dadd(241.56, 431.88, 48.51,  1.500000)

  pt3dadd(240.096, 428.21999999999997, 49.0,  1.500000)

}

filament_999[1398] {

  pt3dclear()

  pt3dadd(240.096, 428.21999999999997, 49.0,  1.500000)

  pt3dadd(237.9, 425.292, 49.98,  1.500000)

}

filament_999[1399] {

  pt3dclear()

  pt3dadd(237.9, 425.292, 49.98,  1.500000)

  pt3dadd(240.096, 423.096, 48.51,  1.500000)

}

filament_999[1400] {

  pt3dclear()

  pt3dadd(237.9, 425.292, 49.98,  1.500000)

  pt3dadd(234.972, 423.096, 49.98,  1.500000)

}

filament_999[1401] {

  pt3dclear()

  pt3dadd(234.972, 423.096, 49.98,  1.500000)

  pt3dadd(232.04399999999998, 420.168, 50.47,  1.500000)

}

filament_999[1402] {

  pt3dclear()

  pt3dadd(232.04399999999998, 420.168, 50.47,  1.500000)

  pt3dadd(231.31199999999998, 417.24, 50.47,  1.500000)

}

filament_999[1403] {

  pt3dclear()

  pt3dadd(231.31199999999998, 417.24, 50.47,  1.500000)

  pt3dadd(229.84799999999998, 413.58, 50.47,  1.500000)

}

filament_999[1404] {

  pt3dclear()

  pt3dadd(229.84799999999998, 413.58, 50.47,  1.500000)

  pt3dadd(228.384, 410.652, 50.47,  1.500000)

}

filament_999[1405] {

  pt3dclear()

  pt3dadd(228.384, 410.652, 50.47,  1.500000)

  pt3dadd(226.92, 406.992, 50.47,  1.500000)

}

filament_999[1406] {

  pt3dclear()

  pt3dadd(226.92, 406.992, 50.47,  1.500000)

  pt3dadd(225.456, 404.06399999999996, 50.96,  1.500000)

}

filament_999[1407] {

  pt3dclear()

  pt3dadd(225.456, 404.06399999999996, 50.96,  1.500000)

  pt3dadd(223.992, 399.67199999999997, 50.96,  1.500000)

}

filament_999[1408] {

  pt3dclear()

  pt3dadd(223.992, 399.67199999999997, 50.96,  1.500000)

  pt3dadd(223.26, 395.28, 50.96,  1.500000)

}

filament_999[1409] {

  pt3dclear()

  pt3dadd(223.26, 395.28, 50.96,  1.500000)

  pt3dadd(222.528, 391.62, 50.96,  1.500000)

}

filament_999[1410] {

  pt3dclear()

  pt3dadd(222.528, 391.62, 50.96,  1.500000)

  pt3dadd(219.6, 388.692, 50.96,  1.500000)

}

filament_999[1411] {

  pt3dclear()

  pt3dadd(219.6, 388.692, 50.96,  1.500000)

  pt3dadd(216.672, 388.692, 52.43,  1.500000)

}

filament_999[1412] {

  pt3dclear()

  pt3dadd(216.672, 388.692, 52.43,  1.500000)

  pt3dadd(215.208, 392.352, 54.879999999999995,  1.500000)

}

filament_999[1413] {

  pt3dclear()

  pt3dadd(216.672, 388.692, 52.43,  1.500000)

  pt3dadd(215.208, 387.228, 56.839999999999996,  1.500000)

}

filament_999[1414] {

  pt3dclear()

  pt3dadd(215.208, 387.228, 56.839999999999996,  1.500000)

  pt3dadd(212.28, 385.764, 56.839999999999996,  1.500000)

}

filament_999[1415] {

  pt3dclear()

  pt3dadd(212.28, 385.764, 56.839999999999996,  1.500000)

  pt3dadd(208.62, 385.032, 56.839999999999996,  1.500000)

}

filament_999[1416] {

  pt3dclear()

  pt3dadd(208.62, 385.032, 56.839999999999996,  1.500000)

  pt3dadd(204.96, 380.64, 57.33,  1.500000)

}

filament_999[1417] {

  pt3dclear()

  pt3dadd(204.96, 380.64, 57.33,  1.500000)

  pt3dadd(204.228, 376.248, 58.31,  1.500000)

}

filament_999[1418] {

  pt3dclear()

  pt3dadd(204.228, 376.248, 58.31,  1.500000)

  pt3dadd(203.496, 372.58799999999997, 58.8,  1.500000)

}

filament_999[1419] {

  pt3dclear()

  pt3dadd(401.868, 424.56, 46.06,  1.500000)

  pt3dadd(401.13599999999997, 425.292, 50.47,  1.500000)

}

filament_999[1420] {

  pt3dclear()

  pt3dadd(401.13599999999997, 425.292, 50.47,  1.500000)

  pt3dadd(403.332, 428.21999999999997, 51.449999999999996,  1.500000)

}

filament_999[1421] {

  pt3dclear()

  pt3dadd(403.332, 428.21999999999997, 51.449999999999996,  1.500000)

  pt3dadd(405.52799999999996, 431.88, 52.43,  1.500000)

}

filament_999[1422] {

  pt3dclear()

  pt3dadd(405.52799999999996, 431.88, 52.43,  1.500000)

  pt3dadd(406.26, 435.53999999999996, 53.41,  1.500000)

}

filament_999[1423] {

  pt3dclear()

  pt3dadd(406.26, 435.53999999999996, 53.41,  1.500000)

  pt3dadd(405.52799999999996, 439.2, 53.9,  1.500000)

}

filament_999[1424] {

  pt3dclear()

  pt3dadd(405.52799999999996, 439.2, 53.9,  1.500000)

  pt3dadd(407.724, 442.128, 53.9,  1.500000)

}

filament_999[1425] {

  pt3dclear()

  pt3dadd(407.724, 442.128, 53.9,  1.500000)

  pt3dadd(409.92, 444.324, 54.39,  1.500000)

}

filament_999[1426] {

  pt3dclear()

  pt3dadd(409.92, 444.324, 54.39,  1.500000)

  pt3dadd(412.116, 447.252, 53.9,  1.500000)

}

filament_999[1427] {

  pt3dclear()

  pt3dadd(412.116, 447.252, 53.9,  1.500000)

  pt3dadd(415.776, 449.448, 53.9,  1.500000)

}

filament_999[1428] {

  pt3dclear()

  pt3dadd(415.776, 449.448, 53.9,  1.500000)

  pt3dadd(419.436, 449.448, 52.92,  1.500000)

}

filament_999[1429] {

  pt3dclear()

  pt3dadd(419.436, 449.448, 52.92,  1.500000)

  pt3dadd(421.632, 450.18, 50.47,  1.500000)

}

filament_999[1430] {

  pt3dclear()

  pt3dadd(421.632, 450.18, 50.47,  1.500000)

  pt3dadd(423.828, 447.252, 50.47,  1.500000)

}

filament_999[1431] {

  pt3dclear()

  pt3dadd(421.632, 450.18, 50.47,  1.500000)

  pt3dadd(421.632, 454.572, 52.92,  1.500000)

}

filament_999[1432] {

  pt3dclear()

  pt3dadd(423.096, 423.828, 38.71,  1.500000)

  pt3dadd(420.9, 424.56, 37.24,  1.500000)

}

filament_999[1433] {

  pt3dclear()

  pt3dadd(420.9, 424.56, 37.24,  1.500000)

  pt3dadd(420.9, 427.488, 37.24,  1.500000)

}

filament_999[1434] {

  pt3dclear()

  pt3dadd(420.9, 427.488, 37.24,  1.500000)

  pt3dadd(420.9, 431.14799999999997, 37.24,  1.500000)

}

filament_999[1435] {

  pt3dclear()

  pt3dadd(420.9, 431.14799999999997, 37.24,  1.500000)

  pt3dadd(420.9, 435.53999999999996, 36.75,  1.500000)

}

filament_999[1436] {

  pt3dclear()

  pt3dadd(420.9, 435.53999999999996, 36.75,  1.500000)

  pt3dadd(423.828, 437.00399999999996, 37.24,  1.500000)

}

filament_999[1437] {

  pt3dclear()

  pt3dadd(423.828, 437.00399999999996, 37.24,  1.500000)

  pt3dadd(426.756, 438.468, 38.22,  1.500000)

}

filament_999[1438] {

  pt3dclear()

  pt3dadd(426.756, 438.468, 38.22,  1.500000)

  pt3dadd(430.416, 439.932, 38.71,  1.500000)

}

filament_999[1439] {

  pt3dclear()

  pt3dadd(430.416, 439.932, 38.71,  1.500000)

  pt3dadd(434.808, 440.664, 38.71,  1.500000)

}

filament_999[1440] {

  pt3dclear()

  pt3dadd(434.808, 440.664, 38.71,  1.500000)

  pt3dadd(438.468, 441.396, 38.71,  1.500000)

}

filament_999[1441] {

  pt3dclear()

  pt3dadd(438.468, 441.396, 38.71,  1.500000)

  pt3dadd(442.128, 442.128, 39.2,  1.500000)

}

filament_999[1442] {

  pt3dclear()

  pt3dadd(442.128, 442.128, 39.2,  1.500000)

  pt3dadd(446.52, 442.86, 40.18,  1.500000)

}

filament_999[1443] {

  pt3dclear()

  pt3dadd(446.52, 442.86, 40.18,  1.500000)

  pt3dadd(450.18, 444.324, 40.18,  1.500000)

}

filament_999[1444] {

  pt3dclear()

  pt3dadd(450.18, 444.324, 40.18,  1.500000)

  pt3dadd(453.84, 445.056, 40.18,  1.500000)

}

filament_999[1445] {

  pt3dclear()

  pt3dadd(453.84, 445.056, 40.18,  1.500000)

  pt3dadd(456.768, 445.788, 38.71,  1.500000)

}

filament_999[1446] {

  pt3dclear()

  pt3dadd(410.652, 364.536, 28.91,  1.500000)

  pt3dadd(414.312, 364.536, 32.339999999999996,  1.500000)

}

filament_999[1447] {

  pt3dclear()

  pt3dadd(414.312, 364.536, 32.339999999999996,  1.500000)

  pt3dadd(417.24, 366.73199999999997, 32.83,  1.500000)

}

filament_999[1448] {

  pt3dclear()

  pt3dadd(417.24, 366.73199999999997, 32.83,  1.500000)

  pt3dadd(419.436, 370.392, 32.83,  1.500000)

}

filament_999[1449] {

  pt3dclear()

  pt3dadd(419.436, 370.392, 32.83,  1.500000)

  pt3dadd(421.632, 374.05199999999996, 33.32,  1.500000)

}

filament_999[1450] {

  pt3dclear()

  pt3dadd(421.632, 374.05199999999996, 33.32,  1.500000)

  pt3dadd(422.364, 377.712, 33.81,  1.500000)

}

filament_999[1451] {

  pt3dclear()

  pt3dadd(422.364, 377.712, 33.81,  1.500000)

  pt3dadd(423.096, 380.64, 33.32,  1.500000)

}

filament_999[1452] {

  pt3dclear()

  pt3dadd(423.096, 380.64, 33.32,  1.500000)

  pt3dadd(426.756, 379.908, 33.32,  1.500000)

}

filament_999[1453] {

  pt3dclear()

  pt3dadd(423.096, 380.64, 33.32,  1.500000)

  pt3dadd(422.364, 383.568, 33.32,  1.500000)

}

filament_999[1454] {

  pt3dclear()

  pt3dadd(422.364, 383.568, 33.32,  1.500000)

  pt3dadd(423.096, 387.228, 33.81,  1.500000)

}

filament_999[1455] {

  pt3dclear()

  pt3dadd(423.096, 387.228, 33.81,  1.500000)

  pt3dadd(426.024, 390.888, 34.3,  1.500000)

}

filament_999[1456] {

  pt3dclear()

  pt3dadd(426.024, 390.888, 34.3,  1.500000)

  pt3dadd(427.488, 393.816, 34.3,  1.500000)

}

filament_999[1457] {

  pt3dclear()

  pt3dadd(427.488, 393.816, 34.3,  1.500000)

  pt3dadd(428.21999999999997, 397.476, 34.79,  1.500000)

}

filament_999[1458] {

  pt3dclear()

  pt3dadd(428.21999999999997, 397.476, 34.79,  1.500000)

  pt3dadd(428.21999999999997, 399.67199999999997, 36.26,  1.500000)

}

filament_999[1459] {

  pt3dclear()

  pt3dadd(428.21999999999997, 399.67199999999997, 36.26,  1.500000)

  pt3dadd(431.14799999999997, 401.13599999999997, 36.75,  1.500000)

}

filament_999[1460] {

  pt3dclear()

  pt3dadd(431.14799999999997, 401.13599999999997, 36.75,  1.500000)

  pt3dadd(433.344, 401.868, 37.24,  1.500000)

}

filament_999[1461] {

  pt3dclear()

  pt3dadd(433.344, 401.868, 37.24,  1.500000)

  pt3dadd(437.00399999999996, 401.868, 37.24,  1.500000)

}

filament_999[1462] {

  pt3dclear()

  pt3dadd(437.00399999999996, 401.868, 37.24,  1.500000)

  pt3dadd(442.128, 398.94, 36.75,  1.500000)

}

filament_999[1463] {

  pt3dclear()

  pt3dadd(442.128, 398.94, 36.75,  1.500000)

  pt3dadd(444.324, 396.74399999999997, 36.26,  1.500000)

}

filament_999[1464] {

  pt3dclear()

  pt3dadd(444.324, 396.74399999999997, 36.26,  1.500000)

  pt3dadd(447.984, 394.548, 35.28,  1.500000)

}

filament_999[1465] {

  pt3dclear()

  pt3dadd(447.984, 394.548, 35.28,  1.500000)

  pt3dadd(450.18, 393.816, 34.79,  1.500000)

}

filament_999[1466] {

  pt3dclear()

  pt3dadd(450.18, 393.816, 34.79,  1.500000)

  pt3dadd(453.84, 396.74399999999997, 34.79,  1.500000)

}

filament_999[1467] {

  pt3dclear()

  pt3dadd(453.84, 396.74399999999997, 34.79,  1.500000)

  pt3dadd(456.768, 398.94, 35.28,  1.500000)

}

filament_999[1468] {

  pt3dclear()

  pt3dadd(456.768, 398.94, 35.28,  1.500000)

  pt3dadd(458.23199999999997, 401.868, 35.28,  1.500000)

}

filament_999[1469] {

  pt3dclear()

  pt3dadd(458.23199999999997, 401.868, 35.28,  1.500000)

  pt3dadd(461.15999999999997, 406.26, 34.3,  1.500000)

}

filament_999[1470] {

  pt3dclear()

  pt3dadd(448.716, 364.536, 20.58,  1.500000)

  pt3dadd(445.788, 363.804, 20.09,  1.500000)

}

filament_999[1471] {

  pt3dclear()

  pt3dadd(445.788, 363.804, 20.09,  1.500000)

  pt3dadd(442.86, 363.072, 18.62,  1.500000)

}

filament_999[1472] {

  pt3dclear()

  pt3dadd(442.86, 363.072, 18.62,  1.500000)

  pt3dadd(439.932, 360.876, 17.64,  1.500000)

}

filament_999[1473] {

  pt3dclear()

  pt3dadd(439.932, 360.876, 17.64,  1.500000)

  pt3dadd(437.736, 358.68, 17.15,  1.500000)

}

filament_999[1474] {

  pt3dclear()

  pt3dadd(437.736, 358.68, 17.15,  1.500000)

  pt3dadd(434.808, 357.948, 17.15,  1.500000)

}

filament_999[1475] {

  pt3dclear()

  pt3dadd(434.808, 357.948, 17.15,  1.500000)

  pt3dadd(431.88, 356.484, 16.66,  1.500000)

}

filament_999[1476] {

  pt3dclear()

  pt3dadd(431.88, 356.484, 16.66,  1.500000)

  pt3dadd(430.416, 354.288, 16.66,  1.500000)

}

filament_999[1477] {

  pt3dclear()

  pt3dadd(430.416, 354.288, 16.66,  1.500000)

  pt3dadd(428.952, 351.36, 16.169999999999998,  1.500000)

}

filament_999[1478] {

  pt3dclear()

  pt3dadd(428.952, 351.36, 16.169999999999998,  1.500000)

  pt3dadd(428.21999999999997, 347.7, 15.68,  1.500000)

}

filament_999[1479] {

  pt3dclear()

  pt3dadd(428.21999999999997, 347.7, 15.68,  1.500000)

  pt3dadd(428.21999999999997, 344.04, 15.68,  1.500000)

}

filament_999[1480] {

  pt3dclear()

  pt3dadd(428.21999999999997, 344.04, 15.68,  1.500000)

  pt3dadd(428.21999999999997, 340.38, 15.68,  1.500000)

}

filament_999[1481] {

  pt3dclear()

  pt3dadd(428.21999999999997, 340.38, 15.68,  1.500000)

  pt3dadd(428.952, 337.452, 15.68,  1.500000)

}

filament_999[1482] {

  pt3dclear()

  pt3dadd(428.952, 337.452, 15.68,  1.500000)

  pt3dadd(428.952, 333.792, 15.68,  1.500000)

}

filament_999[1483] {

  pt3dclear()

  pt3dadd(428.952, 333.792, 15.68,  1.500000)

  pt3dadd(427.488, 330.864, 15.68,  1.500000)

}

filament_999[1484] {

  pt3dclear()

  pt3dadd(427.488, 330.864, 15.68,  1.500000)

  pt3dadd(426.024, 327.936, 15.68,  1.500000)

}

filament_999[1485] {

  pt3dclear()

  pt3dadd(426.024, 327.936, 15.68,  1.500000)

  pt3dadd(423.096, 325.74, 15.68,  1.500000)

}

filament_999[1486] {

  pt3dclear()

  pt3dadd(423.096, 325.74, 15.68,  1.500000)

  pt3dadd(420.168, 324.276, 15.68,  1.500000)

}

filament_999[1487] {

  pt3dclear()

  pt3dadd(420.168, 324.276, 15.68,  1.500000)

  pt3dadd(417.24, 322.812, 15.68,  1.500000)

}

filament_999[1488] {

  pt3dclear()

  pt3dadd(417.24, 322.812, 15.68,  1.500000)

  pt3dadd(415.044, 321.348, 15.68,  1.500000)

}

filament_999[1489] {

  pt3dclear()

  pt3dadd(415.044, 321.348, 15.68,  1.500000)

  pt3dadd(413.58, 320.616, 13.23,  1.500000)

}

filament_999[1490] {

  pt3dclear()

  pt3dadd(415.044, 321.348, 15.68,  1.500000)

  pt3dadd(412.116, 322.08, 15.68,  1.500000)

}

filament_999[1491] {

  pt3dclear()

  pt3dadd(415.044, 321.348, 15.68,  1.500000)

  pt3dadd(417.24, 319.884, 15.68,  1.500000)

}

filament_999[1492] {

  pt3dclear()

  pt3dadd(412.116, 322.08, 15.68,  1.500000)

  pt3dadd(409.188, 322.812, 15.19,  1.500000)

}

filament_999[1493] {

  pt3dclear()

  pt3dadd(409.188, 322.812, 15.19,  1.500000)

  pt3dadd(406.26, 322.812, 14.7,  1.500000)

}

filament_999[1494] {

  pt3dclear()

  pt3dadd(406.26, 322.812, 14.7,  1.500000)

  pt3dadd(403.332, 322.08, 14.7,  1.500000)

}

filament_999[1495] {

  pt3dclear()

  pt3dadd(403.332, 322.08, 14.7,  1.500000)

  pt3dadd(401.13599999999997, 320.616, 13.719999999999999,  1.500000)

}

filament_999[1496] {

  pt3dclear()

  pt3dadd(401.13599999999997, 320.616, 13.719999999999999,  1.500000)

  pt3dadd(396.74399999999997, 320.616, 14.209999999999999,  1.500000)

}

filament_999[1497] {

  pt3dclear()

  pt3dadd(401.13599999999997, 320.616, 13.719999999999999,  1.500000)

  pt3dadd(401.13599999999997, 318.42, 13.719999999999999,  1.500000)

}

filament_999[1498] {

  pt3dclear()

  pt3dadd(417.24, 319.884, 15.68,  1.500000)

  pt3dadd(414.312, 317.688, 16.66,  1.500000)

}

filament_999[1499] {

  pt3dclear()

  pt3dadd(417.24, 319.884, 15.68,  1.500000)

  pt3dadd(420.168, 319.884, 15.68,  1.500000)

}

filament_999[1500] {

  pt3dclear()

  pt3dadd(420.168, 319.884, 15.68,  1.500000)

  pt3dadd(423.828, 321.348, 16.169999999999998,  1.500000)

}

filament_999[1501] {

  pt3dclear()

  pt3dadd(423.828, 321.348, 16.169999999999998,  1.500000)

  pt3dadd(426.756, 323.544, 17.15,  1.500000)

}

filament_999[1502] {

  pt3dclear()

  pt3dadd(426.756, 323.544, 17.15,  1.500000)

  pt3dadd(428.952, 325.74, 17.64,  1.500000)

}

filament_999[1503] {

  pt3dclear()

  pt3dadd(428.952, 325.74, 17.64,  1.500000)

  pt3dadd(431.14799999999997, 327.936, 18.62,  1.500000)

}

filament_999[1504] {

  pt3dclear()

  pt3dadd(431.14799999999997, 327.936, 18.62,  1.500000)

  pt3dadd(434.07599999999996, 329.4, 18.62,  1.500000)

}

filament_999[1505] {

  pt3dclear()

  pt3dadd(434.07599999999996, 329.4, 18.62,  1.500000)

  pt3dadd(436.272, 329.4, 18.62,  1.500000)

}

filament_999[1506] {

  pt3dclear()

  pt3dadd(436.272, 329.4, 18.62,  1.500000)

  pt3dadd(433.344, 331.596, 18.13,  1.500000)

}

filament_999[1507] {

  pt3dclear()

  pt3dadd(433.344, 331.596, 18.13,  1.500000)

  pt3dadd(433.344, 335.256, 17.15,  1.500000)

}

filament_999[1508] {

  pt3dclear()

  pt3dadd(433.344, 335.256, 17.15,  1.500000)

  pt3dadd(433.344, 338.18399999999997, 16.66,  1.500000)

}

filament_999[1509] {

  pt3dclear()

  pt3dadd(433.344, 338.18399999999997, 16.66,  1.500000)

  pt3dadd(434.808, 341.11199999999997, 16.66,  1.500000)

}

filament_999[1510] {

  pt3dclear()

  pt3dadd(434.808, 341.11199999999997, 16.66,  1.500000)

  pt3dadd(436.272, 344.04, 17.15,  1.500000)

}

filament_999[1511] {

  pt3dclear()

  pt3dadd(436.272, 344.04, 17.15,  1.500000)

  pt3dadd(437.00399999999996, 346.968, 17.64,  1.500000)

}

filament_999[1512] {

  pt3dclear()

  pt3dadd(437.00399999999996, 346.968, 17.64,  1.500000)

  pt3dadd(439.932, 347.7, 18.62,  1.500000)

}

filament_999[1513] {

  pt3dclear()

  pt3dadd(437.00399999999996, 346.968, 17.64,  1.500000)

  pt3dadd(435.53999999999996, 349.164, 19.6,  1.500000)

}

filament_999[1514] {

  pt3dclear()

  pt3dadd(435.53999999999996, 349.164, 19.6,  1.500000)

  pt3dadd(432.61199999999997, 349.164, 19.6,  1.500000)

}

filament_999[1515] {

  pt3dclear()

  pt3dadd(432.61199999999997, 349.164, 19.6,  1.500000)

  pt3dadd(431.14799999999997, 352.824, 21.56,  1.500000)

}

filament_999[1516] {

  pt3dclear()

  pt3dadd(432.61199999999997, 349.164, 19.6,  1.500000)

  pt3dadd(430.416, 346.968, 20.09,  1.500000)

}

filament_999[1517] {

  pt3dclear()

  pt3dadd(430.416, 346.968, 20.09,  1.500000)

  pt3dadd(429.68399999999997, 343.308, 19.6,  1.500000)

}

filament_999[1518] {

  pt3dclear()

  pt3dadd(429.68399999999997, 343.308, 19.6,  1.500000)

  pt3dadd(428.21999999999997, 340.38, 20.09,  1.500000)

}

filament_999[1519] {

  pt3dclear()

  pt3dadd(428.21999999999997, 340.38, 20.09,  1.500000)

  pt3dadd(426.024, 338.916, 19.6,  1.500000)

}

filament_999[1520] {

  pt3dclear()

  pt3dadd(426.024, 338.916, 19.6,  1.500000)

  pt3dadd(423.096, 338.916, 19.6,  1.500000)

}

filament_999[1521] {

  pt3dclear()

  pt3dadd(423.096, 338.916, 19.6,  1.500000)

  pt3dadd(420.168, 339.64799999999997, 19.6,  1.500000)

}

filament_999[1522] {

  pt3dclear()

  pt3dadd(420.168, 339.64799999999997, 19.6,  1.500000)

  pt3dadd(417.972, 342.57599999999996, 18.62,  1.500000)

}

filament_999[1523] {

  pt3dclear()

  pt3dadd(417.972, 342.57599999999996, 18.62,  1.500000)

  pt3dadd(417.24, 344.772, 17.64,  1.500000)

}

filament_999[1524] {

  pt3dclear()

  pt3dadd(414.312, 317.688, 16.66,  1.500000)

  pt3dadd(412.116, 316.224, 15.68,  1.500000)

}

filament_999[1525] {

  pt3dclear()

  pt3dadd(412.116, 316.224, 15.68,  1.500000)

  pt3dadd(408.456, 315.492, 15.68,  1.500000)

}

filament_999[1526] {

  pt3dclear()

  pt3dadd(408.456, 315.492, 15.68,  1.500000)

  pt3dadd(404.06399999999996, 314.76, 15.68,  1.500000)

}

filament_999[1527] {

  pt3dclear()

  pt3dadd(404.06399999999996, 314.76, 15.68,  1.500000)

  pt3dadd(399.67199999999997, 313.296, 14.7,  1.500000)

}

filament_999[1528] {

  pt3dclear()

  pt3dadd(420.168, 300.12, 21.07,  1.500000)

  pt3dadd(417.24, 300.12, 20.58,  1.500000)

}

filament_999[1529] {

  pt3dclear()

  pt3dadd(420.168, 300.12, 21.07,  1.500000)

  pt3dadd(419.436, 303.78, 22.05,  1.500000)

}

filament_999[1530] {

  pt3dclear()

  pt3dadd(420.168, 300.12, 21.07,  1.500000)

  pt3dadd(424.56, 300.852, 20.58,  1.500000)

}

filament_999[1531] {

  pt3dclear()

  pt3dadd(417.24, 300.12, 20.58,  1.500000)

  pt3dadd(413.58, 300.852, 20.58,  1.500000)

}

filament_999[1532] {

  pt3dclear()

  pt3dadd(413.58, 300.852, 20.58,  1.500000)

  pt3dadd(409.92, 300.12, 20.09,  1.500000)

}

filament_999[1533] {

  pt3dclear()

  pt3dadd(409.92, 300.12, 20.09,  1.500000)

  pt3dadd(407.724, 298.656, 20.09,  1.500000)

}

filament_999[1534] {

  pt3dclear()

  pt3dadd(407.724, 298.656, 20.09,  1.500000)

  pt3dadd(404.796, 297.924, 20.09,  1.500000)

}

filament_999[1535] {

  pt3dclear()

  pt3dadd(404.796, 297.924, 20.09,  1.500000)

  pt3dadd(402.59999999999997, 295.728, 19.11,  1.500000)

}

filament_999[1536] {

  pt3dclear()

  pt3dadd(402.59999999999997, 295.728, 19.11,  1.500000)

  pt3dadd(399.67199999999997, 295.728, 18.62,  1.500000)

}

filament_999[1537] {

  pt3dclear()

  pt3dadd(399.67199999999997, 295.728, 18.62,  1.500000)

  pt3dadd(397.476, 294.264, 18.62,  1.500000)

}

filament_999[1538] {

  pt3dclear()

  pt3dadd(397.476, 294.264, 18.62,  1.500000)

  pt3dadd(397.476, 291.336, 17.64,  1.500000)

}

filament_999[1539] {

  pt3dclear()

  pt3dadd(397.476, 294.264, 18.62,  1.500000)

  pt3dadd(394.548, 294.996, 18.13,  1.500000)

}

filament_999[1540] {

  pt3dclear()

  pt3dadd(394.548, 294.996, 18.13,  1.500000)

  pt3dadd(392.352, 295.728, 17.64,  1.500000)

}

filament_999[1541] {

  pt3dclear()

  pt3dadd(397.476, 291.336, 17.64,  1.500000)

  pt3dadd(393.816, 290.604, 16.66,  1.500000)

}

filament_999[1542] {

  pt3dclear()

  pt3dadd(397.476, 291.336, 17.64,  1.500000)

  pt3dadd(400.404, 289.872, 17.15,  1.500000)

}

filament_999[1543] {

  pt3dclear()

  pt3dadd(400.404, 289.872, 17.15,  1.500000)

  pt3dadd(401.13599999999997, 286.212, 16.169999999999998,  1.500000)

}

filament_999[1544] {

  pt3dclear()

  pt3dadd(401.13599999999997, 286.212, 16.169999999999998,  1.500000)

  pt3dadd(399.67199999999997, 284.748, 16.169999999999998,  1.500000)

}

filament_999[1545] {

  pt3dclear()

  pt3dadd(393.816, 290.604, 16.66,  1.500000)

  pt3dadd(389.424, 289.872, 16.66,  1.500000)

}

filament_999[1546] {

  pt3dclear()

  pt3dadd(389.424, 289.872, 16.66,  1.500000)

  pt3dadd(387.96, 288.408, 15.68,  1.500000)

}

filament_999[1547] {

  pt3dclear()

  pt3dadd(389.424, 289.872, 16.66,  1.500000)

  pt3dadd(389.424, 286.944, 16.66,  1.500000)

}

filament_999[1548] {

  pt3dclear()

  pt3dadd(387.96, 288.408, 15.68,  1.500000)

  pt3dadd(385.032, 289.872, 15.68,  1.500000)

}

filament_999[1549] {

  pt3dclear()

  pt3dadd(352.092, 338.18399999999997, 14.7,  1.500000)

  pt3dadd(355.02, 338.18399999999997, 15.19,  1.500000)

}

filament_999[1550] {

  pt3dclear()

  pt3dadd(355.02, 338.18399999999997, 15.19,  1.500000)

  pt3dadd(357.948, 336.71999999999997, 14.209999999999999,  1.500000)

}

filament_999[1551] {

  pt3dclear()

  pt3dadd(357.948, 336.71999999999997, 14.209999999999999,  1.500000)

  pt3dadd(360.876, 336.71999999999997, 14.209999999999999,  1.500000)

}

filament_999[1552] {

  pt3dclear()

  pt3dadd(360.876, 336.71999999999997, 14.209999999999999,  1.500000)

  pt3dadd(364.536, 336.71999999999997, 14.209999999999999,  1.500000)

}

filament_999[1553] {

  pt3dclear()

  pt3dadd(364.536, 336.71999999999997, 14.209999999999999,  1.500000)

  pt3dadd(368.19599999999997, 336.71999999999997, 14.7,  1.500000)

}

filament_999[1554] {

  pt3dclear()

  pt3dadd(368.19599999999997, 336.71999999999997, 14.7,  1.500000)

  pt3dadd(371.12399999999997, 335.256, 14.7,  1.500000)

}

filament_999[1555] {

  pt3dclear()

  pt3dadd(371.12399999999997, 335.256, 14.7,  1.500000)

  pt3dadd(374.05199999999996, 335.256, 14.7,  1.500000)

}

filament_999[1556] {

  pt3dclear()

  pt3dadd(374.05199999999996, 335.256, 14.7,  1.500000)

  pt3dadd(374.784, 333.06, 14.7,  1.500000)

}

filament_999[1557] {

  pt3dclear()

  pt3dadd(378.444, 332.328, 14.7,  1.500000)

  pt3dadd(379.908, 335.256, 14.7,  1.500000)

}

filament_999[1558] {

  pt3dclear()

  pt3dadd(378.444, 332.328, 14.7,  1.500000)

  pt3dadd(374.784, 333.06, 14.7,  1.500000)

}

filament_999[1559] {

  pt3dclear()

  pt3dadd(378.444, 332.328, 14.7,  1.500000)

  pt3dadd(376.248, 330.132, 14.7,  1.500000)

}

filament_999[1560] {

  pt3dclear()

  pt3dadd(379.908, 335.256, 14.7,  1.500000)

  pt3dadd(381.372, 337.452, 14.7,  1.500000)

}

filament_999[1561] {

  pt3dclear()

  pt3dadd(381.372, 337.452, 14.7,  1.500000)

  pt3dadd(383.568, 339.64799999999997, 14.7,  1.500000)

}

filament_999[1562] {

  pt3dclear()

  pt3dadd(383.568, 339.64799999999997, 14.7,  1.500000)

  pt3dadd(385.764, 341.844, 14.7,  1.500000)

}

filament_999[1563] {

  pt3dclear()

  pt3dadd(385.764, 341.844, 14.7,  1.500000)

  pt3dadd(387.228, 344.772, 14.7,  1.500000)

}

filament_999[1564] {

  pt3dclear()

  pt3dadd(387.228, 344.772, 14.7,  1.500000)

  pt3dadd(388.692, 346.968, 14.7,  1.500000)

}

filament_999[1565] {

  pt3dclear()

  pt3dadd(388.692, 346.968, 14.7,  1.500000)

  pt3dadd(390.156, 349.164, 14.7,  1.500000)

}

filament_999[1566] {

  pt3dclear()

  pt3dadd(390.156, 349.164, 14.7,  1.500000)

  pt3dadd(393.084, 349.164, 15.68,  1.500000)

}

filament_999[1567] {

  pt3dclear()

  pt3dadd(390.156, 349.164, 14.7,  1.500000)

  pt3dadd(387.228, 350.628, 15.19,  1.500000)

}

filament_999[1568] {

  pt3dclear()

  pt3dadd(376.248, 330.132, 14.7,  1.500000)

  pt3dadd(373.32, 327.936, 15.19,  1.500000)

}

filament_999[1569] {

  pt3dclear()

  pt3dadd(373.32, 327.936, 15.19,  1.500000)

  pt3dadd(370.392, 326.472, 15.68,  1.500000)

}

filament_999[1570] {

  pt3dclear()

  pt3dadd(370.392, 326.472, 15.68,  1.500000)

  pt3dadd(367.464, 325.74, 15.68,  1.500000)

}

filament_999[1571] {

  pt3dclear()

  pt3dadd(367.464, 325.74, 15.68,  1.500000)

  pt3dadd(364.536, 322.812, 15.68,  1.500000)

}

filament_999[1572] {

  pt3dclear()

  pt3dadd(364.536, 322.812, 15.68,  1.500000)

  pt3dadd(361.608, 323.544, 13.719999999999999,  1.500000)

}

filament_999[1573] {

  pt3dclear()

  pt3dadd(364.536, 322.812, 15.68,  1.500000)

  pt3dadd(360.876, 322.812, 16.66,  1.500000)

}

filament_999[1574] {

  pt3dclear()

  pt3dadd(364.536, 322.812, 15.68,  1.500000)

  pt3dadd(366.0, 319.884, 16.169999999999998,  1.500000)

}

filament_999[1575] {

  pt3dclear()

  pt3dadd(360.876, 322.812, 16.66,  1.500000)

  pt3dadd(357.948, 322.812, 17.64,  1.500000)

}

filament_999[1576] {

  pt3dclear()

  pt3dadd(357.948, 322.812, 17.64,  1.500000)

  pt3dadd(355.02, 322.812, 18.62,  1.500000)

}

filament_999[1577] {

  pt3dclear()

  pt3dadd(355.02, 322.812, 18.62,  1.500000)

  pt3dadd(357.216, 325.74, 19.6,  1.500000)

}

filament_999[1578] {

  pt3dclear()

  pt3dadd(355.02, 322.812, 18.62,  1.500000)

  pt3dadd(352.092, 322.812, 19.6,  1.500000)

}

filament_999[1579] {

  pt3dclear()

  pt3dadd(352.092, 322.812, 19.6,  1.500000)

  pt3dadd(348.432, 323.544, 21.07,  1.500000)

}

filament_999[1580] {

  pt3dclear()

  pt3dadd(348.432, 323.544, 21.07,  1.500000)

  pt3dadd(345.504, 325.008, 22.05,  1.500000)

}

filament_999[1581] {

  pt3dclear()

  pt3dadd(345.504, 325.008, 22.05,  1.500000)

  pt3dadd(342.57599999999996, 325.74, 22.54,  1.500000)

}

filament_999[1582] {

  pt3dclear()

  pt3dadd(342.57599999999996, 325.74, 22.54,  1.500000)

  pt3dadd(339.64799999999997, 326.472, 22.05,  1.500000)

}

filament_999[1583] {

  pt3dclear()

  pt3dadd(387.228, 350.628, 15.19,  1.500000)

  pt3dadd(384.3, 350.628, 15.19,  1.500000)

}

filament_999[1584] {

  pt3dclear()

  pt3dadd(384.3, 350.628, 15.19,  1.500000)

  pt3dadd(381.372, 350.628, 15.19,  1.500000)

}

filament_999[1585] {

  pt3dclear()

  pt3dadd(381.372, 350.628, 15.19,  1.500000)

  pt3dadd(378.444, 350.628, 15.19,  1.500000)

}

filament_999[1586] {

  pt3dclear()

  pt3dadd(378.444, 350.628, 15.19,  1.500000)

  pt3dadd(376.248, 352.092, 15.19,  1.500000)

}

filament_999[1587] {

  pt3dclear()

  pt3dadd(376.248, 352.092, 15.19,  1.500000)

  pt3dadd(374.05199999999996, 350.628, 16.169999999999998,  1.500000)

}

filament_999[1588] {

  pt3dclear()

  pt3dadd(376.248, 352.092, 15.19,  1.500000)

  pt3dadd(374.784, 355.02, 16.169999999999998,  1.500000)

}

filament_999[1589] {

  pt3dclear()

  pt3dadd(376.248, 352.092, 15.19,  1.500000)

  pt3dadd(373.32, 352.824, 16.169999999999998,  1.500000)

}

filament_999[1590] {

  pt3dclear()

  pt3dadd(374.784, 355.02, 16.169999999999998,  1.500000)

  pt3dadd(374.05199999999996, 357.948, 16.169999999999998,  1.500000)

}

filament_999[1591] {

  pt3dclear()

  pt3dadd(373.32, 352.824, 16.169999999999998,  1.500000)

  pt3dadd(369.65999999999997, 354.288, 16.66,  1.500000)

}

filament_999[1592] {

  pt3dclear()

  pt3dadd(369.65999999999997, 354.288, 16.66,  1.500000)

  pt3dadd(366.0, 355.752, 16.66,  1.500000)

}

filament_999[1593] {

  pt3dclear()

  pt3dadd(366.0, 355.752, 16.66,  1.500000)

  pt3dadd(363.072, 356.484, 16.66,  1.500000)

}

filament_999[1594] {

  pt3dclear()

  pt3dadd(374.05199999999996, 350.628, 16.169999999999998,  1.500000)

  pt3dadd(373.32, 347.7, 16.169999999999998,  1.500000)

}

filament_999[1595] {

  pt3dclear()

  pt3dadd(373.32, 347.7, 16.169999999999998,  1.500000)

  pt3dadd(371.856, 345.504, 14.209999999999999,  1.500000)

}

filament_999[1596] {

  pt3dclear()

  pt3dadd(371.856, 345.504, 14.209999999999999,  1.500000)

  pt3dadd(369.65999999999997, 344.04, 14.7,  1.500000)

}

filament_999[1597] {

  pt3dclear()

  pt3dadd(393.084, 349.164, 15.68,  1.500000)

  pt3dadd(396.012, 349.896, 15.68,  1.500000)

}

filament_999[1598] {

  pt3dclear()

  pt3dadd(396.012, 349.896, 15.68,  1.500000)

  pt3dadd(398.20799999999997, 352.092, 15.68,  1.500000)

}

filament_999[1599] {

  pt3dclear()

  pt3dadd(398.20799999999997, 352.092, 15.68,  1.500000)

  pt3dadd(401.13599999999997, 352.824, 15.19,  1.500000)

}

filament_999[1600] {

  pt3dclear()

  pt3dadd(401.13599999999997, 352.824, 15.19,  1.500000)

  pt3dadd(404.796, 352.092, 15.68,  1.500000)

}

filament_999[1601] {

  pt3dclear()

  pt3dadd(366.0, 319.884, 16.169999999999998,  1.500000)

  pt3dadd(368.19599999999997, 317.688, 16.169999999999998,  1.500000)

}

filament_999[1602] {

  pt3dclear()

  pt3dadd(368.19599999999997, 317.688, 16.169999999999998,  1.500000)

  pt3dadd(371.12399999999997, 316.224, 16.169999999999998,  1.500000)

}

filament_999[1603] {

  pt3dclear()

  pt3dadd(368.19599999999997, 317.688, 16.169999999999998,  1.500000)

  pt3dadd(366.73199999999997, 315.492, 16.169999999999998,  1.500000)

}

filament_999[1604] {

  pt3dclear()

  pt3dadd(366.73199999999997, 315.492, 16.169999999999998,  1.500000)

  pt3dadd(363.804, 314.76, 15.68,  1.500000)

}

filament_999[1605] {

  pt3dclear()

  pt3dadd(363.804, 314.76, 15.68,  1.500000)

  pt3dadd(360.876, 315.492, 15.68,  1.500000)

}

filament_999[1606] {

  pt3dclear()

  pt3dadd(360.876, 315.492, 15.68,  1.500000)

  pt3dadd(357.216, 316.224, 15.68,  1.500000)

}

filament_999[1607] {

  pt3dclear()

  pt3dadd(357.216, 316.224, 15.68,  1.500000)

  pt3dadd(354.288, 316.956, 15.68,  1.500000)

}

filament_999[1608] {

  pt3dclear()

  pt3dadd(354.288, 316.956, 15.68,  1.500000)

  pt3dadd(351.36, 317.688, 15.68,  1.500000)

}

filament_999[1609] {

  pt3dclear()

  pt3dadd(351.36, 317.688, 15.68,  1.500000)

  pt3dadd(348.432, 319.152, 15.68,  1.500000)

}

filament_999[1610] {

  pt3dclear()

  pt3dadd(348.432, 319.152, 15.68,  1.500000)

  pt3dadd(345.504, 320.616, 15.68,  1.500000)

}

filament_999[1611] {

  pt3dclear()

  pt3dadd(345.504, 320.616, 15.68,  1.500000)

  pt3dadd(342.57599999999996, 320.616, 15.68,  1.500000)

}

filament_999[1612] {

  pt3dclear()

  pt3dadd(342.57599999999996, 320.616, 15.68,  1.500000)

  pt3dadd(338.916, 320.616, 15.68,  1.500000)

}

filament_999[1613] {

  pt3dclear()

  pt3dadd(338.916, 320.616, 15.68,  1.500000)

  pt3dadd(335.988, 320.616, 15.68,  1.500000)

}

filament_999[1614] {

  pt3dclear()

  pt3dadd(371.12399999999997, 316.224, 16.169999999999998,  1.500000)

  pt3dadd(374.05199999999996, 314.76, 16.169999999999998,  1.500000)

}

filament_999[1615] {

  pt3dclear()

  pt3dadd(374.05199999999996, 314.76, 16.169999999999998,  1.500000)

  pt3dadd(378.444, 314.76, 16.169999999999998,  1.500000)

}

filament_999[1616] {

  pt3dclear()

  pt3dadd(378.444, 314.76, 16.169999999999998,  1.500000)

  pt3dadd(382.104, 316.224, 15.19,  1.500000)

}

filament_999[1617] {

  pt3dclear()

  pt3dadd(382.104, 316.224, 15.19,  1.500000)

  pt3dadd(385.764, 318.42, 15.68,  1.500000)

}

filament_999[1618] {

  pt3dclear()

  pt3dadd(385.764, 318.42, 15.68,  1.500000)

  pt3dadd(387.96, 321.348, 15.19,  1.500000)

}

filament_999[1619] {

  pt3dclear()

  pt3dadd(387.96, 321.348, 15.19,  1.500000)

  pt3dadd(389.424, 323.544, 15.19,  1.500000)

}

filament_999[1620] {

  pt3dclear()

  pt3dadd(389.424, 323.544, 15.19,  1.500000)

  pt3dadd(389.424, 325.74, 14.7,  1.500000)

}

filament_999[1621] {

  pt3dclear()

  pt3dadd(389.424, 325.74, 14.7,  1.500000)

  pt3dadd(385.764, 326.472, 14.209999999999999,  1.500000)

}

filament_999[1622] {

  pt3dclear()

  pt3dadd(346.236, 355.02, 15.19,  1.500000)

  pt3dadd(349.164, 354.288, 17.15,  1.500000)

}

filament_999[1623] {

  pt3dclear()

  pt3dadd(346.236, 355.02, 15.19,  1.500000)

  pt3dadd(344.04, 352.092, 14.7,  1.500000)

}

filament_999[1624] {

  pt3dclear()

  pt3dadd(346.236, 355.02, 15.19,  1.500000)

  pt3dadd(350.628, 356.484, 15.68,  1.500000)

}

filament_999[1625] {

  pt3dclear()

  pt3dadd(344.04, 352.092, 14.7,  1.500000)

  pt3dadd(341.11199999999997, 350.628, 14.7,  1.500000)

}

filament_999[1626] {

  pt3dclear()

  pt3dadd(341.11199999999997, 350.628, 14.7,  1.500000)

  pt3dadd(338.18399999999997, 349.896, 14.209999999999999,  1.500000)

}

filament_999[1627] {

  pt3dclear()

  pt3dadd(338.18399999999997, 349.896, 14.209999999999999,  1.500000)

  pt3dadd(335.256, 350.628, 15.19,  1.500000)

}

filament_999[1628] {

  pt3dclear()

  pt3dadd(335.256, 350.628, 15.19,  1.500000)

  pt3dadd(331.596, 351.36, 15.19,  1.500000)

}

filament_999[1629] {

  pt3dclear()

  pt3dadd(331.596, 351.36, 15.19,  1.500000)

  pt3dadd(330.132, 352.824, 15.68,  1.500000)

}

filament_999[1630] {

  pt3dclear()

  pt3dadd(330.132, 352.824, 15.68,  1.500000)

  pt3dadd(327.204, 352.824, 15.68,  1.500000)

}

filament_999[1631] {

  pt3dclear()

  pt3dadd(330.132, 352.824, 15.68,  1.500000)

  pt3dadd(330.132, 355.752, 15.19,  1.500000)

}

filament_999[1632] {

  pt3dclear()

  pt3dadd(330.132, 355.752, 15.19,  1.500000)

  pt3dadd(330.864, 358.68, 14.7,  1.500000)

}

filament_999[1633] {

  pt3dclear()

  pt3dadd(330.864, 358.68, 14.7,  1.500000)

  pt3dadd(333.06, 361.608, 15.19,  1.500000)

}

filament_999[1634] {

  pt3dclear()

  pt3dadd(333.06, 361.608, 15.19,  1.500000)

  pt3dadd(335.988, 363.072, 15.19,  1.500000)

}

filament_999[1635] {

  pt3dclear()

  pt3dadd(335.988, 363.072, 15.19,  1.500000)

  pt3dadd(339.64799999999997, 363.072, 15.19,  1.500000)

}

filament_999[1636] {

  pt3dclear()

  pt3dadd(327.204, 352.824, 15.68,  1.500000)

  pt3dadd(322.08, 351.36, 15.68,  1.500000)

}

filament_999[1637] {

  pt3dclear()

  pt3dadd(358.68, 378.444, 22.05,  1.500000)

  pt3dadd(360.876, 376.98, 22.05,  1.500000)

}

filament_999[1638] {

  pt3dclear()

  pt3dadd(360.876, 376.98, 22.05,  1.500000)

  pt3dadd(362.34, 376.248, 22.05,  1.500000)

}

filament_999[1639] {

  pt3dclear()

  pt3dadd(362.34, 376.248, 22.05,  1.500000)

  pt3dadd(362.34, 374.05199999999996, 22.05,  1.500000)

}

filament_999[1640] {

  pt3dclear()

  pt3dadd(362.34, 374.05199999999996, 22.05,  1.500000)

  pt3dadd(364.536, 371.856, 22.05,  1.500000)

}

filament_999[1641] {

  pt3dclear()

  pt3dadd(364.536, 371.856, 22.05,  1.500000)

  pt3dadd(367.464, 369.65999999999997, 21.56,  1.500000)

}

filament_999[1642] {

  pt3dclear()

  pt3dadd(367.464, 369.65999999999997, 21.56,  1.500000)

  pt3dadd(371.12399999999997, 368.928, 20.58,  1.500000)

}

filament_999[1643] {

  pt3dclear()

  pt3dadd(371.12399999999997, 368.928, 20.58,  1.500000)

  pt3dadd(374.784, 368.928, 20.09,  1.500000)

}

filament_999[1644] {

  pt3dclear()

  pt3dadd(374.784, 368.928, 20.09,  1.500000)

  pt3dadd(379.176, 368.928, 19.6,  1.500000)

}

filament_999[1645] {

  pt3dclear()

  pt3dadd(379.176, 368.928, 19.6,  1.500000)

  pt3dadd(383.568, 369.65999999999997, 20.09,  1.500000)

}

filament_999[1646] {

  pt3dclear()

  pt3dadd(353.556, 381.372, 23.52,  1.500000)

  pt3dadd(351.36, 384.3, 24.009999999999998,  1.500000)

}

filament_999[1647] {

  pt3dclear()

  pt3dadd(351.36, 384.3, 24.009999999999998,  1.500000)

  pt3dadd(349.164, 386.496, 24.5,  1.500000)

}

filament_999[1648] {

  pt3dclear()

  pt3dadd(349.164, 386.496, 24.5,  1.500000)

  pt3dadd(346.236, 385.764, 24.5,  1.500000)

}

filament_999[1649] {

  pt3dclear()

  pt3dadd(346.236, 385.764, 24.5,  1.500000)

  pt3dadd(341.844, 384.3, 24.5,  1.500000)

}

filament_999[1650] {

  pt3dclear()

  pt3dadd(341.844, 384.3, 24.5,  1.500000)

  pt3dadd(338.916, 382.104, 24.5,  1.500000)

}

filament_999[1651] {

  pt3dclear()

  pt3dadd(338.916, 382.104, 24.5,  1.500000)

  pt3dadd(335.988, 382.104, 24.99,  1.500000)

}

filament_999[1652] {

  pt3dclear()

  pt3dadd(335.988, 382.104, 24.99,  1.500000)

  pt3dadd(333.06, 382.836, 24.99,  1.500000)

}

filament_999[1653] {

  pt3dclear()

  pt3dadd(333.06, 382.836, 24.99,  1.500000)

  pt3dadd(329.4, 382.836, 25.97,  1.500000)

}

filament_999[1654] {

  pt3dclear()

  pt3dadd(329.4, 382.836, 25.97,  1.500000)

  pt3dadd(325.74, 382.836, 25.97,  1.500000)

}

filament_999[1655] {

  pt3dclear()

  pt3dadd(381.372, 401.13599999999997, 31.849999999999998,  1.500000)

  pt3dadd(377.712, 403.332, 32.339999999999996,  1.500000)

}

filament_999[1656] {

  pt3dclear()

  pt3dadd(377.712, 403.332, 32.339999999999996,  1.500000)

  pt3dadd(375.516, 405.52799999999996, 34.3,  1.500000)

}

filament_999[1657] {

  pt3dclear()

  pt3dadd(375.516, 405.52799999999996, 34.3,  1.500000)

  pt3dadd(373.32, 406.992, 37.73,  1.500000)

}

filament_999[1658] {

  pt3dclear()

  pt3dadd(373.32, 406.992, 37.73,  1.500000)

  pt3dadd(368.928, 409.188, 38.71,  1.500000)

}

filament_999[1659] {

  pt3dclear()

  pt3dadd(303.048, 310.368, 27.93,  1.500000)

  pt3dadd(305.976, 311.832, 29.4,  1.500000)

}

filament_999[1660] {

  pt3dclear()

  pt3dadd(305.976, 311.832, 29.4,  1.500000)

  pt3dadd(308.904, 311.832, 31.36,  1.500000)

}

filament_999[1661] {

  pt3dclear()

  pt3dadd(308.904, 311.832, 31.36,  1.500000)

  pt3dadd(310.368, 314.76, 32.83,  1.500000)

}

filament_999[1662] {

  pt3dclear()

  pt3dadd(310.368, 314.76, 32.83,  1.500000)

  pt3dadd(311.832, 317.688, 34.3,  1.500000)

}

filament_999[1663] {

  pt3dclear()

  pt3dadd(311.832, 317.688, 34.3,  1.500000)

  pt3dadd(311.09999999999997, 321.348, 35.28,  1.500000)

}

filament_999[1664] {

  pt3dclear()

  pt3dadd(311.09999999999997, 321.348, 35.28,  1.500000)

  pt3dadd(311.832, 324.276, 35.769999999999996,  1.500000)

}

filament_999[1665] {

  pt3dclear()

  pt3dadd(311.832, 324.276, 35.769999999999996,  1.500000)

  pt3dadd(313.296, 327.936, 36.26,  1.500000)

}

filament_999[1666] {

  pt3dclear()

  pt3dadd(313.296, 327.936, 36.26,  1.500000)

  pt3dadd(314.028, 329.4, 39.69,  1.500000)

}

filament_999[1667] {

  pt3dclear()

  pt3dadd(314.028, 329.4, 39.69,  1.500000)

  pt3dadd(311.832, 328.668, 39.69,  1.500000)

}

filament_999[1668] {

  pt3dclear()

  pt3dadd(314.028, 329.4, 39.69,  1.500000)

  pt3dadd(314.028, 332.328, 41.16,  1.500000)

}

filament_999[1669] {

  pt3dclear()

  pt3dadd(314.028, 332.328, 41.16,  1.500000)

  pt3dadd(314.76, 335.256, 42.14,  1.500000)

}

filament_999[1670] {

  pt3dclear()

  pt3dadd(314.76, 335.256, 42.14,  1.500000)

  pt3dadd(316.956, 338.18399999999997, 42.63,  1.500000)

}

filament_999[1671] {

  pt3dclear()

  pt3dadd(316.956, 338.18399999999997, 42.63,  1.500000)

  pt3dadd(318.42, 341.11199999999997, 42.63,  1.500000)

}

filament_999[1672] {

  pt3dclear()

  pt3dadd(318.42, 341.11199999999997, 42.63,  1.500000)

  pt3dadd(321.348, 343.308, 43.12,  1.500000)

}

filament_999[1673] {

  pt3dclear()

  pt3dadd(321.348, 343.308, 43.12,  1.500000)

  pt3dadd(324.276, 345.504, 43.12,  1.500000)

}

filament_999[1674] {

  pt3dclear()

  pt3dadd(324.276, 345.504, 43.12,  1.500000)

  pt3dadd(327.936, 347.7, 43.61,  1.500000)

}

filament_999[1675] {

  pt3dclear()

  pt3dadd(327.936, 347.7, 43.61,  1.500000)

  pt3dadd(331.596, 349.896, 43.61,  1.500000)

}

filament_999[1676] {

  pt3dclear()

  pt3dadd(331.596, 349.896, 43.61,  1.500000)

  pt3dadd(335.256, 352.092, 44.1,  1.500000)

}

filament_999[1677] {

  pt3dclear()

  pt3dadd(335.256, 352.092, 44.1,  1.500000)

  pt3dadd(338.916, 353.556, 44.1,  1.500000)

}

filament_999[1678] {

  pt3dclear()

  pt3dadd(338.916, 353.556, 44.1,  1.500000)

  pt3dadd(341.844, 355.752, 44.589999999999996,  1.500000)

}

filament_999[1679] {

  pt3dclear()

  pt3dadd(341.844, 355.752, 44.589999999999996,  1.500000)

  pt3dadd(344.772, 357.216, 45.08,  1.500000)

}

filament_999[1680] {

  pt3dclear()

  pt3dadd(344.772, 357.216, 45.08,  1.500000)

  pt3dadd(347.7, 359.412, 45.57,  1.500000)

}

filament_999[1681] {

  pt3dclear()

  pt3dadd(347.7, 359.412, 45.57,  1.500000)

  pt3dadd(350.628, 361.608, 46.06,  1.500000)

}

filament_999[1682] {

  pt3dclear()

  pt3dadd(350.628, 361.608, 46.06,  1.500000)

  pt3dadd(353.556, 363.804, 46.55,  1.500000)

}

filament_999[1683] {

  pt3dclear()

  pt3dadd(353.556, 363.804, 46.55,  1.500000)

  pt3dadd(355.752, 366.73199999999997, 47.04,  1.500000)

}

filament_999[1684] {

  pt3dclear()

  pt3dadd(355.752, 366.73199999999997, 47.04,  1.500000)

  pt3dadd(357.216, 370.392, 49.0,  1.500000)

}

filament_999[1685] {

  pt3dclear()

  pt3dadd(357.216, 370.392, 49.0,  1.500000)

  pt3dadd(360.144, 372.58799999999997, 49.0,  1.500000)

}

filament_999[1686] {

  pt3dclear()

  pt3dadd(360.144, 372.58799999999997, 49.0,  1.500000)

  pt3dadd(363.072, 374.05199999999996, 49.0,  1.500000)

}

filament_999[1687] {

  pt3dclear()

  pt3dadd(363.072, 374.05199999999996, 49.0,  1.500000)

  pt3dadd(366.0, 376.248, 49.49,  1.500000)

}

filament_999[1688] {

  pt3dclear()

  pt3dadd(366.0, 376.248, 49.49,  1.500000)

  pt3dadd(366.73199999999997, 379.176, 49.98,  1.500000)

}

filament_999[1689] {

  pt3dclear()

  pt3dadd(366.73199999999997, 379.176, 49.98,  1.500000)

  pt3dadd(369.65999999999997, 380.64, 51.94,  1.500000)

}

filament_999[1690] {

  pt3dclear()

  pt3dadd(366.73199999999997, 379.176, 49.98,  1.500000)

  pt3dadd(363.804, 381.372, 49.98,  1.500000)

}

filament_999[1691] {

  pt3dclear()

  pt3dadd(363.804, 381.372, 49.98,  1.500000)

  pt3dadd(361.608, 384.3, 50.47,  1.500000)

}

filament_999[1692] {

  pt3dclear()

  pt3dadd(361.608, 384.3, 50.47,  1.500000)

  pt3dadd(359.412, 387.228, 50.47,  1.500000)

}

filament_999[1693] {

  pt3dclear()

  pt3dadd(359.412, 387.228, 50.47,  1.500000)

  pt3dadd(358.68, 391.62, 50.47,  1.500000)

}

filament_999[1694] {

  pt3dclear()

  pt3dadd(358.68, 391.62, 50.47,  1.500000)

  pt3dadd(357.948, 396.012, 50.96,  1.500000)

}

filament_999[1695] {

  pt3dclear()

  pt3dadd(357.948, 396.012, 50.96,  1.500000)

  pt3dadd(357.948, 399.67199999999997, 50.96,  1.500000)

}

filament_999[1696] {

  pt3dclear()

  pt3dadd(357.948, 399.67199999999997, 50.96,  1.500000)

  pt3dadd(360.144, 401.868, 50.96,  1.500000)

}

filament_999[1697] {

  pt3dclear()

  pt3dadd(360.144, 401.868, 50.96,  1.500000)

  pt3dadd(360.144, 405.52799999999996, 50.96,  1.500000)

}

filament_999[1698] {

  pt3dclear()

  pt3dadd(360.144, 405.52799999999996, 50.96,  1.500000)

  pt3dadd(359.412, 409.188, 50.96,  1.500000)

}

filament_999[1699] {

  pt3dclear()

  pt3dadd(359.412, 409.188, 50.96,  1.500000)

  pt3dadd(359.412, 412.848, 51.449999999999996,  1.500000)

}

filament_999[1700] {

  pt3dclear()

  pt3dadd(359.412, 412.848, 51.449999999999996,  1.500000)

  pt3dadd(362.34, 415.044, 51.449999999999996,  1.500000)

}

filament_999[1701] {

  pt3dclear()

  pt3dadd(362.34, 415.044, 51.449999999999996,  1.500000)

  pt3dadd(365.268, 417.24, 51.449999999999996,  1.500000)

}

filament_999[1702] {

  pt3dclear()

  pt3dadd(365.268, 417.24, 51.449999999999996,  1.500000)

  pt3dadd(368.19599999999997, 419.436, 51.449999999999996,  1.500000)

}

filament_999[1703] {

  pt3dclear()

  pt3dadd(368.19599999999997, 419.436, 51.449999999999996,  1.500000)

  pt3dadd(371.856, 420.9, 51.94,  1.500000)

}

filament_999[1704] {

  pt3dclear()

  pt3dadd(371.856, 420.9, 51.94,  1.500000)

  pt3dadd(372.58799999999997, 423.828, 52.43,  1.500000)

}

filament_999[1705] {

  pt3dclear()

  pt3dadd(372.58799999999997, 423.828, 52.43,  1.500000)

  pt3dadd(374.05199999999996, 427.488, 53.9,  1.500000)

}

filament_999[1706] {

  pt3dclear()

  pt3dadd(369.65999999999997, 380.64, 51.94,  1.500000)

  pt3dadd(371.12399999999997, 383.568, 52.92,  1.500000)

}

filament_999[1707] {

  pt3dclear()

  pt3dadd(371.12399999999997, 383.568, 52.92,  1.500000)

  pt3dadd(371.856, 386.496, 53.41,  1.500000)

}

filament_999[1708] {

  pt3dclear()

  pt3dadd(371.856, 386.496, 53.41,  1.500000)

  pt3dadd(375.516, 387.228, 53.9,  1.500000)

}

filament_999[1709] {

  pt3dclear()

  pt3dadd(371.856, 386.496, 53.41,  1.500000)

  pt3dadd(373.32, 388.692, 53.41,  1.500000)

}

filament_999[1710] {

  pt3dclear()

  pt3dadd(373.32, 388.692, 53.41,  1.500000)

  pt3dadd(369.65999999999997, 389.424, 53.9,  1.500000)

}

filament_999[1711] {

  pt3dclear()

  pt3dadd(369.65999999999997, 389.424, 53.9,  1.500000)

  pt3dadd(367.464, 390.888, 54.39,  1.500000)

}

filament_999[1712] {

  pt3dclear()

  pt3dadd(367.464, 390.888, 54.39,  1.500000)

  pt3dadd(364.536, 390.888, 54.39,  1.500000)

}

filament_999[1713] {

  pt3dclear()

  pt3dadd(364.536, 390.888, 54.39,  1.500000)

  pt3dadd(362.34, 390.156, 54.879999999999995,  1.500000)

}

filament_999[1714] {

  pt3dclear()

  pt3dadd(375.516, 387.228, 53.9,  1.500000)

  pt3dadd(379.176, 387.96, 53.41,  1.500000)

}

filament_999[1715] {

  pt3dclear()

  pt3dadd(379.176, 387.96, 53.41,  1.500000)

  pt3dadd(382.836, 389.424, 52.92,  1.500000)

}

filament_999[1716] {

  pt3dclear()

  pt3dadd(382.836, 389.424, 52.92,  1.500000)

  pt3dadd(385.764, 390.888, 52.43,  1.500000)

}

filament_999[1717] {

  pt3dclear()

  pt3dadd(385.764, 390.888, 52.43,  1.500000)

  pt3dadd(388.692, 392.352, 51.94,  1.500000)

}

filament_999[1718] {

  pt3dclear()

  pt3dadd(388.692, 392.352, 51.94,  1.500000)

  pt3dadd(390.888, 394.548, 50.96,  1.500000)

}

filament_999[1719] {

  pt3dclear()

  pt3dadd(390.888, 394.548, 50.96,  1.500000)

  pt3dadd(390.888, 398.20799999999997, 50.96,  1.500000)

}

filament_999[1720] {

  pt3dclear()

  pt3dadd(390.888, 398.20799999999997, 50.96,  1.500000)

  pt3dadd(389.424, 401.13599999999997, 50.47,  1.500000)

}

filament_999[1721] {

  pt3dclear()

  pt3dadd(311.832, 328.668, 39.69,  1.500000)

  pt3dadd(309.63599999999997, 327.204, 40.67,  1.500000)

}

filament_999[1722] {

  pt3dclear()

  pt3dadd(309.63599999999997, 327.204, 40.67,  1.500000)

  pt3dadd(305.976, 322.812, 40.67,  1.500000)

}

filament_999[1723] {

  pt3dclear()

  pt3dadd(305.976, 322.812, 40.67,  1.500000)

  pt3dadd(303.78, 320.616, 40.67,  1.500000)

}

filament_999[1724] {

  pt3dclear()

  pt3dadd(303.78, 320.616, 40.67,  1.500000)

  pt3dadd(300.12, 318.42, 40.67,  1.500000)

}

filament_999[1725] {

  pt3dclear()

  pt3dadd(300.12, 318.42, 40.67,  1.500000)

  pt3dadd(297.924, 316.224, 40.67,  1.500000)

}

filament_999[1726] {

  pt3dclear()

  pt3dadd(297.924, 316.224, 40.67,  1.500000)

  pt3dadd(294.996, 314.028, 40.67,  1.500000)

}

filament_999[1727] {

  pt3dclear()

  pt3dadd(294.996, 314.028, 40.67,  1.500000)

  pt3dadd(292.068, 312.564, 41.16,  1.500000)

}

filament_999[1728] {

  pt3dclear()

  pt3dadd(292.068, 312.564, 41.16,  1.500000)

  pt3dadd(289.14, 310.368, 41.16,  1.500000)

}

filament_999[1729] {

  pt3dclear()

  pt3dadd(289.14, 310.368, 41.16,  1.500000)

  pt3dadd(287.676, 307.44, 41.16,  1.500000)

}

filament_999[1730] {

  pt3dclear()

  pt3dadd(287.676, 307.44, 41.16,  1.500000)

  pt3dadd(285.48, 304.512, 41.16,  1.500000)

}

filament_999[1731] {

  pt3dclear()

  pt3dadd(285.48, 304.512, 41.16,  1.500000)

  pt3dadd(282.552, 301.584, 41.16,  1.500000)

}

filament_999[1732] {

  pt3dclear()

  pt3dadd(277.428, 297.192, 41.65,  1.500000)

  pt3dadd(274.5, 295.728, 42.63,  1.500000)

}

filament_999[1733] {

  pt3dclear()

  pt3dadd(277.428, 297.192, 41.65,  1.500000)

  pt3dadd(280.356, 298.656, 41.65,  1.500000)

}

filament_999[1734] {

  pt3dclear()

  pt3dadd(274.5, 295.728, 42.63,  1.500000)

  pt3dadd(270.108, 294.996, 42.63,  1.500000)

}

filament_999[1735] {

  pt3dclear()

  pt3dadd(270.108, 294.996, 42.63,  1.500000)

  pt3dadd(267.18, 293.532, 43.12,  1.500000)

}

filament_999[1736] {

  pt3dclear()

  pt3dadd(267.18, 293.532, 43.12,  1.500000)

  pt3dadd(263.52, 292.8, 43.12,  1.500000)

}

filament_999[1737] {

  pt3dclear()

  pt3dadd(263.52, 292.8, 43.12,  1.500000)

  pt3dadd(259.86, 292.068, 43.61,  1.500000)

}

filament_999[1738] {

  pt3dclear()

  pt3dadd(259.86, 292.068, 43.61,  1.500000)

  pt3dadd(256.2, 291.336, 44.1,  1.500000)

}

filament_999[1739] {

  pt3dclear()

  pt3dadd(256.2, 291.336, 44.1,  1.500000)

  pt3dadd(252.54, 290.604, 44.1,  1.500000)

}

filament_999[1740] {

  pt3dclear()

  pt3dadd(252.54, 290.604, 44.1,  1.500000)

  pt3dadd(249.612, 289.14, 43.61,  1.500000)

}

filament_999[1741] {

  pt3dclear()

  pt3dadd(249.612, 289.14, 43.61,  1.500000)

  pt3dadd(246.684, 287.676, 42.63,  1.500000)

}

filament_999[1742] {

  pt3dclear()

  pt3dadd(246.684, 287.676, 42.63,  1.500000)

  pt3dadd(244.488, 285.48, 42.63,  1.500000)

}

filament_999[1743] {

  pt3dclear()

  pt3dadd(244.488, 285.48, 42.63,  1.500000)

  pt3dadd(241.56, 283.284, 42.14,  1.500000)

}

filament_999[1744] {

  pt3dclear()

  pt3dadd(241.56, 283.284, 42.14,  1.500000)

  pt3dadd(237.9, 281.82, 42.14,  1.500000)

}

filament_999[1745] {

  pt3dclear()

  pt3dadd(237.9, 281.82, 42.14,  1.500000)

  pt3dadd(233.50799999999998, 281.82, 42.14,  1.500000)

}

filament_999[1746] {

  pt3dclear()

  pt3dadd(233.50799999999998, 281.82, 42.14,  1.500000)

  pt3dadd(229.11599999999999, 282.552, 42.14,  1.500000)

}

filament_999[1747] {

  pt3dclear()

  pt3dadd(229.11599999999999, 282.552, 42.14,  1.500000)

  pt3dadd(225.456, 283.284, 42.14,  1.500000)

}

filament_999[1748] {

  pt3dclear()

  pt3dadd(225.456, 283.284, 42.14,  1.500000)

  pt3dadd(223.26, 284.748, 42.14,  1.500000)

}

filament_999[1749] {

  pt3dclear()

  pt3dadd(223.26, 284.748, 42.14,  1.500000)

  pt3dadd(221.796, 287.676, 42.14,  1.500000)

}

filament_999[1750] {

  pt3dclear()

  pt3dadd(221.796, 287.676, 42.14,  1.500000)

  pt3dadd(220.332, 290.604, 41.65,  1.500000)

}

filament_999[1751] {

  pt3dclear()

  pt3dadd(220.332, 290.604, 41.65,  1.500000)

  pt3dadd(217.404, 293.532, 41.65,  1.500000)

}

filament_999[1752] {

  pt3dclear()

  pt3dadd(217.404, 293.532, 41.65,  1.500000)

  pt3dadd(213.744, 295.728, 41.65,  1.500000)

}

filament_999[1753] {

  pt3dclear()

  pt3dadd(213.744, 295.728, 41.65,  1.500000)

  pt3dadd(212.28, 298.656, 42.14,  1.500000)

}

filament_999[1754] {

  pt3dclear()

  pt3dadd(212.28, 298.656, 42.14,  1.500000)

  pt3dadd(209.352, 301.584, 42.63,  1.500000)

}

filament_999[1755] {

  pt3dclear()

  pt3dadd(209.352, 301.584, 42.63,  1.500000)

  pt3dadd(205.692, 300.852, 42.63,  1.500000)

}

filament_999[1756] {

  pt3dclear()

  pt3dadd(205.692, 300.852, 42.63,  1.500000)

  pt3dadd(202.76399999999998, 298.656, 42.63,  1.500000)

}

filament_999[1757] {

  pt3dclear()

  pt3dadd(202.76399999999998, 298.656, 42.63,  1.500000)

  pt3dadd(199.83599999999998, 296.46, 42.63,  1.500000)

}

filament_999[1758] {

  pt3dclear()

  pt3dadd(199.83599999999998, 296.46, 42.63,  1.500000)

  pt3dadd(196.176, 294.264, 42.63,  1.500000)

}

filament_999[1759] {

  pt3dclear()

  pt3dadd(196.176, 294.264, 42.63,  1.500000)

  pt3dadd(193.248, 294.264, 42.63,  1.500000)

}

filament_999[1760] {

  pt3dclear()

  pt3dadd(193.248, 294.264, 42.63,  1.500000)

  pt3dadd(190.32, 296.46, 42.63,  1.500000)

}

filament_999[1761] {

  pt3dclear()

  pt3dadd(190.32, 296.46, 42.63,  1.500000)

  pt3dadd(188.856, 299.388, 42.63,  1.500000)

}

filament_999[1762] {

  pt3dclear()

  pt3dadd(188.856, 299.388, 42.63,  1.500000)

  pt3dadd(187.392, 303.78, 42.63,  1.500000)

}

filament_999[1763] {

  pt3dclear()

  pt3dadd(187.392, 303.78, 42.63,  1.500000)

  pt3dadd(190.32, 305.976, 42.63,  1.500000)

}

filament_999[1764] {

  pt3dclear()

  pt3dadd(187.392, 303.78, 42.63,  1.500000)

  pt3dadd(189.588, 302.316, 39.69,  1.500000)

}

filament_999[1765] {

  pt3dclear()

  pt3dadd(435.53999999999996, 327.936, 24.99,  1.500000)

  pt3dadd(439.932, 327.936, 25.97,  1.500000)

}

filament_999[1766] {

  pt3dclear()

  pt3dadd(439.932, 327.936, 25.97,  1.500000)

  pt3dadd(442.86, 327.936, 26.95,  1.500000)

}

filament_999[1767] {

  pt3dclear()

  pt3dadd(442.86, 327.936, 26.95,  1.500000)

  pt3dadd(444.324, 330.132, 27.93,  1.500000)

}

filament_999[1768] {

  pt3dclear()

  pt3dadd(444.324, 330.132, 27.93,  1.500000)

  pt3dadd(446.52, 333.06, 28.91,  1.500000)

}

filament_999[1769] {

  pt3dclear()

  pt3dadd(446.52, 333.06, 28.91,  1.500000)

  pt3dadd(447.252, 336.71999999999997, 29.89,  1.500000)

}

filament_999[1770] {

  pt3dclear()

  pt3dadd(447.252, 336.71999999999997, 29.89,  1.500000)

  pt3dadd(447.984, 339.64799999999997, 30.87,  1.500000)

}

filament_999[1771] {

  pt3dclear()

  pt3dadd(447.984, 339.64799999999997, 30.87,  1.500000)

  pt3dadd(450.912, 341.11199999999997, 30.87,  1.500000)

}

filament_999[1772] {

  pt3dclear()

  pt3dadd(450.912, 341.11199999999997, 30.87,  1.500000)

  pt3dadd(454.572, 342.57599999999996, 31.849999999999998,  1.500000)

}

filament_999[1773] {

  pt3dclear()

  pt3dadd(454.572, 342.57599999999996, 31.849999999999998,  1.500000)

  pt3dadd(456.768, 345.504, 32.83,  1.500000)

}

filament_999[1774] {

  pt3dclear()

  pt3dadd(456.768, 345.504, 32.83,  1.500000)

  pt3dadd(458.23199999999997, 348.432, 33.81,  1.500000)

}

filament_999[1775] {

  pt3dclear()

  pt3dadd(458.23199999999997, 348.432, 33.81,  1.500000)

  pt3dadd(460.428, 351.36, 33.81,  1.500000)

}

filament_999[1776] {

  pt3dclear()

  pt3dadd(460.428, 351.36, 33.81,  1.500000)

  pt3dadd(459.69599999999997, 353.556, 31.36,  1.500000)

}

filament_999[1777] {

  pt3dclear()

  pt3dadd(460.428, 351.36, 33.81,  1.500000)

  pt3dadd(461.15999999999997, 355.02, 33.81,  1.500000)

}

filament_999[1778] {

  pt3dclear()

  pt3dadd(461.15999999999997, 355.02, 33.81,  1.500000)

  pt3dadd(463.356, 357.948, 33.32,  1.500000)

}

filament_999[1779] {

  pt3dclear()

  pt3dadd(463.356, 357.948, 33.32,  1.500000)

  pt3dadd(464.82, 361.608, 32.83,  1.500000)

}

filament_999[1780] {

  pt3dclear()

  pt3dadd(464.82, 361.608, 32.83,  1.500000)

  pt3dadd(465.55199999999996, 365.268, 32.339999999999996,  1.500000)

}

filament_999[1781] {

  pt3dclear()

  pt3dadd(465.55199999999996, 365.268, 32.339999999999996,  1.500000)

  pt3dadd(465.55199999999996, 368.19599999999997, 31.36,  1.500000)

}

filament_999[1782] {

  pt3dclear()

  pt3dadd(465.55199999999996, 368.19599999999997, 31.36,  1.500000)

  pt3dadd(466.284, 371.12399999999997, 31.36,  1.500000)

}

filament_999[1783] {

  pt3dclear()

  pt3dadd(465.55199999999996, 368.19599999999997, 31.36,  1.500000)

  pt3dadd(463.356, 371.12399999999997, 31.36,  1.500000)

}

filament_999[1784] {

  pt3dclear()

  pt3dadd(463.356, 371.12399999999997, 31.36,  1.500000)

  pt3dadd(462.62399999999997, 374.05199999999996, 30.87,  1.500000)

}

filament_999[1785] {

  pt3dclear()

  pt3dadd(462.62399999999997, 374.05199999999996, 30.87,  1.500000)

  pt3dadd(461.892, 376.98, 30.38,  1.500000)

}

filament_999[1786] {

  pt3dclear()

  pt3dadd(461.892, 376.98, 30.38,  1.500000)

  pt3dadd(459.69599999999997, 379.176, 30.38,  1.500000)

}

filament_999[1787] {

  pt3dclear()

  pt3dadd(459.69599999999997, 379.176, 30.38,  1.500000)

  pt3dadd(460.428, 382.104, 30.38,  1.500000)

}

filament_999[1788] {

  pt3dclear()

  pt3dadd(460.428, 382.104, 30.38,  1.500000)

  pt3dadd(456.768, 380.64, 32.83,  1.500000)

}

filament_999[1789] {

  pt3dclear()

  pt3dadd(466.284, 371.12399999999997, 31.36,  1.500000)

  pt3dadd(467.748, 374.784, 31.36,  1.500000)

}

filament_999[1790] {

  pt3dclear()

  pt3dadd(467.748, 374.784, 31.36,  1.500000)

  pt3dadd(467.748, 377.712, 31.36,  1.500000)

}

filament_999[1791] {

  pt3dclear()

  pt3dadd(467.748, 377.712, 31.36,  1.500000)

  pt3dadd(466.284, 380.64, 32.339999999999996,  1.500000)

}

filament_999[1792] {

  pt3dclear()

  pt3dadd(415.044, 394.548, 28.419999999999998,  1.500000)

  pt3dadd(418.704, 393.816, 28.419999999999998,  1.500000)

}

filament_999[1793] {

  pt3dclear()

  pt3dadd(418.704, 393.816, 28.419999999999998,  1.500000)

  pt3dadd(421.632, 393.816, 27.439999999999998,  1.500000)

}

filament_999[1794] {

  pt3dclear()

  pt3dadd(421.632, 393.816, 27.439999999999998,  1.500000)

  pt3dadd(423.828, 392.352, 25.97,  1.500000)

}

filament_999[1795] {

  pt3dclear()

  pt3dadd(423.828, 392.352, 25.97,  1.500000)

  pt3dadd(426.024, 390.888, 24.009999999999998,  1.500000)

}

filament_999[1796] {

  pt3dclear()

  pt3dadd(426.024, 390.888, 24.009999999999998,  1.500000)

  pt3dadd(428.21999999999997, 388.692, 22.54,  1.500000)

}

filament_999[1797] {

  pt3dclear()

  pt3dadd(428.21999999999997, 388.692, 22.54,  1.500000)

  pt3dadd(429.68399999999997, 389.424, 20.58,  1.500000)

}

filament_999[1798] {

  pt3dclear()

  pt3dadd(429.68399999999997, 389.424, 20.58,  1.500000)

  pt3dadd(428.952, 392.352, 19.11,  1.500000)

}

filament_999[1799] {

  pt3dclear()

  pt3dadd(428.952, 392.352, 19.11,  1.500000)

  pt3dadd(428.21999999999997, 394.548, 18.13,  1.500000)

}

filament_999[1800] {

  pt3dclear()

  pt3dadd(428.21999999999997, 394.548, 18.13,  1.500000)

  pt3dadd(426.024, 392.352, 17.15,  1.500000)

}

filament_999[1801] {

  pt3dclear()

  pt3dadd(428.21999999999997, 394.548, 18.13,  1.500000)

  pt3dadd(427.488, 398.20799999999997, 18.13,  1.500000)

}

filament_999[1802] {

  pt3dclear()

  pt3dadd(427.488, 398.20799999999997, 18.13,  1.500000)

  pt3dadd(426.024, 401.13599999999997, 18.62,  1.500000)

}

filament_999[1803] {

  pt3dclear()

  pt3dadd(426.024, 401.13599999999997, 18.62,  1.500000)

  pt3dadd(426.024, 404.796, 19.11,  1.500000)

}

filament_999[1804] {

  pt3dclear()

  pt3dadd(426.024, 404.796, 19.11,  1.500000)

  pt3dadd(426.024, 407.724, 20.09,  1.500000)

}

filament_999[1805] {

  pt3dclear()

  pt3dadd(426.024, 407.724, 20.09,  1.500000)

  pt3dadd(424.56, 410.652, 21.07,  1.500000)

}

filament_999[1806] {

  pt3dclear()

  pt3dadd(424.56, 410.652, 21.07,  1.500000)

  pt3dadd(423.096, 414.312, 23.03,  1.500000)

}

filament_999[1807] {

  pt3dclear()

  pt3dadd(424.56, 410.652, 21.07,  1.500000)

  pt3dadd(422.364, 411.384, 22.54,  1.500000)

}

filament_999[1808] {

  pt3dclear()

  pt3dadd(422.364, 411.384, 22.54,  1.500000)

  pt3dadd(419.436, 411.384, 23.03,  1.500000)

}

filament_999[1809] {

  pt3dclear()

  pt3dadd(419.436, 411.384, 23.03,  1.500000)

  pt3dadd(416.508, 412.848, 23.52,  1.500000)

}

filament_999[1810] {

  pt3dclear()

  pt3dadd(416.508, 412.848, 23.52,  1.500000)

  pt3dadd(414.312, 414.312, 24.5,  1.500000)

}

filament_999[1811] {

  pt3dclear()

  pt3dadd(426.024, 392.352, 17.15,  1.500000)

  pt3dadd(423.828, 390.156, 17.64,  1.500000)

}

filament_999[1812] {

  pt3dclear()

  pt3dadd(423.828, 390.156, 17.64,  1.500000)

  pt3dadd(421.632, 388.692, 17.64,  1.500000)

}

filament_999[1813] {

  pt3dclear()

  pt3dadd(421.632, 388.692, 17.64,  1.500000)

  pt3dadd(419.436, 389.424, 17.64,  1.500000)

}

filament_999[1814] {

  pt3dclear()

  pt3dadd(419.436, 389.424, 17.64,  1.500000)

  pt3dadd(417.24, 391.62, 17.64,  1.500000)

}

filament_999[1815] {

  pt3dclear()

  pt3dadd(417.24, 391.62, 17.64,  1.500000)

  pt3dadd(415.044, 393.816, 17.64,  1.500000)

}

filament_999[1816] {

  pt3dclear()

  pt3dadd(415.044, 393.816, 17.64,  1.500000)

  pt3dadd(412.848, 395.28, 18.13,  1.500000)

}

filament_999[1817] {

  pt3dclear()

  pt3dadd(412.848, 395.28, 18.13,  1.500000)

  pt3dadd(409.92, 396.012, 20.09,  1.500000)

}

filament_999[1818] {

  pt3dclear()

  pt3dadd(409.92, 396.012, 20.09,  1.500000)

  pt3dadd(408.456, 398.20799999999997, 19.6,  1.500000)

}

filament_999[1819] {

  pt3dclear()

  pt3dadd(408.456, 398.20799999999997, 19.6,  1.500000)

  pt3dadd(405.52799999999996, 400.404, 19.6,  1.500000)

}

filament_999[1820] {

  pt3dclear()

  pt3dadd(412.116, 353.556, 24.5,  1.500000)

  pt3dadd(415.776, 354.288, 24.5,  1.500000)

}

filament_999[1821] {

  pt3dclear()

  pt3dadd(415.776, 354.288, 24.5,  1.500000)

  pt3dadd(419.436, 355.752, 24.5,  1.500000)

}

filament_999[1822] {

  pt3dclear()

  pt3dadd(419.436, 355.752, 24.5,  1.500000)

  pt3dadd(422.364, 357.948, 24.99,  1.500000)

}

filament_999[1823] {

  pt3dclear()

  pt3dadd(422.364, 357.948, 24.99,  1.500000)

  pt3dadd(425.292, 360.876, 25.97,  1.500000)

}

filament_999[1824] {

  pt3dclear()

  pt3dadd(425.292, 360.876, 25.97,  1.500000)

  pt3dadd(427.488, 364.536, 26.46,  1.500000)

}

filament_999[1825] {

  pt3dclear()

  pt3dadd(427.488, 364.536, 26.46,  1.500000)

  pt3dadd(427.488, 367.464, 28.419999999999998,  1.500000)

}

filament_999[1826] {

  pt3dclear()

  pt3dadd(427.488, 367.464, 28.419999999999998,  1.500000)

  pt3dadd(430.416, 371.856, 28.419999999999998,  1.500000)

}

filament_999[1827] {

  pt3dclear()

  pt3dadd(430.416, 371.856, 28.419999999999998,  1.500000)

  pt3dadd(433.344, 375.516, 28.419999999999998,  1.500000)

}

filament_999[1828] {

  pt3dclear()

  pt3dadd(433.344, 375.516, 28.419999999999998,  1.500000)

  pt3dadd(434.07599999999996, 379.176, 28.91,  1.500000)

}

filament_999[1829] {

  pt3dclear()

  pt3dadd(434.07599999999996, 379.176, 28.91,  1.500000)

  pt3dadd(434.07599999999996, 382.836, 28.91,  1.500000)

}

filament_999[1830] {

  pt3dclear()

  pt3dadd(434.07599999999996, 382.836, 28.91,  1.500000)

  pt3dadd(435.53999999999996, 387.228, 28.91,  1.500000)

}

filament_999[1831] {

  pt3dclear()

  pt3dadd(435.53999999999996, 387.228, 28.91,  1.500000)

  pt3dadd(439.2, 389.424, 29.4,  1.500000)

}

filament_999[1832] {

  pt3dclear()

  pt3dadd(439.2, 389.424, 29.4,  1.500000)

  pt3dadd(442.86, 391.62, 29.4,  1.500000)

}

filament_999[1833] {

  pt3dclear()

  pt3dadd(442.86, 391.62, 29.4,  1.500000)

  pt3dadd(446.52, 393.816, 29.4,  1.500000)

}

filament_999[1834] {

  pt3dclear()

  pt3dadd(446.52, 393.816, 29.4,  1.500000)

  pt3dadd(450.18, 394.548, 29.4,  1.500000)

}

filament_999[1835] {

  pt3dclear()

  pt3dadd(450.18, 394.548, 29.4,  1.500000)

  pt3dadd(453.84, 396.012, 29.4,  1.500000)

}

filament_999[1836] {

  pt3dclear()

  pt3dadd(453.84, 396.012, 29.4,  1.500000)

  pt3dadd(456.768, 397.476, 30.87,  1.500000)

}

filament_999[1837] {

  pt3dclear()

  pt3dadd(456.768, 397.476, 30.87,  1.500000)

  pt3dadd(461.15999999999997, 396.74399999999997, 30.87,  1.500000)

}

filament_999[1838] {

  pt3dclear()

  pt3dadd(456.768, 397.476, 30.87,  1.500000)

  pt3dadd(456.768, 400.404, 31.36,  1.500000)

}

filament_999[1839] {

  pt3dclear()

  pt3dadd(456.768, 400.404, 31.36,  1.500000)

  pt3dadd(456.768, 403.332, 32.339999999999996,  1.500000)

}

filament_999[1840] {

  pt3dclear()

  pt3dadd(257.664, 287.676, 27.439999999999998,  1.500000)

  pt3dadd(253.272, 290.604, 27.439999999999998,  1.500000)

}

filament_999[1841] {

  pt3dclear()

  pt3dadd(253.272, 290.604, 27.439999999999998,  1.500000)

  pt3dadd(250.344, 293.532, 26.46,  1.500000)

}

filament_999[1842] {

  pt3dclear()

  pt3dadd(250.344, 293.532, 26.46,  1.500000)

  pt3dadd(249.612, 297.924, 25.97,  1.500000)

}

filament_999[1843] {

  pt3dclear()

  pt3dadd(249.612, 297.924, 25.97,  1.500000)

  pt3dadd(248.88, 302.316, 26.95,  1.500000)

}

filament_999[1844] {

  pt3dclear()

  pt3dadd(248.88, 302.316, 26.95,  1.500000)

  pt3dadd(248.88, 305.24399999999997, 27.93,  1.500000)

}

filament_999[1845] {

  pt3dclear()

  pt3dadd(248.88, 305.24399999999997, 27.93,  1.500000)

  pt3dadd(248.88, 308.904, 29.4,  1.500000)

}

filament_999[1846] {

  pt3dclear()

  pt3dadd(248.88, 308.904, 29.4,  1.500000)

  pt3dadd(247.416, 311.09999999999997, 30.87,  1.500000)

}

filament_999[1847] {

  pt3dclear()

  pt3dadd(247.416, 311.09999999999997, 30.87,  1.500000)

  pt3dadd(247.416, 312.564, 34.3,  1.500000)

}

filament_999[1848] {

  pt3dclear()

  pt3dadd(247.416, 312.564, 34.3,  1.500000)

  pt3dadd(248.88, 314.76, 34.79,  1.500000)

}

filament_999[1849] {

  pt3dclear()

  pt3dadd(248.88, 314.76, 34.79,  1.500000)

  pt3dadd(250.344, 317.688, 35.769999999999996,  1.500000)

}

filament_999[1850] {

  pt3dclear()

  pt3dadd(250.344, 317.688, 35.769999999999996,  1.500000)

  pt3dadd(251.808, 322.08, 35.769999999999996,  1.500000)

}

filament_999[1851] {

  pt3dclear()

  pt3dadd(251.808, 322.08, 35.769999999999996,  1.500000)

  pt3dadd(252.54, 325.008, 36.75,  1.500000)

}

filament_999[1852] {

  pt3dclear()

  pt3dadd(252.54, 325.008, 36.75,  1.500000)

  pt3dadd(253.272, 328.668, 38.71,  1.500000)

}

filament_999[1853] {

  pt3dclear()

  pt3dadd(253.272, 328.668, 38.71,  1.500000)

  pt3dadd(254.004, 332.328, 40.18,  1.500000)

}

filament_999[1854] {

  pt3dclear()

  pt3dadd(254.004, 332.328, 40.18,  1.500000)

  pt3dadd(252.54, 335.988, 41.65,  1.500000)

}

filament_999[1855] {

  pt3dclear()

  pt3dadd(252.54, 335.988, 41.65,  1.500000)

  pt3dadd(252.54, 339.64799999999997, 43.12,  1.500000)

}

filament_999[1856] {

  pt3dclear()

  pt3dadd(252.54, 339.64799999999997, 43.12,  1.500000)

  pt3dadd(251.808, 343.308, 45.08,  1.500000)

}

filament_999[1857] {

  pt3dclear()

  pt3dadd(251.808, 343.308, 45.08,  1.500000)

  pt3dadd(253.272, 346.236, 47.04,  1.500000)

}

filament_999[1858] {

  pt3dclear()

  pt3dadd(253.272, 346.236, 47.04,  1.500000)

  pt3dadd(253.272, 349.896, 49.0,  1.500000)

}

filament_999[1859] {

  pt3dclear()

  pt3dadd(253.272, 349.896, 49.0,  1.500000)

  pt3dadd(253.272, 353.556, 49.49,  1.500000)

}

filament_999[1860] {

  pt3dclear()

  pt3dadd(253.272, 353.556, 49.49,  1.500000)

  pt3dadd(254.004, 357.216, 49.49,  1.500000)

}

filament_999[1861] {

  pt3dclear()

  pt3dadd(254.004, 357.216, 49.49,  1.500000)

  pt3dadd(256.2, 360.144, 49.49,  1.500000)

}

filament_999[1862] {

  pt3dclear()

  pt3dadd(256.2, 360.144, 49.49,  1.500000)

  pt3dadd(259.128, 363.072, 49.98,  1.500000)

}

filament_999[1863] {

  pt3dclear()

  pt3dadd(259.128, 363.072, 49.98,  1.500000)

  pt3dadd(259.86, 366.73199999999997, 50.96,  1.500000)

}

filament_999[1864] {

  pt3dclear()

  pt3dadd(259.86, 366.73199999999997, 50.96,  1.500000)

  pt3dadd(262.056, 369.65999999999997, 50.96,  1.500000)

}

filament_999[1865] {

  pt3dclear()

  pt3dadd(262.056, 369.65999999999997, 50.96,  1.500000)

  pt3dadd(263.52, 374.05199999999996, 51.449999999999996,  1.500000)

}

filament_999[1866] {

  pt3dclear()

  pt3dadd(263.52, 374.05199999999996, 51.449999999999996,  1.500000)

  pt3dadd(264.984, 377.712, 51.449999999999996,  1.500000)

}

filament_999[1867] {

  pt3dclear()

  pt3dadd(264.984, 377.712, 51.449999999999996,  1.500000)

  pt3dadd(267.912, 379.908, 51.94,  1.500000)

}

filament_999[1868] {

  pt3dclear()

  pt3dadd(267.912, 379.908, 51.94,  1.500000)

  pt3dadd(269.376, 383.568, 52.43,  1.500000)

}

filament_999[1869] {

  pt3dclear()

  pt3dadd(269.376, 383.568, 52.43,  1.500000)

  pt3dadd(270.84, 386.496, 52.43,  1.500000)

}

filament_999[1870] {

  pt3dclear()

  pt3dadd(270.84, 386.496, 52.43,  1.500000)

  pt3dadd(270.84, 390.156, 54.39,  1.500000)

}

filament_999[1871] {

  pt3dclear()

  pt3dadd(278.15999999999997, 291.336, 28.91,  1.500000)

  pt3dadd(285.48, 289.872, 29.89,  1.500000)

}

filament_999[1872] {

  pt3dclear()

  pt3dadd(285.48, 289.872, 29.89,  1.500000)

  pt3dadd(290.604, 286.944, 29.89,  1.500000)

}

filament_999[1873] {

  pt3dclear()

  pt3dadd(290.604, 286.944, 29.89,  1.500000)

  pt3dadd(294.996, 285.48, 29.4,  1.500000)

}

filament_999[1874] {

  pt3dclear()

  pt3dadd(294.996, 285.48, 29.4,  1.500000)

  pt3dadd(299.388, 284.016, 28.419999999999998,  1.500000)

}

filament_999[1875] {

  pt3dclear()

  pt3dadd(299.388, 284.016, 28.419999999999998,  1.500000)

  pt3dadd(303.048, 282.552, 26.46,  1.500000)

}

filament_999[1876] {

  pt3dclear()

  pt3dadd(303.048, 282.552, 26.46,  1.500000)

  pt3dadd(307.44, 281.82, 25.97,  1.500000)

}

filament_999[1877] {

  pt3dclear()

  pt3dadd(307.44, 281.82, 25.97,  1.500000)

  pt3dadd(311.832, 282.552, 23.52,  1.500000)

}

filament_999[1878] {

  pt3dclear()

  pt3dadd(311.832, 282.552, 23.52,  1.500000)

  pt3dadd(314.76, 281.08799999999997, 21.56,  1.500000)

}

filament_999[1879] {

  pt3dclear()

  pt3dadd(314.76, 281.08799999999997, 21.56,  1.500000)

  pt3dadd(318.42, 281.08799999999997, 20.58,  1.500000)

}

filament_999[1880] {

  pt3dclear()

  pt3dadd(318.42, 281.08799999999997, 20.58,  1.500000)

  pt3dadd(322.08, 281.82, 19.6,  1.500000)

}

filament_999[1881] {

  pt3dclear()

  pt3dadd(322.08, 281.82, 19.6,  1.500000)

  pt3dadd(325.008, 281.08799999999997, 19.11,  1.500000)

}

filament_999[1882] {

  pt3dclear()

  pt3dadd(325.008, 281.08799999999997, 19.11,  1.500000)

  pt3dadd(328.668, 282.552, 18.13,  1.500000)

}

filament_999[1883] {

  pt3dclear()

  pt3dadd(328.668, 282.552, 18.13,  1.500000)

  pt3dadd(331.596, 284.016, 17.64,  1.500000)

}

filament_999[1884] {

  pt3dclear()

  pt3dadd(331.596, 284.016, 17.64,  1.500000)

  pt3dadd(335.256, 285.48, 17.64,  1.500000)

}

filament_999[1885] {

  pt3dclear()

  pt3dadd(335.256, 285.48, 17.64,  1.500000)

  pt3dadd(339.64799999999997, 286.212, 17.15,  1.500000)

}

filament_999[1886] {

  pt3dclear()

  pt3dadd(339.64799999999997, 286.212, 17.15,  1.500000)

  pt3dadd(343.308, 286.212, 17.15,  1.500000)

}

filament_999[1887] {

  pt3dclear()

  pt3dadd(343.308, 286.212, 17.15,  1.500000)

  pt3dadd(346.968, 286.212, 16.66,  1.500000)

}

filament_999[1888] {

  pt3dclear()

  pt3dadd(346.968, 286.212, 16.66,  1.500000)

  pt3dadd(350.628, 286.212, 16.66,  1.500000)

}

filament_999[1889] {

  pt3dclear()

  pt3dadd(350.628, 286.212, 16.66,  1.500000)

  pt3dadd(354.288, 285.48, 16.169999999999998,  1.500000)

}

filament_999[1890] {

  pt3dclear()

  pt3dadd(354.288, 285.48, 16.169999999999998,  1.500000)

  pt3dadd(353.556, 282.552, 14.209999999999999,  1.500000)

}

filament_999[1891] {

  pt3dclear()

  pt3dadd(353.556, 282.552, 14.209999999999999,  1.500000)

  pt3dadd(352.092, 279.62399999999997, 13.719999999999999,  1.500000)

}

filament_999[1892] {

  pt3dclear()

  pt3dadd(352.092, 279.62399999999997, 13.719999999999999,  1.500000)

  pt3dadd(354.288, 278.15999999999997, 12.25,  1.500000)

}

filament_999[1893] {

  pt3dclear()

  pt3dadd(352.092, 279.62399999999997, 13.719999999999999,  1.500000)

  pt3dadd(349.164, 278.892, 13.23,  1.500000)

}

filament_999[1894] {

  pt3dclear()

  pt3dadd(352.092, 279.62399999999997, 13.719999999999999,  1.500000)

  pt3dadd(353.556, 280.356, 11.27,  1.500000)

}

filament_999[1895] {

  pt3dclear()

  pt3dadd(352.092, 279.62399999999997, 13.719999999999999,  1.500000)

  pt3dadd(350.628, 281.82, 9.8,  1.500000)

}

filament_999[1896] {

  pt3dclear()

  pt3dadd(349.164, 278.892, 13.23,  1.500000)

  pt3dadd(346.236, 278.15999999999997, 14.7,  1.500000)

}

filament_999[1897] {

  pt3dclear()

  pt3dadd(346.236, 278.15999999999997, 14.7,  1.500000)

  pt3dadd(343.308, 276.69599999999997, 14.7,  1.500000)

}

filament_999[1898] {

  pt3dclear()

  pt3dadd(343.308, 276.69599999999997, 14.7,  1.500000)

  pt3dadd(340.38, 275.23199999999997, 14.7,  1.500000)

}

filament_999[1899] {

  pt3dclear()

  pt3dadd(340.38, 275.23199999999997, 14.7,  1.500000)

  pt3dadd(339.64799999999997, 273.036, 15.19,  1.500000)

}

filament_999[1900] {

  pt3dclear()

  pt3dadd(339.64799999999997, 273.036, 15.19,  1.500000)

  pt3dadd(338.18399999999997, 270.108, 15.19,  1.500000)

}

filament_999[1901] {

  pt3dclear()

  pt3dadd(338.18399999999997, 270.108, 15.19,  1.500000)

  pt3dadd(335.988, 268.644, 14.7,  1.500000)

}

filament_999[1902] {

  pt3dclear()

  pt3dadd(335.988, 268.644, 14.7,  1.500000)

  pt3dadd(333.06, 267.912, 14.7,  1.500000)

}

filament_999[1903] {

  pt3dclear()

  pt3dadd(333.06, 267.912, 14.7,  1.500000)

  pt3dadd(330.132, 266.448, 14.209999999999999,  1.500000)

}

filament_999[1904] {

  pt3dclear()

  pt3dadd(330.132, 266.448, 14.209999999999999,  1.500000)

  pt3dadd(326.472, 264.252, 14.209999999999999,  1.500000)

}

filament_999[1905] {

  pt3dclear()

  pt3dadd(326.472, 264.252, 14.209999999999999,  1.500000)

  pt3dadd(322.812, 263.52, 13.719999999999999,  1.500000)

}

filament_999[1906] {

  pt3dclear()

  pt3dadd(322.812, 263.52, 13.719999999999999,  1.500000)

  pt3dadd(319.884, 264.252, 12.74,  1.500000)

}

filament_999[1907] {

  pt3dclear()

  pt3dadd(353.556, 280.356, 11.27,  1.500000)

  pt3dadd(356.484, 281.82, 11.27,  1.500000)

}

filament_999[1908] {

  pt3dclear()

  pt3dadd(356.484, 281.82, 11.27,  1.500000)

  pt3dadd(359.412, 281.08799999999997, 11.27,  1.500000)

}

filament_999[1909] {

  pt3dclear()

  pt3dadd(356.484, 281.82, 11.27,  1.500000)

  pt3dadd(355.02, 284.748, 10.78,  1.500000)

}

filament_999[1910] {

  pt3dclear()

  pt3dadd(355.02, 284.748, 10.78,  1.500000)

  pt3dadd(352.092, 286.212, 10.29,  1.500000)

}

filament_999[1911] {

  pt3dclear()

  pt3dadd(352.092, 286.212, 10.29,  1.500000)

  pt3dadd(348.432, 286.212, 10.78,  1.500000)

}

filament_999[1912] {

  pt3dclear()

  pt3dadd(348.432, 286.212, 10.78,  1.500000)

  pt3dadd(344.772, 286.212, 10.78,  1.500000)

}

filament_999[1913] {

  pt3dclear()

  pt3dadd(344.772, 286.212, 10.78,  1.500000)

  pt3dadd(341.11199999999997, 286.212, 10.78,  1.500000)

}

filament_999[1914] {

  pt3dclear()

  pt3dadd(341.11199999999997, 286.212, 10.78,  1.500000)

  pt3dadd(338.18399999999997, 284.748, 11.27,  1.500000)

}

filament_999[1915] {

  pt3dclear()

  pt3dadd(338.18399999999997, 284.748, 11.27,  1.500000)

  pt3dadd(335.256, 284.748, 11.27,  1.500000)

}

filament_999[1916] {

  pt3dclear()

  pt3dadd(335.256, 284.748, 11.27,  1.500000)

  pt3dadd(332.328, 284.748, 11.27,  1.500000)

}

filament_999[1917] {

  pt3dclear()

  pt3dadd(332.328, 284.748, 11.27,  1.500000)

  pt3dadd(329.4, 283.284, 11.27,  1.500000)

}

filament_999[1918] {

  pt3dclear()

  pt3dadd(329.4, 283.284, 11.27,  1.500000)

  pt3dadd(327.204, 281.82, 11.27,  1.500000)

}

filament_999[1919] {

  pt3dclear()

  pt3dadd(327.204, 281.82, 11.27,  1.500000)

  pt3dadd(324.276, 282.552, 11.27,  1.500000)

}

filament_999[1920] {

  pt3dclear()

  pt3dadd(324.276, 282.552, 11.27,  1.500000)

  pt3dadd(321.348, 281.82, 11.27,  1.500000)

}

filament_999[1921] {

  pt3dclear()

  pt3dadd(321.348, 281.82, 11.27,  1.500000)

  pt3dadd(317.688, 280.356, 11.27,  1.500000)

}

filament_999[1922] {

  pt3dclear()

  pt3dadd(317.688, 280.356, 11.27,  1.500000)

  pt3dadd(316.956, 278.892, 7.84,  1.500000)

}

filament_999[1923] {

  pt3dclear()

  pt3dadd(317.688, 280.356, 11.27,  1.500000)

  pt3dadd(314.76, 277.428, 11.27,  1.500000)

}

filament_999[1924] {

  pt3dclear()

  pt3dadd(350.628, 281.82, 9.8,  1.500000)

  pt3dadd(348.432, 284.016, 8.33,  1.500000)

}

filament_999[1925] {

  pt3dclear()

  pt3dadd(348.432, 284.016, 8.33,  1.500000)

  pt3dadd(349.896, 286.212, 7.84,  1.500000)

}

filament_999[1926] {

  pt3dclear()

  pt3dadd(348.432, 284.016, 8.33,  1.500000)

  pt3dadd(346.236, 285.48, 7.35,  1.500000)

}

filament_999[1927] {

  pt3dclear()

  pt3dadd(346.236, 285.48, 7.35,  1.500000)

  pt3dadd(344.04, 286.212, 6.859999999999999,  1.500000)

}

filament_999[1928] {

  pt3dclear()

  pt3dadd(344.04, 286.212, 6.859999999999999,  1.500000)

  pt3dadd(341.844, 288.408, 6.37,  1.500000)

}

filament_999[1929] {

  pt3dclear()

  pt3dadd(359.412, 281.08799999999997, 11.27,  1.500000)

  pt3dadd(361.608, 279.62399999999997, 10.78,  1.500000)

}

filament_999[1930] {

  pt3dclear()

  pt3dadd(361.608, 279.62399999999997, 10.78,  1.500000)

  pt3dadd(365.268, 278.892, 10.29,  1.500000)

}

filament_999[1931] {

  pt3dclear()

  pt3dadd(365.268, 278.892, 10.29,  1.500000)

  pt3dadd(368.928, 279.62399999999997, 10.29,  1.500000)

}

filament_999[1932] {

  pt3dclear()

  pt3dadd(368.928, 279.62399999999997, 10.29,  1.500000)

  pt3dadd(371.856, 281.08799999999997, 10.29,  1.500000)

}

filament_999[1933] {

  pt3dclear()

  pt3dadd(371.856, 281.08799999999997, 10.29,  1.500000)

  pt3dadd(375.516, 282.552, 10.29,  1.500000)

}

filament_999[1934] {

  pt3dclear()

  pt3dadd(375.516, 282.552, 10.29,  1.500000)

  pt3dadd(377.712, 284.748, 10.29,  1.500000)

}

filament_999[1935] {

  pt3dclear()

  pt3dadd(377.712, 284.748, 10.29,  1.500000)

  pt3dadd(379.176, 287.676, 10.29,  1.500000)

}

filament_999[1936] {

  pt3dclear()

  pt3dadd(379.176, 287.676, 10.29,  1.500000)

  pt3dadd(381.372, 290.604, 10.29,  1.500000)

}

filament_999[1937] {

  pt3dclear()

  pt3dadd(381.372, 290.604, 10.29,  1.500000)

  pt3dadd(384.3, 292.8, 10.29,  1.500000)

}

filament_999[1938] {

  pt3dclear()

  pt3dadd(384.3, 292.8, 10.29,  1.500000)

  pt3dadd(385.764, 294.264, 10.29,  1.500000)

}

filament_999[1939] {

  pt3dclear()

  pt3dadd(385.764, 294.264, 10.29,  1.500000)

  pt3dadd(389.424, 293.532, 10.78,  1.500000)

}

filament_999[1940] {

  pt3dclear()

  pt3dadd(385.764, 294.264, 10.29,  1.500000)

  pt3dadd(386.496, 297.192, 10.29,  1.500000)

}

filament_999[1941] {

  pt3dclear()

  pt3dadd(386.496, 297.192, 10.29,  1.500000)

  pt3dadd(386.496, 300.12, 10.78,  1.500000)

}

filament_999[1942] {

  pt3dclear()

  pt3dadd(386.496, 300.12, 10.78,  1.500000)

  pt3dadd(387.228, 303.048, 11.76,  1.500000)

}

filament_999[1943] {

  pt3dclear()

  pt3dadd(389.424, 293.532, 10.78,  1.500000)

  pt3dadd(391.62, 292.068, 9.8,  1.500000)

}

filament_999[1944] {

  pt3dclear()

  pt3dadd(413.58, 320.616, 13.23,  1.500000)

  pt3dadd(411.384, 319.884, 12.25,  1.500000)

}

filament_999[1945] {

  pt3dclear()

  pt3dadd(411.384, 319.884, 12.25,  1.500000)

  pt3dadd(410.652, 322.812, 11.76,  1.500000)

}

filament_999[1946] {

  pt3dclear()

  pt3dadd(411.384, 319.884, 12.25,  1.500000)

  pt3dadd(409.188, 317.688, 10.78,  1.500000)

}

filament_999[1947] {

  pt3dclear()

  pt3dadd(409.188, 317.688, 10.78,  1.500000)

  pt3dadd(406.992, 314.76, 9.8,  1.500000)

}

filament_999[1948] {

  pt3dclear()

  pt3dadd(406.992, 314.76, 9.8,  1.500000)

  pt3dadd(404.796, 311.832, 9.8,  1.500000)

}

filament_999[1949] {

  pt3dclear()

  pt3dadd(404.796, 311.832, 9.8,  1.500000)

  pt3dadd(401.868, 309.63599999999997, 9.31,  1.500000)

}

filament_999[1950] {

  pt3dclear()

  pt3dadd(401.868, 309.63599999999997, 9.31,  1.500000)

  pt3dadd(398.94, 308.17199999999997, 9.31,  1.500000)

}

filament_999[1951] {

  pt3dclear()

  pt3dadd(398.94, 308.17199999999997, 9.31,  1.500000)

  pt3dadd(396.012, 305.976, 8.82,  1.500000)

}

filament_999[1952] {

  pt3dclear()

  pt3dadd(396.012, 305.976, 8.82,  1.500000)

  pt3dadd(393.084, 304.512, 8.82,  1.500000)

}

filament_999[1953] {

  pt3dclear()

  pt3dadd(393.084, 304.512, 8.82,  1.500000)

  pt3dadd(392.352, 306.70799999999997, 8.82,  1.500000)

}

filament_999[1954] {

  pt3dclear()

  pt3dadd(393.084, 304.512, 8.82,  1.500000)

  pt3dadd(390.156, 303.048, 8.33,  1.500000)

}

filament_999[1955] {

  pt3dclear()

  pt3dadd(390.156, 303.048, 8.33,  1.500000)

  pt3dadd(387.228, 301.584, 7.84,  1.500000)

}

filament_999[1956] {

  pt3dclear()

  pt3dadd(392.352, 306.70799999999997, 8.82,  1.500000)

  pt3dadd(390.156, 308.904, 9.31,  1.500000)

}

filament_999[1957] {

  pt3dclear()

  pt3dadd(410.652, 322.812, 11.76,  1.500000)

  pt3dadd(410.652, 326.472, 12.25,  1.500000)

}

filament_999[1958] {

  pt3dclear()

  pt3dadd(410.652, 326.472, 12.25,  1.500000)

  pt3dadd(412.116, 330.132, 12.74,  1.500000)

}

filament_999[1959] {

  pt3dclear()

  pt3dadd(412.116, 330.132, 12.74,  1.500000)

  pt3dadd(414.312, 331.596, 13.23,  1.500000)

}

filament_999[1960] {

  pt3dclear()

  pt3dadd(414.312, 331.596, 13.23,  1.500000)

  pt3dadd(417.972, 330.864, 14.209999999999999,  1.500000)

}

filament_999[1961] {

  pt3dclear()

  pt3dadd(417.972, 330.864, 14.209999999999999,  1.500000)

  pt3dadd(420.9, 331.596, 14.7,  1.500000)

}

filament_999[1962] {

  pt3dclear()

  pt3dadd(420.9, 331.596, 14.7,  1.500000)

  pt3dadd(422.364, 328.668, 14.7,  1.500000)

}

filament_999[1963] {

  pt3dclear()

  pt3dadd(422.364, 328.668, 14.7,  1.500000)

  pt3dadd(423.096, 323.544, 14.7,  1.500000)

}

filament_999[1964] {

  pt3dclear()

  pt3dadd(338.916, 316.224, 9.8,  1.500000)

  pt3dadd(335.256, 316.224, 9.8,  1.500000)

}

filament_999[1965] {

  pt3dclear()

  pt3dadd(335.256, 316.224, 9.8,  1.500000)

  pt3dadd(331.596, 316.224, 9.31,  1.500000)

}

filament_999[1966] {

  pt3dclear()

  pt3dadd(331.596, 316.224, 9.31,  1.500000)

  pt3dadd(327.204, 316.224, 9.31,  1.500000)

}

filament_999[1967] {

  pt3dclear()

  pt3dadd(327.204, 316.224, 9.31,  1.500000)

  pt3dadd(325.008, 317.688, 9.31,  1.500000)

}

filament_999[1968] {

  pt3dclear()

  pt3dadd(325.008, 317.688, 9.31,  1.500000)

  pt3dadd(322.812, 319.152, 9.31,  1.500000)

}

filament_999[1969] {

  pt3dclear()

  pt3dadd(322.812, 319.152, 9.31,  1.500000)

  pt3dadd(323.544, 320.616, 9.31,  1.500000)

}

filament_999[1970] {

  pt3dclear()

  pt3dadd(323.544, 320.616, 9.31,  1.500000)

  pt3dadd(322.08, 322.08, 9.31,  1.500000)

}

filament_999[1971] {

  pt3dclear()

  pt3dadd(322.08, 322.08, 9.31,  1.500000)

  pt3dadd(320.616, 320.616, 9.31,  1.500000)

}

filament_999[1972] {

  pt3dclear()

  pt3dadd(320.616, 320.616, 9.31,  1.500000)

  pt3dadd(318.42, 319.884, 9.31,  1.500000)

}

filament_999[1973] {

  pt3dclear()

  pt3dadd(318.42, 319.884, 9.31,  1.500000)

  pt3dadd(315.492, 319.152, 9.8,  1.500000)

}

filament_999[1974] {

  pt3dclear()

  pt3dadd(315.492, 319.152, 9.8,  1.500000)

  pt3dadd(312.564, 318.42, 9.31,  1.500000)

}

filament_999[1975] {

  pt3dclear()

  pt3dadd(312.564, 318.42, 9.31,  1.500000)

  pt3dadd(309.63599999999997, 317.688, 9.8,  1.500000)

}

filament_999[1976] {

  pt3dclear()

  pt3dadd(309.63599999999997, 317.688, 9.8,  1.500000)

  pt3dadd(305.976, 317.688, 10.29,  1.500000)

}

filament_999[1977] {

  pt3dclear()

  pt3dadd(304.512, 313.296, 13.23,  1.500000)

  pt3dadd(302.316, 314.76, 11.27,  1.500000)

}

filament_999[1978] {

  pt3dclear()

  pt3dadd(304.512, 313.296, 13.23,  1.500000)

  pt3dadd(303.048, 316.956, 14.209999999999999,  1.500000)

}

filament_999[1979] {

  pt3dclear()

  pt3dadd(303.048, 316.956, 14.209999999999999,  1.500000)

  pt3dadd(301.584, 319.152, 16.169999999999998,  1.500000)

}

filament_999[1980] {

  pt3dclear()

  pt3dadd(301.584, 319.152, 16.169999999999998,  1.500000)

  pt3dadd(299.388, 320.616, 17.15,  1.500000)

}

filament_999[1981] {

  pt3dclear()

  pt3dadd(299.388, 320.616, 17.15,  1.500000)

  pt3dadd(297.192, 322.08, 18.62,  1.500000)

}

filament_999[1982] {

  pt3dclear()

  pt3dadd(297.192, 322.08, 18.62,  1.500000)

  pt3dadd(294.264, 322.08, 20.09,  1.500000)

}

filament_999[1983] {

  pt3dclear()

  pt3dadd(294.264, 322.08, 20.09,  1.500000)

  pt3dadd(291.336, 322.08, 23.03,  1.500000)

}

filament_999[1984] {

  pt3dclear()

  pt3dadd(294.264, 322.08, 20.09,  1.500000)

  pt3dadd(295.728, 324.276, 23.03,  1.500000)

}

filament_999[1985] {

  pt3dclear()

  pt3dadd(295.728, 324.276, 23.03,  1.500000)

  pt3dadd(295.728, 326.472, 23.52,  1.500000)

}

filament_999[1986] {

  pt3dclear()

  pt3dadd(295.728, 326.472, 23.52,  1.500000)

  pt3dadd(296.46, 329.4, 24.009999999999998,  1.500000)

}

filament_999[1987] {

  pt3dclear()

  pt3dadd(291.336, 322.08, 23.03,  1.500000)

  pt3dadd(289.872, 325.008, 23.03,  1.500000)

}

filament_999[1988] {

  pt3dclear()

  pt3dadd(289.872, 325.008, 23.03,  1.500000)

  pt3dadd(286.944, 327.204, 23.52,  1.500000)

}

filament_999[1989] {

  pt3dclear()

  pt3dadd(286.944, 327.204, 23.52,  1.500000)

  pt3dadd(284.016, 329.4, 23.52,  1.500000)

}

filament_999[1990] {

  pt3dclear()

  pt3dadd(284.016, 329.4, 23.52,  1.500000)

  pt3dadd(282.552, 331.596, 23.52,  1.500000)

}

filament_999[1991] {

  pt3dclear()

  pt3dadd(310.368, 308.17199999999997, 10.78,  1.500000)

  pt3dadd(310.368, 305.24399999999997, 10.78,  1.500000)

}

filament_999[1992] {

  pt3dclear()

  pt3dadd(310.368, 305.24399999999997, 10.78,  1.500000)

  pt3dadd(308.17199999999997, 303.048, 11.27,  1.500000)

}

filament_999[1993] {

  pt3dclear()

  pt3dadd(308.17199999999997, 303.048, 11.27,  1.500000)

  pt3dadd(305.24399999999997, 301.584, 11.76,  1.500000)

}

filament_999[1994] {

  pt3dclear()

  pt3dadd(305.24399999999997, 301.584, 11.76,  1.500000)

  pt3dadd(302.316, 300.12, 11.76,  1.500000)

}

filament_999[1995] {

  pt3dclear()

  pt3dadd(302.316, 300.12, 11.76,  1.500000)

  pt3dadd(299.388, 299.388, 12.25,  1.500000)

}

filament_999[1996] {

  pt3dclear()

  pt3dadd(299.388, 299.388, 12.25,  1.500000)

  pt3dadd(297.192, 297.924, 12.25,  1.500000)

}

filament_999[1997] {

  pt3dclear()

  pt3dadd(297.192, 297.924, 12.25,  1.500000)

  pt3dadd(300.12, 297.192, 12.74,  1.500000)

}

filament_999[1998] {

  pt3dclear()

  pt3dadd(297.192, 297.924, 12.25,  1.500000)

  pt3dadd(294.264, 297.924, 12.74,  1.500000)

}

filament_999[1999] {

  pt3dclear()

  pt3dadd(294.264, 297.924, 12.74,  1.500000)

  pt3dadd(290.604, 297.192, 12.25,  1.500000)

}

filament_999[2000] {

  pt3dclear()

  pt3dadd(294.264, 297.924, 12.74,  1.500000)

  pt3dadd(291.336, 298.656, 13.719999999999999,  1.500000)

}

filament_999[2001] {

  pt3dclear()

  pt3dadd(300.12, 297.192, 12.74,  1.500000)

  pt3dadd(303.048, 296.46, 12.74,  1.500000)

}

filament_999[2002] {

  pt3dclear()

  pt3dadd(303.048, 296.46, 12.74,  1.500000)

  pt3dadd(305.24399999999997, 294.996, 11.76,  1.500000)

}

filament_999[2003] {

  pt3dclear()

  pt3dadd(305.24399999999997, 294.996, 11.76,  1.500000)

  pt3dadd(304.512, 292.8, 12.74,  1.500000)

}

filament_999[2004] {

  pt3dclear()

  pt3dadd(304.512, 292.8, 12.74,  1.500000)

  pt3dadd(303.048, 289.872, 13.23,  1.500000)

}

filament_999[2005] {

  pt3dclear()

  pt3dadd(303.048, 289.872, 13.23,  1.500000)

  pt3dadd(301.584, 288.408, 12.74,  1.500000)

}

filament_999[2006] {

  pt3dclear()

  pt3dadd(302.316, 314.76, 11.27,  1.500000)

  pt3dadd(300.12, 314.028, 11.76,  1.500000)

}

filament_999[2007] {

  pt3dclear()

  pt3dadd(300.12, 314.028, 11.76,  1.500000)

  pt3dadd(297.924, 313.296, 11.76,  1.500000)

}

filament_999[2008] {

  pt3dclear()

  pt3dadd(297.924, 313.296, 11.76,  1.500000)

  pt3dadd(295.728, 314.76, 11.76,  1.500000)

}

filament_999[2009] {

  pt3dclear()

  pt3dadd(308.17199999999997, 313.296, 11.76,  1.500000)

  pt3dadd(305.976, 314.76, 12.25,  1.500000)

}

filament_999[2010] {

  pt3dclear()

  pt3dadd(305.976, 314.76, 12.25,  1.500000)

  pt3dadd(304.512, 316.956, 11.76,  1.500000)

}

filament_999[2011] {

  pt3dclear()

  pt3dadd(304.512, 316.956, 11.76,  1.500000)

  pt3dadd(305.24399999999997, 319.884, 11.27,  1.500000)

}

filament_999[2012] {

  pt3dclear()

  pt3dadd(305.24399999999997, 319.884, 11.27,  1.500000)

  pt3dadd(305.976, 322.812, 12.74,  1.500000)

}

filament_999[2013] {

  pt3dclear()

  pt3dadd(305.976, 322.812, 12.74,  1.500000)

  pt3dadd(305.976, 325.008, 12.74,  1.500000)

}

filament_999[2014] {

  pt3dclear()

  pt3dadd(305.976, 322.812, 12.74,  1.500000)

  pt3dadd(305.24399999999997, 322.812, 12.74,  1.500000)

}

filament_999[2015] {

  pt3dclear()

  pt3dadd(305.24399999999997, 322.812, 12.74,  1.500000)

  pt3dadd(303.048, 322.812, 12.74,  1.500000)

}

filament_999[2016] {

  pt3dclear()

  pt3dadd(303.048, 322.812, 12.74,  1.500000)

  pt3dadd(300.852, 323.544, 12.74,  1.500000)

}

filament_999[2017] {

  pt3dclear()

  pt3dadd(300.852, 323.544, 12.74,  1.500000)

  pt3dadd(299.388, 324.276, 15.68,  1.500000)

}

filament_999[2018] {

  pt3dclear()

  pt3dadd(300.852, 323.544, 12.74,  1.500000)

  pt3dadd(300.12, 326.472, 12.74,  1.500000)

}

filament_999[2019] {

  pt3dclear()

  pt3dadd(300.12, 326.472, 12.74,  1.500000)

  pt3dadd(302.316, 328.668, 12.74,  1.500000)

}

filament_999[2020] {

  pt3dclear()

  pt3dadd(302.316, 328.668, 12.74,  1.500000)

  pt3dadd(305.24399999999997, 330.132, 12.74,  1.500000)

}

filament_999[2021] {

  pt3dclear()

  pt3dadd(305.24399999999997, 330.132, 12.74,  1.500000)

  pt3dadd(308.17199999999997, 331.596, 12.74,  1.500000)

}

filament_999[2022] {

  pt3dclear()

  pt3dadd(308.17199999999997, 331.596, 12.74,  1.500000)

  pt3dadd(311.832, 332.328, 12.74,  1.500000)

}

filament_999[2023] {

  pt3dclear()

  pt3dadd(311.832, 332.328, 12.74,  1.500000)

  pt3dadd(316.224, 332.328, 13.719999999999999,  1.500000)

}

filament_999[2024] {

  pt3dclear()

  pt3dadd(316.224, 332.328, 13.719999999999999,  1.500000)

  pt3dadd(319.884, 331.596, 13.719999999999999,  1.500000)

}

filament_999[2025] {

  pt3dclear()

  pt3dadd(319.884, 331.596, 13.719999999999999,  1.500000)

  pt3dadd(323.544, 329.4, 12.74,  1.500000)

}

filament_999[2026] {

  pt3dclear()

  pt3dadd(323.544, 329.4, 12.74,  1.500000)

  pt3dadd(326.472, 328.668, 12.25,  1.500000)

}

filament_999[2027] {

  pt3dclear()

  pt3dadd(323.544, 329.4, 12.74,  1.500000)

  pt3dadd(322.812, 328.668, 11.76,  1.500000)

}

filament_999[2028] {

  pt3dclear()

  pt3dadd(322.812, 328.668, 11.76,  1.500000)

  pt3dadd(319.884, 328.668, 11.76,  1.500000)

}

filament_999[2029] {

  pt3dclear()

  pt3dadd(326.472, 328.668, 12.25,  1.500000)

  pt3dadd(330.864, 328.668, 12.25,  1.500000)

}

filament_999[2030] {

  pt3dclear()

  pt3dadd(344.772, 327.936, 11.27,  1.500000)

  pt3dadd(341.844, 327.936, 11.27,  1.500000)

}

filament_999[2031] {

  pt3dclear()

  pt3dadd(341.844, 327.936, 11.27,  1.500000)

  pt3dadd(338.916, 327.936, 11.27,  1.500000)

}

filament_999[2032] {

  pt3dclear()

  pt3dadd(338.916, 327.936, 11.27,  1.500000)

  pt3dadd(336.71999999999997, 325.008, 11.27,  1.500000)

}

filament_999[2033] {

  pt3dclear()

  pt3dadd(336.71999999999997, 325.008, 11.27,  1.500000)

  pt3dadd(333.792, 323.544, 11.76,  1.500000)

}

filament_999[2034] {

  pt3dclear()

  pt3dadd(333.792, 323.544, 11.76,  1.500000)

  pt3dadd(330.864, 321.348, 11.76,  1.500000)

}

filament_999[2035] {

  pt3dclear()

  pt3dadd(330.864, 321.348, 11.76,  1.500000)

  pt3dadd(328.668, 321.348, 12.25,  1.500000)

}

filament_999[2036] {

  pt3dclear()

  pt3dadd(352.824, 304.512, 12.25,  1.500000)

  pt3dadd(356.484, 305.976, 12.25,  1.500000)

}

filament_999[2037] {

  pt3dclear()

  pt3dadd(356.484, 305.976, 12.25,  1.500000)

  pt3dadd(359.412, 307.44, 11.27,  1.500000)

}

filament_999[2038] {

  pt3dclear()

  pt3dadd(359.412, 307.44, 11.27,  1.500000)

  pt3dadd(361.608, 309.63599999999997, 10.78,  1.500000)

}

filament_999[2039] {

  pt3dclear()

  pt3dadd(361.608, 309.63599999999997, 10.78,  1.500000)

  pt3dadd(364.536, 311.09999999999997, 10.78,  1.500000)

}

filament_999[2040] {

  pt3dclear()

  pt3dadd(364.536, 311.09999999999997, 10.78,  1.500000)

  pt3dadd(366.73199999999997, 310.368, 9.8,  1.500000)

}

filament_999[2041] {

  pt3dclear()

  pt3dadd(366.73199999999997, 310.368, 9.8,  1.500000)

  pt3dadd(368.928, 311.832, 9.8,  1.500000)

}

filament_999[2042] {

  pt3dclear()

  pt3dadd(368.928, 311.832, 9.8,  1.500000)

  pt3dadd(373.32, 313.296, 9.8,  1.500000)

}

filament_999[2043] {

  pt3dclear()

  pt3dadd(354.288, 278.15999999999997, 12.25,  1.500000)

  pt3dadd(354.288, 275.23199999999997, 12.25,  1.500000)

}

filament_999[2044] {

  pt3dclear()

  pt3dadd(354.288, 275.23199999999997, 12.25,  1.500000)

  pt3dadd(353.556, 273.036, 12.25,  1.500000)

}

filament_999[2045] {

  pt3dclear()

  pt3dadd(353.556, 273.036, 12.25,  1.500000)

  pt3dadd(355.02, 270.84, 12.25,  1.500000)

}

filament_999[2046] {

  pt3dclear()

  pt3dadd(355.02, 270.84, 12.25,  1.500000)

  pt3dadd(358.68, 270.108, 12.25,  1.500000)

}

filament_999[2047] {

  pt3dclear()

  pt3dadd(358.68, 270.108, 12.25,  1.500000)

  pt3dadd(362.34, 269.376, 12.25,  1.500000)

}

filament_999[2048] {

  pt3dclear()

  pt3dadd(362.34, 269.376, 12.25,  1.500000)

  pt3dadd(366.0, 269.376, 12.25,  1.500000)

}

filament_999[2049] {

  pt3dclear()

  pt3dadd(366.0, 269.376, 12.25,  1.500000)

  pt3dadd(368.928, 269.376, 13.23,  1.500000)

}

filament_999[2050] {

  pt3dclear()

  pt3dadd(368.928, 269.376, 13.23,  1.500000)

  pt3dadd(371.856, 268.644, 13.719999999999999,  1.500000)

}

filament_999[2051] {

  pt3dclear()

  pt3dadd(371.856, 268.644, 13.719999999999999,  1.500000)

  pt3dadd(375.516, 270.108, 14.209999999999999,  1.500000)

}

filament_999[2052] {

  pt3dclear()

  pt3dadd(375.516, 270.108, 14.209999999999999,  1.500000)

  pt3dadd(378.444, 271.572, 13.719999999999999,  1.500000)

}

filament_999[2053] {

  pt3dclear()

  pt3dadd(379.908, 275.964, 14.209999999999999,  1.500000)

  pt3dadd(377.712, 278.15999999999997, 14.209999999999999,  1.500000)

}

filament_999[2054] {

  pt3dclear()

  pt3dadd(377.712, 278.15999999999997, 14.209999999999999,  1.500000)

  pt3dadd(374.784, 278.892, 14.209999999999999,  1.500000)

}

filament_999[2055] {

  pt3dclear()

  pt3dadd(374.784, 278.892, 14.209999999999999,  1.500000)

  pt3dadd(373.32, 281.08799999999997, 14.209999999999999,  1.500000)

}

filament_999[2056] {

  pt3dclear()

  pt3dadd(373.32, 281.08799999999997, 14.209999999999999,  1.500000)

  pt3dadd(375.516, 281.82, 14.209999999999999,  1.500000)

}

filament_999[2057] {

  pt3dclear()

  pt3dadd(375.516, 281.82, 14.209999999999999,  1.500000)

  pt3dadd(373.32, 283.284, 14.209999999999999,  1.500000)

}

filament_999[2058] {

  pt3dclear()

  pt3dadd(373.32, 283.284, 14.209999999999999,  1.500000)

  pt3dadd(370.392, 283.284, 14.209999999999999,  1.500000)

}

filament_999[2059] {

  pt3dclear()

  pt3dadd(370.392, 283.284, 14.209999999999999,  1.500000)

  pt3dadd(368.19599999999997, 285.48, 14.7,  1.500000)

}

filament_999[2060] {

  pt3dclear()

  pt3dadd(368.19599999999997, 285.48, 14.7,  1.500000)

  pt3dadd(366.0, 286.944, 14.7,  1.500000)

}

filament_999[2061] {

  pt3dclear()

  pt3dadd(366.0, 286.944, 14.7,  1.500000)

  pt3dadd(369.65999999999997, 286.944, 15.68,  1.500000)

}

filament_999[2062] {

  pt3dclear()

  pt3dadd(366.0, 286.944, 14.7,  1.500000)

  pt3dadd(363.072, 286.944, 14.7,  1.500000)

}

filament_999[2063] {

  pt3dclear()

  pt3dadd(363.072, 286.944, 14.7,  1.500000)

  pt3dadd(360.144, 286.212, 14.7,  1.500000)

}

filament_999[2064] {

  pt3dclear()

  pt3dadd(360.144, 286.212, 14.7,  1.500000)

  pt3dadd(357.216, 285.48, 14.7,  1.500000)

}

filament_999[2065] {

  pt3dclear()

  pt3dadd(357.216, 285.48, 14.7,  1.500000)

  pt3dadd(354.288, 285.48, 16.169999999999998,  1.500000)

}

filament_999[2066] {

  pt3dclear()

  pt3dadd(369.65999999999997, 286.944, 15.68,  1.500000)

  pt3dadd(372.58799999999997, 287.676, 16.169999999999998,  1.500000)

}

filament_999[2067] {

  pt3dclear()

  pt3dadd(372.58799999999997, 287.676, 16.169999999999998,  1.500000)

  pt3dadd(375.516, 288.408, 16.66,  1.500000)

}

filament_999[2068] {

  pt3dclear()

  pt3dadd(375.516, 288.408, 16.66,  1.500000)

  pt3dadd(377.712, 289.872, 16.66,  1.500000)

}

filament_999[2069] {

  pt3dclear()

  pt3dadd(377.712, 289.872, 16.66,  1.500000)

  pt3dadd(379.908, 292.068, 16.169999999999998,  1.500000)

}

filament_999[2070] {

  pt3dclear()

  pt3dadd(379.908, 292.068, 16.169999999999998,  1.500000)

  pt3dadd(382.104, 294.264, 16.169999999999998,  1.500000)

}

filament_999[2071] {

  pt3dclear()

  pt3dadd(382.104, 294.264, 16.169999999999998,  1.500000)

  pt3dadd(385.032, 295.728, 16.169999999999998,  1.500000)

}

filament_999[2072] {

  pt3dclear()

  pt3dadd(361.608, 265.716, 23.52,  1.500000)

  pt3dadd(363.072, 264.984, 21.56,  1.500000)

}

filament_999[2073] {

  pt3dclear()

  pt3dadd(363.072, 264.984, 21.56,  1.500000)

  pt3dadd(365.268, 267.18, 21.07,  1.500000)

}

filament_999[2074] {

  pt3dclear()

  pt3dadd(365.268, 267.18, 21.07,  1.500000)

  pt3dadd(367.464, 269.376, 20.58,  1.500000)

}

filament_999[2075] {

  pt3dclear()

  pt3dadd(367.464, 269.376, 20.58,  1.500000)

  pt3dadd(369.65999999999997, 272.304, 20.58,  1.500000)

}

filament_999[2076] {

  pt3dclear()

  pt3dadd(369.65999999999997, 272.304, 20.58,  1.500000)

  pt3dadd(372.58799999999997, 273.768, 20.09,  1.500000)

}

filament_999[2077] {

  pt3dclear()

  pt3dadd(372.58799999999997, 273.768, 20.09,  1.500000)

  pt3dadd(374.784, 275.964, 19.6,  1.500000)

}

filament_999[2078] {

  pt3dclear()

  pt3dadd(374.784, 275.964, 19.6,  1.500000)

  pt3dadd(377.712, 278.15999999999997, 19.6,  1.500000)

}

filament_999[2079] {

  pt3dclear()

  pt3dadd(377.712, 278.15999999999997, 19.6,  1.500000)

  pt3dadd(379.908, 279.62399999999997, 20.09,  1.500000)

}

filament_999[2080] {

  pt3dclear()

  pt3dadd(379.908, 279.62399999999997, 20.09,  1.500000)

  pt3dadd(376.248, 276.69599999999997, 17.15,  1.500000)

}

filament_999[2081] {

  pt3dclear()

  pt3dadd(376.248, 276.69599999999997, 17.15,  1.500000)

  pt3dadd(371.856, 275.23199999999997, 17.64,  1.500000)

}

filament_999[2082] {

  pt3dclear()

  pt3dadd(371.856, 275.23199999999997, 17.64,  1.500000)

  pt3dadd(368.19599999999997, 274.5, 18.13,  1.500000)

}

filament_999[2083] {

  pt3dclear()

  pt3dadd(368.19599999999997, 274.5, 18.13,  1.500000)

  pt3dadd(364.536, 275.23199999999997, 18.13,  1.500000)

}

filament_999[2084] {

  pt3dclear()

  pt3dadd(364.536, 275.23199999999997, 18.13,  1.500000)

  pt3dadd(365.268, 278.15999999999997, 17.64,  1.500000)

}

filament_999[2085] {

  pt3dclear()

  pt3dadd(364.536, 275.23199999999997, 18.13,  1.500000)

  pt3dadd(361.608, 273.036, 18.13,  1.500000)

}

filament_999[2086] {

  pt3dclear()

  pt3dadd(361.608, 273.036, 18.13,  1.500000)

  pt3dadd(357.948, 272.304, 18.62,  1.500000)

}

filament_999[2087] {

  pt3dclear()

  pt3dadd(365.268, 278.15999999999997, 17.64,  1.500000)

  pt3dadd(366.73199999999997, 279.62399999999997, 17.64,  1.500000)

}

filament_999[2088] {

  pt3dclear()

  pt3dadd(412.116, 335.256, 31.849999999999998,  1.500000)

  pt3dadd(409.92, 330.132, 31.36,  1.500000)

}

filament_999[2089] {

  pt3dclear()

  pt3dadd(409.92, 330.132, 31.36,  1.500000)

  pt3dadd(409.188, 325.008, 29.89,  1.500000)

}

filament_999[2090] {

  pt3dclear()

  pt3dadd(409.188, 325.008, 29.89,  1.500000)

  pt3dadd(408.456, 320.616, 29.4,  1.500000)

}

filament_999[2091] {

  pt3dclear()

  pt3dadd(408.456, 320.616, 29.4,  1.500000)

  pt3dadd(406.992, 317.688, 28.419999999999998,  1.500000)

}

filament_999[2092] {

  pt3dclear()

  pt3dadd(406.992, 317.688, 28.419999999999998,  1.500000)

  pt3dadd(403.332, 316.224, 27.93,  1.500000)

}

filament_999[2093] {

  pt3dclear()

  pt3dadd(403.332, 316.224, 27.93,  1.500000)

  pt3dadd(398.94, 312.564, 27.439999999999998,  1.500000)

}

filament_999[2094] {

  pt3dclear()

  pt3dadd(398.94, 312.564, 27.439999999999998,  1.500000)

  pt3dadd(396.012, 311.832, 26.46,  1.500000)

}

filament_999[2095] {

  pt3dclear()

  pt3dadd(396.012, 311.832, 26.46,  1.500000)

  pt3dadd(392.352, 311.832, 25.48,  1.500000)

}

filament_999[2096] {

  pt3dclear()

  pt3dadd(407.724, 340.38, 28.91,  1.500000)

  pt3dadd(404.796, 342.57599999999996, 28.91,  1.500000)

}

filament_999[2097] {

  pt3dclear()

  pt3dadd(392.352, 344.772, 28.419999999999998,  1.500000)

  pt3dadd(393.084, 338.916, 28.419999999999998,  1.500000)

}

filament_999[2098] {

  pt3dclear()

  pt3dadd(393.084, 338.916, 28.419999999999998,  1.500000)

  pt3dadd(390.888, 335.256, 28.419999999999998,  1.500000)

}

filament_999[2099] {

  pt3dclear()

  pt3dadd(390.888, 335.256, 28.419999999999998,  1.500000)

  pt3dadd(389.424, 332.328, 28.419999999999998,  1.500000)

}

filament_999[2100] {

  pt3dclear()

  pt3dadd(389.424, 332.328, 28.419999999999998,  1.500000)

  pt3dadd(387.228, 330.132, 28.419999999999998,  1.500000)

}

filament_999[2101] {

  pt3dclear()

  pt3dadd(387.228, 330.132, 28.419999999999998,  1.500000)

  pt3dadd(384.3, 328.668, 28.419999999999998,  1.500000)

}

filament_999[2102] {

  pt3dclear()

  pt3dadd(384.3, 328.668, 28.419999999999998,  1.500000)

  pt3dadd(381.372, 326.472, 28.419999999999998,  1.500000)

}

filament_999[2103] {

  pt3dclear()

  pt3dadd(381.372, 326.472, 28.419999999999998,  1.500000)

  pt3dadd(379.176, 324.276, 28.419999999999998,  1.500000)

}

filament_999[2104] {

  pt3dclear()

  pt3dadd(379.176, 324.276, 28.419999999999998,  1.500000)

  pt3dadd(377.712, 321.348, 28.419999999999998,  1.500000)

}

filament_999[2105] {

  pt3dclear()

  pt3dadd(377.712, 321.348, 28.419999999999998,  1.500000)

  pt3dadd(374.784, 319.152, 28.419999999999998,  1.500000)

}

filament_999[2106] {

  pt3dclear()

  pt3dadd(374.784, 319.152, 28.419999999999998,  1.500000)

  pt3dadd(371.856, 316.956, 28.419999999999998,  1.500000)

}

filament_999[2107] {

  pt3dclear()

  pt3dadd(371.856, 316.956, 28.419999999999998,  1.500000)

  pt3dadd(368.928, 314.76, 28.419999999999998,  1.500000)

}

filament_999[2108] {

  pt3dclear()

  pt3dadd(368.928, 314.76, 28.419999999999998,  1.500000)

  pt3dadd(366.0, 312.564, 27.439999999999998,  1.500000)

}

filament_999[2109] {

  pt3dclear()

  pt3dadd(366.0, 312.564, 27.439999999999998,  1.500000)

  pt3dadd(362.34, 310.368, 26.95,  1.500000)

}

filament_999[2110] {

  pt3dclear()

  pt3dadd(362.34, 310.368, 26.95,  1.500000)

  pt3dadd(357.948, 309.63599999999997, 26.46,  1.500000)

}

filament_999[2111] {

  pt3dclear()

  pt3dadd(357.948, 309.63599999999997, 26.46,  1.500000)

  pt3dadd(354.288, 308.17199999999997, 26.46,  1.500000)

}

filament_999[2112] {

  pt3dclear()

  pt3dadd(354.288, 308.17199999999997, 26.46,  1.500000)

  pt3dadd(351.36, 305.976, 26.46,  1.500000)

}

filament_999[2113] {

  pt3dclear()

  pt3dadd(351.36, 305.976, 26.46,  1.500000)

  pt3dadd(349.164, 305.24399999999997, 26.46,  1.500000)

}

filament_999[2114] {

  pt3dclear()

  pt3dadd(349.164, 305.24399999999997, 26.46,  1.500000)

  pt3dadd(346.236, 302.316, 26.46,  1.500000)

}

filament_999[2115] {

  pt3dclear()

  pt3dadd(346.236, 302.316, 26.46,  1.500000)

  pt3dadd(345.504, 300.12, 26.95,  1.500000)

}

filament_999[2116] {

  pt3dclear()

  pt3dadd(345.504, 300.12, 26.95,  1.500000)

  pt3dadd(343.308, 298.656, 26.95,  1.500000)

}

filament_999[2117] {

  pt3dclear()

  pt3dadd(267.18, 306.70799999999997, 22.05,  1.500000)

  pt3dadd(265.716, 309.63599999999997, 23.52,  1.500000)

}

filament_999[2118] {

  pt3dclear()

  pt3dadd(265.716, 309.63599999999997, 23.52,  1.500000)

  pt3dadd(264.984, 311.832, 24.5,  1.500000)

}

filament_999[2119] {

  pt3dclear()

  pt3dadd(264.984, 311.832, 24.5,  1.500000)

  pt3dadd(263.52, 310.368, 26.95,  1.500000)

}

filament_999[2120] {

  pt3dclear()

  pt3dadd(263.52, 310.368, 26.95,  1.500000)

  pt3dadd(261.324, 307.44, 26.46,  1.500000)

}

filament_999[2121] {

  pt3dclear()

  pt3dadd(261.324, 307.44, 26.46,  1.500000)

  pt3dadd(259.128, 307.44, 29.4,  1.500000)

}

filament_999[2122] {

  pt3dclear()

  pt3dadd(261.324, 307.44, 26.46,  1.500000)

  pt3dadd(260.592, 305.24399999999997, 25.48,  1.500000)

}

filament_999[2123] {

  pt3dclear()

  pt3dadd(239.364, 368.928, 29.4,  1.500000)

  pt3dadd(242.292, 371.12399999999997, 29.4,  1.500000)

}

filament_999[2124] {

  pt3dclear()

  pt3dadd(242.292, 371.12399999999997, 29.4,  1.500000)

  pt3dadd(245.952, 372.58799999999997, 29.89,  1.500000)

}

filament_999[2125] {

  pt3dclear()

  pt3dadd(245.952, 372.58799999999997, 29.89,  1.500000)

  pt3dadd(250.344, 372.58799999999997, 29.4,  1.500000)

}

filament_999[2126] {

  pt3dclear()

  pt3dadd(250.344, 372.58799999999997, 29.4,  1.500000)

  pt3dadd(254.004, 371.12399999999997, 28.419999999999998,  1.500000)

}

filament_999[2127] {

  pt3dclear()

  pt3dadd(254.004, 371.12399999999997, 28.419999999999998,  1.500000)

  pt3dadd(257.664, 369.65999999999997, 27.439999999999998,  1.500000)

}

filament_999[2128] {

  pt3dclear()

  pt3dadd(257.664, 369.65999999999997, 27.439999999999998,  1.500000)

  pt3dadd(261.324, 369.65999999999997, 28.419999999999998,  1.500000)

}

filament_999[2129] {

  pt3dclear()

  pt3dadd(229.11599999999999, 353.556, 28.419999999999998,  1.500000)

  pt3dadd(232.04399999999998, 350.628, 28.419999999999998,  1.500000)

}

filament_999[2130] {

  pt3dclear()

  pt3dadd(232.04399999999998, 350.628, 28.419999999999998,  1.500000)

  pt3dadd(234.24, 347.7, 28.419999999999998,  1.500000)

}

filament_999[2131] {

  pt3dclear()

  pt3dadd(234.24, 347.7, 28.419999999999998,  1.500000)

  pt3dadd(236.436, 345.504, 27.93,  1.500000)

}

filament_999[2132] {

  pt3dclear()

  pt3dadd(236.436, 345.504, 27.93,  1.500000)

  pt3dadd(240.096, 345.504, 27.439999999999998,  1.500000)

}

filament_999[2133] {

  pt3dclear()

  pt3dadd(240.096, 345.504, 27.439999999999998,  1.500000)

  pt3dadd(243.024, 345.504, 26.95,  1.500000)

}

filament_999[2134] {

  pt3dclear()

  pt3dadd(243.024, 345.504, 26.95,  1.500000)

  pt3dadd(246.684, 349.896, 26.95,  1.500000)

}

filament_999[2135] {

  pt3dclear()

  pt3dadd(246.684, 349.896, 26.95,  1.500000)

  pt3dadd(249.612, 352.824, 26.46,  1.500000)

}

filament_999[2136] {

  pt3dclear()

  pt3dadd(249.612, 352.824, 26.46,  1.500000)

  pt3dadd(252.54, 355.752, 26.46,  1.500000)

}

filament_999[2137] {

  pt3dclear()

  pt3dadd(252.54, 355.752, 26.46,  1.500000)

  pt3dadd(254.004, 357.948, 28.419999999999998,  1.500000)

}

filament_999[2138] {

  pt3dclear()

  pt3dadd(254.004, 357.948, 28.419999999999998,  1.500000)

  pt3dadd(256.932, 357.948, 28.419999999999998,  1.500000)

}

filament_999[2139] {

  pt3dclear()

  pt3dadd(256.932, 357.948, 28.419999999999998,  1.500000)

  pt3dadd(258.396, 360.876, 28.419999999999998,  1.500000)

}

filament_999[2140] {

  pt3dclear()

  pt3dadd(258.396, 360.876, 28.419999999999998,  1.500000)

  pt3dadd(261.324, 360.876, 28.419999999999998,  1.500000)

}

filament_999[2141] {

  pt3dclear()

  pt3dadd(261.324, 360.876, 28.419999999999998,  1.500000)

  pt3dadd(263.52, 360.144, 27.93,  1.500000)

}

filament_999[2142] {

  pt3dclear()

  pt3dadd(299.388, 324.276, 15.68,  1.500000)

  pt3dadd(297.192, 325.008, 16.169999999999998,  1.500000)

}

filament_999[2143] {

  pt3dclear()

  pt3dadd(297.192, 325.008, 16.169999999999998,  1.500000)

  pt3dadd(295.728, 322.812, 15.68,  1.500000)

}

filament_999[2144] {

  pt3dclear()

  pt3dadd(297.192, 325.008, 16.169999999999998,  1.500000)

  pt3dadd(294.996, 327.204, 16.66,  1.500000)

}

filament_999[2145] {

  pt3dclear()

  pt3dadd(294.996, 327.204, 16.66,  1.500000)

  pt3dadd(292.068, 328.668, 17.64,  1.500000)

}

filament_999[2146] {

  pt3dclear()

  pt3dadd(292.068, 328.668, 17.64,  1.500000)

  pt3dadd(292.068, 330.864, 20.09,  1.500000)

}

filament_999[2147] {

  pt3dclear()

  pt3dadd(292.068, 330.864, 20.09,  1.500000)

  pt3dadd(292.8, 333.792, 21.07,  1.500000)

}

filament_999[2148] {

  pt3dclear()

  pt3dadd(292.8, 333.792, 21.07,  1.500000)

  pt3dadd(295.728, 336.71999999999997, 21.56,  1.500000)

}

filament_999[2149] {

  pt3dclear()

  pt3dadd(295.728, 336.71999999999997, 21.56,  1.500000)

  pt3dadd(297.192, 339.64799999999997, 22.54,  1.500000)

}

filament_999[2150] {

  pt3dclear()

  pt3dadd(297.192, 339.64799999999997, 22.54,  1.500000)

  pt3dadd(297.924, 343.308, 23.03,  1.500000)

}

filament_999[2151] {

  pt3dclear()

  pt3dadd(351.36, 300.12, 10.78,  1.500000)

  pt3dadd(353.556, 298.656, 10.78,  1.500000)

}

filament_999[2152] {

  pt3dclear()

  pt3dadd(353.556, 298.656, 10.78,  1.500000)

  pt3dadd(355.752, 297.192, 10.78,  1.500000)

}

filament_999[2153] {

  pt3dclear()

  pt3dadd(355.752, 297.192, 10.78,  1.500000)

  pt3dadd(358.68, 297.192, 10.78,  1.500000)

}

filament_999[2154] {

  pt3dclear()

  pt3dadd(358.68, 297.192, 10.78,  1.500000)

  pt3dadd(361.608, 297.192, 10.78,  1.500000)

}

filament_999[2155] {

  pt3dclear()

  pt3dadd(361.608, 297.192, 10.78,  1.500000)

  pt3dadd(364.536, 297.192, 10.78,  1.500000)

}

filament_999[2156] {

  pt3dclear()

  pt3dadd(364.536, 297.192, 10.78,  1.500000)

  pt3dadd(367.464, 298.656, 10.29,  1.500000)

}

filament_999[2157] {

  pt3dclear()

  pt3dadd(345.504, 316.956, 9.8,  1.500000)

  pt3dadd(348.432, 317.688, 9.8,  1.500000)

}

filament_999[2158] {

  pt3dclear()

  pt3dadd(348.432, 317.688, 9.8,  1.500000)

  pt3dadd(351.36, 316.956, 9.8,  1.500000)

}

filament_999[2159] {

  pt3dclear()

  pt3dadd(351.36, 316.956, 9.8,  1.500000)

  pt3dadd(354.288, 318.42, 9.8,  1.500000)

}

filament_999[2160] {

  pt3dclear()

  pt3dadd(354.288, 318.42, 9.8,  1.500000)

  pt3dadd(356.484, 320.616, 9.8,  1.500000)

}

filament_999[2161] {

  pt3dclear()

  pt3dadd(356.484, 320.616, 9.8,  1.500000)

  pt3dadd(357.216, 322.812, 9.8,  1.500000)

}

filament_999[2162] {

  pt3dclear()

  pt3dadd(357.216, 322.812, 9.8,  1.500000)

  pt3dadd(355.02, 323.544, 9.8,  1.500000)

}

filament_999[2163] {

  pt3dclear()

  pt3dadd(350.628, 356.484, 15.68,  1.500000)

  pt3dadd(352.824, 354.288, 16.169999999999998,  1.500000)

}

filament_999[2164] {

  pt3dclear()

  pt3dadd(352.824, 354.288, 16.169999999999998,  1.500000)

  pt3dadd(355.02, 352.092, 15.19,  1.500000)

}

filament_999[2165] {

  pt3dclear()

  pt3dadd(355.02, 352.092, 15.19,  1.500000)

  pt3dadd(357.948, 352.824, 15.68,  1.500000)

}

filament_999[2166] {

  pt3dclear()

  pt3dadd(355.02, 352.092, 15.19,  1.500000)

  pt3dadd(353.556, 349.164, 15.19,  1.500000)

}

filament_999[2167] {

  pt3dclear()

  pt3dadd(353.556, 349.164, 15.19,  1.500000)

  pt3dadd(351.36, 345.504, 14.7,  1.500000)

}

filament_999[2168] {

  pt3dclear()

  pt3dadd(351.36, 345.504, 14.7,  1.500000)

  pt3dadd(347.7, 343.308, 13.719999999999999,  1.500000)

}

filament_999[2169] {

  pt3dclear()

  pt3dadd(347.7, 343.308, 13.719999999999999,  1.500000)

  pt3dadd(343.308, 341.844, 14.209999999999999,  1.500000)

}

filament_999[2170] {

  pt3dclear()

  pt3dadd(349.164, 354.288, 17.15,  1.500000)

  pt3dadd(352.092, 351.36, 16.66,  1.500000)

}

filament_999[2171] {

  pt3dclear()

  pt3dadd(352.092, 351.36, 16.66,  1.500000)

  pt3dadd(355.02, 348.432, 16.169999999999998,  1.500000)

}

filament_999[2172] {

  pt3dclear()

  pt3dadd(357.216, 325.74, 19.6,  1.500000)

  pt3dadd(361.608, 327.936, 18.62,  1.500000)

}

filament_999[2173] {

  pt3dclear()

  pt3dadd(361.608, 327.936, 18.62,  1.500000)

  pt3dadd(364.536, 330.132, 17.64,  1.500000)

}

filament_999[2174] {

  pt3dclear()

  pt3dadd(364.536, 330.132, 17.64,  1.500000)

  pt3dadd(366.73199999999997, 333.06, 16.66,  1.500000)

}

filament_999[2175] {

  pt3dclear()

  pt3dadd(366.73199999999997, 333.06, 16.66,  1.500000)

  pt3dadd(370.392, 336.71999999999997, 17.15,  1.500000)

}

filament_999[2176] {

  pt3dclear()

  pt3dadd(370.392, 336.71999999999997, 17.15,  1.500000)

  pt3dadd(372.58799999999997, 340.38, 17.64,  1.500000)

}

filament_999[2177] {

  pt3dclear()

  pt3dadd(372.58799999999997, 340.38, 17.64,  1.500000)

  pt3dadd(374.784, 343.308, 17.64,  1.500000)

}

filament_999[2178] {

  pt3dclear()

  pt3dadd(374.784, 343.308, 17.64,  1.500000)

  pt3dadd(378.444, 343.308, 17.64,  1.500000)

}

filament_999[2179] {

  pt3dclear()

  pt3dadd(378.444, 343.308, 17.64,  1.500000)

  pt3dadd(382.836, 343.308, 17.64,  1.500000)

}

filament_999[2180] {

  pt3dclear()

  pt3dadd(382.836, 343.308, 17.64,  1.500000)

  pt3dadd(385.764, 344.04, 17.15,  1.500000)

}

filament_999[2181] {

  pt3dclear()

  pt3dadd(385.764, 344.04, 17.15,  1.500000)

  pt3dadd(391.62, 344.772, 18.13,  1.500000)

}

filament_999[2182] {

  pt3dclear()

  pt3dadd(280.356, 298.656, 41.65,  1.500000)

  pt3dadd(282.552, 301.584, 41.16,  1.500000)

}

filament_999[2183] {

  pt3dclear()

  pt3dadd(292.8, 331.596, 45.57,  1.500000)

  pt3dadd(292.068, 325.008, 44.589999999999996,  1.500000)

}

filament_999[2184] {

  pt3dclear()

  pt3dadd(292.068, 325.008, 44.589999999999996,  1.500000)

  pt3dadd(290.604, 320.616, 43.61,  1.500000)

}

filament_999[2185] {

  pt3dclear()

  pt3dadd(290.604, 320.616, 43.61,  1.500000)

  pt3dadd(289.14, 317.688, 43.61,  1.500000)

}

filament_999[2186] {

  pt3dclear()

  pt3dadd(289.14, 317.688, 43.61,  1.500000)

  pt3dadd(285.48, 311.832, 41.65,  1.500000)

}

filament_999[2187] {

  pt3dclear()

  pt3dadd(285.48, 311.832, 41.65,  1.500000)

  pt3dadd(281.82, 305.976, 40.67,  1.500000)

}

filament_999[2188] {

  pt3dclear()

  pt3dadd(259.86, 265.716, 34.79,  1.500000)

  pt3dadd(256.932, 260.592, 34.3,  1.500000)

}

filament_999[2189] {

  pt3dclear()

  pt3dadd(259.86, 265.716, 34.79,  1.500000)

  pt3dadd(262.788, 272.304, 35.28,  1.500000)

}

filament_999[2190] {

  pt3dclear()

  pt3dadd(256.932, 260.592, 34.3,  1.500000)

  pt3dadd(254.004, 252.54, 33.32,  1.500000)

}

filament_999[2191] {

  pt3dclear()

  pt3dadd(254.004, 252.54, 33.32,  1.500000)

  pt3dadd(251.808, 245.952, 32.339999999999996,  1.500000)

}

filament_999[2192] {

  pt3dclear()

  pt3dadd(251.808, 245.952, 32.339999999999996,  1.500000)

  pt3dadd(248.88, 240.828, 32.339999999999996,  1.500000)

}

filament_999[2193] {

  pt3dclear()

  pt3dadd(248.88, 240.828, 32.339999999999996,  1.500000)

  pt3dadd(246.684, 237.168, 31.36,  1.500000)

}

filament_999[2194] {

  pt3dclear()

  pt3dadd(246.684, 237.168, 31.36,  1.500000)

  pt3dadd(242.292, 229.84799999999998, 30.87,  1.500000)

}

filament_999[2195] {

  pt3dclear()

  pt3dadd(242.292, 229.84799999999998, 30.87,  1.500000)

  pt3dadd(236.436, 225.456, 30.87,  1.500000)

}

filament_999[2196] {

  pt3dclear()

  pt3dadd(236.436, 225.456, 30.87,  1.500000)

  pt3dadd(232.04399999999998, 221.064, 31.36,  1.500000)

}

filament_999[2197] {

  pt3dclear()

  pt3dadd(232.04399999999998, 221.064, 31.36,  1.500000)

  pt3dadd(229.84799999999998, 218.136, 31.36,  1.500000)

}

filament_999[2198] {

  pt3dclear()

  pt3dadd(229.84799999999998, 218.136, 31.36,  1.500000)

  pt3dadd(226.188, 212.28, 31.36,  1.500000)

}

filament_999[2199] {

  pt3dclear()

  pt3dadd(226.188, 212.28, 31.36,  1.500000)

  pt3dadd(222.528, 207.156, 31.36,  1.500000)

}

filament_999[2200] {

  pt3dclear()

  pt3dadd(222.528, 207.156, 31.36,  1.500000)

  pt3dadd(220.332, 202.76399999999998, 31.849999999999998,  1.500000)

}

filament_999[2201] {

  pt3dclear()

  pt3dadd(220.332, 202.76399999999998, 31.849999999999998,  1.500000)

  pt3dadd(218.136, 198.37199999999999, 31.849999999999998,  1.500000)

}

filament_999[2202] {

  pt3dclear()

  pt3dadd(218.136, 198.37199999999999, 31.849999999999998,  1.500000)

  pt3dadd(210.816, 190.32, 31.849999999999998,  1.500000)

}

filament_999[2203] {

  pt3dclear()

  pt3dadd(210.816, 190.32, 31.849999999999998,  1.500000)

  pt3dadd(207.156, 185.196, 30.38,  1.500000)

}

filament_999[2204] {

  pt3dclear()

  pt3dadd(207.156, 185.196, 30.38,  1.500000)

  pt3dadd(202.76399999999998, 179.34, 29.4,  1.500000)

}

filament_999[2205] {

  pt3dclear()

  pt3dadd(202.76399999999998, 179.34, 29.4,  1.500000)

  pt3dadd(199.83599999999998, 172.752, 29.4,  1.500000)

}

filament_999[2206] {

  pt3dclear()

  pt3dadd(199.83599999999998, 172.752, 29.4,  1.500000)

  pt3dadd(196.908, 167.628, 28.91,  1.500000)

}

filament_999[2207] {

  pt3dclear()

  pt3dadd(196.908, 167.628, 28.91,  1.500000)

  pt3dadd(194.712, 161.772, 28.91,  1.500000)

}

filament_999[2208] {

  pt3dclear()

  pt3dadd(194.712, 161.772, 28.91,  1.500000)

  pt3dadd(192.516, 155.916, 28.91,  1.500000)

}

filament_999[2209] {

  pt3dclear()

  pt3dadd(192.516, 155.916, 28.91,  1.500000)

  pt3dadd(189.588, 150.06, 28.91,  1.500000)

}

filament_999[2210] {

  pt3dclear()

  pt3dadd(189.588, 150.06, 28.91,  1.500000)

  pt3dadd(188.856, 143.472, 28.91,  1.500000)

}

filament_999[2211] {

  pt3dclear()

  pt3dadd(188.856, 143.472, 28.91,  1.500000)

  pt3dadd(188.124, 136.884, 28.419999999999998,  1.500000)

}

filament_999[2212] {

  pt3dclear()

  pt3dadd(188.124, 136.884, 28.419999999999998,  1.500000)

  pt3dadd(186.66, 130.296, 28.419999999999998,  1.500000)

}

filament_999[2213] {

  pt3dclear()

  pt3dadd(186.66, 130.296, 28.419999999999998,  1.500000)

  pt3dadd(185.196, 124.44, 27.93,  1.500000)

}

filament_999[2214] {

  pt3dclear()

  pt3dadd(185.196, 124.44, 27.93,  1.500000)

  pt3dadd(183.0, 117.852, 27.93,  1.500000)

}

filament_999[2215] {

  pt3dclear()

  pt3dadd(183.0, 117.852, 27.93,  1.500000)

  pt3dadd(181.536, 111.264, 27.93,  1.500000)

}

filament_999[2216] {

  pt3dclear()

  pt3dadd(181.536, 111.264, 27.93,  1.500000)

  pt3dadd(179.34, 105.408, 27.93,  1.500000)

}

filament_999[2217] {

  pt3dclear()

  pt3dadd(179.34, 105.408, 27.93,  1.500000)

  pt3dadd(177.876, 99.55199999999999, 27.93,  1.500000)

}

filament_999[2218] {

  pt3dclear()

  pt3dadd(177.876, 99.55199999999999, 27.93,  1.500000)

  pt3dadd(176.412, 92.232, 27.93,  1.500000)

}

filament_999[2219] {

  pt3dclear()

  pt3dadd(176.412, 92.232, 27.93,  1.500000)

  pt3dadd(175.68, 87.108, 27.93,  1.500000)

}

filament_999[2220] {

  pt3dclear()

  pt3dadd(175.68, 87.108, 27.93,  1.500000)

  pt3dadd(174.948, 81.252, 27.93,  1.500000)

}

filament_999[2221] {

  pt3dclear()

  pt3dadd(174.948, 81.252, 27.93,  1.500000)

  pt3dadd(174.216, 75.396, 27.93,  1.500000)

}

filament_999[2222] {

  pt3dclear()

  pt3dadd(174.216, 75.396, 27.93,  1.500000)

  pt3dadd(173.484, 69.53999999999999, 27.93,  1.500000)

}

filament_999[2223] {

  pt3dclear()

  pt3dadd(173.484, 69.53999999999999, 27.93,  1.500000)

  pt3dadd(172.752, 63.684, 28.419999999999998,  1.500000)

}

filament_999[2224] {

  pt3dclear()

  pt3dadd(172.752, 63.684, 28.419999999999998,  1.500000)

  pt3dadd(172.02, 55.632, 28.419999999999998,  1.500000)

}

filament_999[2225] {

  pt3dclear()

  pt3dadd(172.02, 55.632, 28.419999999999998,  1.500000)

  pt3dadd(171.28799999999998, 48.312, 28.419999999999998,  1.500000)

}

filament_999[2226] {

  pt3dclear()

  pt3dadd(171.28799999999998, 48.312, 28.419999999999998,  1.500000)

  pt3dadd(170.55599999999998, 41.724, 28.419999999999998,  1.500000)

}

filament_999[2227] {

  pt3dclear()

  pt3dadd(170.55599999999998, 41.724, 28.419999999999998,  1.500000)

  pt3dadd(169.82399999999998, 36.6, 28.419999999999998,  1.500000)

}

filament_999[2228] {

  pt3dclear()

  pt3dadd(169.82399999999998, 36.6, 28.419999999999998,  1.500000)

  pt3dadd(169.09199999999998, 30.744, 28.91,  1.500000)

}

filament_999[2229] {

  pt3dclear()

  pt3dadd(169.09199999999998, 30.744, 28.91,  1.500000)

  pt3dadd(168.35999999999999, 24.887999999999998, 29.89,  1.500000)

}

filament_999[2230] {

  pt3dclear()

  pt3dadd(168.35999999999999, 24.887999999999998, 29.89,  1.500000)

  pt3dadd(167.628, 19.032, 30.38,  1.500000)

}

filament_999[2231] {

  pt3dclear()

  pt3dadd(167.628, 19.032, 30.38,  1.500000)

  pt3dadd(166.164, 11.712, 32.83,  1.500000)

}

filament_999[2232] {

  pt3dclear()

  pt3dadd(166.164, 11.712, 32.83,  1.500000)

  pt3dadd(164.7, 6.588, 33.32,  1.500000)

}

filament_999[2233] {

  pt3dclear()

  pt3dadd(164.7, 6.588, 33.32,  1.500000)

  pt3dadd(163.968, 1.464, 33.81,  1.500000)

}

filament_999[2234] {

  pt3dclear()

  pt3dadd(221.064, 235.704, 25.97,  1.500000)

  pt3dadd(216.672, 236.436, 27.93,  1.500000)

}

filament_999[2235] {

  pt3dclear()

  pt3dadd(216.672, 236.436, 27.93,  1.500000)

  pt3dadd(216.672, 240.828, 29.4,  1.500000)

}

filament_999[2236] {

  pt3dclear()

  pt3dadd(216.672, 240.828, 29.4,  1.500000)

  pt3dadd(216.672, 245.22, 30.87,  1.500000)

}

filament_999[2237] {

  pt3dclear()

  pt3dadd(216.672, 245.22, 30.87,  1.500000)

  pt3dadd(218.136, 250.344, 31.849999999999998,  1.500000)

}

filament_999[2238] {

  pt3dclear()

  pt3dadd(218.136, 250.344, 31.849999999999998,  1.500000)

  pt3dadd(220.332, 254.004, 31.849999999999998,  1.500000)

}

filament_999[2239] {

  pt3dclear()

  pt3dadd(220.332, 254.004, 31.849999999999998,  1.500000)

  pt3dadd(222.528, 257.664, 32.339999999999996,  1.500000)

}

filament_999[2240] {

  pt3dclear()

  pt3dadd(222.528, 257.664, 32.339999999999996,  1.500000)

  pt3dadd(226.188, 259.128, 32.339999999999996,  1.500000)

}

filament_999[2241] {

  pt3dclear()

  pt3dadd(226.188, 259.128, 32.339999999999996,  1.500000)

  pt3dadd(229.84799999999998, 262.788, 32.83,  1.500000)

}

filament_999[2242] {

  pt3dclear()

  pt3dadd(215.208, 392.352, 54.879999999999995,  1.500000)

  pt3dadd(215.94, 396.012, 56.35,  1.500000)

}

filament_999[2243] {

  pt3dclear()

  pt3dadd(215.94, 396.012, 56.35,  1.500000)

  pt3dadd(216.672, 404.06399999999996, 59.29,  1.500000)

}

filament_999[2244] {

  pt3dclear()

  pt3dadd(216.672, 404.06399999999996, 59.29,  1.500000)

  pt3dadd(218.868, 408.456, 60.269999999999996,  1.500000)

}

filament_999[2245] {

  pt3dclear()

  pt3dadd(218.868, 408.456, 60.269999999999996,  1.500000)

  pt3dadd(220.332, 413.58, 61.74,  1.500000)

}

filament_999[2246] {

  pt3dclear()

  pt3dadd(220.332, 413.58, 61.74,  1.500000)

  pt3dadd(225.456, 421.632, 59.78,  1.500000)

}

filament_999[2247] {

  pt3dclear()

  pt3dadd(225.456, 421.632, 59.78,  1.500000)

  pt3dadd(229.11599999999999, 426.024, 58.8,  1.500000)

}

filament_999[2248] {

  pt3dclear()

  pt3dadd(229.11599999999999, 426.024, 58.8,  1.500000)

  pt3dadd(232.77599999999998, 430.416, 58.31,  1.500000)

}

filament_999[2249] {

  pt3dclear()

  pt3dadd(232.77599999999998, 430.416, 58.31,  1.500000)

  pt3dadd(236.436, 433.344, 57.33,  1.500000)

}

filament_999[2250] {

  pt3dclear()

  pt3dadd(236.436, 433.344, 57.33,  1.500000)

  pt3dadd(239.364, 436.272, 55.86,  1.500000)

}

filament_999[2251] {

  pt3dclear()

  pt3dadd(239.364, 436.272, 55.86,  1.500000)

  pt3dadd(243.756, 437.736, 54.879999999999995,  1.500000)

}

filament_999[2252] {

  pt3dclear()

  pt3dadd(243.756, 437.736, 54.879999999999995,  1.500000)

  pt3dadd(245.22, 440.664, 55.37,  1.500000)

}

filament_999[2253] {

  pt3dclear()

  pt3dadd(243.756, 437.736, 54.879999999999995,  1.500000)

  pt3dadd(247.416, 437.00399999999996, 54.879999999999995,  1.500000)

}

filament_999[2254] {

  pt3dclear()

  pt3dadd(247.416, 437.00399999999996, 54.879999999999995,  1.500000)

  pt3dadd(251.808, 437.736, 53.9,  1.500000)

}

filament_999[2255] {

  pt3dclear()

  pt3dadd(251.808, 437.736, 53.9,  1.500000)

  pt3dadd(256.2, 437.00399999999996, 53.41,  1.500000)

}

filament_999[2256] {

  pt3dclear()

  pt3dadd(245.22, 440.664, 55.37,  1.500000)

  pt3dadd(248.88, 442.86, 54.879999999999995,  1.500000)

}

filament_999[2257] {

  pt3dclear()

  pt3dadd(248.88, 442.86, 54.879999999999995,  1.500000)

  pt3dadd(253.272, 443.592, 53.9,  1.500000)

}

filament_999[2258] {

  pt3dclear()

  pt3dadd(253.272, 443.592, 53.9,  1.500000)

  pt3dadd(256.932, 445.056, 53.41,  1.500000)

}

filament_999[2259] {

  pt3dclear()

  pt3dadd(256.932, 445.056, 53.41,  1.500000)

  pt3dadd(260.592, 446.52, 52.92,  1.500000)

}

filament_999[2260] {

  pt3dclear()

  pt3dadd(260.592, 446.52, 52.92,  1.500000)

  pt3dadd(263.52, 448.716, 52.43,  1.500000)

}

filament_999[2261] {

  pt3dclear()

  pt3dadd(263.52, 448.716, 52.43,  1.500000)

  pt3dadd(266.448, 450.18, 51.449999999999996,  1.500000)

}

filament_999[2262] {

  pt3dclear()

  pt3dadd(266.448, 450.18, 51.449999999999996,  1.500000)

  pt3dadd(269.376, 452.376, 51.449999999999996,  1.500000)

}

filament_999[2263] {

  pt3dclear()

  pt3dadd(269.376, 452.376, 51.449999999999996,  1.500000)

  pt3dadd(273.036, 452.376, 50.96,  1.500000)

}

filament_999[2264] {

  pt3dclear()

  pt3dadd(273.036, 452.376, 50.96,  1.500000)

  pt3dadd(277.428, 453.108, 50.96,  1.500000)

}

filament_999[2265] {

  pt3dclear()

  pt3dadd(277.428, 453.108, 50.96,  1.500000)

  pt3dadd(281.82, 456.036, 50.96,  1.500000)

}

filament_999[2266] {

  pt3dclear()

  pt3dadd(281.82, 456.036, 50.96,  1.500000)

  pt3dadd(284.748, 456.768, 50.96,  1.500000)

}

filament_999[2267] {

  pt3dclear()

  pt3dadd(281.82, 456.036, 50.96,  1.500000)

  pt3dadd(282.552, 458.23199999999997, 53.9,  1.500000)

}

filament_999[2268] {

  pt3dclear()

  pt3dadd(282.552, 458.23199999999997, 53.9,  1.500000)

  pt3dadd(279.62399999999997, 458.23199999999997, 55.37,  1.500000)

}

filament_999[2269] {

  pt3dclear()

  pt3dadd(459.69599999999997, 353.556, 31.36,  1.500000)

  pt3dadd(458.23199999999997, 355.752, 29.89,  1.500000)

}

filament_999[2270] {

  pt3dclear()

  pt3dadd(458.23199999999997, 355.752, 29.89,  1.500000)

  pt3dadd(455.304, 358.68, 28.91,  1.500000)

}

filament_999[2271] {

  pt3dclear()

  pt3dadd(455.304, 358.68, 28.91,  1.500000)

  pt3dadd(453.108, 360.876, 27.439999999999998,  1.500000)

}

filament_999[2272] {

  pt3dclear()

  pt3dadd(368.19599999999997, 308.17199999999997, 44.1,  1.500000)

  pt3dadd(364.536, 305.24399999999997, 43.12,  1.500000)

}

filament_999[2273] {

  pt3dclear()

  pt3dadd(364.536, 305.24399999999997, 43.12,  1.500000)

  pt3dadd(360.144, 303.78, 42.63,  1.500000)

}

filament_999[2274] {

  pt3dclear()

  pt3dadd(360.144, 303.78, 42.63,  1.500000)

  pt3dadd(355.752, 300.12, 41.65,  1.500000)

}

filament_999[2275] {

  pt3dclear()

  pt3dadd(355.752, 300.12, 41.65,  1.500000)

  pt3dadd(352.092, 297.924, 41.16,  1.500000)

}

filament_999[2276] {

  pt3dclear()

  pt3dadd(352.092, 297.924, 41.16,  1.500000)

  pt3dadd(347.7, 295.728, 41.16,  1.500000)

}

filament_999[2277] {

  pt3dclear()

  pt3dadd(347.7, 295.728, 41.16,  1.500000)

  pt3dadd(338.916, 292.8, 41.16,  1.500000)

}

filament_999[2278] {

  pt3dclear()

  pt3dadd(338.916, 292.8, 41.16,  1.500000)

  pt3dadd(333.06, 289.14, 40.67,  1.500000)

}

filament_999[2279] {

  pt3dclear()

  pt3dadd(333.06, 289.14, 40.67,  1.500000)

  pt3dadd(330.864, 286.944, 39.69,  1.500000)

}

filament_999[2280] {

  pt3dclear()

  pt3dadd(330.864, 286.944, 39.69,  1.500000)

  pt3dadd(328.668, 284.748, 38.22,  1.500000)

}

filament_999[2281] {

  pt3dclear()

  pt3dadd(328.668, 284.748, 38.22,  1.500000)

  pt3dadd(326.472, 281.82, 38.22,  1.500000)

}

filament_999[2282] {

  pt3dclear()

  pt3dadd(326.472, 281.82, 38.22,  1.500000)

  pt3dadd(325.008, 278.15999999999997, 38.22,  1.500000)

}

filament_999[2283] {

  pt3dclear()

  pt3dadd(325.008, 278.15999999999997, 38.22,  1.500000)

  pt3dadd(324.276, 275.23199999999997, 38.22,  1.500000)

}

filament_999[2284] {

  pt3dclear()

  pt3dadd(324.276, 275.23199999999997, 38.22,  1.500000)

  pt3dadd(322.08, 273.036, 38.22,  1.500000)

}

filament_999[2285] {

  pt3dclear()

  pt3dadd(322.08, 273.036, 38.22,  1.500000)

  pt3dadd(319.152, 272.304, 38.22,  1.500000)

}

filament_999[2286] {

  pt3dclear()

  pt3dadd(319.152, 272.304, 38.22,  1.500000)

  pt3dadd(314.76, 271.572, 38.22,  1.500000)

}

filament_999[2287] {

  pt3dclear()

  pt3dadd(314.76, 271.572, 38.22,  1.500000)

  pt3dadd(311.832, 270.84, 38.22,  1.500000)

}

filament_999[2288] {

  pt3dclear()

  pt3dadd(311.832, 270.84, 38.22,  1.500000)

  pt3dadd(308.904, 270.108, 38.71,  1.500000)

}

filament_999[2289] {

  pt3dclear()

  pt3dadd(308.904, 270.108, 38.71,  1.500000)

  pt3dadd(305.24399999999997, 269.376, 38.71,  1.500000)

}

filament_999[2290] {

  pt3dclear()

  pt3dadd(305.24399999999997, 269.376, 38.71,  1.500000)

  pt3dadd(301.584, 269.376, 39.2,  1.500000)

}

filament_999[2291] {

  pt3dclear()

  pt3dadd(301.584, 269.376, 39.2,  1.500000)

  pt3dadd(297.924, 269.376, 39.2,  1.500000)

}

filament_999[2292] {

  pt3dclear()

  pt3dadd(297.924, 269.376, 39.2,  1.500000)

  pt3dadd(294.996, 270.108, 39.2,  1.500000)

}

filament_999[2293] {

  pt3dclear()

  pt3dadd(294.996, 270.108, 39.2,  1.500000)

  pt3dadd(292.068, 270.84, 38.22,  1.500000)

}

filament_999[2294] {

  pt3dclear()

  pt3dadd(292.068, 270.84, 38.22,  1.500000)

  pt3dadd(289.872, 270.84, 37.24,  1.500000)

}

filament_999[2295] {

  pt3dclear()

  pt3dadd(289.872, 270.84, 37.24,  1.500000)

  pt3dadd(291.336, 273.036, 36.75,  1.500000)

}

filament_999[2296] {

  pt3dclear()

  pt3dadd(291.336, 273.036, 36.75,  1.500000)

  pt3dadd(292.8, 275.23199999999997, 35.769999999999996,  1.500000)

}

filament_999[2297] {

  pt3dclear()

  pt3dadd(292.8, 275.23199999999997, 35.769999999999996,  1.500000)

  pt3dadd(292.8, 276.69599999999997, 33.81,  1.500000)

}

filament_999[2298] {

  pt3dclear()

  pt3dadd(292.8, 276.69599999999997, 33.81,  1.500000)

  pt3dadd(294.264, 278.15999999999997, 30.87,  1.500000)

}

filament_999[2299] {

  pt3dclear()

  pt3dadd(294.264, 278.15999999999997, 30.87,  1.500000)

  pt3dadd(296.46, 278.892, 29.4,  1.500000)

}

filament_999[2300] {

  pt3dclear()

  pt3dadd(398.94, 358.68, 28.91,  1.500000)

  pt3dadd(398.20799999999997, 354.288, 28.91,  1.500000)

}

filament_999[2301] {

  pt3dclear()

  pt3dadd(398.20799999999997, 354.288, 28.91,  1.500000)

  pt3dadd(397.476, 351.36, 32.339999999999996,  1.500000)

}

filament_999[2302] {

  pt3dclear()

  pt3dadd(397.476, 351.36, 32.339999999999996,  1.500000)

  pt3dadd(392.352, 345.504, 32.83,  1.500000)

}

filament_999[2303] {

  pt3dclear()

  pt3dadd(392.352, 345.504, 32.83,  1.500000)

  pt3dadd(389.424, 343.308, 32.83,  1.500000)

}

filament_999[2304] {

  pt3dclear()

  pt3dadd(389.424, 343.308, 32.83,  1.500000)

  pt3dadd(387.228, 341.11199999999997, 33.32,  1.500000)

}

filament_999[2305] {

  pt3dclear()

  pt3dadd(387.228, 341.11199999999997, 33.32,  1.500000)

  pt3dadd(385.032, 338.916, 33.32,  1.500000)

}

filament_999[2306] {

  pt3dclear()

  pt3dadd(385.032, 338.916, 33.32,  1.500000)

  pt3dadd(384.3, 335.988, 33.81,  1.500000)

}

filament_999[2307] {

  pt3dclear()

  pt3dadd(384.3, 335.988, 33.81,  1.500000)

  pt3dadd(382.104, 333.792, 33.81,  1.500000)

}

filament_999[2308] {

  pt3dclear()

  pt3dadd(382.104, 333.792, 33.81,  1.500000)

  pt3dadd(378.444, 332.328, 34.3,  1.500000)

}

filament_999[2309] {

  pt3dclear()

  pt3dadd(378.444, 332.328, 34.3,  1.500000)

  pt3dadd(375.516, 331.596, 34.3,  1.500000)

}

filament_999[2310] {

  pt3dclear()

  pt3dadd(375.516, 331.596, 34.3,  1.500000)

  pt3dadd(372.58799999999997, 330.864, 34.3,  1.500000)

}

filament_999[2311] {

  pt3dclear()

  pt3dadd(372.58799999999997, 330.864, 34.3,  1.500000)

  pt3dadd(370.392, 329.4, 34.3,  1.500000)

}

filament_999[2312] {

  pt3dclear()

  pt3dadd(370.392, 329.4, 34.3,  1.500000)

  pt3dadd(367.464, 329.4, 34.3,  1.500000)

}

filament_999[2313] {

  pt3dclear()

  pt3dadd(367.464, 329.4, 34.3,  1.500000)

  pt3dadd(364.536, 329.4, 34.79,  1.500000)

}

filament_999[2314] {

  pt3dclear()

  pt3dadd(364.536, 329.4, 34.79,  1.500000)

  pt3dadd(361.608, 329.4, 35.28,  1.500000)

}

filament_999[2315] {

  pt3dclear()

  pt3dadd(361.608, 329.4, 35.28,  1.500000)

  pt3dadd(359.412, 328.668, 35.769999999999996,  1.500000)

}

filament_999[2316] {

  pt3dclear()

  pt3dadd(359.412, 328.668, 35.769999999999996,  1.500000)

  pt3dadd(357.948, 330.864, 37.24,  1.500000)

}

filament_999[2317] {

  pt3dclear()

  pt3dadd(357.948, 330.864, 37.24,  1.500000)

  pt3dadd(356.484, 333.06, 37.73,  1.500000)

}

filament_999[2318] {

  pt3dclear()

  pt3dadd(356.484, 333.06, 37.73,  1.500000)

  pt3dadd(355.02, 335.256, 39.69,  1.500000)

}

filament_999[2319] {

  pt3dclear()

  pt3dadd(355.02, 335.256, 39.69,  1.500000)

  pt3dadd(354.288, 338.18399999999997, 40.67,  1.500000)

}

filament_999[2320] {

  pt3dclear()

  pt3dadd(354.288, 338.18399999999997, 40.67,  1.500000)

  pt3dadd(355.02, 341.844, 41.16,  1.500000)

}

filament_999[2321] {

  pt3dclear()

  pt3dadd(355.02, 341.844, 41.16,  1.500000)

  pt3dadd(357.216, 344.772, 41.65,  1.500000)

}

filament_999[2322] {

  pt3dclear()

  pt3dadd(357.216, 344.772, 41.65,  1.500000)

  pt3dadd(358.68, 347.7, 42.14,  1.500000)

}

filament_999[2323] {

  pt3dclear()

  pt3dadd(358.68, 347.7, 42.14,  1.500000)

  pt3dadd(357.216, 346.236, 44.1,  1.500000)

}

filament_999[2324] {

  pt3dclear()

  pt3dadd(357.216, 346.236, 44.1,  1.500000)

  pt3dadd(355.752, 344.04, 44.1,  1.500000)

}

filament_999[2325] {

  pt3dclear()

  pt3dadd(355.752, 344.04, 44.1,  1.500000)

  pt3dadd(353.556, 341.844, 44.1,  1.500000)

}

filament_999[2326] {

  pt3dclear()

  pt3dadd(353.556, 341.844, 44.1,  1.500000)

  pt3dadd(350.628, 338.916, 44.1,  1.500000)

}

filament_999[2327] {

  pt3dclear()

  pt3dadd(350.628, 338.916, 44.1,  1.500000)

  pt3dadd(348.432, 336.71999999999997, 43.61,  1.500000)

}

filament_999[2328] {

  pt3dclear()

  pt3dadd(348.432, 336.71999999999997, 43.61,  1.500000)

  pt3dadd(346.236, 335.256, 43.12,  1.500000)

}

filament_999[2329] {

  pt3dclear()

  pt3dadd(346.236, 335.256, 43.12,  1.500000)

  pt3dadd(344.772, 331.596, 43.12,  1.500000)

}

filament_999[2330] {

  pt3dclear()

  pt3dadd(344.772, 331.596, 43.12,  1.500000)

  pt3dadd(341.844, 330.132, 43.12,  1.500000)

}

filament_999[2331] {

  pt3dclear()

  pt3dadd(341.844, 330.132, 43.12,  1.500000)

  pt3dadd(339.64799999999997, 328.668, 43.12,  1.500000)

}

filament_999[2332] {

  pt3dclear()

  pt3dadd(339.64799999999997, 328.668, 43.12,  1.500000)

  pt3dadd(336.71999999999997, 327.936, 43.12,  1.500000)

}

filament_999[2333] {

  pt3dclear()

  pt3dadd(336.71999999999997, 327.936, 43.12,  1.500000)

  pt3dadd(334.524, 326.472, 43.61,  1.500000)

}

filament_999[2334] {

  pt3dclear()

  pt3dadd(334.524, 326.472, 43.61,  1.500000)

  pt3dadd(332.328, 325.008, 44.589999999999996,  1.500000)

}

filament_999[2335] {

  pt3dclear()

  pt3dadd(332.328, 325.008, 44.589999999999996,  1.500000)

  pt3dadd(331.596, 322.08, 44.589999999999996,  1.500000)

}

filament_999[2336] {

  pt3dclear()

  pt3dadd(331.596, 322.08, 44.589999999999996,  1.500000)

  pt3dadd(328.668, 322.08, 45.08,  1.500000)

}

filament_999[2337] {

  pt3dclear()

  pt3dadd(328.668, 322.08, 45.08,  1.500000)

  pt3dadd(325.74, 322.812, 46.06,  1.500000)

}

filament_999[2338] {

  pt3dclear()

  pt3dadd(325.74, 322.812, 46.06,  1.500000)

  pt3dadd(322.08, 322.812, 46.06,  1.500000)

}

filament_999[2339] {

  pt3dclear()

  pt3dadd(322.08, 322.812, 46.06,  1.500000)

  pt3dadd(319.884, 324.276, 46.55,  1.500000)

}

filament_999[2340] {

  pt3dclear()

  pt3dadd(319.884, 324.276, 46.55,  1.500000)

  pt3dadd(318.42, 325.74, 47.04,  1.500000)

}

filament_999[2341] {

  pt3dclear()

  pt3dadd(318.42, 325.74, 47.04,  1.500000)

  pt3dadd(315.492, 326.472, 47.04,  1.500000)

}

filament_999[2342] {

  pt3dclear()

  pt3dadd(295.728, 322.812, 15.68,  1.500000)

  pt3dadd(294.264, 322.812, 15.68,  1.500000)

}

filament_999[2343] {

  pt3dclear()

  pt3dadd(294.264, 322.812, 15.68,  1.500000)

  pt3dadd(292.068, 325.008, 15.68,  1.500000)

}

filament_999[2344] {

  pt3dclear()

  pt3dadd(292.068, 325.008, 15.68,  1.500000)

  pt3dadd(288.408, 327.936, 13.719999999999999,  1.500000)

}

filament_999[2345] {

  pt3dclear()

  pt3dadd(288.408, 327.936, 13.719999999999999,  1.500000)

  pt3dadd(287.676, 330.132, 13.719999999999999,  1.500000)

}

filament_999[2346] {

  pt3dclear()

  pt3dadd(287.676, 330.132, 13.719999999999999,  1.500000)

  pt3dadd(289.872, 332.328, 13.719999999999999,  1.500000)

}

filament_999[2347] {

  pt3dclear()

  pt3dadd(289.872, 332.328, 13.719999999999999,  1.500000)

  pt3dadd(291.336, 333.792, 13.719999999999999,  1.500000)

}

filament_999[2348] {

  pt3dclear()

  pt3dadd(259.128, 325.008, 17.64,  1.500000)

  pt3dadd(256.2, 322.812, 16.169999999999998,  1.500000)

}

filament_999[2349] {

  pt3dclear()

  pt3dadd(256.2, 322.812, 16.169999999999998,  1.500000)

  pt3dadd(254.736, 317.688, 15.68,  1.500000)

}

filament_999[2350] {

  pt3dclear()

  pt3dadd(254.736, 317.688, 15.68,  1.500000)

  pt3dadd(251.808, 314.76, 15.68,  1.500000)

}

filament_999[2351] {

  pt3dclear()

  pt3dadd(251.808, 314.76, 15.68,  1.500000)

  pt3dadd(248.148, 312.564, 15.68,  1.500000)

}

filament_999[2352] {

  pt3dclear()

  pt3dadd(248.148, 312.564, 15.68,  1.500000)

  pt3dadd(245.22, 311.832, 14.7,  1.500000)

}

filament_999[2353] {

  pt3dclear()

  pt3dadd(245.22, 311.832, 14.7,  1.500000)

  pt3dadd(242.292, 308.904, 14.7,  1.500000)

}

filament_999[2354] {

  pt3dclear()

  pt3dadd(242.292, 308.904, 14.7,  1.500000)

  pt3dadd(240.096, 308.17199999999997, 14.209999999999999,  1.500000)

}

filament_999[2355] {

  pt3dclear()

  pt3dadd(250.344, 318.42, 19.6,  1.500000)

  pt3dadd(249.612, 315.492, 19.6,  1.500000)

}

filament_999[2356] {

  pt3dclear()

  pt3dadd(250.344, 318.42, 19.6,  1.500000)

  pt3dadd(253.272, 316.956, 19.11,  1.500000)

}

filament_999[2357] {

  pt3dclear()

  pt3dadd(253.272, 316.956, 19.11,  1.500000)

  pt3dadd(255.468, 314.76, 19.11,  1.500000)

}

filament_999[2358] {

  pt3dclear()

  pt3dadd(255.468, 314.76, 19.11,  1.500000)

  pt3dadd(258.396, 312.564, 19.11,  1.500000)

}

filament_999[2359] {

  pt3dclear()

  pt3dadd(258.396, 312.564, 19.11,  1.500000)

  pt3dadd(261.324, 311.09999999999997, 19.11,  1.500000)

}

filament_999[2360] {

  pt3dclear()

  pt3dadd(261.324, 311.09999999999997, 19.11,  1.500000)

  pt3dadd(263.52, 309.63599999999997, 17.15,  1.500000)

}

filament_999[2361] {

  pt3dclear()

  pt3dadd(263.52, 309.63599999999997, 17.15,  1.500000)

  pt3dadd(265.716, 308.17199999999997, 16.66,  1.500000)

}

filament_999[2362] {

  pt3dclear()

  pt3dadd(265.716, 308.17199999999997, 16.66,  1.500000)

  pt3dadd(268.644, 306.70799999999997, 16.169999999999998,  1.500000)

}

filament_999[2363] {

  pt3dclear()

  pt3dadd(268.644, 306.70799999999997, 16.169999999999998,  1.500000)

  pt3dadd(271.572, 306.70799999999997, 15.19,  1.500000)

}

filament_999[2364] {

  pt3dclear()

  pt3dadd(271.572, 306.70799999999997, 15.19,  1.500000)

  pt3dadd(275.23199999999997, 306.70799999999997, 15.19,  1.500000)

}

filament_999[2365] {

  pt3dclear()

  pt3dadd(275.23199999999997, 306.70799999999997, 15.19,  1.500000)

  pt3dadd(278.892, 306.70799999999997, 14.209999999999999,  1.500000)

}

filament_999[2366] {

  pt3dclear()

  pt3dadd(278.892, 306.70799999999997, 14.209999999999999,  1.500000)

  pt3dadd(282.552, 309.63599999999997, 13.23,  1.500000)

}

filament_999[2367] {

  pt3dclear()

  pt3dadd(249.612, 315.492, 19.6,  1.500000)

  pt3dadd(247.416, 314.028, 19.11,  1.500000)

}

filament_999[2368] {

  pt3dclear()

  pt3dadd(247.416, 314.028, 19.11,  1.500000)

  pt3dadd(247.416, 311.09999999999997, 19.11,  1.500000)

}

filament_999[2369] {

  pt3dclear()

  pt3dadd(247.416, 311.09999999999997, 19.11,  1.500000)

  pt3dadd(250.344, 309.63599999999997, 19.6,  1.500000)

}

filament_999[2370] {

  pt3dclear()

  pt3dadd(250.344, 309.63599999999997, 19.6,  1.500000)

  pt3dadd(253.272, 308.904, 19.11,  1.500000)

}

filament_999[2371] {

  pt3dclear()

  pt3dadd(253.272, 308.904, 19.11,  1.500000)

  pt3dadd(256.932, 305.976, 18.62,  1.500000)

}

filament_999[2372] {

  pt3dclear()

  pt3dadd(256.932, 305.976, 18.62,  1.500000)

  pt3dadd(259.128, 303.78, 18.13,  1.500000)

}

filament_999[2373] {

  pt3dclear()

  pt3dadd(243.024, 322.08, 22.05,  1.500000)

  pt3dadd(239.364, 322.812, 23.52,  1.500000)

}

filament_999[2374] {

  pt3dclear()

  pt3dadd(245.22, 317.688, 22.05,  1.500000)

  pt3dadd(244.488, 316.224, 22.05,  1.500000)

}

filament_999[2375] {

  pt3dclear()

  pt3dadd(262.056, 322.08, 21.56,  1.500000)

  pt3dadd(261.324, 319.152, 21.07,  1.500000)

}

filament_999[2376] {

  pt3dclear()

  pt3dadd(261.324, 319.152, 21.07,  1.500000)

  pt3dadd(261.324, 316.956, 21.56,  1.500000)

}

filament_999[2377] {

  pt3dclear()

  pt3dadd(261.324, 328.668, 21.07,  1.500000)

  pt3dadd(259.128, 330.864, 21.56,  1.500000)

}

filament_999[2378] {

  pt3dclear()

  pt3dadd(296.46, 329.4, 24.009999999999998,  1.500000)

  pt3dadd(297.192, 333.06, 24.5,  1.500000)

}

filament_999[2379] {

  pt3dclear()

  pt3dadd(297.192, 333.06, 24.5,  1.500000)

  pt3dadd(296.46, 336.71999999999997, 24.99,  1.500000)

}

filament_999[2380] {

  pt3dclear()

  pt3dadd(296.46, 336.71999999999997, 24.99,  1.500000)

  pt3dadd(299.388, 339.64799999999997, 25.48,  1.500000)

}

filament_999[2381] {

  pt3dclear()

  pt3dadd(299.388, 339.64799999999997, 25.48,  1.500000)

  pt3dadd(302.316, 343.308, 25.97,  1.500000)

}

filament_999[2382] {

  pt3dclear()

  pt3dadd(302.316, 343.308, 25.97,  1.500000)

  pt3dadd(304.512, 346.968, 25.97,  1.500000)

}

filament_999[2383] {

  pt3dclear()

  pt3dadd(304.512, 346.968, 25.97,  1.500000)

  pt3dadd(308.17199999999997, 349.896, 25.97,  1.500000)

}

filament_999[2384] {

  pt3dclear()

  pt3dadd(308.17199999999997, 349.896, 25.97,  1.500000)

  pt3dadd(312.564, 351.36, 25.97,  1.500000)

}

filament_999[2385] {

  pt3dclear()

  pt3dadd(312.564, 351.36, 25.97,  1.500000)

  pt3dadd(317.688, 355.752, 25.48,  1.500000)

}

filament_999[2386] {

  pt3dclear()

  pt3dadd(317.688, 355.752, 25.48,  1.500000)

  pt3dadd(319.884, 358.68, 25.48,  1.500000)

}

filament_999[2387] {

  pt3dclear()

  pt3dadd(319.884, 358.68, 25.48,  1.500000)

  pt3dadd(323.544, 362.34, 25.97,  1.500000)

}

filament_999[2388] {

  pt3dclear()

  pt3dadd(355.02, 343.308, 17.15,  1.500000)

  pt3dadd(358.68, 344.04, 17.15,  1.500000)

}

filament_999[2389] {

  pt3dclear()

  pt3dadd(358.68, 344.04, 17.15,  1.500000)

  pt3dadd(363.072, 346.236, 17.15,  1.500000)

}

filament_999[2390] {

  pt3dclear()

  pt3dadd(363.072, 346.236, 17.15,  1.500000)

  pt3dadd(366.73199999999997, 348.432, 17.64,  1.500000)

}

filament_999[2391] {

  pt3dclear()

  pt3dadd(366.73199999999997, 348.432, 17.64,  1.500000)

  pt3dadd(370.392, 349.896, 17.15,  1.500000)

}

filament_999[2392] {

  pt3dclear()

  pt3dadd(370.392, 349.896, 17.15,  1.500000)

  pt3dadd(372.58799999999997, 350.628, 17.15,  1.500000)

}

filament_999[2393] {

  pt3dclear()

  pt3dadd(372.58799999999997, 350.628, 17.15,  1.500000)

  pt3dadd(378.444, 353.556, 17.15,  1.500000)

}

filament_999[2394] {

  pt3dclear()

  pt3dadd(378.444, 353.556, 17.15,  1.500000)

  pt3dadd(380.64, 355.02, 18.13,  1.500000)

}

filament_999[2395] {

  pt3dclear()

  pt3dadd(380.64, 355.02, 18.13,  1.500000)

  pt3dadd(384.3, 355.02, 18.13,  1.500000)

}

filament_999[2396] {

  pt3dclear()

  pt3dadd(323.544, 315.492, 19.6,  1.500000)

  pt3dadd(323.544, 311.09999999999997, 19.6,  1.500000)

}

filament_999[2397] {

  pt3dclear()

  pt3dadd(323.544, 311.09999999999997, 19.6,  1.500000)

  pt3dadd(324.276, 306.70799999999997, 19.11,  1.500000)

}

filament_999[2398] {

  pt3dclear()

  pt3dadd(324.276, 306.70799999999997, 19.11,  1.500000)

  pt3dadd(325.008, 300.852, 18.62,  1.500000)

}

filament_999[2399] {

  pt3dclear()

  pt3dadd(324.276, 306.70799999999997, 19.11,  1.500000)

  pt3dadd(322.08, 303.78, 18.13,  1.500000)

}

filament_999[2400] {

  pt3dclear()

  pt3dadd(322.08, 303.78, 18.13,  1.500000)

  pt3dadd(320.616, 300.12, 17.15,  1.500000)

}

filament_999[2401] {

  pt3dclear()

  pt3dadd(265.716, 414.312, 40.67,  1.500000)

  pt3dadd(270.84, 414.312, 39.2,  1.500000)

}

filament_999[2402] {

  pt3dclear()

  pt3dadd(270.84, 414.312, 39.2,  1.500000)

  pt3dadd(274.5, 415.044, 38.22,  1.500000)

}

filament_999[2403] {

  pt3dclear()

  pt3dadd(274.5, 415.044, 38.22,  1.500000)

  pt3dadd(278.15999999999997, 414.312, 37.73,  1.500000)

}

filament_999[2404] {

  pt3dclear()

  pt3dadd(278.15999999999997, 414.312, 37.73,  1.500000)

  pt3dadd(280.356, 412.848, 37.24,  1.500000)

}

filament_999[2405] {

  pt3dclear()

  pt3dadd(280.356, 412.848, 37.24,  1.500000)

  pt3dadd(281.82, 409.188, 36.75,  1.500000)

}

filament_999[2406] {

  pt3dclear()

  pt3dadd(281.82, 409.188, 36.75,  1.500000)

  pt3dadd(281.08799999999997, 406.992, 35.28,  1.500000)

}

filament_999[2407] {

  pt3dclear()

  pt3dadd(339.64799999999997, 431.88, 35.28,  1.500000)

  pt3dadd(336.71999999999997, 431.88, 36.26,  1.500000)

}

filament_999[2408] {

  pt3dclear()

  pt3dadd(336.71999999999997, 431.88, 36.26,  1.500000)

  pt3dadd(333.06, 431.88, 36.26,  1.500000)

}

filament_999[2409] {

  pt3dclear()

  pt3dadd(333.06, 431.88, 36.26,  1.500000)

  pt3dadd(330.132, 431.88, 38.22,  1.500000)

}

filament_999[2410] {

  pt3dclear()

  pt3dadd(330.132, 431.88, 38.22,  1.500000)

  pt3dadd(322.812, 431.88, 39.2,  1.500000)

}

filament_999[2411] {

  pt3dclear()

  pt3dadd(326.472, 449.448, 35.28,  1.500000)

  pt3dadd(322.812, 450.18, 35.28,  1.500000)

}

filament_999[2412] {

  pt3dclear()

  pt3dadd(322.812, 450.18, 35.28,  1.500000)

  pt3dadd(319.152, 450.18, 35.28,  1.500000)

}

filament_999[2413] {

  pt3dclear()

  pt3dadd(319.152, 450.18, 35.28,  1.500000)

  pt3dadd(316.224, 450.912, 35.28,  1.500000)

}

filament_999[2414] {

  pt3dclear()

  pt3dadd(316.224, 450.912, 35.28,  1.500000)

  pt3dadd(312.564, 450.912, 35.28,  1.500000)

}

filament_999[2415] {

  pt3dclear()

  pt3dadd(409.92, 464.82, 33.32,  1.500000)

  pt3dadd(406.992, 465.55199999999996, 34.3,  1.500000)

}

filament_999[2416] {

  pt3dclear()

  pt3dadd(409.92, 464.82, 33.32,  1.500000)

  pt3dadd(409.92, 467.748, 35.28,  1.500000)

}

filament_999[2417] {

  pt3dclear()

  pt3dadd(409.92, 467.748, 35.28,  1.500000)

  pt3dadd(409.188, 470.676, 36.26,  1.500000)

}

filament_999[2418] {

  pt3dclear()

  pt3dadd(409.188, 470.676, 36.26,  1.500000)

  pt3dadd(405.52799999999996, 471.408, 37.24,  1.500000)

}

filament_999[2419] {

  pt3dclear()

  pt3dadd(405.52799999999996, 471.408, 37.24,  1.500000)

  pt3dadd(402.59999999999997, 472.14, 38.22,  1.500000)

}

filament_999[2420] {

  pt3dclear()

  pt3dadd(402.59999999999997, 472.14, 38.22,  1.500000)

  pt3dadd(399.67199999999997, 473.604, 38.71,  1.500000)

}

filament_999[2421] {

  pt3dclear()

  pt3dadd(399.67199999999997, 473.604, 38.71,  1.500000)

  pt3dadd(397.476, 476.532, 39.2,  1.500000)

}

filament_999[2422] {

  pt3dclear()

  pt3dadd(406.992, 465.55199999999996, 34.3,  1.500000)

  pt3dadd(403.332, 465.55199999999996, 34.3,  1.500000)

}

filament_999[2423] {

  pt3dclear()

  pt3dadd(403.332, 465.55199999999996, 34.3,  1.500000)

  pt3dadd(401.13599999999997, 465.55199999999996, 38.22,  1.500000)

}

filament_999[2424] {

  pt3dclear()

  pt3dadd(403.332, 465.55199999999996, 34.3,  1.500000)

  pt3dadd(399.67199999999997, 464.82, 34.3,  1.500000)

}

filament_999[2425] {

  pt3dclear()

  pt3dadd(399.67199999999997, 464.82, 34.3,  1.500000)

  pt3dadd(396.012, 463.356, 34.3,  1.500000)

}

filament_999[2426] {

  pt3dclear()

  pt3dadd(396.012, 463.356, 34.3,  1.500000)

  pt3dadd(393.084, 462.62399999999997, 34.3,  1.500000)

}

filament_999[2427] {

  pt3dclear()

  pt3dadd(393.084, 462.62399999999997, 34.3,  1.500000)

  pt3dadd(389.424, 462.62399999999997, 34.3,  1.500000)

}

filament_999[2428] {

  pt3dclear()

  pt3dadd(389.424, 462.62399999999997, 34.3,  1.500000)

  pt3dadd(385.764, 464.82, 34.3,  1.500000)

}

filament_999[2429] {

  pt3dclear()

  pt3dadd(385.764, 464.82, 34.3,  1.500000)

  pt3dadd(382.836, 464.82, 33.81,  1.500000)

}

filament_999[2430] {

  pt3dclear()

  pt3dadd(382.836, 464.82, 33.81,  1.500000)

  pt3dadd(378.444, 464.82, 33.81,  1.500000)

}

filament_999[2431] {

  pt3dclear()

  pt3dadd(436.272, 461.892, 29.4,  1.500000)

  pt3dadd(434.07599999999996, 460.428, 29.4,  1.500000)

}

filament_999[2432] {

  pt3dclear()

  pt3dadd(434.07599999999996, 460.428, 29.4,  1.500000)

  pt3dadd(431.14799999999997, 458.964, 29.4,  1.500000)

}

filament_999[2433] {

  pt3dclear()

  pt3dadd(431.14799999999997, 458.964, 29.4,  1.500000)

  pt3dadd(428.21999999999997, 458.23199999999997, 29.4,  1.500000)

}

filament_999[2434] {

  pt3dclear()

  pt3dadd(428.21999999999997, 458.23199999999997, 29.4,  1.500000)

  pt3dadd(426.024, 456.036, 29.89,  1.500000)

}

filament_999[2435] {

  pt3dclear()

  pt3dadd(426.024, 456.036, 29.89,  1.500000)

  pt3dadd(423.828, 453.84, 30.38,  1.500000)

}

filament_999[2436] {

  pt3dclear()

  pt3dadd(423.828, 453.84, 30.38,  1.500000)

  pt3dadd(421.632, 451.644, 30.38,  1.500000)

}

filament_999[2437] {

  pt3dclear()

  pt3dadd(421.632, 451.644, 30.38,  1.500000)

  pt3dadd(422.364, 447.984, 31.849999999999998,  1.500000)

}

filament_999[2438] {

  pt3dclear()

  pt3dadd(388.692, 448.716, 29.89,  1.500000)

  pt3dadd(392.352, 447.252, 28.91,  1.500000)

}

filament_999[2439] {

  pt3dclear()

  pt3dadd(392.352, 447.252, 28.91,  1.500000)

  pt3dadd(396.012, 445.788, 28.419999999999998,  1.500000)

}

filament_999[2440] {

  pt3dclear()

  pt3dadd(396.012, 445.788, 28.419999999999998,  1.500000)

  pt3dadd(398.94, 445.788, 26.95,  1.500000)

}

filament_999[2441] {

  pt3dclear()

  pt3dadd(398.94, 445.788, 26.95,  1.500000)

  pt3dadd(401.13599999999997, 445.788, 25.48,  1.500000)

}

filament_999[2442] {

  pt3dclear()

  pt3dadd(401.13599999999997, 445.788, 25.48,  1.500000)

  pt3dadd(405.52799999999996, 447.984, 25.48,  1.500000)

}

filament_999[2443] {

  pt3dclear()

  pt3dadd(405.52799999999996, 447.984, 25.48,  1.500000)

  pt3dadd(409.188, 448.716, 24.99,  1.500000)

}

filament_999[2444] {

  pt3dclear()

  pt3dadd(409.188, 448.716, 24.99,  1.500000)

  pt3dadd(413.58, 447.984, 25.97,  1.500000)

}

filament_999[2445] {

  pt3dclear()

  pt3dadd(413.58, 447.984, 25.97,  1.500000)

  pt3dadd(416.508, 448.716, 25.97,  1.500000)

}

filament_999[2446] {

  pt3dclear()

  pt3dadd(416.508, 448.716, 25.97,  1.500000)

  pt3dadd(420.9, 448.716, 25.97,  1.500000)

}

filament_999[2447] {

  pt3dclear()

  pt3dadd(422.364, 447.984, 31.849999999999998,  1.500000)

  pt3dadd(423.828, 445.788, 30.87,  1.500000)

}

filament_999[2448] {

  pt3dclear()

  pt3dadd(474.336, 453.84, 32.83,  1.500000)

  pt3dadd(469.944, 456.768, 33.32,  1.500000)

}

filament_999[2449] {

  pt3dclear()

  pt3dadd(469.944, 456.768, 33.32,  1.500000)

  pt3dadd(467.748, 454.572, 34.79,  1.500000)

}

filament_999[2450] {

  pt3dclear()

  pt3dadd(469.944, 456.768, 33.32,  1.500000)

  pt3dadd(467.01599999999996, 457.5, 35.769999999999996,  1.500000)

}

filament_999[2451] {

  pt3dclear()

  pt3dadd(456.036, 404.796, 20.58,  1.500000)

  pt3dadd(451.644, 405.52799999999996, 20.58,  1.500000)

}

filament_999[2452] {

  pt3dclear()

  pt3dadd(451.644, 405.52799999999996, 20.58,  1.500000)

  pt3dadd(447.984, 407.724, 19.6,  1.500000)

}

filament_999[2453] {

  pt3dclear()

  pt3dadd(453.108, 390.156, 20.58,  1.500000)

  pt3dadd(451.644, 393.084, 22.54,  1.500000)

}

filament_999[2454] {

  pt3dclear()

  pt3dadd(453.108, 390.156, 20.58,  1.500000)

  pt3dadd(450.18, 387.96, 20.09,  1.500000)

}

filament_999[2455] {

  pt3dclear()

  pt3dadd(450.18, 387.96, 20.09,  1.500000)

  pt3dadd(447.984, 390.156, 21.56,  1.500000)

}

filament_999[2456] {

  pt3dclear()

  pt3dadd(450.18, 387.96, 20.09,  1.500000)

  pt3dadd(447.984, 384.3, 18.62,  1.500000)

}

filament_999[2457] {

  pt3dclear()

  pt3dadd(447.984, 384.3, 18.62,  1.500000)

  pt3dadd(445.056, 385.764, 18.13,  1.500000)

}

filament_999[2458] {

  pt3dclear()

  pt3dadd(447.984, 384.3, 18.62,  1.500000)

  pt3dadd(448.716, 381.372, 17.15,  1.500000)

}

filament_999[2459] {

  pt3dclear()

  pt3dadd(445.056, 385.764, 18.13,  1.500000)

  pt3dadd(443.592, 387.96, 18.13,  1.500000)

}

filament_999[2460] {

  pt3dclear()

  pt3dadd(443.592, 387.96, 18.13,  1.500000)

  pt3dadd(440.664, 389.424, 18.13,  1.500000)

}

filament_999[2461] {

  pt3dclear()

  pt3dadd(447.984, 390.156, 21.56,  1.500000)

  pt3dadd(447.984, 393.816, 22.05,  1.500000)

}

filament_999[2462] {

  pt3dclear()

  pt3dadd(451.644, 393.084, 22.54,  1.500000)

  pt3dadd(451.644, 396.012, 23.03,  1.500000)

}

filament_999[2463] {

  pt3dclear()

  pt3dadd(248.148, 259.128, 17.15,  1.500000)

  pt3dadd(249.612, 261.324, 16.169999999999998,  1.500000)

}

filament_999[2464] {

  pt3dclear()

  pt3dadd(249.612, 261.324, 16.169999999999998,  1.500000)

  pt3dadd(252.54, 264.252, 14.209999999999999,  1.500000)

}

filament_999[2465] {

  pt3dclear()

  pt3dadd(252.54, 264.252, 14.209999999999999,  1.500000)

  pt3dadd(254.736, 265.716, 14.7,  1.500000)

}

filament_999[2466] {

  pt3dclear()

  pt3dadd(254.736, 265.716, 14.7,  1.500000)

  pt3dadd(256.932, 267.18, 14.209999999999999,  1.500000)

}

filament_999[2467] {

  pt3dclear()

  pt3dadd(256.932, 267.18, 14.209999999999999,  1.500000)

  pt3dadd(259.86, 267.912, 14.209999999999999,  1.500000)

}

filament_999[2468] {

  pt3dclear()

  pt3dadd(260.592, 305.24399999999997, 25.48,  1.500000)

  pt3dadd(260.592, 301.584, 24.009999999999998,  1.500000)

}

filament_999[2469] {

  pt3dclear()

  pt3dadd(260.592, 301.584, 24.009999999999998,  1.500000)

  pt3dadd(257.664, 301.584, 24.5,  1.500000)

}

filament_999[2470] {

  pt3dclear()

  pt3dadd(259.128, 307.44, 29.4,  1.500000)

  pt3dadd(256.932, 308.904, 31.849999999999998,  1.500000)

}

filament_999[2471] {

  pt3dclear()

  pt3dadd(256.932, 308.904, 31.849999999999998,  1.500000)

  pt3dadd(256.932, 311.832, 33.32,  1.500000)

}

filament_999[2472] {

  pt3dclear()

  pt3dadd(229.11599999999999, 376.248, 34.3,  1.500000)

  pt3dadd(231.31199999999998, 379.176, 35.28,  1.500000)

}

filament_999[2473] {

  pt3dclear()

  pt3dadd(231.31199999999998, 379.176, 35.28,  1.500000)

  pt3dadd(234.24, 379.908, 35.28,  1.500000)

}

filament_999[2474] {

  pt3dclear()

  pt3dadd(234.24, 379.908, 35.28,  1.500000)

  pt3dadd(237.9, 380.64, 34.79,  1.500000)

}

filament_999[2475] {

  pt3dclear()

  pt3dadd(237.9, 380.64, 34.79,  1.500000)

  pt3dadd(241.56, 381.372, 33.81,  1.500000)

}

filament_999[2476] {

  pt3dclear()

  pt3dadd(241.56, 381.372, 33.81,  1.500000)

  pt3dadd(244.488, 382.836, 33.81,  1.500000)

}

filament_999[2477] {

  pt3dclear()

  pt3dadd(244.488, 382.836, 33.81,  1.500000)

  pt3dadd(247.416, 382.836, 33.81,  1.500000)

}

filament_999[2478] {

  pt3dclear()

  pt3dadd(247.416, 382.836, 33.81,  1.500000)

  pt3dadd(250.344, 384.3, 33.81,  1.500000)

}

filament_999[2479] {

  pt3dclear()

  pt3dadd(250.344, 384.3, 33.81,  1.500000)

  pt3dadd(253.272, 385.764, 33.81,  1.500000)

}

filament_999[2480] {

  pt3dclear()

  pt3dadd(253.272, 385.764, 33.81,  1.500000)

  pt3dadd(252.54, 388.692, 33.81,  1.500000)

}

filament_999[2481] {

  pt3dclear()

  pt3dadd(252.54, 388.692, 33.81,  1.500000)

  pt3dadd(251.076, 390.888, 33.81,  1.500000)

}

filament_999[2482] {

  pt3dclear()

  pt3dadd(251.076, 390.888, 33.81,  1.500000)

  pt3dadd(248.148, 391.62, 33.81,  1.500000)

}

filament_999[2483] {

  pt3dclear()

  pt3dadd(270.84, 390.156, 54.39,  1.500000)

  pt3dadd(270.108, 392.352, 54.879999999999995,  1.500000)

}

filament_999[2484] {

  pt3dclear()

  pt3dadd(270.108, 392.352, 54.879999999999995,  1.500000)

  pt3dadd(272.304, 394.548, 55.37,  1.500000)

}

filament_999[2485] {

  pt3dclear()

  pt3dadd(270.108, 392.352, 54.879999999999995,  1.500000)

  pt3dadd(266.448, 393.816, 54.879999999999995,  1.500000)

}

filament_999[2486] {

  pt3dclear()

  pt3dadd(266.448, 393.816, 54.879999999999995,  1.500000)

  pt3dadd(260.592, 393.816, 54.879999999999995,  1.500000)

}

filament_999[2487] {

  pt3dclear()

  pt3dadd(272.304, 394.548, 55.37,  1.500000)

  pt3dadd(274.5, 396.74399999999997, 55.37,  1.500000)

}

filament_999[2488] {

  pt3dclear()

  pt3dadd(349.896, 286.212, 7.84,  1.500000)

  pt3dadd(353.556, 286.944, 7.84,  1.500000)

}

filament_999[2489] {

  pt3dclear()

  pt3dadd(353.556, 286.944, 7.84,  1.500000)

  pt3dadd(357.948, 286.944, 7.84,  1.500000)

}

filament_999[2490] {

  pt3dclear()

  pt3dadd(357.948, 286.944, 7.84,  1.500000)

  pt3dadd(362.34, 286.944, 7.84,  1.500000)

}

filament_999[2491] {

  pt3dclear()

  pt3dadd(362.34, 286.944, 7.84,  1.500000)

  pt3dadd(365.268, 286.212, 7.84,  1.500000)

}

filament_999[2492] {

  pt3dclear()

  pt3dadd(365.268, 286.212, 7.84,  1.500000)

  pt3dadd(367.464, 285.48, 7.84,  1.500000)

}

filament_999[2493] {

  pt3dclear()

  pt3dadd(367.464, 285.48, 7.84,  1.500000)

  pt3dadd(370.392, 285.48, 7.84,  1.500000)

}

filament_999[2494] {

  pt3dclear()

  pt3dadd(370.392, 285.48, 7.84,  1.500000)

  pt3dadd(374.05199999999996, 286.944, 7.84,  1.500000)

}

filament_999[2495] {

  pt3dclear()

  pt3dadd(374.05199999999996, 286.944, 7.84,  1.500000)

  pt3dadd(376.98, 287.676, 7.84,  1.500000)

}

filament_999[2496] {

  pt3dclear()

  pt3dadd(376.98, 287.676, 7.84,  1.500000)

  pt3dadd(381.372, 286.944, 7.84,  1.500000)

}

filament_999[2497] {

  pt3dclear()

  pt3dadd(381.372, 286.944, 7.84,  1.500000)

  pt3dadd(384.3, 286.212, 7.84,  1.500000)

}

filament_999[2498] {

  pt3dclear()

  pt3dadd(384.3, 286.212, 7.84,  1.500000)

  pt3dadd(387.228, 287.676, 7.84,  1.500000)

}

filament_999[2499] {

  pt3dclear()

  pt3dadd(387.228, 287.676, 7.84,  1.500000)

  pt3dadd(389.424, 289.14, 8.82,  1.500000)

}

filament_999[2500] {

  pt3dclear()

  pt3dadd(314.028, 310.368, 9.8,  1.500000)

  pt3dadd(316.956, 308.17199999999997, 8.82,  1.500000)

}

filament_999[2501] {

  pt3dclear()

  pt3dadd(316.956, 308.17199999999997, 8.82,  1.500000)

  pt3dadd(319.884, 305.976, 7.84,  1.500000)

}

filament_999[2502] {

  pt3dclear()

  pt3dadd(319.884, 305.976, 7.84,  1.500000)

  pt3dadd(323.544, 304.512, 7.35,  1.500000)

}

filament_999[2503] {

  pt3dclear()

  pt3dadd(323.544, 304.512, 7.35,  1.500000)

  pt3dadd(326.472, 303.78, 7.35,  1.500000)

}

filament_999[2504] {

  pt3dclear()

  pt3dadd(326.472, 303.78, 7.35,  1.500000)

  pt3dadd(328.668, 305.976, 7.35,  1.500000)

}

filament_999[2505] {

  pt3dclear()

  pt3dadd(328.668, 305.976, 7.35,  1.500000)

  pt3dadd(330.132, 308.904, 7.35,  1.500000)

}

filament_999[2506] {

  pt3dclear()

  pt3dadd(330.132, 308.904, 7.35,  1.500000)

  pt3dadd(332.328, 311.09999999999997, 7.35,  1.500000)

}

filament_999[2507] {

  pt3dclear()

  pt3dadd(332.328, 311.09999999999997, 7.35,  1.500000)

  pt3dadd(334.524, 312.564, 7.35,  1.500000)

}

filament_999[2508] {

  pt3dclear()

  pt3dadd(334.524, 312.564, 7.35,  1.500000)

  pt3dadd(336.71999999999997, 311.09999999999997, 7.35,  1.500000)

}

filament_999[2509] {

  pt3dclear()

  pt3dadd(316.956, 278.892, 7.84,  1.500000)

  pt3dadd(314.028, 277.428, 7.84,  1.500000)

}

filament_999[2510] {

  pt3dclear()

  pt3dadd(314.028, 277.428, 7.84,  1.500000)

  pt3dadd(314.028, 280.356, 7.84,  1.500000)

}

filament_999[2511] {

  pt3dclear()

  pt3dadd(350.628, 330.132, 12.74,  1.500000)

  pt3dadd(355.02, 330.132, 13.23,  1.500000)

}

filament_999[2512] {

  pt3dclear()

  pt3dadd(361.608, 323.544, 13.719999999999999,  1.500000)

  pt3dadd(359.412, 326.472, 13.23,  1.500000)

}

filament_999[2513] {

  pt3dclear()

  pt3dadd(359.412, 326.472, 13.23,  1.500000)

  pt3dadd(358.68, 329.4, 13.23,  1.500000)

}

filament_999[2514] {

  pt3dclear()

  pt3dadd(358.68, 329.4, 13.23,  1.500000)

  pt3dadd(358.68, 333.06, 13.719999999999999,  1.500000)

}

filament_999[2515] {

  pt3dclear()

  pt3dadd(401.13599999999997, 318.42, 13.719999999999999,  1.500000)

  pt3dadd(398.94, 316.224, 14.209999999999999,  1.500000)

}

filament_999[2516] {

  pt3dclear()

  pt3dadd(401.13599999999997, 318.42, 13.719999999999999,  1.500000)

  pt3dadd(402.59999999999997, 316.956, 13.23,  1.500000)

}

filament_999[2517] {

  pt3dclear()

  pt3dadd(402.59999999999997, 316.956, 13.23,  1.500000)

  pt3dadd(402.59999999999997, 314.76, 12.74,  1.500000)

}

filament_999[2518] {

  pt3dclear()

  pt3dadd(398.94, 316.224, 14.209999999999999,  1.500000)

  pt3dadd(397.476, 315.492, 14.209999999999999,  1.500000)

}

filament_999[2519] {

  pt3dclear()

  pt3dadd(385.764, 326.472, 14.209999999999999,  1.500000)

  pt3dadd(386.496, 329.4, 14.209999999999999,  1.500000)

}

filament_999[2520] {

  pt3dclear()

  pt3dadd(386.496, 329.4, 14.209999999999999,  1.500000)

  pt3dadd(387.96, 332.328, 14.209999999999999,  1.500000)

}

filament_999[2521] {

  pt3dclear()

  pt3dadd(387.96, 332.328, 14.209999999999999,  1.500000)

  pt3dadd(391.62, 333.792, 14.209999999999999,  1.500000)

}

filament_999[2522] {

  pt3dclear()

  pt3dadd(391.62, 333.792, 14.209999999999999,  1.500000)

  pt3dadd(393.816, 335.256, 14.209999999999999,  1.500000)

}

filament_999[2523] {

  pt3dclear()

  pt3dadd(346.236, 301.584, 16.169999999999998,  1.500000)

  pt3dadd(349.896, 301.584, 16.66,  1.500000)

}

filament_999[2524] {

  pt3dclear()

  pt3dadd(349.896, 301.584, 16.66,  1.500000)

  pt3dadd(352.824, 303.048, 17.64,  1.500000)

}

filament_999[2525] {

  pt3dclear()

  pt3dadd(285.48, 294.996, 18.13,  1.500000)

  pt3dadd(287.676, 292.068, 16.66,  1.500000)

}

filament_999[2526] {

  pt3dclear()

  pt3dadd(287.676, 292.068, 16.66,  1.500000)

  pt3dadd(290.604, 289.872, 15.68,  1.500000)

}

filament_999[2527] {

  pt3dclear()

  pt3dadd(290.604, 289.872, 15.68,  1.500000)

  pt3dadd(293.532, 289.872, 15.19,  1.500000)

}

filament_999[2528] {

  pt3dclear()

  pt3dadd(259.128, 303.78, 18.13,  1.500000)

  pt3dadd(260.592, 299.388, 18.62,  1.500000)

}

filament_999[2529] {

  pt3dclear()

  pt3dadd(270.108, 323.544, 18.62,  1.500000)

  pt3dadd(273.768, 321.348, 18.13,  1.500000)

}

filament_999[2530] {

  pt3dclear()

  pt3dadd(276.69599999999997, 329.4, 20.09,  1.500000)

  pt3dadd(277.428, 327.936, 18.13,  1.500000)

}

filament_999[2531] {

  pt3dclear()

  pt3dadd(277.428, 327.936, 18.13,  1.500000)

  pt3dadd(275.964, 325.74, 16.66,  1.500000)

}

filament_999[2532] {

  pt3dclear()

  pt3dadd(275.964, 325.74, 16.66,  1.500000)

  pt3dadd(276.69599999999997, 322.812, 16.169999999999998,  1.500000)

}

filament_999[2533] {

  pt3dclear()

  pt3dadd(276.69599999999997, 322.812, 16.169999999999998,  1.500000)

  pt3dadd(277.428, 319.884, 14.7,  1.500000)

}

filament_999[2534] {

  pt3dclear()

  pt3dadd(277.428, 319.884, 14.7,  1.500000)

  pt3dadd(275.23199999999997, 317.688, 12.74,  1.500000)

}

filament_999[2535] {

  pt3dclear()

  pt3dadd(275.23199999999997, 317.688, 12.74,  1.500000)

  pt3dadd(275.23199999999997, 315.492, 11.76,  1.500000)

}

filament_999[2536] {

  pt3dclear()

  pt3dadd(275.23199999999997, 315.492, 11.76,  1.500000)

  pt3dadd(276.69599999999997, 312.564, 11.76,  1.500000)

}

filament_999[2537] {

  pt3dclear()

  pt3dadd(276.69599999999997, 312.564, 11.76,  1.500000)

  pt3dadd(278.892, 308.17199999999997, 10.78,  1.500000)

}

filament_999[2538] {

  pt3dclear()

  pt3dadd(240.096, 423.096, 48.51,  1.500000)

  pt3dadd(241.56, 417.24, 46.55,  1.500000)

}

filament_999[2539] {

  pt3dclear()

  pt3dadd(262.056, 426.756, 43.61,  1.500000)

  pt3dadd(259.86, 424.56, 43.61,  1.500000)

}

filament_999[2540] {

  pt3dclear()

  pt3dadd(259.86, 424.56, 43.61,  1.500000)

  pt3dadd(257.664, 421.632, 43.61,  1.500000)

}

filament_999[2541] {

  pt3dclear()

  pt3dadd(257.664, 421.632, 43.61,  1.500000)

  pt3dadd(259.128, 420.168, 43.12,  1.500000)

}

filament_999[2542] {

  pt3dclear()

  pt3dadd(401.13599999999997, 465.55199999999996, 38.22,  1.500000)

  pt3dadd(396.74399999999997, 464.08799999999997, 38.22,  1.500000)

}

filament_999[2543] {

  pt3dclear()

  pt3dadd(396.74399999999997, 464.08799999999997, 38.22,  1.500000)

  pt3dadd(394.548, 463.356, 39.2,  1.500000)

}

filament_999[2544] {

  pt3dclear()

  pt3dadd(394.548, 463.356, 39.2,  1.500000)

  pt3dadd(391.62, 461.892, 39.69,  1.500000)

}

filament_999[2545] {

  pt3dclear()

  pt3dadd(391.62, 461.892, 39.69,  1.500000)

  pt3dadd(388.692, 460.428, 39.69,  1.500000)

}

filament_999[2546] {

  pt3dclear()

  pt3dadd(388.692, 460.428, 39.69,  1.500000)

  pt3dadd(385.764, 460.428, 39.69,  1.500000)

}

filament_999[2547] {

  pt3dclear()

  pt3dadd(385.764, 460.428, 39.69,  1.500000)

  pt3dadd(381.372, 461.15999999999997, 40.67,  1.500000)

}

filament_999[2548] {

  pt3dclear()

  pt3dadd(381.372, 461.15999999999997, 40.67,  1.500000)

  pt3dadd(377.712, 458.964, 41.16,  1.500000)

}

filament_999[2549] {

  pt3dclear()

  pt3dadd(377.712, 458.964, 41.16,  1.500000)

  pt3dadd(372.58799999999997, 456.768, 41.16,  1.500000)

}

filament_999[2550] {

  pt3dclear()

  pt3dadd(372.58799999999997, 456.768, 41.16,  1.500000)

  pt3dadd(369.65999999999997, 456.768, 41.65,  1.500000)

}

filament_999[2551] {

  pt3dclear()

  pt3dadd(467.748, 454.572, 34.79,  1.500000)

  pt3dadd(467.748, 450.912, 32.83,  1.500000)

}

filament_999[2552] {

  pt3dclear()

  pt3dadd(467.748, 450.912, 32.83,  1.500000)

  pt3dadd(467.01599999999996, 447.252, 31.849999999999998,  1.500000)

}

filament_999[2553] {

  pt3dclear()

  pt3dadd(467.01599999999996, 447.252, 31.849999999999998,  1.500000)

  pt3dadd(465.55199999999996, 445.056, 30.38,  1.500000)

}

filament_999[2554] {

  pt3dclear()

  pt3dadd(465.55199999999996, 445.056, 30.38,  1.500000)

  pt3dadd(461.892, 443.592, 28.91,  1.500000)

}

filament_999[2555] {

  pt3dclear()

  pt3dadd(461.892, 443.592, 28.91,  1.500000)

  pt3dadd(457.5, 442.86, 28.419999999999998,  1.500000)

}

filament_999[2556] {

  pt3dclear()

  pt3dadd(457.5, 442.86, 28.419999999999998,  1.500000)

  pt3dadd(453.84, 442.86, 26.95,  1.500000)

}

filament_999[2557] {

  pt3dclear()

  pt3dadd(453.84, 442.86, 26.95,  1.500000)

  pt3dadd(450.912, 442.86, 25.48,  1.500000)

}

filament_999[2558] {

  pt3dclear()

  pt3dadd(458.964, 422.364, 28.91,  1.500000)

  pt3dadd(460.428, 419.436, 26.95,  1.500000)

}

filament_999[2559] {

  pt3dclear()

  pt3dadd(456.768, 466.284, 28.419999999999998,  1.500000)

  pt3dadd(458.964, 464.08799999999997, 28.91,  1.500000)

}

filament_999[2560] {

  pt3dclear()

  pt3dadd(458.964, 464.08799999999997, 28.91,  1.500000)

  pt3dadd(461.892, 461.15999999999997, 28.91,  1.500000)

}

filament_999[2561] {

  pt3dclear()

  pt3dadd(461.892, 461.15999999999997, 28.91,  1.500000)

  pt3dadd(466.284, 461.892, 28.91,  1.500000)

}

filament_999[2562] {

  pt3dclear()

  pt3dadd(466.284, 461.892, 28.91,  1.500000)

  pt3dadd(469.212, 463.356, 29.4,  1.500000)

}

filament_999[2563] {

  pt3dclear()

  pt3dadd(469.212, 463.356, 29.4,  1.500000)

  pt3dadd(472.872, 465.55199999999996, 29.4,  1.500000)

}

filament_999[2564] {

  pt3dclear()

  pt3dadd(292.8, 435.53999999999996, 33.81,  1.500000)

  pt3dadd(290.604, 433.344, 33.32,  1.500000)

}

filament_999[2565] {

  pt3dclear()

  pt3dadd(290.604, 433.344, 33.32,  1.500000)

  pt3dadd(288.408, 432.61199999999997, 33.32,  1.500000)

}

filament_999[2566] {

  pt3dclear()

  pt3dadd(288.408, 432.61199999999997, 33.32,  1.500000)

  pt3dadd(286.944, 429.68399999999997, 32.83,  1.500000)

}

filament_999[2567] {

  pt3dclear()

  pt3dadd(286.944, 429.68399999999997, 32.83,  1.500000)

  pt3dadd(284.748, 428.952, 31.849999999999998,  1.500000)

}

filament_999[2568] {

  pt3dclear()

  pt3dadd(284.748, 428.952, 31.849999999999998,  1.500000)

  pt3dadd(281.82, 428.21999999999997, 31.849999999999998,  1.500000)

}

filament_999[2569] {

  pt3dclear()

  pt3dadd(281.82, 428.21999999999997, 31.849999999999998,  1.500000)

  pt3dadd(279.62399999999997, 423.828, 31.849999999999998,  1.500000)

}

filament_999[2570] {

  pt3dclear()

  pt3dadd(279.62399999999997, 423.828, 31.849999999999998,  1.500000)

  pt3dadd(277.428, 420.9, 32.339999999999996,  1.500000)

}

filament_999[2571] {

  pt3dclear()

  pt3dadd(277.428, 420.9, 32.339999999999996,  1.500000)

  pt3dadd(276.69599999999997, 418.704, 32.339999999999996,  1.500000)

}

filament_999[2572] {

  pt3dclear()

  pt3dadd(376.98, 425.292, 35.769999999999996,  1.500000)

  pt3dadd(380.64, 428.952, 36.75,  1.500000)

}

filament_999[2573] {

  pt3dclear()

  pt3dadd(380.64, 428.952, 36.75,  1.500000)

  pt3dadd(382.104, 433.344, 38.71,  1.500000)

}

filament_999[2574] {

  pt3dclear()

  pt3dadd(382.104, 433.344, 38.71,  1.500000)

  pt3dadd(380.64, 436.272, 40.18,  1.500000)

}

filament_999[2575] {

  pt3dclear()

  pt3dadd(380.64, 436.272, 40.18,  1.500000)

  pt3dadd(382.104, 439.2, 41.16,  1.500000)

}

filament_999[2576] {

  pt3dclear()

  pt3dadd(382.104, 439.2, 41.16,  1.500000)

  pt3dadd(383.568, 442.128, 42.14,  1.500000)

}

filament_999[2577] {

  pt3dclear()

  pt3dadd(368.928, 409.188, 38.71,  1.500000)

  pt3dadd(364.536, 410.652, 37.24,  1.500000)

}

filament_999[2578] {

  pt3dclear()

  pt3dadd(364.536, 410.652, 37.24,  1.500000)

  pt3dadd(360.144, 412.848, 36.75,  1.500000)

}

filament_999[2579] {

  pt3dclear()

  pt3dadd(456.768, 380.64, 32.83,  1.500000)

  pt3dadd(453.84, 379.908, 33.32,  1.500000)

}

filament_999[2580] {

  pt3dclear()

  pt3dadd(367.464, 318.42, 45.57,  1.500000)

  pt3dadd(364.536, 319.152, 45.57,  1.500000)

}

filament_999[2581] {

  pt3dclear()

  pt3dadd(364.536, 319.152, 45.57,  1.500000)

  pt3dadd(362.34, 319.152, 45.57,  1.500000)

}

filament_999[2582] {

  pt3dclear()

  pt3dadd(362.34, 319.152, 45.57,  1.500000)

  pt3dadd(362.34, 320.616, 43.61,  1.500000)

}

filament_999[2583] {

  pt3dclear()

  pt3dadd(362.34, 320.616, 43.61,  1.500000)

  pt3dadd(365.268, 322.812, 43.12,  1.500000)

}

filament_999[2584] {

  pt3dclear()

  pt3dadd(365.268, 322.812, 43.12,  1.500000)

  pt3dadd(368.928, 322.812, 43.12,  1.500000)

}

filament_999[2585] {

  pt3dclear()

  pt3dadd(368.928, 322.812, 43.12,  1.500000)

  pt3dadd(371.856, 322.812, 43.12,  1.500000)

}

filament_999[2586] {

  pt3dclear()

  pt3dadd(371.856, 322.812, 43.12,  1.500000)

  pt3dadd(374.05199999999996, 320.616, 41.16,  1.500000)

}

filament_999[2587] {

  pt3dclear()

  pt3dadd(374.05199999999996, 320.616, 41.16,  1.500000)

  pt3dadd(376.98, 317.688, 38.71,  1.500000)

}

filament_999[2588] {

  pt3dclear()

  pt3dadd(431.14799999999997, 352.824, 21.56,  1.500000)

  pt3dadd(428.952, 355.02, 22.05,  1.500000)

}

filament_999[2589] {

  pt3dclear()

  pt3dadd(439.932, 347.7, 18.62,  1.500000)

  pt3dadd(440.664, 350.628, 18.62,  1.500000)

}

filament_999[2590] {

  pt3dclear()

  pt3dadd(440.664, 350.628, 18.62,  1.500000)

  pt3dadd(439.932, 352.824, 18.62,  1.500000)

}

filament_999[2591] {

  pt3dclear()

  pt3dadd(291.336, 298.656, 13.719999999999999,  1.500000)

  pt3dadd(289.14, 300.12, 13.719999999999999,  1.500000)

}

filament_999[2592] {

  pt3dclear()

  pt3dadd(289.14, 300.12, 13.719999999999999,  1.500000)

  pt3dadd(286.944, 300.852, 13.719999999999999,  1.500000)

}

filament_999[2593] {

  pt3dclear()

  pt3dadd(286.944, 300.852, 13.719999999999999,  1.500000)

  pt3dadd(284.016, 300.852, 13.719999999999999,  1.500000)

}

filament_999[2594] {

  pt3dclear()

  pt3dadd(284.016, 300.852, 13.719999999999999,  1.500000)

  pt3dadd(283.284, 297.924, 13.719999999999999,  1.500000)

}

filament_999[2595] {

  pt3dclear()

  pt3dadd(290.604, 297.192, 12.25,  1.500000)

  pt3dadd(286.944, 296.46, 12.25,  1.500000)

}

filament_999[2596] {

  pt3dclear()

  pt3dadd(286.944, 296.46, 12.25,  1.500000)

  pt3dadd(284.016, 297.192, 12.25,  1.500000)

}

filament_999[2597] {

  pt3dclear()

  pt3dadd(284.016, 297.192, 12.25,  1.500000)

  pt3dadd(281.08799999999997, 297.924, 12.25,  1.500000)

}

filament_999[2598] {

  pt3dclear()

  pt3dadd(239.364, 322.812, 23.52,  1.500000)

  pt3dadd(235.704, 323.544, 23.52,  1.500000)

}

filament_999[2599] {

  pt3dclear()

  pt3dadd(235.704, 323.544, 23.52,  1.500000)

  pt3dadd(230.57999999999998, 322.812, 23.52,  1.500000)

}

filament_999[2600] {

  pt3dclear()

  pt3dadd(230.57999999999998, 322.812, 23.52,  1.500000)

  pt3dadd(228.384, 321.348, 23.52,  1.500000)

}

filament_999[2601] {

  pt3dclear()

  pt3dadd(228.384, 321.348, 23.52,  1.500000)

  pt3dadd(225.456, 322.812, 23.52,  1.500000)

}

filament_999[2602] {

  pt3dclear()

  pt3dadd(225.456, 322.812, 23.52,  1.500000)

  pt3dadd(223.26, 323.544, 24.009999999999998,  1.500000)

}

filament_999[2603] {

  pt3dclear()

  pt3dadd(284.748, 456.768, 50.96,  1.500000)

  pt3dadd(288.408, 458.23199999999997, 50.96,  1.500000)

}

filament_999[2604] {

  pt3dclear()

  pt3dadd(288.408, 458.23199999999997, 50.96,  1.500000)

  pt3dadd(291.336, 459.69599999999997, 50.96,  1.500000)

}

filament_999[2605] {

  pt3dclear()

  pt3dadd(291.336, 459.69599999999997, 50.96,  1.500000)

  pt3dadd(294.264, 461.15999999999997, 50.47,  1.500000)

}

filament_999[2606] {

  pt3dclear()

  pt3dadd(294.264, 461.15999999999997, 50.47,  1.500000)

  pt3dadd(297.192, 461.15999999999997, 49.98,  1.500000)

}

filament_999[2607] {

  pt3dclear()

  pt3dadd(297.192, 461.15999999999997, 49.98,  1.500000)

  pt3dadd(299.388, 458.964, 49.98,  1.500000)

}

filament_999[2608] {

  pt3dclear()

  pt3dadd(189.588, 302.316, 39.69,  1.500000)

  pt3dadd(191.784, 300.12, 38.71,  1.500000)

}

filament_999[2609] {

  pt3dclear()

  pt3dadd(191.784, 300.12, 38.71,  1.500000)

  pt3dadd(193.248, 297.924, 37.73,  1.500000)

}

filament_999[2610] {

  pt3dclear()

  pt3dadd(190.32, 305.976, 42.63,  1.500000)

  pt3dadd(191.052, 308.904, 43.61,  1.500000)

}

filament_999[2611] {

  pt3dclear()

  pt3dadd(191.052, 308.904, 43.61,  1.500000)

  pt3dadd(193.98, 310.368, 43.61,  1.500000)

}

filament_999[2612] {

  pt3dclear()

  pt3dadd(274.5, 290.604, 15.68,  1.500000)

  pt3dadd(270.84, 292.068, 15.68,  1.500000)

}

filament_999[2613] {

  pt3dclear()

  pt3dadd(270.84, 292.068, 15.68,  1.500000)

  pt3dadd(268.644, 293.532, 15.68,  1.500000)

}

filament_999[2614] {

  pt3dclear()

  pt3dadd(268.644, 293.532, 15.68,  1.500000)

  pt3dadd(266.448, 294.996, 15.68,  1.500000)

}

filament_999[2615] {

  pt3dclear()

  pt3dadd(284.748, 327.936, 17.64,  1.500000)

  pt3dadd(287.676, 327.204, 17.15,  1.500000)

}

filament_999[2616] {

  pt3dclear()

  pt3dadd(284.748, 327.936, 17.64,  1.500000)

  pt3dadd(284.748, 325.008, 17.15,  1.500000)

}

filament_999[2617] {

  pt3dclear()

  pt3dadd(344.772, 346.968, 21.07,  1.500000)

  pt3dadd(342.57599999999996, 349.896, 21.07,  1.500000)

}

filament_999[2618] {

  pt3dclear()

  pt3dadd(342.57599999999996, 349.896, 21.07,  1.500000)

  pt3dadd(340.38, 352.092, 21.07,  1.500000)

}

filament_999[2619] {

  pt3dclear()

  pt3dadd(340.38, 352.092, 21.07,  1.500000)

  pt3dadd(337.452, 352.824, 22.05,  1.500000)

}

filament_999[2620] {

  pt3dclear()

  pt3dadd(337.452, 352.824, 22.05,  1.500000)

  pt3dadd(333.792, 352.824, 23.03,  1.500000)

}

filament_999[2621] {

  pt3dclear()

  pt3dadd(333.792, 352.824, 23.03,  1.500000)

  pt3dadd(328.668, 353.556, 24.99,  1.500000)

}

filament_999[2622] {

  pt3dclear()

  pt3dadd(328.668, 353.556, 24.99,  1.500000)

  pt3dadd(325.008, 353.556, 24.99,  1.500000)

}

filament_999[2623] {

  pt3dclear()

  pt3dadd(325.008, 353.556, 24.99,  1.500000)

  pt3dadd(322.812, 352.824, 24.99,  1.500000)

}

filament_999[2624] {

  pt3dclear()

  pt3dadd(322.812, 352.824, 24.99,  1.500000)

  pt3dadd(320.616, 354.288, 24.99,  1.500000)

}

filament_999[2625] {

  pt3dclear()

  pt3dadd(373.32, 313.296, 9.8,  1.500000)

  pt3dadd(378.444, 312.564, 9.31,  1.500000)

}

filament_999[2626] {

  pt3dclear()

  pt3dadd(339.64799999999997, 363.072, 15.19,  1.500000)

  pt3dadd(343.308, 360.876, 14.7,  1.500000)

}

filament_999[2627] {

  pt3dclear()

  pt3dadd(343.308, 360.876, 14.7,  1.500000)

  pt3dadd(347.7, 359.412, 15.19,  1.500000)

}

filament_999[2628] {

  pt3dclear()

  pt3dadd(347.7, 359.412, 15.19,  1.500000)

  pt3dadd(350.628, 358.68, 12.74,  1.500000)

}

filament_999[2629] {

  pt3dclear()

  pt3dadd(350.628, 358.68, 12.74,  1.500000)

  pt3dadd(355.02, 360.144, 12.74,  1.500000)

}

filament_999[2630] {

  pt3dclear()

  pt3dadd(355.02, 360.144, 12.74,  1.500000)

  pt3dadd(359.412, 362.34, 13.719999999999999,  1.500000)

}

filament_999[2631] {

  pt3dclear()

  pt3dadd(359.412, 362.34, 13.719999999999999,  1.500000)

  pt3dadd(363.072, 366.0, 12.74,  1.500000)

}

filament_999[2632] {

  pt3dclear()

  pt3dadd(250.344, 286.944, 13.23,  1.500000)

  pt3dadd(251.808, 289.872, 12.25,  1.500000)

}

filament_999[2633] {

  pt3dclear()

  pt3dadd(251.808, 289.872, 12.25,  1.500000)

  pt3dadd(254.004, 291.336, 11.76,  1.500000)

}

filament_999[2634] {

  pt3dclear()

  pt3dadd(254.004, 291.336, 11.76,  1.500000)

  pt3dadd(252.54, 293.532, 13.23,  1.500000)

}

filament_999[2635] {

  pt3dclear()

  pt3dadd(254.004, 291.336, 11.76,  1.500000)

  pt3dadd(256.932, 289.872, 11.76,  1.500000)

}

filament_999[2636] {

  pt3dclear()

  pt3dadd(256.932, 289.872, 11.76,  1.500000)

  pt3dadd(259.86, 289.14, 11.76,  1.500000)

}

filament_999[2637] {

  pt3dclear()

  pt3dadd(252.54, 293.532, 13.23,  1.500000)

  pt3dadd(250.344, 295.728, 12.74,  1.500000)

}

filament_999[2638] {

  pt3dclear()

  pt3dadd(230.57999999999998, 218.136, 21.56,  1.500000)

  pt3dadd(235.704, 204.96, 21.56,  1.500000)

}

filament_999[2639] {

  pt3dclear()

  pt3dadd(235.704, 204.96, 21.56,  1.500000)

  pt3dadd(245.22, 183.732, 22.05,  1.500000)

}

filament_999[2640] {

  pt3dclear()

  pt3dadd(262.788, 272.304, 35.28,  1.500000)

  pt3dadd(265.716, 275.964, 35.769999999999996,  1.500000)

}

filament_999[2641] {

  pt3dclear()

  pt3dadd(265.716, 275.964, 35.769999999999996,  1.500000)

  pt3dadd(267.912, 281.08799999999997, 36.75,  1.500000)

}

filament_999[2642] {

  pt3dclear()

  pt3dadd(267.912, 281.08799999999997, 36.75,  1.500000)

  pt3dadd(270.84, 287.676, 38.22,  1.500000)

}

filament_999[2643] {

  pt3dclear()

  pt3dadd(270.84, 287.676, 38.22,  1.500000)

  pt3dadd(275.23199999999997, 296.46, 38.71,  1.500000)

}

filament_999[2644] {

  pt3dclear()

  pt3dadd(275.23199999999997, 296.46, 38.71,  1.500000)

  pt3dadd(280.356, 298.656, 41.65,  1.500000)

}

filament_999[2645] {

  pt3dclear()

  pt3dadd(417.972, 376.98, 48.51,  1.500000)

  pt3dadd(421.632, 382.104, 48.019999999999996,  1.500000)

}

filament_999[2646] {

  pt3dclear()

  pt3dadd(421.632, 382.104, 48.019999999999996,  1.500000)

  pt3dadd(421.632, 386.496, 49.0,  1.500000)

}

filament_999[2647] {

  pt3dclear()

  pt3dadd(421.632, 382.104, 48.019999999999996,  1.500000)

  pt3dadd(426.756, 382.836, 49.0,  1.500000)

}

filament_999[2648] {

  pt3dclear()

  pt3dadd(426.756, 382.836, 49.0,  1.500000)

  pt3dadd(431.88, 384.3, 48.019999999999996,  1.500000)

}

filament_999[2649] {

  pt3dclear()

  pt3dadd(431.88, 384.3, 48.019999999999996,  1.500000)

  pt3dadd(437.736, 388.692, 48.019999999999996,  1.500000)

}

filament_999[2650] {

  pt3dclear()

  pt3dadd(421.632, 454.572, 52.92,  1.500000)

  pt3dadd(422.364, 458.23199999999997, 51.94,  1.500000)

}

filament_999[2651] {

  pt3dclear()

  pt3dadd(423.828, 447.252, 50.47,  1.500000)

  pt3dadd(423.828, 442.86, 49.49,  1.500000)

}

filament_999[2652] {

  pt3dclear()

  pt3dadd(423.828, 442.86, 49.49,  1.500000)

  pt3dadd(423.828, 437.736, 49.0,  1.500000)

}

filament_999[2653] {

  pt3dclear()

  pt3dadd(423.828, 437.736, 49.0,  1.500000)

  pt3dadd(423.828, 432.61199999999997, 49.0,  1.500000)

}

filament_999[2654] {

  pt3dclear()

  pt3dadd(423.096, 414.312, 23.03,  1.500000)

  pt3dadd(426.756, 417.24, 23.03,  1.500000)

}

filament_999[2655] {

  pt3dclear()

  pt3dadd(426.756, 417.24, 23.03,  1.500000)

  pt3dadd(431.14799999999997, 417.972, 21.56,  1.500000)

}

connect filament_999[0](0), filament_999[2](0)

connect filament_999[0](1), filament_999[9](0)

connect filament_999[1](0), filament_999[2](0)

connect filament_999[1](1), filament_999[2234](0)

connect filament_999[2638](0), filament_999[2](1)

connect filament_999[874](1), filament_999[3](0)

connect filament_999[4](0), filament_999[5](1)

connect filament_999[6](1), filament_999[5](0)

connect filament_999[7](1), filament_999[6](0)

connect filament_999[8](1), filament_999[7](0)

connect filament_999[1529](1), filament_999[8](0)

connect filament_999[10](0), filament_999[9](1)

connect filament_999[10](1), filament_999[11](0)

connect filament_999[11](1), filament_999[12](0)

connect filament_999[13](0), filament_999[12](1)

connect filament_999[14](0), filament_999[13](1)

connect filament_999[15](0), filament_999[14](1)

connect filament_999[16](0), filament_999[15](1)

connect filament_999[16](1), filament_999[17](0)

connect filament_999[17](1), filament_999[18](0)

connect filament_999[21](0), filament_999[18](1)

connect filament_999[21](0), filament_999[19](0)

connect filament_999[19](1), filament_999[1871](0)

connect filament_999[21](0), filament_999[20](0)

connect filament_999[23](0), filament_999[20](1)

connect filament_999[21](1), filament_999[1840](0)

connect filament_999[23](0), filament_999[22](0)

connect filament_999[759](0), filament_999[22](1)

connect filament_999[24](0), filament_999[23](1)

connect filament_999[24](1), filament_999[26](0)

connect filament_999[26](0), filament_999[25](0)

connect filament_999[1659](0), filament_999[25](1)

connect filament_999[26](1), filament_999[27](0)

connect filament_999[28](0), filament_999[27](1)

connect filament_999[29](0), filament_999[28](1)

connect filament_999[29](1), filament_999[30](0)

connect filament_999[32](0), filament_999[30](1)

connect filament_999[32](0), filament_999[31](0)

connect filament_999[31](1), filament_999[477](0)

connect filament_999[32](1), filament_999[35](0)

connect filament_999[33](0), filament_999[35](0)

connect filament_999[33](1), filament_999[339](0)

connect filament_999[35](0), filament_999[34](0)

connect filament_999[34](1), filament_999[36](0)

connect filament_999[328](0), filament_999[35](1)

connect filament_999[37](0), filament_999[36](1)

connect filament_999[37](1), filament_999[38](0)

connect filament_999[38](1), filament_999[39](0)

connect filament_999[40](0), filament_999[39](1)

connect filament_999[41](0), filament_999[40](1)

connect filament_999[43](0), filament_999[41](1)

connect filament_999[42](0), filament_999[43](0)

connect filament_999[414](0), filament_999[42](1)

connect filament_999[44](0), filament_999[43](1)

connect filament_999[45](0), filament_999[44](1)

connect filament_999[45](1), filament_999[47](0)

connect filament_999[46](0), filament_999[47](0)

connect filament_999[46](1), filament_999[136](0)

connect filament_999[48](0), filament_999[47](1)

connect filament_999[49](0), filament_999[48](1)

connect filament_999[49](1), filament_999[50](0)

connect filament_999[50](1), filament_999[51](0)

connect filament_999[51](1), filament_999[52](0)

connect filament_999[52](1), filament_999[53](0)

connect filament_999[54](0), filament_999[53](1)

connect filament_999[55](0), filament_999[54](1)

connect filament_999[56](0), filament_999[55](1)

connect filament_999[56](1), filament_999[57](0)

connect filament_999[57](1), filament_999[58](0)

connect filament_999[59](0), filament_999[58](1)

connect filament_999[59](1), filament_999[60](0)

connect filament_999[60](1), filament_999[61](0)

connect filament_999[62](0), filament_999[61](1)

connect filament_999[65](0), filament_999[62](1)

connect filament_999[65](0), filament_999[63](0)

connect filament_999[63](1), filament_999[2183](0)

connect filament_999[65](0), filament_999[64](0)

connect filament_999[64](1), filament_999[1257](0)

connect filament_999[65](1), filament_999[1258](0)

connect filament_999[66](0), filament_999[1257](1)

connect filament_999[67](0), filament_999[66](1)

connect filament_999[67](1), filament_999[68](0)

connect filament_999[69](0), filament_999[68](1)

connect filament_999[69](1), filament_999[70](0)

connect filament_999[71](0), filament_999[70](1)

connect filament_999[72](0), filament_999[71](1)

connect filament_999[72](1), filament_999[73](0)

connect filament_999[73](1), filament_999[74](0)

connect filament_999[74](1), filament_999[75](0)

connect filament_999[75](1), filament_999[76](0)

connect filament_999[77](0), filament_999[76](1)

connect filament_999[77](1), filament_999[78](0)

connect filament_999[79](0), filament_999[78](1)

connect filament_999[80](0), filament_999[79](1)

connect filament_999[80](1), filament_999[81](0)

connect filament_999[82](0), filament_999[81](1)

connect filament_999[82](1), filament_999[83](0)

connect filament_999[83](1), filament_999[84](0)

connect filament_999[84](1), filament_999[85](0)

connect filament_999[86](0), filament_999[85](1)

connect filament_999[87](0), filament_999[86](1)

connect filament_999[87](1), filament_999[88](0)

connect filament_999[88](1), filament_999[89](0)

connect filament_999[90](0), filament_999[89](1)

connect filament_999[90](1), filament_999[91](0)

connect filament_999[91](1), filament_999[92](0)

connect filament_999[93](0), filament_999[92](1)

connect filament_999[93](1), filament_999[94](0)

connect filament_999[95](0), filament_999[94](1)

connect filament_999[95](1), filament_999[96](0)

connect filament_999[97](0), filament_999[96](1)

connect filament_999[97](1), filament_999[98](0)

connect filament_999[99](0), filament_999[98](1)

connect filament_999[99](1), filament_999[100](0)

connect filament_999[100](1), filament_999[101](0)

connect filament_999[102](0), filament_999[101](1)

connect filament_999[102](1), filament_999[103](0)

connect filament_999[104](0), filament_999[103](1)

connect filament_999[104](1), filament_999[105](0)

connect filament_999[106](0), filament_999[105](1)

connect filament_999[107](0), filament_999[106](1)

connect filament_999[108](0), filament_999[107](1)

connect filament_999[108](1), filament_999[109](0)

connect filament_999[109](1), filament_999[110](0)

connect filament_999[111](0), filament_999[110](1)

connect filament_999[112](0), filament_999[111](1)

connect filament_999[113](0), filament_999[112](1)

connect filament_999[113](1), filament_999[114](0)

connect filament_999[115](0), filament_999[114](1)

connect filament_999[115](1), filament_999[116](0)

connect filament_999[117](0), filament_999[116](1)

connect filament_999[118](0), filament_999[117](1)

connect filament_999[118](1), filament_999[119](0)

connect filament_999[120](0), filament_999[119](1)

connect filament_999[120](1), filament_999[121](0)

connect filament_999[122](0), filament_999[121](1)

connect filament_999[122](1), filament_999[123](0)

connect filament_999[123](1), filament_999[124](0)

connect filament_999[124](1), filament_999[125](0)

connect filament_999[126](0), filament_999[125](1)

connect filament_999[127](0), filament_999[126](1)

connect filament_999[127](1), filament_999[128](0)

connect filament_999[128](1), filament_999[129](0)

connect filament_999[130](0), filament_999[129](1)

connect filament_999[130](1), filament_999[131](0)

connect filament_999[132](0), filament_999[131](1)

connect filament_999[132](1), filament_999[133](0)

connect filament_999[133](1), filament_999[134](0)

connect filament_999[135](0), filament_999[134](1)

connect filament_999[136](1), filament_999[137](0)

connect filament_999[138](0), filament_999[137](1)

connect filament_999[139](0), filament_999[138](1)

connect filament_999[139](1), filament_999[140](0)

connect filament_999[140](1), filament_999[141](0)

connect filament_999[141](1), filament_999[142](0)

connect filament_999[143](0), filament_999[142](1)

connect filament_999[143](1), filament_999[144](0)

connect filament_999[144](1), filament_999[145](0)

connect filament_999[146](0), filament_999[145](1)

connect filament_999[146](1), filament_999[147](0)

connect filament_999[149](0), filament_999[147](1)

connect filament_999[149](0), filament_999[148](0)

connect filament_999[222](0), filament_999[148](1)

connect filament_999[150](0), filament_999[149](1)

connect filament_999[150](1), filament_999[151](0)

connect filament_999[151](1), filament_999[152](0)

connect filament_999[153](0), filament_999[152](1)

connect filament_999[153](1), filament_999[154](0)

connect filament_999[155](0), filament_999[154](1)

connect filament_999[155](1), filament_999[156](0)

connect filament_999[157](0), filament_999[156](1)

connect filament_999[158](0), filament_999[157](1)

connect filament_999[158](1), filament_999[159](0)

connect filament_999[159](1), filament_999[160](0)

connect filament_999[161](0), filament_999[160](1)

connect filament_999[161](1), filament_999[162](0)

connect filament_999[162](1), filament_999[163](0)

connect filament_999[163](1), filament_999[164](0)

connect filament_999[165](0), filament_999[164](1)

connect filament_999[165](1), filament_999[166](0)

connect filament_999[166](1), filament_999[167](0)

connect filament_999[167](1), filament_999[168](0)

connect filament_999[169](0), filament_999[168](1)

connect filament_999[170](0), filament_999[169](1)

connect filament_999[170](1), filament_999[171](0)

connect filament_999[171](1), filament_999[172](0)

connect filament_999[173](0), filament_999[172](1)

connect filament_999[174](0), filament_999[173](1)

connect filament_999[175](0), filament_999[174](1)

connect filament_999[176](0), filament_999[175](1)

connect filament_999[176](1), filament_999[177](0)

connect filament_999[178](0), filament_999[177](1)

connect filament_999[178](1), filament_999[179](0)

connect filament_999[180](0), filament_999[179](1)

connect filament_999[181](0), filament_999[180](1)

connect filament_999[181](1), filament_999[182](0)

connect filament_999[183](0), filament_999[182](1)

connect filament_999[183](1), filament_999[184](0)

connect filament_999[185](0), filament_999[184](1)

connect filament_999[185](1), filament_999[186](0)

connect filament_999[186](1), filament_999[187](0)

connect filament_999[188](0), filament_999[187](1)

connect filament_999[189](0), filament_999[188](1)

connect filament_999[190](0), filament_999[189](1)

connect filament_999[190](1), filament_999[191](0)

connect filament_999[192](0), filament_999[191](1)

connect filament_999[192](1), filament_999[193](0)

connect filament_999[193](1), filament_999[194](0)

connect filament_999[195](0), filament_999[194](1)

connect filament_999[196](0), filament_999[195](1)

connect filament_999[196](1), filament_999[197](0)

connect filament_999[198](0), filament_999[197](1)

connect filament_999[198](1), filament_999[199](0)

connect filament_999[200](0), filament_999[199](1)

connect filament_999[200](1), filament_999[201](0)

connect filament_999[201](1), filament_999[202](0)

connect filament_999[203](0), filament_999[202](1)

connect filament_999[203](1), filament_999[204](0)

connect filament_999[204](1), filament_999[205](0)

connect filament_999[205](1), filament_999[206](0)

connect filament_999[207](0), filament_999[206](1)

connect filament_999[207](1), filament_999[208](0)

connect filament_999[209](0), filament_999[208](1)

connect filament_999[210](0), filament_999[209](1)

connect filament_999[211](0), filament_999[210](1)

connect filament_999[212](0), filament_999[211](1)

connect filament_999[213](0), filament_999[212](1)

connect filament_999[213](1), filament_999[214](0)

connect filament_999[214](1), filament_999[215](0)

connect filament_999[216](0), filament_999[215](1)

connect filament_999[216](1), filament_999[217](0)

connect filament_999[218](0), filament_999[217](1)

connect filament_999[219](0), filament_999[218](1)

connect filament_999[219](1), filament_999[220](0)

connect filament_999[220](1), filament_999[221](0)

connect filament_999[222](1), filament_999[223](0)

connect filament_999[224](0), filament_999[223](1)

connect filament_999[225](0), filament_999[224](1)

connect filament_999[225](1), filament_999[226](0)

connect filament_999[226](1), filament_999[227](0)

connect filament_999[228](0), filament_999[227](1)

connect filament_999[229](0), filament_999[228](1)

connect filament_999[229](1), filament_999[230](0)

connect filament_999[231](0), filament_999[230](1)

connect filament_999[232](0), filament_999[231](1)

connect filament_999[233](0), filament_999[232](1)

connect filament_999[233](1), filament_999[234](0)

connect filament_999[234](1), filament_999[235](0)

connect filament_999[236](0), filament_999[235](1)

connect filament_999[237](0), filament_999[236](1)

connect filament_999[237](1), filament_999[238](0)

connect filament_999[238](1), filament_999[239](0)

connect filament_999[240](0), filament_999[239](1)

connect filament_999[241](0), filament_999[240](1)

connect filament_999[242](0), filament_999[241](1)

connect filament_999[242](1), filament_999[243](0)

connect filament_999[244](0), filament_999[243](1)

connect filament_999[245](0), filament_999[244](1)

connect filament_999[245](1), filament_999[246](0)

connect filament_999[247](0), filament_999[246](1)

connect filament_999[247](1), filament_999[248](0)

connect filament_999[249](0), filament_999[248](1)

connect filament_999[250](0), filament_999[249](1)

connect filament_999[250](1), filament_999[251](0)

connect filament_999[252](0), filament_999[251](1)

connect filament_999[253](0), filament_999[252](1)

connect filament_999[253](1), filament_999[254](0)

connect filament_999[255](0), filament_999[254](1)

connect filament_999[256](0), filament_999[255](1)

connect filament_999[256](1), filament_999[257](0)

connect filament_999[258](0), filament_999[257](1)

connect filament_999[258](1), filament_999[259](0)

connect filament_999[260](0), filament_999[259](1)

connect filament_999[260](1), filament_999[261](0)

connect filament_999[262](0), filament_999[261](1)

connect filament_999[263](0), filament_999[262](1)

connect filament_999[264](0), filament_999[263](1)

connect filament_999[265](0), filament_999[264](1)

connect filament_999[265](1), filament_999[266](0)

connect filament_999[267](0), filament_999[266](1)

connect filament_999[268](0), filament_999[267](1)

connect filament_999[269](0), filament_999[268](1)

connect filament_999[269](1), filament_999[270](0)

connect filament_999[271](0), filament_999[270](1)

connect filament_999[271](1), filament_999[272](0)

connect filament_999[273](0), filament_999[272](1)

connect filament_999[273](1), filament_999[274](0)

connect filament_999[275](0), filament_999[274](1)

connect filament_999[276](0), filament_999[275](1)

connect filament_999[277](0), filament_999[276](1)

connect filament_999[277](1), filament_999[278](0)

connect filament_999[279](0), filament_999[278](1)

connect filament_999[280](0), filament_999[279](1)

connect filament_999[280](1), filament_999[281](0)

connect filament_999[282](0), filament_999[281](1)

connect filament_999[283](0), filament_999[282](1)

connect filament_999[283](1), filament_999[284](0)

connect filament_999[284](1), filament_999[285](0)

connect filament_999[286](0), filament_999[285](1)

connect filament_999[287](0), filament_999[286](1)

connect filament_999[287](1), filament_999[288](0)

connect filament_999[288](1), filament_999[289](0)

connect filament_999[290](0), filament_999[289](1)

connect filament_999[290](1), filament_999[291](0)

connect filament_999[291](1), filament_999[292](0)

connect filament_999[293](0), filament_999[292](1)

connect filament_999[294](0), filament_999[293](1)

connect filament_999[295](0), filament_999[294](1)

connect filament_999[296](0), filament_999[295](1)

connect filament_999[296](1), filament_999[297](0)

connect filament_999[298](0), filament_999[297](1)

connect filament_999[299](0), filament_999[298](1)

connect filament_999[299](1), filament_999[300](0)

connect filament_999[301](0), filament_999[300](1)

connect filament_999[301](1), filament_999[302](0)

connect filament_999[303](0), filament_999[302](1)

connect filament_999[303](1), filament_999[304](0)

connect filament_999[305](0), filament_999[304](1)

connect filament_999[306](0), filament_999[305](1)

connect filament_999[307](0), filament_999[306](1)

connect filament_999[307](1), filament_999[308](0)

connect filament_999[309](0), filament_999[308](1)

connect filament_999[309](1), filament_999[310](0)

connect filament_999[310](1), filament_999[311](0)

connect filament_999[312](0), filament_999[311](1)

connect filament_999[313](0), filament_999[312](1)

connect filament_999[314](0), filament_999[313](1)

connect filament_999[314](1), filament_999[315](0)

connect filament_999[315](1), filament_999[316](0)

connect filament_999[317](0), filament_999[316](1)

connect filament_999[317](1), filament_999[318](0)

connect filament_999[319](0), filament_999[318](1)

connect filament_999[320](0), filament_999[319](1)

connect filament_999[320](1), filament_999[321](0)

connect filament_999[321](1), filament_999[322](0)

connect filament_999[323](0), filament_999[322](1)

connect filament_999[323](1), filament_999[324](0)

connect filament_999[325](0), filament_999[324](1)

connect filament_999[326](0), filament_999[325](1)

connect filament_999[326](1), filament_999[327](0)

connect filament_999[329](0), filament_999[328](1)

connect filament_999[329](1), filament_999[330](0)

connect filament_999[330](1), filament_999[332](0)

connect filament_999[332](0), filament_999[331](0)

connect filament_999[552](0), filament_999[331](1)

connect filament_999[332](1), filament_999[333](0)

connect filament_999[334](0), filament_999[333](1)

connect filament_999[335](0), filament_999[334](1)

connect filament_999[335](1), filament_999[336](0)

connect filament_999[337](0), filament_999[336](1)

connect filament_999[337](1), filament_999[338](0)

connect filament_999[339](1), filament_999[410](0)

connect filament_999[413](1), filament_999[340](0)

connect filament_999[340](1), filament_999[342](0)

connect filament_999[341](0), filament_999[342](0)

connect filament_999[408](0), filament_999[341](1)

connect filament_999[343](0), filament_999[342](1)

connect filament_999[343](1), filament_999[344](0)

connect filament_999[344](1), filament_999[345](0)

connect filament_999[346](0), filament_999[345](1)

connect filament_999[349](0), filament_999[346](1)

connect filament_999[349](0), filament_999[347](0)

connect filament_999[1646](0), filament_999[347](1)

connect filament_999[349](0), filament_999[348](0)

connect filament_999[348](1), filament_999[350](0)

connect filament_999[349](1), filament_999[1637](0)

connect filament_999[350](1), filament_999[351](0)

connect filament_999[351](1), filament_999[352](0)

connect filament_999[353](0), filament_999[352](1)

connect filament_999[353](1), filament_999[354](0)

connect filament_999[355](0), filament_999[354](1)

connect filament_999[355](1), filament_999[357](0)

connect filament_999[356](0), filament_999[357](0)

connect filament_999[356](1), filament_999[397](0)

connect filament_999[358](0), filament_999[357](1)

connect filament_999[358](1), filament_999[359](0)

connect filament_999[360](0), filament_999[359](1)

connect filament_999[360](1), filament_999[361](0)

connect filament_999[362](0), filament_999[361](1)

connect filament_999[362](1), filament_999[363](0)

connect filament_999[363](1), filament_999[364](0)

connect filament_999[365](0), filament_999[364](1)

connect filament_999[365](1), filament_999[366](0)

connect filament_999[367](0), filament_999[366](1)

connect filament_999[367](1), filament_999[368](0)

connect filament_999[369](0), filament_999[368](1)

connect filament_999[369](1), filament_999[370](0)

connect filament_999[371](0), filament_999[370](1)

connect filament_999[371](1), filament_999[372](0)

connect filament_999[372](1), filament_999[373](0)

connect filament_999[374](0), filament_999[373](1)

connect filament_999[376](0), filament_999[374](1)

connect filament_999[376](0), filament_999[375](0)

connect filament_999[375](1), filament_999[390](0)

connect filament_999[376](1), filament_999[377](0)

connect filament_999[377](1), filament_999[378](0)

connect filament_999[378](1), filament_999[379](0)

connect filament_999[380](0), filament_999[379](1)

connect filament_999[380](1), filament_999[381](0)

connect filament_999[382](0), filament_999[381](1)

connect filament_999[383](0), filament_999[382](1)

connect filament_999[383](1), filament_999[384](0)

connect filament_999[385](0), filament_999[384](1)

connect filament_999[385](1), filament_999[386](0)

connect filament_999[386](1), filament_999[387](0)

connect filament_999[388](0), filament_999[387](1)

connect filament_999[388](1), filament_999[389](0)

connect filament_999[390](1), filament_999[391](0)

connect filament_999[391](1), filament_999[392](0)

connect filament_999[393](0), filament_999[392](1)

connect filament_999[394](0), filament_999[393](1)

connect filament_999[394](1), filament_999[395](0)

connect filament_999[396](0), filament_999[395](1)

connect filament_999[399](0), filament_999[397](1)

connect filament_999[399](0), filament_999[398](0)

connect filament_999[403](0), filament_999[398](1)

connect filament_999[400](0), filament_999[399](1)

connect filament_999[400](1), filament_999[401](0)

connect filament_999[401](1), filament_999[402](0)

connect filament_999[2572](0), filament_999[402](1)

connect filament_999[404](0), filament_999[403](1)

connect filament_999[405](0), filament_999[404](1)

connect filament_999[405](1), filament_999[406](0)
[truncated: 119,247 more chars]
