# Supplementary material for: When complex neuronal structures may not matter
Source: eLife. 2017 Feb 6;6:e23508. doi: 10.7554/eLife.23508 (PMC5323043; doi:10.7554/eLife.23508)
Supplement: Supplementary file 1. — DOI: http://dx.doi.org/10.7554/eLife.23508.020 [file elife-23508-supp1.zip › Neuronal Structures/878_057_GM_firstpass_scaled.hoc]

create filament_999[2707]

filament_999[0] {

  pt3dclear()

  pt3dadd(359.412, 530.6999999999999, 28.91,  1.500000)

  pt3dadd(361.608, 491.904, 30.87,  1.500000)

}

filament_999[1] {

  pt3dclear()

  pt3dadd(344.04, 308.17199999999997, 35.769999999999996,  1.500000)

  pt3dadd(346.968, 305.24399999999997, 34.3,  1.500000)

}

filament_999[2] {

  pt3dclear()

  pt3dadd(262.788, 231.31199999999998, 14.7,  1.500000)

  pt3dadd(256.2, 228.384, 14.7,  1.500000)

}

filament_999[3] {

  pt3dclear()

  pt3dadd(268.644, 234.972, 15.19,  1.500000)

  pt3dadd(262.788, 231.31199999999998, 14.7,  1.500000)

}

filament_999[4] {

  pt3dclear()

  pt3dadd(272.304, 238.632, 15.19,  1.500000)

  pt3dadd(268.644, 234.972, 15.19,  1.500000)

}

filament_999[5] {

  pt3dclear()

  pt3dadd(273.036, 242.292, 15.19,  1.500000)

  pt3dadd(272.304, 238.632, 15.19,  1.500000)

}

filament_999[6] {

  pt3dclear()

  pt3dadd(267.18, 245.952, 15.19,  1.500000)

  pt3dadd(273.036, 242.292, 15.19,  1.500000)

}

filament_999[7] {

  pt3dclear()

  pt3dadd(263.52, 250.344, 15.19,  1.500000)

  pt3dadd(267.18, 245.952, 15.19,  1.500000)

}

filament_999[8] {

  pt3dclear()

  pt3dadd(270.108, 265.716, 14.7,  1.500000)

  pt3dadd(273.768, 270.84, 15.68,  1.500000)

}

filament_999[9] {

  pt3dclear()

  pt3dadd(274.5, 258.396, 15.19,  1.500000)

  pt3dadd(280.356, 258.396, 15.19,  1.500000)

}

filament_999[10] {

  pt3dclear()

  pt3dadd(270.108, 259.86, 15.19,  1.500000)

  pt3dadd(270.108, 265.716, 14.7,  1.500000)

}

filament_999[11] {

  pt3dclear()

  pt3dadd(270.108, 259.86, 15.19,  1.500000)

  pt3dadd(274.5, 258.396, 15.19,  1.500000)

}

filament_999[12] {

  pt3dclear()

  pt3dadd(264.252, 254.736, 15.19,  1.500000)

  pt3dadd(270.108, 259.86, 15.19,  1.500000)

}

filament_999[13] {

  pt3dclear()

  pt3dadd(364.536, 223.992, 27.93,  1.500000)

  pt3dadd(360.144, 221.796, 27.93,  1.500000)

}

filament_999[14] {

  pt3dclear()

  pt3dadd(368.928, 226.188, 27.93,  1.500000)

  pt3dadd(364.536, 223.992, 27.93,  1.500000)

}

filament_999[15] {

  pt3dclear()

  pt3dadd(448.716, 239.364, 46.55,  1.500000)

  pt3dadd(447.252, 244.488, 46.55,  1.500000)

}

filament_999[16] {

  pt3dclear()

  pt3dadd(448.716, 234.24, 46.06,  1.500000)

  pt3dadd(448.716, 239.364, 46.55,  1.500000)

}

filament_999[17] {

  pt3dclear()

  pt3dadd(446.52, 229.11599999999999, 45.57,  1.500000)

  pt3dadd(448.716, 234.24, 46.06,  1.500000)

}

filament_999[18] {

  pt3dclear()

  pt3dadd(445.056, 224.724, 45.57,  1.500000)

  pt3dadd(446.52, 229.11599999999999, 45.57,  1.500000)

}

filament_999[19] {

  pt3dclear()

  pt3dadd(443.592, 219.6, 46.06,  1.500000)

  pt3dadd(445.056, 224.724, 45.57,  1.500000)

}

filament_999[20] {

  pt3dclear()

  pt3dadd(442.86, 215.208, 46.55,  1.500000)

  pt3dadd(443.592, 219.6, 46.06,  1.500000)

}

filament_999[21] {

  pt3dclear()

  pt3dadd(443.592, 210.816, 46.55,  1.500000)

  pt3dadd(442.86, 215.208, 46.55,  1.500000)

}

filament_999[22] {

  pt3dclear()

  pt3dadd(442.86, 205.692, 46.55,  1.500000)

  pt3dadd(443.592, 210.816, 46.55,  1.500000)

}

filament_999[23] {

  pt3dclear()

  pt3dadd(442.86, 200.56799999999998, 46.55,  1.500000)

  pt3dadd(442.86, 205.692, 46.55,  1.500000)

}

filament_999[24] {

  pt3dclear()

  pt3dadd(430.416, 201.29999999999998, 46.55,  1.500000)

  pt3dadd(426.756, 204.228, 46.55,  1.500000)

}

filament_999[25] {

  pt3dclear()

  pt3dadd(434.07599999999996, 198.37199999999999, 46.55,  1.500000)

  pt3dadd(430.416, 201.29999999999998, 46.55,  1.500000)

}

filament_999[26] {

  pt3dclear()

  pt3dadd(436.272, 195.444, 46.55,  1.500000)

  pt3dadd(434.07599999999996, 198.37199999999999, 46.55,  1.500000)

}

filament_999[27] {

  pt3dclear()

  pt3dadd(439.932, 197.64, 46.55,  1.500000)

  pt3dadd(436.272, 195.444, 46.55,  1.500000)

}

filament_999[28] {

  pt3dclear()

  pt3dadd(445.056, 196.908, 46.55,  1.500000)

  pt3dadd(442.86, 200.56799999999998, 46.55,  1.500000)

}

filament_999[29] {

  pt3dclear()

  pt3dadd(445.056, 196.908, 46.55,  1.500000)

  pt3dadd(439.932, 197.64, 46.55,  1.500000)

}

filament_999[30] {

  pt3dclear()

  pt3dadd(437.736, 196.908, 31.36,  1.500000)

  pt3dadd(445.056, 192.516, 31.36,  1.500000)

}

filament_999[31] {

  pt3dclear()

  pt3dadd(426.756, 201.29999999999998, 34.79,  1.500000)

  pt3dadd(420.168, 202.76399999999998, 34.79,  1.500000)

}

filament_999[32] {

  pt3dclear()

  pt3dadd(225.456, 216.672, 29.89,  1.500000)

  pt3dadd(225.456, 219.6, 29.89,  1.500000)

}

filament_999[33] {

  pt3dclear()

  pt3dadd(226.188, 213.012, 28.91,  1.500000)

  pt3dadd(225.456, 216.672, 29.89,  1.500000)

}

filament_999[34] {

  pt3dclear()

  pt3dadd(228.384, 210.816, 27.93,  1.500000)

  pt3dadd(226.188, 213.012, 28.91,  1.500000)

}

filament_999[35] {

  pt3dclear()

  pt3dadd(231.31199999999998, 210.084, 27.439999999999998,  1.500000)

  pt3dadd(228.384, 210.816, 27.93,  1.500000)

}

filament_999[36] {

  pt3dclear()

  pt3dadd(271.572, 171.28799999999998, 41.65,  1.500000)

  pt3dadd(274.5, 166.896, 41.65,  1.500000)

}

filament_999[37] {

  pt3dclear()

  pt3dadd(268.644, 175.68, 41.65,  1.500000)

  pt3dadd(271.572, 171.28799999999998, 41.65,  1.500000)

}

filament_999[38] {

  pt3dclear()

  pt3dadd(267.18, 180.072, 41.65,  1.500000)

  pt3dadd(268.644, 175.68, 41.65,  1.500000)

}

filament_999[39] {

  pt3dclear()

  pt3dadd(265.716, 184.464, 41.16,  1.500000)

  pt3dadd(267.18, 180.072, 41.65,  1.500000)

}

filament_999[40] {

  pt3dclear()

  pt3dadd(264.252, 188.856, 40.18,  1.500000)

  pt3dadd(265.716, 184.464, 41.16,  1.500000)

}

filament_999[41] {

  pt3dclear()

  pt3dadd(262.056, 192.516, 39.69,  1.500000)

  pt3dadd(264.252, 188.856, 40.18,  1.500000)

}

filament_999[42] {

  pt3dclear()

  pt3dadd(275.23199999999997, 142.74, 33.32,  1.500000)

  pt3dadd(274.5, 144.936, 33.81,  1.500000)

}

filament_999[43] {

  pt3dclear()

  pt3dadd(277.428, 141.276, 32.83,  1.500000)

  pt3dadd(275.23199999999997, 142.74, 33.32,  1.500000)

}

filament_999[44] {

  pt3dclear()

  pt3dadd(338.18399999999997, 286.944, 42.63,  1.500000)

  pt3dadd(340.38, 289.14, 42.63,  1.500000)

}

filament_999[45] {

  pt3dclear()

  pt3dadd(333.792, 284.748, 41.65,  1.500000)

  pt3dadd(338.18399999999997, 286.944, 42.63,  1.500000)

}

filament_999[46] {

  pt3dclear()

  pt3dadd(332.328, 281.08799999999997, 41.16,  1.500000)

  pt3dadd(333.792, 284.748, 41.65,  1.500000)

}

filament_999[47] {

  pt3dclear()

  pt3dadd(355.02, 283.284, 35.28,  1.500000)

  pt3dadd(353.556, 289.14, 35.28,  1.500000)

}

filament_999[48] {

  pt3dclear()

  pt3dadd(356.484, 277.428, 35.769999999999996,  1.500000)

  pt3dadd(355.02, 283.284, 35.28,  1.500000)

}

filament_999[49] {

  pt3dclear()

  pt3dadd(355.752, 271.572, 36.26,  1.500000)

  pt3dadd(356.484, 277.428, 35.769999999999996,  1.500000)

}

filament_999[50] {

  pt3dclear()

  pt3dadd(356.484, 266.448, 36.26,  1.500000)

  pt3dadd(355.752, 271.572, 36.26,  1.500000)

}

filament_999[51] {

  pt3dclear()

  pt3dadd(357.216, 261.324, 37.24,  1.500000)

  pt3dadd(356.484, 266.448, 36.26,  1.500000)

}

filament_999[52] {

  pt3dclear()

  pt3dadd(204.96, 239.364, 40.18,  1.500000)

  pt3dadd(200.56799999999998, 232.77599999999998, 43.61,  1.500000)

}

filament_999[53] {

  pt3dclear()

  pt3dadd(207.888, 245.22, 37.24,  1.500000)

  pt3dadd(204.96, 239.364, 40.18,  1.500000)

}

filament_999[54] {

  pt3dclear()

  pt3dadd(213.012, 249.612, 37.24,  1.500000)

  pt3dadd(207.888, 245.22, 37.24,  1.500000)

}

filament_999[55] {

  pt3dclear()

  pt3dadd(218.136, 254.004, 36.75,  1.500000)

  pt3dadd(213.012, 249.612, 37.24,  1.500000)

}

filament_999[56] {

  pt3dclear()

  pt3dadd(220.332, 259.86, 35.769999999999996,  1.500000)

  pt3dadd(218.136, 254.004, 36.75,  1.500000)

}

filament_999[57] {

  pt3dclear()

  pt3dadd(223.992, 265.716, 34.79,  1.500000)

  pt3dadd(220.332, 259.86, 35.769999999999996,  1.500000)

}

filament_999[58] {

  pt3dclear()

  pt3dadd(226.92, 271.572, 33.81,  1.500000)

  pt3dadd(223.992, 265.716, 34.79,  1.500000)

}

filament_999[59] {

  pt3dclear()

  pt3dadd(230.57999999999998, 278.15999999999997, 33.32,  1.500000)

  pt3dadd(226.92, 271.572, 33.81,  1.500000)

}

filament_999[60] {

  pt3dclear()

  pt3dadd(430.416, 196.908, 37.24,  1.500000)

  pt3dadd(426.756, 201.29999999999998, 34.79,  1.500000)

}

filament_999[61] {

  pt3dclear()

  pt3dadd(430.416, 192.516, 36.75,  1.500000)

  pt3dadd(430.416, 196.908, 37.24,  1.500000)

}

filament_999[62] {

  pt3dclear()

  pt3dadd(430.416, 188.124, 36.75,  1.500000)

  pt3dadd(430.416, 192.516, 36.75,  1.500000)

}

filament_999[63] {

  pt3dclear()

  pt3dadd(429.68399999999997, 185.196, 34.3,  1.500000)

  pt3dadd(430.416, 188.124, 36.75,  1.500000)

}

filament_999[64] {

  pt3dclear()

  pt3dadd(429.68399999999997, 180.804, 34.3,  1.500000)

  pt3dadd(429.68399999999997, 185.196, 34.3,  1.500000)

}

filament_999[65] {

  pt3dclear()

  pt3dadd(401.868, 289.872, 10.78,  1.500000)

  pt3dadd(404.796, 287.676, 10.78,  1.500000)

}

filament_999[66] {

  pt3dclear()

  pt3dadd(292.8, 79.788, 29.89,  1.500000)

  pt3dadd(294.264, 76.128, 29.89,  1.500000)

}

filament_999[67] {

  pt3dclear()

  pt3dadd(286.212, 82.716, 29.89,  1.500000)

  pt3dadd(281.08799999999997, 81.984, 29.89,  1.500000)

}

filament_999[68] {

  pt3dclear()

  pt3dadd(290.604, 81.984, 28.419999999999998,  1.500000)

  pt3dadd(286.212, 82.716, 29.89,  1.500000)

}

filament_999[69] {

  pt3dclear()

  pt3dadd(290.604, 81.984, 28.419999999999998,  1.500000)

  pt3dadd(292.8, 79.788, 29.89,  1.500000)

}

filament_999[70] {

  pt3dclear()

  pt3dadd(244.488, 259.128, 17.15,  1.500000)

  pt3dadd(244.488, 262.056, 17.15,  1.500000)

}

filament_999[71] {

  pt3dclear()

  pt3dadd(243.024, 255.468, 17.64,  1.500000)

  pt3dadd(244.488, 259.128, 17.15,  1.500000)

}

filament_999[72] {

  pt3dclear()

  pt3dadd(240.828, 252.54, 17.64,  1.500000)

  pt3dadd(243.024, 255.468, 17.64,  1.500000)

}

filament_999[73] {

  pt3dclear()

  pt3dadd(357.948, 404.06399999999996, 34.79,  1.500000)

  pt3dadd(361.608, 401.868, 33.32,  1.500000)

}

filament_999[74] {

  pt3dclear()

  pt3dadd(355.02, 401.13599999999997, 35.769999999999996,  1.500000)

  pt3dadd(357.948, 404.06399999999996, 34.79,  1.500000)

}

filament_999[75] {

  pt3dclear()

  pt3dadd(352.824, 397.476, 36.26,  1.500000)

  pt3dadd(355.02, 401.13599999999997, 35.769999999999996,  1.500000)

}

filament_999[76] {

  pt3dclear()

  pt3dadd(351.36, 393.816, 38.71,  1.500000)

  pt3dadd(352.824, 397.476, 36.26,  1.500000)

}

filament_999[77] {

  pt3dclear()

  pt3dadd(349.164, 390.888, 41.65,  1.500000)

  pt3dadd(351.36, 393.816, 38.71,  1.500000)

}

filament_999[78] {

  pt3dclear()

  pt3dadd(346.968, 387.228, 43.12,  1.500000)

  pt3dadd(349.164, 390.888, 41.65,  1.500000)

}

filament_999[79] {

  pt3dclear()

  pt3dadd(344.772, 382.836, 43.61,  1.500000)

  pt3dadd(346.968, 387.228, 43.12,  1.500000)

}

filament_999[80] {

  pt3dclear()

  pt3dadd(341.844, 378.444, 43.61,  1.500000)

  pt3dadd(344.772, 382.836, 43.61,  1.500000)

}

filament_999[81] {

  pt3dclear()

  pt3dadd(339.64799999999997, 374.05199999999996, 43.61,  1.500000)

  pt3dadd(341.844, 378.444, 43.61,  1.500000)

}

filament_999[82] {

  pt3dclear()

  pt3dadd(335.988, 370.392, 45.08,  1.500000)

  pt3dadd(339.64799999999997, 374.05199999999996, 43.61,  1.500000)

}

filament_999[83] {

  pt3dclear()

  pt3dadd(332.328, 368.19599999999997, 45.08,  1.500000)

  pt3dadd(335.988, 370.392, 45.08,  1.500000)

}

filament_999[84] {

  pt3dclear()

  pt3dadd(330.132, 370.392, 45.08,  1.500000)

  pt3dadd(332.328, 368.19599999999997, 45.08,  1.500000)

}

filament_999[85] {

  pt3dclear()

  pt3dadd(328.668, 374.784, 45.08,  1.500000)

  pt3dadd(330.132, 370.392, 45.08,  1.500000)

}

filament_999[86] {

  pt3dclear()

  pt3dadd(327.936, 379.176, 45.08,  1.500000)

  pt3dadd(328.668, 374.784, 45.08,  1.500000)

}

filament_999[87] {

  pt3dclear()

  pt3dadd(328.668, 383.568, 45.08,  1.500000)

  pt3dadd(327.936, 379.176, 45.08,  1.500000)

}

filament_999[88] {

  pt3dclear()

  pt3dadd(331.596, 386.496, 45.08,  1.500000)

  pt3dadd(328.668, 383.568, 45.08,  1.500000)

}

filament_999[89] {

  pt3dclear()

  pt3dadd(313.296, 284.748, 7.35,  1.500000)

  pt3dadd(311.09999999999997, 281.08799999999997, 7.35,  1.500000)

}

filament_999[90] {

  pt3dclear()

  pt3dadd(308.17199999999997, 49.775999999999996, 35.28,  1.500000)

  pt3dadd(305.976, 45.384, 35.28,  1.500000)

}

filament_999[91] {

  pt3dclear()

  pt3dadd(308.904, 54.168, 35.28,  1.500000)

  pt3dadd(308.17199999999997, 49.775999999999996, 35.28,  1.500000)

}

filament_999[92] {

  pt3dclear()

  pt3dadd(308.904, 58.56, 36.75,  1.500000)

  pt3dadd(308.904, 54.168, 35.28,  1.500000)

}

filament_999[93] {

  pt3dclear()

  pt3dadd(309.63599999999997, 62.22, 36.75,  1.500000)

  pt3dadd(308.904, 58.56, 36.75,  1.500000)

}

filament_999[94] {

  pt3dclear()

  pt3dadd(307.44, 63.684, 36.75,  1.500000)

  pt3dadd(309.63599999999997, 62.22, 36.75,  1.500000)

}

filament_999[95] {

  pt3dclear()

  pt3dadd(303.78, 63.684, 36.75,  1.500000)

  pt3dadd(307.44, 63.684, 36.75,  1.500000)

}

filament_999[96] {

  pt3dclear()

  pt3dadd(300.852, 64.416, 36.75,  1.500000)

  pt3dadd(303.78, 63.684, 36.75,  1.500000)

}

filament_999[97] {

  pt3dclear()

  pt3dadd(317.688, 44.652, 33.81,  1.500000)

  pt3dadd(321.348, 45.384, 33.81,  1.500000)

}

filament_999[98] {

  pt3dclear()

  pt3dadd(312.564, 46.848, 32.83,  1.500000)

  pt3dadd(317.688, 44.652, 33.81,  1.500000)

}

filament_999[99] {

  pt3dclear()

  pt3dadd(311.09999999999997, 50.507999999999996, 33.32,  1.500000)

  pt3dadd(312.564, 46.848, 32.83,  1.500000)

}

filament_999[100] {

  pt3dclear()

  pt3dadd(311.832, 55.632, 32.83,  1.500000)

  pt3dadd(311.09999999999997, 50.507999999999996, 33.32,  1.500000)

}

filament_999[101] {

  pt3dclear()

  pt3dadd(313.296, 60.024, 32.339999999999996,  1.500000)

  pt3dadd(311.832, 55.632, 32.83,  1.500000)

}

filament_999[102] {

  pt3dclear()

  pt3dadd(316.224, 64.416, 32.339999999999996,  1.500000)

  pt3dadd(313.296, 60.024, 32.339999999999996,  1.500000)

}

filament_999[103] {

  pt3dclear()

  pt3dadd(319.152, 68.076, 32.339999999999996,  1.500000)

  pt3dadd(316.224, 64.416, 32.339999999999996,  1.500000)

}

filament_999[104] {

  pt3dclear()

  pt3dadd(322.812, 70.27199999999999, 32.339999999999996,  1.500000)

  pt3dadd(319.152, 68.076, 32.339999999999996,  1.500000)

}

filament_999[105] {

  pt3dclear()

  pt3dadd(326.472, 71.736, 31.849999999999998,  1.500000)

  pt3dadd(322.812, 70.27199999999999, 32.339999999999996,  1.500000)

}

filament_999[106] {

  pt3dclear()

  pt3dadd(332.328, 93.696, 23.52,  1.500000)

  pt3dadd(330.132, 90.036, 23.52,  1.500000)

}

filament_999[107] {

  pt3dclear()

  pt3dadd(329.4, 94.428, 23.03,  1.500000)

  pt3dadd(332.328, 93.696, 23.52,  1.500000)

}

filament_999[108] {

  pt3dclear()

  pt3dadd(325.74, 93.696, 23.03,  1.500000)

  pt3dadd(329.4, 94.428, 23.03,  1.500000)

}

filament_999[109] {

  pt3dclear()

  pt3dadd(322.812, 93.696, 22.05,  1.500000)

  pt3dadd(325.74, 93.696, 23.03,  1.500000)

}

filament_999[110] {

  pt3dclear()

  pt3dadd(319.884, 95.16, 19.6,  1.500000)

  pt3dadd(322.812, 93.696, 22.05,  1.500000)

}

filament_999[111] {

  pt3dclear()

  pt3dadd(326.472, 117.852, 25.97,  1.500000)

  pt3dadd(329.4, 120.048, 25.97,  1.500000)

}

filament_999[112] {

  pt3dclear()

  pt3dadd(323.544, 119.316, 25.97,  1.500000)

  pt3dadd(326.472, 117.852, 25.97,  1.500000)

}

filament_999[113] {

  pt3dclear()

  pt3dadd(327.936, 349.164, 19.6,  1.500000)

  pt3dadd(330.864, 353.556, 19.6,  1.500000)

}

filament_999[114] {

  pt3dclear()

  pt3dadd(324.276, 344.772, 19.6,  1.500000)

  pt3dadd(327.936, 349.164, 19.6,  1.500000)

}

filament_999[115] {

  pt3dclear()

  pt3dadd(349.896, 158.844, 17.64,  1.500000)

  pt3dadd(347.7, 162.504, 17.64,  1.500000)

}

filament_999[116] {

  pt3dclear()

  pt3dadd(360.144, 421.632, 23.52,  1.500000)

  pt3dadd(360.144, 418.704, 23.52,  1.500000)

}

filament_999[117] {

  pt3dclear()

  pt3dadd(359.412, 424.56, 23.52,  1.500000)

  pt3dadd(360.144, 421.632, 23.52,  1.500000)

}

filament_999[118] {

  pt3dclear()

  pt3dadd(357.216, 426.756, 23.52,  1.500000)

  pt3dadd(359.412, 424.56, 23.52,  1.500000)

}

filament_999[119] {

  pt3dclear()

  pt3dadd(355.02, 429.68399999999997, 23.52,  1.500000)

  pt3dadd(357.216, 426.756, 23.52,  1.500000)

}

filament_999[120] {

  pt3dclear()

  pt3dadd(351.36, 429.68399999999997, 23.52,  1.500000)

  pt3dadd(355.02, 429.68399999999997, 23.52,  1.500000)

}

filament_999[121] {

  pt3dclear()

  pt3dadd(347.7, 429.68399999999997, 23.52,  1.500000)

  pt3dadd(351.36, 429.68399999999997, 23.52,  1.500000)

}

filament_999[122] {

  pt3dclear()

  pt3dadd(424.56, 332.328, 25.97,  1.500000)

  pt3dadd(420.168, 330.864, 25.97,  1.500000)

}

filament_999[123] {

  pt3dclear()

  pt3dadd(433.344, 326.472, 25.97,  1.500000)

  pt3dadd(436.272, 324.276, 25.97,  1.500000)

}

filament_999[124] {

  pt3dclear()

  pt3dadd(430.416, 329.4, 25.97,  1.500000)

  pt3dadd(433.344, 326.472, 25.97,  1.500000)

}

filament_999[125] {

  pt3dclear()

  pt3dadd(428.21999999999997, 332.328, 25.97,  1.500000)

  pt3dadd(430.416, 329.4, 25.97,  1.500000)

}

filament_999[126] {

  pt3dclear()

  pt3dadd(426.756, 335.256, 26.46,  1.500000)

  pt3dadd(428.21999999999997, 332.328, 25.97,  1.500000)

}

filament_999[127] {

  pt3dclear()

  pt3dadd(426.756, 335.256, 26.46,  1.500000)

  pt3dadd(424.56, 332.328, 25.97,  1.500000)

}

filament_999[128] {

  pt3dclear()

  pt3dadd(425.292, 339.64799999999997, 26.46,  1.500000)

  pt3dadd(426.756, 335.256, 26.46,  1.500000)

}

filament_999[129] {

  pt3dclear()

  pt3dadd(423.096, 343.308, 26.95,  1.500000)

  pt3dadd(425.292, 339.64799999999997, 26.46,  1.500000)

}

filament_999[130] {

  pt3dclear()

  pt3dadd(420.168, 346.236, 26.46,  1.500000)

  pt3dadd(423.096, 343.308, 26.95,  1.500000)

}

filament_999[131] {

  pt3dclear()

  pt3dadd(417.24, 348.432, 26.46,  1.500000)

  pt3dadd(420.168, 346.236, 26.46,  1.500000)

}

filament_999[132] {

  pt3dclear()

  pt3dadd(387.96, 169.82399999999998, 47.53,  1.500000)

  pt3dadd(385.764, 165.432, 47.53,  1.500000)

}

filament_999[133] {

  pt3dclear()

  pt3dadd(386.496, 173.484, 47.04,  1.500000)

  pt3dadd(387.96, 169.82399999999998, 47.53,  1.500000)

}

filament_999[134] {

  pt3dclear()

  pt3dadd(384.3, 177.876, 47.04,  1.500000)

  pt3dadd(386.496, 173.484, 47.04,  1.500000)

}

filament_999[135] {

  pt3dclear()

  pt3dadd(249.612, 150.06, 27.93,  1.500000)

  pt3dadd(249.612, 152.988, 27.439999999999998,  1.500000)

}

filament_999[136] {

  pt3dclear()

  pt3dadd(249.612, 144.204, 27.93,  1.500000)

  pt3dadd(249.612, 150.06, 27.93,  1.500000)

}

filament_999[137] {

  pt3dclear()

  pt3dadd(248.88, 139.07999999999998, 27.93,  1.500000)

  pt3dadd(249.612, 144.204, 27.93,  1.500000)

}

filament_999[138] {

  pt3dclear()

  pt3dadd(246.684, 134.688, 27.93,  1.500000)

  pt3dadd(248.88, 139.07999999999998, 27.93,  1.500000)

}

filament_999[139] {

  pt3dclear()

  pt3dadd(244.488, 131.028, 27.93,  1.500000)

  pt3dadd(246.684, 134.688, 27.93,  1.500000)

}

filament_999[140] {

  pt3dclear()

  pt3dadd(243.756, 126.636, 27.93,  1.500000)

  pt3dadd(244.488, 131.028, 27.93,  1.500000)

}

filament_999[141] {

  pt3dclear()

  pt3dadd(246.684, 122.976, 27.93,  1.500000)

  pt3dadd(243.756, 126.636, 27.93,  1.500000)

}

filament_999[142] {

  pt3dclear()

  pt3dadd(251.076, 120.78, 27.93,  1.500000)

  pt3dadd(246.684, 122.976, 27.93,  1.500000)

}

filament_999[143] {

  pt3dclear()

  pt3dadd(255.468, 118.584, 27.93,  1.500000)

  pt3dadd(251.076, 120.78, 27.93,  1.500000)

}

filament_999[144] {

  pt3dclear()

  pt3dadd(259.128, 115.65599999999999, 27.93,  1.500000)

  pt3dadd(255.468, 118.584, 27.93,  1.500000)

}

filament_999[145] {

  pt3dclear()

  pt3dadd(261.324, 111.996, 27.93,  1.500000)

  pt3dadd(259.128, 115.65599999999999, 27.93,  1.500000)

}

filament_999[146] {

  pt3dclear()

  pt3dadd(262.788, 109.068, 27.93,  1.500000)

  pt3dadd(261.324, 111.996, 27.93,  1.500000)

}

filament_999[147] {

  pt3dclear()

  pt3dadd(361.608, 491.904, 30.87,  1.500000)

  pt3dadd(363.804, 482.388, 33.32,  1.500000)

}

filament_999[148] {

  pt3dclear()

  pt3dadd(363.804, 482.388, 33.32,  1.500000)

  pt3dadd(366.73199999999997, 475.8, 34.3,  1.500000)

}

filament_999[149] {

  pt3dclear()

  pt3dadd(366.73199999999997, 475.8, 34.3,  1.500000)

  pt3dadd(369.65999999999997, 471.408, 36.26,  1.500000)

}

filament_999[150] {

  pt3dclear()

  pt3dadd(369.65999999999997, 471.408, 36.26,  1.500000)

  pt3dadd(374.05199999999996, 467.748, 38.71,  1.500000)

}

filament_999[151] {

  pt3dclear()

  pt3dadd(374.05199999999996, 467.748, 38.71,  1.500000)

  pt3dadd(377.712, 463.356, 39.2,  1.500000)

}

filament_999[152] {

  pt3dclear()

  pt3dadd(377.712, 463.356, 39.2,  1.500000)

  pt3dadd(382.104, 458.23199999999997, 39.2,  1.500000)

}

filament_999[153] {

  pt3dclear()

  pt3dadd(382.104, 458.23199999999997, 39.2,  1.500000)

  pt3dadd(387.228, 453.84, 39.2,  1.500000)

}

filament_999[154] {

  pt3dclear()

  pt3dadd(387.228, 453.84, 39.2,  1.500000)

  pt3dadd(391.62, 448.716, 39.2,  1.500000)

}

filament_999[155] {

  pt3dclear()

  pt3dadd(391.62, 448.716, 39.2,  1.500000)

  pt3dadd(395.28, 443.592, 39.2,  1.500000)

}

filament_999[156] {

  pt3dclear()

  pt3dadd(395.28, 443.592, 39.2,  1.500000)

  pt3dadd(398.20799999999997, 437.736, 39.2,  1.500000)

}

filament_999[157] {

  pt3dclear()

  pt3dadd(398.20799999999997, 437.736, 39.2,  1.500000)

  pt3dadd(400.404, 431.88, 39.2,  1.500000)

}

filament_999[158] {

  pt3dclear()

  pt3dadd(400.404, 431.88, 39.2,  1.500000)

  pt3dadd(402.59999999999997, 426.024, 39.2,  1.500000)

}

filament_999[159] {

  pt3dclear()

  pt3dadd(402.59999999999997, 426.024, 39.2,  1.500000)

  pt3dadd(404.796, 420.168, 40.67,  1.500000)

}

filament_999[160] {

  pt3dclear()

  pt3dadd(404.796, 420.168, 40.67,  1.500000)

  pt3dadd(406.992, 413.58, 41.16,  1.500000)

}

filament_999[161] {

  pt3dclear()

  pt3dadd(406.992, 413.58, 41.16,  1.500000)

  pt3dadd(408.456, 406.992, 42.14,  1.500000)

}

filament_999[162] {

  pt3dclear()

  pt3dadd(408.456, 406.992, 42.14,  1.500000)

  pt3dadd(409.188, 399.67199999999997, 42.63,  1.500000)

}

filament_999[163] {

  pt3dclear()

  pt3dadd(409.188, 399.67199999999997, 42.63,  1.500000)

  pt3dadd(409.92, 392.352, 42.63,  1.500000)

}

filament_999[164] {

  pt3dclear()

  pt3dadd(409.92, 392.352, 42.63,  1.500000)

  pt3dadd(409.92, 385.032, 44.1,  1.500000)

}

filament_999[165] {

  pt3dclear()

  pt3dadd(409.92, 385.032, 44.1,  1.500000)

  pt3dadd(409.92, 377.712, 44.589999999999996,  1.500000)

}

filament_999[166] {

  pt3dclear()

  pt3dadd(409.92, 377.712, 44.589999999999996,  1.500000)

  pt3dadd(410.652, 370.392, 45.08,  1.500000)

}

filament_999[167] {

  pt3dclear()

  pt3dadd(410.652, 370.392, 45.08,  1.500000)

  pt3dadd(411.384, 363.072, 46.06,  1.500000)

}

filament_999[168] {

  pt3dclear()

  pt3dadd(411.384, 363.072, 46.06,  1.500000)

  pt3dadd(412.116, 355.752, 46.55,  1.500000)

}

filament_999[169] {

  pt3dclear()

  pt3dadd(412.116, 355.752, 46.55,  1.500000)

  pt3dadd(412.848, 348.432, 46.55,  1.500000)

}

filament_999[170] {

  pt3dclear()

  pt3dadd(412.848, 348.432, 46.55,  1.500000)

  pt3dadd(413.58, 341.11199999999997, 46.55,  1.500000)

}

filament_999[171] {

  pt3dclear()

  pt3dadd(412.848, 348.432, 46.55,  1.500000)

  pt3dadd(409.188, 344.04, 48.51,  1.500000)

}

filament_999[172] {

  pt3dclear()

  pt3dadd(413.58, 341.11199999999997, 46.55,  1.500000)

  pt3dadd(414.312, 333.792, 46.55,  1.500000)

}

filament_999[173] {

  pt3dclear()

  pt3dadd(414.312, 333.792, 46.55,  1.500000)

  pt3dadd(415.044, 325.74, 46.55,  1.500000)

}

filament_999[174] {

  pt3dclear()

  pt3dadd(415.044, 325.74, 46.55,  1.500000)

  pt3dadd(415.776, 319.152, 46.55,  1.500000)

}

filament_999[175] {

  pt3dclear()

  pt3dadd(415.776, 319.152, 46.55,  1.500000)

  pt3dadd(417.972, 313.296, 46.55,  1.500000)

}

filament_999[176] {

  pt3dclear()

  pt3dadd(417.972, 313.296, 46.55,  1.500000)

  pt3dadd(418.704, 308.17199999999997, 44.1,  1.500000)

}

filament_999[177] {

  pt3dclear()

  pt3dadd(418.704, 308.17199999999997, 44.1,  1.500000)

  pt3dadd(418.704, 301.584, 44.589999999999996,  1.500000)

}

filament_999[178] {

  pt3dclear()

  pt3dadd(418.704, 301.584, 44.589999999999996,  1.500000)

  pt3dadd(421.632, 300.852, 42.14,  1.500000)

}

filament_999[179] {

  pt3dclear()

  pt3dadd(418.704, 301.584, 44.589999999999996,  1.500000)

  pt3dadd(419.436, 299.388, 38.71,  1.500000)

}

filament_999[180] {

  pt3dclear()

  pt3dadd(418.704, 301.584, 44.589999999999996,  1.500000)

  pt3dadd(417.972, 295.728, 44.589999999999996,  1.500000)

}

filament_999[181] {

  pt3dclear()

  pt3dadd(417.972, 295.728, 44.589999999999996,  1.500000)

  pt3dadd(417.24, 290.604, 43.61,  1.500000)

}

filament_999[182] {

  pt3dclear()

  pt3dadd(417.24, 290.604, 43.61,  1.500000)

  pt3dadd(416.508, 285.48, 42.63,  1.500000)

}

filament_999[183] {

  pt3dclear()

  pt3dadd(416.508, 285.48, 42.63,  1.500000)

  pt3dadd(415.044, 281.08799999999997, 41.16,  1.500000)

}

filament_999[184] {

  pt3dclear()

  pt3dadd(415.044, 281.08799999999997, 41.16,  1.500000)

  pt3dadd(412.848, 276.69599999999997, 40.18,  1.500000)

}

filament_999[185] {

  pt3dclear()

  pt3dadd(412.848, 276.69599999999997, 40.18,  1.500000)

  pt3dadd(410.652, 272.304, 40.18,  1.500000)

}

filament_999[186] {

  pt3dclear()

  pt3dadd(410.652, 272.304, 40.18,  1.500000)

  pt3dadd(408.456, 267.912, 39.2,  1.500000)

}

filament_999[187] {

  pt3dclear()

  pt3dadd(408.456, 267.912, 39.2,  1.500000)

  pt3dadd(406.26, 263.52, 38.71,  1.500000)

}

filament_999[188] {

  pt3dclear()

  pt3dadd(406.26, 263.52, 38.71,  1.500000)

  pt3dadd(402.59999999999997, 259.86, 38.71,  1.500000)

}

filament_999[189] {

  pt3dclear()

  pt3dadd(402.59999999999997, 259.86, 38.71,  1.500000)

  pt3dadd(398.94, 256.2, 38.71,  1.500000)

}

filament_999[190] {

  pt3dclear()

  pt3dadd(398.94, 256.2, 38.71,  1.500000)

  pt3dadd(396.012, 254.004, 38.71,  1.500000)

}

filament_999[191] {

  pt3dclear()

  pt3dadd(396.012, 254.004, 38.71,  1.500000)

  pt3dadd(391.62, 254.736, 38.71,  1.500000)

}

filament_999[192] {

  pt3dclear()

  pt3dadd(396.012, 254.004, 38.71,  1.500000)

  pt3dadd(396.74399999999997, 250.344, 38.22,  1.500000)

}

filament_999[193] {

  pt3dclear()

  pt3dadd(391.62, 254.736, 38.71,  1.500000)

  pt3dadd(387.228, 256.2, 37.73,  1.500000)

}

filament_999[194] {

  pt3dclear()

  pt3dadd(391.62, 254.736, 38.71,  1.500000)

  pt3dadd(388.692, 252.54, 36.75,  1.500000)

}

filament_999[195] {

  pt3dclear()

  pt3dadd(387.228, 256.2, 37.73,  1.500000)

  pt3dadd(382.836, 258.396, 36.75,  1.500000)

}

filament_999[196] {

  pt3dclear()

  pt3dadd(382.836, 258.396, 36.75,  1.500000)

  pt3dadd(378.444, 259.86, 36.75,  1.500000)

}

filament_999[197] {

  pt3dclear()

  pt3dadd(378.444, 259.86, 36.75,  1.500000)

  pt3dadd(374.05199999999996, 261.324, 36.26,  1.500000)

}

filament_999[198] {

  pt3dclear()

  pt3dadd(374.05199999999996, 261.324, 36.26,  1.500000)

  pt3dadd(369.65999999999997, 261.324, 35.769999999999996,  1.500000)

}

filament_999[199] {

  pt3dclear()

  pt3dadd(369.65999999999997, 261.324, 35.769999999999996,  1.500000)

  pt3dadd(366.0, 257.664, 36.26,  1.500000)

}

filament_999[200] {

  pt3dclear()

  pt3dadd(366.0, 257.664, 36.26,  1.500000)

  pt3dadd(363.072, 254.736, 36.26,  1.500000)

}

filament_999[201] {

  pt3dclear()

  pt3dadd(363.072, 254.736, 36.26,  1.500000)

  pt3dadd(360.876, 251.808, 38.22,  1.500000)

}

filament_999[202] {

  pt3dclear()

  pt3dadd(388.692, 252.54, 36.75,  1.500000)

  pt3dadd(386.496, 249.612, 36.75,  1.500000)

}

filament_999[203] {

  pt3dclear()

  pt3dadd(386.496, 249.612, 36.75,  1.500000)

  pt3dadd(385.764, 246.684, 35.28,  1.500000)

}

filament_999[204] {

  pt3dclear()

  pt3dadd(385.764, 246.684, 35.28,  1.500000)

  pt3dadd(387.96, 243.756, 34.79,  1.500000)

}

filament_999[205] {

  pt3dclear()

  pt3dadd(387.96, 243.756, 34.79,  1.500000)

  pt3dadd(389.424, 240.828, 33.32,  1.500000)

}

filament_999[206] {

  pt3dclear()

  pt3dadd(389.424, 240.828, 33.32,  1.500000)

  pt3dadd(390.888, 237.168, 32.83,  1.500000)

}

filament_999[207] {

  pt3dclear()

  pt3dadd(390.888, 237.168, 32.83,  1.500000)

  pt3dadd(392.352, 233.50799999999998, 31.849999999999998,  1.500000)

}

filament_999[208] {

  pt3dclear()

  pt3dadd(392.352, 233.50799999999998, 31.849999999999998,  1.500000)

  pt3dadd(392.352, 229.11599999999999, 31.36,  1.500000)

}

filament_999[209] {

  pt3dclear()

  pt3dadd(392.352, 229.11599999999999, 31.36,  1.500000)

  pt3dadd(393.084, 224.724, 30.87,  1.500000)

}

filament_999[210] {

  pt3dclear()

  pt3dadd(393.084, 224.724, 30.87,  1.500000)

  pt3dadd(393.816, 220.332, 30.87,  1.500000)

}

filament_999[211] {

  pt3dclear()

  pt3dadd(393.816, 220.332, 30.87,  1.500000)

  pt3dadd(395.28, 215.94, 29.89,  1.500000)

}

filament_999[212] {

  pt3dclear()

  pt3dadd(395.28, 215.94, 29.89,  1.500000)

  pt3dadd(396.012, 213.012, 27.93,  1.500000)

}

filament_999[213] {

  pt3dclear()

  pt3dadd(396.012, 213.012, 27.93,  1.500000)

  pt3dadd(397.476, 210.084, 28.91,  1.500000)

}

filament_999[214] {

  pt3dclear()

  pt3dadd(396.012, 213.012, 27.93,  1.500000)

  pt3dadd(393.084, 210.816, 27.439999999999998,  1.500000)

}

filament_999[215] {

  pt3dclear()

  pt3dadd(397.476, 210.084, 28.91,  1.500000)

  pt3dadd(397.476, 206.424, 28.91,  1.500000)

}

filament_999[216] {

  pt3dclear()

  pt3dadd(397.476, 206.424, 28.91,  1.500000)

  pt3dadd(401.13599999999997, 204.96, 28.91,  1.500000)

}

filament_999[217] {

  pt3dclear()

  pt3dadd(397.476, 206.424, 28.91,  1.500000)

  pt3dadd(394.548, 203.496, 29.89,  1.500000)

}

filament_999[218] {

  pt3dclear()

  pt3dadd(401.13599999999997, 204.96, 28.91,  1.500000)

  pt3dadd(405.52799999999996, 204.228, 28.91,  1.500000)

}

filament_999[219] {

  pt3dclear()

  pt3dadd(405.52799999999996, 204.228, 28.91,  1.500000)

  pt3dadd(410.652, 203.496, 28.91,  1.500000)

}

filament_999[220] {

  pt3dclear()

  pt3dadd(394.548, 203.496, 29.89,  1.500000)

  pt3dadd(392.352, 199.83599999999998, 30.38,  1.500000)

}

filament_999[221] {

  pt3dclear()

  pt3dadd(392.352, 199.83599999999998, 30.38,  1.500000)

  pt3dadd(390.888, 196.176, 29.89,  1.500000)

}

filament_999[222] {

  pt3dclear()

  pt3dadd(390.888, 196.176, 29.89,  1.500000)

  pt3dadd(391.62, 191.052, 29.89,  1.500000)

}

filament_999[223] {

  pt3dclear()

  pt3dadd(391.62, 191.052, 29.89,  1.500000)

  pt3dadd(390.888, 185.928, 29.89,  1.500000)

}

filament_999[224] {

  pt3dclear()

  pt3dadd(390.888, 185.928, 29.89,  1.500000)

  pt3dadd(389.424, 179.34, 29.4,  1.500000)

}

filament_999[225] {

  pt3dclear()

  pt3dadd(389.424, 179.34, 29.4,  1.500000)

  pt3dadd(391.62, 176.412, 30.38,  1.500000)

}

filament_999[226] {

  pt3dclear()

  pt3dadd(360.876, 251.808, 38.22,  1.500000)

  pt3dadd(357.948, 254.736, 37.73,  1.500000)

}

filament_999[227] {

  pt3dclear()

  pt3dadd(360.876, 251.808, 38.22,  1.500000)

  pt3dadd(363.072, 246.684, 39.2,  1.500000)

}

filament_999[228] {

  pt3dclear()

  pt3dadd(360.876, 251.808, 38.22,  1.500000)

  pt3dadd(356.484, 249.612, 38.22,  1.500000)

}

filament_999[229] {

  pt3dclear()

  pt3dadd(356.484, 249.612, 38.22,  1.500000)

  pt3dadd(351.36, 248.148, 38.22,  1.500000)

}

filament_999[230] {

  pt3dclear()

  pt3dadd(351.36, 248.148, 38.22,  1.500000)

  pt3dadd(347.7, 247.416, 38.22,  1.500000)

}

filament_999[231] {

  pt3dclear()

  pt3dadd(347.7, 247.416, 38.22,  1.500000)

  pt3dadd(342.57599999999996, 244.488, 38.22,  1.500000)

}

filament_999[232] {

  pt3dclear()

  pt3dadd(421.632, 300.852, 42.14,  1.500000)

  pt3dadd(424.56, 300.12, 40.18,  1.500000)

}

filament_999[233] {

  pt3dclear()

  pt3dadd(424.56, 300.12, 40.18,  1.500000)

  pt3dadd(428.21999999999997, 301.584, 38.71,  1.500000)

}

filament_999[234] {

  pt3dclear()

  pt3dadd(428.21999999999997, 301.584, 38.71,  1.500000)

  pt3dadd(431.14799999999997, 303.78, 38.71,  1.500000)

}

filament_999[235] {

  pt3dclear()

  pt3dadd(431.14799999999997, 303.78, 38.71,  1.500000)

  pt3dadd(432.61199999999997, 306.70799999999997, 38.71,  1.500000)

}

filament_999[236] {

  pt3dclear()

  pt3dadd(431.14799999999997, 303.78, 38.71,  1.500000)

  pt3dadd(435.53999999999996, 300.12, 38.71,  1.500000)

}

filament_999[237] {

  pt3dclear()

  pt3dadd(432.61199999999997, 306.70799999999997, 38.71,  1.500000)

  pt3dadd(431.88, 310.368, 38.71,  1.500000)

}

filament_999[238] {

  pt3dclear()

  pt3dadd(431.88, 310.368, 38.71,  1.500000)

  pt3dadd(427.488, 310.368, 37.24,  1.500000)

}

filament_999[239] {

  pt3dclear()

  pt3dadd(431.88, 310.368, 38.71,  1.500000)

  pt3dadd(430.416, 314.028, 37.24,  1.500000)

}

filament_999[240] {

  pt3dclear()

  pt3dadd(427.488, 310.368, 37.24,  1.500000)

  pt3dadd(423.096, 309.63599999999997, 36.75,  1.500000)

}

filament_999[241] {

  pt3dclear()

  pt3dadd(423.096, 309.63599999999997, 36.75,  1.500000)

  pt3dadd(418.704, 308.904, 37.24,  1.500000)

}

filament_999[242] {

  pt3dclear()

  pt3dadd(418.704, 308.904, 37.24,  1.500000)

  pt3dadd(412.848, 308.904, 37.24,  1.500000)

}

filament_999[243] {

  pt3dclear()

  pt3dadd(412.848, 308.904, 37.24,  1.500000)

  pt3dadd(407.724, 311.09999999999997, 36.26,  1.500000)

}

filament_999[244] {

  pt3dclear()

  pt3dadd(407.724, 311.09999999999997, 36.26,  1.500000)

  pt3dadd(404.796, 314.76, 37.24,  1.500000)

}

filament_999[245] {

  pt3dclear()

  pt3dadd(404.796, 314.76, 37.24,  1.500000)

  pt3dadd(401.13599999999997, 319.884, 38.22,  1.500000)

}

filament_999[246] {

  pt3dclear()

  pt3dadd(401.13599999999997, 319.884, 38.22,  1.500000)

  pt3dadd(397.476, 325.74, 38.22,  1.500000)

}

filament_999[247] {

  pt3dclear()

  pt3dadd(397.476, 325.74, 38.22,  1.500000)

  pt3dadd(395.28, 328.668, 37.73,  1.500000)

}

filament_999[248] {

  pt3dclear()

  pt3dadd(395.28, 328.668, 37.73,  1.500000)

  pt3dadd(391.62, 327.204, 37.73,  1.500000)

}

filament_999[249] {

  pt3dclear()

  pt3dadd(395.28, 328.668, 37.73,  1.500000)

  pt3dadd(392.352, 333.792, 38.22,  1.500000)

}

filament_999[250] {

  pt3dclear()

  pt3dadd(391.62, 327.204, 37.73,  1.500000)

  pt3dadd(387.228, 326.472, 37.73,  1.500000)

}

filament_999[251] {

  pt3dclear()

  pt3dadd(387.228, 326.472, 37.73,  1.500000)

  pt3dadd(382.104, 325.74, 37.73,  1.500000)

}

filament_999[252] {

  pt3dclear()

  pt3dadd(382.104, 325.74, 37.73,  1.500000)

  pt3dadd(376.98, 325.008, 37.73,  1.500000)

}

filament_999[253] {

  pt3dclear()

  pt3dadd(376.98, 325.008, 37.73,  1.500000)

  pt3dadd(372.58799999999997, 322.812, 37.73,  1.500000)

}

filament_999[254] {

  pt3dclear()

  pt3dadd(372.58799999999997, 322.812, 37.73,  1.500000)

  pt3dadd(369.65999999999997, 319.884, 37.73,  1.500000)

}

filament_999[255] {

  pt3dclear()

  pt3dadd(369.65999999999997, 319.884, 37.73,  1.500000)

  pt3dadd(367.464, 316.224, 37.73,  1.500000)

}

filament_999[256] {

  pt3dclear()

  pt3dadd(367.464, 316.224, 37.73,  1.500000)

  pt3dadd(367.464, 311.09999999999997, 37.73,  1.500000)

}

filament_999[257] {

  pt3dclear()

  pt3dadd(367.464, 316.224, 37.73,  1.500000)

  pt3dadd(369.65999999999997, 316.224, 42.14,  1.500000)

}

filament_999[258] {

  pt3dclear()

  pt3dadd(367.464, 316.224, 37.73,  1.500000)

  pt3dadd(363.072, 314.76, 37.73,  1.500000)

}

filament_999[259] {

  pt3dclear()

  pt3dadd(363.072, 314.76, 37.73,  1.500000)

  pt3dadd(360.876, 312.564, 39.2,  1.500000)

}

filament_999[260] {

  pt3dclear()

  pt3dadd(367.464, 311.09999999999997, 37.73,  1.500000)

  pt3dadd(367.464, 306.70799999999997, 37.73,  1.500000)

}

filament_999[261] {

  pt3dclear()

  pt3dadd(367.464, 306.70799999999997, 37.73,  1.500000)

  pt3dadd(368.928, 303.78, 40.67,  1.500000)

}

filament_999[262] {

  pt3dclear()

  pt3dadd(430.416, 314.028, 37.24,  1.500000)

  pt3dadd(430.416, 317.688, 37.24,  1.500000)

}

filament_999[263] {

  pt3dclear()

  pt3dadd(430.416, 317.688, 37.24,  1.500000)

  pt3dadd(433.344, 321.348, 38.22,  1.500000)

}

filament_999[264] {

  pt3dclear()

  pt3dadd(433.344, 321.348, 38.22,  1.500000)

  pt3dadd(437.00399999999996, 324.276, 38.71,  1.500000)

}

filament_999[265] {

  pt3dclear()

  pt3dadd(437.00399999999996, 324.276, 38.71,  1.500000)

  pt3dadd(437.736, 326.472, 37.24,  1.500000)

}

filament_999[266] {

  pt3dclear()

  pt3dadd(437.736, 326.472, 37.24,  1.500000)

  pt3dadd(437.00399999999996, 329.4, 36.75,  1.500000)

}

filament_999[267] {

  pt3dclear()

  pt3dadd(437.736, 326.472, 37.24,  1.500000)

  pt3dadd(441.396, 326.472, 39.2,  1.500000)

}

filament_999[268] {

  pt3dclear()

  pt3dadd(437.00399999999996, 329.4, 36.75,  1.500000)

  pt3dadd(436.272, 333.06, 36.26,  1.500000)

}

filament_999[269] {

  pt3dclear()

  pt3dadd(436.272, 333.06, 36.26,  1.500000)

  pt3dadd(432.61199999999997, 335.256, 36.26,  1.500000)

}

filament_999[270] {

  pt3dclear()

  pt3dadd(436.272, 333.06, 36.26,  1.500000)

  pt3dadd(442.128, 335.988, 35.28,  1.500000)

}

filament_999[271] {

  pt3dclear()

  pt3dadd(436.272, 333.06, 36.26,  1.500000)

  pt3dadd(435.53999999999996, 337.452, 36.26,  1.500000)

}

filament_999[272] {

  pt3dclear()

  pt3dadd(435.53999999999996, 337.452, 36.26,  1.500000)

  pt3dadd(435.53999999999996, 341.11199999999997, 35.28,  1.500000)

}

filament_999[273] {

  pt3dclear()

  pt3dadd(435.53999999999996, 337.452, 36.26,  1.500000)

  pt3dadd(432.61199999999997, 339.64799999999997, 35.28,  1.500000)

}

filament_999[274] {

  pt3dclear()

  pt3dadd(435.53999999999996, 341.11199999999997, 35.28,  1.500000)

  pt3dadd(437.736, 342.57599999999996, 33.81,  1.500000)

}

filament_999[275] {

  pt3dclear()

  pt3dadd(432.61199999999997, 339.64799999999997, 35.28,  1.500000)

  pt3dadd(428.21999999999997, 341.11199999999997, 35.28,  1.500000)

}

filament_999[276] {

  pt3dclear()

  pt3dadd(428.21999999999997, 341.11199999999997, 35.28,  1.500000)

  pt3dadd(424.56, 339.64799999999997, 33.81,  1.500000)

}

filament_999[277] {

  pt3dclear()

  pt3dadd(424.56, 339.64799999999997, 33.81,  1.500000)

  pt3dadd(420.9, 338.18399999999997, 31.849999999999998,  1.500000)

}

filament_999[278] {

  pt3dclear()

  pt3dadd(420.9, 338.18399999999997, 31.849999999999998,  1.500000)

  pt3dadd(416.508, 337.452, 31.849999999999998,  1.500000)

}

filament_999[279] {

  pt3dclear()

  pt3dadd(416.508, 337.452, 31.849999999999998,  1.500000)

  pt3dadd(412.116, 336.71999999999997, 31.849999999999998,  1.500000)

}

filament_999[280] {

  pt3dclear()

  pt3dadd(412.116, 336.71999999999997, 31.849999999999998,  1.500000)

  pt3dadd(408.456, 335.988, 31.849999999999998,  1.500000)

}

filament_999[281] {

  pt3dclear()

  pt3dadd(408.456, 335.988, 31.849999999999998,  1.500000)

  pt3dadd(407.724, 340.38, 31.36,  1.500000)

}

filament_999[282] {

  pt3dclear()

  pt3dadd(441.396, 326.472, 39.2,  1.500000)

  pt3dadd(445.056, 325.008, 39.2,  1.500000)

}

filament_999[283] {

  pt3dclear()

  pt3dadd(445.056, 325.008, 39.2,  1.500000)

  pt3dadd(447.252, 322.08, 39.2,  1.500000)

}

filament_999[284] {

  pt3dclear()

  pt3dadd(447.252, 322.08, 39.2,  1.500000)

  pt3dadd(448.716, 318.42, 39.2,  1.500000)

}

filament_999[285] {

  pt3dclear()

  pt3dadd(448.716, 318.42, 39.2,  1.500000)

  pt3dadd(450.18, 314.028, 39.2,  1.500000)

}

filament_999[286] {

  pt3dclear()

  pt3dadd(450.18, 314.028, 39.2,  1.500000)

  pt3dadd(451.644, 310.368, 41.16,  1.500000)

}

filament_999[287] {

  pt3dclear()

  pt3dadd(396.74399999999997, 250.344, 38.22,  1.500000)

  pt3dadd(395.28, 245.952, 37.73,  1.500000)

}

filament_999[288] {

  pt3dclear()

  pt3dadd(395.28, 245.952, 37.73,  1.500000)

  pt3dadd(393.816, 241.56, 37.24,  1.500000)

}

filament_999[289] {

  pt3dclear()

  pt3dadd(393.816, 241.56, 37.24,  1.500000)

  pt3dadd(393.084, 237.168, 37.24,  1.500000)

}

filament_999[290] {

  pt3dclear()

  pt3dadd(393.084, 237.168, 37.24,  1.500000)

  pt3dadd(392.352, 232.77599999999998, 37.24,  1.500000)

}

filament_999[291] {

  pt3dclear()

  pt3dadd(392.352, 232.77599999999998, 37.24,  1.500000)

  pt3dadd(391.62, 227.652, 37.24,  1.500000)

}

filament_999[292] {

  pt3dclear()

  pt3dadd(391.62, 227.652, 37.24,  1.500000)

  pt3dadd(390.888, 222.528, 37.24,  1.500000)

}

filament_999[293] {

  pt3dclear()

  pt3dadd(390.888, 222.528, 37.24,  1.500000)

  pt3dadd(390.156, 217.404, 37.73,  1.500000)

}

filament_999[294] {

  pt3dclear()

  pt3dadd(390.156, 217.404, 37.73,  1.500000)

  pt3dadd(389.424, 212.28, 37.73,  1.500000)

}

filament_999[295] {

  pt3dclear()

  pt3dadd(389.424, 212.28, 37.73,  1.500000)

  pt3dadd(387.228, 207.156, 37.73,  1.500000)

}

filament_999[296] {

  pt3dclear()

  pt3dadd(387.228, 207.156, 37.73,  1.500000)

  pt3dadd(385.764, 204.228, 37.73,  1.500000)

}

filament_999[297] {

  pt3dclear()

  pt3dadd(419.436, 299.388, 38.71,  1.500000)

  pt3dadd(417.24, 297.924, 34.79,  1.500000)

}

filament_999[298] {

  pt3dclear()

  pt3dadd(417.24, 297.924, 34.79,  1.500000)

  pt3dadd(415.776, 300.12, 31.36,  1.500000)

}

filament_999[299] {

  pt3dclear()

  pt3dadd(417.24, 297.924, 34.79,  1.500000)

  pt3dadd(415.776, 295.728, 32.83,  1.500000)

}

filament_999[300] {

  pt3dclear()

  pt3dadd(415.776, 300.12, 31.36,  1.500000)

  pt3dadd(414.312, 303.048, 28.91,  1.500000)

}

filament_999[301] {

  pt3dclear()

  pt3dadd(414.312, 303.048, 28.91,  1.500000)

  pt3dadd(412.116, 306.70799999999997, 27.93,  1.500000)

}

filament_999[302] {

  pt3dclear()

  pt3dadd(412.116, 306.70799999999997, 27.93,  1.500000)

  pt3dadd(409.92, 311.09999999999997, 26.95,  1.500000)

}

filament_999[303] {

  pt3dclear()

  pt3dadd(409.92, 311.09999999999997, 26.95,  1.500000)

  pt3dadd(406.992, 314.76, 26.46,  1.500000)

}

filament_999[304] {

  pt3dclear()

  pt3dadd(406.992, 314.76, 26.46,  1.500000)

  pt3dadd(403.332, 318.42, 25.97,  1.500000)

}

filament_999[305] {

  pt3dclear()

  pt3dadd(403.332, 318.42, 25.97,  1.500000)

  pt3dadd(398.94, 322.08, 25.48,  1.500000)

}

filament_999[306] {

  pt3dclear()

  pt3dadd(398.94, 322.08, 25.48,  1.500000)

  pt3dadd(394.548, 325.008, 24.99,  1.500000)

}

filament_999[307] {

  pt3dclear()

  pt3dadd(394.548, 325.008, 24.99,  1.500000)

  pt3dadd(390.156, 327.936, 24.009999999999998,  1.500000)

}

filament_999[308] {

  pt3dclear()

  pt3dadd(390.156, 327.936, 24.009999999999998,  1.500000)

  pt3dadd(385.764, 330.864, 23.52,  1.500000)

}

filament_999[309] {

  pt3dclear()

  pt3dadd(385.764, 330.864, 23.52,  1.500000)

  pt3dadd(380.64, 333.792, 23.52,  1.500000)

}

filament_999[310] {

  pt3dclear()

  pt3dadd(385.764, 330.864, 23.52,  1.500000)

  pt3dadd(389.424, 332.328, 24.5,  1.500000)

}

filament_999[311] {

  pt3dclear()

  pt3dadd(380.64, 333.792, 23.52,  1.500000)

  pt3dadd(375.516, 335.988, 22.54,  1.500000)

}

filament_999[312] {

  pt3dclear()

  pt3dadd(375.516, 335.988, 22.54,  1.500000)

  pt3dadd(369.65999999999997, 338.18399999999997, 22.05,  1.500000)

}

filament_999[313] {

  pt3dclear()

  pt3dadd(369.65999999999997, 338.18399999999997, 22.05,  1.500000)

  pt3dadd(363.804, 339.64799999999997, 21.56,  1.500000)

}

filament_999[314] {

  pt3dclear()

  pt3dadd(363.804, 339.64799999999997, 21.56,  1.500000)

  pt3dadd(357.216, 341.844, 21.07,  1.500000)

}

filament_999[315] {

  pt3dclear()

  pt3dadd(357.216, 341.844, 21.07,  1.500000)

  pt3dadd(352.092, 343.308, 20.58,  1.500000)

}

filament_999[316] {

  pt3dclear()

  pt3dadd(352.092, 343.308, 20.58,  1.500000)

  pt3dadd(346.236, 338.916, 19.6,  1.500000)

}

filament_999[317] {

  pt3dclear()

  pt3dadd(352.092, 343.308, 20.58,  1.500000)

  pt3dadd(349.896, 333.792, 22.05,  1.500000)

}

filament_999[318] {

  pt3dclear()

  pt3dadd(352.092, 343.308, 20.58,  1.500000)

  pt3dadd(348.432, 348.432, 20.58,  1.500000)

}

filament_999[319] {

  pt3dclear()

  pt3dadd(348.432, 348.432, 20.58,  1.500000)

  pt3dadd(344.772, 353.556, 20.58,  1.500000)

}

filament_999[320] {

  pt3dclear()

  pt3dadd(344.772, 353.556, 20.58,  1.500000)

  pt3dadd(341.11199999999997, 357.948, 20.58,  1.500000)

}

filament_999[321] {

  pt3dclear()

  pt3dadd(341.11199999999997, 357.948, 20.58,  1.500000)

  pt3dadd(338.18399999999997, 362.34, 20.09,  1.500000)

}

filament_999[322] {

  pt3dclear()

  pt3dadd(338.18399999999997, 362.34, 20.09,  1.500000)

  pt3dadd(333.792, 366.73199999999997, 20.09,  1.500000)

}

filament_999[323] {

  pt3dclear()

  pt3dadd(333.792, 366.73199999999997, 20.09,  1.500000)

  pt3dadd(327.936, 371.12399999999997, 20.09,  1.500000)

}

filament_999[324] {

  pt3dclear()

  pt3dadd(327.936, 371.12399999999997, 20.09,  1.500000)

  pt3dadd(326.472, 374.784, 20.09,  1.500000)

}

filament_999[325] {

  pt3dclear()

  pt3dadd(327.936, 371.12399999999997, 20.09,  1.500000)

  pt3dadd(323.544, 371.12399999999997, 20.09,  1.500000)

}

filament_999[326] {

  pt3dclear()

  pt3dadd(326.472, 374.784, 20.09,  1.500000)

  pt3dadd(322.08, 376.98, 20.09,  1.500000)

}

filament_999[327] {

  pt3dclear()

  pt3dadd(322.08, 376.98, 20.09,  1.500000)

  pt3dadd(316.224, 379.176, 20.09,  1.500000)

}

filament_999[328] {

  pt3dclear()

  pt3dadd(316.224, 379.176, 20.09,  1.500000)

  pt3dadd(310.368, 381.372, 20.09,  1.500000)

}

filament_999[329] {

  pt3dclear()

  pt3dadd(310.368, 381.372, 20.09,  1.500000)

  pt3dadd(304.512, 383.568, 19.6,  1.500000)

}

filament_999[330] {

  pt3dclear()

  pt3dadd(304.512, 383.568, 19.6,  1.500000)

  pt3dadd(300.852, 387.228, 19.6,  1.500000)

}

filament_999[331] {

  pt3dclear()

  pt3dadd(300.852, 387.228, 19.6,  1.500000)

  pt3dadd(297.924, 391.62, 19.11,  1.500000)

}

filament_999[332] {

  pt3dclear()

  pt3dadd(297.924, 391.62, 19.11,  1.500000)

  pt3dadd(295.728, 396.74399999999997, 19.6,  1.500000)

}

filament_999[333] {

  pt3dclear()

  pt3dadd(295.728, 396.74399999999997, 19.6,  1.500000)

  pt3dadd(294.264, 401.868, 19.6,  1.500000)

}

filament_999[334] {

  pt3dclear()

  pt3dadd(294.264, 401.868, 19.6,  1.500000)

  pt3dadd(292.8, 406.992, 19.6,  1.500000)

}

filament_999[335] {

  pt3dclear()

  pt3dadd(292.8, 406.992, 19.6,  1.500000)

  pt3dadd(291.336, 412.116, 20.58,  1.500000)

}

filament_999[336] {

  pt3dclear()

  pt3dadd(291.336, 412.116, 20.58,  1.500000)

  pt3dadd(290.604, 416.508, 21.07,  1.500000)

}

filament_999[337] {

  pt3dclear()

  pt3dadd(290.604, 416.508, 21.07,  1.500000)

  pt3dadd(289.872, 420.9, 22.05,  1.500000)

}

filament_999[338] {

  pt3dclear()

  pt3dadd(289.872, 420.9, 22.05,  1.500000)

  pt3dadd(289.14, 425.292, 23.52,  1.500000)

}

filament_999[339] {

  pt3dclear()

  pt3dadd(289.14, 425.292, 23.52,  1.500000)

  pt3dadd(288.408, 429.68399999999997, 24.009999999999998,  1.500000)

}

filament_999[340] {

  pt3dclear()

  pt3dadd(288.408, 429.68399999999997, 24.009999999999998,  1.500000)

  pt3dadd(287.676, 434.808, 25.48,  1.500000)

}

filament_999[341] {

  pt3dclear()

  pt3dadd(287.676, 434.808, 25.48,  1.500000)

  pt3dadd(287.676, 440.664, 25.48,  1.500000)

}

filament_999[342] {

  pt3dclear()

  pt3dadd(287.676, 440.664, 25.48,  1.500000)

  pt3dadd(287.676, 446.52, 26.46,  1.500000)

}

filament_999[343] {

  pt3dclear()

  pt3dadd(287.676, 446.52, 26.46,  1.500000)

  pt3dadd(287.676, 452.376, 26.95,  1.500000)

}

filament_999[344] {

  pt3dclear()

  pt3dadd(287.676, 452.376, 26.95,  1.500000)

  pt3dadd(287.676, 458.23199999999997, 27.93,  1.500000)

}

filament_999[345] {

  pt3dclear()

  pt3dadd(287.676, 458.23199999999997, 27.93,  1.500000)

  pt3dadd(287.676, 464.08799999999997, 28.91,  1.500000)

}

filament_999[346] {

  pt3dclear()

  pt3dadd(287.676, 464.08799999999997, 28.91,  1.500000)

  pt3dadd(287.676, 469.944, 29.89,  1.500000)

}

filament_999[347] {

  pt3dclear()

  pt3dadd(287.676, 469.944, 29.89,  1.500000)

  pt3dadd(286.944, 475.8, 30.87,  1.500000)

}

filament_999[348] {

  pt3dclear()

  pt3dadd(286.944, 475.8, 30.87,  1.500000)

  pt3dadd(286.944, 481.656, 31.36,  1.500000)

}

filament_999[349] {

  pt3dclear()

  pt3dadd(286.944, 481.656, 31.36,  1.500000)

  pt3dadd(286.944, 487.512, 31.36,  1.500000)

}

filament_999[350] {

  pt3dclear()

  pt3dadd(286.944, 487.512, 31.36,  1.500000)

  pt3dadd(286.944, 493.368, 32.339999999999996,  1.500000)

}

filament_999[351] {

  pt3dclear()

  pt3dadd(286.944, 493.368, 32.339999999999996,  1.500000)

  pt3dadd(288.408, 499.956, 33.32,  1.500000)

}

filament_999[352] {

  pt3dclear()

  pt3dadd(288.408, 499.956, 33.32,  1.500000)

  pt3dadd(288.408, 507.276, 33.81,  1.500000)

}

filament_999[353] {

  pt3dclear()

  pt3dadd(288.408, 507.276, 33.81,  1.500000)

  pt3dadd(289.14, 514.596, 33.81,  1.500000)

}

filament_999[354] {

  pt3dclear()

  pt3dadd(289.14, 514.596, 33.81,  1.500000)

  pt3dadd(289.872, 521.184, 34.3,  1.500000)

}

filament_999[355] {

  pt3dclear()

  pt3dadd(289.872, 521.184, 34.3,  1.500000)

  pt3dadd(291.336, 526.308, 35.28,  1.500000)

}

filament_999[356] {

  pt3dclear()

  pt3dadd(291.336, 526.308, 35.28,  1.500000)

  pt3dadd(292.068, 531.432, 36.26,  1.500000)

}

filament_999[357] {

  pt3dclear()

  pt3dadd(292.068, 531.432, 36.26,  1.500000)

  pt3dadd(292.8, 536.556, 36.75,  1.500000)

}

filament_999[358] {

  pt3dclear()

  pt3dadd(292.8, 536.556, 36.75,  1.500000)

  pt3dadd(293.532, 541.68, 37.24,  1.500000)

}

filament_999[359] {

  pt3dclear()

  pt3dadd(293.532, 541.68, 37.24,  1.500000)

  pt3dadd(294.264, 546.804, 37.73,  1.500000)

}

filament_999[360] {

  pt3dclear()

  pt3dadd(294.264, 546.804, 37.73,  1.500000)

  pt3dadd(294.996, 551.928, 38.22,  1.500000)

}

filament_999[361] {

  pt3dclear()

  pt3dadd(294.996, 551.928, 38.22,  1.500000)

  pt3dadd(294.996, 557.052, 39.2,  1.500000)

}

filament_999[362] {

  pt3dclear()

  pt3dadd(294.996, 557.052, 39.2,  1.500000)

  pt3dadd(294.996, 562.1759999999999, 39.2,  1.500000)

}

filament_999[363] {

  pt3dclear()

  pt3dadd(294.996, 562.1759999999999, 39.2,  1.500000)

  pt3dadd(294.996, 567.3, 39.2,  1.500000)

}

filament_999[364] {

  pt3dclear()

  pt3dadd(294.996, 567.3, 39.2,  1.500000)

  pt3dadd(294.996, 572.424, 39.2,  1.500000)

}

filament_999[365] {

  pt3dclear()

  pt3dadd(294.996, 572.424, 39.2,  1.500000)

  pt3dadd(294.996, 577.548, 39.2,  1.500000)

}

filament_999[366] {

  pt3dclear()

  pt3dadd(294.996, 577.548, 39.2,  1.500000)

  pt3dadd(295.728, 583.404, 39.69,  1.500000)

}

filament_999[367] {

  pt3dclear()

  pt3dadd(295.728, 583.404, 39.69,  1.500000)

  pt3dadd(296.46, 589.26, 39.2,  1.500000)

}

filament_999[368] {

  pt3dclear()

  pt3dadd(296.46, 589.26, 39.2,  1.500000)

  pt3dadd(296.46, 595.116, 39.2,  1.500000)

}

filament_999[369] {

  pt3dclear()

  pt3dadd(296.46, 595.116, 39.2,  1.500000)

  pt3dadd(296.46, 601.704, 39.2,  1.500000)

}

filament_999[370] {

  pt3dclear()

  pt3dadd(296.46, 601.704, 39.2,  1.500000)

  pt3dadd(296.46, 608.292, 39.2,  1.500000)

}

filament_999[371] {

  pt3dclear()

  pt3dadd(296.46, 608.292, 39.2,  1.500000)

  pt3dadd(296.46, 614.88, 38.71,  1.500000)

}

filament_999[372] {

  pt3dclear()

  pt3dadd(296.46, 614.88, 38.71,  1.500000)

  pt3dadd(296.46, 621.468, 38.71,  1.500000)

}

filament_999[373] {

  pt3dclear()

  pt3dadd(296.46, 621.468, 38.71,  1.500000)

  pt3dadd(296.46, 628.056, 38.71,  1.500000)

}

filament_999[374] {

  pt3dclear()

  pt3dadd(296.46, 628.056, 38.71,  1.500000)

  pt3dadd(296.46, 634.644, 38.71,  1.500000)

}

filament_999[375] {

  pt3dclear()

  pt3dadd(296.46, 634.644, 38.71,  1.500000)

  pt3dadd(296.46, 641.232, 38.71,  1.500000)

}

filament_999[376] {

  pt3dclear()

  pt3dadd(296.46, 641.232, 38.71,  1.500000)

  pt3dadd(296.46, 647.8199999999999, 38.71,  1.500000)

}

filament_999[377] {

  pt3dclear()

  pt3dadd(296.46, 647.8199999999999, 38.71,  1.500000)

  pt3dadd(296.46, 654.408, 38.71,  1.500000)

}

filament_999[378] {

  pt3dclear()

  pt3dadd(296.46, 654.408, 38.71,  1.500000)

  pt3dadd(296.46, 660.996, 38.71,  1.500000)

}

filament_999[379] {

  pt3dclear()

  pt3dadd(296.46, 660.996, 38.71,  1.500000)

  pt3dadd(296.46, 667.584, 39.69,  1.500000)

}

filament_999[380] {

  pt3dclear()

  pt3dadd(296.46, 667.584, 39.69,  1.500000)

  pt3dadd(296.46, 674.172, 41.16,  1.500000)

}

filament_999[381] {

  pt3dclear()

  pt3dadd(296.46, 674.172, 41.16,  1.500000)

  pt3dadd(296.46, 680.76, 41.65,  1.500000)

}

filament_999[382] {

  pt3dclear()

  pt3dadd(296.46, 680.76, 41.65,  1.500000)

  pt3dadd(295.728, 687.348, 42.14,  1.500000)

}

filament_999[383] {

  pt3dclear()

  pt3dadd(295.728, 687.348, 42.14,  1.500000)

  pt3dadd(294.996, 693.936, 42.63,  1.500000)

}

filament_999[384] {

  pt3dclear()

  pt3dadd(294.996, 693.936, 42.63,  1.500000)

  pt3dadd(294.264, 701.256, 43.61,  1.500000)

}

filament_999[385] {

  pt3dclear()

  pt3dadd(294.264, 701.256, 43.61,  1.500000)

  pt3dadd(293.532, 708.576, 43.61,  1.500000)

}

filament_999[386] {

  pt3dclear()

  pt3dadd(293.532, 708.576, 43.61,  1.500000)

  pt3dadd(292.8, 715.896, 44.589999999999996,  1.500000)

}

filament_999[387] {

  pt3dclear()

  pt3dadd(292.8, 715.896, 44.589999999999996,  1.500000)

  pt3dadd(292.068, 723.216, 45.08,  1.500000)

}

filament_999[388] {

  pt3dclear()

  pt3dadd(292.068, 723.216, 45.08,  1.500000)

  pt3dadd(291.336, 730.536, 45.08,  1.500000)

}

filament_999[389] {

  pt3dclear()

  pt3dadd(291.336, 730.536, 45.08,  1.500000)

  pt3dadd(290.604, 737.856, 45.08,  1.500000)

}

filament_999[390] {

  pt3dclear()

  pt3dadd(290.604, 737.856, 45.08,  1.500000)

  pt3dadd(290.604, 744.444, 45.57,  1.500000)

}

filament_999[391] {

  pt3dclear()

  pt3dadd(290.604, 744.444, 45.57,  1.500000)

  pt3dadd(290.604, 750.3, 46.06,  1.500000)

}

filament_999[392] {

  pt3dclear()

  pt3dadd(323.544, 371.12399999999997, 20.09,  1.500000)

  pt3dadd(319.152, 371.856, 20.09,  1.500000)

}

filament_999[393] {

  pt3dclear()

  pt3dadd(319.152, 371.856, 20.09,  1.500000)

  pt3dadd(314.76, 371.856, 20.09,  1.500000)

}

filament_999[394] {

  pt3dclear()

  pt3dadd(314.76, 371.856, 20.09,  1.500000)

  pt3dadd(310.368, 371.856, 20.09,  1.500000)

}

filament_999[395] {

  pt3dclear()

  pt3dadd(310.368, 371.856, 20.09,  1.500000)

  pt3dadd(305.976, 370.392, 20.09,  1.500000)

}

filament_999[396] {

  pt3dclear()

  pt3dadd(305.976, 370.392, 20.09,  1.500000)

  pt3dadd(300.852, 368.928, 20.58,  1.500000)

}

filament_999[397] {

  pt3dclear()

  pt3dadd(300.852, 368.928, 20.58,  1.500000)

  pt3dadd(296.46, 366.0, 20.58,  1.500000)

}

filament_999[398] {

  pt3dclear()

  pt3dadd(296.46, 366.0, 20.58,  1.500000)

  pt3dadd(292.068, 363.072, 21.07,  1.500000)

}

filament_999[399] {

  pt3dclear()

  pt3dadd(292.068, 363.072, 21.07,  1.500000)

  pt3dadd(288.408, 360.144, 22.05,  1.500000)

}

filament_999[400] {

  pt3dclear()

  pt3dadd(288.408, 360.144, 22.05,  1.500000)

  pt3dadd(284.748, 356.484, 22.05,  1.500000)

}

filament_999[401] {

  pt3dclear()

  pt3dadd(284.748, 356.484, 22.05,  1.500000)

  pt3dadd(281.82, 352.824, 22.54,  1.500000)

}

filament_999[402] {

  pt3dclear()

  pt3dadd(281.82, 352.824, 22.54,  1.500000)

  pt3dadd(278.892, 349.164, 23.03,  1.500000)

}

filament_999[403] {

  pt3dclear()

  pt3dadd(278.892, 349.164, 23.03,  1.500000)

  pt3dadd(276.69599999999997, 345.504, 23.52,  1.500000)

}

filament_999[404] {

  pt3dclear()

  pt3dadd(276.69599999999997, 345.504, 23.52,  1.500000)

  pt3dadd(274.5, 341.844, 24.5,  1.500000)

}

filament_999[405] {

  pt3dclear()

  pt3dadd(274.5, 341.844, 24.5,  1.500000)

  pt3dadd(273.036, 338.18399999999997, 25.48,  1.500000)

}

filament_999[406] {

  pt3dclear()

  pt3dadd(273.036, 338.18399999999997, 25.48,  1.500000)

  pt3dadd(271.572, 334.524, 25.97,  1.500000)

}

filament_999[407] {

  pt3dclear()

  pt3dadd(271.572, 334.524, 25.97,  1.500000)

  pt3dadd(270.108, 330.864, 26.46,  1.500000)

}

filament_999[408] {

  pt3dclear()

  pt3dadd(270.108, 330.864, 26.46,  1.500000)

  pt3dadd(268.644, 327.204, 26.95,  1.500000)

}

filament_999[409] {

  pt3dclear()

  pt3dadd(268.644, 327.204, 26.95,  1.500000)

  pt3dadd(266.448, 322.08, 29.89,  1.500000)

}

filament_999[410] {

  pt3dclear()

  pt3dadd(268.644, 327.204, 26.95,  1.500000)

  pt3dadd(269.376, 322.812, 28.419999999999998,  1.500000)

}

filament_999[411] {

  pt3dclear()

  pt3dadd(266.448, 322.08, 29.89,  1.500000)

  pt3dadd(264.252, 317.688, 29.89,  1.500000)

}

filament_999[412] {

  pt3dclear()

  pt3dadd(266.448, 322.08, 29.89,  1.500000)

  pt3dadd(262.788, 321.348, 31.849999999999998,  1.500000)

}

filament_999[413] {

  pt3dclear()

  pt3dadd(264.252, 317.688, 29.89,  1.500000)

  pt3dadd(262.056, 313.296, 29.89,  1.500000)

}

filament_999[414] {

  pt3dclear()

  pt3dadd(262.056, 313.296, 29.89,  1.500000)

  pt3dadd(259.86, 308.904, 30.38,  1.500000)

}

filament_999[415] {

  pt3dclear()

  pt3dadd(259.86, 308.904, 30.38,  1.500000)

  pt3dadd(257.664, 304.512, 30.38,  1.500000)

}

filament_999[416] {

  pt3dclear()

  pt3dadd(257.664, 304.512, 30.38,  1.500000)

  pt3dadd(255.468, 300.12, 30.38,  1.500000)

}

filament_999[417] {

  pt3dclear()

  pt3dadd(255.468, 300.12, 30.38,  1.500000)

  pt3dadd(252.54, 295.728, 30.38,  1.500000)

}

filament_999[418] {

  pt3dclear()

  pt3dadd(252.54, 295.728, 30.38,  1.500000)

  pt3dadd(249.612, 291.336, 30.87,  1.500000)

}

filament_999[419] {

  pt3dclear()

  pt3dadd(249.612, 291.336, 30.87,  1.500000)

  pt3dadd(245.952, 286.944, 30.87,  1.500000)

}

filament_999[420] {

  pt3dclear()

  pt3dadd(245.952, 286.944, 30.87,  1.500000)

  pt3dadd(243.024, 282.552, 30.87,  1.500000)

}

filament_999[421] {

  pt3dclear()

  pt3dadd(243.024, 282.552, 30.87,  1.500000)

  pt3dadd(238.632, 278.892, 30.87,  1.500000)

}

filament_999[422] {

  pt3dclear()

  pt3dadd(238.632, 278.892, 30.87,  1.500000)

  pt3dadd(233.50799999999998, 275.964, 30.87,  1.500000)

}

filament_999[423] {

  pt3dclear()

  pt3dadd(233.50799999999998, 275.964, 30.87,  1.500000)

  pt3dadd(227.652, 275.964, 30.87,  1.500000)

}

filament_999[424] {

  pt3dclear()

  pt3dadd(227.652, 275.964, 30.87,  1.500000)

  pt3dadd(223.992, 278.892, 32.83,  1.500000)

}

filament_999[425] {

  pt3dclear()

  pt3dadd(227.652, 275.964, 30.87,  1.500000)

  pt3dadd(224.724, 274.5, 34.3,  1.500000)

}

filament_999[426] {

  pt3dclear()

  pt3dadd(223.992, 278.892, 32.83,  1.500000)

  pt3dadd(221.064, 282.552, 33.81,  1.500000)

}

filament_999[427] {

  pt3dclear()

  pt3dadd(221.064, 282.552, 33.81,  1.500000)

  pt3dadd(218.868, 286.944, 33.81,  1.500000)

}

filament_999[428] {

  pt3dclear()

  pt3dadd(218.868, 286.944, 33.81,  1.500000)

  pt3dadd(217.404, 291.336, 33.81,  1.500000)

}

filament_999[429] {

  pt3dclear()

  pt3dadd(217.404, 291.336, 33.81,  1.500000)

  pt3dadd(215.208, 295.728, 34.3,  1.500000)

}

filament_999[430] {

  pt3dclear()

  pt3dadd(215.208, 295.728, 34.3,  1.500000)

  pt3dadd(213.012, 300.12, 34.3,  1.500000)

}

filament_999[431] {

  pt3dclear()

  pt3dadd(213.012, 300.12, 34.3,  1.500000)

  pt3dadd(212.28, 304.512, 34.3,  1.500000)

}

filament_999[432] {

  pt3dclear()

  pt3dadd(212.28, 304.512, 34.3,  1.500000)

  pt3dadd(211.548, 309.63599999999997, 34.3,  1.500000)

}

filament_999[433] {

  pt3dclear()

  pt3dadd(211.548, 309.63599999999997, 34.3,  1.500000)

  pt3dadd(210.084, 314.028, 34.3,  1.500000)

}

filament_999[434] {

  pt3dclear()

  pt3dadd(210.084, 314.028, 34.3,  1.500000)

  pt3dadd(209.352, 319.152, 34.3,  1.500000)

}

filament_999[435] {

  pt3dclear()

  pt3dadd(209.352, 319.152, 34.3,  1.500000)

  pt3dadd(207.888, 324.276, 33.81,  1.500000)

}

filament_999[436] {

  pt3dclear()

  pt3dadd(207.888, 324.276, 33.81,  1.500000)

  pt3dadd(206.424, 329.4, 33.81,  1.500000)

}

filament_999[437] {

  pt3dclear()

  pt3dadd(206.424, 329.4, 33.81,  1.500000)

  pt3dadd(205.692, 334.524, 33.81,  1.500000)

}

filament_999[438] {

  pt3dclear()

  pt3dadd(205.692, 334.524, 33.81,  1.500000)

  pt3dadd(204.96, 339.64799999999997, 33.32,  1.500000)

}

filament_999[439] {

  pt3dclear()

  pt3dadd(204.96, 339.64799999999997, 33.32,  1.500000)

  pt3dadd(204.228, 344.772, 33.32,  1.500000)

}

filament_999[440] {

  pt3dclear()

  pt3dadd(204.228, 344.772, 33.32,  1.500000)

  pt3dadd(203.496, 349.896, 33.32,  1.500000)

}

filament_999[441] {

  pt3dclear()

  pt3dadd(203.496, 349.896, 33.32,  1.500000)

  pt3dadd(202.76399999999998, 355.02, 33.32,  1.500000)

}

filament_999[442] {

  pt3dclear()

  pt3dadd(202.76399999999998, 355.02, 33.32,  1.500000)

  pt3dadd(202.03199999999998, 360.144, 32.83,  1.500000)

}

filament_999[443] {

  pt3dclear()

  pt3dadd(202.03199999999998, 360.144, 32.83,  1.500000)

  pt3dadd(201.29999999999998, 365.268, 32.83,  1.500000)

}

filament_999[444] {

  pt3dclear()

  pt3dadd(201.29999999999998, 365.268, 32.83,  1.500000)

  pt3dadd(200.56799999999998, 371.12399999999997, 32.83,  1.500000)

}

filament_999[445] {

  pt3dclear()

  pt3dadd(200.56799999999998, 371.12399999999997, 32.83,  1.500000)

  pt3dadd(199.83599999999998, 376.98, 32.83,  1.500000)

}

filament_999[446] {

  pt3dclear()

  pt3dadd(199.83599999999998, 376.98, 32.83,  1.500000)

  pt3dadd(199.10399999999998, 382.836, 32.83,  1.500000)

}

filament_999[447] {

  pt3dclear()

  pt3dadd(199.10399999999998, 382.836, 32.83,  1.500000)

  pt3dadd(198.37199999999999, 388.692, 32.83,  1.500000)

}

filament_999[448] {

  pt3dclear()

  pt3dadd(198.37199999999999, 388.692, 32.83,  1.500000)

  pt3dadd(197.64, 394.548, 32.83,  1.500000)

}

filament_999[449] {

  pt3dclear()

  pt3dadd(197.64, 394.548, 32.83,  1.500000)

  pt3dadd(198.37199999999999, 400.404, 31.36,  1.500000)

}

filament_999[450] {

  pt3dclear()

  pt3dadd(198.37199999999999, 400.404, 31.36,  1.500000)

  pt3dadd(198.37199999999999, 406.26, 31.36,  1.500000)

}

filament_999[451] {

  pt3dclear()

  pt3dadd(198.37199999999999, 406.26, 31.36,  1.500000)

  pt3dadd(197.64, 412.116, 31.36,  1.500000)

}

filament_999[452] {

  pt3dclear()

  pt3dadd(197.64, 412.116, 31.36,  1.500000)

  pt3dadd(196.908, 417.972, 31.36,  1.500000)

}

filament_999[453] {

  pt3dclear()

  pt3dadd(196.908, 417.972, 31.36,  1.500000)

  pt3dadd(196.176, 423.828, 30.38,  1.500000)

}

filament_999[454] {

  pt3dclear()

  pt3dadd(196.176, 423.828, 30.38,  1.500000)

  pt3dadd(195.444, 429.68399999999997, 30.38,  1.500000)

}

filament_999[455] {

  pt3dclear()

  pt3dadd(195.444, 429.68399999999997, 30.38,  1.500000)

  pt3dadd(194.712, 435.53999999999996, 29.89,  1.500000)

}

filament_999[456] {

  pt3dclear()

  pt3dadd(194.712, 435.53999999999996, 29.89,  1.500000)

  pt3dadd(193.98, 442.128, 29.89,  1.500000)

}

filament_999[457] {

  pt3dclear()

  pt3dadd(193.98, 442.128, 29.89,  1.500000)

  pt3dadd(193.248, 448.716, 29.89,  1.500000)

}

filament_999[458] {

  pt3dclear()

  pt3dadd(193.248, 448.716, 29.89,  1.500000)

  pt3dadd(193.248, 455.304, 29.4,  1.500000)

}

filament_999[459] {

  pt3dclear()

  pt3dadd(193.248, 455.304, 29.4,  1.500000)

  pt3dadd(193.248, 461.892, 29.4,  1.500000)

}

filament_999[460] {

  pt3dclear()

  pt3dadd(193.248, 461.892, 29.4,  1.500000)

  pt3dadd(193.248, 468.48, 29.4,  1.500000)

}

filament_999[461] {

  pt3dclear()

  pt3dadd(193.248, 468.48, 29.4,  1.500000)

  pt3dadd(193.98, 475.068, 28.91,  1.500000)

}

filament_999[462] {

  pt3dclear()

  pt3dadd(193.98, 475.068, 28.91,  1.500000)

  pt3dadd(194.712, 481.656, 28.91,  1.500000)

}

filament_999[463] {

  pt3dclear()

  pt3dadd(194.712, 481.656, 28.91,  1.500000)

  pt3dadd(194.712, 488.976, 28.91,  1.500000)

}

filament_999[464] {

  pt3dclear()

  pt3dadd(194.712, 488.976, 28.91,  1.500000)

  pt3dadd(194.712, 496.296, 28.419999999999998,  1.500000)

}

filament_999[465] {

  pt3dclear()

  pt3dadd(194.712, 496.296, 28.419999999999998,  1.500000)

  pt3dadd(194.712, 503.616, 28.91,  1.500000)

}

filament_999[466] {

  pt3dclear()

  pt3dadd(194.712, 503.616, 28.91,  1.500000)

  pt3dadd(194.712, 510.204, 28.91,  1.500000)

}

filament_999[467] {

  pt3dclear()

  pt3dadd(194.712, 510.204, 28.91,  1.500000)

  pt3dadd(194.712, 516.792, 28.91,  1.500000)

}

filament_999[468] {

  pt3dclear()

  pt3dadd(194.712, 516.792, 28.91,  1.500000)

  pt3dadd(193.98, 523.38, 28.91,  1.500000)

}

filament_999[469] {

  pt3dclear()

  pt3dadd(193.98, 523.38, 28.91,  1.500000)

  pt3dadd(193.98, 529.968, 29.89,  1.500000)

}

filament_999[470] {

  pt3dclear()

  pt3dadd(193.98, 529.968, 29.89,  1.500000)

  pt3dadd(193.248, 536.556, 30.38,  1.500000)

}

filament_999[471] {

  pt3dclear()

  pt3dadd(193.248, 536.556, 30.38,  1.500000)

  pt3dadd(193.248, 543.144, 30.87,  1.500000)

}

filament_999[472] {

  pt3dclear()

  pt3dadd(193.248, 543.144, 30.87,  1.500000)

  pt3dadd(192.516, 549.732, 31.36,  1.500000)

}

filament_999[473] {

  pt3dclear()

  pt3dadd(192.516, 549.732, 31.36,  1.500000)

  pt3dadd(191.784, 556.3199999999999, 31.849999999999998,  1.500000)

}

filament_999[474] {

  pt3dclear()

  pt3dadd(191.784, 556.3199999999999, 31.849999999999998,  1.500000)

  pt3dadd(191.052, 562.908, 31.849999999999998,  1.500000)

}

filament_999[475] {

  pt3dclear()

  pt3dadd(191.052, 562.908, 31.849999999999998,  1.500000)

  pt3dadd(190.32, 569.496, 32.339999999999996,  1.500000)

}

filament_999[476] {

  pt3dclear()

  pt3dadd(190.32, 569.496, 32.339999999999996,  1.500000)

  pt3dadd(189.588, 576.084, 31.849999999999998,  1.500000)

}

filament_999[477] {

  pt3dclear()

  pt3dadd(189.588, 576.084, 31.849999999999998,  1.500000)

  pt3dadd(188.856, 582.672, 31.36,  1.500000)

}

filament_999[478] {

  pt3dclear()

  pt3dadd(188.856, 582.672, 31.36,  1.500000)

  pt3dadd(187.392, 589.26, 31.36,  1.500000)

}

filament_999[479] {

  pt3dclear()

  pt3dadd(187.392, 589.26, 31.36,  1.500000)

  pt3dadd(185.928, 595.848, 31.36,  1.500000)

}

filament_999[480] {

  pt3dclear()

  pt3dadd(185.928, 595.848, 31.36,  1.500000)

  pt3dadd(185.196, 602.436, 30.38,  1.500000)

}

filament_999[481] {

  pt3dclear()

  pt3dadd(185.196, 602.436, 30.38,  1.500000)

  pt3dadd(184.464, 609.024, 29.89,  1.500000)

}

filament_999[482] {

  pt3dclear()

  pt3dadd(184.464, 609.024, 29.89,  1.500000)

  pt3dadd(183.0, 616.3439999999999, 29.4,  1.500000)

}

filament_999[483] {

  pt3dclear()

  pt3dadd(183.0, 616.3439999999999, 29.4,  1.500000)

  pt3dadd(181.536, 622.932, 29.4,  1.500000)

}

filament_999[484] {

  pt3dclear()

  pt3dadd(181.536, 622.932, 29.4,  1.500000)

  pt3dadd(180.804, 628.788, 28.419999999999998,  1.500000)

}

filament_999[485] {

  pt3dclear()

  pt3dadd(180.804, 628.788, 28.419999999999998,  1.500000)

  pt3dadd(180.072, 634.644, 27.93,  1.500000)

}

filament_999[486] {

  pt3dclear()

  pt3dadd(180.072, 634.644, 27.93,  1.500000)

  pt3dadd(178.608, 640.5, 27.93,  1.500000)

}

filament_999[487] {

  pt3dclear()

  pt3dadd(178.608, 640.5, 27.93,  1.500000)

  pt3dadd(177.144, 647.088, 27.439999999999998,  1.500000)

}

filament_999[488] {

  pt3dclear()

  pt3dadd(177.144, 647.088, 27.439999999999998,  1.500000)

  pt3dadd(175.68, 653.6759999999999, 27.439999999999998,  1.500000)

}

filament_999[489] {

  pt3dclear()

  pt3dadd(175.68, 653.6759999999999, 27.439999999999998,  1.500000)

  pt3dadd(174.216, 660.264, 26.95,  1.500000)

}

filament_999[490] {

  pt3dclear()

  pt3dadd(174.216, 660.264, 26.95,  1.500000)

  pt3dadd(172.752, 666.852, 26.46,  1.500000)

}

filament_999[491] {

  pt3dclear()

  pt3dadd(172.752, 666.852, 26.46,  1.500000)

  pt3dadd(171.28799999999998, 673.4399999999999, 26.46,  1.500000)

}

filament_999[492] {

  pt3dclear()

  pt3dadd(171.28799999999998, 673.4399999999999, 26.46,  1.500000)

  pt3dadd(169.82399999999998, 680.028, 26.46,  1.500000)

}

filament_999[493] {

  pt3dclear()

  pt3dadd(169.82399999999998, 680.028, 26.46,  1.500000)

  pt3dadd(168.35999999999999, 686.616, 25.97,  1.500000)

}

filament_999[494] {

  pt3dclear()

  pt3dadd(168.35999999999999, 686.616, 25.97,  1.500000)

  pt3dadd(166.896, 693.204, 25.97,  1.500000)

}

filament_999[495] {

  pt3dclear()

  pt3dadd(166.896, 693.204, 25.97,  1.500000)

  pt3dadd(165.432, 699.792, 25.97,  1.500000)

}

filament_999[496] {

  pt3dclear()

  pt3dadd(165.432, 699.792, 25.97,  1.500000)

  pt3dadd(163.968, 706.38, 25.97,  1.500000)

}

filament_999[497] {

  pt3dclear()

  pt3dadd(163.968, 706.38, 25.97,  1.500000)

  pt3dadd(162.504, 712.968, 25.97,  1.500000)

}

filament_999[498] {

  pt3dclear()

  pt3dadd(162.504, 712.968, 25.97,  1.500000)

  pt3dadd(161.04, 719.556, 24.99,  1.500000)

}

filament_999[499] {

  pt3dclear()

  pt3dadd(161.04, 719.556, 24.99,  1.500000)

  pt3dadd(159.576, 726.144, 24.99,  1.500000)

}

filament_999[500] {

  pt3dclear()

  pt3dadd(159.576, 726.144, 24.99,  1.500000)

  pt3dadd(158.112, 732.732, 24.99,  1.500000)

}

filament_999[501] {

  pt3dclear()

  pt3dadd(158.112, 732.732, 24.99,  1.500000)

  pt3dadd(157.38, 739.3199999999999, 24.99,  1.500000)

}

filament_999[502] {

  pt3dclear()

  pt3dadd(157.38, 739.3199999999999, 24.99,  1.500000)

  pt3dadd(156.648, 745.908, 24.99,  1.500000)

}

filament_999[503] {

  pt3dclear()

  pt3dadd(156.648, 745.908, 24.99,  1.500000)

  pt3dadd(155.916, 750.3, 24.99,  1.500000)

}

filament_999[504] {

  pt3dclear()

  pt3dadd(224.724, 274.5, 34.3,  1.500000)

  pt3dadd(220.332, 272.304, 34.3,  1.500000)

}

filament_999[505] {

  pt3dclear()

  pt3dadd(220.332, 272.304, 34.3,  1.500000)

  pt3dadd(217.404, 270.108, 34.79,  1.500000)

}

filament_999[506] {

  pt3dclear()

  pt3dadd(217.404, 270.108, 34.79,  1.500000)

  pt3dadd(213.744, 268.644, 34.79,  1.500000)

}

filament_999[507] {

  pt3dclear()

  pt3dadd(213.744, 268.644, 34.79,  1.500000)

  pt3dadd(210.816, 266.448, 35.28,  1.500000)

}

filament_999[508] {

  pt3dclear()

  pt3dadd(210.816, 266.448, 35.28,  1.500000)

  pt3dadd(208.62, 263.52, 35.769999999999996,  1.500000)

}

filament_999[509] {

  pt3dclear()

  pt3dadd(208.62, 263.52, 35.769999999999996,  1.500000)

  pt3dadd(206.424, 260.592, 36.26,  1.500000)

}

filament_999[510] {

  pt3dclear()

  pt3dadd(206.424, 260.592, 36.26,  1.500000)

  pt3dadd(204.228, 257.664, 36.75,  1.500000)

}

filament_999[511] {

  pt3dclear()

  pt3dadd(204.228, 257.664, 36.75,  1.500000)

  pt3dadd(201.29999999999998, 254.736, 37.73,  1.500000)

}

filament_999[512] {

  pt3dclear()

  pt3dadd(201.29999999999998, 254.736, 37.73,  1.500000)

  pt3dadd(198.37199999999999, 251.808, 38.22,  1.500000)

}

filament_999[513] {

  pt3dclear()

  pt3dadd(198.37199999999999, 251.808, 38.22,  1.500000)

  pt3dadd(195.444, 248.88, 39.69,  1.500000)

}

filament_999[514] {

  pt3dclear()

  pt3dadd(195.444, 248.88, 39.69,  1.500000)

  pt3dadd(192.516, 245.952, 40.18,  1.500000)

}

filament_999[515] {

  pt3dclear()

  pt3dadd(192.516, 245.952, 40.18,  1.500000)

  pt3dadd(189.588, 243.024, 41.16,  1.500000)

}

filament_999[516] {

  pt3dclear()

  pt3dadd(189.588, 243.024, 41.16,  1.500000)

  pt3dadd(187.392, 239.364, 42.63,  1.500000)

}

filament_999[517] {

  pt3dclear()

  pt3dadd(187.392, 239.364, 42.63,  1.500000)

  pt3dadd(184.464, 235.704, 43.61,  1.500000)

}

filament_999[518] {

  pt3dclear()

  pt3dadd(184.464, 235.704, 43.61,  1.500000)

  pt3dadd(181.536, 232.77599999999998, 45.08,  1.500000)

}

filament_999[519] {

  pt3dclear()

  pt3dadd(181.536, 232.77599999999998, 45.08,  1.500000)

  pt3dadd(179.34, 228.384, 47.04,  1.500000)

}

filament_999[520] {

  pt3dclear()

  pt3dadd(179.34, 228.384, 47.04,  1.500000)

  pt3dadd(175.68, 224.724, 48.019999999999996,  1.500000)

}

filament_999[521] {

  pt3dclear()

  pt3dadd(175.68, 224.724, 48.019999999999996,  1.500000)

  pt3dadd(172.02, 221.064, 49.0,  1.500000)

}

filament_999[522] {

  pt3dclear()

  pt3dadd(172.02, 221.064, 49.0,  1.500000)

  pt3dadd(168.35999999999999, 217.404, 49.49,  1.500000)

}

filament_999[523] {

  pt3dclear()

  pt3dadd(168.35999999999999, 217.404, 49.49,  1.500000)

  pt3dadd(163.968, 213.744, 50.47,  1.500000)

}

filament_999[524] {

  pt3dclear()

  pt3dadd(163.968, 213.744, 50.47,  1.500000)

  pt3dadd(159.576, 210.084, 50.96,  1.500000)

}

filament_999[525] {

  pt3dclear()

  pt3dadd(159.576, 210.084, 50.96,  1.500000)

  pt3dadd(154.452, 205.692, 51.449999999999996,  1.500000)

}

filament_999[526] {

  pt3dclear()

  pt3dadd(154.452, 205.692, 51.449999999999996,  1.500000)

  pt3dadd(149.328, 201.29999999999998, 52.43,  1.500000)

}

filament_999[527] {

  pt3dclear()

  pt3dadd(149.328, 201.29999999999998, 52.43,  1.500000)

  pt3dadd(144.204, 196.908, 52.43,  1.500000)

}

filament_999[528] {

  pt3dclear()

  pt3dadd(144.204, 196.908, 52.43,  1.500000)

  pt3dadd(138.34799999999998, 192.516, 52.92,  1.500000)

}

filament_999[529] {

  pt3dclear()

  pt3dadd(138.34799999999998, 192.516, 52.92,  1.500000)

  pt3dadd(132.492, 188.124, 52.92,  1.500000)

}

filament_999[530] {

  pt3dclear()

  pt3dadd(132.492, 188.124, 52.92,  1.500000)

  pt3dadd(127.368, 183.0, 53.9,  1.500000)

}

filament_999[531] {

  pt3dclear()

  pt3dadd(127.368, 183.0, 53.9,  1.500000)

  pt3dadd(120.78, 179.34, 54.39,  1.500000)

}

filament_999[532] {

  pt3dclear()

  pt3dadd(120.78, 179.34, 54.39,  1.500000)

  pt3dadd(114.92399999999999, 174.948, 54.39,  1.500000)

}

filament_999[533] {

  pt3dclear()

  pt3dadd(114.92399999999999, 174.948, 54.39,  1.500000)

  pt3dadd(109.068, 171.28799999999998, 55.37,  1.500000)

}

filament_999[534] {

  pt3dclear()

  pt3dadd(109.068, 171.28799999999998, 55.37,  1.500000)

  pt3dadd(102.48, 168.35999999999999, 56.35,  1.500000)

}

filament_999[535] {

  pt3dclear()

  pt3dadd(102.48, 168.35999999999999, 56.35,  1.500000)

  pt3dadd(96.624, 165.432, 56.839999999999996,  1.500000)

}

filament_999[536] {

  pt3dclear()

  pt3dadd(96.624, 165.432, 56.839999999999996,  1.500000)

  pt3dadd(90.768, 162.504, 57.33,  1.500000)

}

filament_999[537] {

  pt3dclear()

  pt3dadd(90.768, 162.504, 57.33,  1.500000)

  pt3dadd(84.91199999999999, 159.576, 57.33,  1.500000)

}

filament_999[538] {

  pt3dclear()

  pt3dadd(84.91199999999999, 159.576, 57.33,  1.500000)

  pt3dadd(79.788, 158.112, 57.33,  1.500000)

}

filament_999[539] {

  pt3dclear()

  pt3dadd(79.788, 158.112, 57.33,  1.500000)

  pt3dadd(74.664, 156.648, 57.33,  1.500000)

}

filament_999[540] {

  pt3dclear()

  pt3dadd(74.664, 156.648, 57.33,  1.500000)

  pt3dadd(69.53999999999999, 154.452, 56.839999999999996,  1.500000)

}

filament_999[541] {

  pt3dclear()

  pt3dadd(69.53999999999999, 154.452, 56.839999999999996,  1.500000)

  pt3dadd(63.684, 152.256, 56.35,  1.500000)

}

filament_999[542] {

  pt3dclear()

  pt3dadd(63.684, 152.256, 56.35,  1.500000)

  pt3dadd(57.827999999999996, 150.792, 55.86,  1.500000)

}

filament_999[543] {

  pt3dclear()

  pt3dadd(57.827999999999996, 150.792, 55.86,  1.500000)

  pt3dadd(51.972, 149.328, 55.86,  1.500000)

}

filament_999[544] {

  pt3dclear()

  pt3dadd(51.972, 149.328, 55.86,  1.500000)

  pt3dadd(46.116, 147.864, 55.37,  1.500000)

}

filament_999[545] {

  pt3dclear()

  pt3dadd(46.116, 147.864, 55.37,  1.500000)

  pt3dadd(40.26, 146.4, 54.879999999999995,  1.500000)

}

filament_999[546] {

  pt3dclear()

  pt3dadd(40.26, 146.4, 54.879999999999995,  1.500000)

  pt3dadd(34.403999999999996, 146.4, 54.39,  1.500000)

}

filament_999[547] {

  pt3dclear()

  pt3dadd(34.403999999999996, 146.4, 54.39,  1.500000)

  pt3dadd(28.548, 145.668, 54.39,  1.500000)

}

filament_999[548] {

  pt3dclear()

  pt3dadd(28.548, 145.668, 54.39,  1.500000)

  pt3dadd(21.96, 145.668, 53.9,  1.500000)

}

filament_999[549] {

  pt3dclear()

  pt3dadd(21.96, 145.668, 53.9,  1.500000)

  pt3dadd(16.104, 144.936, 53.41,  1.500000)

}

filament_999[550] {

  pt3dclear()

  pt3dadd(16.104, 144.936, 53.41,  1.500000)

  pt3dadd(10.248, 144.204, 53.41,  1.500000)

}

filament_999[551] {

  pt3dclear()

  pt3dadd(10.248, 144.204, 53.41,  1.500000)

  pt3dadd(4.3919999999999995, 142.74, 52.92,  1.500000)

}

filament_999[552] {

  pt3dclear()

  pt3dadd(269.376, 322.812, 28.419999999999998,  1.500000)

  pt3dadd(269.376, 319.152, 29.4,  1.500000)

}

filament_999[553] {

  pt3dclear()

  pt3dadd(269.376, 319.152, 29.4,  1.500000)

  pt3dadd(269.376, 315.492, 29.89,  1.500000)

}

filament_999[554] {

  pt3dclear()

  pt3dadd(269.376, 319.152, 29.4,  1.500000)

  pt3dadd(271.572, 316.956, 31.849999999999998,  1.500000)

}

filament_999[555] {

  pt3dclear()

  pt3dadd(269.376, 315.492, 29.89,  1.500000)

  pt3dadd(270.108, 311.832, 31.36,  1.500000)

}

filament_999[556] {

  pt3dclear()

  pt3dadd(270.108, 311.832, 31.36,  1.500000)

  pt3dadd(270.108, 307.44, 32.339999999999996,  1.500000)

}

filament_999[557] {

  pt3dclear()

  pt3dadd(270.108, 307.44, 32.339999999999996,  1.500000)

  pt3dadd(270.84, 303.048, 33.32,  1.500000)

}

filament_999[558] {

  pt3dclear()

  pt3dadd(270.84, 303.048, 33.32,  1.500000)

  pt3dadd(272.304, 298.656, 34.3,  1.500000)

}

filament_999[559] {

  pt3dclear()

  pt3dadd(272.304, 298.656, 34.3,  1.500000)

  pt3dadd(273.768, 294.264, 34.79,  1.500000)

}

filament_999[560] {

  pt3dclear()

  pt3dadd(273.768, 294.264, 34.79,  1.500000)

  pt3dadd(275.964, 289.872, 34.79,  1.500000)

}

filament_999[561] {

  pt3dclear()

  pt3dadd(275.964, 289.872, 34.79,  1.500000)

  pt3dadd(278.15999999999997, 285.48, 35.769999999999996,  1.500000)

}

filament_999[562] {

  pt3dclear()

  pt3dadd(278.15999999999997, 285.48, 35.769999999999996,  1.500000)

  pt3dadd(281.08799999999997, 281.08799999999997, 36.26,  1.500000)

}

filament_999[563] {

  pt3dclear()

  pt3dadd(281.08799999999997, 281.08799999999997, 36.26,  1.500000)

  pt3dadd(284.748, 277.428, 36.75,  1.500000)

}

filament_999[564] {

  pt3dclear()

  pt3dadd(284.748, 277.428, 36.75,  1.500000)

  pt3dadd(287.676, 274.5, 37.24,  1.500000)

}

filament_999[565] {

  pt3dclear()

  pt3dadd(287.676, 274.5, 37.24,  1.500000)

  pt3dadd(292.068, 275.964, 38.71,  1.500000)

}

filament_999[566] {

  pt3dclear()

  pt3dadd(292.068, 275.964, 38.71,  1.500000)

  pt3dadd(296.46, 278.892, 39.2,  1.500000)

}

filament_999[567] {

  pt3dclear()

  pt3dadd(296.46, 278.892, 39.2,  1.500000)

  pt3dadd(300.852, 282.552, 39.69,  1.500000)

}

filament_999[568] {

  pt3dclear()

  pt3dadd(300.852, 282.552, 39.69,  1.500000)

  pt3dadd(305.24399999999997, 285.48, 40.18,  1.500000)

}

filament_999[569] {

  pt3dclear()

  pt3dadd(305.24399999999997, 285.48, 40.18,  1.500000)

  pt3dadd(309.63599999999997, 288.408, 40.67,  1.500000)

}

filament_999[570] {

  pt3dclear()

  pt3dadd(309.63599999999997, 288.408, 40.67,  1.500000)

  pt3dadd(314.028, 292.068, 41.16,  1.500000)

}

filament_999[571] {

  pt3dclear()

  pt3dadd(314.028, 292.068, 41.16,  1.500000)

  pt3dadd(319.152, 295.728, 41.65,  1.500000)

}

filament_999[572] {

  pt3dclear()

  pt3dadd(319.152, 295.728, 41.65,  1.500000)

  pt3dadd(323.544, 299.388, 41.16,  1.500000)

}

filament_999[573] {

  pt3dclear()

  pt3dadd(323.544, 299.388, 41.16,  1.500000)

  pt3dadd(327.936, 302.316, 41.65,  1.500000)

}

filament_999[574] {

  pt3dclear()

  pt3dadd(327.936, 302.316, 41.65,  1.500000)

  pt3dadd(332.328, 305.24399999999997, 41.65,  1.500000)

}

filament_999[575] {

  pt3dclear()

  pt3dadd(332.328, 305.24399999999997, 41.65,  1.500000)

  pt3dadd(336.71999999999997, 308.17199999999997, 42.14,  1.500000)

}

filament_999[576] {

  pt3dclear()

  pt3dadd(336.71999999999997, 308.17199999999997, 42.14,  1.500000)

  pt3dadd(341.11199999999997, 311.09999999999997, 41.65,  1.500000)

}

filament_999[577] {

  pt3dclear()

  pt3dadd(341.11199999999997, 311.09999999999997, 41.65,  1.500000)

  pt3dadd(345.504, 314.76, 41.65,  1.500000)

}

filament_999[578] {

  pt3dclear()

  pt3dadd(341.11199999999997, 311.09999999999997, 41.65,  1.500000)

  pt3dadd(344.04, 308.17199999999997, 35.769999999999996,  1.500000)

}

filament_999[579] {

  pt3dclear()

  pt3dadd(345.504, 314.76, 41.65,  1.500000)

  pt3dadd(350.628, 317.688, 41.65,  1.500000)

}

filament_999[580] {

  pt3dclear()

  pt3dadd(350.628, 317.688, 41.65,  1.500000)

  pt3dadd(355.752, 320.616, 41.16,  1.500000)

}

filament_999[581] {

  pt3dclear()

  pt3dadd(355.752, 320.616, 41.16,  1.500000)

  pt3dadd(361.608, 323.544, 40.67,  1.500000)

}

filament_999[582] {

  pt3dclear()

  pt3dadd(361.608, 323.544, 40.67,  1.500000)

  pt3dadd(367.464, 326.472, 41.16,  1.500000)

}

filament_999[583] {

  pt3dclear()

  pt3dadd(367.464, 326.472, 41.16,  1.500000)

  pt3dadd(371.856, 330.132, 40.18,  1.500000)

}

filament_999[584] {

  pt3dclear()

  pt3dadd(371.856, 330.132, 40.18,  1.500000)

  pt3dadd(376.248, 333.792, 39.69,  1.500000)

}

filament_999[585] {

  pt3dclear()

  pt3dadd(376.248, 333.792, 39.69,  1.500000)

  pt3dadd(381.372, 337.452, 39.2,  1.500000)

}

filament_999[586] {

  pt3dclear()

  pt3dadd(381.372, 337.452, 39.2,  1.500000)

  pt3dadd(387.228, 338.916, 39.2,  1.500000)

}

filament_999[587] {

  pt3dclear()

  pt3dadd(387.228, 338.916, 39.2,  1.500000)

  pt3dadd(393.816, 341.11199999999997, 38.71,  1.500000)

}

filament_999[588] {

  pt3dclear()

  pt3dadd(393.816, 341.11199999999997, 38.71,  1.500000)

  pt3dadd(399.67199999999997, 344.04, 39.2,  1.500000)

}

filament_999[589] {

  pt3dclear()

  pt3dadd(399.67199999999997, 344.04, 39.2,  1.500000)

  pt3dadd(405.52799999999996, 346.968, 38.71,  1.500000)

}

filament_999[590] {

  pt3dclear()

  pt3dadd(405.52799999999996, 346.968, 38.71,  1.500000)

  pt3dadd(412.116, 349.896, 39.2,  1.500000)

}

filament_999[591] {

  pt3dclear()

  pt3dadd(412.116, 349.896, 39.2,  1.500000)

  pt3dadd(418.704, 352.092, 39.69,  1.500000)

}

filament_999[592] {

  pt3dclear()

  pt3dadd(418.704, 352.092, 39.69,  1.500000)

  pt3dadd(425.292, 354.288, 40.67,  1.500000)

}

filament_999[593] {

  pt3dclear()

  pt3dadd(425.292, 354.288, 40.67,  1.500000)

  pt3dadd(431.88, 356.484, 41.16,  1.500000)

}

filament_999[594] {

  pt3dclear()

  pt3dadd(431.88, 356.484, 41.16,  1.500000)

  pt3dadd(437.736, 358.68, 41.65,  1.500000)

}

filament_999[595] {

  pt3dclear()

  pt3dadd(437.736, 358.68, 41.65,  1.500000)

  pt3dadd(442.86, 358.68, 41.65,  1.500000)

}

filament_999[596] {

  pt3dclear()

  pt3dadd(442.86, 358.68, 41.65,  1.500000)

  pt3dadd(447.252, 359.412, 43.12,  1.500000)

}

filament_999[597] {

  pt3dclear()

  pt3dadd(447.252, 359.412, 43.12,  1.500000)

  pt3dadd(452.376, 360.144, 43.61,  1.500000)

}

filament_999[598] {

  pt3dclear()

  pt3dadd(452.376, 360.144, 43.61,  1.500000)

  pt3dadd(457.5, 359.412, 44.589999999999996,  1.500000)

}

filament_999[599] {

  pt3dclear()

  pt3dadd(457.5, 359.412, 44.589999999999996,  1.500000)

  pt3dadd(462.62399999999997, 358.68, 45.57,  1.500000)

}

filament_999[600] {

  pt3dclear()

  pt3dadd(462.62399999999997, 358.68, 45.57,  1.500000)

  pt3dadd(467.748, 357.216, 46.55,  1.500000)

}

filament_999[601] {

  pt3dclear()

  pt3dadd(467.748, 357.216, 46.55,  1.500000)

  pt3dadd(472.872, 355.752, 47.53,  1.500000)

}

filament_999[602] {

  pt3dclear()

  pt3dadd(472.872, 355.752, 47.53,  1.500000)

  pt3dadd(477.996, 354.288, 48.51,  1.500000)

}

filament_999[603] {

  pt3dclear()

  pt3dadd(477.996, 354.288, 48.51,  1.500000)

  pt3dadd(483.12, 353.556, 49.49,  1.500000)

}

filament_999[604] {

  pt3dclear()

  pt3dadd(483.12, 353.556, 49.49,  1.500000)

  pt3dadd(488.24399999999997, 352.092, 49.98,  1.500000)

}

filament_999[605] {

  pt3dclear()

  pt3dadd(488.24399999999997, 352.092, 49.98,  1.500000)

  pt3dadd(493.368, 350.628, 50.47,  1.500000)

}

filament_999[606] {

  pt3dclear()

  pt3dadd(493.368, 350.628, 50.47,  1.500000)

  pt3dadd(498.49199999999996, 348.432, 51.449999999999996,  1.500000)

}

filament_999[607] {

  pt3dclear()

  pt3dadd(498.49199999999996, 348.432, 51.449999999999996,  1.500000)

  pt3dadd(503.616, 346.236, 52.43,  1.500000)

}

filament_999[608] {

  pt3dclear()

  pt3dadd(503.616, 346.236, 52.43,  1.500000)

  pt3dadd(508.74, 345.504, 52.92,  1.500000)

}

filament_999[609] {

  pt3dclear()

  pt3dadd(508.74, 345.504, 52.92,  1.500000)

  pt3dadd(513.864, 343.308, 53.9,  1.500000)

}

filament_999[610] {

  pt3dclear()

  pt3dadd(513.864, 343.308, 53.9,  1.500000)

  pt3dadd(518.9879999999999, 341.844, 54.39,  1.500000)

}

filament_999[611] {

  pt3dclear()

  pt3dadd(518.9879999999999, 341.844, 54.39,  1.500000)

  pt3dadd(524.112, 340.38, 55.37,  1.500000)

}

filament_999[612] {

  pt3dclear()

  pt3dadd(524.112, 340.38, 55.37,  1.500000)

  pt3dadd(529.236, 338.916, 55.86,  1.500000)

}

filament_999[613] {

  pt3dclear()

  pt3dadd(529.236, 338.916, 55.86,  1.500000)

  pt3dadd(534.36, 337.452, 56.35,  1.500000)

}

filament_999[614] {

  pt3dclear()

  pt3dadd(534.36, 337.452, 56.35,  1.500000)

  pt3dadd(539.484, 335.988, 56.839999999999996,  1.500000)

}

filament_999[615] {

  pt3dclear()

  pt3dadd(539.484, 335.988, 56.839999999999996,  1.500000)

  pt3dadd(545.34, 334.524, 57.33,  1.500000)

}

filament_999[616] {

  pt3dclear()

  pt3dadd(545.34, 334.524, 57.33,  1.500000)

  pt3dadd(551.196, 333.06, 57.33,  1.500000)

}

filament_999[617] {

  pt3dclear()

  pt3dadd(551.196, 333.06, 57.33,  1.500000)

  pt3dadd(557.052, 331.596, 57.33,  1.500000)

}

filament_999[618] {

  pt3dclear()

  pt3dadd(557.052, 331.596, 57.33,  1.500000)

  pt3dadd(562.908, 330.132, 57.82,  1.500000)

}

filament_999[619] {

  pt3dclear()

  pt3dadd(562.908, 330.132, 57.82,  1.500000)

  pt3dadd(568.764, 328.668, 57.82,  1.500000)

}

filament_999[620] {

  pt3dclear()

  pt3dadd(568.764, 328.668, 57.82,  1.500000)

  pt3dadd(574.62, 327.204, 57.82,  1.500000)

}

filament_999[621] {

  pt3dclear()

  pt3dadd(574.62, 327.204, 57.82,  1.500000)

  pt3dadd(580.476, 325.74, 57.82,  1.500000)

}

filament_999[622] {

  pt3dclear()

  pt3dadd(580.476, 325.74, 57.82,  1.500000)

  pt3dadd(586.332, 324.276, 57.82,  1.500000)

}

filament_999[623] {

  pt3dclear()

  pt3dadd(586.332, 324.276, 57.82,  1.500000)

  pt3dadd(592.188, 322.812, 58.31,  1.500000)

}

filament_999[624] {

  pt3dclear()

  pt3dadd(592.188, 322.812, 58.31,  1.500000)

  pt3dadd(598.044, 321.348, 58.31,  1.500000)

}

filament_999[625] {

  pt3dclear()

  pt3dadd(598.044, 321.348, 58.31,  1.500000)

  pt3dadd(603.9, 319.884, 58.31,  1.500000)

}

filament_999[626] {

  pt3dclear()

  pt3dadd(603.9, 319.884, 58.31,  1.500000)

  pt3dadd(609.756, 318.42, 58.31,  1.500000)

}

filament_999[627] {

  pt3dclear()

  pt3dadd(609.756, 318.42, 58.31,  1.500000)

  pt3dadd(615.612, 316.956, 58.31,  1.500000)

}

filament_999[628] {

  pt3dclear()

  pt3dadd(615.612, 316.956, 58.31,  1.500000)

  pt3dadd(621.468, 315.492, 58.31,  1.500000)

}

filament_999[629] {

  pt3dclear()

  pt3dadd(621.468, 315.492, 58.31,  1.500000)

  pt3dadd(627.324, 314.028, 58.8,  1.500000)

}

filament_999[630] {

  pt3dclear()

  pt3dadd(627.324, 314.028, 58.8,  1.500000)

  pt3dadd(633.18, 312.564, 58.8,  1.500000)

}

filament_999[631] {

  pt3dclear()

  pt3dadd(633.18, 312.564, 58.8,  1.500000)

  pt3dadd(639.036, 311.09999999999997, 58.8,  1.500000)

}

filament_999[632] {

  pt3dclear()

  pt3dadd(639.036, 311.09999999999997, 58.8,  1.500000)

  pt3dadd(644.8919999999999, 309.63599999999997, 58.8,  1.500000)

}

filament_999[633] {

  pt3dclear()

  pt3dadd(644.8919999999999, 309.63599999999997, 58.8,  1.500000)

  pt3dadd(650.7479999999999, 308.17199999999997, 58.8,  1.500000)

}

filament_999[634] {

  pt3dclear()

  pt3dadd(650.7479999999999, 308.17199999999997, 58.8,  1.500000)

  pt3dadd(656.604, 306.70799999999997, 58.8,  1.500000)

}

filament_999[635] {

  pt3dclear()

  pt3dadd(656.604, 306.70799999999997, 58.8,  1.500000)

  pt3dadd(662.46, 305.24399999999997, 59.29,  1.500000)

}

filament_999[636] {

  pt3dclear()

  pt3dadd(662.46, 305.24399999999997, 59.29,  1.500000)

  pt3dadd(668.316, 303.78, 59.29,  1.500000)

}

filament_999[637] {

  pt3dclear()

  pt3dadd(668.316, 303.78, 59.29,  1.500000)

  pt3dadd(674.904, 302.316, 60.269999999999996,  1.500000)

}

filament_999[638] {

  pt3dclear()

  pt3dadd(674.904, 302.316, 60.269999999999996,  1.500000)

  pt3dadd(681.492, 300.852, 60.76,  1.500000)

}

filament_999[639] {

  pt3dclear()

  pt3dadd(681.492, 300.852, 60.76,  1.500000)

  pt3dadd(688.08, 299.388, 60.76,  1.500000)

}

filament_999[640] {

  pt3dclear()

  pt3dadd(688.08, 299.388, 60.76,  1.500000)

  pt3dadd(694.668, 297.924, 60.76,  1.500000)

}

filament_999[641] {

  pt3dclear()

  pt3dadd(694.668, 297.924, 60.76,  1.500000)

  pt3dadd(701.256, 296.46, 60.76,  1.500000)

}

filament_999[642] {

  pt3dclear()

  pt3dadd(701.256, 296.46, 60.76,  1.500000)

  pt3dadd(707.8439999999999, 294.996, 60.76,  1.500000)

}

filament_999[643] {

  pt3dclear()

  pt3dadd(707.8439999999999, 294.996, 60.76,  1.500000)

  pt3dadd(714.432, 293.532, 60.76,  1.500000)

}

filament_999[644] {

  pt3dclear()

  pt3dadd(714.432, 293.532, 60.76,  1.500000)

  pt3dadd(721.02, 292.068, 61.25,  1.500000)

}

filament_999[645] {

  pt3dclear()

  pt3dadd(721.02, 292.068, 61.25,  1.500000)

  pt3dadd(727.608, 290.604, 59.29,  1.500000)

}

filament_999[646] {

  pt3dclear()

  pt3dadd(727.608, 290.604, 59.29,  1.500000)

  pt3dadd(734.196, 289.14, 59.29,  1.500000)

}

filament_999[647] {

  pt3dclear()

  pt3dadd(734.196, 289.14, 59.29,  1.500000)

  pt3dadd(740.052, 286.944, 58.31,  1.500000)

}

filament_999[648] {

  pt3dclear()

  pt3dadd(740.052, 286.944, 58.31,  1.500000)

  pt3dadd(745.908, 284.748, 57.82,  1.500000)

}

filament_999[649] {

  pt3dclear()

  pt3dadd(745.908, 284.748, 57.82,  1.500000)

  pt3dadd(750.3, 284.016, 57.33,  1.500000)

}

filament_999[650] {

  pt3dclear()

  pt3dadd(346.236, 338.916, 19.6,  1.500000)

  pt3dadd(340.38, 335.988, 19.6,  1.500000)

}

filament_999[651] {

  pt3dclear()

  pt3dadd(340.38, 335.988, 19.6,  1.500000)

  pt3dadd(335.256, 333.06, 20.09,  1.500000)

}

filament_999[652] {

  pt3dclear()

  pt3dadd(335.256, 333.06, 20.09,  1.500000)

  pt3dadd(330.132, 330.132, 20.58,  1.500000)

}

filament_999[653] {

  pt3dclear()

  pt3dadd(330.132, 330.132, 20.58,  1.500000)

  pt3dadd(325.008, 327.204, 20.58,  1.500000)

}

filament_999[654] {

  pt3dclear()

  pt3dadd(325.008, 327.204, 20.58,  1.500000)

  pt3dadd(319.884, 324.276, 20.58,  1.500000)

}

filament_999[655] {

  pt3dclear()

  pt3dadd(319.884, 324.276, 20.58,  1.500000)

  pt3dadd(314.028, 321.348, 20.58,  1.500000)

}

filament_999[656] {

  pt3dclear()

  pt3dadd(314.028, 321.348, 20.58,  1.500000)

  pt3dadd(308.17199999999997, 318.42, 21.56,  1.500000)

}

filament_999[657] {

  pt3dclear()

  pt3dadd(314.028, 321.348, 20.58,  1.500000)

  pt3dadd(309.63599999999997, 322.08, 20.58,  1.500000)

}

filament_999[658] {

  pt3dclear()

  pt3dadd(308.17199999999997, 318.42, 21.56,  1.500000)

  pt3dadd(302.316, 315.492, 21.56,  1.500000)

}

filament_999[659] {

  pt3dclear()

  pt3dadd(302.316, 315.492, 21.56,  1.500000)

  pt3dadd(298.656, 311.09999999999997, 22.05,  1.500000)

}

filament_999[660] {

  pt3dclear()

  pt3dadd(298.656, 311.09999999999997, 22.05,  1.500000)

  pt3dadd(295.728, 306.70799999999997, 22.54,  1.500000)

}

filament_999[661] {

  pt3dclear()

  pt3dadd(298.656, 311.09999999999997, 22.05,  1.500000)

  pt3dadd(292.068, 312.564, 20.58,  1.500000)

}

filament_999[662] {

  pt3dclear()

  pt3dadd(295.728, 306.70799999999997, 22.54,  1.500000)

  pt3dadd(292.8, 301.584, 23.03,  1.500000)

}

filament_999[663] {

  pt3dclear()

  pt3dadd(292.8, 301.584, 23.03,  1.500000)

  pt3dadd(289.14, 296.46, 23.52,  1.500000)

}

filament_999[664] {

  pt3dclear()

  pt3dadd(289.14, 296.46, 23.52,  1.500000)

  pt3dadd(286.212, 290.604, 23.03,  1.500000)

}

filament_999[665] {

  pt3dclear()

  pt3dadd(286.212, 290.604, 23.03,  1.500000)

  pt3dadd(283.284, 284.748, 23.52,  1.500000)

}

filament_999[666] {

  pt3dclear()

  pt3dadd(283.284, 284.748, 23.52,  1.500000)

  pt3dadd(280.356, 278.15999999999997, 24.99,  1.500000)

}

filament_999[667] {

  pt3dclear()

  pt3dadd(280.356, 278.15999999999997, 24.99,  1.500000)

  pt3dadd(278.15999999999997, 271.572, 24.99,  1.500000)

}

filament_999[668] {

  pt3dclear()

  pt3dadd(278.15999999999997, 271.572, 24.99,  1.500000)

  pt3dadd(275.964, 264.984, 24.99,  1.500000)

}

filament_999[669] {

  pt3dclear()

  pt3dadd(278.15999999999997, 271.572, 24.99,  1.500000)

  pt3dadd(273.036, 272.304, 25.48,  1.500000)

}

filament_999[670] {

  pt3dclear()

  pt3dadd(275.964, 264.984, 24.99,  1.500000)

  pt3dadd(273.768, 258.396, 24.99,  1.500000)

}

filament_999[671] {

  pt3dclear()

  pt3dadd(273.768, 258.396, 24.99,  1.500000)

  pt3dadd(271.572, 251.808, 25.97,  1.500000)

}

filament_999[672] {

  pt3dclear()

  pt3dadd(271.572, 251.808, 25.97,  1.500000)

  pt3dadd(270.108, 245.22, 24.99,  1.500000)

}

filament_999[673] {

  pt3dclear()

  pt3dadd(271.572, 251.808, 25.97,  1.500000)

  pt3dadd(265.716, 247.416, 24.99,  1.500000)

}

filament_999[674] {

  pt3dclear()

  pt3dadd(270.108, 245.22, 24.99,  1.500000)

  pt3dadd(269.376, 238.632, 24.5,  1.500000)

}

filament_999[675] {

  pt3dclear()

  pt3dadd(269.376, 238.632, 24.5,  1.500000)

  pt3dadd(268.644, 232.04399999999998, 24.5,  1.500000)

}

filament_999[676] {

  pt3dclear()

  pt3dadd(268.644, 232.04399999999998, 24.5,  1.500000)

  pt3dadd(270.108, 223.26, 24.009999999999998,  1.500000)

}

filament_999[677] {

  pt3dclear()

  pt3dadd(270.108, 223.26, 24.009999999999998,  1.500000)

  pt3dadd(271.572, 217.404, 24.009999999999998,  1.500000)

}

filament_999[678] {

  pt3dclear()

  pt3dadd(270.108, 223.26, 24.009999999999998,  1.500000)

  pt3dadd(267.18, 220.332, 27.93,  1.500000)

}

filament_999[679] {

  pt3dclear()

  pt3dadd(271.572, 217.404, 24.009999999999998,  1.500000)

  pt3dadd(272.304, 210.816, 23.52,  1.500000)

}

filament_999[680] {

  pt3dclear()

  pt3dadd(272.304, 210.816, 23.52,  1.500000)

  pt3dadd(273.036, 204.228, 23.03,  1.500000)

}

filament_999[681] {

  pt3dclear()

  pt3dadd(272.304, 210.816, 23.52,  1.500000)

  pt3dadd(268.644, 212.28, 21.07,  1.500000)

}

filament_999[682] {

  pt3dclear()

  pt3dadd(273.036, 204.228, 23.03,  1.500000)

  pt3dadd(273.768, 197.64, 23.03,  1.500000)

}

filament_999[683] {

  pt3dclear()

  pt3dadd(273.768, 197.64, 23.03,  1.500000)

  pt3dadd(274.5, 191.052, 23.03,  1.500000)

}

filament_999[684] {

  pt3dclear()

  pt3dadd(274.5, 191.052, 23.03,  1.500000)

  pt3dadd(275.23199999999997, 184.464, 23.03,  1.500000)

}

filament_999[685] {

  pt3dclear()

  pt3dadd(275.23199999999997, 184.464, 23.03,  1.500000)

  pt3dadd(275.964, 177.876, 23.03,  1.500000)

}

filament_999[686] {

  pt3dclear()

  pt3dadd(275.964, 177.876, 23.03,  1.500000)

  pt3dadd(277.428, 171.28799999999998, 22.54,  1.500000)

}

filament_999[687] {

  pt3dclear()

  pt3dadd(277.428, 171.28799999999998, 22.54,  1.500000)

  pt3dadd(279.62399999999997, 165.432, 22.05,  1.500000)

}

filament_999[688] {

  pt3dclear()

  pt3dadd(279.62399999999997, 165.432, 22.05,  1.500000)

  pt3dadd(283.284, 159.576, 21.56,  1.500000)

}

filament_999[689] {

  pt3dclear()

  pt3dadd(283.284, 159.576, 21.56,  1.500000)

  pt3dadd(286.944, 155.916, 20.09,  1.500000)

}

filament_999[690] {

  pt3dclear()

  pt3dadd(283.284, 159.576, 21.56,  1.500000)

  pt3dadd(288.408, 159.576, 19.6,  1.500000)

}

filament_999[691] {

  pt3dclear()

  pt3dadd(286.944, 155.916, 20.09,  1.500000)

  pt3dadd(290.604, 151.524, 19.6,  1.500000)

}

filament_999[692] {

  pt3dclear()

  pt3dadd(286.944, 155.916, 20.09,  1.500000)

  pt3dadd(280.356, 149.328, 22.05,  1.500000)

}

filament_999[693] {

  pt3dclear()

  pt3dadd(290.604, 151.524, 19.6,  1.500000)

  pt3dadd(293.532, 146.4, 19.11,  1.500000)

}

filament_999[694] {

  pt3dclear()

  pt3dadd(293.532, 146.4, 19.11,  1.500000)

  pt3dadd(297.192, 141.276, 19.11,  1.500000)

}

filament_999[695] {

  pt3dclear()

  pt3dadd(297.192, 141.276, 19.11,  1.500000)

  pt3dadd(300.852, 136.152, 18.13,  1.500000)

}

filament_999[696] {

  pt3dclear()

  pt3dadd(297.192, 141.276, 19.11,  1.500000)

  pt3dadd(294.996, 136.152, 19.6,  1.500000)

}

filament_999[697] {

  pt3dclear()

  pt3dadd(300.852, 136.152, 18.13,  1.500000)

  pt3dadd(304.512, 131.76, 17.64,  1.500000)

}

filament_999[698] {

  pt3dclear()

  pt3dadd(304.512, 131.76, 17.64,  1.500000)

  pt3dadd(308.904, 127.368, 17.64,  1.500000)

}

filament_999[699] {

  pt3dclear()

  pt3dadd(304.512, 131.76, 17.64,  1.500000)

  pt3dadd(303.048, 125.172, 20.09,  1.500000)

}

filament_999[700] {

  pt3dclear()

  pt3dadd(308.904, 127.368, 17.64,  1.500000)

  pt3dadd(312.564, 125.172, 16.169999999999998,  1.500000)

}

filament_999[701] {

  pt3dclear()

  pt3dadd(312.564, 125.172, 16.169999999999998,  1.500000)

  pt3dadd(316.224, 122.976, 14.209999999999999,  1.500000)

}

filament_999[702] {

  pt3dclear()

  pt3dadd(316.224, 122.976, 14.209999999999999,  1.500000)

  pt3dadd(319.152, 117.12, 15.19,  1.500000)

}

filament_999[703] {

  pt3dclear()

  pt3dadd(319.152, 117.12, 15.19,  1.500000)

  pt3dadd(323.544, 111.996, 16.169999999999998,  1.500000)

}

filament_999[704] {

  pt3dclear()

  pt3dadd(319.152, 117.12, 15.19,  1.500000)

  pt3dadd(318.42, 113.46, 15.68,  1.500000)

}

filament_999[705] {

  pt3dclear()

  pt3dadd(323.544, 111.996, 16.169999999999998,  1.500000)

  pt3dadd(326.472, 109.068, 16.66,  1.500000)

}

filament_999[706] {

  pt3dclear()

  pt3dadd(326.472, 109.068, 16.66,  1.500000)

  pt3dadd(331.596, 108.336, 17.15,  1.500000)

}

filament_999[707] {

  pt3dclear()

  pt3dadd(331.596, 108.336, 17.15,  1.500000)

  pt3dadd(336.71999999999997, 108.336, 15.68,  1.500000)

}

filament_999[708] {

  pt3dclear()

  pt3dadd(336.71999999999997, 108.336, 15.68,  1.500000)

  pt3dadd(341.11199999999997, 110.532, 15.19,  1.500000)

}

filament_999[709] {

  pt3dclear()

  pt3dadd(336.71999999999997, 108.336, 15.68,  1.500000)

  pt3dadd(334.524, 105.408, 17.15,  1.500000)

}

filament_999[710] {

  pt3dclear()

  pt3dadd(341.11199999999997, 110.532, 15.19,  1.500000)

  pt3dadd(344.04, 106.872, 17.64,  1.500000)

}

filament_999[711] {

  pt3dclear()

  pt3dadd(341.11199999999997, 110.532, 15.19,  1.500000)

  pt3dadd(344.772, 114.92399999999999, 14.7,  1.500000)

}

filament_999[712] {

  pt3dclear()

  pt3dadd(344.772, 114.92399999999999, 14.7,  1.500000)

  pt3dadd(348.432, 119.316, 14.209999999999999,  1.500000)

}

filament_999[713] {

  pt3dclear()

  pt3dadd(348.432, 119.316, 14.209999999999999,  1.500000)

  pt3dadd(351.36, 123.708, 14.209999999999999,  1.500000)

}

filament_999[714] {

  pt3dclear()

  pt3dadd(351.36, 123.708, 14.209999999999999,  1.500000)

  pt3dadd(355.752, 128.832, 14.209999999999999,  1.500000)

}

filament_999[715] {

  pt3dclear()

  pt3dadd(351.36, 123.708, 14.209999999999999,  1.500000)

  pt3dadd(352.092, 120.048, 14.209999999999999,  1.500000)

}

filament_999[716] {

  pt3dclear()

  pt3dadd(355.752, 128.832, 14.209999999999999,  1.500000)

  pt3dadd(360.876, 133.224, 13.719999999999999,  1.500000)

}

filament_999[717] {

  pt3dclear()

  pt3dadd(360.876, 133.224, 13.719999999999999,  1.500000)

  pt3dadd(366.73199999999997, 133.956, 14.209999999999999,  1.500000)

}

filament_999[718] {

  pt3dclear()

  pt3dadd(360.876, 133.224, 13.719999999999999,  1.500000)

  pt3dadd(360.144, 137.61599999999999, 12.74,  1.500000)

}

filament_999[719] {

  pt3dclear()

  pt3dadd(366.73199999999997, 133.956, 14.209999999999999,  1.500000)

  pt3dadd(372.58799999999997, 136.152, 13.719999999999999,  1.500000)

}

filament_999[720] {

  pt3dclear()

  pt3dadd(372.58799999999997, 136.152, 13.719999999999999,  1.500000)

  pt3dadd(376.98, 140.54399999999998, 13.23,  1.500000)

}

filament_999[721] {

  pt3dclear()

  pt3dadd(376.98, 140.54399999999998, 13.23,  1.500000)

  pt3dadd(379.176, 147.864, 14.209999999999999,  1.500000)

}

filament_999[722] {

  pt3dclear()

  pt3dadd(379.176, 147.864, 14.209999999999999,  1.500000)

  pt3dadd(380.64, 155.184, 14.7,  1.500000)

}

filament_999[723] {

  pt3dclear()

  pt3dadd(380.64, 155.184, 14.7,  1.500000)

  pt3dadd(382.104, 159.576, 13.23,  1.500000)

}

filament_999[724] {

  pt3dclear()

  pt3dadd(352.092, 120.048, 14.209999999999999,  1.500000)

  pt3dadd(356.484, 118.584, 14.209999999999999,  1.500000)

}

filament_999[725] {

  pt3dclear()

  pt3dadd(356.484, 118.584, 14.209999999999999,  1.500000)

  pt3dadd(360.876, 117.12, 14.7,  1.500000)

}

filament_999[726] {

  pt3dclear()

  pt3dadd(360.876, 117.12, 14.7,  1.500000)

  pt3dadd(365.268, 116.38799999999999, 15.19,  1.500000)

}

filament_999[727] {

  pt3dclear()

  pt3dadd(365.268, 116.38799999999999, 15.19,  1.500000)

  pt3dadd(369.65999999999997, 115.65599999999999, 15.68,  1.500000)

}

filament_999[728] {

  pt3dclear()

  pt3dadd(369.65999999999997, 115.65599999999999, 15.68,  1.500000)

  pt3dadd(371.856, 111.996, 15.68,  1.500000)

}

filament_999[729] {

  pt3dclear()

  pt3dadd(371.856, 111.996, 15.68,  1.500000)

  pt3dadd(373.32, 107.604, 15.68,  1.500000)

}

filament_999[730] {

  pt3dclear()

  pt3dadd(373.32, 107.604, 15.68,  1.500000)

  pt3dadd(376.98, 107.604, 15.68,  1.500000)

}

filament_999[731] {

  pt3dclear()

  pt3dadd(318.42, 113.46, 15.68,  1.500000)

  pt3dadd(316.956, 109.068, 15.68,  1.500000)

}

filament_999[732] {

  pt3dclear()

  pt3dadd(316.956, 109.068, 15.68,  1.500000)

  pt3dadd(316.224, 104.676, 15.68,  1.500000)

}

filament_999[733] {

  pt3dclear()

  pt3dadd(316.224, 104.676, 15.68,  1.500000)

  pt3dadd(316.224, 99.55199999999999, 15.68,  1.500000)

}

filament_999[734] {

  pt3dclear()

  pt3dadd(316.224, 99.55199999999999, 15.68,  1.500000)

  pt3dadd(316.956, 95.892, 15.68,  1.500000)

}

filament_999[735] {

  pt3dclear()

  pt3dadd(316.956, 95.892, 15.68,  1.500000)

  pt3dadd(319.884, 95.16, 19.6,  1.500000)

}

filament_999[736] {

  pt3dclear()

  pt3dadd(316.956, 95.892, 15.68,  1.500000)

  pt3dadd(316.956, 93.696, 20.09,  1.500000)

}

filament_999[737] {

  pt3dclear()

  pt3dadd(294.996, 136.152, 19.6,  1.500000)

  pt3dadd(292.068, 132.492, 19.6,  1.500000)

}

filament_999[738] {

  pt3dclear()

  pt3dadd(292.068, 132.492, 19.6,  1.500000)

  pt3dadd(289.14, 128.832, 19.6,  1.500000)

}

filament_999[739] {

  pt3dclear()

  pt3dadd(289.14, 128.832, 19.6,  1.500000)

  pt3dadd(286.212, 124.44, 19.6,  1.500000)

}

filament_999[740] {

  pt3dclear()

  pt3dadd(286.212, 124.44, 19.6,  1.500000)

  pt3dadd(284.016, 120.048, 19.6,  1.500000)

}

filament_999[741] {

  pt3dclear()

  pt3dadd(286.212, 124.44, 19.6,  1.500000)

  pt3dadd(282.552, 122.976, 22.05,  1.500000)

}

filament_999[742] {

  pt3dclear()

  pt3dadd(284.016, 120.048, 19.6,  1.500000)

  pt3dadd(284.016, 115.65599999999999, 20.58,  1.500000)

}

filament_999[743] {

  pt3dclear()

  pt3dadd(284.016, 115.65599999999999, 20.58,  1.500000)

  pt3dadd(283.284, 111.264, 21.56,  1.500000)

}

filament_999[744] {

  pt3dclear()

  pt3dadd(283.284, 111.264, 21.56,  1.500000)

  pt3dadd(286.212, 108.336, 23.52,  1.500000)

}

filament_999[745] {

  pt3dclear()

  pt3dadd(283.284, 111.264, 21.56,  1.500000)

  pt3dadd(283.284, 116.38799999999999, 30.38,  1.500000)

}

filament_999[746] {

  pt3dclear()

  pt3dadd(283.284, 111.264, 21.56,  1.500000)

  pt3dadd(282.552, 106.14, 22.05,  1.500000)

}

filament_999[747] {

  pt3dclear()

  pt3dadd(282.552, 106.14, 22.05,  1.500000)

  pt3dadd(282.552, 101.01599999999999, 24.5,  1.500000)

}

filament_999[748] {

  pt3dclear()

  pt3dadd(282.552, 106.14, 22.05,  1.500000)

  pt3dadd(278.892, 103.944, 24.009999999999998,  1.500000)

}

filament_999[749] {

  pt3dclear()

  pt3dadd(282.552, 101.01599999999999, 24.5,  1.500000)

  pt3dadd(283.284, 95.892, 24.99,  1.500000)

}

filament_999[750] {

  pt3dclear()

  pt3dadd(283.284, 95.892, 24.99,  1.500000)

  pt3dadd(284.016, 90.768, 25.48,  1.500000)

}

filament_999[751] {

  pt3dclear()

  pt3dadd(284.016, 90.768, 25.48,  1.500000)

  pt3dadd(286.944, 88.572, 26.46,  1.500000)

}

filament_999[752] {

  pt3dclear()

  pt3dadd(284.016, 90.768, 25.48,  1.500000)

  pt3dadd(286.944, 92.964, 24.5,  1.500000)

}

filament_999[753] {

  pt3dclear()

  pt3dadd(286.944, 88.572, 26.46,  1.500000)

  pt3dadd(291.336, 87.108, 26.46,  1.500000)

}

filament_999[754] {

  pt3dclear()

  pt3dadd(291.336, 87.108, 26.46,  1.500000)

  pt3dadd(290.604, 81.984, 28.419999999999998,  1.500000)

}

filament_999[755] {

  pt3dclear()

  pt3dadd(291.336, 87.108, 26.46,  1.500000)

  pt3dadd(294.264, 84.91199999999999, 30.38,  1.500000)

}

filament_999[756] {

  pt3dclear()

  pt3dadd(278.892, 103.944, 24.009999999999998,  1.500000)

  pt3dadd(275.23199999999997, 103.212, 24.99,  1.500000)

}

filament_999[757] {

  pt3dclear()

  pt3dadd(275.23199999999997, 103.212, 24.99,  1.500000)

  pt3dadd(271.572, 103.944, 25.48,  1.500000)

}

filament_999[758] {

  pt3dclear()

  pt3dadd(271.572, 103.944, 25.48,  1.500000)

  pt3dadd(267.912, 104.676, 25.97,  1.500000)

}

filament_999[759] {

  pt3dclear()

  pt3dadd(267.912, 104.676, 25.97,  1.500000)

  pt3dadd(264.252, 106.14, 26.95,  1.500000)

}

filament_999[760] {

  pt3dclear()

  pt3dadd(264.252, 106.14, 26.95,  1.500000)

  pt3dadd(262.788, 109.068, 27.93,  1.500000)

}

filament_999[761] {

  pt3dclear()

  pt3dadd(264.252, 106.14, 26.95,  1.500000)

  pt3dadd(260.592, 106.872, 27.93,  1.500000)

}

filament_999[762] {

  pt3dclear()

  pt3dadd(260.592, 106.872, 27.93,  1.500000)

  pt3dadd(256.932, 107.604, 29.89,  1.500000)

}

filament_999[763] {

  pt3dclear()

  pt3dadd(256.932, 107.604, 29.89,  1.500000)

  pt3dadd(255.468, 104.676, 31.849999999999998,  1.500000)

}

filament_999[764] {

  pt3dclear()

  pt3dadd(256.932, 107.604, 29.89,  1.500000)

  pt3dadd(254.736, 109.8, 29.89,  1.500000)

}

filament_999[765] {

  pt3dclear()

  pt3dadd(255.468, 104.676, 31.849999999999998,  1.500000)

  pt3dadd(258.396, 104.676, 34.79,  1.500000)

}

filament_999[766] {

  pt3dclear()

  pt3dadd(258.396, 104.676, 34.79,  1.500000)

  pt3dadd(261.324, 106.14, 37.73,  1.500000)

}

filament_999[767] {

  pt3dclear()

  pt3dadd(261.324, 106.14, 37.73,  1.500000)

  pt3dadd(264.252, 107.604, 40.18,  1.500000)

}

filament_999[768] {

  pt3dclear()

  pt3dadd(264.252, 107.604, 40.18,  1.500000)

  pt3dadd(267.18, 110.532, 42.63,  1.500000)

}

filament_999[769] {

  pt3dclear()

  pt3dadd(267.18, 110.532, 42.63,  1.500000)

  pt3dadd(270.108, 113.46, 43.61,  1.500000)

}

filament_999[770] {

  pt3dclear()

  pt3dadd(270.108, 113.46, 43.61,  1.500000)

  pt3dadd(273.768, 117.852, 44.1,  1.500000)

}

filament_999[771] {

  pt3dclear()

  pt3dadd(273.768, 117.852, 44.1,  1.500000)

  pt3dadd(274.5, 113.46, 44.1,  1.500000)

}

filament_999[772] {

  pt3dclear()

  pt3dadd(273.768, 117.852, 44.1,  1.500000)

  pt3dadd(277.428, 120.048, 44.589999999999996,  1.500000)

}

filament_999[773] {

  pt3dclear()

  pt3dadd(277.428, 120.048, 44.589999999999996,  1.500000)

  pt3dadd(279.62399999999997, 123.708, 45.08,  1.500000)

}

filament_999[774] {

  pt3dclear()

  pt3dadd(277.428, 120.048, 44.589999999999996,  1.500000)

  pt3dadd(280.356, 120.78, 46.55,  1.500000)

}

filament_999[775] {

  pt3dclear()

  pt3dadd(279.62399999999997, 123.708, 45.08,  1.500000)

  pt3dadd(278.892, 128.832, 45.08,  1.500000)

}

filament_999[776] {

  pt3dclear()

  pt3dadd(278.892, 128.832, 45.08,  1.500000)

  pt3dadd(277.428, 134.688, 45.08,  1.500000)

}

filament_999[777] {

  pt3dclear()

  pt3dadd(277.428, 134.688, 45.08,  1.500000)

  pt3dadd(277.428, 139.81199999999998, 45.57,  1.500000)

}

filament_999[778] {

  pt3dclear()

  pt3dadd(277.428, 139.81199999999998, 45.57,  1.500000)

  pt3dadd(276.69599999999997, 144.936, 45.08,  1.500000)

}

filament_999[779] {

  pt3dclear()

  pt3dadd(276.69599999999997, 144.936, 45.08,  1.500000)

  pt3dadd(275.23199999999997, 149.328, 43.61,  1.500000)

}

filament_999[780] {

  pt3dclear()

  pt3dadd(275.23199999999997, 149.328, 43.61,  1.500000)

  pt3dadd(273.768, 154.452, 43.61,  1.500000)

}

filament_999[781] {

  pt3dclear()

  pt3dadd(273.768, 154.452, 43.61,  1.500000)

  pt3dadd(271.572, 160.308, 43.61,  1.500000)

}

filament_999[782] {

  pt3dclear()

  pt3dadd(271.572, 160.308, 43.61,  1.500000)

  pt3dadd(269.376, 165.432, 43.12,  1.500000)

}

filament_999[783] {

  pt3dclear()

  pt3dadd(269.376, 165.432, 43.12,  1.500000)

  pt3dadd(267.18, 170.55599999999998, 43.12,  1.500000)

}

filament_999[784] {

  pt3dclear()

  pt3dadd(280.356, 120.78, 46.55,  1.500000)

  pt3dadd(284.016, 121.512, 46.55,  1.500000)

}

filament_999[785] {

  pt3dclear()

  pt3dadd(284.016, 121.512, 46.55,  1.500000)

  pt3dadd(287.676, 121.512, 46.55,  1.500000)

}

filament_999[786] {

  pt3dclear()

  pt3dadd(287.676, 121.512, 46.55,  1.500000)

  pt3dadd(292.068, 120.78, 46.55,  1.500000)

}

filament_999[787] {

  pt3dclear()

  pt3dadd(292.068, 120.78, 46.55,  1.500000)

  pt3dadd(296.46, 118.584, 47.04,  1.500000)

}

filament_999[788] {

  pt3dclear()

  pt3dadd(296.46, 118.584, 47.04,  1.500000)

  pt3dadd(300.852, 116.38799999999999, 47.53,  1.500000)

}

filament_999[789] {

  pt3dclear()

  pt3dadd(300.852, 116.38799999999999, 47.53,  1.500000)

  pt3dadd(303.048, 113.46, 48.019999999999996,  1.500000)

}

filament_999[790] {

  pt3dclear()

  pt3dadd(303.048, 113.46, 48.019999999999996,  1.500000)

  pt3dadd(305.976, 111.996, 48.019999999999996,  1.500000)

}

filament_999[791] {

  pt3dclear()

  pt3dadd(303.048, 113.46, 48.019999999999996,  1.500000)

  pt3dadd(302.316, 109.8, 47.53,  1.500000)

}

filament_999[792] {

  pt3dclear()

  pt3dadd(305.976, 111.996, 48.019999999999996,  1.500000)

  pt3dadd(308.904, 109.8, 48.019999999999996,  1.500000)

}

filament_999[793] {

  pt3dclear()

  pt3dadd(308.904, 109.8, 48.019999999999996,  1.500000)

  pt3dadd(311.09999999999997, 106.872, 48.019999999999996,  1.500000)

}

filament_999[794] {

  pt3dclear()

  pt3dadd(302.316, 109.8, 47.53,  1.500000)

  pt3dadd(300.852, 106.14, 47.53,  1.500000)

}

filament_999[795] {

  pt3dclear()

  pt3dadd(300.852, 106.14, 47.53,  1.500000)

  pt3dadd(300.852, 101.01599999999999, 47.53,  1.500000)

}

filament_999[796] {

  pt3dclear()

  pt3dadd(300.852, 101.01599999999999, 47.53,  1.500000)

  pt3dadd(298.656, 96.624, 47.53,  1.500000)

}

filament_999[797] {

  pt3dclear()

  pt3dadd(298.656, 96.624, 47.53,  1.500000)

  pt3dadd(294.996, 92.964, 47.53,  1.500000)

}

filament_999[798] {

  pt3dclear()

  pt3dadd(294.996, 92.964, 47.53,  1.500000)

  pt3dadd(291.336, 89.304, 47.53,  1.500000)

}

filament_999[799] {

  pt3dclear()

  pt3dadd(291.336, 89.304, 47.53,  1.500000)

  pt3dadd(287.676, 85.64399999999999, 47.53,  1.500000)

}

filament_999[800] {

  pt3dclear()

  pt3dadd(287.676, 85.64399999999999, 47.53,  1.500000)

  pt3dadd(286.944, 82.716, 46.55,  1.500000)

}

filament_999[801] {

  pt3dclear()

  pt3dadd(287.676, 85.64399999999999, 47.53,  1.500000)

  pt3dadd(284.016, 83.448, 46.55,  1.500000)

}

filament_999[802] {

  pt3dclear()

  pt3dadd(286.944, 82.716, 46.55,  1.500000)

  pt3dadd(286.944, 79.056, 46.55,  1.500000)

}

filament_999[803] {

  pt3dclear()

  pt3dadd(286.944, 79.056, 46.55,  1.500000)

  pt3dadd(287.676, 75.396, 46.55,  1.500000)

}

filament_999[804] {

  pt3dclear()

  pt3dadd(287.676, 75.396, 46.55,  1.500000)

  pt3dadd(289.14, 72.468, 46.55,  1.500000)

}

filament_999[805] {

  pt3dclear()

  pt3dadd(289.14, 72.468, 46.55,  1.500000)

  pt3dadd(292.8, 71.004, 46.55,  1.500000)

}

filament_999[806] {

  pt3dclear()

  pt3dadd(292.8, 71.004, 46.55,  1.500000)

  pt3dadd(297.192, 71.004, 46.55,  1.500000)

}

filament_999[807] {

  pt3dclear()

  pt3dadd(297.192, 71.004, 46.55,  1.500000)

  pt3dadd(300.852, 68.80799999999999, 47.04,  1.500000)

}

filament_999[808] {

  pt3dclear()

  pt3dadd(300.852, 68.80799999999999, 47.04,  1.500000)

  pt3dadd(302.316, 65.88, 47.04,  1.500000)

}

filament_999[809] {

  pt3dclear()

  pt3dadd(284.016, 83.448, 46.55,  1.500000)

  pt3dadd(280.356, 83.448, 46.55,  1.500000)

}

filament_999[810] {

  pt3dclear()

  pt3dadd(280.356, 83.448, 46.55,  1.500000)

  pt3dadd(276.69599999999997, 85.64399999999999, 46.55,  1.500000)

}

filament_999[811] {

  pt3dclear()

  pt3dadd(276.69599999999997, 85.64399999999999, 46.55,  1.500000)

  pt3dadd(273.036, 89.304, 46.55,  1.500000)

}

filament_999[812] {

  pt3dclear()

  pt3dadd(273.036, 89.304, 46.55,  1.500000)

  pt3dadd(269.376, 92.964, 46.55,  1.500000)

}

filament_999[813] {

  pt3dclear()

  pt3dadd(269.376, 92.964, 46.55,  1.500000)

  pt3dadd(265.716, 97.356, 46.55,  1.500000)

}

filament_999[814] {

  pt3dclear()

  pt3dadd(265.716, 97.356, 46.55,  1.500000)

  pt3dadd(263.52, 101.748, 46.06,  1.500000)

}

filament_999[815] {

  pt3dclear()

  pt3dadd(282.552, 122.976, 22.05,  1.500000)

  pt3dadd(278.15999999999997, 123.708, 22.05,  1.500000)

}

filament_999[816] {

  pt3dclear()

  pt3dadd(278.15999999999997, 123.708, 22.05,  1.500000)

  pt3dadd(274.5, 124.44, 22.05,  1.500000)

}

filament_999[817] {

  pt3dclear()

  pt3dadd(274.5, 124.44, 22.05,  1.500000)

  pt3dadd(270.84, 125.904, 22.05,  1.500000)

}

filament_999[818] {

  pt3dclear()

  pt3dadd(274.5, 124.44, 22.05,  1.500000)

  pt3dadd(270.108, 123.708, 26.46,  1.500000)

}

filament_999[819] {

  pt3dclear()

  pt3dadd(270.84, 125.904, 22.05,  1.500000)

  pt3dadd(267.912, 128.1, 22.05,  1.500000)

}

filament_999[820] {

  pt3dclear()

  pt3dadd(267.912, 128.1, 22.05,  1.500000)

  pt3dadd(265.716, 131.028, 22.05,  1.500000)

}

filament_999[821] {

  pt3dclear()

  pt3dadd(265.716, 131.028, 22.05,  1.500000)

  pt3dadd(263.52, 133.956, 22.05,  1.500000)

}

filament_999[822] {

  pt3dclear()

  pt3dadd(263.52, 133.956, 22.05,  1.500000)

  pt3dadd(262.788, 137.61599999999999, 21.56,  1.500000)

}

filament_999[823] {

  pt3dclear()

  pt3dadd(262.788, 137.61599999999999, 21.56,  1.500000)

  pt3dadd(261.324, 141.276, 21.56,  1.500000)

}

filament_999[824] {

  pt3dclear()

  pt3dadd(261.324, 141.276, 21.56,  1.500000)

  pt3dadd(262.056, 145.668, 21.56,  1.500000)

}

filament_999[825] {

  pt3dclear()

  pt3dadd(261.324, 141.276, 21.56,  1.500000)

  pt3dadd(257.664, 141.276, 20.58,  1.500000)

}

filament_999[826] {

  pt3dclear()

  pt3dadd(262.056, 145.668, 21.56,  1.500000)

  pt3dadd(264.252, 148.596, 21.07,  1.500000)

}

filament_999[827] {

  pt3dclear()

  pt3dadd(264.252, 148.596, 21.07,  1.500000)

  pt3dadd(263.52, 152.988, 21.07,  1.500000)

}

filament_999[828] {

  pt3dclear()

  pt3dadd(263.52, 152.988, 21.07,  1.500000)

  pt3dadd(264.252, 157.38, 21.07,  1.500000)

}

filament_999[829] {

  pt3dclear()

  pt3dadd(257.664, 141.276, 20.58,  1.500000)

  pt3dadd(253.272, 140.54399999999998, 20.58,  1.500000)

}

filament_999[830] {

  pt3dclear()

  pt3dadd(253.272, 140.54399999999998, 20.58,  1.500000)

  pt3dadd(249.612, 142.74, 20.58,  1.500000)

}

filament_999[831] {

  pt3dclear()

  pt3dadd(249.612, 142.74, 20.58,  1.500000)

  pt3dadd(247.416, 144.204, 20.58,  1.500000)

}

filament_999[832] {

  pt3dclear()

  pt3dadd(247.416, 144.204, 20.58,  1.500000)

  pt3dadd(247.416, 147.864, 20.58,  1.500000)

}

filament_999[833] {

  pt3dclear()

  pt3dadd(247.416, 147.864, 20.58,  1.500000)

  pt3dadd(248.88, 152.256, 20.09,  1.500000)

}

filament_999[834] {

  pt3dclear()

  pt3dadd(248.88, 152.256, 20.09,  1.500000)

  pt3dadd(250.344, 156.648, 19.6,  1.500000)

}

filament_999[835] {

  pt3dclear()

  pt3dadd(250.344, 156.648, 19.6,  1.500000)

  pt3dadd(251.808, 161.04, 19.6,  1.500000)

}

filament_999[836] {

  pt3dclear()

  pt3dadd(251.808, 161.04, 19.6,  1.500000)

  pt3dadd(254.004, 164.7, 19.6,  1.500000)

}

filament_999[837] {

  pt3dclear()

  pt3dadd(254.736, 109.8, 29.89,  1.500000)

  pt3dadd(253.272, 113.46, 29.89,  1.500000)

}

filament_999[838] {

  pt3dclear()

  pt3dadd(253.272, 113.46, 29.89,  1.500000)

  pt3dadd(248.88, 115.65599999999999, 29.89,  1.500000)

}

filament_999[839] {

  pt3dclear()

  pt3dadd(286.212, 108.336, 23.52,  1.500000)

  pt3dadd(291.336, 108.336, 23.03,  1.500000)

}

filament_999[840] {

  pt3dclear()

  pt3dadd(291.336, 108.336, 23.03,  1.500000)

  pt3dadd(292.8, 111.996, 23.52,  1.500000)

}

filament_999[841] {

  pt3dclear()

  pt3dadd(291.336, 108.336, 23.03,  1.500000)

  pt3dadd(295.728, 107.604, 23.52,  1.500000)

}

filament_999[842] {

  pt3dclear()

  pt3dadd(292.8, 111.996, 23.52,  1.500000)

  pt3dadd(297.192, 113.46, 23.52,  1.500000)

}

filament_999[843] {

  pt3dclear()

  pt3dadd(297.192, 113.46, 23.52,  1.500000)

  pt3dadd(300.852, 115.65599999999999, 23.52,  1.500000)

}

filament_999[844] {

  pt3dclear()

  pt3dadd(295.728, 107.604, 23.52,  1.500000)

  pt3dadd(299.388, 106.14, 23.52,  1.500000)

}

filament_999[845] {

  pt3dclear()

  pt3dadd(286.944, 92.964, 24.5,  1.500000)

  pt3dadd(292.068, 94.428, 24.5,  1.500000)

}

filament_999[846] {

  pt3dclear()

  pt3dadd(316.956, 93.696, 20.09,  1.500000)

  pt3dadd(315.492, 90.768, 22.05,  1.500000)

}

filament_999[847] {

  pt3dclear()

  pt3dadd(315.492, 90.768, 22.05,  1.500000)

  pt3dadd(313.296, 87.108, 22.54,  1.500000)

}

filament_999[848] {

  pt3dclear()

  pt3dadd(313.296, 87.108, 22.54,  1.500000)

  pt3dadd(315.492, 84.91199999999999, 23.52,  1.500000)

}

filament_999[849] {

  pt3dclear()

  pt3dadd(313.296, 87.108, 22.54,  1.500000)

  pt3dadd(316.956, 81.252, 25.97,  1.500000)

}

filament_999[850] {

  pt3dclear()

  pt3dadd(313.296, 87.108, 22.54,  1.500000)

  pt3dadd(310.368, 84.17999999999999, 23.52,  1.500000)

}

filament_999[851] {

  pt3dclear()

  pt3dadd(310.368, 84.17999999999999, 23.52,  1.500000)

  pt3dadd(307.44, 81.984, 24.009999999999998,  1.500000)

}

filament_999[852] {

  pt3dclear()

  pt3dadd(307.44, 81.984, 24.009999999999998,  1.500000)

  pt3dadd(305.24399999999997, 78.324, 24.009999999999998,  1.500000)

}

filament_999[853] {

  pt3dclear()

  pt3dadd(305.24399999999997, 78.324, 24.009999999999998,  1.500000)

  pt3dadd(304.512, 73.932, 24.5,  1.500000)

}

filament_999[854] {

  pt3dclear()

  pt3dadd(304.512, 73.932, 24.5,  1.500000)

  pt3dadd(307.44, 71.736, 25.97,  1.500000)

}

filament_999[855] {

  pt3dclear()

  pt3dadd(307.44, 71.736, 25.97,  1.500000)

  pt3dadd(311.09999999999997, 70.27199999999999, 26.46,  1.500000)

}

filament_999[856] {

  pt3dclear()

  pt3dadd(311.09999999999997, 70.27199999999999, 26.46,  1.500000)

  pt3dadd(315.492, 70.27199999999999, 26.95,  1.500000)

}

filament_999[857] {

  pt3dclear()

  pt3dadd(315.492, 70.27199999999999, 26.95,  1.500000)

  pt3dadd(320.616, 71.004, 27.439999999999998,  1.500000)

}

filament_999[858] {

  pt3dclear()

  pt3dadd(320.616, 71.004, 27.439999999999998,  1.500000)

  pt3dadd(325.74, 73.2, 27.93,  1.500000)

}

filament_999[859] {

  pt3dclear()

  pt3dadd(325.74, 73.2, 27.93,  1.500000)

  pt3dadd(330.132, 72.468, 27.93,  1.500000)

}

filament_999[860] {

  pt3dclear()

  pt3dadd(330.132, 72.468, 27.93,  1.500000)

  pt3dadd(326.472, 71.736, 31.849999999999998,  1.500000)

}

filament_999[861] {

  pt3dclear()

  pt3dadd(330.132, 72.468, 27.93,  1.500000)

  pt3dadd(333.06, 70.27199999999999, 28.91,  1.500000)

}

filament_999[862] {

  pt3dclear()

  pt3dadd(333.06, 70.27199999999999, 28.91,  1.500000)

  pt3dadd(335.988, 68.076, 28.91,  1.500000)

}

filament_999[863] {

  pt3dclear()

  pt3dadd(335.988, 68.076, 28.91,  1.500000)

  pt3dadd(338.18399999999997, 66.612, 28.91,  1.500000)

}

filament_999[864] {

  pt3dclear()

  pt3dadd(315.492, 84.91199999999999, 23.52,  1.500000)

  pt3dadd(319.884, 84.91199999999999, 24.009999999999998,  1.500000)

}

filament_999[865] {

  pt3dclear()

  pt3dadd(319.884, 84.91199999999999, 24.009999999999998,  1.500000)

  pt3dadd(324.276, 84.17999999999999, 24.5,  1.500000)

}

filament_999[866] {

  pt3dclear()

  pt3dadd(324.276, 84.17999999999999, 24.5,  1.500000)

  pt3dadd(328.668, 83.448, 24.5,  1.500000)

}

filament_999[867] {

  pt3dclear()

  pt3dadd(328.668, 83.448, 24.5,  1.500000)

  pt3dadd(333.792, 84.17999999999999, 24.99,  1.500000)

}

filament_999[868] {

  pt3dclear()

  pt3dadd(333.792, 84.17999999999999, 24.99,  1.500000)

  pt3dadd(336.71999999999997, 81.984, 22.54,  1.500000)

}

filament_999[869] {

  pt3dclear()

  pt3dadd(316.956, 81.252, 25.97,  1.500000)

  pt3dadd(319.884, 79.056, 25.97,  1.500000)

}

filament_999[870] {

  pt3dclear()

  pt3dadd(319.884, 79.056, 25.97,  1.500000)

  pt3dadd(323.544, 76.86, 25.97,  1.500000)

}

filament_999[871] {

  pt3dclear()

  pt3dadd(323.544, 76.86, 25.97,  1.500000)

  pt3dadd(327.936, 76.86, 25.97,  1.500000)

}

filament_999[872] {

  pt3dclear()

  pt3dadd(288.408, 159.576, 19.6,  1.500000)

  pt3dadd(292.8, 161.772, 19.6,  1.500000)

}

filament_999[873] {

  pt3dclear()

  pt3dadd(292.8, 161.772, 19.6,  1.500000)

  pt3dadd(296.46, 163.968, 19.11,  1.500000)

}

filament_999[874] {

  pt3dclear()

  pt3dadd(296.46, 163.968, 19.11,  1.500000)

  pt3dadd(300.12, 166.164, 18.62,  1.500000)

}

filament_999[875] {

  pt3dclear()

  pt3dadd(300.12, 166.164, 18.62,  1.500000)

  pt3dadd(303.78, 169.09199999999998, 18.13,  1.500000)

}

filament_999[876] {

  pt3dclear()

  pt3dadd(300.12, 166.164, 18.62,  1.500000)

  pt3dadd(303.048, 166.164, 21.56,  1.500000)

}

filament_999[877] {

  pt3dclear()

  pt3dadd(303.78, 169.09199999999998, 18.13,  1.500000)

  pt3dadd(306.70799999999997, 172.02, 17.64,  1.500000)

}

filament_999[878] {

  pt3dclear()

  pt3dadd(306.70799999999997, 172.02, 17.64,  1.500000)

  pt3dadd(309.63599999999997, 175.68, 17.15,  1.500000)

}

filament_999[879] {

  pt3dclear()

  pt3dadd(309.63599999999997, 175.68, 17.15,  1.500000)

  pt3dadd(312.564, 178.608, 16.169999999999998,  1.500000)

}

filament_999[880] {

  pt3dclear()

  pt3dadd(309.63599999999997, 175.68, 17.15,  1.500000)

  pt3dadd(305.24399999999997, 176.412, 16.169999999999998,  1.500000)

}

filament_999[881] {

  pt3dclear()

  pt3dadd(312.564, 178.608, 16.169999999999998,  1.500000)

  pt3dadd(315.492, 182.268, 15.68,  1.500000)

}

filament_999[882] {

  pt3dclear()

  pt3dadd(315.492, 182.268, 15.68,  1.500000)

  pt3dadd(316.956, 186.66, 15.19,  1.500000)

}

filament_999[883] {

  pt3dclear()

  pt3dadd(316.956, 186.66, 15.19,  1.500000)

  pt3dadd(319.152, 191.784, 14.7,  1.500000)

}

filament_999[884] {

  pt3dclear()

  pt3dadd(319.152, 191.784, 14.7,  1.500000)

  pt3dadd(321.348, 196.908, 14.7,  1.500000)

}

filament_999[885] {

  pt3dclear()

  pt3dadd(321.348, 196.908, 14.7,  1.500000)

  pt3dadd(322.812, 202.03199999999998, 14.7,  1.500000)

}

filament_999[886] {

  pt3dclear()

  pt3dadd(321.348, 196.908, 14.7,  1.500000)

  pt3dadd(323.544, 193.98, 11.76,  1.500000)

}

filament_999[887] {

  pt3dclear()

  pt3dadd(322.812, 202.03199999999998, 14.7,  1.500000)

  pt3dadd(324.276, 206.424, 14.209999999999999,  1.500000)

}

filament_999[888] {

  pt3dclear()

  pt3dadd(324.276, 206.424, 14.209999999999999,  1.500000)

  pt3dadd(325.74, 210.816, 13.719999999999999,  1.500000)

}

filament_999[889] {

  pt3dclear()

  pt3dadd(325.74, 210.816, 13.719999999999999,  1.500000)

  pt3dadd(326.472, 215.94, 13.23,  1.500000)

}

filament_999[890] {

  pt3dclear()

  pt3dadd(326.472, 215.94, 13.23,  1.500000)

  pt3dadd(326.472, 221.064, 12.74,  1.500000)

}

filament_999[891] {

  pt3dclear()

  pt3dadd(326.472, 215.94, 13.23,  1.500000)

  pt3dadd(323.544, 218.868, 12.74,  1.500000)

}

filament_999[892] {

  pt3dclear()

  pt3dadd(326.472, 221.064, 12.74,  1.500000)

  pt3dadd(326.472, 226.188, 12.25,  1.500000)

}

filament_999[893] {

  pt3dclear()

  pt3dadd(326.472, 226.188, 12.25,  1.500000)

  pt3dadd(326.472, 232.04399999999998, 11.76,  1.500000)

}

filament_999[894] {

  pt3dclear()

  pt3dadd(326.472, 232.04399999999998, 11.76,  1.500000)

  pt3dadd(325.74, 237.168, 10.78,  1.500000)

}

filament_999[895] {

  pt3dclear()

  pt3dadd(325.74, 237.168, 10.78,  1.500000)

  pt3dadd(325.008, 242.292, 10.78,  1.500000)

}

filament_999[896] {

  pt3dclear()

  pt3dadd(325.008, 242.292, 10.78,  1.500000)

  pt3dadd(325.008, 248.148, 10.78,  1.500000)

}

filament_999[897] {

  pt3dclear()

  pt3dadd(325.008, 248.148, 10.78,  1.500000)

  pt3dadd(325.74, 253.272, 10.29,  1.500000)

}

filament_999[898] {

  pt3dclear()

  pt3dadd(325.008, 248.148, 10.78,  1.500000)

  pt3dadd(321.348, 245.952, 12.25,  1.500000)

}

filament_999[899] {

  pt3dclear()

  pt3dadd(325.74, 253.272, 10.29,  1.500000)

  pt3dadd(327.204, 258.396, 10.29,  1.500000)

}

filament_999[900] {

  pt3dclear()

  pt3dadd(327.204, 258.396, 10.29,  1.500000)

  pt3dadd(327.936, 263.52, 10.29,  1.500000)

}

filament_999[901] {

  pt3dclear()

  pt3dadd(327.204, 258.396, 10.29,  1.500000)

  pt3dadd(332.328, 256.932, 9.8,  1.500000)

}

filament_999[902] {

  pt3dclear()

  pt3dadd(327.936, 263.52, 10.29,  1.500000)

  pt3dadd(327.936, 268.644, 10.29,  1.500000)

}

filament_999[903] {

  pt3dclear()

  pt3dadd(327.936, 263.52, 10.29,  1.500000)

  pt3dadd(333.06, 263.52, 10.78,  1.500000)

}

filament_999[904] {

  pt3dclear()

  pt3dadd(327.936, 268.644, 10.29,  1.500000)

  pt3dadd(327.936, 273.768, 10.29,  1.500000)

}

filament_999[905] {

  pt3dclear()

  pt3dadd(327.936, 273.768, 10.29,  1.500000)

  pt3dadd(327.936, 278.892, 8.82,  1.500000)

}

filament_999[906] {

  pt3dclear()

  pt3dadd(327.936, 278.892, 8.82,  1.500000)

  pt3dadd(327.936, 284.016, 8.33,  1.500000)

}

filament_999[907] {

  pt3dclear()

  pt3dadd(327.936, 284.016, 8.33,  1.500000)

  pt3dadd(327.936, 289.14, 7.84,  1.500000)

}

filament_999[908] {

  pt3dclear()

  pt3dadd(327.936, 284.016, 8.33,  1.500000)

  pt3dadd(331.596, 281.82, 10.29,  1.500000)

}

filament_999[909] {

  pt3dclear()

  pt3dadd(327.936, 289.14, 7.84,  1.500000)

  pt3dadd(327.936, 294.264, 7.35,  1.500000)

}

filament_999[910] {

  pt3dclear()

  pt3dadd(327.936, 294.264, 7.35,  1.500000)

  pt3dadd(327.936, 299.388, 7.35,  1.500000)

}

filament_999[911] {

  pt3dclear()

  pt3dadd(327.936, 294.264, 7.35,  1.500000)

  pt3dadd(323.544, 294.996, 7.84,  1.500000)

}

filament_999[912] {

  pt3dclear()

  pt3dadd(327.936, 299.388, 7.35,  1.500000)

  pt3dadd(328.668, 304.512, 7.35,  1.500000)

}

filament_999[913] {

  pt3dclear()

  pt3dadd(328.668, 304.512, 7.35,  1.500000)

  pt3dadd(329.4, 310.368, 7.35,  1.500000)

}

filament_999[914] {

  pt3dclear()

  pt3dadd(329.4, 310.368, 7.35,  1.500000)

  pt3dadd(330.132, 316.224, 8.82,  1.500000)

}

filament_999[915] {

  pt3dclear()

  pt3dadd(332.328, 327.204, 8.33,  1.500000)

  pt3dadd(333.792, 333.06, 8.33,  1.500000)

}

filament_999[916] {

  pt3dclear()

  pt3dadd(333.792, 333.06, 8.33,  1.500000)

  pt3dadd(335.256, 338.916, 8.82,  1.500000)

}

filament_999[917] {

  pt3dclear()

  pt3dadd(335.256, 338.916, 8.82,  1.500000)

  pt3dadd(336.71999999999997, 344.772, 8.82,  1.500000)

}

filament_999[918] {

  pt3dclear()

  pt3dadd(336.71999999999997, 344.772, 8.82,  1.500000)

  pt3dadd(337.452, 351.36, 9.31,  1.500000)

}

filament_999[919] {

  pt3dclear()

  pt3dadd(337.452, 351.36, 9.31,  1.500000)

  pt3dadd(337.452, 357.948, 9.8,  1.500000)

}

filament_999[920] {

  pt3dclear()

  pt3dadd(337.452, 357.948, 9.8,  1.500000)

  pt3dadd(339.64799999999997, 354.288, 11.27,  1.500000)

}

filament_999[921] {

  pt3dclear()

  pt3dadd(337.452, 357.948, 9.8,  1.500000)

  pt3dadd(333.792, 356.484, 13.23,  1.500000)

}

filament_999[922] {

  pt3dclear()

  pt3dadd(337.452, 357.948, 9.8,  1.500000)

  pt3dadd(337.452, 365.268, 9.8,  1.500000)

}

filament_999[923] {

  pt3dclear()

  pt3dadd(337.452, 365.268, 9.8,  1.500000)

  pt3dadd(338.18399999999997, 370.392, 11.76,  1.500000)

}

filament_999[924] {

  pt3dclear()

  pt3dadd(338.18399999999997, 370.392, 11.76,  1.500000)

  pt3dadd(339.64799999999997, 374.05199999999996, 14.209999999999999,  1.500000)

}

filament_999[925] {

  pt3dclear()

  pt3dadd(339.64799999999997, 374.05199999999996, 14.209999999999999,  1.500000)

  pt3dadd(341.844, 376.248, 15.68,  1.500000)

}

filament_999[926] {

  pt3dclear()

  pt3dadd(341.844, 376.248, 15.68,  1.500000)

  pt3dadd(342.57599999999996, 379.908, 16.66,  1.500000)

}

filament_999[927] {

  pt3dclear()

  pt3dadd(342.57599999999996, 379.908, 16.66,  1.500000)

  pt3dadd(342.57599999999996, 384.3, 17.64,  1.500000)

}

filament_999[928] {

  pt3dclear()

  pt3dadd(342.57599999999996, 384.3, 17.64,  1.500000)

  pt3dadd(342.57599999999996, 388.692, 18.13,  1.500000)

}

filament_999[929] {

  pt3dclear()

  pt3dadd(342.57599999999996, 388.692, 18.13,  1.500000)

  pt3dadd(342.57599999999996, 391.62, 19.11,  1.500000)

}

filament_999[930] {

  pt3dclear()

  pt3dadd(342.57599999999996, 388.692, 18.13,  1.500000)

  pt3dadd(339.64799999999997, 391.62, 19.6,  1.500000)

}

filament_999[931] {

  pt3dclear()

  pt3dadd(342.57599999999996, 391.62, 19.11,  1.500000)

  pt3dadd(345.504, 393.816, 19.6,  1.500000)

}

filament_999[932] {

  pt3dclear()

  pt3dadd(345.504, 393.816, 19.6,  1.500000)

  pt3dadd(348.432, 396.012, 19.11,  1.500000)

}

filament_999[933] {

  pt3dclear()

  pt3dadd(348.432, 396.012, 19.11,  1.500000)

  pt3dadd(352.092, 396.012, 19.11,  1.500000)

}

filament_999[934] {

  pt3dclear()

  pt3dadd(352.092, 396.012, 19.11,  1.500000)

  pt3dadd(355.752, 393.084, 19.6,  1.500000)

}

filament_999[935] {

  pt3dclear()

  pt3dadd(355.752, 393.084, 19.6,  1.500000)

  pt3dadd(359.412, 390.156, 19.6,  1.500000)

}

filament_999[936] {

  pt3dclear()

  pt3dadd(339.64799999999997, 391.62, 19.6,  1.500000)

  pt3dadd(337.452, 394.548, 21.07,  1.500000)

}

filament_999[937] {

  pt3dclear()

  pt3dadd(337.452, 394.548, 21.07,  1.500000)

  pt3dadd(335.988, 397.476, 21.07,  1.500000)

}

filament_999[938] {

  pt3dclear()

  pt3dadd(335.988, 397.476, 21.07,  1.500000)

  pt3dadd(335.988, 401.868, 22.54,  1.500000)

}

filament_999[939] {

  pt3dclear()

  pt3dadd(335.988, 401.868, 22.54,  1.500000)

  pt3dadd(338.18399999999997, 405.52799999999996, 23.52,  1.500000)

}

filament_999[940] {

  pt3dclear()

  pt3dadd(338.18399999999997, 405.52799999999996, 23.52,  1.500000)

  pt3dadd(339.64799999999997, 409.188, 24.009999999999998,  1.500000)

}

filament_999[941] {

  pt3dclear()

  pt3dadd(339.64799999999997, 409.188, 24.009999999999998,  1.500000)

  pt3dadd(341.11199999999997, 412.848, 24.99,  1.500000)

}

filament_999[942] {

  pt3dclear()

  pt3dadd(341.11199999999997, 412.848, 24.99,  1.500000)

  pt3dadd(342.57599999999996, 416.508, 25.48,  1.500000)

}

filament_999[943] {

  pt3dclear()

  pt3dadd(342.57599999999996, 416.508, 25.48,  1.500000)

  pt3dadd(343.308, 420.9, 25.97,  1.500000)

}

filament_999[944] {

  pt3dclear()

  pt3dadd(342.57599999999996, 416.508, 25.48,  1.500000)

  pt3dadd(345.504, 415.044, 27.439999999999998,  1.500000)

}

filament_999[945] {

  pt3dclear()

  pt3dadd(343.308, 420.9, 25.97,  1.500000)

  pt3dadd(343.308, 425.292, 26.46,  1.500000)

}

filament_999[946] {

  pt3dclear()

  pt3dadd(343.308, 425.292, 26.46,  1.500000)

  pt3dadd(344.04, 429.68399999999997, 26.46,  1.500000)

}

filament_999[947] {

  pt3dclear()

  pt3dadd(344.04, 429.68399999999997, 26.46,  1.500000)

  pt3dadd(347.7, 429.68399999999997, 23.52,  1.500000)

}

filament_999[948] {

  pt3dclear()

  pt3dadd(344.04, 429.68399999999997, 26.46,  1.500000)

  pt3dadd(346.968, 433.344, 27.439999999999998,  1.500000)

}

filament_999[949] {

  pt3dclear()

  pt3dadd(346.968, 433.344, 27.439999999999998,  1.500000)

  pt3dadd(349.896, 436.272, 26.46,  1.500000)

}

filament_999[950] {

  pt3dclear()

  pt3dadd(349.896, 436.272, 26.46,  1.500000)

  pt3dadd(352.824, 438.468, 25.97,  1.500000)

}

filament_999[951] {

  pt3dclear()

  pt3dadd(349.896, 436.272, 26.46,  1.500000)

  pt3dadd(345.504, 435.53999999999996, 26.95,  1.500000)

}

filament_999[952] {

  pt3dclear()

  pt3dadd(352.824, 438.468, 25.97,  1.500000)

  pt3dadd(355.02, 440.664, 25.97,  1.500000)

}

filament_999[953] {

  pt3dclear()

  pt3dadd(355.02, 440.664, 25.97,  1.500000)

  pt3dadd(353.556, 443.592, 28.419999999999998,  1.500000)

}

filament_999[954] {

  pt3dclear()

  pt3dadd(345.504, 435.53999999999996, 26.95,  1.500000)

  pt3dadd(342.57599999999996, 434.07599999999996, 27.439999999999998,  1.500000)

}

filament_999[955] {

  pt3dclear()

  pt3dadd(342.57599999999996, 434.07599999999996, 27.439999999999998,  1.500000)

  pt3dadd(339.64799999999997, 432.61199999999997, 28.419999999999998,  1.500000)

}

filament_999[956] {

  pt3dclear()

  pt3dadd(339.64799999999997, 432.61199999999997, 28.419999999999998,  1.500000)

  pt3dadd(336.71999999999997, 433.344, 28.91,  1.500000)

}

filament_999[957] {

  pt3dclear()

  pt3dadd(336.71999999999997, 433.344, 28.91,  1.500000)

  pt3dadd(333.06, 433.344, 28.91,  1.500000)

}

filament_999[958] {

  pt3dclear()

  pt3dadd(336.71999999999997, 433.344, 28.91,  1.500000)

  pt3dadd(333.792, 429.68399999999997, 29.4,  1.500000)

}

filament_999[959] {

  pt3dclear()

  pt3dadd(333.06, 433.344, 28.91,  1.500000)

  pt3dadd(330.132, 431.88, 28.91,  1.500000)

}

filament_999[960] {

  pt3dclear()

  pt3dadd(330.132, 431.88, 28.91,  1.500000)

  pt3dadd(327.204, 429.68399999999997, 28.91,  1.500000)

}

filament_999[961] {

  pt3dclear()

  pt3dadd(327.204, 429.68399999999997, 28.91,  1.500000)

  pt3dadd(325.008, 426.756, 28.91,  1.500000)

}

filament_999[962] {

  pt3dclear()

  pt3dadd(325.008, 426.756, 28.91,  1.500000)

  pt3dadd(325.008, 424.56, 28.91,  1.500000)

}

filament_999[963] {

  pt3dclear()

  pt3dadd(325.008, 424.56, 28.91,  1.500000)

  pt3dadd(327.936, 422.364, 26.46,  1.500000)

}

filament_999[964] {

  pt3dclear()

  pt3dadd(333.792, 429.68399999999997, 29.4,  1.500000)

  pt3dadd(336.71999999999997, 428.21999999999997, 29.4,  1.500000)

}

filament_999[965] {

  pt3dclear()

  pt3dadd(353.556, 443.592, 28.419999999999998,  1.500000)

  pt3dadd(355.02, 446.52, 29.4,  1.500000)

}

filament_999[966] {

  pt3dclear()

  pt3dadd(353.556, 443.592, 28.419999999999998,  1.500000)

  pt3dadd(352.824, 447.252, 30.87,  1.500000)

}

filament_999[967] {

  pt3dclear()

  pt3dadd(355.02, 446.52, 29.4,  1.500000)

  pt3dadd(358.68, 447.984, 29.89,  1.500000)

}

filament_999[968] {

  pt3dclear()

  pt3dadd(358.68, 447.984, 29.89,  1.500000)

  pt3dadd(362.34, 447.252, 31.36,  1.500000)

}

filament_999[969] {

  pt3dclear()

  pt3dadd(362.34, 447.252, 31.36,  1.500000)

  pt3dadd(366.0, 445.788, 32.339999999999996,  1.500000)

}

filament_999[970] {

  pt3dclear()

  pt3dadd(366.0, 445.788, 32.339999999999996,  1.500000)

  pt3dadd(369.65999999999997, 444.324, 33.32,  1.500000)

}

filament_999[971] {

  pt3dclear()

  pt3dadd(369.65999999999997, 444.324, 33.32,  1.500000)

  pt3dadd(373.32, 443.592, 34.3,  1.500000)

}

filament_999[972] {

  pt3dclear()

  pt3dadd(373.32, 443.592, 34.3,  1.500000)

  pt3dadd(377.712, 443.592, 34.79,  1.500000)

}

filament_999[973] {

  pt3dclear()

  pt3dadd(373.32, 443.592, 34.3,  1.500000)

  pt3dadd(374.784, 440.664, 37.24,  1.500000)

}

filament_999[974] {

  pt3dclear()

  pt3dadd(377.712, 443.592, 34.79,  1.500000)

  pt3dadd(382.104, 444.324, 34.79,  1.500000)

}

filament_999[975] {

  pt3dclear()

  pt3dadd(345.504, 415.044, 27.439999999999998,  1.500000)

  pt3dadd(348.432, 412.848, 27.93,  1.500000)

}

filament_999[976] {

  pt3dclear()

  pt3dadd(348.432, 412.848, 27.93,  1.500000)

  pt3dadd(351.36, 411.384, 28.91,  1.500000)

}

filament_999[977] {

  pt3dclear()

  pt3dadd(351.36, 411.384, 28.91,  1.500000)

  pt3dadd(352.092, 411.384, 28.91,  1.500000)

}

filament_999[978] {

  pt3dclear()

  pt3dadd(352.092, 411.384, 28.91,  1.500000)

  pt3dadd(357.216, 412.116, 27.93,  1.500000)

}

filament_999[979] {

  pt3dclear()

  pt3dadd(357.216, 412.116, 27.93,  1.500000)

  pt3dadd(361.608, 414.312, 27.93,  1.500000)

}

filament_999[980] {

  pt3dclear()

  pt3dadd(309.63599999999997, 322.08, 20.58,  1.500000)

  pt3dadd(304.512, 322.08, 20.58,  1.500000)

}

filament_999[981] {

  pt3dclear()

  pt3dadd(304.512, 322.08, 20.58,  1.500000)

  pt3dadd(300.852, 320.616, 21.07,  1.500000)

}

filament_999[982] {

  pt3dclear()

  pt3dadd(300.852, 320.616, 21.07,  1.500000)

  pt3dadd(297.192, 319.884, 20.09,  1.500000)

}

filament_999[983] {

  pt3dclear()

  pt3dadd(300.852, 320.616, 21.07,  1.500000)

  pt3dadd(298.656, 322.08, 18.13,  1.500000)

}

filament_999[984] {

  pt3dclear()

  pt3dadd(297.192, 319.884, 20.09,  1.500000)

  pt3dadd(293.532, 319.884, 18.13,  1.500000)

}

filament_999[985] {

  pt3dclear()

  pt3dadd(293.532, 319.884, 18.13,  1.500000)

  pt3dadd(289.872, 319.152, 17.64,  1.500000)

}

filament_999[986] {

  pt3dclear()

  pt3dadd(289.872, 319.152, 17.64,  1.500000)

  pt3dadd(286.212, 318.42, 18.13,  1.500000)

}

filament_999[987] {

  pt3dclear()

  pt3dadd(286.212, 318.42, 18.13,  1.500000)

  pt3dadd(282.552, 318.42, 18.13,  1.500000)

}

filament_999[988] {

  pt3dclear()

  pt3dadd(282.552, 318.42, 18.13,  1.500000)

  pt3dadd(278.892, 317.688, 18.13,  1.500000)

}

filament_999[989] {

  pt3dclear()

  pt3dadd(278.892, 317.688, 18.13,  1.500000)

  pt3dadd(275.23199999999997, 317.688, 16.66,  1.500000)

}

filament_999[990] {

  pt3dclear()

  pt3dadd(275.23199999999997, 317.688, 16.66,  1.500000)

  pt3dadd(271.572, 317.688, 15.68,  1.500000)

}

filament_999[991] {

  pt3dclear()

  pt3dadd(275.23199999999997, 317.688, 16.66,  1.500000)

  pt3dadd(272.304, 314.76, 15.19,  1.500000)

}

filament_999[992] {

  pt3dclear()

  pt3dadd(271.572, 317.688, 15.68,  1.500000)

  pt3dadd(267.912, 318.42, 15.68,  1.500000)

}

filament_999[993] {

  pt3dclear()

  pt3dadd(267.912, 318.42, 15.68,  1.500000)

  pt3dadd(266.448, 322.08, 15.68,  1.500000)

}

filament_999[994] {

  pt3dclear()

  pt3dadd(266.448, 322.08, 15.68,  1.500000)

  pt3dadd(265.716, 326.472, 15.68,  1.500000)

}

filament_999[995] {

  pt3dclear()

  pt3dadd(265.716, 326.472, 15.68,  1.500000)

  pt3dadd(266.448, 330.132, 17.15,  1.500000)

}

filament_999[996] {

  pt3dclear()

  pt3dadd(266.448, 330.132, 17.15,  1.500000)

  pt3dadd(267.18, 334.524, 16.66,  1.500000)

}

filament_999[997] {

  pt3dclear()

  pt3dadd(267.18, 334.524, 16.66,  1.500000)

  pt3dadd(267.18, 338.916, 17.15,  1.500000)

}

filament_999[998] {

  pt3dclear()

  pt3dadd(267.18, 338.916, 17.15,  1.500000)

  pt3dadd(268.644, 342.57599999999996, 17.15,  1.500000)

}

filament_999[999] {

  pt3dclear()

  pt3dadd(267.18, 338.916, 17.15,  1.500000)

  pt3dadd(263.52, 341.11199999999997, 17.15,  1.500000)

}

filament_999[1000] {

  pt3dclear()

  pt3dadd(268.644, 342.57599999999996, 17.15,  1.500000)

  pt3dadd(270.108, 346.236, 17.15,  1.500000)

}

filament_999[1001] {

  pt3dclear()

  pt3dadd(270.108, 346.236, 17.15,  1.500000)

  pt3dadd(271.572, 350.628, 17.15,  1.500000)

}

filament_999[1002] {

  pt3dclear()

  pt3dadd(271.572, 350.628, 17.15,  1.500000)

  pt3dadd(268.644, 355.02, 17.15,  1.500000)

}

filament_999[1003] {

  pt3dclear()

  pt3dadd(268.644, 355.02, 17.15,  1.500000)

  pt3dadd(264.252, 359.412, 17.15,  1.500000)

}

filament_999[1004] {

  pt3dclear()

  pt3dadd(264.252, 359.412, 17.15,  1.500000)

  pt3dadd(261.324, 363.072, 17.15,  1.500000)

}

filament_999[1005] {

  pt3dclear()

  pt3dadd(263.52, 341.11199999999997, 17.15,  1.500000)

  pt3dadd(259.86, 341.11199999999997, 17.15,  1.500000)

}

filament_999[1006] {

  pt3dclear()

  pt3dadd(259.86, 341.11199999999997, 17.15,  1.500000)

  pt3dadd(257.664, 344.04, 17.15,  1.500000)

}

filament_999[1007] {

  pt3dclear()

  pt3dadd(257.664, 344.04, 17.15,  1.500000)

  pt3dadd(252.54, 346.968, 17.15,  1.500000)

}

filament_999[1008] {

  pt3dclear()

  pt3dadd(272.304, 314.76, 15.19,  1.500000)

  pt3dadd(269.376, 312.564, 15.19,  1.500000)

}

filament_999[1009] {

  pt3dclear()

  pt3dadd(269.376, 312.564, 15.19,  1.500000)

  pt3dadd(268.644, 308.904, 17.15,  1.500000)

}

filament_999[1010] {

  pt3dclear()

  pt3dadd(269.376, 312.564, 15.19,  1.500000)

  pt3dadd(272.304, 311.09999999999997, 16.169999999999998,  1.500000)

}

filament_999[1011] {

  pt3dclear()

  pt3dadd(269.376, 312.564, 15.19,  1.500000)

  pt3dadd(264.984, 312.564, 14.7,  1.500000)

}

filament_999[1012] {

  pt3dclear()

  pt3dadd(264.984, 312.564, 14.7,  1.500000)

  pt3dadd(261.324, 312.564, 14.209999999999999,  1.500000)

}

filament_999[1013] {

  pt3dclear()

  pt3dadd(261.324, 312.564, 14.209999999999999,  1.500000)

  pt3dadd(258.396, 311.09999999999997, 13.23,  1.500000)

}

filament_999[1014] {

  pt3dclear()

  pt3dadd(258.396, 311.09999999999997, 13.23,  1.500000)

  pt3dadd(255.468, 309.63599999999997, 12.74,  1.500000)

}

filament_999[1015] {

  pt3dclear()

  pt3dadd(255.468, 309.63599999999997, 12.74,  1.500000)

  pt3dadd(251.808, 308.904, 12.74,  1.500000)

}

filament_999[1016] {

  pt3dclear()

  pt3dadd(251.808, 308.904, 12.74,  1.500000)

  pt3dadd(248.88, 309.63599999999997, 12.74,  1.500000)

}

filament_999[1017] {

  pt3dclear()

  pt3dadd(248.88, 309.63599999999997, 12.74,  1.500000)

  pt3dadd(244.488, 310.368, 12.74,  1.500000)

}

filament_999[1018] {

  pt3dclear()

  pt3dadd(244.488, 310.368, 12.74,  1.500000)

  pt3dadd(240.096, 309.63599999999997, 14.209999999999999,  1.500000)

}

filament_999[1019] {

  pt3dclear()

  pt3dadd(415.776, 295.728, 32.83,  1.500000)

  pt3dadd(415.776, 292.068, 30.38,  1.500000)

}

filament_999[1020] {

  pt3dclear()

  pt3dadd(415.776, 292.068, 30.38,  1.500000)

  pt3dadd(415.044, 288.408, 28.91,  1.500000)

}

filament_999[1021] {

  pt3dclear()

  pt3dadd(415.044, 288.408, 28.91,  1.500000)

  pt3dadd(414.312, 284.748, 28.419999999999998,  1.500000)

}

filament_999[1022] {

  pt3dclear()

  pt3dadd(414.312, 284.748, 28.419999999999998,  1.500000)

  pt3dadd(412.848, 281.08799999999997, 26.95,  1.500000)

}

filament_999[1023] {

  pt3dclear()

  pt3dadd(414.312, 284.748, 28.419999999999998,  1.500000)

  pt3dadd(415.776, 279.62399999999997, 28.419999999999998,  1.500000)

}

filament_999[1024] {

  pt3dclear()

  pt3dadd(412.848, 281.08799999999997, 26.95,  1.500000)

  pt3dadd(410.652, 277.428, 26.46,  1.500000)

}

filament_999[1025] {

  pt3dclear()

  pt3dadd(412.848, 281.08799999999997, 26.95,  1.500000)

  pt3dadd(415.044, 275.964, 26.46,  1.500000)

}

filament_999[1026] {

  pt3dclear()

  pt3dadd(410.652, 277.428, 26.46,  1.500000)

  pt3dadd(408.456, 273.768, 25.97,  1.500000)

}

filament_999[1027] {

  pt3dclear()

  pt3dadd(408.456, 273.768, 25.97,  1.500000)

  pt3dadd(405.52799999999996, 270.108, 24.5,  1.500000)

}

filament_999[1028] {

  pt3dclear()

  pt3dadd(408.456, 273.768, 25.97,  1.500000)

  pt3dadd(404.796, 272.304, 24.009999999999998,  1.500000)

}

filament_999[1029] {

  pt3dclear()

  pt3dadd(405.52799999999996, 270.108, 24.5,  1.500000)

  pt3dadd(402.59999999999997, 266.448, 24.009999999999998,  1.500000)

}

filament_999[1030] {

  pt3dclear()

  pt3dadd(402.59999999999997, 266.448, 24.009999999999998,  1.500000)

  pt3dadd(399.67199999999997, 262.788, 23.03,  1.500000)

}

filament_999[1031] {

  pt3dclear()

  pt3dadd(399.67199999999997, 262.788, 23.03,  1.500000)

  pt3dadd(398.20799999999997, 258.396, 22.05,  1.500000)

}

filament_999[1032] {

  pt3dclear()

  pt3dadd(398.20799999999997, 258.396, 22.05,  1.500000)

  pt3dadd(396.74399999999997, 253.272, 21.56,  1.500000)

}

filament_999[1033] {

  pt3dclear()

  pt3dadd(396.74399999999997, 253.272, 21.56,  1.500000)

  pt3dadd(394.548, 248.148, 21.07,  1.500000)

}

filament_999[1034] {

  pt3dclear()

  pt3dadd(394.548, 248.148, 21.07,  1.500000)

  pt3dadd(392.352, 243.024, 20.58,  1.500000)

}

filament_999[1035] {

  pt3dclear()

  pt3dadd(392.352, 243.024, 20.58,  1.500000)

  pt3dadd(390.156, 237.9, 20.09,  1.500000)

}

filament_999[1036] {

  pt3dclear()

  pt3dadd(390.156, 237.9, 20.09,  1.500000)

  pt3dadd(387.96, 232.77599999999998, 19.11,  1.500000)

}

filament_999[1037] {

  pt3dclear()

  pt3dadd(390.156, 237.9, 20.09,  1.500000)

  pt3dadd(386.496, 236.436, 17.15,  1.500000)

}

filament_999[1038] {

  pt3dclear()

  pt3dadd(387.96, 232.77599999999998, 19.11,  1.500000)

  pt3dadd(385.764, 227.652, 18.62,  1.500000)

}

filament_999[1039] {

  pt3dclear()

  pt3dadd(385.764, 227.652, 18.62,  1.500000)

  pt3dadd(382.836, 221.796, 19.11,  1.500000)

}

filament_999[1040] {

  pt3dclear()

  pt3dadd(382.836, 221.796, 19.11,  1.500000)

  pt3dadd(379.908, 216.672, 19.11,  1.500000)

}

filament_999[1041] {

  pt3dclear()

  pt3dadd(382.836, 221.796, 19.11,  1.500000)

  pt3dadd(384.3, 218.136, 16.66,  1.500000)

}

filament_999[1042] {

  pt3dclear()

  pt3dadd(379.908, 216.672, 19.11,  1.500000)

  pt3dadd(376.98, 210.816, 19.11,  1.500000)

}

filament_999[1043] {

  pt3dclear()

  pt3dadd(379.908, 216.672, 19.11,  1.500000)

  pt3dadd(379.176, 219.6, 22.54,  1.500000)

}

filament_999[1044] {

  pt3dclear()

  pt3dadd(376.98, 210.816, 19.11,  1.500000)

  pt3dadd(376.248, 204.228, 19.11,  1.500000)

}

filament_999[1045] {

  pt3dclear()

  pt3dadd(376.248, 204.228, 19.11,  1.500000)

  pt3dadd(374.05199999999996, 198.37199999999999, 18.62,  1.500000)

}

filament_999[1046] {

  pt3dclear()

  pt3dadd(374.05199999999996, 198.37199999999999, 18.62,  1.500000)

  pt3dadd(371.12399999999997, 193.248, 18.62,  1.500000)

}

filament_999[1047] {

  pt3dclear()

  pt3dadd(371.12399999999997, 193.248, 18.62,  1.500000)

  pt3dadd(367.464, 190.32, 18.62,  1.500000)

}

filament_999[1048] {

  pt3dclear()

  pt3dadd(367.464, 190.32, 18.62,  1.500000)

  pt3dadd(364.536, 185.196, 18.13,  1.500000)

}

filament_999[1049] {

  pt3dclear()

  pt3dadd(364.536, 185.196, 18.13,  1.500000)

  pt3dadd(362.34, 180.072, 18.13,  1.500000)

}

filament_999[1050] {

  pt3dclear()

  pt3dadd(362.34, 180.072, 18.13,  1.500000)

  pt3dadd(360.876, 174.948, 17.64,  1.500000)

}

filament_999[1051] {

  pt3dclear()

  pt3dadd(360.876, 174.948, 17.64,  1.500000)

  pt3dadd(358.68, 169.82399999999998, 18.13,  1.500000)

}

filament_999[1052] {

  pt3dclear()

  pt3dadd(358.68, 169.82399999999998, 18.13,  1.500000)

  pt3dadd(357.948, 163.968, 20.09,  1.500000)

}

filament_999[1053] {

  pt3dclear()

  pt3dadd(357.948, 163.968, 20.09,  1.500000)

  pt3dadd(357.216, 159.576, 21.07,  1.500000)

}

filament_999[1054] {

  pt3dclear()

  pt3dadd(357.948, 163.968, 20.09,  1.500000)

  pt3dadd(360.144, 160.308, 21.56,  1.500000)

}

filament_999[1055] {

  pt3dclear()

  pt3dadd(357.216, 159.576, 21.07,  1.500000)

  pt3dadd(357.216, 155.916, 23.03,  1.500000)

}

filament_999[1056] {

  pt3dclear()

  pt3dadd(357.216, 155.916, 23.03,  1.500000)

  pt3dadd(360.144, 152.988, 24.5,  1.500000)

}

filament_999[1057] {

  pt3dclear()

  pt3dadd(357.216, 155.916, 23.03,  1.500000)

  pt3dadd(355.752, 151.524, 24.5,  1.500000)

}

filament_999[1058] {

  pt3dclear()

  pt3dadd(360.144, 152.988, 24.5,  1.500000)

  pt3dadd(361.608, 150.06, 25.48,  1.500000)

}

filament_999[1059] {

  pt3dclear()

  pt3dadd(360.144, 152.988, 24.5,  1.500000)

  pt3dadd(363.072, 150.06, 22.05,  1.500000)

}

filament_999[1060] {

  pt3dclear()

  pt3dadd(361.608, 150.06, 25.48,  1.500000)

  pt3dadd(361.608, 146.4, 26.46,  1.500000)

}

filament_999[1061] {

  pt3dclear()

  pt3dadd(361.608, 146.4, 26.46,  1.500000)

  pt3dadd(360.876, 142.008, 26.95,  1.500000)

}

filament_999[1062] {

  pt3dclear()

  pt3dadd(360.876, 142.008, 26.95,  1.500000)

  pt3dadd(360.144, 137.61599999999999, 27.439999999999998,  1.500000)

}

filament_999[1063] {

  pt3dclear()

  pt3dadd(360.144, 137.61599999999999, 27.439999999999998,  1.500000)

  pt3dadd(362.34, 134.688, 27.93,  1.500000)

}

filament_999[1064] {

  pt3dclear()

  pt3dadd(360.144, 137.61599999999999, 27.439999999999998,  1.500000)

  pt3dadd(360.144, 133.956, 28.91,  1.500000)

}

filament_999[1065] {

  pt3dclear()

  pt3dadd(362.34, 134.688, 27.93,  1.500000)

  pt3dadd(366.0, 133.956, 28.419999999999998,  1.500000)

}

filament_999[1066] {

  pt3dclear()

  pt3dadd(366.0, 133.956, 28.419999999999998,  1.500000)

  pt3dadd(369.65999999999997, 131.76, 28.419999999999998,  1.500000)

}

filament_999[1067] {

  pt3dclear()

  pt3dadd(369.65999999999997, 131.76, 28.419999999999998,  1.500000)

  pt3dadd(372.58799999999997, 129.564, 28.419999999999998,  1.500000)

}

filament_999[1068] {

  pt3dclear()

  pt3dadd(372.58799999999997, 129.564, 28.419999999999998,  1.500000)

  pt3dadd(376.98, 127.368, 27.93,  1.500000)

}

filament_999[1069] {

  pt3dclear()

  pt3dadd(376.98, 127.368, 27.93,  1.500000)

  pt3dadd(381.372, 125.904, 30.38,  1.500000)

}

filament_999[1070] {

  pt3dclear()

  pt3dadd(381.372, 125.904, 30.38,  1.500000)

  pt3dadd(383.568, 123.708, 29.4,  1.500000)

}

filament_999[1071] {

  pt3dclear()

  pt3dadd(383.568, 123.708, 29.4,  1.500000)

  pt3dadd(384.3, 119.316, 30.87,  1.500000)

}

filament_999[1072] {

  pt3dclear()

  pt3dadd(383.568, 123.708, 29.4,  1.500000)

  pt3dadd(387.96, 123.708, 30.87,  1.500000)

}

filament_999[1073] {

  pt3dclear()

  pt3dadd(384.3, 119.316, 30.87,  1.500000)

  pt3dadd(385.032, 114.92399999999999, 27.93,  1.500000)

}

filament_999[1074] {

  pt3dclear()

  pt3dadd(360.144, 133.956, 28.91,  1.500000)

  pt3dadd(360.876, 130.296, 28.91,  1.500000)

}

filament_999[1075] {

  pt3dclear()

  pt3dadd(360.876, 130.296, 28.91,  1.500000)

  pt3dadd(363.072, 127.368, 28.91,  1.500000)

}

filament_999[1076] {

  pt3dclear()

  pt3dadd(360.876, 130.296, 28.91,  1.500000)

  pt3dadd(361.608, 125.904, 25.48,  1.500000)

}

filament_999[1077] {

  pt3dclear()

  pt3dadd(363.072, 127.368, 28.91,  1.500000)

  pt3dadd(366.0, 124.44, 28.91,  1.500000)

}

filament_999[1078] {

  pt3dclear()

  pt3dadd(366.0, 124.44, 28.91,  1.500000)

  pt3dadd(368.928, 121.512, 28.419999999999998,  1.500000)

}

filament_999[1079] {

  pt3dclear()

  pt3dadd(368.928, 121.512, 28.419999999999998,  1.500000)

  pt3dadd(371.856, 118.584, 28.419999999999998,  1.500000)

}

filament_999[1080] {

  pt3dclear()

  pt3dadd(371.856, 118.584, 28.419999999999998,  1.500000)

  pt3dadd(375.516, 120.048, 28.419999999999998,  1.500000)

}

filament_999[1081] {

  pt3dclear()

  pt3dadd(384.3, 218.136, 16.66,  1.500000)

  pt3dadd(386.496, 215.208, 16.169999999999998,  1.500000)

}

filament_999[1082] {

  pt3dclear()

  pt3dadd(386.496, 215.208, 16.169999999999998,  1.500000)

  pt3dadd(387.96, 212.28, 15.68,  1.500000)

}

filament_999[1083] {

  pt3dclear()

  pt3dadd(387.96, 212.28, 15.68,  1.500000)

  pt3dadd(388.692, 209.352, 15.19,  1.500000)

}

filament_999[1084] {

  pt3dclear()

  pt3dadd(388.692, 209.352, 15.19,  1.500000)

  pt3dadd(387.96, 205.692, 14.7,  1.500000)

}

filament_999[1085] {

  pt3dclear()

  pt3dadd(387.96, 205.692, 14.7,  1.500000)

  pt3dadd(387.228, 201.29999999999998, 14.209999999999999,  1.500000)

}

filament_999[1086] {

  pt3dclear()

  pt3dadd(387.96, 205.692, 14.7,  1.500000)

  pt3dadd(385.032, 205.692, 11.76,  1.500000)

}

filament_999[1087] {

  pt3dclear()

  pt3dadd(387.228, 201.29999999999998, 14.209999999999999,  1.500000)

  pt3dadd(385.764, 197.64, 14.209999999999999,  1.500000)

}

filament_999[1088] {

  pt3dclear()

  pt3dadd(385.764, 197.64, 14.209999999999999,  1.500000)

  pt3dadd(384.3, 193.98, 13.719999999999999,  1.500000)

}

filament_999[1089] {

  pt3dclear()

  pt3dadd(385.764, 197.64, 14.209999999999999,  1.500000)

  pt3dadd(381.372, 193.98, 13.23,  1.500000)

}

filament_999[1090] {

  pt3dclear()

  pt3dadd(384.3, 193.98, 13.719999999999999,  1.500000)

  pt3dadd(383.568, 190.32, 13.719999999999999,  1.500000)

}

filament_999[1091] {

  pt3dclear()

  pt3dadd(383.568, 190.32, 13.719999999999999,  1.500000)

  pt3dadd(382.836, 186.66, 14.209999999999999,  1.500000)

}

filament_999[1092] {

  pt3dclear()

  pt3dadd(382.836, 186.66, 14.209999999999999,  1.500000)

  pt3dadd(382.104, 182.268, 14.209999999999999,  1.500000)

}

filament_999[1093] {

  pt3dclear()

  pt3dadd(382.104, 182.268, 14.209999999999999,  1.500000)

  pt3dadd(380.64, 177.876, 14.7,  1.500000)

}

filament_999[1094] {

  pt3dclear()

  pt3dadd(380.64, 177.876, 14.7,  1.500000)

  pt3dadd(377.712, 174.216, 14.7,  1.500000)

}

filament_999[1095] {

  pt3dclear()

  pt3dadd(377.712, 174.216, 14.7,  1.500000)

  pt3dadd(374.784, 170.55599999999998, 15.19,  1.500000)

}

filament_999[1096] {

  pt3dclear()

  pt3dadd(374.784, 170.55599999999998, 15.19,  1.500000)

  pt3dadd(372.58799999999997, 166.164, 15.68,  1.500000)

}

filament_999[1097] {

  pt3dclear()

  pt3dadd(374.784, 170.55599999999998, 15.19,  1.500000)

  pt3dadd(371.856, 171.28799999999998, 15.68,  1.500000)

}

filament_999[1098] {

  pt3dclear()

  pt3dadd(372.58799999999997, 166.164, 15.68,  1.500000)

  pt3dadd(371.12399999999997, 163.968, 15.19,  1.500000)

}

filament_999[1099] {

  pt3dclear()

  pt3dadd(371.12399999999997, 163.968, 15.19,  1.500000)

  pt3dadd(372.58799999999997, 160.308, 15.19,  1.500000)

}

filament_999[1100] {

  pt3dclear()

  pt3dadd(371.12399999999997, 163.968, 15.19,  1.500000)

  pt3dadd(368.19599999999997, 161.772, 15.19,  1.500000)

}

filament_999[1101] {

  pt3dclear()

  pt3dadd(372.58799999999997, 160.308, 15.19,  1.500000)

  pt3dadd(374.05199999999996, 156.648, 15.19,  1.500000)

}

filament_999[1102] {

  pt3dclear()

  pt3dadd(374.05199999999996, 156.648, 15.19,  1.500000)

  pt3dadd(376.248, 154.452, 14.7,  1.500000)

}

filament_999[1103] {

  pt3dclear()

  pt3dadd(368.19599999999997, 161.772, 15.19,  1.500000)

  pt3dadd(363.804, 160.308, 15.68,  1.500000)

}

filament_999[1104] {

  pt3dclear()

  pt3dadd(363.804, 160.308, 15.68,  1.500000)

  pt3dadd(359.412, 158.844, 15.68,  1.500000)

}

filament_999[1105] {

  pt3dclear()

  pt3dadd(359.412, 158.844, 15.68,  1.500000)

  pt3dadd(355.02, 155.916, 15.68,  1.500000)

}

filament_999[1106] {

  pt3dclear()

  pt3dadd(355.02, 155.916, 15.68,  1.500000)

  pt3dadd(351.36, 156.648, 17.15,  1.500000)

}

filament_999[1107] {

  pt3dclear()

  pt3dadd(351.36, 156.648, 17.15,  1.500000)

  pt3dadd(349.896, 158.844, 17.64,  1.500000)

}

filament_999[1108] {

  pt3dclear()

  pt3dadd(381.372, 193.98, 13.23,  1.500000)

  pt3dadd(377.712, 191.052, 13.23,  1.500000)

}

filament_999[1109] {

  pt3dclear()

  pt3dadd(377.712, 191.052, 13.23,  1.500000)

  pt3dadd(373.32, 190.32, 13.23,  1.500000)

}

filament_999[1110] {

  pt3dclear()

  pt3dadd(373.32, 190.32, 13.23,  1.500000)

  pt3dadd(368.928, 190.32, 13.23,  1.500000)

}

filament_999[1111] {

  pt3dclear()

  pt3dadd(368.928, 190.32, 13.23,  1.500000)

  pt3dadd(366.73199999999997, 192.516, 11.76,  1.500000)

}

filament_999[1112] {

  pt3dclear()

  pt3dadd(385.032, 205.692, 11.76,  1.500000)

  pt3dadd(381.372, 204.96, 10.78,  1.500000)

}

filament_999[1113] {

  pt3dclear()

  pt3dadd(381.372, 204.96, 10.78,  1.500000)

  pt3dadd(376.248, 205.692, 10.78,  1.500000)

}

filament_999[1114] {

  pt3dclear()

  pt3dadd(376.248, 205.692, 10.78,  1.500000)

  pt3dadd(371.12399999999997, 206.424, 11.27,  1.500000)

}

filament_999[1115] {

  pt3dclear()

  pt3dadd(371.12399999999997, 206.424, 11.27,  1.500000)

  pt3dadd(366.0, 207.888, 11.27,  1.500000)

}

filament_999[1116] {

  pt3dclear()

  pt3dadd(366.0, 207.888, 11.27,  1.500000)

  pt3dadd(365.268, 211.548, 13.23,  1.500000)

}

filament_999[1117] {

  pt3dclear()

  pt3dadd(366.0, 207.888, 11.27,  1.500000)

  pt3dadd(363.804, 211.548, 13.719999999999999,  1.500000)

}

filament_999[1118] {

  pt3dclear()

  pt3dadd(386.496, 236.436, 17.15,  1.500000)

  pt3dadd(383.568, 234.24, 14.209999999999999,  1.500000)

}

filament_999[1119] {

  pt3dclear()

  pt3dadd(383.568, 234.24, 14.209999999999999,  1.500000)

  pt3dadd(380.64, 233.50799999999998, 13.719999999999999,  1.500000)

}

filament_999[1120] {

  pt3dclear()

  pt3dadd(380.64, 233.50799999999998, 13.719999999999999,  1.500000)

  pt3dadd(376.98, 232.77599999999998, 13.23,  1.500000)

}

filament_999[1121] {

  pt3dclear()

  pt3dadd(376.98, 232.77599999999998, 13.23,  1.500000)

  pt3dadd(374.05199999999996, 232.77599999999998, 12.25,  1.500000)

}

filament_999[1122] {

  pt3dclear()

  pt3dadd(374.05199999999996, 232.77599999999998, 12.25,  1.500000)

  pt3dadd(371.856, 235.704, 12.25,  1.500000)

}

filament_999[1123] {

  pt3dclear()

  pt3dadd(371.856, 235.704, 12.25,  1.500000)

  pt3dadd(370.392, 238.632, 12.25,  1.500000)

}

filament_999[1124] {

  pt3dclear()

  pt3dadd(370.392, 238.632, 12.25,  1.500000)

  pt3dadd(370.392, 242.292, 11.76,  1.500000)

}

filament_999[1125] {

  pt3dclear()

  pt3dadd(370.392, 242.292, 11.76,  1.500000)

  pt3dadd(371.12399999999997, 246.684, 11.27,  1.500000)

}

filament_999[1126] {

  pt3dclear()

  pt3dadd(371.12399999999997, 246.684, 11.27,  1.500000)

  pt3dadd(373.32, 250.344, 10.78,  1.500000)

}

filament_999[1127] {

  pt3dclear()

  pt3dadd(373.32, 250.344, 10.78,  1.500000)

  pt3dadd(375.516, 254.736, 10.29,  1.500000)

}

filament_999[1128] {

  pt3dclear()

  pt3dadd(375.516, 254.736, 10.29,  1.500000)

  pt3dadd(378.444, 259.128, 10.29,  1.500000)

}

filament_999[1129] {

  pt3dclear()

  pt3dadd(378.444, 259.128, 10.29,  1.500000)

  pt3dadd(382.104, 262.788, 9.8,  1.500000)

}

filament_999[1130] {

  pt3dclear()

  pt3dadd(382.104, 262.788, 9.8,  1.500000)

  pt3dadd(385.032, 267.18, 9.31,  1.500000)

}

filament_999[1131] {

  pt3dclear()

  pt3dadd(385.032, 267.18, 9.31,  1.500000)

  pt3dadd(386.496, 271.572, 8.82,  1.500000)

}

filament_999[1132] {

  pt3dclear()

  pt3dadd(386.496, 271.572, 8.82,  1.500000)

  pt3dadd(389.424, 275.23199999999997, 9.31,  1.500000)

}

filament_999[1133] {

  pt3dclear()

  pt3dadd(389.424, 275.23199999999997, 9.31,  1.500000)

  pt3dadd(392.352, 278.892, 9.8,  1.500000)

}

filament_999[1134] {

  pt3dclear()

  pt3dadd(392.352, 278.892, 9.8,  1.500000)

  pt3dadd(394.548, 282.552, 9.31,  1.500000)

}

filament_999[1135] {

  pt3dclear()

  pt3dadd(394.548, 282.552, 9.31,  1.500000)

  pt3dadd(397.476, 287.676, 9.31,  1.500000)

}

filament_999[1136] {

  pt3dclear()

  pt3dadd(397.476, 287.676, 9.31,  1.500000)

  pt3dadd(401.868, 289.872, 10.78,  1.500000)

}

filament_999[1137] {

  pt3dclear()

  pt3dadd(404.796, 272.304, 24.009999999999998,  1.500000)

  pt3dadd(401.868, 273.036, 21.56,  1.500000)

}

filament_999[1138] {

  pt3dclear()

  pt3dadd(401.868, 273.036, 21.56,  1.500000)

  pt3dadd(399.67199999999997, 275.23199999999997, 20.58,  1.500000)

}

filament_999[1139] {

  pt3dclear()

  pt3dadd(399.67199999999997, 275.23199999999997, 20.58,  1.500000)

  pt3dadd(397.476, 278.15999999999997, 19.6,  1.500000)

}

filament_999[1140] {

  pt3dclear()

  pt3dadd(397.476, 278.15999999999997, 19.6,  1.500000)

  pt3dadd(396.012, 281.08799999999997, 19.6,  1.500000)

}

filament_999[1141] {

  pt3dclear()

  pt3dadd(396.012, 281.08799999999997, 19.6,  1.500000)

  pt3dadd(395.28, 284.748, 19.11,  1.500000)

}

filament_999[1142] {

  pt3dclear()

  pt3dadd(395.28, 284.748, 19.11,  1.500000)

  pt3dadd(396.012, 288.408, 18.62,  1.500000)

}

filament_999[1143] {

  pt3dclear()

  pt3dadd(396.012, 288.408, 18.62,  1.500000)

  pt3dadd(396.74399999999997, 292.8, 18.13,  1.500000)

}

filament_999[1144] {

  pt3dclear()

  pt3dadd(396.74399999999997, 292.8, 18.13,  1.500000)

  pt3dadd(397.476, 297.192, 17.64,  1.500000)

}

filament_999[1145] {

  pt3dclear()

  pt3dadd(397.476, 297.192, 17.64,  1.500000)

  pt3dadd(397.476, 301.584, 16.66,  1.500000)

}

filament_999[1146] {

  pt3dclear()

  pt3dadd(397.476, 301.584, 16.66,  1.500000)

  pt3dadd(397.476, 305.24399999999997, 15.68,  1.500000)

}

filament_999[1147] {

  pt3dclear()

  pt3dadd(397.476, 305.24399999999997, 15.68,  1.500000)

  pt3dadd(396.74399999999997, 308.904, 16.169999999999998,  1.500000)

}

filament_999[1148] {

  pt3dclear()

  pt3dadd(396.74399999999997, 308.904, 16.169999999999998,  1.500000)

  pt3dadd(395.28, 312.564, 16.66,  1.500000)

}

filament_999[1149] {

  pt3dclear()

  pt3dadd(395.28, 312.564, 16.66,  1.500000)

  pt3dadd(392.352, 314.76, 14.209999999999999,  1.500000)

}

filament_999[1150] {

  pt3dclear()

  pt3dadd(395.28, 312.564, 16.66,  1.500000)

  pt3dadd(395.28, 315.492, 14.209999999999999,  1.500000)

}

filament_999[1151] {

  pt3dclear()

  pt3dadd(392.352, 314.76, 14.209999999999999,  1.500000)

  pt3dadd(389.424, 316.956, 14.209999999999999,  1.500000)

}

filament_999[1152] {

  pt3dclear()

  pt3dadd(392.352, 314.76, 14.209999999999999,  1.500000)

  pt3dadd(390.156, 312.564, 14.7,  1.500000)

}

filament_999[1153] {

  pt3dclear()

  pt3dadd(389.424, 316.956, 14.209999999999999,  1.500000)

  pt3dadd(385.032, 317.688, 14.209999999999999,  1.500000)

}

filament_999[1154] {

  pt3dclear()

  pt3dadd(385.032, 317.688, 14.209999999999999,  1.500000)

  pt3dadd(382.104, 316.956, 14.209999999999999,  1.500000)

}

filament_999[1155] {

  pt3dclear()

  pt3dadd(382.104, 316.956, 14.209999999999999,  1.500000)

  pt3dadd(379.176, 314.028, 14.7,  1.500000)

}

filament_999[1156] {

  pt3dclear()

  pt3dadd(395.28, 315.492, 14.209999999999999,  1.500000)

  pt3dadd(396.012, 319.884, 14.209999999999999,  1.500000)

}

filament_999[1157] {

  pt3dclear()

  pt3dadd(396.012, 319.884, 14.209999999999999,  1.500000)

  pt3dadd(396.74399999999997, 323.544, 14.209999999999999,  1.500000)

}

filament_999[1158] {

  pt3dclear()

  pt3dadd(396.74399999999997, 323.544, 14.209999999999999,  1.500000)

  pt3dadd(398.20799999999997, 326.472, 14.209999999999999,  1.500000)

}

filament_999[1159] {

  pt3dclear()

  pt3dadd(396.74399999999997, 323.544, 14.209999999999999,  1.500000)

  pt3dadd(393.816, 325.008, 14.7,  1.500000)

}

filament_999[1160] {

  pt3dclear()

  pt3dadd(398.20799999999997, 326.472, 14.209999999999999,  1.500000)

  pt3dadd(398.94, 330.864, 14.7,  1.500000)

}

filament_999[1161] {

  pt3dclear()

  pt3dadd(398.20799999999997, 326.472, 14.209999999999999,  1.500000)

  pt3dadd(401.13599999999997, 323.544, 15.19,  1.500000)

}

filament_999[1162] {

  pt3dclear()

  pt3dadd(398.94, 330.864, 14.7,  1.500000)

  pt3dadd(398.20799999999997, 335.988, 15.19,  1.500000)

}

filament_999[1163] {

  pt3dclear()

  pt3dadd(398.20799999999997, 335.988, 15.19,  1.500000)

  pt3dadd(397.476, 341.11199999999997, 14.209999999999999,  1.500000)

}

filament_999[1164] {

  pt3dclear()

  pt3dadd(397.476, 341.11199999999997, 14.209999999999999,  1.500000)

  pt3dadd(396.012, 346.236, 14.209999999999999,  1.500000)

}

filament_999[1165] {

  pt3dclear()

  pt3dadd(396.012, 346.236, 14.209999999999999,  1.500000)

  pt3dadd(391.62, 350.628, 14.209999999999999,  1.500000)

}

filament_999[1166] {

  pt3dclear()

  pt3dadd(393.816, 325.008, 14.7,  1.500000)

  pt3dadd(391.62, 329.4, 14.7,  1.500000)

}

filament_999[1167] {

  pt3dclear()

  pt3dadd(391.62, 329.4, 14.7,  1.500000)

  pt3dadd(388.692, 333.792, 14.7,  1.500000)

}

filament_999[1168] {

  pt3dclear()

  pt3dadd(388.692, 333.792, 14.7,  1.500000)

  pt3dadd(384.3, 336.71999999999997, 15.19,  1.500000)

}

filament_999[1169] {

  pt3dclear()

  pt3dadd(384.3, 336.71999999999997, 15.19,  1.500000)

  pt3dadd(379.908, 338.916, 15.19,  1.500000)

}

filament_999[1170] {

  pt3dclear()

  pt3dadd(384.3, 336.71999999999997, 15.19,  1.500000)

  pt3dadd(387.228, 342.57599999999996, 13.23,  1.500000)

}

filament_999[1171] {

  pt3dclear()

  pt3dadd(379.908, 338.916, 15.19,  1.500000)

  pt3dadd(374.784, 339.64799999999997, 15.19,  1.500000)

}

filament_999[1172] {

  pt3dclear()

  pt3dadd(374.784, 339.64799999999997, 15.19,  1.500000)

  pt3dadd(370.392, 335.988, 12.25,  1.500000)

}

filament_999[1173] {

  pt3dclear()

  pt3dadd(370.392, 335.988, 12.25,  1.500000)

  pt3dadd(366.73199999999997, 334.524, 9.8,  1.500000)

}

filament_999[1174] {

  pt3dclear()

  pt3dadd(389.424, 332.328, 24.5,  1.500000)

  pt3dadd(393.084, 335.256, 24.009999999999998,  1.500000)

}

filament_999[1175] {

  pt3dclear()

  pt3dadd(393.084, 335.256, 24.009999999999998,  1.500000)

  pt3dadd(396.012, 338.916, 22.54,  1.500000)

}

filament_999[1176] {

  pt3dclear()

  pt3dadd(396.012, 338.916, 22.54,  1.500000)

  pt3dadd(398.94, 343.308, 22.54,  1.500000)

}

filament_999[1177] {

  pt3dclear()

  pt3dadd(398.94, 343.308, 22.54,  1.500000)

  pt3dadd(401.13599999999997, 346.236, 23.52,  1.500000)

}

filament_999[1178] {

  pt3dclear()

  pt3dadd(401.13599999999997, 346.236, 23.52,  1.500000)

  pt3dadd(404.796, 347.7, 25.97,  1.500000)

}

filament_999[1179] {

  pt3dclear()

  pt3dadd(401.13599999999997, 346.236, 23.52,  1.500000)

  pt3dadd(401.868, 349.164, 26.46,  1.500000)

}

filament_999[1180] {

  pt3dclear()

  pt3dadd(404.796, 347.7, 25.97,  1.500000)

  pt3dadd(408.456, 349.164, 26.46,  1.500000)

}

filament_999[1181] {

  pt3dclear()

  pt3dadd(404.796, 347.7, 25.97,  1.500000)

  pt3dadd(406.992, 346.968, 24.5,  1.500000)

}

filament_999[1182] {

  pt3dclear()

  pt3dadd(408.456, 349.164, 26.46,  1.500000)

  pt3dadd(412.848, 349.896, 26.46,  1.500000)

}

filament_999[1183] {

  pt3dclear()

  pt3dadd(412.848, 349.896, 26.46,  1.500000)

  pt3dadd(417.24, 348.432, 26.46,  1.500000)

}

filament_999[1184] {

  pt3dclear()

  pt3dadd(412.848, 349.896, 26.46,  1.500000)

  pt3dadd(417.24, 349.896, 24.99,  1.500000)

}

filament_999[1185] {

  pt3dclear()

  pt3dadd(417.24, 349.896, 24.99,  1.500000)

  pt3dadd(420.9, 350.628, 24.99,  1.500000)

}

filament_999[1186] {

  pt3dclear()

  pt3dadd(420.9, 350.628, 24.99,  1.500000)

  pt3dadd(425.292, 349.896, 25.48,  1.500000)

}

filament_999[1187] {

  pt3dclear()

  pt3dadd(420.9, 350.628, 24.99,  1.500000)

  pt3dadd(417.24, 355.02, 27.93,  1.500000)

}

filament_999[1188] {

  pt3dclear()

  pt3dadd(401.868, 349.164, 26.46,  1.500000)

  pt3dadd(401.13599999999997, 352.824, 27.439999999999998,  1.500000)

}

filament_999[1189] {

  pt3dclear()

  pt3dadd(401.13599999999997, 352.824, 27.439999999999998,  1.500000)

  pt3dadd(398.94, 355.752, 27.93,  1.500000)

}

filament_999[1190] {

  pt3dclear()

  pt3dadd(398.94, 355.752, 27.93,  1.500000)

  pt3dadd(401.13599999999997, 357.948, 27.93,  1.500000)

}

filament_999[1191] {

  pt3dclear()

  pt3dadd(398.94, 355.752, 27.93,  1.500000)

  pt3dadd(395.28, 355.752, 28.419999999999998,  1.500000)

}

filament_999[1192] {

  pt3dclear()

  pt3dadd(401.13599999999997, 357.948, 27.93,  1.500000)

  pt3dadd(404.796, 358.68, 27.439999999999998,  1.500000)

}

filament_999[1193] {

  pt3dclear()

  pt3dadd(404.796, 358.68, 27.439999999999998,  1.500000)

  pt3dadd(407.724, 357.216, 28.419999999999998,  1.500000)

}

filament_999[1194] {

  pt3dclear()

  pt3dadd(395.28, 355.752, 28.419999999999998,  1.500000)

  pt3dadd(391.62, 355.752, 27.93,  1.500000)

}

filament_999[1195] {

  pt3dclear()

  pt3dadd(391.62, 355.752, 27.93,  1.500000)

  pt3dadd(387.96, 355.752, 27.439999999999998,  1.500000)

}

filament_999[1196] {

  pt3dclear()

  pt3dadd(387.96, 355.752, 27.439999999999998,  1.500000)

  pt3dadd(384.3, 355.02, 27.439999999999998,  1.500000)

}

filament_999[1197] {

  pt3dclear()

  pt3dadd(384.3, 355.02, 27.439999999999998,  1.500000)

  pt3dadd(381.372, 356.484, 27.93,  1.500000)

}

filament_999[1198] {

  pt3dclear()

  pt3dadd(381.372, 356.484, 27.93,  1.500000)

  pt3dadd(378.444, 358.68, 27.93,  1.500000)

}

filament_999[1199] {

  pt3dclear()

  pt3dadd(378.444, 358.68, 27.93,  1.500000)

  pt3dadd(376.248, 361.608, 27.439999999999998,  1.500000)

}

filament_999[1200] {

  pt3dclear()

  pt3dadd(376.248, 361.608, 27.439999999999998,  1.500000)

  pt3dadd(373.32, 365.268, 27.439999999999998,  1.500000)

}

filament_999[1201] {

  pt3dclear()

  pt3dadd(373.32, 365.268, 27.439999999999998,  1.500000)

  pt3dadd(371.12399999999997, 369.65999999999997, 26.95,  1.500000)

}

filament_999[1202] {

  pt3dclear()

  pt3dadd(371.12399999999997, 369.65999999999997, 26.95,  1.500000)

  pt3dadd(368.19599999999997, 374.05199999999996, 26.95,  1.500000)

}

filament_999[1203] {

  pt3dclear()

  pt3dadd(368.19599999999997, 374.05199999999996, 26.95,  1.500000)

  pt3dadd(363.072, 372.58799999999997, 26.95,  1.500000)

}

filament_999[1204] {

  pt3dclear()

  pt3dadd(425.292, 349.896, 25.48,  1.500000)

  pt3dadd(429.68399999999997, 349.164, 25.48,  1.500000)

}

filament_999[1205] {

  pt3dclear()

  pt3dadd(429.68399999999997, 349.164, 25.48,  1.500000)

  pt3dadd(430.416, 344.772, 25.48,  1.500000)

}

filament_999[1206] {

  pt3dclear()

  pt3dadd(430.416, 344.772, 25.48,  1.500000)

  pt3dadd(431.88, 341.11199999999997, 25.48,  1.500000)

}

filament_999[1207] {

  pt3dclear()

  pt3dadd(431.88, 341.11199999999997, 25.48,  1.500000)

  pt3dadd(435.53999999999996, 339.64799999999997, 25.97,  1.500000)

}

filament_999[1208] {

  pt3dclear()

  pt3dadd(435.53999999999996, 339.64799999999997, 25.97,  1.500000)

  pt3dadd(438.468, 335.988, 25.97,  1.500000)

}

filament_999[1209] {

  pt3dclear()

  pt3dadd(438.468, 335.988, 25.97,  1.500000)

  pt3dadd(439.932, 331.596, 25.97,  1.500000)

}

filament_999[1210] {

  pt3dclear()

  pt3dadd(415.776, 279.62399999999997, 28.419999999999998,  1.500000)

  pt3dadd(417.24, 275.23199999999997, 29.4,  1.500000)

}

filament_999[1211] {

  pt3dclear()

  pt3dadd(417.24, 275.23199999999997, 29.4,  1.500000)

  pt3dadd(418.704, 271.572, 30.38,  1.500000)

}

filament_999[1212] {

  pt3dclear()

  pt3dadd(418.704, 271.572, 30.38,  1.500000)

  pt3dadd(419.436, 267.912, 31.36,  1.500000)

}

filament_999[1213] {

  pt3dclear()

  pt3dadd(419.436, 267.912, 31.36,  1.500000)

  pt3dadd(419.436, 264.252, 32.339999999999996,  1.500000)

}

filament_999[1214] {

  pt3dclear()

  pt3dadd(419.436, 264.252, 32.339999999999996,  1.500000)

  pt3dadd(419.436, 260.592, 32.83,  1.500000)

}

filament_999[1215] {

  pt3dclear()

  pt3dadd(419.436, 260.592, 32.83,  1.500000)

  pt3dadd(419.436, 256.932, 33.81,  1.500000)

}

filament_999[1216] {

  pt3dclear()

  pt3dadd(419.436, 256.932, 33.81,  1.500000)

  pt3dadd(418.704, 253.272, 34.3,  1.500000)

}

filament_999[1217] {

  pt3dclear()

  pt3dadd(418.704, 253.272, 34.3,  1.500000)

  pt3dadd(417.972, 248.88, 34.79,  1.500000)

}

filament_999[1218] {

  pt3dclear()

  pt3dadd(417.972, 248.88, 34.79,  1.500000)

  pt3dadd(417.24, 244.488, 35.769999999999996,  1.500000)

}

filament_999[1219] {

  pt3dclear()

  pt3dadd(417.24, 244.488, 35.769999999999996,  1.500000)

  pt3dadd(416.508, 240.096, 36.26,  1.500000)

}

filament_999[1220] {

  pt3dclear()

  pt3dadd(416.508, 240.096, 36.26,  1.500000)

  pt3dadd(418.704, 235.704, 36.26,  1.500000)

}

filament_999[1221] {

  pt3dclear()

  pt3dadd(416.508, 240.096, 36.26,  1.500000)

  pt3dadd(414.312, 236.436, 36.26,  1.500000)

}

filament_999[1222] {

  pt3dclear()

  pt3dadd(418.704, 235.704, 36.26,  1.500000)

  pt3dadd(420.168, 230.57999999999998, 36.26,  1.500000)

}

filament_999[1223] {

  pt3dclear()

  pt3dadd(420.168, 230.57999999999998, 36.26,  1.500000)

  pt3dadd(422.364, 225.456, 36.26,  1.500000)

}

filament_999[1224] {

  pt3dclear()

  pt3dadd(422.364, 225.456, 36.26,  1.500000)

  pt3dadd(424.56, 221.064, 35.28,  1.500000)

}

filament_999[1225] {

  pt3dclear()

  pt3dadd(424.56, 221.064, 35.28,  1.500000)

  pt3dadd(426.756, 217.404, 34.3,  1.500000)

}

filament_999[1226] {

  pt3dclear()

  pt3dadd(426.756, 217.404, 34.3,  1.500000)

  pt3dadd(427.488, 213.012, 34.3,  1.500000)

}

filament_999[1227] {

  pt3dclear()

  pt3dadd(427.488, 213.012, 34.3,  1.500000)

  pt3dadd(428.21999999999997, 208.62, 33.81,  1.500000)

}

filament_999[1228] {

  pt3dclear()

  pt3dadd(428.21999999999997, 208.62, 33.81,  1.500000)

  pt3dadd(428.952, 204.228, 33.81,  1.500000)

}

filament_999[1229] {

  pt3dclear()

  pt3dadd(428.952, 204.228, 33.81,  1.500000)

  pt3dadd(431.88, 200.56799999999998, 33.32,  1.500000)

}

filament_999[1230] {

  pt3dclear()

  pt3dadd(431.88, 200.56799999999998, 33.32,  1.500000)

  pt3dadd(434.808, 197.64, 33.32,  1.500000)

}

filament_999[1231] {

  pt3dclear()

  pt3dadd(431.88, 200.56799999999998, 33.32,  1.500000)

  pt3dadd(437.736, 196.908, 31.36,  1.500000)

}

filament_999[1232] {

  pt3dclear()

  pt3dadd(434.808, 197.64, 33.32,  1.500000)

  pt3dadd(435.53999999999996, 193.98, 32.83,  1.500000)

}

filament_999[1233] {

  pt3dclear()

  pt3dadd(435.53999999999996, 193.98, 32.83,  1.500000)

  pt3dadd(435.53999999999996, 189.588, 32.83,  1.500000)

}

filament_999[1234] {

  pt3dclear()

  pt3dadd(435.53999999999996, 189.588, 32.83,  1.500000)

  pt3dadd(434.808, 185.196, 32.339999999999996,  1.500000)

}

filament_999[1235] {

  pt3dclear()

  pt3dadd(434.808, 185.196, 32.339999999999996,  1.500000)

  pt3dadd(434.07599999999996, 180.804, 33.32,  1.500000)

}

filament_999[1236] {

  pt3dclear()

  pt3dadd(434.07599999999996, 180.804, 33.32,  1.500000)

  pt3dadd(430.416, 177.144, 35.28,  1.500000)

}

filament_999[1237] {

  pt3dclear()

  pt3dadd(434.07599999999996, 180.804, 33.32,  1.500000)

  pt3dadd(438.468, 182.268, 35.28,  1.500000)

}

filament_999[1238] {

  pt3dclear()

  pt3dadd(434.07599999999996, 180.804, 33.32,  1.500000)

  pt3dadd(433.344, 176.412, 33.32,  1.500000)

}

filament_999[1239] {

  pt3dclear()

  pt3dadd(433.344, 176.412, 33.32,  1.500000)

  pt3dadd(432.61199999999997, 172.02, 33.32,  1.500000)

}

filament_999[1240] {

  pt3dclear()

  pt3dadd(432.61199999999997, 172.02, 33.32,  1.500000)

  pt3dadd(431.14799999999997, 167.628, 33.32,  1.500000)

}

filament_999[1241] {

  pt3dclear()

  pt3dadd(431.14799999999997, 167.628, 33.32,  1.500000)

  pt3dadd(430.416, 163.968, 31.849999999999998,  1.500000)

}

filament_999[1242] {

  pt3dclear()

  pt3dadd(430.416, 163.968, 31.849999999999998,  1.500000)

  pt3dadd(432.61199999999997, 160.308, 32.339999999999996,  1.500000)

}

filament_999[1243] {

  pt3dclear()

  pt3dadd(430.416, 163.968, 31.849999999999998,  1.500000)

  pt3dadd(429.68399999999997, 160.308, 31.36,  1.500000)

}

filament_999[1244] {

  pt3dclear()

  pt3dadd(432.61199999999997, 160.308, 32.339999999999996,  1.500000)

  pt3dadd(436.272, 160.308, 33.32,  1.500000)

}

filament_999[1245] {

  pt3dclear()

  pt3dadd(436.272, 160.308, 33.32,  1.500000)

  pt3dadd(439.2, 159.576, 34.3,  1.500000)

}

filament_999[1246] {

  pt3dclear()

  pt3dadd(439.2, 159.576, 34.3,  1.500000)

  pt3dadd(439.932, 156.648, 36.26,  1.500000)

}

filament_999[1247] {

  pt3dclear()

  pt3dadd(439.932, 156.648, 36.26,  1.500000)

  pt3dadd(437.00399999999996, 155.184, 36.75,  1.500000)

}

filament_999[1248] {

  pt3dclear()

  pt3dadd(437.00399999999996, 155.184, 36.75,  1.500000)

  pt3dadd(436.272, 157.38, 39.2,  1.500000)

}

filament_999[1249] {

  pt3dclear()

  pt3dadd(436.272, 157.38, 39.2,  1.500000)

  pt3dadd(436.272, 160.308, 40.67,  1.500000)

}

filament_999[1250] {

  pt3dclear()

  pt3dadd(436.272, 160.308, 40.67,  1.500000)

  pt3dadd(437.736, 163.236, 42.14,  1.500000)

}

filament_999[1251] {

  pt3dclear()

  pt3dadd(436.272, 160.308, 40.67,  1.500000)

  pt3dadd(436.272, 163.968, 41.16,  1.500000)

}

filament_999[1252] {

  pt3dclear()

  pt3dadd(437.736, 163.236, 42.14,  1.500000)

  pt3dadd(438.468, 166.896, 43.12,  1.500000)

}

filament_999[1253] {

  pt3dclear()

  pt3dadd(438.468, 166.896, 43.12,  1.500000)

  pt3dadd(439.2, 170.55599999999998, 43.61,  1.500000)

}

filament_999[1254] {

  pt3dclear()

  pt3dadd(439.2, 170.55599999999998, 43.61,  1.500000)

  pt3dadd(439.932, 174.216, 43.61,  1.500000)

}

filament_999[1255] {

  pt3dclear()

  pt3dadd(439.932, 174.216, 43.61,  1.500000)

  pt3dadd(441.396, 178.608, 44.1,  1.500000)

}

filament_999[1256] {

  pt3dclear()

  pt3dadd(441.396, 178.608, 44.1,  1.500000)

  pt3dadd(444.324, 182.268, 44.1,  1.500000)

}

filament_999[1257] {

  pt3dclear()

  pt3dadd(444.324, 182.268, 44.1,  1.500000)

  pt3dadd(446.52, 186.66, 44.1,  1.500000)

}

filament_999[1258] {

  pt3dclear()

  pt3dadd(446.52, 186.66, 44.1,  1.500000)

  pt3dadd(447.984, 191.052, 44.589999999999996,  1.500000)

}

filament_999[1259] {

  pt3dclear()

  pt3dadd(447.984, 191.052, 44.589999999999996,  1.500000)

  pt3dadd(449.448, 194.712, 44.589999999999996,  1.500000)

}

filament_999[1260] {

  pt3dclear()

  pt3dadd(447.984, 191.052, 44.589999999999996,  1.500000)

  pt3dadd(446.52, 193.98, 45.57,  1.500000)

}

filament_999[1261] {

  pt3dclear()

  pt3dadd(449.448, 194.712, 44.589999999999996,  1.500000)

  pt3dadd(450.912, 198.37199999999999, 45.08,  1.500000)

}

filament_999[1262] {

  pt3dclear()

  pt3dadd(450.912, 198.37199999999999, 45.08,  1.500000)

  pt3dadd(451.644, 202.03199999999998, 45.57,  1.500000)

}

filament_999[1263] {

  pt3dclear()

  pt3dadd(451.644, 202.03199999999998, 45.57,  1.500000)

  pt3dadd(453.84, 204.96, 46.06,  1.500000)

}

filament_999[1264] {

  pt3dclear()

  pt3dadd(453.84, 204.96, 46.06,  1.500000)

  pt3dadd(455.304, 208.62, 46.55,  1.500000)

}

filament_999[1265] {

  pt3dclear()

  pt3dadd(455.304, 208.62, 46.55,  1.500000)

  pt3dadd(455.304, 213.012, 46.55,  1.500000)

}

filament_999[1266] {

  pt3dclear()

  pt3dadd(455.304, 213.012, 46.55,  1.500000)

  pt3dadd(454.572, 217.404, 47.04,  1.500000)

}

filament_999[1267] {

  pt3dclear()

  pt3dadd(454.572, 217.404, 47.04,  1.500000)

  pt3dadd(453.84, 221.064, 47.53,  1.500000)

}

filament_999[1268] {

  pt3dclear()

  pt3dadd(453.84, 221.064, 47.53,  1.500000)

  pt3dadd(451.644, 224.724, 48.51,  1.500000)

}

filament_999[1269] {

  pt3dclear()

  pt3dadd(451.644, 224.724, 48.51,  1.500000)

  pt3dadd(448.716, 226.188, 51.449999999999996,  1.500000)

}

filament_999[1270] {

  pt3dclear()

  pt3dadd(448.716, 226.188, 51.449999999999996,  1.500000)

  pt3dadd(445.788, 226.92, 52.43,  1.500000)

}

filament_999[1271] {

  pt3dclear()

  pt3dadd(446.52, 193.98, 45.57,  1.500000)

  pt3dadd(445.056, 196.908, 46.55,  1.500000)

}

filament_999[1272] {

  pt3dclear()

  pt3dadd(445.788, 226.92, 52.43,  1.500000)

  pt3dadd(442.86, 229.11599999999999, 52.43,  1.500000)

}

filament_999[1273] {

  pt3dclear()

  pt3dadd(445.788, 226.92, 52.43,  1.500000)

  pt3dadd(444.324, 230.57999999999998, 52.43,  1.500000)

}

filament_999[1274] {

  pt3dclear()

  pt3dadd(442.86, 229.11599999999999, 52.43,  1.500000)

  pt3dadd(439.932, 232.04399999999998, 52.92,  1.500000)

}

filament_999[1275] {

  pt3dclear()

  pt3dadd(439.932, 232.04399999999998, 52.92,  1.500000)

  pt3dadd(437.00399999999996, 234.24, 53.41,  1.500000)

}

filament_999[1276] {

  pt3dclear()

  pt3dadd(437.00399999999996, 234.24, 53.41,  1.500000)

  pt3dadd(434.808, 237.9, 53.41,  1.500000)

}

filament_999[1277] {

  pt3dclear()

  pt3dadd(434.808, 237.9, 53.41,  1.500000)

  pt3dadd(432.61199999999997, 240.828, 51.94,  1.500000)

}

filament_999[1278] {

  pt3dclear()

  pt3dadd(432.61199999999997, 240.828, 51.94,  1.500000)

  pt3dadd(432.61199999999997, 245.22, 51.94,  1.500000)

}

filament_999[1279] {

  pt3dclear()

  pt3dadd(432.61199999999997, 245.22, 51.94,  1.500000)

  pt3dadd(434.07599999999996, 248.148, 51.94,  1.500000)

}

filament_999[1280] {

  pt3dclear()

  pt3dadd(444.324, 230.57999999999998, 52.43,  1.500000)

  pt3dadd(445.056, 234.24, 52.43,  1.500000)

}

filament_999[1281] {

  pt3dclear()

  pt3dadd(445.056, 234.24, 52.43,  1.500000)

  pt3dadd(445.788, 237.168, 52.43,  1.500000)

}

filament_999[1282] {

  pt3dclear()

  pt3dadd(445.788, 237.168, 52.43,  1.500000)

  pt3dadd(444.324, 240.828, 52.43,  1.500000)

}

filament_999[1283] {

  pt3dclear()

  pt3dadd(444.324, 240.828, 52.43,  1.500000)

  pt3dadd(442.86, 244.488, 52.43,  1.500000)

}

filament_999[1284] {

  pt3dclear()

  pt3dadd(442.86, 244.488, 52.43,  1.500000)

  pt3dadd(441.396, 248.148, 52.43,  1.500000)

}

filament_999[1285] {

  pt3dclear()

  pt3dadd(441.396, 248.148, 52.43,  1.500000)

  pt3dadd(439.932, 252.54, 51.94,  1.500000)

}

filament_999[1286] {

  pt3dclear()

  pt3dadd(439.932, 252.54, 51.94,  1.500000)

  pt3dadd(439.2, 256.2, 51.449999999999996,  1.500000)

}

filament_999[1287] {

  pt3dclear()

  pt3dadd(439.2, 256.2, 51.449999999999996,  1.500000)

  pt3dadd(441.396, 259.128, 50.96,  1.500000)

}

filament_999[1288] {

  pt3dclear()

  pt3dadd(441.396, 259.128, 50.96,  1.500000)

  pt3dadd(445.788, 259.86, 50.47,  1.500000)

}

filament_999[1289] {

  pt3dclear()

  pt3dadd(445.788, 259.86, 50.47,  1.500000)

  pt3dadd(448.716, 258.396, 50.47,  1.500000)

}

filament_999[1290] {

  pt3dclear()

  pt3dadd(429.68399999999997, 160.308, 31.36,  1.500000)

  pt3dadd(428.952, 157.38, 31.36,  1.500000)

}

filament_999[1291] {

  pt3dclear()

  pt3dadd(428.952, 157.38, 31.36,  1.500000)

  pt3dadd(428.21999999999997, 154.452, 30.38,  1.500000)

}

filament_999[1292] {

  pt3dclear()

  pt3dadd(428.21999999999997, 154.452, 30.38,  1.500000)

  pt3dadd(426.024, 152.256, 28.91,  1.500000)

}

filament_999[1293] {

  pt3dclear()

  pt3dadd(426.024, 152.256, 28.91,  1.500000)

  pt3dadd(423.096, 150.792, 27.439999999999998,  1.500000)

}

filament_999[1294] {

  pt3dclear()

  pt3dadd(423.096, 150.792, 27.439999999999998,  1.500000)

  pt3dadd(420.9, 148.596, 26.46,  1.500000)

}

filament_999[1295] {

  pt3dclear()

  pt3dadd(420.9, 148.596, 26.46,  1.500000)

  pt3dadd(418.704, 145.668, 25.48,  1.500000)

}

filament_999[1296] {

  pt3dclear()

  pt3dadd(418.704, 145.668, 25.48,  1.500000)

  pt3dadd(416.508, 142.74, 24.009999999999998,  1.500000)

}

filament_999[1297] {

  pt3dclear()

  pt3dadd(416.508, 142.74, 24.009999999999998,  1.500000)

  pt3dadd(415.044, 139.07999999999998, 23.03,  1.500000)

}

filament_999[1298] {

  pt3dclear()

  pt3dadd(415.044, 139.07999999999998, 23.03,  1.500000)

  pt3dadd(415.044, 134.688, 22.54,  1.500000)

}

filament_999[1299] {

  pt3dclear()

  pt3dadd(415.044, 139.07999999999998, 23.03,  1.500000)

  pt3dadd(412.116, 141.276, 22.54,  1.500000)

}

filament_999[1300] {

  pt3dclear()

  pt3dadd(415.044, 134.688, 22.54,  1.500000)

  pt3dadd(415.776, 131.028, 23.52,  1.500000)

}

filament_999[1301] {

  pt3dclear()

  pt3dadd(415.044, 134.688, 22.54,  1.500000)

  pt3dadd(411.384, 133.956, 22.05,  1.500000)

}

filament_999[1302] {

  pt3dclear()

  pt3dadd(415.776, 131.028, 23.52,  1.500000)

  pt3dadd(417.972, 127.368, 25.48,  1.500000)

}

filament_999[1303] {

  pt3dclear()

  pt3dadd(417.972, 127.368, 25.48,  1.500000)

  pt3dadd(419.436, 123.708, 27.93,  1.500000)

}

filament_999[1304] {

  pt3dclear()

  pt3dadd(417.972, 127.368, 25.48,  1.500000)

  pt3dadd(420.9, 125.904, 27.93,  1.500000)

}

filament_999[1305] {

  pt3dclear()

  pt3dadd(419.436, 123.708, 27.93,  1.500000)

  pt3dadd(420.9, 120.048, 28.91,  1.500000)

}

filament_999[1306] {

  pt3dclear()

  pt3dadd(420.9, 120.048, 28.91,  1.500000)

  pt3dadd(423.096, 117.852, 29.89,  1.500000)

}

filament_999[1307] {

  pt3dclear()

  pt3dadd(423.096, 117.852, 29.89,  1.500000)

  pt3dadd(426.024, 117.852, 30.87,  1.500000)

}

filament_999[1308] {

  pt3dclear()

  pt3dadd(426.024, 117.852, 30.87,  1.500000)

  pt3dadd(429.68399999999997, 117.852, 31.849999999999998,  1.500000)

}

filament_999[1309] {

  pt3dclear()

  pt3dadd(429.68399999999997, 117.852, 31.849999999999998,  1.500000)

  pt3dadd(432.61199999999997, 119.316, 32.339999999999996,  1.500000)

}

filament_999[1310] {

  pt3dclear()

  pt3dadd(432.61199999999997, 119.316, 32.339999999999996,  1.500000)

  pt3dadd(434.808, 121.512, 32.83,  1.500000)

}

filament_999[1311] {

  pt3dclear()

  pt3dadd(434.808, 121.512, 32.83,  1.500000)

  pt3dadd(434.07599999999996, 123.708, 32.83,  1.500000)

}

filament_999[1312] {

  pt3dclear()

  pt3dadd(434.07599999999996, 123.708, 32.83,  1.500000)

  pt3dadd(431.14799999999997, 124.44, 32.83,  1.500000)

}

filament_999[1313] {

  pt3dclear()

  pt3dadd(431.14799999999997, 124.44, 32.83,  1.500000)

  pt3dadd(428.952, 122.244, 33.32,  1.500000)

}

filament_999[1314] {

  pt3dclear()

  pt3dadd(420.9, 125.904, 27.93,  1.500000)

  pt3dadd(424.56, 125.172, 27.93,  1.500000)

}

filament_999[1315] {

  pt3dclear()

  pt3dadd(424.56, 125.172, 27.93,  1.500000)

  pt3dadd(427.488, 124.44, 27.93,  1.500000)

}

filament_999[1316] {

  pt3dclear()

  pt3dadd(427.488, 124.44, 27.93,  1.500000)

  pt3dadd(430.416, 125.172, 27.93,  1.500000)

}

filament_999[1317] {

  pt3dclear()

  pt3dadd(430.416, 125.172, 27.93,  1.500000)

  pt3dadd(431.88, 128.1, 28.419999999999998,  1.500000)

}

filament_999[1318] {

  pt3dclear()

  pt3dadd(431.88, 128.1, 28.419999999999998,  1.500000)

  pt3dadd(431.88, 132.492, 27.93,  1.500000)

}

filament_999[1319] {

  pt3dclear()

  pt3dadd(431.88, 132.492, 27.93,  1.500000)

  pt3dadd(431.88, 136.884, 27.93,  1.500000)

}

filament_999[1320] {

  pt3dclear()

  pt3dadd(431.88, 136.884, 27.93,  1.500000)

  pt3dadd(434.808, 139.07999999999998, 27.93,  1.500000)

}

filament_999[1321] {

  pt3dclear()

  pt3dadd(434.808, 139.07999999999998, 27.93,  1.500000)

  pt3dadd(437.736, 137.61599999999999, 27.93,  1.500000)

}

filament_999[1322] {

  pt3dclear()

  pt3dadd(437.736, 137.61599999999999, 27.93,  1.500000)

  pt3dadd(441.396, 137.61599999999999, 27.93,  1.500000)

}

filament_999[1323] {

  pt3dclear()

  pt3dadd(441.396, 137.61599999999999, 27.93,  1.500000)

  pt3dadd(443.592, 139.81199999999998, 28.419999999999998,  1.500000)

}

filament_999[1324] {

  pt3dclear()

  pt3dadd(443.592, 139.81199999999998, 28.419999999999998,  1.500000)

  pt3dadd(445.788, 142.008, 29.4,  1.500000)

}

filament_999[1325] {

  pt3dclear()

  pt3dadd(445.788, 142.008, 29.4,  1.500000)

  pt3dadd(447.984, 144.204, 29.89,  1.500000)

}

filament_999[1326] {

  pt3dclear()

  pt3dadd(447.984, 144.204, 29.89,  1.500000)

  pt3dadd(450.18, 147.132, 30.87,  1.500000)

}

filament_999[1327] {

  pt3dclear()

  pt3dadd(450.18, 147.132, 30.87,  1.500000)

  pt3dadd(450.912, 150.792, 32.339999999999996,  1.500000)

}

filament_999[1328] {

  pt3dclear()

  pt3dadd(450.912, 150.792, 32.339999999999996,  1.500000)

  pt3dadd(451.644, 154.452, 33.32,  1.500000)

}

filament_999[1329] {

  pt3dclear()

  pt3dadd(451.644, 154.452, 33.32,  1.500000)

  pt3dadd(447.252, 152.256, 36.75,  1.500000)

}

filament_999[1330] {

  pt3dclear()

  pt3dadd(451.644, 154.452, 33.32,  1.500000)

  pt3dadd(452.376, 158.112, 33.32,  1.500000)

}

filament_999[1331] {

  pt3dclear()

  pt3dadd(452.376, 158.112, 33.32,  1.500000)

  pt3dadd(450.912, 161.772, 33.81,  1.500000)

}

filament_999[1332] {

  pt3dclear()

  pt3dadd(450.912, 161.772, 33.81,  1.500000)

  pt3dadd(450.18, 166.164, 32.83,  1.500000)

}

filament_999[1333] {

  pt3dclear()

  pt3dadd(450.18, 166.164, 32.83,  1.500000)

  pt3dadd(448.716, 169.82399999999998, 31.36,  1.500000)

}

filament_999[1334] {

  pt3dclear()

  pt3dadd(448.716, 169.82399999999998, 31.36,  1.500000)

  pt3dadd(447.252, 174.216, 31.849999999999998,  1.500000)

}

filament_999[1335] {

  pt3dclear()

  pt3dadd(447.252, 174.216, 31.849999999999998,  1.500000)

  pt3dadd(447.252, 178.608, 31.849999999999998,  1.500000)

}

filament_999[1336] {

  pt3dclear()

  pt3dadd(447.252, 178.608, 31.849999999999998,  1.500000)

  pt3dadd(447.252, 183.0, 31.36,  1.500000)

}

filament_999[1337] {

  pt3dclear()

  pt3dadd(447.252, 183.0, 31.36,  1.500000)

  pt3dadd(443.592, 188.856, 31.849999999999998,  1.500000)

}

filament_999[1338] {

  pt3dclear()

  pt3dadd(428.952, 122.244, 33.32,  1.500000)

  pt3dadd(426.756, 119.316, 34.79,  1.500000)

}

filament_999[1339] {

  pt3dclear()

  pt3dadd(426.756, 119.316, 34.79,  1.500000)

  pt3dadd(423.828, 117.12, 37.24,  1.500000)

}

filament_999[1340] {

  pt3dclear()

  pt3dadd(423.828, 117.12, 37.24,  1.500000)

  pt3dadd(420.9, 117.12, 39.2,  1.500000)

}

filament_999[1341] {

  pt3dclear()

  pt3dadd(420.9, 117.12, 39.2,  1.500000)

  pt3dadd(417.972, 116.38799999999999, 39.2,  1.500000)

}

filament_999[1342] {

  pt3dclear()

  pt3dadd(417.972, 116.38799999999999, 39.2,  1.500000)

  pt3dadd(416.508, 113.46, 39.2,  1.500000)

}

filament_999[1343] {

  pt3dclear()

  pt3dadd(412.116, 141.276, 22.54,  1.500000)

  pt3dadd(409.188, 142.74, 22.05,  1.500000)

}

filament_999[1344] {

  pt3dclear()

  pt3dadd(409.188, 142.74, 22.05,  1.500000)

  pt3dadd(407.724, 145.668, 22.05,  1.500000)

}

filament_999[1345] {

  pt3dclear()

  pt3dadd(407.724, 145.668, 22.05,  1.500000)

  pt3dadd(406.992, 148.596, 21.07,  1.500000)

}

filament_999[1346] {

  pt3dclear()

  pt3dadd(406.992, 148.596, 21.07,  1.500000)

  pt3dadd(406.26, 151.524, 21.56,  1.500000)

}

filament_999[1347] {

  pt3dclear()

  pt3dadd(406.26, 151.524, 21.56,  1.500000)

  pt3dadd(404.06399999999996, 154.452, 23.03,  1.500000)

}

filament_999[1348] {

  pt3dclear()

  pt3dadd(406.26, 151.524, 21.56,  1.500000)

  pt3dadd(403.332, 151.524, 19.11,  1.500000)

}

filament_999[1349] {

  pt3dclear()

  pt3dadd(406.26, 151.524, 21.56,  1.500000)

  pt3dadd(406.26, 155.184, 21.07,  1.500000)

}

filament_999[1350] {

  pt3dclear()

  pt3dadd(406.26, 155.184, 21.07,  1.500000)

  pt3dadd(406.26, 158.844, 21.56,  1.500000)

}

filament_999[1351] {

  pt3dclear()

  pt3dadd(406.26, 158.844, 21.56,  1.500000)

  pt3dadd(406.26, 162.504, 22.54,  1.500000)

}

filament_999[1352] {

  pt3dclear()

  pt3dadd(406.26, 162.504, 22.54,  1.500000)

  pt3dadd(407.724, 164.7, 22.54,  1.500000)

}

filament_999[1353] {

  pt3dclear()

  pt3dadd(407.724, 164.7, 22.54,  1.500000)

  pt3dadd(410.652, 165.432, 22.05,  1.500000)

}

filament_999[1354] {

  pt3dclear()

  pt3dadd(407.724, 164.7, 22.54,  1.500000)

  pt3dadd(406.992, 168.35999999999999, 24.009999999999998,  1.500000)

}

filament_999[1355] {

  pt3dclear()

  pt3dadd(410.652, 165.432, 22.05,  1.500000)

  pt3dadd(414.312, 165.432, 22.54,  1.500000)

}

filament_999[1356] {

  pt3dclear()

  pt3dadd(414.312, 165.432, 22.54,  1.500000)

  pt3dadd(417.972, 165.432, 24.009999999999998,  1.500000)

}

filament_999[1357] {

  pt3dclear()

  pt3dadd(406.992, 168.35999999999999, 24.009999999999998,  1.500000)

  pt3dadd(407.724, 172.02, 23.52,  1.500000)

}

filament_999[1358] {

  pt3dclear()

  pt3dadd(407.724, 172.02, 23.52,  1.500000)

  pt3dadd(408.456, 175.68, 23.03,  1.500000)

}

filament_999[1359] {

  pt3dclear()

  pt3dadd(408.456, 175.68, 23.03,  1.500000)

  pt3dadd(409.188, 178.608, 23.03,  1.500000)

}

filament_999[1360] {

  pt3dclear()

  pt3dadd(408.456, 175.68, 23.03,  1.500000)

  pt3dadd(404.796, 177.876, 22.54,  1.500000)

}

filament_999[1361] {

  pt3dclear()

  pt3dadd(409.188, 178.608, 23.03,  1.500000)

  pt3dadd(410.652, 181.536, 22.05,  1.500000)

}

filament_999[1362] {

  pt3dclear()

  pt3dadd(410.652, 181.536, 22.05,  1.500000)

  pt3dadd(412.116, 185.196, 22.05,  1.500000)

}

filament_999[1363] {

  pt3dclear()

  pt3dadd(412.116, 185.196, 22.05,  1.500000)

  pt3dadd(412.848, 189.588, 21.56,  1.500000)

}

filament_999[1364] {

  pt3dclear()

  pt3dadd(412.848, 189.588, 21.56,  1.500000)

  pt3dadd(412.848, 195.444, 20.58,  1.500000)

}

filament_999[1365] {

  pt3dclear()

  pt3dadd(404.796, 177.876, 22.54,  1.500000)

  pt3dadd(401.868, 177.144, 23.03,  1.500000)

}

filament_999[1366] {

  pt3dclear()

  pt3dadd(414.312, 236.436, 36.26,  1.500000)

  pt3dadd(412.116, 233.50799999999998, 37.24,  1.500000)

}

filament_999[1367] {

  pt3dclear()

  pt3dadd(412.116, 233.50799999999998, 37.24,  1.500000)

  pt3dadd(409.92, 230.57999999999998, 37.73,  1.500000)

}

filament_999[1368] {

  pt3dclear()

  pt3dadd(409.92, 230.57999999999998, 37.73,  1.500000)

  pt3dadd(408.456, 227.652, 38.22,  1.500000)

}

filament_999[1369] {

  pt3dclear()

  pt3dadd(408.456, 227.652, 38.22,  1.500000)

  pt3dadd(406.992, 224.724, 38.71,  1.500000)

}

filament_999[1370] {

  pt3dclear()

  pt3dadd(406.992, 224.724, 38.71,  1.500000)

  pt3dadd(406.26, 221.064, 39.2,  1.500000)

}

filament_999[1371] {

  pt3dclear()

  pt3dadd(406.26, 221.064, 39.2,  1.500000)

  pt3dadd(405.52799999999996, 217.404, 40.18,  1.500000)

}

filament_999[1372] {

  pt3dclear()

  pt3dadd(406.26, 221.064, 39.2,  1.500000)

  pt3dadd(408.456, 217.404, 39.69,  1.500000)

}

filament_999[1373] {

  pt3dclear()

  pt3dadd(405.52799999999996, 217.404, 40.18,  1.500000)

  pt3dadd(404.06399999999996, 213.744, 41.16,  1.500000)

}

filament_999[1374] {

  pt3dclear()

  pt3dadd(404.06399999999996, 213.744, 41.16,  1.500000)

  pt3dadd(402.59999999999997, 210.084, 41.65,  1.500000)

}

filament_999[1375] {

  pt3dclear()

  pt3dadd(402.59999999999997, 210.084, 41.65,  1.500000)

  pt3dadd(401.13599999999997, 206.424, 42.14,  1.500000)

}

filament_999[1376] {

  pt3dclear()

  pt3dadd(401.13599999999997, 206.424, 42.14,  1.500000)

  pt3dadd(399.67199999999997, 202.76399999999998, 42.63,  1.500000)

}

filament_999[1377] {

  pt3dclear()

  pt3dadd(401.13599999999997, 206.424, 42.14,  1.500000)

  pt3dadd(401.868, 201.29999999999998, 43.61,  1.500000)

}

filament_999[1378] {

  pt3dclear()

  pt3dadd(399.67199999999997, 202.76399999999998, 42.63,  1.500000)

  pt3dadd(397.476, 199.83599999999998, 43.61,  1.500000)

}

filament_999[1379] {

  pt3dclear()

  pt3dadd(397.476, 199.83599999999998, 43.61,  1.500000)

  pt3dadd(395.28, 196.176, 44.1,  1.500000)

}

filament_999[1380] {

  pt3dclear()

  pt3dadd(397.476, 199.83599999999998, 43.61,  1.500000)

  pt3dadd(394.548, 199.83599999999998, 46.55,  1.500000)

}

filament_999[1381] {

  pt3dclear()

  pt3dadd(395.28, 196.176, 44.1,  1.500000)

  pt3dadd(393.084, 192.516, 44.589999999999996,  1.500000)

}

filament_999[1382] {

  pt3dclear()

  pt3dadd(393.084, 192.516, 44.589999999999996,  1.500000)

  pt3dadd(390.156, 189.588, 45.57,  1.500000)

}

filament_999[1383] {

  pt3dclear()

  pt3dadd(390.156, 189.588, 45.57,  1.500000)

  pt3dadd(387.96, 185.928, 46.06,  1.500000)

}

filament_999[1384] {

  pt3dclear()

  pt3dadd(387.96, 185.928, 46.06,  1.500000)

  pt3dadd(385.032, 183.0, 47.04,  1.500000)

}

filament_999[1385] {

  pt3dclear()

  pt3dadd(385.032, 183.0, 47.04,  1.500000)

  pt3dadd(381.372, 180.072, 47.53,  1.500000)

}

filament_999[1386] {

  pt3dclear()

  pt3dadd(381.372, 180.072, 47.53,  1.500000)

  pt3dadd(384.3, 177.876, 47.04,  1.500000)

}

filament_999[1387] {

  pt3dclear()

  pt3dadd(381.372, 180.072, 47.53,  1.500000)

  pt3dadd(377.712, 177.144, 48.51,  1.500000)

}

filament_999[1388] {

  pt3dclear()

  pt3dadd(377.712, 177.144, 48.51,  1.500000)

  pt3dadd(372.58799999999997, 174.948, 49.0,  1.500000)

}

filament_999[1389] {

  pt3dclear()

  pt3dadd(372.58799999999997, 174.948, 49.0,  1.500000)

  pt3dadd(367.464, 174.216, 49.0,  1.500000)

}

filament_999[1390] {

  pt3dclear()

  pt3dadd(367.464, 174.216, 49.0,  1.500000)

  pt3dadd(362.34, 174.948, 49.0,  1.500000)

}

filament_999[1391] {

  pt3dclear()

  pt3dadd(367.464, 174.216, 49.0,  1.500000)

  pt3dadd(365.268, 169.82399999999998, 48.51,  1.500000)

}

filament_999[1392] {

  pt3dclear()

  pt3dadd(362.34, 174.948, 49.0,  1.500000)

  pt3dadd(357.216, 176.412, 48.51,  1.500000)

}

filament_999[1393] {

  pt3dclear()

  pt3dadd(357.216, 176.412, 48.51,  1.500000)

  pt3dadd(352.092, 178.608, 48.019999999999996,  1.500000)

}

filament_999[1394] {

  pt3dclear()

  pt3dadd(352.092, 178.608, 48.019999999999996,  1.500000)

  pt3dadd(348.432, 180.072, 48.51,  1.500000)

}

filament_999[1395] {

  pt3dclear()

  pt3dadd(352.092, 178.608, 48.019999999999996,  1.500000)

  pt3dadd(349.164, 176.412, 47.04,  1.500000)

}

filament_999[1396] {

  pt3dclear()

  pt3dadd(348.432, 180.072, 48.51,  1.500000)

  pt3dadd(344.772, 183.0, 48.51,  1.500000)

}

filament_999[1397] {

  pt3dclear()

  pt3dadd(344.772, 183.0, 48.51,  1.500000)

  pt3dadd(341.844, 185.928, 48.019999999999996,  1.500000)

}

filament_999[1398] {

  pt3dclear()

  pt3dadd(344.772, 183.0, 48.51,  1.500000)

  pt3dadd(341.844, 180.072, 47.04,  1.500000)

}

filament_999[1399] {

  pt3dclear()

  pt3dadd(341.844, 185.928, 48.019999999999996,  1.500000)

  pt3dadd(339.64799999999997, 189.588, 47.53,  1.500000)

}

filament_999[1400] {

  pt3dclear()

  pt3dadd(339.64799999999997, 189.588, 47.53,  1.500000)

  pt3dadd(338.18399999999997, 193.248, 47.04,  1.500000)

}

filament_999[1401] {

  pt3dclear()

  pt3dadd(338.18399999999997, 193.248, 47.04,  1.500000)

  pt3dadd(336.71999999999997, 196.908, 46.06,  1.500000)

}

filament_999[1402] {

  pt3dclear()

  pt3dadd(336.71999999999997, 196.908, 46.06,  1.500000)

  pt3dadd(335.256, 200.56799999999998, 45.08,  1.500000)

}

filament_999[1403] {

  pt3dclear()

  pt3dadd(335.256, 200.56799999999998, 45.08,  1.500000)

  pt3dadd(333.792, 204.228, 44.589999999999996,  1.500000)

}

filament_999[1404] {

  pt3dclear()

  pt3dadd(333.792, 204.228, 44.589999999999996,  1.500000)

  pt3dadd(332.328, 207.888, 44.1,  1.500000)

}

filament_999[1405] {

  pt3dclear()

  pt3dadd(332.328, 207.888, 44.1,  1.500000)

  pt3dadd(330.132, 211.548, 44.589999999999996,  1.500000)

}

filament_999[1406] {

  pt3dclear()

  pt3dadd(330.132, 211.548, 44.589999999999996,  1.500000)

  pt3dadd(327.936, 215.208, 44.589999999999996,  1.500000)

}

filament_999[1407] {

  pt3dclear()

  pt3dadd(327.936, 215.208, 44.589999999999996,  1.500000)

  pt3dadd(325.74, 219.6, 44.589999999999996,  1.500000)

}

filament_999[1408] {

  pt3dclear()

  pt3dadd(325.74, 219.6, 44.589999999999996,  1.500000)

  pt3dadd(324.276, 223.992, 44.589999999999996,  1.500000)

}

filament_999[1409] {

  pt3dclear()

  pt3dadd(324.276, 223.992, 44.589999999999996,  1.500000)

  pt3dadd(322.812, 228.384, 44.1,  1.500000)

}

filament_999[1410] {

  pt3dclear()

  pt3dadd(322.812, 228.384, 44.1,  1.500000)

  pt3dadd(322.08, 233.50799999999998, 43.61,  1.500000)

}

filament_999[1411] {

  pt3dclear()

  pt3dadd(322.08, 233.50799999999998, 43.61,  1.500000)

  pt3dadd(321.348, 238.632, 43.12,  1.500000)

}

filament_999[1412] {

  pt3dclear()

  pt3dadd(321.348, 238.632, 43.12,  1.500000)

  pt3dadd(320.616, 243.756, 43.12,  1.500000)

}

filament_999[1413] {

  pt3dclear()

  pt3dadd(320.616, 243.756, 43.12,  1.500000)

  pt3dadd(319.884, 248.88, 43.12,  1.500000)

}

filament_999[1414] {

  pt3dclear()

  pt3dadd(320.616, 243.756, 43.12,  1.500000)

  pt3dadd(316.956, 245.952, 43.12,  1.500000)

}

filament_999[1415] {

  pt3dclear()

  pt3dadd(319.884, 248.88, 43.12,  1.500000)

  pt3dadd(319.884, 254.004, 43.12,  1.500000)

}

filament_999[1416] {

  pt3dclear()

  pt3dadd(319.884, 254.004, 43.12,  1.500000)

  pt3dadd(319.884, 259.128, 43.12,  1.500000)

}

filament_999[1417] {

  pt3dclear()

  pt3dadd(319.884, 259.128, 43.12,  1.500000)

  pt3dadd(319.884, 263.52, 43.12,  1.500000)

}

filament_999[1418] {

  pt3dclear()

  pt3dadd(319.884, 263.52, 43.12,  1.500000)

  pt3dadd(319.152, 268.644, 43.12,  1.500000)

}

filament_999[1419] {

  pt3dclear()

  pt3dadd(319.152, 268.644, 43.12,  1.500000)

  pt3dadd(318.42, 273.036, 43.12,  1.500000)

}

filament_999[1420] {

  pt3dclear()

  pt3dadd(319.152, 268.644, 43.12,  1.500000)

  pt3dadd(320.616, 272.304, 43.61,  1.500000)

}

filament_999[1421] {

  pt3dclear()

  pt3dadd(318.42, 273.036, 43.12,  1.500000)

  pt3dadd(316.956, 276.69599999999997, 43.12,  1.500000)

}

filament_999[1422] {

  pt3dclear()

  pt3dadd(316.956, 276.69599999999997, 43.12,  1.500000)

  pt3dadd(314.76, 281.08799999999997, 42.63,  1.500000)

}

filament_999[1423] {

  pt3dclear()

  pt3dadd(314.76, 281.08799999999997, 42.63,  1.500000)

  pt3dadd(312.564, 284.748, 42.63,  1.500000)

}

filament_999[1424] {

  pt3dclear()

  pt3dadd(312.564, 284.748, 42.63,  1.500000)

  pt3dadd(308.17199999999997, 289.872, 43.12,  1.500000)

}

filament_999[1425] {

  pt3dclear()

  pt3dadd(308.17199999999997, 289.872, 43.12,  1.500000)

  pt3dadd(304.512, 294.264, 43.12,  1.500000)

}

filament_999[1426] {

  pt3dclear()

  pt3dadd(304.512, 294.264, 43.12,  1.500000)

  pt3dadd(300.12, 296.46, 43.12,  1.500000)

}

filament_999[1427] {

  pt3dclear()

  pt3dadd(300.12, 296.46, 43.12,  1.500000)

  pt3dadd(294.996, 296.46, 43.12,  1.500000)

}

filament_999[1428] {

  pt3dclear()

  pt3dadd(294.996, 296.46, 43.12,  1.500000)

  pt3dadd(292.068, 298.656, 41.65,  1.500000)

}

filament_999[1429] {

  pt3dclear()

  pt3dadd(294.996, 296.46, 43.12,  1.500000)

  pt3dadd(292.068, 294.264, 43.61,  1.500000)

}

filament_999[1430] {

  pt3dclear()

  pt3dadd(292.068, 298.656, 41.65,  1.500000)

  pt3dadd(290.604, 302.316, 41.65,  1.500000)

}

filament_999[1431] {

  pt3dclear()

  pt3dadd(290.604, 302.316, 41.65,  1.500000)

  pt3dadd(288.408, 305.976, 41.65,  1.500000)

}

filament_999[1432] {

  pt3dclear()

  pt3dadd(288.408, 305.976, 41.65,  1.500000)

  pt3dadd(284.016, 307.44, 41.16,  1.500000)

}

filament_999[1433] {

  pt3dclear()

  pt3dadd(284.016, 307.44, 41.16,  1.500000)

  pt3dadd(281.82, 305.24399999999997, 41.65,  1.500000)

}

filament_999[1434] {

  pt3dclear()

  pt3dadd(292.068, 294.264, 43.61,  1.500000)

  pt3dadd(289.14, 292.068, 43.61,  1.500000)

}

filament_999[1435] {

  pt3dclear()

  pt3dadd(289.14, 292.068, 43.61,  1.500000)

  pt3dadd(286.944, 290.604, 43.61,  1.500000)

}

filament_999[1436] {

  pt3dclear()

  pt3dadd(286.944, 290.604, 43.61,  1.500000)

  pt3dadd(284.016, 292.8, 43.61,  1.500000)

}

filament_999[1437] {

  pt3dclear()

  pt3dadd(286.944, 290.604, 43.61,  1.500000)

  pt3dadd(284.748, 288.408, 43.12,  1.500000)

}

filament_999[1438] {

  pt3dclear()

  pt3dadd(284.016, 292.8, 43.61,  1.500000)

  pt3dadd(281.08799999999997, 295.728, 43.61,  1.500000)

}

filament_999[1439] {

  pt3dclear()

  pt3dadd(281.08799999999997, 295.728, 43.61,  1.500000)

  pt3dadd(277.428, 297.192, 43.61,  1.500000)

}

filament_999[1440] {

  pt3dclear()

  pt3dadd(277.428, 297.192, 43.61,  1.500000)

  pt3dadd(273.036, 298.656, 43.61,  1.500000)

}

filament_999[1441] {

  pt3dclear()

  pt3dadd(273.036, 298.656, 43.61,  1.500000)

  pt3dadd(269.376, 301.584, 43.61,  1.500000)

}

filament_999[1442] {

  pt3dclear()

  pt3dadd(269.376, 301.584, 43.61,  1.500000)

  pt3dadd(267.18, 305.24399999999997, 43.61,  1.500000)

}

filament_999[1443] {

  pt3dclear()

  pt3dadd(267.18, 305.24399999999997, 43.61,  1.500000)

  pt3dadd(264.252, 309.63599999999997, 43.61,  1.500000)

}

filament_999[1444] {

  pt3dclear()

  pt3dadd(264.252, 309.63599999999997, 43.61,  1.500000)

  pt3dadd(259.86, 314.028, 43.61,  1.500000)

}

filament_999[1445] {

  pt3dclear()

  pt3dadd(259.86, 314.028, 43.61,  1.500000)

  pt3dadd(255.468, 318.42, 43.61,  1.500000)

}

filament_999[1446] {

  pt3dclear()

  pt3dadd(284.748, 288.408, 43.12,  1.500000)

  pt3dadd(283.284, 286.212, 43.12,  1.500000)

}

filament_999[1447] {

  pt3dclear()

  pt3dadd(283.284, 286.212, 43.12,  1.500000)

  pt3dadd(281.82, 284.016, 43.12,  1.500000)

}

filament_999[1448] {

  pt3dclear()

  pt3dadd(281.82, 284.016, 43.12,  1.500000)

  pt3dadd(280.356, 281.08799999999997, 42.14,  1.500000)

}

filament_999[1449] {

  pt3dclear()

  pt3dadd(280.356, 281.08799999999997, 42.14,  1.500000)

  pt3dadd(279.62399999999997, 276.69599999999997, 41.65,  1.500000)

}

filament_999[1450] {

  pt3dclear()

  pt3dadd(279.62399999999997, 276.69599999999997, 41.65,  1.500000)

  pt3dadd(280.356, 273.036, 42.63,  1.500000)

}

filament_999[1451] {

  pt3dclear()

  pt3dadd(280.356, 273.036, 42.63,  1.500000)

  pt3dadd(281.08799999999997, 270.108, 43.12,  1.500000)

}

filament_999[1452] {

  pt3dclear()

  pt3dadd(281.08799999999997, 270.108, 43.12,  1.500000)

  pt3dadd(281.08799999999997, 266.448, 43.61,  1.500000)

}

filament_999[1453] {

  pt3dclear()

  pt3dadd(281.08799999999997, 266.448, 43.61,  1.500000)

  pt3dadd(279.62399999999997, 262.788, 43.61,  1.500000)

}

filament_999[1454] {

  pt3dclear()

  pt3dadd(279.62399999999997, 262.788, 43.61,  1.500000)

  pt3dadd(278.892, 259.128, 44.1,  1.500000)

}

filament_999[1455] {

  pt3dclear()

  pt3dadd(278.892, 259.128, 44.1,  1.500000)

  pt3dadd(278.15999999999997, 255.468, 43.61,  1.500000)

}

filament_999[1456] {

  pt3dclear()

  pt3dadd(278.15999999999997, 255.468, 43.61,  1.500000)

  pt3dadd(278.15999999999997, 251.076, 43.61,  1.500000)

}

filament_999[1457] {

  pt3dclear()

  pt3dadd(278.15999999999997, 251.076, 43.61,  1.500000)

  pt3dadd(278.892, 246.684, 43.12,  1.500000)

}

filament_999[1458] {

  pt3dclear()

  pt3dadd(278.892, 246.684, 43.12,  1.500000)

  pt3dadd(278.892, 243.024, 42.63,  1.500000)

}

filament_999[1459] {

  pt3dclear()

  pt3dadd(278.892, 243.024, 42.63,  1.500000)

  pt3dadd(278.15999999999997, 239.364, 43.12,  1.500000)

}

filament_999[1460] {

  pt3dclear()

  pt3dadd(278.15999999999997, 239.364, 43.12,  1.500000)

  pt3dadd(276.69599999999997, 235.704, 43.12,  1.500000)

}

filament_999[1461] {

  pt3dclear()

  pt3dadd(276.69599999999997, 235.704, 43.12,  1.500000)

  pt3dadd(275.23199999999997, 231.31199999999998, 42.63,  1.500000)

}

filament_999[1462] {

  pt3dclear()

  pt3dadd(275.23199999999997, 231.31199999999998, 42.63,  1.500000)

  pt3dadd(275.23199999999997, 226.188, 42.63,  1.500000)

}

filament_999[1463] {

  pt3dclear()

  pt3dadd(275.23199999999997, 226.188, 42.63,  1.500000)

  pt3dadd(275.964, 221.796, 42.14,  1.500000)

}

filament_999[1464] {

  pt3dclear()

  pt3dadd(275.964, 221.796, 42.14,  1.500000)

  pt3dadd(273.036, 218.136, 43.61,  1.500000)

}

filament_999[1465] {

  pt3dclear()

  pt3dadd(275.964, 221.796, 42.14,  1.500000)

  pt3dadd(279.62399999999997, 220.332, 43.61,  1.500000)

}

filament_999[1466] {

  pt3dclear()

  pt3dadd(275.964, 221.796, 42.14,  1.500000)

  pt3dadd(275.964, 217.404, 42.14,  1.500000)

}

filament_999[1467] {

  pt3dclear()

  pt3dadd(275.964, 217.404, 42.14,  1.500000)

  pt3dadd(276.69599999999997, 213.012, 42.14,  1.500000)

}

filament_999[1468] {

  pt3dclear()

  pt3dadd(276.69599999999997, 213.012, 42.14,  1.500000)

  pt3dadd(277.428, 208.62, 42.14,  1.500000)

}

filament_999[1469] {

  pt3dclear()

  pt3dadd(277.428, 208.62, 42.14,  1.500000)

  pt3dadd(275.23199999999997, 207.888, 38.22,  1.500000)

}

filament_999[1470] {

  pt3dclear()

  pt3dadd(277.428, 208.62, 42.14,  1.500000)

  pt3dadd(278.15999999999997, 204.228, 42.14,  1.500000)

}

filament_999[1471] {

  pt3dclear()

  pt3dadd(278.15999999999997, 204.228, 42.14,  1.500000)

  pt3dadd(279.62399999999997, 199.83599999999998, 42.14,  1.500000)

}

filament_999[1472] {

  pt3dclear()

  pt3dadd(279.62399999999997, 199.83599999999998, 42.14,  1.500000)

  pt3dadd(281.08799999999997, 195.444, 42.14,  1.500000)

}

filament_999[1473] {

  pt3dclear()

  pt3dadd(281.08799999999997, 195.444, 42.14,  1.500000)

  pt3dadd(284.016, 191.784, 42.14,  1.500000)

}

filament_999[1474] {

  pt3dclear()

  pt3dadd(284.016, 191.784, 42.14,  1.500000)

  pt3dadd(285.48, 188.124, 41.65,  1.500000)

}

filament_999[1475] {

  pt3dclear()

  pt3dadd(285.48, 188.124, 41.65,  1.500000)

  pt3dadd(286.944, 184.464, 41.16,  1.500000)

}

filament_999[1476] {

  pt3dclear()

  pt3dadd(286.944, 184.464, 41.16,  1.500000)

  pt3dadd(286.944, 180.072, 41.16,  1.500000)

}

filament_999[1477] {

  pt3dclear()

  pt3dadd(286.944, 180.072, 41.16,  1.500000)

  pt3dadd(286.944, 175.68, 41.16,  1.500000)

}

filament_999[1478] {

  pt3dclear()

  pt3dadd(286.944, 175.68, 41.16,  1.500000)

  pt3dadd(286.944, 171.28799999999998, 40.67,  1.500000)

}

filament_999[1479] {

  pt3dclear()

  pt3dadd(286.944, 171.28799999999998, 40.67,  1.500000)

  pt3dadd(287.676, 166.896, 39.69,  1.500000)

}

filament_999[1480] {

  pt3dclear()

  pt3dadd(287.676, 166.896, 39.69,  1.500000)

  pt3dadd(288.408, 162.504, 39.69,  1.500000)

}

filament_999[1481] {

  pt3dclear()

  pt3dadd(271.572, 316.956, 31.849999999999998,  1.500000)

  pt3dadd(271.572, 318.42, 35.769999999999996,  1.500000)

}

filament_999[1482] {

  pt3dclear()

  pt3dadd(271.572, 318.42, 35.769999999999996,  1.500000)

  pt3dadd(272.304, 321.348, 38.71,  1.500000)

}

filament_999[1483] {

  pt3dclear()

  pt3dadd(272.304, 321.348, 38.71,  1.500000)

  pt3dadd(272.304, 324.276, 39.69,  1.500000)

}

filament_999[1484] {

  pt3dclear()

  pt3dadd(272.304, 324.276, 39.69,  1.500000)

  pt3dadd(272.304, 327.204, 40.67,  1.500000)

}

filament_999[1485] {

  pt3dclear()

  pt3dadd(272.304, 327.204, 40.67,  1.500000)

  pt3dadd(272.304, 330.132, 41.16,  1.500000)

}

filament_999[1486] {

  pt3dclear()

  pt3dadd(272.304, 330.132, 41.16,  1.500000)

  pt3dadd(272.304, 333.06, 41.65,  1.500000)

}

filament_999[1487] {

  pt3dclear()

  pt3dadd(272.304, 333.06, 41.65,  1.500000)

  pt3dadd(272.304, 336.71999999999997, 42.14,  1.500000)

}

filament_999[1488] {

  pt3dclear()

  pt3dadd(272.304, 336.71999999999997, 42.14,  1.500000)

  pt3dadd(272.304, 340.38, 42.14,  1.500000)

}

filament_999[1489] {

  pt3dclear()

  pt3dadd(272.304, 340.38, 42.14,  1.500000)

  pt3dadd(272.304, 344.04, 42.14,  1.500000)

}

filament_999[1490] {

  pt3dclear()

  pt3dadd(272.304, 344.04, 42.14,  1.500000)

  pt3dadd(272.304, 347.7, 42.63,  1.500000)

}

filament_999[1491] {

  pt3dclear()

  pt3dadd(272.304, 347.7, 42.63,  1.500000)

  pt3dadd(272.304, 351.36, 42.14,  1.500000)

}

filament_999[1492] {

  pt3dclear()

  pt3dadd(272.304, 351.36, 42.14,  1.500000)

  pt3dadd(272.304, 355.02, 42.14,  1.500000)

}

filament_999[1493] {

  pt3dclear()

  pt3dadd(272.304, 355.02, 42.14,  1.500000)

  pt3dadd(272.304, 358.68, 42.14,  1.500000)

}

filament_999[1494] {

  pt3dclear()

  pt3dadd(272.304, 358.68, 42.14,  1.500000)

  pt3dadd(271.572, 363.072, 42.14,  1.500000)

}

filament_999[1495] {

  pt3dclear()

  pt3dadd(271.572, 363.072, 42.14,  1.500000)

  pt3dadd(271.572, 367.464, 42.14,  1.500000)

}

filament_999[1496] {

  pt3dclear()

  pt3dadd(271.572, 367.464, 42.14,  1.500000)

  pt3dadd(271.572, 371.856, 42.14,  1.500000)

}

filament_999[1497] {

  pt3dclear()

  pt3dadd(271.572, 371.856, 42.14,  1.500000)

  pt3dadd(271.572, 376.248, 42.14,  1.500000)

}

filament_999[1498] {

  pt3dclear()

  pt3dadd(271.572, 376.248, 42.14,  1.500000)

  pt3dadd(270.84, 381.372, 41.65,  1.500000)

}

filament_999[1499] {

  pt3dclear()

  pt3dadd(270.84, 381.372, 41.65,  1.500000)

  pt3dadd(270.108, 386.496, 41.16,  1.500000)

}

filament_999[1500] {

  pt3dclear()

  pt3dadd(270.108, 386.496, 41.16,  1.500000)

  pt3dadd(270.108, 391.62, 40.67,  1.500000)

}

filament_999[1501] {

  pt3dclear()

  pt3dadd(270.108, 391.62, 40.67,  1.500000)

  pt3dadd(270.108, 396.74399999999997, 40.18,  1.500000)

}

filament_999[1502] {

  pt3dclear()

  pt3dadd(270.108, 396.74399999999997, 40.18,  1.500000)

  pt3dadd(270.108, 401.13599999999997, 39.69,  1.500000)

}

filament_999[1503] {

  pt3dclear()

  pt3dadd(270.108, 401.13599999999997, 39.69,  1.500000)

  pt3dadd(270.84, 405.52799999999996, 39.69,  1.500000)

}

filament_999[1504] {

  pt3dclear()

  pt3dadd(270.84, 405.52799999999996, 39.69,  1.500000)

  pt3dadd(270.84, 410.652, 39.69,  1.500000)

}

filament_999[1505] {

  pt3dclear()

  pt3dadd(270.84, 410.652, 39.69,  1.500000)

  pt3dadd(270.84, 415.776, 40.18,  1.500000)

}

filament_999[1506] {

  pt3dclear()

  pt3dadd(270.84, 415.776, 40.18,  1.500000)

  pt3dadd(270.84, 420.9, 39.2,  1.500000)

}

filament_999[1507] {

  pt3dclear()

  pt3dadd(270.84, 420.9, 39.2,  1.500000)

  pt3dadd(270.84, 426.024, 39.2,  1.500000)

}

filament_999[1508] {

  pt3dclear()

  pt3dadd(270.84, 426.024, 39.2,  1.500000)

  pt3dadd(270.84, 431.14799999999997, 38.71,  1.500000)

}

filament_999[1509] {

  pt3dclear()

  pt3dadd(270.84, 431.14799999999997, 38.71,  1.500000)

  pt3dadd(270.84, 436.272, 38.22,  1.500000)

}

filament_999[1510] {

  pt3dclear()

  pt3dadd(270.84, 436.272, 38.22,  1.500000)

  pt3dadd(270.84, 441.396, 38.22,  1.500000)

}

filament_999[1511] {

  pt3dclear()

  pt3dadd(270.84, 441.396, 38.22,  1.500000)

  pt3dadd(270.84, 446.52, 37.73,  1.500000)

}

filament_999[1512] {

  pt3dclear()

  pt3dadd(270.84, 446.52, 37.73,  1.500000)

  pt3dadd(270.84, 451.644, 37.73,  1.500000)

}

filament_999[1513] {

  pt3dclear()

  pt3dadd(270.84, 451.644, 37.73,  1.500000)

  pt3dadd(270.84, 456.768, 37.73,  1.500000)

}

filament_999[1514] {

  pt3dclear()

  pt3dadd(270.84, 456.768, 37.73,  1.500000)

  pt3dadd(270.84, 461.892, 37.73,  1.500000)

}

filament_999[1515] {

  pt3dclear()

  pt3dadd(270.84, 461.892, 37.73,  1.500000)

  pt3dadd(270.84, 467.01599999999996, 37.73,  1.500000)

}

filament_999[1516] {

  pt3dclear()

  pt3dadd(270.84, 467.01599999999996, 37.73,  1.500000)

  pt3dadd(270.84, 472.14, 37.73,  1.500000)

}

filament_999[1517] {

  pt3dclear()

  pt3dadd(270.84, 472.14, 37.73,  1.500000)

  pt3dadd(270.84, 477.264, 37.73,  1.500000)

}

filament_999[1518] {

  pt3dclear()

  pt3dadd(270.84, 477.264, 37.73,  1.500000)

  pt3dadd(270.108, 482.388, 38.22,  1.500000)

}

filament_999[1519] {

  pt3dclear()

  pt3dadd(270.108, 482.388, 38.22,  1.500000)

  pt3dadd(269.376, 487.512, 38.22,  1.500000)

}

filament_999[1520] {

  pt3dclear()

  pt3dadd(269.376, 487.512, 38.22,  1.500000)

  pt3dadd(268.644, 492.63599999999997, 38.71,  1.500000)

}

filament_999[1521] {

  pt3dclear()

  pt3dadd(268.644, 492.63599999999997, 38.71,  1.500000)

  pt3dadd(267.912, 497.76, 38.71,  1.500000)

}

filament_999[1522] {

  pt3dclear()

  pt3dadd(267.912, 497.76, 38.71,  1.500000)

  pt3dadd(267.18, 502.884, 38.71,  1.500000)

}

filament_999[1523] {

  pt3dclear()

  pt3dadd(267.18, 502.884, 38.71,  1.500000)

  pt3dadd(266.448, 508.008, 38.71,  1.500000)

}

filament_999[1524] {

  pt3dclear()

  pt3dadd(266.448, 508.008, 38.71,  1.500000)

  pt3dadd(265.716, 513.132, 38.71,  1.500000)

}

filament_999[1525] {

  pt3dclear()

  pt3dadd(265.716, 513.132, 38.71,  1.500000)

  pt3dadd(264.984, 518.256, 38.71,  1.500000)

}

filament_999[1526] {

  pt3dclear()

  pt3dadd(264.984, 518.256, 38.71,  1.500000)

  pt3dadd(264.984, 523.38, 38.71,  1.500000)

}

filament_999[1527] {

  pt3dclear()

  pt3dadd(264.984, 523.38, 38.71,  1.500000)

  pt3dadd(264.984, 528.504, 38.71,  1.500000)

}

filament_999[1528] {

  pt3dclear()

  pt3dadd(264.984, 528.504, 38.71,  1.500000)

  pt3dadd(264.984, 533.628, 38.22,  1.500000)

}

filament_999[1529] {

  pt3dclear()

  pt3dadd(264.984, 533.628, 38.22,  1.500000)

  pt3dadd(264.252, 538.752, 38.22,  1.500000)

}

filament_999[1530] {

  pt3dclear()

  pt3dadd(264.252, 538.752, 38.22,  1.500000)

  pt3dadd(263.52, 543.876, 38.22,  1.500000)

}

filament_999[1531] {

  pt3dclear()

  pt3dadd(263.52, 543.876, 38.22,  1.500000)

  pt3dadd(262.056, 549.0, 37.73,  1.500000)

}

filament_999[1532] {

  pt3dclear()

  pt3dadd(262.056, 549.0, 37.73,  1.500000)

  pt3dadd(261.324, 554.124, 37.73,  1.500000)

}

filament_999[1533] {

  pt3dclear()

  pt3dadd(261.324, 554.124, 37.73,  1.500000)

  pt3dadd(260.592, 559.2479999999999, 37.73,  1.500000)

}

filament_999[1534] {

  pt3dclear()

  pt3dadd(260.592, 559.2479999999999, 37.73,  1.500000)

  pt3dadd(259.86, 564.372, 37.73,  1.500000)

}

filament_999[1535] {

  pt3dclear()

  pt3dadd(259.86, 564.372, 37.73,  1.500000)

  pt3dadd(259.128, 569.496, 37.73,  1.500000)

}

filament_999[1536] {

  pt3dclear()

  pt3dadd(259.128, 569.496, 37.73,  1.500000)

  pt3dadd(258.396, 573.888, 37.73,  1.500000)

}

filament_999[1537] {

  pt3dclear()

  pt3dadd(258.396, 573.888, 37.73,  1.500000)

  pt3dadd(258.396, 578.28, 37.73,  1.500000)

}

filament_999[1538] {

  pt3dclear()

  pt3dadd(258.396, 578.28, 37.73,  1.500000)

  pt3dadd(258.396, 583.404, 37.73,  1.500000)

}

filament_999[1539] {

  pt3dclear()

  pt3dadd(258.396, 583.404, 37.73,  1.500000)

  pt3dadd(258.396, 588.528, 37.73,  1.500000)

}

filament_999[1540] {

  pt3dclear()

  pt3dadd(258.396, 588.528, 37.73,  1.500000)

  pt3dadd(257.664, 593.652, 37.73,  1.500000)

}

filament_999[1541] {

  pt3dclear()

  pt3dadd(257.664, 593.652, 37.73,  1.500000)

  pt3dadd(256.932, 598.776, 37.73,  1.500000)

}

filament_999[1542] {

  pt3dclear()

  pt3dadd(256.932, 598.776, 37.73,  1.500000)

  pt3dadd(256.2, 603.9, 37.73,  1.500000)

}

filament_999[1543] {

  pt3dclear()

  pt3dadd(256.2, 603.9, 37.73,  1.500000)

  pt3dadd(255.468, 608.292, 37.24,  1.500000)

}

filament_999[1544] {

  pt3dclear()

  pt3dadd(255.468, 608.292, 37.24,  1.500000)

  pt3dadd(254.736, 612.684, 36.75,  1.500000)

}

filament_999[1545] {

  pt3dclear()

  pt3dadd(254.736, 612.684, 36.75,  1.500000)

  pt3dadd(254.736, 617.076, 36.75,  1.500000)

}

filament_999[1546] {

  pt3dclear()

  pt3dadd(254.736, 617.076, 36.75,  1.500000)

  pt3dadd(254.004, 621.468, 36.75,  1.500000)

}

filament_999[1547] {

  pt3dclear()

  pt3dadd(254.004, 621.468, 36.75,  1.500000)

  pt3dadd(253.272, 625.86, 36.75,  1.500000)

}

filament_999[1548] {

  pt3dclear()

  pt3dadd(253.272, 625.86, 36.75,  1.500000)

  pt3dadd(252.54, 630.252, 36.75,  1.500000)

}

filament_999[1549] {

  pt3dclear()

  pt3dadd(252.54, 630.252, 36.75,  1.500000)

  pt3dadd(251.808, 634.644, 36.75,  1.500000)

}

filament_999[1550] {

  pt3dclear()

  pt3dadd(251.808, 634.644, 36.75,  1.500000)

  pt3dadd(251.076, 639.036, 36.75,  1.500000)

}

filament_999[1551] {

  pt3dclear()

  pt3dadd(251.076, 639.036, 36.75,  1.500000)

  pt3dadd(250.344, 643.428, 36.75,  1.500000)

}

filament_999[1552] {

  pt3dclear()

  pt3dadd(250.344, 643.428, 36.75,  1.500000)

  pt3dadd(249.612, 647.8199999999999, 36.26,  1.500000)

}

filament_999[1553] {

  pt3dclear()

  pt3dadd(249.612, 647.8199999999999, 36.26,  1.500000)

  pt3dadd(248.88, 652.212, 36.26,  1.500000)

}

filament_999[1554] {

  pt3dclear()

  pt3dadd(248.88, 652.212, 36.26,  1.500000)

  pt3dadd(248.88, 656.604, 36.26,  1.500000)

}

filament_999[1555] {

  pt3dclear()

  pt3dadd(248.88, 656.604, 36.26,  1.500000)

  pt3dadd(248.88, 660.996, 35.769999999999996,  1.500000)

}

filament_999[1556] {

  pt3dclear()

  pt3dadd(248.88, 660.996, 35.769999999999996,  1.500000)

  pt3dadd(248.88, 665.388, 35.28,  1.500000)

}

filament_999[1557] {

  pt3dclear()

  pt3dadd(248.88, 665.388, 35.28,  1.500000)

  pt3dadd(248.148, 669.78, 35.28,  1.500000)

}

filament_999[1558] {

  pt3dclear()

  pt3dadd(248.148, 669.78, 35.28,  1.500000)

  pt3dadd(247.416, 674.904, 35.28,  1.500000)

}

filament_999[1559] {

  pt3dclear()

  pt3dadd(247.416, 674.904, 35.28,  1.500000)

  pt3dadd(246.684, 680.028, 34.79,  1.500000)

}

filament_999[1560] {

  pt3dclear()

  pt3dadd(246.684, 680.028, 34.79,  1.500000)

  pt3dadd(245.952, 685.1519999999999, 34.3,  1.500000)

}

filament_999[1561] {

  pt3dclear()

  pt3dadd(245.952, 685.1519999999999, 34.3,  1.500000)

  pt3dadd(245.22, 690.276, 34.3,  1.500000)

}

filament_999[1562] {

  pt3dclear()

  pt3dadd(245.22, 690.276, 34.3,  1.500000)

  pt3dadd(245.22, 695.4, 34.3,  1.500000)

}

filament_999[1563] {

  pt3dclear()

  pt3dadd(245.22, 695.4, 34.3,  1.500000)

  pt3dadd(245.22, 700.524, 34.3,  1.500000)

}

filament_999[1564] {

  pt3dclear()

  pt3dadd(245.22, 700.524, 34.3,  1.500000)

  pt3dadd(245.22, 705.648, 34.3,  1.500000)

}

filament_999[1565] {

  pt3dclear()

  pt3dadd(245.22, 705.648, 34.3,  1.500000)

  pt3dadd(244.488, 710.04, 34.3,  1.500000)

}

filament_999[1566] {

  pt3dclear()

  pt3dadd(244.488, 710.04, 34.3,  1.500000)

  pt3dadd(243.756, 714.432, 34.3,  1.500000)

}

filament_999[1567] {

  pt3dclear()

  pt3dadd(243.756, 714.432, 34.3,  1.500000)

  pt3dadd(243.756, 719.556, 34.3,  1.500000)

}

filament_999[1568] {

  pt3dclear()

  pt3dadd(243.756, 719.556, 34.3,  1.500000)

  pt3dadd(243.756, 724.68, 34.3,  1.500000)

}

filament_999[1569] {

  pt3dclear()

  pt3dadd(243.756, 724.68, 34.3,  1.500000)

  pt3dadd(243.756, 729.804, 34.3,  1.500000)

}

filament_999[1570] {

  pt3dclear()

  pt3dadd(243.756, 729.804, 34.3,  1.500000)

  pt3dadd(243.024, 734.928, 34.79,  1.500000)

}

filament_999[1571] {

  pt3dclear()

  pt3dadd(243.024, 734.928, 34.79,  1.500000)

  pt3dadd(242.292, 740.052, 35.28,  1.500000)

}

filament_999[1572] {

  pt3dclear()

  pt3dadd(242.292, 740.052, 35.28,  1.500000)

  pt3dadd(241.56, 745.1759999999999, 35.769999999999996,  1.500000)

}

filament_999[1573] {

  pt3dclear()

  pt3dadd(241.56, 745.1759999999999, 35.769999999999996,  1.500000)

  pt3dadd(240.828, 749.568, 36.26,  1.500000)

}

filament_999[1574] {

  pt3dclear()

  pt3dadd(415.044, 275.964, 26.46,  1.500000)

  pt3dadd(416.508, 272.304, 26.95,  1.500000)

}

filament_999[1575] {

  pt3dclear()

  pt3dadd(416.508, 272.304, 26.95,  1.500000)

  pt3dadd(418.704, 269.376, 24.5,  1.500000)

}

filament_999[1576] {

  pt3dclear()

  pt3dadd(418.704, 269.376, 24.5,  1.500000)

  pt3dadd(421.632, 265.716, 24.009999999999998,  1.500000)

}

filament_999[1577] {

  pt3dclear()

  pt3dadd(421.632, 265.716, 24.009999999999998,  1.500000)

  pt3dadd(426.024, 264.252, 23.52,  1.500000)

}

filament_999[1578] {

  pt3dclear()

  pt3dadd(421.632, 265.716, 24.009999999999998,  1.500000)

  pt3dadd(415.776, 267.18, 27.93,  1.500000)

}

filament_999[1579] {

  pt3dclear()

  pt3dadd(426.024, 264.252, 23.52,  1.500000)

  pt3dadd(428.21999999999997, 261.324, 24.009999999999998,  1.500000)

}

filament_999[1580] {

  pt3dclear()

  pt3dadd(426.024, 264.252, 23.52,  1.500000)

  pt3dadd(428.21999999999997, 267.18, 24.5,  1.500000)

}

filament_999[1581] {

  pt3dclear()

  pt3dadd(428.21999999999997, 261.324, 24.009999999999998,  1.500000)

  pt3dadd(428.21999999999997, 258.396, 23.52,  1.500000)

}

filament_999[1582] {

  pt3dclear()

  pt3dadd(428.21999999999997, 258.396, 23.52,  1.500000)

  pt3dadd(428.21999999999997, 254.736, 24.5,  1.500000)

}

filament_999[1583] {

  pt3dclear()

  pt3dadd(428.21999999999997, 258.396, 23.52,  1.500000)

  pt3dadd(430.416, 256.2, 23.52,  1.500000)

}

filament_999[1584] {

  pt3dclear()

  pt3dadd(428.21999999999997, 254.736, 24.5,  1.500000)

  pt3dadd(426.756, 250.344, 22.54,  1.500000)

}

filament_999[1585] {

  pt3dclear()

  pt3dadd(426.756, 250.344, 22.54,  1.500000)

  pt3dadd(424.56, 246.684, 22.54,  1.500000)

}

filament_999[1586] {

  pt3dclear()

  pt3dadd(424.56, 246.684, 22.54,  1.500000)

  pt3dadd(422.364, 243.024, 22.54,  1.500000)

}

filament_999[1587] {

  pt3dclear()

  pt3dadd(422.364, 243.024, 22.54,  1.500000)

  pt3dadd(418.704, 239.364, 21.07,  1.500000)

}

filament_999[1588] {

  pt3dclear()

  pt3dadd(418.704, 239.364, 21.07,  1.500000)

  pt3dadd(416.508, 237.168, 20.58,  1.500000)

}

filament_999[1589] {

  pt3dclear()

  pt3dadd(416.508, 237.168, 20.58,  1.500000)

  pt3dadd(412.848, 235.704, 20.09,  1.500000)

}

filament_999[1590] {

  pt3dclear()

  pt3dadd(412.848, 235.704, 20.09,  1.500000)

  pt3dadd(411.384, 238.632, 20.09,  1.500000)

}

filament_999[1591] {

  pt3dclear()

  pt3dadd(412.848, 235.704, 20.09,  1.500000)

  pt3dadd(410.652, 233.50799999999998, 22.54,  1.500000)

}

filament_999[1592] {

  pt3dclear()

  pt3dadd(411.384, 238.632, 20.09,  1.500000)

  pt3dadd(410.652, 242.292, 20.09,  1.500000)

}

filament_999[1593] {

  pt3dclear()

  pt3dadd(410.652, 242.292, 20.09,  1.500000)

  pt3dadd(409.92, 245.952, 20.09,  1.500000)

}

filament_999[1594] {

  pt3dclear()

  pt3dadd(409.92, 245.952, 20.09,  1.500000)

  pt3dadd(409.92, 250.344, 20.58,  1.500000)

}

filament_999[1595] {

  pt3dclear()

  pt3dadd(409.92, 250.344, 20.58,  1.500000)

  pt3dadd(409.92, 254.736, 21.07,  1.500000)

}

filament_999[1596] {

  pt3dclear()

  pt3dadd(409.92, 254.736, 21.07,  1.500000)

  pt3dadd(409.92, 259.86, 22.05,  1.500000)

}

filament_999[1597] {

  pt3dclear()

  pt3dadd(410.652, 233.50799999999998, 22.54,  1.500000)

  pt3dadd(409.188, 229.84799999999998, 22.05,  1.500000)

}

filament_999[1598] {

  pt3dclear()

  pt3dadd(409.188, 229.84799999999998, 22.05,  1.500000)

  pt3dadd(408.456, 226.188, 21.56,  1.500000)

}

filament_999[1599] {

  pt3dclear()

  pt3dadd(408.456, 226.188, 21.56,  1.500000)

  pt3dadd(408.456, 221.796, 21.07,  1.500000)

}

filament_999[1600] {

  pt3dclear()

  pt3dadd(408.456, 221.796, 21.07,  1.500000)

  pt3dadd(408.456, 217.404, 21.07,  1.500000)

}

filament_999[1601] {

  pt3dclear()

  pt3dadd(408.456, 217.404, 21.07,  1.500000)

  pt3dadd(408.456, 213.744, 20.58,  1.500000)

}

filament_999[1602] {

  pt3dclear()

  pt3dadd(408.456, 213.744, 20.58,  1.500000)

  pt3dadd(407.724, 210.084, 21.07,  1.500000)

}

filament_999[1603] {

  pt3dclear()

  pt3dadd(407.724, 210.084, 21.07,  1.500000)

  pt3dadd(405.52799999999996, 205.692, 21.07,  1.500000)

}

filament_999[1604] {

  pt3dclear()

  pt3dadd(405.52799999999996, 205.692, 21.07,  1.500000)

  pt3dadd(405.52799999999996, 201.29999999999998, 21.07,  1.500000)

}

filament_999[1605] {

  pt3dclear()

  pt3dadd(428.21999999999997, 267.18, 24.5,  1.500000)

  pt3dadd(428.21999999999997, 271.572, 24.5,  1.500000)

}

filament_999[1606] {

  pt3dclear()

  pt3dadd(428.21999999999997, 271.572, 24.5,  1.500000)

  pt3dadd(426.756, 274.5, 24.009999999999998,  1.500000)

}

filament_999[1607] {

  pt3dclear()

  pt3dadd(426.756, 274.5, 24.009999999999998,  1.500000)

  pt3dadd(425.292, 278.15999999999997, 23.52,  1.500000)

}

filament_999[1608] {

  pt3dclear()

  pt3dadd(425.292, 278.15999999999997, 23.52,  1.500000)

  pt3dadd(425.292, 282.552, 23.52,  1.500000)

}

filament_999[1609] {

  pt3dclear()

  pt3dadd(425.292, 282.552, 23.52,  1.500000)

  pt3dadd(426.756, 286.944, 23.52,  1.500000)

}

filament_999[1610] {

  pt3dclear()

  pt3dadd(426.756, 286.944, 23.52,  1.500000)

  pt3dadd(428.952, 290.604, 23.03,  1.500000)

}

filament_999[1611] {

  pt3dclear()

  pt3dadd(428.952, 290.604, 23.03,  1.500000)

  pt3dadd(432.61199999999997, 292.068, 22.54,  1.500000)

}

filament_999[1612] {

  pt3dclear()

  pt3dadd(432.61199999999997, 292.068, 22.54,  1.500000)

  pt3dadd(435.53999999999996, 294.996, 24.009999999999998,  1.500000)

}

filament_999[1613] {

  pt3dclear()

  pt3dadd(435.53999999999996, 294.996, 24.009999999999998,  1.500000)

  pt3dadd(436.272, 297.192, 24.5,  1.500000)

}

filament_999[1614] {

  pt3dclear()

  pt3dadd(436.272, 297.192, 24.5,  1.500000)

  pt3dadd(433.344, 299.388, 24.5,  1.500000)

}

filament_999[1615] {

  pt3dclear()

  pt3dadd(433.344, 299.388, 24.5,  1.500000)

  pt3dadd(430.416, 303.048, 24.5,  1.500000)

}

filament_999[1616] {

  pt3dclear()

  pt3dadd(430.416, 303.048, 24.5,  1.500000)

  pt3dadd(428.952, 306.70799999999997, 24.99,  1.500000)

}

filament_999[1617] {

  pt3dclear()

  pt3dadd(360.144, 160.308, 21.56,  1.500000)

  pt3dadd(362.34, 157.38, 21.56,  1.500000)

}

filament_999[1618] {

  pt3dclear()

  pt3dadd(362.34, 157.38, 21.56,  1.500000)

  pt3dadd(364.536, 154.452, 21.07,  1.500000)

}

filament_999[1619] {

  pt3dclear()

  pt3dadd(320.616, 272.304, 43.61,  1.500000)

  pt3dadd(322.08, 275.23199999999997, 42.14,  1.500000)

}

filament_999[1620] {

  pt3dclear()

  pt3dadd(322.08, 275.23199999999997, 42.14,  1.500000)

  pt3dadd(324.276, 278.15999999999997, 41.16,  1.500000)

}

filament_999[1621] {

  pt3dclear()

  pt3dadd(324.276, 278.15999999999997, 41.16,  1.500000)

  pt3dadd(329.4, 279.62399999999997, 39.69,  1.500000)

}

filament_999[1622] {

  pt3dclear()

  pt3dadd(324.276, 278.15999999999997, 41.16,  1.500000)

  pt3dadd(322.812, 280.356, 38.22,  1.500000)

}

filament_999[1623] {

  pt3dclear()

  pt3dadd(329.4, 279.62399999999997, 39.69,  1.500000)

  pt3dadd(332.328, 281.08799999999997, 41.16,  1.500000)

}

filament_999[1624] {

  pt3dclear()

  pt3dadd(322.812, 280.356, 38.22,  1.500000)

  pt3dadd(322.812, 284.016, 37.73,  1.500000)

}

filament_999[1625] {

  pt3dclear()

  pt3dadd(322.812, 284.016, 37.73,  1.500000)

  pt3dadd(323.544, 287.676, 37.24,  1.500000)

}

filament_999[1626] {

  pt3dclear()

  pt3dadd(323.544, 287.676, 37.24,  1.500000)

  pt3dadd(325.008, 291.336, 36.75,  1.500000)

}

filament_999[1627] {

  pt3dclear()

  pt3dadd(325.008, 291.336, 36.75,  1.500000)

  pt3dadd(325.008, 295.728, 35.769999999999996,  1.500000)

}

filament_999[1628] {

  pt3dclear()

  pt3dadd(262.788, 321.348, 31.849999999999998,  1.500000)

  pt3dadd(259.86, 322.08, 32.339999999999996,  1.500000)

}

filament_999[1629] {

  pt3dclear()

  pt3dadd(259.86, 322.08, 32.339999999999996,  1.500000)

  pt3dadd(257.664, 325.008, 32.83,  1.500000)

}

filament_999[1630] {

  pt3dclear()

  pt3dadd(257.664, 325.008, 32.83,  1.500000)

  pt3dadd(254.004, 325.74, 33.32,  1.500000)

}

filament_999[1631] {

  pt3dclear()

  pt3dadd(254.004, 325.74, 33.32,  1.500000)

  pt3dadd(251.808, 327.936, 33.81,  1.500000)

}

filament_999[1632] {

  pt3dclear()

  pt3dadd(254.004, 325.74, 33.32,  1.500000)

  pt3dadd(251.808, 323.544, 33.32,  1.500000)

}

filament_999[1633] {

  pt3dclear()

  pt3dadd(251.808, 327.936, 33.81,  1.500000)

  pt3dadd(251.076, 331.596, 33.81,  1.500000)

}

filament_999[1634] {

  pt3dclear()

  pt3dadd(251.076, 331.596, 33.81,  1.500000)

  pt3dadd(249.612, 335.256, 33.81,  1.500000)

}

filament_999[1635] {

  pt3dclear()

  pt3dadd(249.612, 335.256, 33.81,  1.500000)

  pt3dadd(250.344, 338.18399999999997, 33.81,  1.500000)

}

filament_999[1636] {

  pt3dclear()

  pt3dadd(250.344, 338.18399999999997, 33.81,  1.500000)

  pt3dadd(251.076, 342.57599999999996, 33.81,  1.500000)

}

filament_999[1637] {

  pt3dclear()

  pt3dadd(251.076, 342.57599999999996, 33.81,  1.500000)

  pt3dadd(252.54, 346.236, 34.3,  1.500000)

}

filament_999[1638] {

  pt3dclear()

  pt3dadd(252.54, 346.236, 34.3,  1.500000)

  pt3dadd(250.344, 350.628, 34.79,  1.500000)

}

filament_999[1639] {

  pt3dclear()

  pt3dadd(250.344, 350.628, 34.79,  1.500000)

  pt3dadd(247.416, 355.752, 34.79,  1.500000)

}

filament_999[1640] {

  pt3dclear()

  pt3dadd(251.808, 323.544, 33.32,  1.500000)

  pt3dadd(250.344, 319.884, 33.32,  1.500000)

}

filament_999[1641] {

  pt3dclear()

  pt3dadd(250.344, 319.884, 33.32,  1.500000)

  pt3dadd(248.88, 316.956, 33.81,  1.500000)

}

filament_999[1642] {

  pt3dclear()

  pt3dadd(248.88, 316.956, 33.81,  1.500000)

  pt3dadd(245.952, 314.76, 34.3,  1.500000)

}

filament_999[1643] {

  pt3dclear()

  pt3dadd(245.952, 314.76, 34.3,  1.500000)

  pt3dadd(243.024, 312.564, 34.3,  1.500000)

}

filament_999[1644] {

  pt3dclear()

  pt3dadd(245.952, 314.76, 34.3,  1.500000)

  pt3dadd(243.024, 310.368, 33.81,  1.500000)

}

filament_999[1645] {

  pt3dclear()

  pt3dadd(243.024, 312.564, 34.3,  1.500000)

  pt3dadd(240.096, 310.368, 34.3,  1.500000)

}

filament_999[1646] {

  pt3dclear()

  pt3dadd(240.096, 310.368, 34.3,  1.500000)

  pt3dadd(237.168, 308.17199999999997, 34.3,  1.500000)

}

filament_999[1647] {

  pt3dclear()

  pt3dadd(237.168, 308.17199999999997, 34.3,  1.500000)

  pt3dadd(233.50799999999998, 305.976, 33.81,  1.500000)

}

filament_999[1648] {

  pt3dclear()

  pt3dadd(233.50799999999998, 305.976, 33.81,  1.500000)

  pt3dadd(230.57999999999998, 303.048, 33.81,  1.500000)

}

filament_999[1649] {

  pt3dclear()

  pt3dadd(230.57999999999998, 303.048, 33.81,  1.500000)

  pt3dadd(228.384, 300.12, 33.81,  1.500000)

}

filament_999[1650] {

  pt3dclear()

  pt3dadd(228.384, 300.12, 33.81,  1.500000)

  pt3dadd(227.652, 296.46, 33.81,  1.500000)

}

filament_999[1651] {

  pt3dclear()

  pt3dadd(243.024, 310.368, 33.81,  1.500000)

  pt3dadd(241.56, 306.70799999999997, 33.81,  1.500000)

}

filament_999[1652] {

  pt3dclear()

  pt3dadd(241.56, 306.70799999999997, 33.81,  1.500000)

  pt3dadd(240.828, 303.048, 33.81,  1.500000)

}

filament_999[1653] {

  pt3dclear()

  pt3dadd(240.828, 303.048, 33.81,  1.500000)

  pt3dadd(240.096, 299.388, 33.81,  1.500000)

}

filament_999[1654] {

  pt3dclear()

  pt3dadd(240.096, 299.388, 33.81,  1.500000)

  pt3dadd(238.632, 295.728, 33.32,  1.500000)

}

filament_999[1655] {

  pt3dclear()

  pt3dadd(238.632, 295.728, 33.32,  1.500000)

  pt3dadd(237.168, 292.068, 32.83,  1.500000)

}

filament_999[1656] {

  pt3dclear()

  pt3dadd(237.168, 292.068, 32.83,  1.500000)

  pt3dadd(237.168, 287.676, 32.339999999999996,  1.500000)

}

filament_999[1657] {

  pt3dclear()

  pt3dadd(237.168, 287.676, 32.339999999999996,  1.500000)

  pt3dadd(237.168, 283.284, 32.339999999999996,  1.500000)

}

filament_999[1658] {

  pt3dclear()

  pt3dadd(237.168, 283.284, 32.339999999999996,  1.500000)

  pt3dadd(234.24, 280.356, 31.849999999999998,  1.500000)

}

filament_999[1659] {

  pt3dclear()

  pt3dadd(234.24, 280.356, 31.849999999999998,  1.500000)

  pt3dadd(230.57999999999998, 278.15999999999997, 33.32,  1.500000)

}

filament_999[1660] {

  pt3dclear()

  pt3dadd(292.068, 312.564, 20.58,  1.500000)

  pt3dadd(289.14, 311.09999999999997, 23.03,  1.500000)

}

filament_999[1661] {

  pt3dclear()

  pt3dadd(289.14, 311.09999999999997, 23.03,  1.500000)

  pt3dadd(285.48, 310.368, 24.009999999999998,  1.500000)

}

filament_999[1662] {

  pt3dclear()

  pt3dadd(285.48, 310.368, 24.009999999999998,  1.500000)

  pt3dadd(281.82, 309.63599999999997, 24.5,  1.500000)

}

filament_999[1663] {

  pt3dclear()

  pt3dadd(281.82, 309.63599999999997, 24.5,  1.500000)

  pt3dadd(278.892, 310.368, 25.97,  1.500000)

}

filament_999[1664] {

  pt3dclear()

  pt3dadd(278.892, 310.368, 25.97,  1.500000)

  pt3dadd(277.428, 312.564, 29.4,  1.500000)

}

filament_999[1665] {

  pt3dclear()

  pt3dadd(278.892, 310.368, 25.97,  1.500000)

  pt3dadd(274.5, 311.09999999999997, 29.4,  1.500000)

}

filament_999[1666] {

  pt3dclear()

  pt3dadd(277.428, 312.564, 29.4,  1.500000)

  pt3dadd(275.964, 316.224, 30.87,  1.500000)

}

filament_999[1667] {

  pt3dclear()

  pt3dadd(275.964, 316.224, 30.87,  1.500000)

  pt3dadd(275.23199999999997, 319.884, 31.36,  1.500000)

}

filament_999[1668] {

  pt3dclear()

  pt3dadd(275.23199999999997, 319.884, 31.36,  1.500000)

  pt3dadd(275.23199999999997, 324.276, 31.849999999999998,  1.500000)

}

filament_999[1669] {

  pt3dclear()

  pt3dadd(275.23199999999997, 324.276, 31.849999999999998,  1.500000)

  pt3dadd(277.428, 327.936, 30.38,  1.500000)

}

filament_999[1670] {

  pt3dclear()

  pt3dadd(268.644, 308.904, 17.15,  1.500000)

  pt3dadd(266.448, 305.976, 18.13,  1.500000)

}

filament_999[1671] {

  pt3dclear()

  pt3dadd(266.448, 305.976, 18.13,  1.500000)

  pt3dadd(264.252, 303.78, 18.13,  1.500000)

}

filament_999[1672] {

  pt3dclear()

  pt3dadd(264.252, 303.78, 18.13,  1.500000)

  pt3dadd(262.788, 300.852, 17.64,  1.500000)

}

filament_999[1673] {

  pt3dclear()

  pt3dadd(262.788, 300.852, 17.64,  1.500000)

  pt3dadd(261.324, 297.924, 17.15,  1.500000)

}

filament_999[1674] {

  pt3dclear()

  pt3dadd(261.324, 297.924, 17.15,  1.500000)

  pt3dadd(260.592, 294.264, 16.66,  1.500000)

}

filament_999[1675] {

  pt3dclear()

  pt3dadd(260.592, 294.264, 16.66,  1.500000)

  pt3dadd(260.592, 290.604, 17.64,  1.500000)

}

filament_999[1676] {

  pt3dclear()

  pt3dadd(260.592, 290.604, 17.64,  1.500000)

  pt3dadd(259.86, 286.944, 18.13,  1.500000)

}

filament_999[1677] {

  pt3dclear()

  pt3dadd(259.86, 286.944, 18.13,  1.500000)

  pt3dadd(259.86, 283.284, 18.13,  1.500000)

}

filament_999[1678] {

  pt3dclear()

  pt3dadd(259.86, 286.944, 18.13,  1.500000)

  pt3dadd(255.468, 286.944, 18.13,  1.500000)

}

filament_999[1679] {

  pt3dclear()

  pt3dadd(259.86, 283.284, 18.13,  1.500000)

  pt3dadd(259.128, 279.62399999999997, 18.62,  1.500000)

}

filament_999[1680] {

  pt3dclear()

  pt3dadd(259.128, 279.62399999999997, 18.62,  1.500000)

  pt3dadd(257.664, 275.964, 18.62,  1.500000)

}

filament_999[1681] {

  pt3dclear()

  pt3dadd(257.664, 275.964, 18.62,  1.500000)

  pt3dadd(254.736, 272.304, 18.62,  1.500000)

}

filament_999[1682] {

  pt3dclear()

  pt3dadd(255.468, 286.944, 18.13,  1.500000)

  pt3dadd(252.54, 289.14, 18.13,  1.500000)

}

filament_999[1683] {

  pt3dclear()

  pt3dadd(255.468, 286.944, 18.13,  1.500000)

  pt3dadd(253.272, 286.212, 17.15,  1.500000)

}

filament_999[1684] {

  pt3dclear()

  pt3dadd(252.54, 289.14, 18.13,  1.500000)

  pt3dadd(250.344, 292.068, 18.13,  1.500000)

}

filament_999[1685] {

  pt3dclear()

  pt3dadd(250.344, 292.068, 18.13,  1.500000)

  pt3dadd(250.344, 294.996, 17.15,  1.500000)

}

filament_999[1686] {

  pt3dclear()

  pt3dadd(253.272, 286.212, 17.15,  1.500000)

  pt3dadd(249.612, 286.212, 17.15,  1.500000)

}

filament_999[1687] {

  pt3dclear()

  pt3dadd(249.612, 286.212, 17.15,  1.500000)

  pt3dadd(246.684, 286.944, 17.15,  1.500000)

}

filament_999[1688] {

  pt3dclear()

  pt3dadd(272.304, 311.09999999999997, 16.169999999999998,  1.500000)

  pt3dadd(274.5, 308.17199999999997, 17.15,  1.500000)

}

filament_999[1689] {

  pt3dclear()

  pt3dadd(274.5, 308.17199999999997, 17.15,  1.500000)

  pt3dadd(275.964, 305.24399999999997, 18.13,  1.500000)

}

filament_999[1690] {

  pt3dclear()

  pt3dadd(275.964, 305.24399999999997, 18.13,  1.500000)

  pt3dadd(277.428, 302.316, 19.11,  1.500000)

}

filament_999[1691] {

  pt3dclear()

  pt3dadd(277.428, 302.316, 19.11,  1.500000)

  pt3dadd(277.428, 298.656, 20.09,  1.500000)

}

filament_999[1692] {

  pt3dclear()

  pt3dadd(277.428, 298.656, 20.09,  1.500000)

  pt3dadd(278.15999999999997, 294.996, 20.58,  1.500000)

}

filament_999[1693] {

  pt3dclear()

  pt3dadd(298.656, 322.08, 18.13,  1.500000)

  pt3dadd(298.656, 325.008, 18.13,  1.500000)

}

filament_999[1694] {

  pt3dclear()

  pt3dadd(298.656, 325.008, 18.13,  1.500000)

  pt3dadd(300.852, 328.668, 18.13,  1.500000)

}

filament_999[1695] {

  pt3dclear()

  pt3dadd(300.852, 328.668, 18.13,  1.500000)

  pt3dadd(304.512, 330.864, 18.13,  1.500000)

}

filament_999[1696] {

  pt3dclear()

  pt3dadd(304.512, 330.864, 18.13,  1.500000)

  pt3dadd(308.17199999999997, 332.328, 17.64,  1.500000)

}

filament_999[1697] {

  pt3dclear()

  pt3dadd(308.17199999999997, 332.328, 17.64,  1.500000)

  pt3dadd(310.368, 335.256, 17.64,  1.500000)

}

filament_999[1698] {

  pt3dclear()

  pt3dadd(310.368, 335.256, 17.64,  1.500000)

  pt3dadd(311.832, 338.18399999999997, 18.13,  1.500000)

}

filament_999[1699] {

  pt3dclear()

  pt3dadd(311.832, 338.18399999999997, 18.13,  1.500000)

  pt3dadd(314.76, 341.11199999999997, 17.64,  1.500000)

}

filament_999[1700] {

  pt3dclear()

  pt3dadd(314.76, 341.11199999999997, 17.64,  1.500000)

  pt3dadd(319.152, 343.308, 17.64,  1.500000)

}

filament_999[1701] {

  pt3dclear()

  pt3dadd(319.152, 343.308, 17.64,  1.500000)

  pt3dadd(324.276, 344.772, 19.6,  1.500000)

}

filament_999[1702] {

  pt3dclear()

  pt3dadd(365.268, 169.82399999999998, 48.51,  1.500000)

  pt3dadd(363.804, 166.164, 48.51,  1.500000)

}

filament_999[1703] {

  pt3dclear()

  pt3dadd(363.804, 166.164, 48.51,  1.500000)

  pt3dadd(361.608, 163.236, 49.0,  1.500000)

}

filament_999[1704] {

  pt3dclear()

  pt3dadd(361.608, 163.236, 49.0,  1.500000)

  pt3dadd(360.144, 160.308, 49.0,  1.500000)

}

filament_999[1705] {

  pt3dclear()

  pt3dadd(360.144, 160.308, 49.0,  1.500000)

  pt3dadd(359.412, 156.648, 48.51,  1.500000)

}

filament_999[1706] {

  pt3dclear()

  pt3dadd(359.412, 156.648, 48.51,  1.500000)

  pt3dadd(360.144, 152.988, 48.51,  1.500000)

}

filament_999[1707] {

  pt3dclear()

  pt3dadd(360.144, 152.988, 48.51,  1.500000)

  pt3dadd(362.34, 149.328, 48.51,  1.500000)

}

filament_999[1708] {

  pt3dclear()

  pt3dadd(362.34, 149.328, 48.51,  1.500000)

  pt3dadd(364.536, 146.4, 48.019999999999996,  1.500000)

}

filament_999[1709] {

  pt3dclear()

  pt3dadd(364.536, 146.4, 48.019999999999996,  1.500000)

  pt3dadd(366.0, 142.74, 47.53,  1.500000)

}

filament_999[1710] {

  pt3dclear()

  pt3dadd(366.0, 142.74, 47.53,  1.500000)

  pt3dadd(366.0, 139.07999999999998, 47.53,  1.500000)

}

filament_999[1711] {

  pt3dclear()

  pt3dadd(366.0, 139.07999999999998, 47.53,  1.500000)

  pt3dadd(363.804, 135.42, 47.53,  1.500000)

}

filament_999[1712] {

  pt3dclear()

  pt3dadd(363.804, 135.42, 47.53,  1.500000)

  pt3dadd(360.876, 131.76, 47.53,  1.500000)

}

filament_999[1713] {

  pt3dclear()

  pt3dadd(360.876, 131.76, 47.53,  1.500000)

  pt3dadd(357.948, 128.832, 47.53,  1.500000)

}

filament_999[1714] {

  pt3dclear()

  pt3dadd(357.948, 128.832, 47.53,  1.500000)

  pt3dadd(354.288, 126.636, 47.04,  1.500000)

}

filament_999[1715] {

  pt3dclear()

  pt3dadd(354.288, 126.636, 47.04,  1.500000)

  pt3dadd(350.628, 123.708, 47.53,  1.500000)

}

filament_999[1716] {

  pt3dclear()

  pt3dadd(354.288, 126.636, 47.04,  1.500000)

  pt3dadd(351.36, 120.048, 47.53,  1.500000)

}

filament_999[1717] {

  pt3dclear()

  pt3dadd(354.288, 126.636, 47.04,  1.500000)

  pt3dadd(350.628, 125.904, 47.53,  1.500000)

}

filament_999[1718] {

  pt3dclear()

  pt3dadd(350.628, 125.904, 47.53,  1.500000)

  pt3dadd(347.7, 126.636, 47.53,  1.500000)

}

filament_999[1719] {

  pt3dclear()

  pt3dadd(347.7, 126.636, 47.53,  1.500000)

  pt3dadd(346.968, 130.296, 47.53,  1.500000)

}

filament_999[1720] {

  pt3dclear()

  pt3dadd(350.628, 123.708, 47.53,  1.500000)

  pt3dadd(348.432, 121.512, 46.55,  1.500000)

}

filament_999[1721] {

  pt3dclear()

  pt3dadd(351.36, 120.048, 47.53,  1.500000)

  pt3dadd(354.288, 119.316, 47.53,  1.500000)

}

filament_999[1722] {

  pt3dclear()

  pt3dadd(349.164, 176.412, 47.04,  1.500000)

  pt3dadd(347.7, 173.484, 47.04,  1.500000)

}

filament_999[1723] {

  pt3dclear()

  pt3dadd(347.7, 173.484, 47.04,  1.500000)

  pt3dadd(346.968, 170.55599999999998, 47.53,  1.500000)

}

filament_999[1724] {

  pt3dclear()

  pt3dadd(346.968, 170.55599999999998, 47.53,  1.500000)

  pt3dadd(346.968, 166.896, 47.53,  1.500000)

}

filament_999[1725] {

  pt3dclear()

  pt3dadd(346.968, 166.896, 47.53,  1.500000)

  pt3dadd(346.968, 162.504, 48.019999999999996,  1.500000)

}

filament_999[1726] {

  pt3dclear()

  pt3dadd(346.968, 162.504, 48.019999999999996,  1.500000)

  pt3dadd(346.236, 159.576, 47.04,  1.500000)

}

filament_999[1727] {

  pt3dclear()

  pt3dadd(346.236, 159.576, 47.04,  1.500000)

  pt3dadd(342.57599999999996, 158.112, 45.57,  1.500000)

}

filament_999[1728] {

  pt3dclear()

  pt3dadd(346.236, 159.576, 47.04,  1.500000)

  pt3dadd(346.236, 155.184, 47.04,  1.500000)

}

filament_999[1729] {

  pt3dclear()

  pt3dadd(346.236, 155.184, 47.04,  1.500000)

  pt3dadd(346.236, 150.792, 47.04,  1.500000)

}

filament_999[1730] {

  pt3dclear()

  pt3dadd(346.236, 150.792, 47.04,  1.500000)

  pt3dadd(345.504, 147.864, 47.04,  1.500000)

}

filament_999[1731] {

  pt3dclear()

  pt3dadd(345.504, 147.864, 47.04,  1.500000)

  pt3dadd(343.308, 145.668, 47.04,  1.500000)

}

filament_999[1732] {

  pt3dclear()

  pt3dadd(343.308, 145.668, 47.04,  1.500000)

  pt3dadd(339.64799999999997, 145.668, 47.04,  1.500000)

}

filament_999[1733] {

  pt3dclear()

  pt3dadd(357.948, 254.736, 37.73,  1.500000)

  pt3dadd(356.484, 258.396, 37.73,  1.500000)

}

filament_999[1734] {

  pt3dclear()

  pt3dadd(356.484, 258.396, 37.73,  1.500000)

  pt3dadd(357.216, 261.324, 37.24,  1.500000)

}

filament_999[1735] {

  pt3dclear()

  pt3dadd(356.484, 258.396, 37.73,  1.500000)

  pt3dadd(353.556, 261.324, 37.73,  1.500000)

}

filament_999[1736] {

  pt3dclear()

  pt3dadd(353.556, 261.324, 37.73,  1.500000)

  pt3dadd(353.556, 256.932, 37.73,  1.500000)

}

filament_999[1737] {

  pt3dclear()

  pt3dadd(353.556, 256.932, 37.73,  1.500000)

  pt3dadd(354.288, 252.54, 37.73,  1.500000)

}

filament_999[1738] {

  pt3dclear()

  pt3dadd(354.288, 252.54, 37.73,  1.500000)

  pt3dadd(353.556, 248.148, 37.24,  1.500000)

}

filament_999[1739] {

  pt3dclear()

  pt3dadd(353.556, 248.148, 37.24,  1.500000)

  pt3dadd(352.092, 243.024, 37.24,  1.500000)

}

filament_999[1740] {

  pt3dclear()

  pt3dadd(352.092, 243.024, 37.24,  1.500000)

  pt3dadd(350.628, 237.9, 37.24,  1.500000)

}

filament_999[1741] {

  pt3dclear()

  pt3dadd(350.628, 237.9, 37.24,  1.500000)

  pt3dadd(349.164, 232.04399999999998, 36.26,  1.500000)

}

filament_999[1742] {

  pt3dclear()

  pt3dadd(363.072, 246.684, 39.2,  1.500000)

  pt3dadd(363.804, 243.756, 39.2,  1.500000)

}

filament_999[1743] {

  pt3dclear()

  pt3dadd(363.804, 243.756, 39.2,  1.500000)

  pt3dadd(367.464, 240.096, 39.2,  1.500000)

}

filament_999[1744] {

  pt3dclear()

  pt3dadd(363.804, 243.756, 39.2,  1.500000)

  pt3dadd(363.804, 238.632, 39.2,  1.500000)

}

filament_999[1745] {

  pt3dclear()

  pt3dadd(363.804, 238.632, 39.2,  1.500000)

  pt3dadd(364.536, 234.24, 39.2,  1.500000)

}

filament_999[1746] {

  pt3dclear()

  pt3dadd(342.57599999999996, 244.488, 38.22,  1.500000)

  pt3dadd(335.988, 243.756, 38.22,  1.500000)

}

filament_999[1747] {

  pt3dclear()

  pt3dadd(392.352, 333.792, 38.22,  1.500000)

  pt3dadd(390.888, 336.71999999999997, 38.22,  1.500000)

}

filament_999[1748] {

  pt3dclear()

  pt3dadd(390.888, 336.71999999999997, 38.22,  1.500000)

  pt3dadd(390.156, 344.04, 37.73,  1.500000)

}

filament_999[1749] {

  pt3dclear()

  pt3dadd(390.156, 344.04, 37.73,  1.500000)

  pt3dadd(393.084, 349.896, 37.73,  1.500000)

}

filament_999[1750] {

  pt3dclear()

  pt3dadd(393.084, 349.896, 37.73,  1.500000)

  pt3dadd(396.74399999999997, 355.752, 37.73,  1.500000)

}

filament_999[1751] {

  pt3dclear()

  pt3dadd(368.928, 303.78, 40.67,  1.500000)

  pt3dadd(370.392, 300.852, 41.65,  1.500000)

}

filament_999[1752] {

  pt3dclear()

  pt3dadd(370.392, 300.852, 41.65,  1.500000)

  pt3dadd(371.856, 297.192, 43.12,  1.500000)

}

filament_999[1753] {

  pt3dclear()

  pt3dadd(371.856, 297.192, 43.12,  1.500000)

  pt3dadd(372.58799999999997, 292.068, 43.61,  1.500000)

}

filament_999[1754] {

  pt3dclear()

  pt3dadd(371.856, 297.192, 43.12,  1.500000)

  pt3dadd(373.32, 300.12, 44.589999999999996,  1.500000)

}

filament_999[1755] {

  pt3dclear()

  pt3dadd(372.58799999999997, 292.068, 43.61,  1.500000)

  pt3dadd(373.32, 286.944, 44.1,  1.500000)

}

filament_999[1756] {

  pt3dclear()

  pt3dadd(373.32, 286.944, 44.1,  1.500000)

  pt3dadd(374.784, 282.552, 44.589999999999996,  1.500000)

}

filament_999[1757] {

  pt3dclear()

  pt3dadd(374.784, 282.552, 44.589999999999996,  1.500000)

  pt3dadd(376.248, 278.15999999999997, 44.589999999999996,  1.500000)

}

filament_999[1758] {

  pt3dclear()

  pt3dadd(376.248, 278.15999999999997, 44.589999999999996,  1.500000)

  pt3dadd(376.98, 273.036, 45.08,  1.500000)

}

filament_999[1759] {

  pt3dclear()

  pt3dadd(376.98, 273.036, 45.08,  1.500000)

  pt3dadd(377.712, 267.18, 45.57,  1.500000)

}

filament_999[1760] {

  pt3dclear()

  pt3dadd(377.712, 267.18, 45.57,  1.500000)

  pt3dadd(378.444, 262.056, 46.06,  1.500000)

}

filament_999[1761] {

  pt3dclear()

  pt3dadd(378.444, 262.056, 46.06,  1.500000)

  pt3dadd(382.104, 259.86, 46.06,  1.500000)

}

filament_999[1762] {

  pt3dclear()

  pt3dadd(382.104, 259.86, 46.06,  1.500000)

  pt3dadd(385.764, 258.396, 46.55,  1.500000)

}

filament_999[1763] {

  pt3dclear()

  pt3dadd(385.764, 258.396, 46.55,  1.500000)

  pt3dadd(387.96, 254.004, 47.53,  1.500000)

}

filament_999[1764] {

  pt3dclear()

  pt3dadd(387.96, 254.004, 47.53,  1.500000)

  pt3dadd(389.424, 250.344, 48.51,  1.500000)

}

filament_999[1765] {

  pt3dclear()

  pt3dadd(389.424, 250.344, 48.51,  1.500000)

  pt3dadd(390.888, 246.684, 48.51,  1.500000)

}

filament_999[1766] {

  pt3dclear()

  pt3dadd(390.888, 246.684, 48.51,  1.500000)

  pt3dadd(392.352, 242.292, 48.51,  1.500000)

}

filament_999[1767] {

  pt3dclear()

  pt3dadd(392.352, 242.292, 48.51,  1.500000)

  pt3dadd(393.084, 237.168, 48.51,  1.500000)

}

filament_999[1768] {

  pt3dclear()

  pt3dadd(394.548, 199.83599999999998, 46.55,  1.500000)

  pt3dadd(393.084, 203.496, 46.55,  1.500000)

}

filament_999[1769] {

  pt3dclear()

  pt3dadd(393.084, 203.496, 46.55,  1.500000)

  pt3dadd(391.62, 205.692, 46.55,  1.500000)

}

filament_999[1770] {

  pt3dclear()

  pt3dadd(391.62, 205.692, 46.55,  1.500000)

  pt3dadd(390.156, 208.62, 46.55,  1.500000)

}

filament_999[1771] {

  pt3dclear()

  pt3dadd(391.62, 205.692, 46.55,  1.500000)

  pt3dadd(387.228, 206.424, 45.08,  1.500000)

}

filament_999[1772] {

  pt3dclear()

  pt3dadd(390.156, 208.62, 46.55,  1.500000)

  pt3dadd(389.424, 212.28, 46.55,  1.500000)

}

filament_999[1773] {

  pt3dclear()

  pt3dadd(389.424, 212.28, 46.55,  1.500000)

  pt3dadd(390.156, 215.94, 46.55,  1.500000)

}

filament_999[1774] {

  pt3dclear()

  pt3dadd(390.156, 215.94, 46.55,  1.500000)

  pt3dadd(391.62, 219.6, 46.55,  1.500000)

}

filament_999[1775] {

  pt3dclear()

  pt3dadd(391.62, 219.6, 46.55,  1.500000)

  pt3dadd(392.352, 223.26, 46.06,  1.500000)

}

filament_999[1776] {

  pt3dclear()

  pt3dadd(360.876, 312.564, 39.2,  1.500000)

  pt3dadd(356.484, 309.63599999999997, 39.2,  1.500000)

}

filament_999[1777] {

  pt3dclear()

  pt3dadd(356.484, 309.63599999999997, 39.2,  1.500000)

  pt3dadd(359.412, 305.976, 39.2,  1.500000)

}

filament_999[1778] {

  pt3dclear()

  pt3dadd(359.412, 305.976, 39.2,  1.500000)

  pt3dadd(365.268, 303.78, 39.69,  1.500000)

}

filament_999[1779] {

  pt3dclear()

  pt3dadd(365.268, 303.78, 39.69,  1.500000)

  pt3dadd(372.58799999999997, 301.584, 40.67,  1.500000)

}

filament_999[1780] {

  pt3dclear()

  pt3dadd(372.58799999999997, 301.584, 40.67,  1.500000)

  pt3dadd(374.784, 298.656, 40.67,  1.500000)

}

filament_999[1781] {

  pt3dclear()

  pt3dadd(409.188, 344.04, 48.51,  1.500000)

  pt3dadd(406.26, 341.11199999999997, 48.51,  1.500000)

}

filament_999[1782] {

  pt3dclear()

  pt3dadd(406.26, 341.11199999999997, 48.51,  1.500000)

  pt3dadd(403.332, 338.18399999999997, 49.0,  1.500000)

}

filament_999[1783] {

  pt3dclear()

  pt3dadd(403.332, 338.18399999999997, 49.0,  1.500000)

  pt3dadd(399.67199999999997, 336.71999999999997, 49.0,  1.500000)

}

filament_999[1784] {

  pt3dclear()

  pt3dadd(399.67199999999997, 336.71999999999997, 49.0,  1.500000)

  pt3dadd(395.28, 335.988, 49.0,  1.500000)

}

filament_999[1785] {

  pt3dclear()

  pt3dadd(395.28, 335.988, 49.0,  1.500000)

  pt3dadd(390.888, 335.256, 49.0,  1.500000)

}

filament_999[1786] {

  pt3dclear()

  pt3dadd(390.888, 335.256, 49.0,  1.500000)

  pt3dadd(385.764, 336.71999999999997, 49.0,  1.500000)

}

filament_999[1787] {

  pt3dclear()

  pt3dadd(385.764, 336.71999999999997, 49.0,  1.500000)

  pt3dadd(381.372, 338.916, 49.0,  1.500000)

}

filament_999[1788] {

  pt3dclear()

  pt3dadd(381.372, 338.916, 49.0,  1.500000)

  pt3dadd(378.444, 342.57599999999996, 49.0,  1.500000)

}

filament_999[1789] {

  pt3dclear()

  pt3dadd(381.372, 338.916, 49.0,  1.500000)

  pt3dadd(378.444, 336.71999999999997, 48.51,  1.500000)

}

filament_999[1790] {

  pt3dclear()

  pt3dadd(378.444, 342.57599999999996, 49.0,  1.500000)

  pt3dadd(376.248, 346.236, 49.0,  1.500000)

}

filament_999[1791] {

  pt3dclear()

  pt3dadd(376.248, 346.236, 49.0,  1.500000)

  pt3dadd(374.784, 350.628, 48.51,  1.500000)

}

filament_999[1792] {

  pt3dclear()

  pt3dadd(374.784, 350.628, 48.51,  1.500000)

  pt3dadd(372.58799999999997, 354.288, 48.51,  1.500000)

}

filament_999[1793] {

  pt3dclear()

  pt3dadd(372.58799999999997, 354.288, 48.51,  1.500000)

  pt3dadd(369.65999999999997, 358.68, 48.51,  1.500000)

}

filament_999[1794] {

  pt3dclear()

  pt3dadd(369.65999999999997, 358.68, 48.51,  1.500000)

  pt3dadd(366.73199999999997, 363.072, 48.019999999999996,  1.500000)

}

filament_999[1795] {

  pt3dclear()

  pt3dadd(366.73199999999997, 363.072, 48.019999999999996,  1.500000)

  pt3dadd(363.072, 367.464, 47.53,  1.500000)

}

filament_999[1796] {

  pt3dclear()

  pt3dadd(363.072, 367.464, 47.53,  1.500000)

  pt3dadd(359.412, 371.12399999999997, 47.53,  1.500000)

}

filament_999[1797] {

  pt3dclear()

  pt3dadd(359.412, 371.12399999999997, 47.53,  1.500000)

  pt3dadd(355.02, 374.784, 47.53,  1.500000)

}

filament_999[1798] {

  pt3dclear()

  pt3dadd(355.02, 374.784, 47.53,  1.500000)

  pt3dadd(350.628, 375.516, 47.04,  1.500000)

}

filament_999[1799] {

  pt3dclear()

  pt3dadd(350.628, 375.516, 47.04,  1.500000)

  pt3dadd(346.236, 376.248, 46.55,  1.500000)

}

filament_999[1800] {

  pt3dclear()

  pt3dadd(346.236, 376.248, 46.55,  1.500000)

  pt3dadd(343.308, 379.176, 46.06,  1.500000)

}

filament_999[1801] {

  pt3dclear()

  pt3dadd(343.308, 379.176, 46.06,  1.500000)

  pt3dadd(341.11199999999997, 382.836, 46.06,  1.500000)

}

filament_999[1802] {

  pt3dclear()

  pt3dadd(341.11199999999997, 382.836, 46.06,  1.500000)

  pt3dadd(338.18399999999997, 386.496, 45.57,  1.500000)

}

filament_999[1803] {

  pt3dclear()

  pt3dadd(338.18399999999997, 386.496, 45.57,  1.500000)

  pt3dadd(333.792, 389.424, 45.08,  1.500000)

}

filament_999[1804] {

  pt3dclear()

  pt3dadd(333.792, 389.424, 45.08,  1.500000)

  pt3dadd(331.596, 386.496, 45.08,  1.500000)

}

filament_999[1805] {

  pt3dclear()

  pt3dadd(333.792, 389.424, 45.08,  1.500000)

  pt3dadd(328.668, 391.62, 44.589999999999996,  1.500000)

}

filament_999[1806] {

  pt3dclear()

  pt3dadd(328.668, 391.62, 44.589999999999996,  1.500000)

  pt3dadd(324.276, 393.084, 44.589999999999996,  1.500000)

}

filament_999[1807] {

  pt3dclear()

  pt3dadd(324.276, 393.084, 44.589999999999996,  1.500000)

  pt3dadd(319.884, 393.816, 44.1,  1.500000)

}

filament_999[1808] {

  pt3dclear()

  pt3dadd(319.884, 393.816, 44.1,  1.500000)

  pt3dadd(315.492, 392.352, 44.1,  1.500000)

}

filament_999[1809] {

  pt3dclear()

  pt3dadd(315.492, 392.352, 44.1,  1.500000)

  pt3dadd(310.368, 389.424, 44.1,  1.500000)

}

filament_999[1810] {

  pt3dclear()

  pt3dadd(378.444, 336.71999999999997, 48.51,  1.500000)

  pt3dadd(377.712, 333.06, 48.51,  1.500000)

}

filament_999[1811] {

  pt3dclear()

  pt3dadd(377.712, 333.06, 48.51,  1.500000)

  pt3dadd(374.784, 328.668, 48.51,  1.500000)

}

filament_999[1812] {

  pt3dclear()

  pt3dadd(374.784, 328.668, 48.51,  1.500000)

  pt3dadd(375.516, 325.008, 48.019999999999996,  1.500000)

}

filament_999[1813] {

  pt3dclear()

  pt3dadd(374.784, 328.668, 48.51,  1.500000)

  pt3dadd(371.12399999999997, 327.204, 48.019999999999996,  1.500000)

}

filament_999[1814] {

  pt3dclear()

  pt3dadd(375.516, 325.008, 48.019999999999996,  1.500000)

  pt3dadd(378.444, 322.08, 47.53,  1.500000)

}

filament_999[1815] {

  pt3dclear()

  pt3dadd(378.444, 322.08, 47.53,  1.500000)

  pt3dadd(381.372, 319.152, 47.53,  1.500000)

}

filament_999[1816] {

  pt3dclear()

  pt3dadd(381.372, 319.152, 47.53,  1.500000)

  pt3dadd(385.764, 316.224, 47.53,  1.500000)

}

filament_999[1817] {

  pt3dclear()

  pt3dadd(385.764, 316.224, 47.53,  1.500000)

  pt3dadd(389.424, 313.296, 47.04,  1.500000)

}

filament_999[1818] {

  pt3dclear()

  pt3dadd(389.424, 313.296, 47.04,  1.500000)

  pt3dadd(393.084, 309.63599999999997, 47.04,  1.500000)

}

filament_999[1819] {

  pt3dclear()

  pt3dadd(393.084, 309.63599999999997, 47.04,  1.500000)

  pt3dadd(396.74399999999997, 306.70799999999997, 47.53,  1.500000)

}

filament_999[1820] {

  pt3dclear()

  pt3dadd(396.74399999999997, 306.70799999999997, 47.53,  1.500000)

  pt3dadd(400.404, 303.78, 48.019999999999996,  1.500000)

}

filament_999[1821] {

  pt3dclear()

  pt3dadd(400.404, 303.78, 48.019999999999996,  1.500000)

  pt3dadd(404.06399999999996, 300.12, 48.019999999999996,  1.500000)

}

filament_999[1822] {

  pt3dclear()

  pt3dadd(404.06399999999996, 300.12, 48.019999999999996,  1.500000)

  pt3dadd(407.724, 297.192, 48.51,  1.500000)

}

filament_999[1823] {

  pt3dclear()

  pt3dadd(371.12399999999997, 327.204, 48.019999999999996,  1.500000)

  pt3dadd(366.73199999999997, 327.936, 48.019999999999996,  1.500000)

}

filament_999[1824] {

  pt3dclear()

  pt3dadd(366.73199999999997, 327.936, 48.019999999999996,  1.500000)

  pt3dadd(362.34, 329.4, 47.53,  1.500000)

}

filament_999[1825] {

  pt3dclear()

  pt3dadd(362.34, 329.4, 47.53,  1.500000)

  pt3dadd(357.948, 330.864, 47.53,  1.500000)

}

filament_999[1826] {

  pt3dclear()

  pt3dadd(357.948, 330.864, 47.53,  1.500000)

  pt3dadd(352.824, 333.06, 47.04,  1.500000)

}

filament_999[1827] {

  pt3dclear()

  pt3dadd(352.824, 333.06, 47.04,  1.500000)

  pt3dadd(348.432, 335.988, 47.04,  1.500000)

}

filament_999[1828] {

  pt3dclear()

  pt3dadd(348.432, 335.988, 47.04,  1.500000)

  pt3dadd(345.504, 338.916, 47.04,  1.500000)

}

filament_999[1829] {

  pt3dclear()

  pt3dadd(345.504, 338.916, 47.04,  1.500000)

  pt3dadd(341.844, 339.64799999999997, 47.04,  1.500000)

}

filament_999[1830] {

  pt3dclear()

  pt3dadd(341.844, 339.64799999999997, 47.04,  1.500000)

  pt3dadd(338.18399999999997, 339.64799999999997, 47.53,  1.500000)

}

filament_999[1831] {

  pt3dclear()

  pt3dadd(338.18399999999997, 339.64799999999997, 47.53,  1.500000)

  pt3dadd(334.524, 337.452, 47.04,  1.500000)

}

filament_999[1832] {

  pt3dclear()

  pt3dadd(334.524, 337.452, 47.04,  1.500000)

  pt3dadd(332.328, 336.71999999999997, 47.04,  1.500000)

}

filament_999[1833] {

  pt3dclear()

  pt3dadd(373.32, 300.12, 44.589999999999996,  1.500000)

  pt3dadd(376.98, 301.584, 44.589999999999996,  1.500000)

}

filament_999[1834] {

  pt3dclear()

  pt3dadd(376.98, 301.584, 44.589999999999996,  1.500000)

  pt3dadd(379.176, 298.656, 44.589999999999996,  1.500000)

}

filament_999[1835] {

  pt3dclear()

  pt3dadd(379.176, 298.656, 44.589999999999996,  1.500000)

  pt3dadd(381.372, 294.996, 44.589999999999996,  1.500000)

}

filament_999[1836] {

  pt3dclear()

  pt3dadd(369.65999999999997, 316.224, 42.14,  1.500000)

  pt3dadd(371.12399999999997, 319.152, 42.63,  1.500000)

}

filament_999[1837] {

  pt3dclear()

  pt3dadd(371.12399999999997, 319.152, 42.63,  1.500000)

  pt3dadd(371.856, 324.276, 42.63,  1.500000)

}

filament_999[1838] {

  pt3dclear()

  pt3dadd(371.856, 324.276, 42.63,  1.500000)

  pt3dadd(369.65999999999997, 330.132, 42.63,  1.500000)

}

filament_999[1839] {

  pt3dclear()

  pt3dadd(369.65999999999997, 330.132, 42.63,  1.500000)

  pt3dadd(368.928, 336.71999999999997, 42.63,  1.500000)

}

filament_999[1840] {

  pt3dclear()

  pt3dadd(368.928, 336.71999999999997, 42.63,  1.500000)

  pt3dadd(366.0, 343.308, 42.63,  1.500000)

}

filament_999[1841] {

  pt3dclear()

  pt3dadd(277.428, 327.936, 30.38,  1.500000)

  pt3dadd(278.892, 331.596, 29.89,  1.500000)

}

filament_999[1842] {

  pt3dclear()

  pt3dadd(278.892, 331.596, 29.89,  1.500000)

  pt3dadd(281.08799999999997, 334.524, 28.419999999999998,  1.500000)

}

filament_999[1843] {

  pt3dclear()

  pt3dadd(281.08799999999997, 334.524, 28.419999999999998,  1.500000)

  pt3dadd(284.748, 335.256, 27.93,  1.500000)

}

filament_999[1844] {

  pt3dclear()

  pt3dadd(281.08799999999997, 334.524, 28.419999999999998,  1.500000)

  pt3dadd(281.82, 338.18399999999997, 26.95,  1.500000)

}

filament_999[1845] {

  pt3dclear()

  pt3dadd(284.748, 335.256, 27.93,  1.500000)

  pt3dadd(288.408, 335.988, 26.95,  1.500000)

}

filament_999[1846] {

  pt3dclear()

  pt3dadd(288.408, 335.988, 26.95,  1.500000)

  pt3dadd(292.068, 333.792, 26.95,  1.500000)

}

filament_999[1847] {

  pt3dclear()

  pt3dadd(281.82, 338.18399999999997, 26.95,  1.500000)

  pt3dadd(281.82, 342.57599999999996, 26.95,  1.500000)

}

filament_999[1848] {

  pt3dclear()

  pt3dadd(281.82, 342.57599999999996, 26.95,  1.500000)

  pt3dadd(286.212, 345.504, 26.95,  1.500000)

}

filament_999[1849] {

  pt3dclear()

  pt3dadd(286.212, 345.504, 26.95,  1.500000)

  pt3dadd(291.336, 348.432, 26.95,  1.500000)

}

filament_999[1850] {

  pt3dclear()

  pt3dadd(291.336, 348.432, 26.95,  1.500000)

  pt3dadd(295.728, 351.36, 26.46,  1.500000)

}

filament_999[1851] {

  pt3dclear()

  pt3dadd(295.728, 351.36, 26.46,  1.500000)

  pt3dadd(298.656, 355.02, 25.97,  1.500000)

}

filament_999[1852] {

  pt3dclear()

  pt3dadd(298.656, 355.02, 25.97,  1.500000)

  pt3dadd(298.656, 358.68, 26.95,  1.500000)

}

filament_999[1853] {

  pt3dclear()

  pt3dadd(298.656, 358.68, 26.95,  1.500000)

  pt3dadd(298.656, 363.072, 26.95,  1.500000)

}

filament_999[1854] {

  pt3dclear()

  pt3dadd(298.656, 363.072, 26.95,  1.500000)

  pt3dadd(298.656, 367.464, 27.439999999999998,  1.500000)

}

filament_999[1855] {

  pt3dclear()

  pt3dadd(298.656, 367.464, 27.439999999999998,  1.500000)

  pt3dadd(299.388, 372.58799999999997, 27.93,  1.500000)

}

filament_999[1856] {

  pt3dclear()

  pt3dadd(299.388, 372.58799999999997, 27.93,  1.500000)

  pt3dadd(300.12, 377.712, 27.93,  1.500000)

}

filament_999[1857] {

  pt3dclear()

  pt3dadd(300.12, 377.712, 27.93,  1.500000)

  pt3dadd(300.852, 382.836, 27.93,  1.500000)

}

filament_999[1858] {

  pt3dclear()

  pt3dadd(300.852, 382.836, 27.93,  1.500000)

  pt3dadd(301.584, 387.96, 27.93,  1.500000)

}

filament_999[1859] {

  pt3dclear()

  pt3dadd(301.584, 387.96, 27.93,  1.500000)

  pt3dadd(302.316, 393.084, 27.93,  1.500000)

}

filament_999[1860] {

  pt3dclear()

  pt3dadd(385.032, 114.92399999999999, 27.93,  1.500000)

  pt3dadd(387.96, 111.996, 28.419999999999998,  1.500000)

}

filament_999[1861] {

  pt3dclear()

  pt3dadd(385.032, 114.92399999999999, 27.93,  1.500000)

  pt3dadd(392.352, 114.92399999999999, 28.419999999999998,  1.500000)

}

filament_999[1862] {

  pt3dclear()

  pt3dadd(387.96, 111.996, 28.419999999999998,  1.500000)

  pt3dadd(389.424, 108.336, 25.97,  1.500000)

}

filament_999[1863] {

  pt3dclear()

  pt3dadd(303.048, 166.164, 21.56,  1.500000)

  pt3dadd(305.24399999999997, 163.968, 23.03,  1.500000)

}

filament_999[1864] {

  pt3dclear()

  pt3dadd(303.048, 166.164, 21.56,  1.500000)

  pt3dadd(305.976, 168.35999999999999, 23.52,  1.500000)

}

filament_999[1865] {

  pt3dclear()

  pt3dadd(305.24399999999997, 163.968, 23.03,  1.500000)

  pt3dadd(307.44, 161.772, 23.52,  1.500000)

}

filament_999[1866] {

  pt3dclear()

  pt3dadd(307.44, 161.772, 23.52,  1.500000)

  pt3dadd(309.63599999999997, 159.576, 23.52,  1.500000)

}

filament_999[1867] {

  pt3dclear()

  pt3dadd(309.63599999999997, 159.576, 23.52,  1.500000)

  pt3dadd(311.09999999999997, 155.916, 24.009999999999998,  1.500000)

}

filament_999[1868] {

  pt3dclear()

  pt3dadd(311.09999999999997, 155.916, 24.009999999999998,  1.500000)

  pt3dadd(312.564, 152.988, 24.009999999999998,  1.500000)

}

filament_999[1869] {

  pt3dclear()

  pt3dadd(312.564, 152.988, 24.009999999999998,  1.500000)

  pt3dadd(314.028, 149.328, 24.5,  1.500000)

}

filament_999[1870] {

  pt3dclear()

  pt3dadd(312.564, 152.988, 24.009999999999998,  1.500000)

  pt3dadd(315.492, 154.452, 23.52,  1.500000)

}

filament_999[1871] {

  pt3dclear()

  pt3dadd(314.028, 149.328, 24.5,  1.500000)

  pt3dadd(315.492, 145.668, 24.5,  1.500000)

}

filament_999[1872] {

  pt3dclear()

  pt3dadd(315.492, 145.668, 24.5,  1.500000)

  pt3dadd(316.224, 141.276, 24.99,  1.500000)

}

filament_999[1873] {

  pt3dclear()

  pt3dadd(316.224, 141.276, 24.99,  1.500000)

  pt3dadd(316.956, 136.884, 25.48,  1.500000)

}

filament_999[1874] {

  pt3dclear()

  pt3dadd(316.956, 136.884, 25.48,  1.500000)

  pt3dadd(318.42, 133.224, 25.97,  1.500000)

}

filament_999[1875] {

  pt3dclear()

  pt3dadd(318.42, 133.224, 25.97,  1.500000)

  pt3dadd(319.884, 129.564, 26.46,  1.500000)

}

filament_999[1876] {

  pt3dclear()

  pt3dadd(318.42, 133.224, 25.97,  1.500000)

  pt3dadd(322.08, 131.76, 25.97,  1.500000)

}

filament_999[1877] {

  pt3dclear()

  pt3dadd(319.884, 129.564, 26.46,  1.500000)

  pt3dadd(321.348, 125.904, 26.95,  1.500000)

}

filament_999[1878] {

  pt3dclear()

  pt3dadd(321.348, 125.904, 26.95,  1.500000)

  pt3dadd(321.348, 121.512, 27.439999999999998,  1.500000)

}

filament_999[1879] {

  pt3dclear()

  pt3dadd(321.348, 121.512, 27.439999999999998,  1.500000)

  pt3dadd(323.544, 119.316, 25.97,  1.500000)

}

filament_999[1880] {

  pt3dclear()

  pt3dadd(321.348, 121.512, 27.439999999999998,  1.500000)

  pt3dadd(320.616, 117.852, 27.439999999999998,  1.500000)

}

filament_999[1881] {

  pt3dclear()

  pt3dadd(320.616, 117.852, 27.439999999999998,  1.500000)

  pt3dadd(322.812, 114.92399999999999, 27.93,  1.500000)

}

filament_999[1882] {

  pt3dclear()

  pt3dadd(322.812, 114.92399999999999, 27.93,  1.500000)

  pt3dadd(326.472, 111.996, 28.419999999999998,  1.500000)

}

filament_999[1883] {

  pt3dclear()

  pt3dadd(326.472, 111.996, 28.419999999999998,  1.500000)

  pt3dadd(330.132, 109.8, 28.419999999999998,  1.500000)

}

filament_999[1884] {

  pt3dclear()

  pt3dadd(330.132, 109.8, 28.419999999999998,  1.500000)

  pt3dadd(333.792, 107.604, 28.419999999999998,  1.500000)

}

filament_999[1885] {

  pt3dclear()

  pt3dadd(333.792, 107.604, 28.419999999999998,  1.500000)

  pt3dadd(337.452, 105.408, 28.91,  1.500000)

}

filament_999[1886] {

  pt3dclear()

  pt3dadd(337.452, 105.408, 28.91,  1.500000)

  pt3dadd(340.38, 102.48, 28.91,  1.500000)

}

filament_999[1887] {

  pt3dclear()

  pt3dadd(340.38, 102.48, 28.91,  1.500000)

  pt3dadd(342.57599999999996, 98.088, 29.4,  1.500000)

}

filament_999[1888] {

  pt3dclear()

  pt3dadd(342.57599999999996, 98.088, 29.4,  1.500000)

  pt3dadd(344.04, 93.696, 29.4,  1.500000)

}

filament_999[1889] {

  pt3dclear()

  pt3dadd(344.04, 93.696, 29.4,  1.500000)

  pt3dadd(346.236, 90.036, 30.38,  1.500000)

}

filament_999[1890] {

  pt3dclear()

  pt3dadd(346.236, 90.036, 30.38,  1.500000)

  pt3dadd(349.164, 87.108, 30.38,  1.500000)

}

filament_999[1891] {

  pt3dclear()

  pt3dadd(349.164, 87.108, 30.38,  1.500000)

  pt3dadd(347.7, 84.17999999999999, 29.89,  1.500000)

}

filament_999[1892] {

  pt3dclear()

  pt3dadd(347.7, 84.17999999999999, 29.89,  1.500000)

  pt3dadd(346.236, 80.52, 29.89,  1.500000)

}

filament_999[1893] {

  pt3dclear()

  pt3dadd(346.236, 80.52, 29.89,  1.500000)

  pt3dadd(344.772, 76.86, 29.4,  1.500000)

}

filament_999[1894] {

  pt3dclear()

  pt3dadd(344.772, 76.86, 29.4,  1.500000)

  pt3dadd(343.308, 73.2, 29.4,  1.500000)

}

filament_999[1895] {

  pt3dclear()

  pt3dadd(343.308, 73.2, 29.4,  1.500000)

  pt3dadd(343.308, 69.53999999999999, 29.4,  1.500000)

}

filament_999[1896] {

  pt3dclear()

  pt3dadd(343.308, 69.53999999999999, 29.4,  1.500000)

  pt3dadd(346.236, 66.612, 29.4,  1.500000)

}

filament_999[1897] {

  pt3dclear()

  pt3dadd(346.236, 66.612, 29.4,  1.500000)

  pt3dadd(347.7, 62.952, 29.4,  1.500000)

}

filament_999[1898] {

  pt3dclear()

  pt3dadd(347.7, 62.952, 29.4,  1.500000)

  pt3dadd(346.236, 58.56, 29.4,  1.500000)

}

filament_999[1899] {

  pt3dclear()

  pt3dadd(346.236, 58.56, 29.4,  1.500000)

  pt3dadd(344.04, 55.632, 29.4,  1.500000)

}

filament_999[1900] {

  pt3dclear()

  pt3dadd(344.04, 55.632, 29.4,  1.500000)

  pt3dadd(343.308, 52.704, 29.4,  1.500000)

}

filament_999[1901] {

  pt3dclear()

  pt3dadd(343.308, 52.704, 29.4,  1.500000)

  pt3dadd(344.772, 49.044, 29.4,  1.500000)

}

filament_999[1902] {

  pt3dclear()

  pt3dadd(344.772, 49.044, 29.4,  1.500000)

  pt3dadd(346.968, 46.116, 29.4,  1.500000)

}

filament_999[1903] {

  pt3dclear()

  pt3dadd(346.968, 46.116, 29.4,  1.500000)

  pt3dadd(349.164, 43.188, 29.4,  1.500000)

}

filament_999[1904] {

  pt3dclear()

  pt3dadd(349.164, 43.188, 29.4,  1.500000)

  pt3dadd(351.36, 40.26, 29.89,  1.500000)

}

filament_999[1905] {

  pt3dclear()

  pt3dadd(351.36, 40.26, 29.89,  1.500000)

  pt3dadd(353.556, 36.6, 30.38,  1.500000)

}

filament_999[1906] {

  pt3dclear()

  pt3dadd(353.556, 36.6, 30.38,  1.500000)

  pt3dadd(356.484, 33.672, 30.87,  1.500000)

}

filament_999[1907] {

  pt3dclear()

  pt3dadd(356.484, 33.672, 30.87,  1.500000)

  pt3dadd(356.484, 30.012, 31.36,  1.500000)

}

filament_999[1908] {

  pt3dclear()

  pt3dadd(356.484, 30.012, 31.36,  1.500000)

  pt3dadd(356.484, 26.352, 31.849999999999998,  1.500000)

}

filament_999[1909] {

  pt3dclear()

  pt3dadd(356.484, 26.352, 31.849999999999998,  1.500000)

  pt3dadd(356.484, 22.692, 32.339999999999996,  1.500000)

}

filament_999[1910] {

  pt3dclear()

  pt3dadd(356.484, 22.692, 32.339999999999996,  1.500000)

  pt3dadd(356.484, 19.032, 32.83,  1.500000)

}

filament_999[1911] {

  pt3dclear()

  pt3dadd(356.484, 19.032, 32.83,  1.500000)

  pt3dadd(356.484, 15.372, 32.83,  1.500000)

}

filament_999[1912] {

  pt3dclear()

  pt3dadd(356.484, 15.372, 32.83,  1.500000)

  pt3dadd(355.02, 11.712, 32.83,  1.500000)

}

filament_999[1913] {

  pt3dclear()

  pt3dadd(355.02, 11.712, 32.83,  1.500000)

  pt3dadd(354.288, 8.052, 32.83,  1.500000)

}

filament_999[1914] {

  pt3dclear()

  pt3dadd(354.288, 8.052, 32.83,  1.500000)

  pt3dadd(353.556, 4.3919999999999995, 33.32,  1.500000)

}

filament_999[1915] {

  pt3dclear()

  pt3dadd(353.556, 4.3919999999999995, 33.32,  1.500000)

  pt3dadd(352.092, 1.464, 33.32,  1.500000)

}

filament_999[1916] {

  pt3dclear()

  pt3dadd(315.492, 154.452, 23.52,  1.500000)

  pt3dadd(319.152, 155.184, 23.52,  1.500000)

}

filament_999[1917] {

  pt3dclear()

  pt3dadd(319.152, 155.184, 23.52,  1.500000)

  pt3dadd(322.08, 156.648, 24.009999999999998,  1.500000)

}

filament_999[1918] {

  pt3dclear()

  pt3dadd(322.08, 156.648, 24.009999999999998,  1.500000)

  pt3dadd(325.008, 158.844, 23.52,  1.500000)

}

filament_999[1919] {

  pt3dclear()

  pt3dadd(325.008, 158.844, 23.52,  1.500000)

  pt3dadd(327.936, 161.04, 23.52,  1.500000)

}

filament_999[1920] {

  pt3dclear()

  pt3dadd(327.936, 161.04, 23.52,  1.500000)

  pt3dadd(330.864, 163.968, 23.52,  1.500000)

}

filament_999[1921] {

  pt3dclear()

  pt3dadd(330.864, 163.968, 23.52,  1.500000)

  pt3dadd(334.524, 164.7, 23.52,  1.500000)

}

filament_999[1922] {

  pt3dclear()

  pt3dadd(334.524, 164.7, 23.52,  1.500000)

  pt3dadd(338.18399999999997, 163.236, 23.03,  1.500000)

}

filament_999[1923] {

  pt3dclear()

  pt3dadd(305.976, 168.35999999999999, 23.52,  1.500000)

  pt3dadd(308.904, 169.82399999999998, 24.009999999999998,  1.500000)

}

filament_999[1924] {

  pt3dclear()

  pt3dadd(308.904, 169.82399999999998, 24.009999999999998,  1.500000)

  pt3dadd(311.832, 172.02, 24.5,  1.500000)

}

filament_999[1925] {

  pt3dclear()

  pt3dadd(311.832, 172.02, 24.5,  1.500000)

  pt3dadd(314.028, 174.948, 24.009999999999998,  1.500000)

}

filament_999[1926] {

  pt3dclear()

  pt3dadd(314.028, 174.948, 24.009999999999998,  1.500000)

  pt3dadd(314.76, 178.608, 25.48,  1.500000)

}

filament_999[1927] {

  pt3dclear()

  pt3dadd(314.76, 178.608, 25.48,  1.500000)

  pt3dadd(314.76, 181.536, 23.52,  1.500000)

}

filament_999[1928] {

  pt3dclear()

  pt3dadd(314.76, 178.608, 25.48,  1.500000)

  pt3dadd(317.688, 180.072, 23.03,  1.500000)

}

filament_999[1929] {

  pt3dclear()

  pt3dadd(314.76, 181.536, 23.52,  1.500000)

  pt3dadd(314.76, 184.464, 24.009999999999998,  1.500000)

}

filament_999[1930] {

  pt3dclear()

  pt3dadd(314.76, 184.464, 24.009999999999998,  1.500000)

  pt3dadd(312.564, 188.124, 24.009999999999998,  1.500000)

}

filament_999[1931] {

  pt3dclear()

  pt3dadd(312.564, 188.124, 24.009999999999998,  1.500000)

  pt3dadd(309.63599999999997, 191.784, 24.009999999999998,  1.500000)

}

filament_999[1932] {

  pt3dclear()

  pt3dadd(317.688, 180.072, 23.03,  1.500000)

  pt3dadd(321.348, 179.34, 22.05,  1.500000)

}

filament_999[1933] {

  pt3dclear()

  pt3dadd(321.348, 179.34, 22.05,  1.500000)

  pt3dadd(324.276, 177.144, 21.07,  1.500000)

}

filament_999[1934] {

  pt3dclear()

  pt3dadd(267.18, 220.332, 27.93,  1.500000)

  pt3dadd(265.716, 217.404, 29.89,  1.500000)

}

filament_999[1935] {

  pt3dclear()

  pt3dadd(265.716, 217.404, 29.89,  1.500000)

  pt3dadd(264.252, 214.476, 31.849999999999998,  1.500000)

}

filament_999[1936] {

  pt3dclear()

  pt3dadd(264.252, 214.476, 31.849999999999998,  1.500000)

  pt3dadd(262.788, 211.548, 32.83,  1.500000)

}

filament_999[1937] {

  pt3dclear()

  pt3dadd(262.788, 211.548, 32.83,  1.500000)

  pt3dadd(261.324, 208.62, 33.32,  1.500000)

}

filament_999[1938] {

  pt3dclear()

  pt3dadd(261.324, 208.62, 33.32,  1.500000)

  pt3dadd(259.86, 206.424, 36.26,  1.500000)

}

filament_999[1939] {

  pt3dclear()

  pt3dadd(259.86, 206.424, 36.26,  1.500000)

  pt3dadd(259.86, 202.03199999999998, 36.26,  1.500000)

}

filament_999[1940] {

  pt3dclear()

  pt3dadd(259.86, 206.424, 36.26,  1.500000)

  pt3dadd(256.2, 204.96, 36.75,  1.500000)

}

filament_999[1941] {

  pt3dclear()

  pt3dadd(259.86, 202.03199999999998, 36.26,  1.500000)

  pt3dadd(259.86, 197.64, 36.75,  1.500000)

}

filament_999[1942] {

  pt3dclear()

  pt3dadd(259.86, 197.64, 36.75,  1.500000)

  pt3dadd(259.128, 194.712, 36.75,  1.500000)

}

filament_999[1943] {

  pt3dclear()

  pt3dadd(259.128, 194.712, 36.75,  1.500000)

  pt3dadd(260.592, 191.052, 36.75,  1.500000)

}

filament_999[1944] {

  pt3dclear()

  pt3dadd(259.128, 194.712, 36.75,  1.500000)

  pt3dadd(256.932, 191.784, 38.71,  1.500000)

}

filament_999[1945] {

  pt3dclear()

  pt3dadd(259.128, 194.712, 36.75,  1.500000)

  pt3dadd(262.056, 192.516, 39.69,  1.500000)

}

filament_999[1946] {

  pt3dclear()

  pt3dadd(260.592, 191.052, 36.75,  1.500000)

  pt3dadd(261.324, 187.392, 37.24,  1.500000)

}

filament_999[1947] {

  pt3dclear()

  pt3dadd(261.324, 187.392, 37.24,  1.500000)

  pt3dadd(262.056, 183.0, 37.73,  1.500000)

}

filament_999[1948] {

  pt3dclear()

  pt3dadd(262.056, 183.0, 37.73,  1.500000)

  pt3dadd(262.056, 178.608, 37.73,  1.500000)

}

filament_999[1949] {

  pt3dclear()

  pt3dadd(262.056, 178.608, 37.73,  1.500000)

  pt3dadd(262.056, 174.216, 38.22,  1.500000)

}

filament_999[1950] {

  pt3dclear()

  pt3dadd(262.056, 174.216, 38.22,  1.500000)

  pt3dadd(260.592, 169.82399999999998, 38.71,  1.500000)

}

filament_999[1951] {

  pt3dclear()

  pt3dadd(260.592, 169.82399999999998, 38.71,  1.500000)

  pt3dadd(258.396, 166.164, 38.22,  1.500000)

}

filament_999[1952] {

  pt3dclear()

  pt3dadd(258.396, 166.164, 38.22,  1.500000)

  pt3dadd(256.2, 162.504, 38.22,  1.500000)

}

filament_999[1953] {

  pt3dclear()

  pt3dadd(256.2, 162.504, 38.22,  1.500000)

  pt3dadd(254.004, 158.112, 38.22,  1.500000)

}

filament_999[1954] {

  pt3dclear()

  pt3dadd(254.004, 158.112, 38.22,  1.500000)

  pt3dadd(251.808, 152.988, 37.73,  1.500000)

}

filament_999[1955] {

  pt3dclear()

  pt3dadd(251.808, 152.988, 37.73,  1.500000)

  pt3dadd(249.612, 147.864, 37.24,  1.500000)

}

filament_999[1956] {

  pt3dclear()

  pt3dadd(249.612, 147.864, 37.24,  1.500000)

  pt3dadd(246.684, 143.472, 37.24,  1.500000)

}

filament_999[1957] {

  pt3dclear()

  pt3dadd(246.684, 143.472, 37.24,  1.500000)

  pt3dadd(242.292, 142.008, 37.24,  1.500000)

}

filament_999[1958] {

  pt3dclear()

  pt3dadd(242.292, 142.008, 37.24,  1.500000)

  pt3dadd(239.364, 143.472, 37.24,  1.500000)

}

filament_999[1959] {

  pt3dclear()

  pt3dadd(239.364, 143.472, 37.24,  1.500000)

  pt3dadd(238.632, 147.864, 37.24,  1.500000)

}

filament_999[1960] {

  pt3dclear()

  pt3dadd(239.364, 143.472, 37.24,  1.500000)

  pt3dadd(242.292, 138.34799999999998, 35.769999999999996,  1.500000)

}

filament_999[1961] {

  pt3dclear()

  pt3dadd(238.632, 147.864, 37.24,  1.500000)

  pt3dadd(237.9, 152.988, 37.24,  1.500000)

}

filament_999[1962] {

  pt3dclear()

  pt3dadd(237.9, 152.988, 37.24,  1.500000)

  pt3dadd(236.436, 156.648, 36.75,  1.500000)

}

filament_999[1963] {

  pt3dclear()

  pt3dadd(236.436, 156.648, 36.75,  1.500000)

  pt3dadd(234.972, 161.04, 36.26,  1.500000)

}

filament_999[1964] {

  pt3dclear()

  pt3dadd(256.2, 204.96, 36.75,  1.500000)

  pt3dadd(253.272, 204.96, 34.79,  1.500000)

}

filament_999[1965] {

  pt3dclear()

  pt3dadd(256.2, 204.96, 36.75,  1.500000)

  pt3dadd(255.468, 201.29999999999998, 36.26,  1.500000)

}

filament_999[1966] {

  pt3dclear()

  pt3dadd(256.2, 204.96, 36.75,  1.500000)

  pt3dadd(254.004, 207.156, 36.75,  1.500000)

}

filament_999[1967] {

  pt3dclear()

  pt3dadd(254.004, 207.156, 36.75,  1.500000)

  pt3dadd(252.54, 210.084, 35.28,  1.500000)

}

filament_999[1968] {

  pt3dclear()

  pt3dadd(252.54, 210.084, 35.28,  1.500000)

  pt3dadd(252.54, 213.744, 34.79,  1.500000)

}

filament_999[1969] {

  pt3dclear()

  pt3dadd(252.54, 213.744, 34.79,  1.500000)

  pt3dadd(252.54, 214.476, 34.79,  1.500000)

}

filament_999[1970] {

  pt3dclear()

  pt3dadd(252.54, 214.476, 34.79,  1.500000)

  pt3dadd(251.076, 221.064, 35.28,  1.500000)

}

filament_999[1971] {

  pt3dclear()

  pt3dadd(251.076, 221.064, 35.28,  1.500000)

  pt3dadd(250.344, 224.724, 35.28,  1.500000)

}

filament_999[1972] {

  pt3dclear()

  pt3dadd(250.344, 224.724, 35.28,  1.500000)

  pt3dadd(250.344, 229.11599999999999, 34.79,  1.500000)

}

filament_999[1973] {

  pt3dclear()

  pt3dadd(250.344, 229.11599999999999, 34.79,  1.500000)

  pt3dadd(252.54, 232.04399999999998, 34.79,  1.500000)

}

filament_999[1974] {

  pt3dclear()

  pt3dadd(253.272, 204.96, 34.79,  1.500000)

  pt3dadd(249.612, 206.424, 34.79,  1.500000)

}

filament_999[1975] {

  pt3dclear()

  pt3dadd(249.612, 206.424, 34.79,  1.500000)

  pt3dadd(247.416, 208.62, 34.79,  1.500000)

}

filament_999[1976] {

  pt3dclear()

  pt3dadd(247.416, 208.62, 34.79,  1.500000)

  pt3dadd(244.488, 210.084, 34.79,  1.500000)

}

filament_999[1977] {

  pt3dclear()

  pt3dadd(244.488, 210.084, 34.79,  1.500000)

  pt3dadd(240.828, 210.816, 34.79,  1.500000)

}

filament_999[1978] {

  pt3dclear()

  pt3dadd(240.828, 210.816, 34.79,  1.500000)

  pt3dadd(238.632, 213.012, 34.3,  1.500000)

}

filament_999[1979] {

  pt3dclear()

  pt3dadd(238.632, 213.012, 34.3,  1.500000)

  pt3dadd(237.9, 215.94, 33.81,  1.500000)

}

filament_999[1980] {

  pt3dclear()

  pt3dadd(237.9, 215.94, 33.81,  1.500000)

  pt3dadd(239.364, 218.136, 33.32,  1.500000)

}

filament_999[1981] {

  pt3dclear()

  pt3dadd(239.364, 218.136, 33.32,  1.500000)

  pt3dadd(242.292, 220.332, 32.83,  1.500000)

}

filament_999[1982] {

  pt3dclear()

  pt3dadd(239.364, 218.136, 33.32,  1.500000)

  pt3dadd(238.632, 221.064, 32.83,  1.500000)

}

filament_999[1983] {

  pt3dclear()

  pt3dadd(238.632, 221.064, 32.83,  1.500000)

  pt3dadd(239.364, 223.992, 32.83,  1.500000)

}

filament_999[1984] {

  pt3dclear()

  pt3dadd(239.364, 223.992, 32.83,  1.500000)

  pt3dadd(239.364, 228.384, 32.83,  1.500000)

}

filament_999[1985] {

  pt3dclear()

  pt3dadd(255.468, 201.29999999999998, 36.26,  1.500000)

  pt3dadd(253.272, 199.10399999999998, 36.26,  1.500000)

}

filament_999[1986] {

  pt3dclear()

  pt3dadd(253.272, 199.10399999999998, 36.26,  1.500000)

  pt3dadd(250.344, 196.908, 36.26,  1.500000)

}

filament_999[1987] {

  pt3dclear()

  pt3dadd(250.344, 196.908, 36.26,  1.500000)

  pt3dadd(248.88, 194.712, 35.769999999999996,  1.500000)

}

filament_999[1988] {

  pt3dclear()

  pt3dadd(248.88, 194.712, 35.769999999999996,  1.500000)

  pt3dadd(246.684, 191.784, 35.28,  1.500000)

}

filament_999[1989] {

  pt3dclear()

  pt3dadd(246.684, 191.784, 35.28,  1.500000)

  pt3dadd(245.22, 188.856, 34.3,  1.500000)

}

filament_999[1990] {

  pt3dclear()

  pt3dadd(245.22, 188.856, 34.3,  1.500000)

  pt3dadd(244.488, 185.196, 33.81,  1.500000)

}

filament_999[1991] {

  pt3dclear()

  pt3dadd(244.488, 185.196, 33.81,  1.500000)

  pt3dadd(243.756, 181.536, 33.32,  1.500000)

}

filament_999[1992] {

  pt3dclear()

  pt3dadd(243.756, 181.536, 33.32,  1.500000)

  pt3dadd(243.024, 177.876, 32.83,  1.500000)

}

filament_999[1993] {

  pt3dclear()

  pt3dadd(243.024, 177.876, 32.83,  1.500000)

  pt3dadd(240.096, 177.144, 33.32,  1.500000)

}

filament_999[1994] {

  pt3dclear()

  pt3dadd(240.096, 177.144, 33.32,  1.500000)

  pt3dadd(237.9, 172.02, 34.3,  1.500000)

}

filament_999[1995] {

  pt3dclear()

  pt3dadd(256.932, 191.784, 38.71,  1.500000)

  pt3dadd(254.736, 189.588, 39.2,  1.500000)

}

filament_999[1996] {

  pt3dclear()

  pt3dadd(254.736, 189.588, 39.2,  1.500000)

  pt3dadd(252.54, 188.124, 39.69,  1.500000)

}

filament_999[1997] {

  pt3dclear()

  pt3dadd(252.54, 188.124, 39.69,  1.500000)

  pt3dadd(251.808, 184.464, 40.18,  1.500000)

}

filament_999[1998] {

  pt3dclear()

  pt3dadd(251.808, 184.464, 40.18,  1.500000)

  pt3dadd(251.076, 180.072, 41.16,  1.500000)

}

filament_999[1999] {

  pt3dclear()

  pt3dadd(251.076, 180.072, 41.16,  1.500000)

  pt3dadd(250.344, 175.68, 41.65,  1.500000)

}

filament_999[2000] {

  pt3dclear()

  pt3dadd(250.344, 175.68, 41.65,  1.500000)

  pt3dadd(248.88, 172.02, 41.65,  1.500000)

}

filament_999[2001] {

  pt3dclear()

  pt3dadd(248.88, 172.02, 41.65,  1.500000)

  pt3dadd(248.148, 168.35999999999999, 42.14,  1.500000)

}

filament_999[2002] {

  pt3dclear()

  pt3dadd(248.148, 168.35999999999999, 42.14,  1.500000)

  pt3dadd(248.148, 163.968, 42.14,  1.500000)

}

filament_999[2003] {

  pt3dclear()

  pt3dadd(248.148, 163.968, 42.14,  1.500000)

  pt3dadd(247.416, 159.576, 42.63,  1.500000)

}

filament_999[2004] {

  pt3dclear()

  pt3dadd(265.716, 247.416, 24.99,  1.500000)

  pt3dadd(261.324, 245.22, 24.99,  1.500000)

}

filament_999[2005] {

  pt3dclear()

  pt3dadd(261.324, 245.22, 24.99,  1.500000)

  pt3dadd(256.932, 244.488, 24.99,  1.500000)

}

filament_999[2006] {

  pt3dclear()

  pt3dadd(256.932, 244.488, 24.99,  1.500000)

  pt3dadd(251.808, 245.22, 24.99,  1.500000)

}

filament_999[2007] {

  pt3dclear()

  pt3dadd(251.808, 245.22, 24.99,  1.500000)

  pt3dadd(246.684, 245.952, 24.99,  1.500000)

}

filament_999[2008] {

  pt3dclear()

  pt3dadd(251.808, 245.22, 24.99,  1.500000)

  pt3dadd(249.612, 242.292, 25.48,  1.500000)

}

filament_999[2009] {

  pt3dclear()

  pt3dadd(246.684, 245.952, 24.99,  1.500000)

  pt3dadd(243.024, 247.416, 24.99,  1.500000)

}

filament_999[2010] {

  pt3dclear()

  pt3dadd(246.684, 245.952, 24.99,  1.500000)

  pt3dadd(242.292, 243.756, 24.5,  1.500000)

}

filament_999[2011] {

  pt3dclear()

  pt3dadd(243.024, 247.416, 24.99,  1.500000)

  pt3dadd(242.292, 251.808, 24.99,  1.500000)

}

filament_999[2012] {

  pt3dclear()

  pt3dadd(243.024, 247.416, 24.99,  1.500000)

  pt3dadd(238.632, 246.684, 24.5,  1.500000)

}

filament_999[2013] {

  pt3dclear()

  pt3dadd(242.292, 251.808, 24.99,  1.500000)

  pt3dadd(240.096, 256.2, 24.5,  1.500000)

}

filament_999[2014] {

  pt3dclear()

  pt3dadd(240.096, 256.2, 24.5,  1.500000)

  pt3dadd(237.168, 259.86, 23.52,  1.500000)

}

filament_999[2015] {

  pt3dclear()

  pt3dadd(240.096, 256.2, 24.5,  1.500000)

  pt3dadd(232.77599999999998, 256.2, 22.05,  1.500000)

}

filament_999[2016] {

  pt3dclear()

  pt3dadd(237.168, 259.86, 23.52,  1.500000)

  pt3dadd(235.704, 262.056, 22.05,  1.500000)

}

filament_999[2017] {

  pt3dclear()

  pt3dadd(238.632, 246.684, 24.5,  1.500000)

  pt3dadd(234.972, 242.292, 24.5,  1.500000)

}

filament_999[2018] {

  pt3dclear()

  pt3dadd(234.972, 242.292, 24.5,  1.500000)

  pt3dadd(232.04399999999998, 240.096, 24.5,  1.500000)

}

filament_999[2019] {

  pt3dclear()

  pt3dadd(249.612, 242.292, 25.48,  1.500000)

  pt3dadd(246.684, 238.632, 25.48,  1.500000)

}

filament_999[2020] {

  pt3dclear()

  pt3dadd(246.684, 238.632, 25.48,  1.500000)

  pt3dadd(245.22, 233.50799999999998, 25.48,  1.500000)

}

filament_999[2021] {

  pt3dclear()

  pt3dadd(245.22, 233.50799999999998, 25.48,  1.500000)

  pt3dadd(243.024, 229.11599999999999, 25.97,  1.500000)

}

filament_999[2022] {

  pt3dclear()

  pt3dadd(243.024, 229.11599999999999, 25.97,  1.500000)

  pt3dadd(240.828, 224.724, 25.97,  1.500000)

}

filament_999[2023] {

  pt3dclear()

  pt3dadd(240.828, 224.724, 25.97,  1.500000)

  pt3dadd(238.632, 220.332, 25.97,  1.500000)

}

filament_999[2024] {

  pt3dclear()

  pt3dadd(238.632, 220.332, 25.97,  1.500000)

  pt3dadd(237.168, 215.208, 25.97,  1.500000)

}

filament_999[2025] {

  pt3dclear()

  pt3dadd(237.168, 215.208, 25.97,  1.500000)

  pt3dadd(234.24, 211.548, 25.97,  1.500000)

}

filament_999[2026] {

  pt3dclear()

  pt3dadd(234.24, 211.548, 25.97,  1.500000)

  pt3dadd(231.31199999999998, 210.084, 27.439999999999998,  1.500000)

}

filament_999[2027] {

  pt3dclear()

  pt3dadd(242.292, 243.756, 24.5,  1.500000)

  pt3dadd(240.828, 240.096, 24.5,  1.500000)

}

filament_999[2028] {

  pt3dclear()

  pt3dadd(240.828, 240.096, 24.5,  1.500000)

  pt3dadd(240.096, 236.436, 24.5,  1.500000)

}

filament_999[2029] {

  pt3dclear()

  pt3dadd(240.096, 236.436, 24.5,  1.500000)

  pt3dadd(239.364, 232.77599999999998, 24.5,  1.500000)

}

filament_999[2030] {

  pt3dclear()

  pt3dadd(239.364, 232.77599999999998, 24.5,  1.500000)

  pt3dadd(237.9, 227.652, 24.5,  1.500000)

}

filament_999[2031] {

  pt3dclear()

  pt3dadd(268.644, 212.28, 21.07,  1.500000)

  pt3dadd(264.984, 210.816, 20.58,  1.500000)

}

filament_999[2032] {

  pt3dclear()

  pt3dadd(264.984, 210.816, 20.58,  1.500000)

  pt3dadd(262.788, 207.888, 21.07,  1.500000)

}

filament_999[2033] {

  pt3dclear()

  pt3dadd(264.984, 210.816, 20.58,  1.500000)

  pt3dadd(261.324, 211.548, 20.58,  1.500000)

}

filament_999[2034] {

  pt3dclear()

  pt3dadd(262.788, 207.888, 21.07,  1.500000)

  pt3dadd(261.324, 204.228, 21.07,  1.500000)

}

filament_999[2035] {

  pt3dclear()

  pt3dadd(261.324, 204.228, 21.07,  1.500000)

  pt3dadd(260.592, 200.56799999999998, 22.05,  1.500000)

}

filament_999[2036] {

  pt3dclear()

  pt3dadd(260.592, 200.56799999999998, 22.05,  1.500000)

  pt3dadd(259.86, 196.908, 22.54,  1.500000)

}

filament_999[2037] {

  pt3dclear()

  pt3dadd(259.86, 196.908, 22.54,  1.500000)

  pt3dadd(258.396, 193.248, 22.54,  1.500000)

}

filament_999[2038] {

  pt3dclear()

  pt3dadd(258.396, 193.248, 22.54,  1.500000)

  pt3dadd(256.932, 189.588, 22.54,  1.500000)

}

filament_999[2039] {

  pt3dclear()

  pt3dadd(256.932, 189.588, 22.54,  1.500000)

  pt3dadd(256.2, 186.66, 24.009999999999998,  1.500000)

}

filament_999[2040] {

  pt3dclear()

  pt3dadd(261.324, 211.548, 20.58,  1.500000)

  pt3dadd(258.396, 213.012, 20.58,  1.500000)

}

filament_999[2041] {

  pt3dclear()

  pt3dadd(258.396, 213.012, 20.58,  1.500000)

  pt3dadd(256.2, 215.94, 20.58,  1.500000)

}

filament_999[2042] {

  pt3dclear()

  pt3dadd(258.396, 213.012, 20.58,  1.500000)

  pt3dadd(254.736, 213.012, 20.09,  1.500000)

}

filament_999[2043] {

  pt3dclear()

  pt3dadd(256.2, 215.94, 20.58,  1.500000)

  pt3dadd(254.004, 218.868, 19.6,  1.500000)

}

filament_999[2044] {

  pt3dclear()

  pt3dadd(254.004, 218.868, 19.6,  1.500000)

  pt3dadd(253.272, 222.528, 19.11,  1.500000)

}

filament_999[2045] {

  pt3dclear()

  pt3dadd(254.004, 218.868, 19.6,  1.500000)

  pt3dadd(251.076, 220.332, 19.6,  1.500000)

}

filament_999[2046] {

  pt3dclear()

  pt3dadd(253.272, 222.528, 19.11,  1.500000)

  pt3dadd(251.808, 226.92, 18.62,  1.500000)

}

filament_999[2047] {

  pt3dclear()

  pt3dadd(251.808, 226.92, 18.62,  1.500000)

  pt3dadd(251.808, 232.04399999999998, 18.62,  1.500000)

}

filament_999[2048] {

  pt3dclear()

  pt3dadd(251.808, 232.04399999999998, 18.62,  1.500000)

  pt3dadd(252.54, 237.168, 18.13,  1.500000)

}

filament_999[2049] {

  pt3dclear()

  pt3dadd(252.54, 237.168, 18.13,  1.500000)

  pt3dadd(253.272, 241.56, 17.64,  1.500000)

}

filament_999[2050] {

  pt3dclear()

  pt3dadd(253.272, 241.56, 17.64,  1.500000)

  pt3dadd(256.2, 245.952, 17.15,  1.500000)

}

filament_999[2051] {

  pt3dclear()

  pt3dadd(253.272, 241.56, 17.64,  1.500000)

  pt3dadd(248.88, 243.024, 17.64,  1.500000)

}

filament_999[2052] {

  pt3dclear()

  pt3dadd(256.2, 245.952, 17.15,  1.500000)

  pt3dadd(259.86, 250.344, 17.15,  1.500000)

}

filament_999[2053] {

  pt3dclear()

  pt3dadd(259.86, 250.344, 17.15,  1.500000)

  pt3dadd(263.52, 250.344, 15.19,  1.500000)

}

filament_999[2054] {

  pt3dclear()

  pt3dadd(259.86, 250.344, 17.15,  1.500000)

  pt3dadd(264.252, 254.736, 15.19,  1.500000)

}

filament_999[2055] {

  pt3dclear()

  pt3dadd(248.88, 243.024, 17.64,  1.500000)

  pt3dadd(245.22, 244.488, 17.64,  1.500000)

}

filament_999[2056] {

  pt3dclear()

  pt3dadd(245.22, 244.488, 17.64,  1.500000)

  pt3dadd(241.56, 246.684, 17.15,  1.500000)

}

filament_999[2057] {

  pt3dclear()

  pt3dadd(241.56, 246.684, 17.15,  1.500000)

  pt3dadd(238.632, 249.612, 17.15,  1.500000)

}

filament_999[2058] {

  pt3dclear()

  pt3dadd(238.632, 249.612, 17.15,  1.500000)

  pt3dadd(240.828, 252.54, 17.64,  1.500000)

}

filament_999[2059] {

  pt3dclear()

  pt3dadd(254.736, 213.012, 20.09,  1.500000)

  pt3dadd(251.076, 210.816, 20.09,  1.500000)

}

filament_999[2060] {

  pt3dclear()

  pt3dadd(251.076, 210.816, 20.09,  1.500000)

  pt3dadd(248.88, 207.888, 20.58,  1.500000)

}

filament_999[2061] {

  pt3dclear()

  pt3dadd(248.88, 207.888, 20.58,  1.500000)

  pt3dadd(246.684, 204.96, 21.07,  1.500000)

}

filament_999[2062] {

  pt3dclear()

  pt3dadd(246.684, 204.96, 21.07,  1.500000)

  pt3dadd(244.488, 202.03199999999998, 21.56,  1.500000)

}

filament_999[2063] {

  pt3dclear()

  pt3dadd(244.488, 202.03199999999998, 21.56,  1.500000)

  pt3dadd(242.292, 199.10399999999998, 22.05,  1.500000)

}

filament_999[2064] {

  pt3dclear()

  pt3dadd(242.292, 199.10399999999998, 22.05,  1.500000)

  pt3dadd(240.828, 195.444, 22.05,  1.500000)

}

filament_999[2065] {

  pt3dclear()

  pt3dadd(240.828, 195.444, 22.05,  1.500000)

  pt3dadd(240.828, 191.052, 23.03,  1.500000)

}

filament_999[2066] {

  pt3dclear()

  pt3dadd(240.828, 191.052, 23.03,  1.500000)

  pt3dadd(239.364, 186.66, 23.52,  1.500000)

}

filament_999[2067] {

  pt3dclear()

  pt3dadd(239.364, 186.66, 23.52,  1.500000)

  pt3dadd(237.9, 182.268, 23.52,  1.500000)

}

filament_999[2068] {

  pt3dclear()

  pt3dadd(237.9, 182.268, 23.52,  1.500000)

  pt3dadd(235.704, 178.608, 23.52,  1.500000)

}

filament_999[2069] {

  pt3dclear()

  pt3dadd(251.076, 220.332, 19.6,  1.500000)

  pt3dadd(246.684, 218.868, 19.6,  1.500000)

}

filament_999[2070] {

  pt3dclear()

  pt3dadd(246.684, 218.868, 19.6,  1.500000)

  pt3dadd(242.292, 216.672, 19.6,  1.500000)

}

filament_999[2071] {

  pt3dclear()

  pt3dadd(235.704, 262.056, 22.05,  1.500000)

  pt3dadd(232.77599999999998, 264.252, 21.56,  1.500000)

}

filament_999[2072] {

  pt3dclear()

  pt3dadd(232.77599999999998, 264.252, 21.56,  1.500000)

  pt3dadd(229.11599999999999, 264.984, 21.07,  1.500000)

}

filament_999[2073] {

  pt3dclear()

  pt3dadd(229.11599999999999, 264.984, 21.07,  1.500000)

  pt3dadd(226.188, 264.984, 20.58,  1.500000)

}

filament_999[2074] {

  pt3dclear()

  pt3dadd(226.188, 264.984, 20.58,  1.500000)

  pt3dadd(224.724, 268.644, 20.58,  1.500000)

}

filament_999[2075] {

  pt3dclear()

  pt3dadd(224.724, 268.644, 20.58,  1.500000)

  pt3dadd(223.26, 272.304, 20.09,  1.500000)

}

filament_999[2076] {

  pt3dclear()

  pt3dadd(223.26, 272.304, 20.09,  1.500000)

  pt3dadd(221.064, 275.964, 20.09,  1.500000)

}

filament_999[2077] {

  pt3dclear()

  pt3dadd(221.064, 275.964, 20.09,  1.500000)

  pt3dadd(217.404, 270.108, 22.05,  1.500000)

}

filament_999[2078] {

  pt3dclear()

  pt3dadd(273.036, 272.304, 25.48,  1.500000)

  pt3dadd(267.912, 273.036, 26.46,  1.500000)

}

filament_999[2079] {

  pt3dclear()

  pt3dadd(267.912, 273.036, 26.46,  1.500000)

  pt3dadd(263.52, 273.036, 26.95,  1.500000)

}

filament_999[2080] {

  pt3dclear()

  pt3dadd(263.52, 273.036, 26.95,  1.500000)

  pt3dadd(259.86, 273.036, 27.439999999999998,  1.500000)

}

filament_999[2081] {

  pt3dclear()

  pt3dadd(259.86, 273.036, 27.439999999999998,  1.500000)

  pt3dadd(256.2, 275.23199999999997, 27.439999999999998,  1.500000)

}

filament_999[2082] {

  pt3dclear()

  pt3dadd(259.86, 273.036, 27.439999999999998,  1.500000)

  pt3dadd(258.396, 270.84, 27.439999999999998,  1.500000)

}

filament_999[2083] {

  pt3dclear()

  pt3dadd(256.2, 275.23199999999997, 27.439999999999998,  1.500000)

  pt3dadd(251.808, 275.23199999999997, 26.95,  1.500000)

}

filament_999[2084] {

  pt3dclear()

  pt3dadd(258.396, 270.84, 27.439999999999998,  1.500000)

  pt3dadd(258.396, 266.448, 27.93,  1.500000)

}

filament_999[2085] {

  pt3dclear()

  pt3dadd(258.396, 266.448, 27.93,  1.500000)

  pt3dadd(261.324, 264.984, 28.91,  1.500000)

}

filament_999[2086] {

  pt3dclear()

  pt3dadd(261.324, 264.984, 28.91,  1.500000)

  pt3dadd(264.252, 264.984, 30.87,  1.500000)

}

filament_999[2087] {

  pt3dclear()

  pt3dadd(323.544, 218.868, 12.74,  1.500000)

  pt3dadd(320.616, 221.064, 12.25,  1.500000)

}

filament_999[2088] {

  pt3dclear()

  pt3dadd(320.616, 221.064, 12.25,  1.500000)

  pt3dadd(316.956, 222.528, 11.76,  1.500000)

}

filament_999[2089] {

  pt3dclear()

  pt3dadd(316.956, 222.528, 11.76,  1.500000)

  pt3dadd(313.296, 222.528, 11.27,  1.500000)

}

filament_999[2090] {

  pt3dclear()

  pt3dadd(313.296, 222.528, 11.27,  1.500000)

  pt3dadd(309.63599999999997, 221.796, 11.27,  1.500000)

}

filament_999[2091] {

  pt3dclear()

  pt3dadd(309.63599999999997, 221.796, 11.27,  1.500000)

  pt3dadd(305.976, 221.064, 10.78,  1.500000)

}

filament_999[2092] {

  pt3dclear()

  pt3dadd(305.976, 221.064, 10.78,  1.500000)

  pt3dadd(302.316, 219.6, 10.78,  1.500000)

}

filament_999[2093] {

  pt3dclear()

  pt3dadd(302.316, 219.6, 10.78,  1.500000)

  pt3dadd(297.924, 218.136, 10.78,  1.500000)

}

filament_999[2094] {

  pt3dclear()

  pt3dadd(297.924, 218.136, 10.78,  1.500000)

  pt3dadd(293.532, 216.672, 10.78,  1.500000)

}

filament_999[2095] {

  pt3dclear()

  pt3dadd(293.532, 216.672, 10.78,  1.500000)

  pt3dadd(291.336, 213.744, 10.29,  1.500000)

}

filament_999[2096] {

  pt3dclear()

  pt3dadd(293.532, 216.672, 10.78,  1.500000)

  pt3dadd(290.604, 217.404, 10.29,  1.500000)

}

filament_999[2097] {

  pt3dclear()

  pt3dadd(291.336, 213.744, 10.29,  1.500000)

  pt3dadd(289.872, 210.084, 10.29,  1.500000)

}

filament_999[2098] {

  pt3dclear()

  pt3dadd(289.872, 210.084, 10.29,  1.500000)

  pt3dadd(288.408, 206.424, 10.29,  1.500000)

}

filament_999[2099] {

  pt3dclear()

  pt3dadd(288.408, 206.424, 10.29,  1.500000)

  pt3dadd(287.676, 202.03199999999998, 10.78,  1.500000)

}

filament_999[2100] {

  pt3dclear()

  pt3dadd(287.676, 202.03199999999998, 10.78,  1.500000)

  pt3dadd(286.944, 197.64, 11.27,  1.500000)

}

filament_999[2101] {

  pt3dclear()

  pt3dadd(286.944, 197.64, 11.27,  1.500000)

  pt3dadd(285.48, 193.248, 11.76,  1.500000)

}

filament_999[2102] {

  pt3dclear()

  pt3dadd(285.48, 193.248, 11.76,  1.500000)

  pt3dadd(283.284, 188.856, 12.25,  1.500000)

}

filament_999[2103] {

  pt3dclear()

  pt3dadd(283.284, 188.856, 12.25,  1.500000)

  pt3dadd(281.82, 183.732, 12.25,  1.500000)

}

filament_999[2104] {

  pt3dclear()

  pt3dadd(290.604, 217.404, 10.29,  1.500000)

  pt3dadd(286.944, 219.6, 10.29,  1.500000)

}

filament_999[2105] {

  pt3dclear()

  pt3dadd(286.944, 219.6, 10.29,  1.500000)

  pt3dadd(287.676, 223.26, 10.29,  1.500000)

}

filament_999[2106] {

  pt3dclear()

  pt3dadd(286.944, 219.6, 10.29,  1.500000)

  pt3dadd(282.552, 220.332, 10.29,  1.500000)

}

filament_999[2107] {

  pt3dclear()

  pt3dadd(287.676, 223.26, 10.29,  1.500000)

  pt3dadd(289.14, 228.384, 10.29,  1.500000)

}

filament_999[2108] {

  pt3dclear()

  pt3dadd(282.552, 220.332, 10.29,  1.500000)

  pt3dadd(278.892, 221.064, 9.8,  1.500000)

}

filament_999[2109] {

  pt3dclear()

  pt3dadd(278.892, 221.064, 9.8,  1.500000)

  pt3dadd(274.5, 221.796, 9.8,  1.500000)

}

filament_999[2110] {

  pt3dclear()

  pt3dadd(274.5, 221.796, 9.8,  1.500000)

  pt3dadd(270.84, 221.796, 9.8,  1.500000)

}

filament_999[2111] {

  pt3dclear()

  pt3dadd(270.84, 221.796, 9.8,  1.500000)

  pt3dadd(267.18, 221.796, 9.31,  1.500000)

}

filament_999[2112] {

  pt3dclear()

  pt3dadd(267.18, 221.796, 9.31,  1.500000)

  pt3dadd(264.252, 220.332, 9.31,  1.500000)

}

filament_999[2113] {

  pt3dclear()

  pt3dadd(264.252, 220.332, 9.31,  1.500000)

  pt3dadd(260.592, 218.868, 9.8,  1.500000)

}

filament_999[2114] {

  pt3dclear()

  pt3dadd(260.592, 218.868, 9.8,  1.500000)

  pt3dadd(257.664, 215.208, 9.8,  1.500000)

}

filament_999[2115] {

  pt3dclear()

  pt3dadd(257.664, 215.208, 9.8,  1.500000)

  pt3dadd(254.004, 213.012, 10.29,  1.500000)

}

filament_999[2116] {

  pt3dclear()

  pt3dadd(257.664, 215.208, 9.8,  1.500000)

  pt3dadd(259.86, 211.548, 10.29,  1.500000)

}

filament_999[2117] {

  pt3dclear()

  pt3dadd(254.004, 213.012, 10.29,  1.500000)

  pt3dadd(250.344, 211.548, 10.78,  1.500000)

}

filament_999[2118] {

  pt3dclear()

  pt3dadd(259.86, 211.548, 10.29,  1.500000)

  pt3dadd(259.86, 207.156, 10.29,  1.500000)

}

filament_999[2119] {

  pt3dclear()

  pt3dadd(259.86, 207.156, 10.29,  1.500000)

  pt3dadd(260.592, 203.496, 10.29,  1.500000)

}

filament_999[2120] {

  pt3dclear()

  pt3dadd(260.592, 203.496, 10.29,  1.500000)

  pt3dadd(260.592, 199.83599999999998, 10.29,  1.500000)

}

filament_999[2121] {

  pt3dclear()

  pt3dadd(260.592, 199.83599999999998, 10.29,  1.500000)

  pt3dadd(257.664, 194.712, 10.29,  1.500000)

}

filament_999[2122] {

  pt3dclear()

  pt3dadd(321.348, 245.952, 12.25,  1.500000)

  pt3dadd(317.688, 244.488, 12.74,  1.500000)

}

filament_999[2123] {

  pt3dclear()

  pt3dadd(317.688, 244.488, 12.74,  1.500000)

  pt3dadd(314.76, 241.56, 12.74,  1.500000)

}

filament_999[2124] {

  pt3dclear()

  pt3dadd(317.688, 244.488, 12.74,  1.500000)

  pt3dadd(314.028, 245.952, 9.8,  1.500000)

}

filament_999[2125] {

  pt3dclear()

  pt3dadd(314.76, 241.56, 12.74,  1.500000)

  pt3dadd(313.296, 237.168, 12.74,  1.500000)

}

filament_999[2126] {

  pt3dclear()

  pt3dadd(314.76, 241.56, 12.74,  1.500000)

  pt3dadd(311.832, 241.56, 12.74,  1.500000)

}

filament_999[2127] {

  pt3dclear()

  pt3dadd(313.296, 237.168, 12.74,  1.500000)

  pt3dadd(314.028, 233.50799999999998, 12.25,  1.500000)

}

filament_999[2128] {

  pt3dclear()

  pt3dadd(313.296, 237.168, 12.74,  1.500000)

  pt3dadd(311.09999999999997, 233.50799999999998, 12.74,  1.500000)

}

filament_999[2129] {

  pt3dclear()

  pt3dadd(314.028, 233.50799999999998, 12.25,  1.500000)

  pt3dadd(315.492, 229.84799999999998, 12.74,  1.500000)

}

filament_999[2130] {

  pt3dclear()

  pt3dadd(315.492, 229.84799999999998, 12.74,  1.500000)

  pt3dadd(316.956, 226.188, 15.19,  1.500000)

}

filament_999[2131] {

  pt3dclear()

  pt3dadd(311.832, 241.56, 12.74,  1.500000)

  pt3dadd(306.70799999999997, 245.952, 12.74,  1.500000)

}

filament_999[2132] {

  pt3dclear()

  pt3dadd(306.70799999999997, 245.952, 12.74,  1.500000)

  pt3dadd(301.584, 248.148, 12.74,  1.500000)

}

filament_999[2133] {

  pt3dclear()

  pt3dadd(311.09999999999997, 233.50799999999998, 12.74,  1.500000)

  pt3dadd(307.44, 230.57999999999998, 12.74,  1.500000)

}

filament_999[2134] {

  pt3dclear()

  pt3dadd(339.64799999999997, 354.288, 11.27,  1.500000)

  pt3dadd(343.308, 352.824, 12.74,  1.500000)

}

filament_999[2135] {

  pt3dclear()

  pt3dadd(343.308, 352.824, 12.74,  1.500000)

  pt3dadd(346.968, 354.288, 13.23,  1.500000)

}

filament_999[2136] {

  pt3dclear()

  pt3dadd(346.968, 354.288, 13.23,  1.500000)

  pt3dadd(350.628, 356.484, 13.23,  1.500000)

}

filament_999[2137] {

  pt3dclear()

  pt3dadd(350.628, 356.484, 13.23,  1.500000)

  pt3dadd(354.288, 358.68, 12.74,  1.500000)

}

filament_999[2138] {

  pt3dclear()

  pt3dadd(354.288, 358.68, 12.74,  1.500000)

  pt3dadd(358.68, 360.144, 13.23,  1.500000)

}

filament_999[2139] {

  pt3dclear()

  pt3dadd(358.68, 360.144, 13.23,  1.500000)

  pt3dadd(363.072, 361.608, 13.719999999999999,  1.500000)

}

filament_999[2140] {

  pt3dclear()

  pt3dadd(363.072, 361.608, 13.719999999999999,  1.500000)

  pt3dadd(367.464, 362.34, 14.209999999999999,  1.500000)

}

filament_999[2141] {

  pt3dclear()

  pt3dadd(367.464, 362.34, 14.209999999999999,  1.500000)

  pt3dadd(371.856, 363.072, 14.7,  1.500000)

}

filament_999[2142] {

  pt3dclear()

  pt3dadd(371.856, 363.072, 14.7,  1.500000)

  pt3dadd(376.248, 362.34, 15.19,  1.500000)

}

filament_999[2143] {

  pt3dclear()

  pt3dadd(376.248, 362.34, 15.19,  1.500000)

  pt3dadd(380.64, 360.876, 15.68,  1.500000)

}

filament_999[2144] {

  pt3dclear()

  pt3dadd(380.64, 360.876, 15.68,  1.500000)

  pt3dadd(384.3, 362.34, 16.169999999999998,  1.500000)

}

filament_999[2145] {

  pt3dclear()

  pt3dadd(384.3, 362.34, 16.169999999999998,  1.500000)

  pt3dadd(387.96, 364.536, 16.66,  1.500000)

}

filament_999[2146] {

  pt3dclear()

  pt3dadd(387.96, 364.536, 16.66,  1.500000)

  pt3dadd(391.62, 366.73199999999997, 16.66,  1.500000)

}

filament_999[2147] {

  pt3dclear()

  pt3dadd(391.62, 366.73199999999997, 16.66,  1.500000)

  pt3dadd(395.28, 368.928, 17.15,  1.500000)

}

filament_999[2148] {

  pt3dclear()

  pt3dadd(395.28, 368.928, 17.15,  1.500000)

  pt3dadd(399.67199999999997, 371.12399999999997, 17.64,  1.500000)

}

filament_999[2149] {

  pt3dclear()

  pt3dadd(399.67199999999997, 371.12399999999997, 17.64,  1.500000)

  pt3dadd(404.06399999999996, 373.32, 17.64,  1.500000)

}

filament_999[2150] {

  pt3dclear()

  pt3dadd(404.06399999999996, 373.32, 17.64,  1.500000)

  pt3dadd(408.456, 375.516, 17.64,  1.500000)

}

filament_999[2151] {

  pt3dclear()

  pt3dadd(379.176, 314.028, 14.7,  1.500000)

  pt3dadd(377.712, 309.63599999999997, 14.7,  1.500000)

}

filament_999[2152] {

  pt3dclear()

  pt3dadd(408.456, 217.404, 39.69,  1.500000)

  pt3dadd(410.652, 214.476, 40.18,  1.500000)

}

filament_999[2153] {

  pt3dclear()

  pt3dadd(410.652, 214.476, 40.18,  1.500000)

  pt3dadd(412.848, 212.28, 39.2,  1.500000)

}

filament_999[2154] {

  pt3dclear()

  pt3dadd(412.848, 212.28, 39.2,  1.500000)

  pt3dadd(415.776, 214.476, 39.2,  1.500000)

}

filament_999[2155] {

  pt3dclear()

  pt3dadd(412.848, 212.28, 39.2,  1.500000)

  pt3dadd(411.384, 208.62, 40.18,  1.500000)

}

filament_999[2156] {

  pt3dclear()

  pt3dadd(415.776, 214.476, 39.2,  1.500000)

  pt3dadd(418.704, 217.404, 39.69,  1.500000)

}

filament_999[2157] {

  pt3dclear()

  pt3dadd(418.704, 217.404, 39.69,  1.500000)

  pt3dadd(421.632, 221.064, 39.2,  1.500000)

}

filament_999[2158] {

  pt3dclear()

  pt3dadd(421.632, 221.064, 39.2,  1.500000)

  pt3dadd(424.56, 224.724, 40.18,  1.500000)

}

filament_999[2159] {

  pt3dclear()

  pt3dadd(424.56, 224.724, 40.18,  1.500000)

  pt3dadd(428.952, 227.652, 40.18,  1.500000)

}

filament_999[2160] {

  pt3dclear()

  pt3dadd(428.952, 227.652, 40.18,  1.500000)

  pt3dadd(432.61199999999997, 231.31199999999998, 40.18,  1.500000)

}

filament_999[2161] {

  pt3dclear()

  pt3dadd(432.61199999999997, 231.31199999999998, 40.18,  1.500000)

  pt3dadd(433.344, 236.436, 40.18,  1.500000)

}

filament_999[2162] {

  pt3dclear()

  pt3dadd(433.344, 236.436, 40.18,  1.500000)

  pt3dadd(437.00399999999996, 239.364, 40.18,  1.500000)

}

filament_999[2163] {

  pt3dclear()

  pt3dadd(437.00399999999996, 239.364, 40.18,  1.500000)

  pt3dadd(439.932, 238.632, 40.18,  1.500000)

}

filament_999[2164] {

  pt3dclear()

  pt3dadd(411.384, 208.62, 40.18,  1.500000)

  pt3dadd(410.652, 204.228, 39.2,  1.500000)

}

filament_999[2165] {

  pt3dclear()

  pt3dadd(410.652, 204.228, 39.2,  1.500000)

  pt3dadd(409.92, 199.10399999999998, 38.71,  1.500000)

}

filament_999[2166] {

  pt3dclear()

  pt3dadd(401.868, 201.29999999999998, 43.61,  1.500000)

  pt3dadd(401.868, 197.64, 43.61,  1.500000)

}

filament_999[2167] {

  pt3dclear()

  pt3dadd(401.868, 197.64, 43.61,  1.500000)

  pt3dadd(401.868, 193.98, 44.1,  1.500000)

}

filament_999[2168] {

  pt3dclear()

  pt3dadd(401.868, 193.98, 44.1,  1.500000)

  pt3dadd(401.868, 190.32, 44.589999999999996,  1.500000)

}

filament_999[2169] {

  pt3dclear()

  pt3dadd(401.868, 190.32, 44.589999999999996,  1.500000)

  pt3dadd(401.13599999999997, 185.928, 44.589999999999996,  1.500000)

}

filament_999[2170] {

  pt3dclear()

  pt3dadd(401.13599999999997, 185.928, 44.589999999999996,  1.500000)

  pt3dadd(400.404, 181.536, 45.08,  1.500000)

}

filament_999[2171] {

  pt3dclear()

  pt3dadd(400.404, 181.536, 45.08,  1.500000)

  pt3dadd(399.67199999999997, 177.144, 45.08,  1.500000)

}

filament_999[2172] {

  pt3dclear()

  pt3dadd(399.67199999999997, 177.144, 45.08,  1.500000)

  pt3dadd(398.20799999999997, 172.752, 45.08,  1.500000)

}

filament_999[2173] {

  pt3dclear()

  pt3dadd(398.20799999999997, 172.752, 45.08,  1.500000)

  pt3dadd(395.28, 171.28799999999998, 45.08,  1.500000)

}

filament_999[2174] {

  pt3dclear()

  pt3dadd(395.28, 171.28799999999998, 45.08,  1.500000)

  pt3dadd(392.352, 173.484, 43.61,  1.500000)

}

filament_999[2175] {

  pt3dclear()

  pt3dadd(392.352, 173.484, 43.61,  1.500000)

  pt3dadd(391.62, 176.412, 42.63,  1.500000)

}

filament_999[2176] {

  pt3dclear()

  pt3dadd(391.62, 176.412, 42.63,  1.500000)

  pt3dadd(393.816, 180.072, 42.14,  1.500000)

}

filament_999[2177] {

  pt3dclear()

  pt3dadd(430.416, 177.144, 35.28,  1.500000)

  pt3dadd(429.68399999999997, 180.804, 34.3,  1.500000)

}

filament_999[2178] {

  pt3dclear()

  pt3dadd(430.416, 177.144, 35.28,  1.500000)

  pt3dadd(427.488, 174.216, 35.769999999999996,  1.500000)

}

filament_999[2179] {

  pt3dclear()

  pt3dadd(427.488, 174.216, 35.769999999999996,  1.500000)

  pt3dadd(425.292, 170.55599999999998, 35.769999999999996,  1.500000)

}

filament_999[2180] {

  pt3dclear()

  pt3dadd(425.292, 170.55599999999998, 35.769999999999996,  1.500000)

  pt3dadd(423.096, 166.896, 35.28,  1.500000)

}

filament_999[2181] {

  pt3dclear()

  pt3dadd(423.096, 166.896, 35.28,  1.500000)

  pt3dadd(420.9, 163.236, 35.28,  1.500000)

}

filament_999[2182] {

  pt3dclear()

  pt3dadd(420.9, 163.236, 35.28,  1.500000)

  pt3dadd(419.436, 159.576, 34.79,  1.500000)

}

filament_999[2183] {

  pt3dclear()

  pt3dadd(419.436, 159.576, 34.79,  1.500000)

  pt3dadd(417.972, 155.916, 34.3,  1.500000)

}

filament_999[2184] {

  pt3dclear()

  pt3dadd(417.972, 155.916, 34.3,  1.500000)

  pt3dadd(415.044, 152.256, 34.3,  1.500000)

}

filament_999[2185] {

  pt3dclear()

  pt3dadd(415.044, 152.256, 34.3,  1.500000)

  pt3dadd(410.652, 150.06, 34.79,  1.500000)

}

filament_999[2186] {

  pt3dclear()

  pt3dadd(410.652, 150.06, 34.79,  1.500000)

  pt3dadd(405.52799999999996, 148.596, 34.79,  1.500000)

}

filament_999[2187] {

  pt3dclear()

  pt3dadd(405.52799999999996, 148.596, 34.79,  1.500000)

  pt3dadd(400.404, 147.864, 34.79,  1.500000)

}

filament_999[2188] {

  pt3dclear()

  pt3dadd(400.404, 147.864, 34.79,  1.500000)

  pt3dadd(395.28, 146.4, 35.28,  1.500000)

}

filament_999[2189] {

  pt3dclear()

  pt3dadd(400.404, 147.864, 34.79,  1.500000)

  pt3dadd(398.20799999999997, 146.4, 39.2,  1.500000)

}

filament_999[2190] {

  pt3dclear()

  pt3dadd(395.28, 146.4, 35.28,  1.500000)

  pt3dadd(390.156, 147.864, 35.28,  1.500000)

}

filament_999[2191] {

  pt3dclear()

  pt3dadd(390.156, 147.864, 35.28,  1.500000)

  pt3dadd(386.496, 144.936, 35.28,  1.500000)

}

filament_999[2192] {

  pt3dclear()

  pt3dadd(386.496, 144.936, 35.28,  1.500000)

  pt3dadd(382.836, 141.276, 35.28,  1.500000)

}

filament_999[2193] {

  pt3dclear()

  pt3dadd(382.836, 141.276, 35.28,  1.500000)

  pt3dadd(379.908, 141.276, 35.28,  1.500000)

}

filament_999[2194] {

  pt3dclear()

  pt3dadd(382.836, 141.276, 35.28,  1.500000)

  pt3dadd(382.104, 144.204, 35.28,  1.500000)

}

filament_999[2195] {

  pt3dclear()

  pt3dadd(379.908, 141.276, 35.28,  1.500000)

  pt3dadd(376.248, 142.74, 35.28,  1.500000)

}

filament_999[2196] {

  pt3dclear()

  pt3dadd(376.248, 142.74, 35.28,  1.500000)

  pt3dadd(372.58799999999997, 143.472, 35.28,  1.500000)

}

filament_999[2197] {

  pt3dclear()

  pt3dadd(382.104, 144.204, 35.28,  1.500000)

  pt3dadd(382.104, 147.864, 35.28,  1.500000)

}

filament_999[2198] {

  pt3dclear()

  pt3dadd(283.284, 116.38799999999999, 30.38,  1.500000)

  pt3dadd(285.48, 120.048, 30.38,  1.500000)

}

filament_999[2199] {

  pt3dclear()

  pt3dadd(285.48, 120.048, 30.38,  1.500000)

  pt3dadd(285.48, 123.708, 31.36,  1.500000)

}

filament_999[2200] {

  pt3dclear()

  pt3dadd(285.48, 123.708, 31.36,  1.500000)

  pt3dadd(283.284, 128.1, 31.849999999999998,  1.500000)

}

filament_999[2201] {

  pt3dclear()

  pt3dadd(283.284, 128.1, 31.849999999999998,  1.500000)

  pt3dadd(281.08799999999997, 132.492, 31.849999999999998,  1.500000)

}

filament_999[2202] {

  pt3dclear()

  pt3dadd(281.08799999999997, 132.492, 31.849999999999998,  1.500000)

  pt3dadd(279.62399999999997, 136.884, 31.849999999999998,  1.500000)

}

filament_999[2203] {

  pt3dclear()

  pt3dadd(279.62399999999997, 136.884, 31.849999999999998,  1.500000)

  pt3dadd(277.428, 141.276, 32.83,  1.500000)

}

filament_999[2204] {

  pt3dclear()

  pt3dadd(279.62399999999997, 136.884, 31.849999999999998,  1.500000)

  pt3dadd(279.62399999999997, 142.008, 31.849999999999998,  1.500000)

}

filament_999[2205] {

  pt3dclear()

  pt3dadd(279.62399999999997, 142.008, 31.849999999999998,  1.500000)

  pt3dadd(281.08799999999997, 147.864, 31.849999999999998,  1.500000)

}

filament_999[2206] {

  pt3dclear()

  pt3dadd(281.08799999999997, 147.864, 31.849999999999998,  1.500000)

  pt3dadd(282.552, 153.72, 31.849999999999998,  1.500000)

}

filament_999[2207] {

  pt3dclear()

  pt3dadd(282.552, 153.72, 31.849999999999998,  1.500000)

  pt3dadd(283.284, 159.576, 32.339999999999996,  1.500000)

}

filament_999[2208] {

  pt3dclear()

  pt3dadd(283.284, 159.576, 32.339999999999996,  1.500000)

  pt3dadd(285.48, 164.7, 31.849999999999998,  1.500000)

}

filament_999[2209] {

  pt3dclear()

  pt3dadd(285.48, 164.7, 31.849999999999998,  1.500000)

  pt3dadd(289.872, 165.432, 34.3,  1.500000)

}

filament_999[2210] {

  pt3dclear()

  pt3dadd(285.48, 164.7, 31.849999999999998,  1.500000)

  pt3dadd(288.408, 169.82399999999998, 31.36,  1.500000)

}

filament_999[2211] {

  pt3dclear()

  pt3dadd(288.408, 169.82399999999998, 31.36,  1.500000)

  pt3dadd(289.14, 174.216, 31.36,  1.500000)

}

filament_999[2212] {

  pt3dclear()

  pt3dadd(289.14, 174.216, 31.36,  1.500000)

  pt3dadd(287.676, 178.608, 31.36,  1.500000)

}

filament_999[2213] {

  pt3dclear()

  pt3dadd(287.676, 178.608, 31.36,  1.500000)

  pt3dadd(285.48, 181.536, 32.339999999999996,  1.500000)

}

filament_999[2214] {

  pt3dclear()

  pt3dadd(287.676, 178.608, 31.36,  1.500000)

  pt3dadd(290.604, 182.268, 32.339999999999996,  1.500000)

}

filament_999[2215] {

  pt3dclear()

  pt3dadd(290.604, 182.268, 32.339999999999996,  1.500000)

  pt3dadd(294.996, 185.196, 32.83,  1.500000)

}

filament_999[2216] {

  pt3dclear()

  pt3dadd(294.996, 185.196, 32.83,  1.500000)

  pt3dadd(298.656, 188.856, 33.32,  1.500000)

}

filament_999[2217] {

  pt3dclear()

  pt3dadd(298.656, 188.856, 33.32,  1.500000)

  pt3dadd(301.584, 193.248, 34.3,  1.500000)

}

filament_999[2218] {

  pt3dclear()

  pt3dadd(301.584, 193.248, 34.3,  1.500000)

  pt3dadd(305.24399999999997, 196.176, 34.79,  1.500000)

}

filament_999[2219] {

  pt3dclear()

  pt3dadd(305.24399999999997, 196.176, 34.79,  1.500000)

  pt3dadd(308.904, 197.64, 35.28,  1.500000)

}

filament_999[2220] {

  pt3dclear()

  pt3dadd(308.904, 197.64, 35.28,  1.500000)

  pt3dadd(310.368, 201.29999999999998, 38.71,  1.500000)

}

filament_999[2221] {

  pt3dclear()

  pt3dadd(308.904, 197.64, 35.28,  1.500000)

  pt3dadd(313.296, 195.444, 36.26,  1.500000)

}

filament_999[2222] {

  pt3dclear()

  pt3dadd(313.296, 195.444, 36.26,  1.500000)

  pt3dadd(316.956, 192.516, 37.73,  1.500000)

}

filament_999[2223] {

  pt3dclear()

  pt3dadd(316.956, 192.516, 37.73,  1.500000)

  pt3dadd(318.42, 187.392, 38.22,  1.500000)

}

filament_999[2224] {

  pt3dclear()

  pt3dadd(318.42, 187.392, 38.22,  1.500000)

  pt3dadd(319.152, 182.268, 38.22,  1.500000)

}

filament_999[2225] {

  pt3dclear()

  pt3dadd(319.152, 182.268, 38.22,  1.500000)

  pt3dadd(320.616, 177.144, 38.71,  1.500000)

}

filament_999[2226] {

  pt3dclear()

  pt3dadd(320.616, 177.144, 38.71,  1.500000)

  pt3dadd(324.276, 172.02, 38.71,  1.500000)

}

filament_999[2227] {

  pt3dclear()

  pt3dadd(324.276, 172.02, 38.71,  1.500000)

  pt3dadd(326.472, 167.628, 38.71,  1.500000)

}

filament_999[2228] {

  pt3dclear()

  pt3dadd(360.144, 137.61599999999999, 12.74,  1.500000)

  pt3dadd(356.484, 142.008, 12.74,  1.500000)

}

filament_999[2229] {

  pt3dclear()

  pt3dadd(356.484, 142.008, 12.74,  1.500000)

  pt3dadd(351.36, 144.936, 12.74,  1.500000)

}

filament_999[2230] {

  pt3dclear()

  pt3dadd(351.36, 144.936, 12.74,  1.500000)

  pt3dadd(346.968, 147.132, 12.74,  1.500000)

}

filament_999[2231] {

  pt3dclear()

  pt3dadd(391.62, 176.412, 30.38,  1.500000)

  pt3dadd(393.084, 173.484, 30.38,  1.500000)

}

filament_999[2232] {

  pt3dclear()

  pt3dadd(404.06399999999996, 154.452, 23.03,  1.500000)

  pt3dadd(402.59999999999997, 158.112, 23.03,  1.500000)

}

filament_999[2233] {

  pt3dclear()

  pt3dadd(402.59999999999997, 158.112, 23.03,  1.500000)

  pt3dadd(401.868, 161.772, 23.03,  1.500000)

}

filament_999[2234] {

  pt3dclear()

  pt3dadd(401.868, 161.772, 23.03,  1.500000)

  pt3dadd(398.94, 162.504, 22.54,  1.500000)

}

filament_999[2235] {

  pt3dclear()

  pt3dadd(398.94, 162.504, 22.54,  1.500000)

  pt3dadd(396.74399999999997, 163.968, 22.05,  1.500000)

}

filament_999[2236] {

  pt3dclear()

  pt3dadd(396.74399999999997, 163.968, 22.05,  1.500000)

  pt3dadd(393.084, 166.896, 21.56,  1.500000)

}

filament_999[2237] {

  pt3dclear()

  pt3dadd(393.084, 166.896, 21.56,  1.500000)

  pt3dadd(386.496, 169.82399999999998, 24.5,  1.500000)

}

filament_999[2238] {

  pt3dclear()

  pt3dadd(366.73199999999997, 192.516, 11.76,  1.500000)

  pt3dadd(365.268, 195.444, 11.27,  1.500000)

}

filament_999[2239] {

  pt3dclear()

  pt3dadd(365.268, 195.444, 11.27,  1.500000)

  pt3dadd(361.608, 194.712, 11.27,  1.500000)

}

filament_999[2240] {

  pt3dclear()

  pt3dadd(361.608, 194.712, 11.27,  1.500000)

  pt3dadd(357.948, 192.516, 10.78,  1.500000)

}

filament_999[2241] {

  pt3dclear()

  pt3dadd(357.948, 192.516, 10.78,  1.500000)

  pt3dadd(356.484, 189.588, 10.29,  1.500000)

}

filament_999[2242] {

  pt3dclear()

  pt3dadd(371.856, 171.28799999999998, 15.68,  1.500000)

  pt3dadd(368.19599999999997, 172.02, 16.169999999999998,  1.500000)

}

filament_999[2243] {

  pt3dclear()

  pt3dadd(368.19599999999997, 172.02, 16.169999999999998,  1.500000)

  pt3dadd(364.536, 170.55599999999998, 16.66,  1.500000)

}

filament_999[2244] {

  pt3dclear()

  pt3dadd(364.536, 170.55599999999998, 16.66,  1.500000)

  pt3dadd(361.608, 168.35999999999999, 17.15,  1.500000)

}

filament_999[2245] {

  pt3dclear()

  pt3dadd(322.08, 131.76, 25.97,  1.500000)

  pt3dadd(326.472, 131.028, 25.48,  1.500000)

}

filament_999[2246] {

  pt3dclear()

  pt3dadd(326.472, 131.028, 25.48,  1.500000)

  pt3dadd(330.864, 129.564, 25.97,  1.500000)

}

filament_999[2247] {

  pt3dclear()

  pt3dadd(355.752, 151.524, 24.5,  1.500000)

  pt3dadd(352.824, 148.596, 24.5,  1.500000)

}

filament_999[2248] {

  pt3dclear()

  pt3dadd(352.824, 148.596, 24.5,  1.500000)

  pt3dadd(349.164, 146.4, 24.009999999999998,  1.500000)

}

filament_999[2249] {

  pt3dclear()

  pt3dadd(349.164, 146.4, 24.009999999999998,  1.500000)

  pt3dadd(345.504, 145.668, 24.5,  1.500000)

}

filament_999[2250] {

  pt3dclear()

  pt3dadd(345.504, 145.668, 24.5,  1.500000)

  pt3dadd(339.64799999999997, 141.276, 24.99,  1.500000)

}

filament_999[2251] {

  pt3dclear()

  pt3dadd(273.036, 218.136, 43.61,  1.500000)

  pt3dadd(272.304, 212.28, 44.1,  1.500000)

}

filament_999[2252] {

  pt3dclear()

  pt3dadd(272.304, 212.28, 44.1,  1.500000)

  pt3dadd(271.572, 207.156, 43.61,  1.500000)

}

filament_999[2253] {

  pt3dclear()

  pt3dadd(271.572, 207.156, 43.61,  1.500000)

  pt3dadd(270.84, 202.76399999999998, 43.12,  1.500000)

}

filament_999[2254] {

  pt3dclear()

  pt3dadd(270.84, 202.76399999999998, 43.12,  1.500000)

  pt3dadd(270.108, 198.37199999999999, 43.12,  1.500000)

}

filament_999[2255] {

  pt3dclear()

  pt3dadd(270.108, 198.37199999999999, 43.12,  1.500000)

  pt3dadd(270.108, 194.712, 41.65,  1.500000)

}

filament_999[2256] {

  pt3dclear()

  pt3dadd(279.62399999999997, 220.332, 43.61,  1.500000)

  pt3dadd(279.62399999999997, 215.94, 43.61,  1.500000)

}

filament_999[2257] {

  pt3dclear()

  pt3dadd(279.62399999999997, 215.94, 43.61,  1.500000)

  pt3dadd(280.356, 210.816, 43.61,  1.500000)

}

filament_999[2258] {

  pt3dclear()

  pt3dadd(280.356, 210.816, 43.61,  1.500000)

  pt3dadd(284.748, 208.62, 43.61,  1.500000)

}

filament_999[2259] {

  pt3dclear()

  pt3dadd(331.596, 281.82, 10.29,  1.500000)

  pt3dadd(335.256, 283.284, 10.78,  1.500000)

}

filament_999[2260] {

  pt3dclear()

  pt3dadd(335.256, 283.284, 10.78,  1.500000)

  pt3dadd(338.916, 284.748, 11.27,  1.500000)

}

filament_999[2261] {

  pt3dclear()

  pt3dadd(338.916, 284.748, 11.27,  1.500000)

  pt3dadd(342.57599999999996, 286.944, 11.27,  1.500000)

}

filament_999[2262] {

  pt3dclear()

  pt3dadd(342.57599999999996, 286.944, 11.27,  1.500000)

  pt3dadd(345.504, 290.604, 11.76,  1.500000)

}

filament_999[2263] {

  pt3dclear()

  pt3dadd(345.504, 290.604, 11.76,  1.500000)

  pt3dadd(349.164, 291.336, 11.27,  1.500000)

}

filament_999[2264] {

  pt3dclear()

  pt3dadd(349.164, 291.336, 11.27,  1.500000)

  pt3dadd(352.092, 288.408, 10.29,  1.500000)

}

filament_999[2265] {

  pt3dclear()

  pt3dadd(352.092, 288.408, 10.29,  1.500000)

  pt3dadd(355.02, 285.48, 10.29,  1.500000)

}

filament_999[2266] {

  pt3dclear()

  pt3dadd(355.02, 285.48, 10.29,  1.500000)

  pt3dadd(356.484, 281.08799999999997, 11.27,  1.500000)

}

filament_999[2267] {

  pt3dclear()

  pt3dadd(356.484, 281.08799999999997, 11.27,  1.500000)

  pt3dadd(355.752, 276.69599999999997, 11.27,  1.500000)

}

filament_999[2268] {

  pt3dclear()

  pt3dadd(355.752, 276.69599999999997, 11.27,  1.500000)

  pt3dadd(354.288, 272.304, 11.76,  1.500000)

}

filament_999[2269] {

  pt3dclear()

  pt3dadd(355.752, 276.69599999999997, 11.27,  1.500000)

  pt3dadd(357.216, 275.23199999999997, 9.31,  1.500000)

}

filament_999[2270] {

  pt3dclear()

  pt3dadd(354.288, 272.304, 11.76,  1.500000)

  pt3dadd(350.628, 268.644, 11.76,  1.500000)

}

filament_999[2271] {

  pt3dclear()

  pt3dadd(350.628, 268.644, 11.76,  1.500000)

  pt3dadd(347.7, 264.252, 11.76,  1.500000)

}

filament_999[2272] {

  pt3dclear()

  pt3dadd(374.784, 440.664, 37.24,  1.500000)

  pt3dadd(377.712, 437.00399999999996, 38.22,  1.500000)

}

filament_999[2273] {

  pt3dclear()

  pt3dadd(377.712, 437.00399999999996, 38.22,  1.500000)

  pt3dadd(382.104, 434.07599999999996, 41.65,  1.500000)

}

filament_999[2274] {

  pt3dclear()

  pt3dadd(352.824, 447.252, 30.87,  1.500000)

  pt3dadd(352.824, 450.912, 32.83,  1.500000)

}

filament_999[2275] {

  pt3dclear()

  pt3dadd(352.824, 450.912, 32.83,  1.500000)

  pt3dadd(352.092, 456.036, 34.3,  1.500000)

}

filament_999[2276] {

  pt3dclear()

  pt3dadd(352.092, 456.036, 34.3,  1.500000)

  pt3dadd(350.628, 461.15999999999997, 35.769999999999996,  1.500000)

}

filament_999[2277] {

  pt3dclear()

  pt3dadd(350.628, 461.15999999999997, 35.769999999999996,  1.500000)

  pt3dadd(353.556, 463.356, 36.75,  1.500000)

}

filament_999[2278] {

  pt3dclear()

  pt3dadd(353.556, 463.356, 36.75,  1.500000)

  pt3dadd(349.896, 467.01599999999996, 36.75,  1.500000)

}

filament_999[2279] {

  pt3dclear()

  pt3dadd(349.896, 467.01599999999996, 36.75,  1.500000)

  pt3dadd(344.772, 470.676, 36.75,  1.500000)

}

filament_999[2280] {

  pt3dclear()

  pt3dadd(344.772, 470.676, 36.75,  1.500000)

  pt3dadd(339.64799999999997, 475.068, 36.75,  1.500000)

}

filament_999[2281] {

  pt3dclear()

  pt3dadd(339.64799999999997, 475.068, 36.75,  1.500000)

  pt3dadd(334.524, 480.192, 36.75,  1.500000)

}

filament_999[2282] {

  pt3dclear()

  pt3dadd(334.524, 480.192, 36.75,  1.500000)

  pt3dadd(330.132, 486.048, 36.75,  1.500000)

}

filament_999[2283] {

  pt3dclear()

  pt3dadd(330.132, 486.048, 36.75,  1.500000)

  pt3dadd(327.204, 493.368, 37.24,  1.500000)

}

filament_999[2284] {

  pt3dclear()

  pt3dadd(327.204, 493.368, 37.24,  1.500000)

  pt3dadd(326.472, 500.688, 37.73,  1.500000)

}

filament_999[2285] {

  pt3dclear()

  pt3dadd(436.272, 163.968, 41.16,  1.500000)

  pt3dadd(435.53999999999996, 167.628, 41.16,  1.500000)

}

filament_999[2286] {

  pt3dclear()

  pt3dadd(435.53999999999996, 167.628, 41.16,  1.500000)

  pt3dadd(434.07599999999996, 172.02, 40.67,  1.500000)

}

filament_999[2287] {

  pt3dclear()

  pt3dadd(434.07599999999996, 172.02, 40.67,  1.500000)

  pt3dadd(429.68399999999997, 174.948, 40.67,  1.500000)

}

filament_999[2288] {

  pt3dclear()

  pt3dadd(429.68399999999997, 174.948, 40.67,  1.500000)

  pt3dadd(426.024, 177.876, 40.67,  1.500000)

}

filament_999[2289] {

  pt3dclear()

  pt3dadd(426.024, 177.876, 40.67,  1.500000)

  pt3dadd(423.828, 182.268, 40.67,  1.500000)

}

filament_999[2290] {

  pt3dclear()

  pt3dadd(423.828, 182.268, 40.67,  1.500000)

  pt3dadd(422.364, 186.66, 42.63,  1.500000)

}

filament_999[2291] {

  pt3dclear()

  pt3dadd(294.264, 84.91199999999999, 30.38,  1.500000)

  pt3dadd(297.192, 81.984, 31.36,  1.500000)

}

filament_999[2292] {

  pt3dclear()

  pt3dadd(297.192, 81.984, 31.36,  1.500000)

  pt3dadd(301.584, 82.716, 32.83,  1.500000)

}

filament_999[2293] {

  pt3dclear()

  pt3dadd(301.584, 82.716, 32.83,  1.500000)

  pt3dadd(304.512, 84.17999999999999, 35.769999999999996,  1.500000)

}

filament_999[2294] {

  pt3dclear()

  pt3dadd(304.512, 84.17999999999999, 35.769999999999996,  1.500000)

  pt3dadd(308.904, 84.17999999999999, 37.24,  1.500000)

}

filament_999[2295] {

  pt3dclear()

  pt3dadd(304.512, 84.17999999999999, 35.769999999999996,  1.500000)

  pt3dadd(304.512, 79.788, 35.28,  1.500000)

}

filament_999[2296] {

  pt3dclear()

  pt3dadd(308.904, 84.17999999999999, 37.24,  1.500000)

  pt3dadd(314.028, 85.64399999999999, 37.24,  1.500000)

}

filament_999[2297] {

  pt3dclear()

  pt3dadd(304.512, 79.788, 35.28,  1.500000)

  pt3dadd(303.048, 76.128, 35.769999999999996,  1.500000)

}

filament_999[2298] {

  pt3dclear()

  pt3dadd(303.048, 76.128, 35.769999999999996,  1.500000)

  pt3dadd(301.584, 72.468, 35.28,  1.500000)

}

filament_999[2299] {

  pt3dclear()

  pt3dadd(301.584, 72.468, 35.28,  1.500000)

  pt3dadd(300.852, 68.076, 36.26,  1.500000)

}

filament_999[2300] {

  pt3dclear()

  pt3dadd(300.852, 68.076, 36.26,  1.500000)

  pt3dadd(300.852, 64.416, 36.75,  1.500000)

}

filament_999[2301] {

  pt3dclear()

  pt3dadd(416.508, 113.46, 39.2,  1.500000)

  pt3dadd(418.704, 114.192, 40.67,  1.500000)

}

filament_999[2302] {

  pt3dclear()

  pt3dadd(416.508, 113.46, 39.2,  1.500000)

  pt3dadd(414.312, 110.532, 39.2,  1.500000)

}

filament_999[2303] {

  pt3dclear()

  pt3dadd(418.704, 114.192, 40.67,  1.500000)

  pt3dadd(422.364, 120.048, 41.65,  1.500000)

}

filament_999[2304] {

  pt3dclear()

  pt3dadd(422.364, 120.048, 41.65,  1.500000)

  pt3dadd(420.9, 124.44, 42.14,  1.500000)

}

filament_999[2305] {

  pt3dclear()

  pt3dadd(420.9, 124.44, 42.14,  1.500000)

  pt3dadd(420.168, 128.832, 42.63,  1.500000)

}

filament_999[2306] {

  pt3dclear()

  pt3dadd(420.168, 128.832, 42.63,  1.500000)

  pt3dadd(420.168, 133.956, 43.12,  1.500000)

}

filament_999[2307] {

  pt3dclear()

  pt3dadd(420.168, 133.956, 43.12,  1.500000)

  pt3dadd(419.436, 139.07999999999998, 43.12,  1.500000)

}

filament_999[2308] {

  pt3dclear()

  pt3dadd(419.436, 139.07999999999998, 43.12,  1.500000)

  pt3dadd(419.436, 143.472, 43.61,  1.500000)

}

filament_999[2309] {

  pt3dclear()

  pt3dadd(419.436, 143.472, 43.61,  1.500000)

  pt3dadd(425.292, 145.668, 43.61,  1.500000)

}

filament_999[2310] {

  pt3dclear()

  pt3dadd(414.312, 110.532, 39.2,  1.500000)

  pt3dadd(415.044, 106.872, 37.73,  1.500000)

}

filament_999[2311] {

  pt3dclear()

  pt3dadd(415.044, 106.872, 37.73,  1.500000)

  pt3dadd(415.044, 103.944, 37.24,  1.500000)

}

filament_999[2312] {

  pt3dclear()

  pt3dadd(415.044, 103.944, 37.24,  1.500000)

  pt3dadd(412.116, 102.48, 36.75,  1.500000)

}

filament_999[2313] {

  pt3dclear()

  pt3dadd(415.044, 103.944, 37.24,  1.500000)

  pt3dadd(418.704, 104.676, 37.24,  1.500000)

}

filament_999[2314] {

  pt3dclear()

  pt3dadd(412.116, 102.48, 36.75,  1.500000)

  pt3dadd(409.188, 103.944, 36.75,  1.500000)

}

filament_999[2315] {

  pt3dclear()

  pt3dadd(412.116, 102.48, 36.75,  1.500000)

  pt3dadd(410.652, 98.82, 36.75,  1.500000)

}

filament_999[2316] {

  pt3dclear()

  pt3dadd(409.188, 103.944, 36.75,  1.500000)

  pt3dadd(404.796, 106.872, 36.75,  1.500000)

}

filament_999[2317] {

  pt3dclear()

  pt3dadd(410.652, 98.82, 36.75,  1.500000)

  pt3dadd(409.188, 95.16, 36.75,  1.500000)

}

filament_999[2318] {

  pt3dclear()

  pt3dadd(409.188, 95.16, 36.75,  1.500000)

  pt3dadd(408.456, 90.768, 36.75,  1.500000)

}

filament_999[2319] {

  pt3dclear()

  pt3dadd(387.96, 123.708, 30.87,  1.500000)

  pt3dadd(392.352, 122.976, 30.87,  1.500000)

}

filament_999[2320] {

  pt3dclear()

  pt3dadd(392.352, 122.976, 30.87,  1.500000)

  pt3dadd(396.74399999999997, 120.78, 30.87,  1.500000)

}

filament_999[2321] {

  pt3dclear()

  pt3dadd(396.74399999999997, 120.78, 30.87,  1.500000)

  pt3dadd(399.67199999999997, 120.78, 31.36,  1.500000)

}

filament_999[2322] {

  pt3dclear()

  pt3dadd(270.108, 123.708, 26.46,  1.500000)

  pt3dadd(267.912, 119.316, 27.93,  1.500000)

}

filament_999[2323] {

  pt3dclear()

  pt3dadd(267.912, 119.316, 27.93,  1.500000)

  pt3dadd(268.644, 114.192, 28.419999999999998,  1.500000)

}

filament_999[2324] {

  pt3dclear()

  pt3dadd(268.644, 114.192, 28.419999999999998,  1.500000)

  pt3dadd(267.912, 109.8, 29.4,  1.500000)

}

filament_999[2325] {

  pt3dclear()

  pt3dadd(316.956, 245.952, 43.12,  1.500000)

  pt3dadd(310.368, 245.22, 43.12,  1.500000)

}

filament_999[2326] {

  pt3dclear()

  pt3dadd(310.368, 245.22, 43.12,  1.500000)

  pt3dadd(304.512, 243.024, 43.12,  1.500000)

}

filament_999[2327] {

  pt3dclear()

  pt3dadd(304.512, 243.024, 43.12,  1.500000)

  pt3dadd(300.12, 238.632, 42.63,  1.500000)

}

filament_999[2328] {

  pt3dclear()

  pt3dadd(300.12, 238.632, 42.63,  1.500000)

  pt3dadd(294.996, 236.436, 43.12,  1.500000)

}

filament_999[2329] {

  pt3dclear()

  pt3dadd(294.996, 236.436, 43.12,  1.500000)

  pt3dadd(291.336, 237.9, 43.12,  1.500000)

}

filament_999[2330] {

  pt3dclear()

  pt3dadd(291.336, 237.9, 43.12,  1.500000)

  pt3dadd(288.408, 241.56, 43.12,  1.500000)

}

filament_999[2331] {

  pt3dclear()

  pt3dadd(435.53999999999996, 300.12, 38.71,  1.500000)

  pt3dadd(437.00399999999996, 295.728, 37.73,  1.500000)

}

filament_999[2332] {

  pt3dclear()

  pt3dadd(437.00399999999996, 295.728, 37.73,  1.500000)

  pt3dadd(442.128, 293.532, 37.73,  1.500000)

}

filament_999[2333] {

  pt3dclear()

  pt3dadd(437.00399999999996, 295.728, 37.73,  1.500000)

  pt3dadd(434.07599999999996, 288.408, 37.73,  1.500000)

}

filament_999[2334] {

  pt3dclear()

  pt3dadd(442.128, 293.532, 37.73,  1.500000)

  pt3dadd(446.52, 290.604, 37.73,  1.500000)

}

filament_999[2335] {

  pt3dclear()

  pt3dadd(446.52, 290.604, 37.73,  1.500000)

  pt3dadd(448.716, 286.212, 37.73,  1.500000)

}

filament_999[2336] {

  pt3dclear()

  pt3dadd(448.716, 286.212, 37.73,  1.500000)

  pt3dadd(450.912, 281.82, 37.73,  1.500000)

}

filament_999[2337] {

  pt3dclear()

  pt3dadd(450.912, 281.82, 37.73,  1.500000)

  pt3dadd(455.304, 279.62399999999997, 37.73,  1.500000)

}

filament_999[2338] {

  pt3dclear()

  pt3dadd(434.07599999999996, 288.408, 37.73,  1.500000)

  pt3dadd(429.68399999999997, 284.748, 37.73,  1.500000)

}

filament_999[2339] {

  pt3dclear()

  pt3dadd(434.07599999999996, 288.408, 37.73,  1.500000)

  pt3dadd(437.00399999999996, 284.016, 37.73,  1.500000)

}

filament_999[2340] {

  pt3dclear()

  pt3dadd(429.68399999999997, 284.748, 37.73,  1.500000)

  pt3dadd(426.756, 280.356, 37.73,  1.500000)

}

filament_999[2341] {

  pt3dclear()

  pt3dadd(437.00399999999996, 284.016, 37.73,  1.500000)

  pt3dadd(441.396, 279.62399999999997, 37.73,  1.500000)

}

filament_999[2342] {

  pt3dclear()

  pt3dadd(441.396, 279.62399999999997, 37.73,  1.500000)

  pt3dadd(442.128, 275.23199999999997, 37.73,  1.500000)

}

filament_999[2343] {

  pt3dclear()

  pt3dadd(437.736, 342.57599999999996, 33.81,  1.500000)

  pt3dadd(440.664, 344.772, 33.32,  1.500000)

}

filament_999[2344] {

  pt3dclear()

  pt3dadd(440.664, 344.772, 33.32,  1.500000)

  pt3dadd(442.86, 347.7, 32.83,  1.500000)

}

filament_999[2345] {

  pt3dclear()

  pt3dadd(442.86, 347.7, 32.83,  1.500000)

  pt3dadd(442.128, 352.092, 32.339999999999996,  1.500000)

}

filament_999[2346] {

  pt3dclear()

  pt3dadd(442.128, 352.092, 32.339999999999996,  1.500000)

  pt3dadd(441.396, 356.484, 32.339999999999996,  1.500000)

}

filament_999[2347] {

  pt3dclear()

  pt3dadd(441.396, 356.484, 32.339999999999996,  1.500000)

  pt3dadd(442.86, 361.608, 34.79,  1.500000)

}

filament_999[2348] {

  pt3dclear()

  pt3dadd(432.61199999999997, 335.256, 36.26,  1.500000)

  pt3dadd(428.952, 336.71999999999997, 36.26,  1.500000)

}

filament_999[2349] {

  pt3dclear()

  pt3dadd(428.952, 336.71999999999997, 36.26,  1.500000)

  pt3dadd(426.756, 343.308, 35.769999999999996,  1.500000)

}

filament_999[2350] {

  pt3dclear()

  pt3dadd(426.756, 343.308, 35.769999999999996,  1.500000)

  pt3dadd(427.488, 348.432, 35.769999999999996,  1.500000)

}

filament_999[2351] {

  pt3dclear()

  pt3dadd(427.488, 348.432, 35.769999999999996,  1.500000)

  pt3dadd(428.21999999999997, 352.824, 35.769999999999996,  1.500000)

}

filament_999[2352] {

  pt3dclear()

  pt3dadd(428.21999999999997, 352.824, 35.769999999999996,  1.500000)

  pt3dadd(425.292, 355.752, 35.769999999999996,  1.500000)

}

filament_999[2353] {

  pt3dclear()

  pt3dadd(425.292, 355.752, 35.769999999999996,  1.500000)

  pt3dadd(424.56, 360.144, 35.769999999999996,  1.500000)

}

filament_999[2354] {

  pt3dclear()

  pt3dadd(424.56, 360.144, 35.769999999999996,  1.500000)

  pt3dadd(424.56, 364.536, 35.769999999999996,  1.500000)

}

filament_999[2355] {

  pt3dclear()

  pt3dadd(424.56, 364.536, 35.769999999999996,  1.500000)

  pt3dadd(422.364, 368.19599999999997, 35.769999999999996,  1.500000)

}

filament_999[2356] {

  pt3dclear()

  pt3dadd(422.364, 368.19599999999997, 35.769999999999996,  1.500000)

  pt3dadd(420.9, 372.58799999999997, 35.769999999999996,  1.500000)

}

filament_999[2357] {

  pt3dclear()

  pt3dadd(420.9, 372.58799999999997, 35.769999999999996,  1.500000)

  pt3dadd(423.096, 375.516, 35.28,  1.500000)

}

filament_999[2358] {

  pt3dclear()

  pt3dadd(420.9, 372.58799999999997, 35.769999999999996,  1.500000)

  pt3dadd(420.168, 376.248, 35.28,  1.500000)

}

filament_999[2359] {

  pt3dclear()

  pt3dadd(423.096, 375.516, 35.28,  1.500000)

  pt3dadd(426.024, 377.712, 35.28,  1.500000)

}

filament_999[2360] {

  pt3dclear()

  pt3dadd(420.168, 376.248, 35.28,  1.500000)

  pt3dadd(415.776, 374.784, 35.28,  1.500000)

}

filament_999[2361] {

  pt3dclear()

  pt3dadd(361.608, 125.904, 25.48,  1.500000)

  pt3dadd(362.34, 122.244, 24.99,  1.500000)

}

filament_999[2362] {

  pt3dclear()

  pt3dadd(362.34, 122.244, 24.99,  1.500000)

  pt3dadd(363.072, 118.584, 24.99,  1.500000)

}

filament_999[2363] {

  pt3dclear()

  pt3dadd(363.072, 118.584, 24.99,  1.500000)

  pt3dadd(363.804, 114.92399999999999, 24.5,  1.500000)

}

filament_999[2364] {

  pt3dclear()

  pt3dadd(363.804, 114.92399999999999, 24.5,  1.500000)

  pt3dadd(367.464, 111.996, 24.5,  1.500000)

}

filament_999[2365] {

  pt3dclear()

  pt3dadd(367.464, 111.996, 24.5,  1.500000)

  pt3dadd(372.58799999999997, 109.8, 25.48,  1.500000)

}

filament_999[2366] {

  pt3dclear()

  pt3dadd(367.464, 111.996, 24.5,  1.500000)

  pt3dadd(361.608, 110.532, 26.95,  1.500000)

}

filament_999[2367] {

  pt3dclear()

  pt3dadd(367.464, 111.996, 24.5,  1.500000)

  pt3dadd(371.12399999999997, 113.46, 24.5,  1.500000)

}

filament_999[2368] {

  pt3dclear()

  pt3dadd(371.12399999999997, 113.46, 24.5,  1.500000)

  pt3dadd(375.516, 114.192, 25.48,  1.500000)

}

filament_999[2369] {

  pt3dclear()

  pt3dadd(375.516, 114.192, 25.48,  1.500000)

  pt3dadd(379.176, 114.92399999999999, 25.48,  1.500000)

}

filament_999[2370] {

  pt3dclear()

  pt3dadd(372.58799999999997, 109.8, 25.48,  1.500000)

  pt3dadd(375.516, 107.604, 25.48,  1.500000)

}

filament_999[2371] {

  pt3dclear()

  pt3dadd(375.516, 107.604, 25.48,  1.500000)

  pt3dadd(379.908, 108.336, 23.03,  1.500000)

}

filament_999[2372] {

  pt3dclear()

  pt3dadd(375.516, 120.048, 28.419999999999998,  1.500000)

  pt3dadd(379.176, 121.512, 28.419999999999998,  1.500000)

}

filament_999[2373] {

  pt3dclear()

  pt3dadd(389.424, 108.336, 25.97,  1.500000)

  pt3dadd(389.424, 103.944, 25.97,  1.500000)

}

filament_999[2374] {

  pt3dclear()

  pt3dadd(418.704, 104.676, 37.24,  1.500000)

  pt3dadd(420.9, 108.336, 37.24,  1.500000)

}

filament_999[2375] {

  pt3dclear()

  pt3dadd(420.9, 108.336, 37.24,  1.500000)

  pt3dadd(422.364, 111.264, 37.24,  1.500000)

}

filament_999[2376] {

  pt3dclear()

  pt3dadd(398.20799999999997, 146.4, 39.2,  1.500000)

  pt3dadd(396.74399999999997, 143.472, 39.2,  1.500000)

}

filament_999[2377] {

  pt3dclear()

  pt3dadd(396.74399999999997, 143.472, 39.2,  1.500000)

  pt3dadd(396.74399999999997, 139.81199999999998, 39.69,  1.500000)

}

filament_999[2378] {

  pt3dclear()

  pt3dadd(396.74399999999997, 143.472, 39.2,  1.500000)

  pt3dadd(399.67199999999997, 144.936, 40.18,  1.500000)

}

filament_999[2379] {

  pt3dclear()

  pt3dadd(396.74399999999997, 139.81199999999998, 39.69,  1.500000)

  pt3dadd(395.28, 136.152, 40.18,  1.500000)

}

filament_999[2380] {

  pt3dclear()

  pt3dadd(395.28, 136.152, 40.18,  1.500000)

  pt3dadd(391.62, 133.956, 40.18,  1.500000)

}

filament_999[2381] {

  pt3dclear()

  pt3dadd(391.62, 133.956, 40.18,  1.500000)

  pt3dadd(388.692, 133.956, 40.18,  1.500000)

}

filament_999[2382] {

  pt3dclear()

  pt3dadd(388.692, 133.956, 40.18,  1.500000)

  pt3dadd(385.764, 135.42, 40.18,  1.500000)

}

filament_999[2383] {

  pt3dclear()

  pt3dadd(385.764, 135.42, 40.18,  1.500000)

  pt3dadd(382.104, 136.152, 40.67,  1.500000)

}

filament_999[2384] {

  pt3dclear()

  pt3dadd(382.104, 136.152, 40.67,  1.500000)

  pt3dadd(378.444, 135.42, 40.67,  1.500000)

}

filament_999[2385] {

  pt3dclear()

  pt3dadd(378.444, 135.42, 40.67,  1.500000)

  pt3dadd(375.516, 133.224, 40.67,  1.500000)

}

filament_999[2386] {

  pt3dclear()

  pt3dadd(375.516, 133.224, 40.67,  1.500000)

  pt3dadd(374.05199999999996, 129.564, 40.67,  1.500000)

}

filament_999[2387] {

  pt3dclear()

  pt3dadd(374.05199999999996, 129.564, 40.67,  1.500000)

  pt3dadd(376.248, 127.368, 40.67,  1.500000)

}

filament_999[2388] {

  pt3dclear()

  pt3dadd(376.248, 127.368, 40.67,  1.500000)

  pt3dadd(374.05199999999996, 125.904, 40.67,  1.500000)

}

filament_999[2389] {

  pt3dclear()

  pt3dadd(374.05199999999996, 125.904, 40.67,  1.500000)

  pt3dadd(370.392, 125.172, 40.67,  1.500000)

}

filament_999[2390] {

  pt3dclear()

  pt3dadd(370.392, 125.172, 40.67,  1.500000)

  pt3dadd(368.928, 122.244, 40.67,  1.500000)

}

filament_999[2391] {

  pt3dclear()

  pt3dadd(368.928, 122.244, 40.67,  1.500000)

  pt3dadd(366.0, 119.316, 40.67,  1.500000)

}

filament_999[2392] {

  pt3dclear()

  pt3dadd(366.0, 119.316, 40.67,  1.500000)

  pt3dadd(363.072, 116.38799999999999, 40.18,  1.500000)

}

filament_999[2393] {

  pt3dclear()

  pt3dadd(363.072, 116.38799999999999, 40.18,  1.500000)

  pt3dadd(359.412, 114.92399999999999, 40.18,  1.500000)

}

filament_999[2394] {

  pt3dclear()

  pt3dadd(359.412, 114.92399999999999, 40.18,  1.500000)

  pt3dadd(355.752, 111.996, 40.18,  1.500000)

}

filament_999[2395] {

  pt3dclear()

  pt3dadd(399.67199999999997, 144.936, 40.18,  1.500000)

  pt3dadd(401.13599999999997, 147.864, 41.16,  1.500000)

}

filament_999[2396] {

  pt3dclear()

  pt3dadd(401.13599999999997, 147.864, 41.16,  1.500000)

  pt3dadd(401.13599999999997, 151.524, 42.14,  1.500000)

}

filament_999[2397] {

  pt3dclear()

  pt3dadd(401.13599999999997, 151.524, 42.14,  1.500000)

  pt3dadd(400.404, 155.184, 42.63,  1.500000)

}

filament_999[2398] {

  pt3dclear()

  pt3dadd(400.404, 155.184, 42.63,  1.500000)

  pt3dadd(402.59999999999997, 160.308, 43.61,  1.500000)

}

filament_999[2399] {

  pt3dclear()

  pt3dadd(237.9, 172.02, 34.3,  1.500000)

  pt3dadd(242.292, 170.55599999999998, 35.769999999999996,  1.500000)

}

filament_999[2400] {

  pt3dclear()

  pt3dadd(242.292, 170.55599999999998, 35.769999999999996,  1.500000)

  pt3dadd(246.684, 167.628, 36.26,  1.500000)

}

filament_999[2401] {

  pt3dclear()

  pt3dadd(246.684, 167.628, 36.26,  1.500000)

  pt3dadd(250.344, 162.504, 37.24,  1.500000)

}

filament_999[2402] {

  pt3dclear()

  pt3dadd(242.292, 138.34799999999998, 35.769999999999996,  1.500000)

  pt3dadd(243.756, 132.492, 35.769999999999996,  1.500000)

}

filament_999[2403] {

  pt3dclear()

  pt3dadd(243.756, 132.492, 35.769999999999996,  1.500000)

  pt3dadd(240.096, 128.1, 35.28,  1.500000)

}

filament_999[2404] {

  pt3dclear()

  pt3dadd(240.096, 128.1, 35.28,  1.500000)

  pt3dadd(240.096, 122.976, 34.79,  1.500000)

}

filament_999[2405] {

  pt3dclear()

  pt3dadd(240.096, 122.976, 34.79,  1.500000)

  pt3dadd(240.828, 116.38799999999999, 34.79,  1.500000)

}

filament_999[2406] {

  pt3dclear()

  pt3dadd(240.828, 116.38799999999999, 34.79,  1.500000)

  pt3dadd(242.292, 109.8, 34.79,  1.500000)

}

filament_999[2407] {

  pt3dclear()

  pt3dadd(242.292, 109.8, 34.79,  1.500000)

  pt3dadd(245.952, 104.676, 34.79,  1.500000)

}

filament_999[2408] {

  pt3dclear()

  pt3dadd(245.952, 104.676, 34.79,  1.500000)

  pt3dadd(251.076, 106.872, 37.24,  1.500000)

}

filament_999[2409] {

  pt3dclear()

  pt3dadd(326.472, 314.028, 8.33,  1.500000)

  pt3dadd(323.544, 311.09999999999997, 7.84,  1.500000)

}

filament_999[2410] {

  pt3dclear()

  pt3dadd(323.544, 311.09999999999997, 7.84,  1.500000)

  pt3dadd(322.08, 307.44, 7.35,  1.500000)

}

filament_999[2411] {

  pt3dclear()

  pt3dadd(322.08, 307.44, 7.35,  1.500000)

  pt3dadd(319.884, 303.78, 7.35,  1.500000)

}

filament_999[2412] {

  pt3dclear()

  pt3dadd(319.884, 303.78, 7.35,  1.500000)

  pt3dadd(316.956, 300.852, 6.859999999999999,  1.500000)

}

filament_999[2413] {

  pt3dclear()

  pt3dadd(316.956, 300.852, 6.859999999999999,  1.500000)

  pt3dadd(314.76, 297.192, 6.859999999999999,  1.500000)

}

filament_999[2414] {

  pt3dclear()

  pt3dadd(314.76, 297.192, 6.859999999999999,  1.500000)

  pt3dadd(314.028, 292.068, 6.859999999999999,  1.500000)

}

filament_999[2415] {

  pt3dclear()

  pt3dadd(314.028, 292.068, 6.859999999999999,  1.500000)

  pt3dadd(314.76, 286.944, 6.859999999999999,  1.500000)

}

filament_999[2416] {

  pt3dclear()

  pt3dadd(314.76, 286.944, 6.859999999999999,  1.500000)

  pt3dadd(316.956, 281.82, 6.859999999999999,  1.500000)

}

filament_999[2417] {

  pt3dclear()

  pt3dadd(323.544, 294.996, 7.84,  1.500000)

  pt3dadd(320.616, 292.068, 7.84,  1.500000)

}

filament_999[2418] {

  pt3dclear()

  pt3dadd(320.616, 292.068, 7.84,  1.500000)

  pt3dadd(318.42, 289.14, 7.84,  1.500000)

}

filament_999[2419] {

  pt3dclear()

  pt3dadd(318.42, 289.14, 7.84,  1.500000)

  pt3dadd(313.296, 284.748, 7.35,  1.500000)

}

filament_999[2420] {

  pt3dclear()

  pt3dadd(318.42, 289.14, 7.84,  1.500000)

  pt3dadd(311.832, 289.872, 7.84,  1.500000)

}

filament_999[2421] {

  pt3dclear()

  pt3dadd(311.832, 289.872, 7.84,  1.500000)

  pt3dadd(305.24399999999997, 289.14, 7.84,  1.500000)

}

filament_999[2422] {

  pt3dclear()

  pt3dadd(305.24399999999997, 289.14, 7.84,  1.500000)

  pt3dadd(300.12, 285.48, 7.84,  1.500000)

}

filament_999[2423] {

  pt3dclear()

  pt3dadd(300.12, 285.48, 7.84,  1.500000)

  pt3dadd(297.192, 284.748, 7.84,  1.500000)

}

filament_999[2424] {

  pt3dclear()

  pt3dadd(297.192, 284.748, 7.84,  1.500000)

  pt3dadd(293.532, 286.212, 7.84,  1.500000)

}

filament_999[2425] {

  pt3dclear()

  pt3dadd(297.192, 284.748, 7.84,  1.500000)

  pt3dadd(297.192, 278.892, 8.82,  1.500000)

}

filament_999[2426] {

  pt3dclear()

  pt3dadd(293.532, 286.212, 7.84,  1.500000)

  pt3dadd(289.872, 288.408, 7.84,  1.500000)

}

filament_999[2427] {

  pt3dclear()

  pt3dadd(289.872, 288.408, 7.84,  1.500000)

  pt3dadd(284.748, 288.408, 7.84,  1.500000)

}

filament_999[2428] {

  pt3dclear()

  pt3dadd(284.748, 288.408, 7.84,  1.500000)

  pt3dadd(280.356, 288.408, 8.33,  1.500000)

}

filament_999[2429] {

  pt3dclear()

  pt3dadd(280.356, 288.408, 8.33,  1.500000)

  pt3dadd(271.572, 286.944, 8.82,  1.500000)

}

filament_999[2430] {

  pt3dclear()

  pt3dadd(297.192, 278.892, 8.82,  1.500000)

  pt3dadd(297.924, 274.5, 8.82,  1.500000)

}

filament_999[2431] {

  pt3dclear()

  pt3dadd(297.924, 274.5, 8.82,  1.500000)

  pt3dadd(298.656, 270.108, 8.82,  1.500000)

}

filament_999[2432] {

  pt3dclear()

  pt3dadd(298.656, 270.108, 8.82,  1.500000)

  pt3dadd(295.728, 266.448, 8.33,  1.500000)

}

filament_999[2433] {

  pt3dclear()

  pt3dadd(295.728, 266.448, 8.33,  1.500000)

  pt3dadd(292.8, 262.788, 8.33,  1.500000)

}

filament_999[2434] {

  pt3dclear()

  pt3dadd(292.8, 262.788, 8.33,  1.500000)

  pt3dadd(289.872, 259.128, 8.33,  1.500000)

}

filament_999[2435] {

  pt3dclear()

  pt3dadd(365.268, 211.548, 13.23,  1.500000)

  pt3dadd(364.536, 217.404, 13.719999999999999,  1.500000)

}

filament_999[2436] {

  pt3dclear()

  pt3dadd(364.536, 217.404, 13.719999999999999,  1.500000)

  pt3dadd(366.0, 222.528, 13.719999999999999,  1.500000)

}

filament_999[2437] {

  pt3dclear()

  pt3dadd(366.0, 222.528, 13.719999999999999,  1.500000)

  pt3dadd(370.392, 226.188, 13.719999999999999,  1.500000)

}

filament_999[2438] {

  pt3dclear()

  pt3dadd(370.392, 226.188, 13.719999999999999,  1.500000)

  pt3dadd(375.516, 227.652, 13.719999999999999,  1.500000)

}

filament_999[2439] {

  pt3dclear()

  pt3dadd(363.804, 211.548, 13.719999999999999,  1.500000)

  pt3dadd(361.608, 215.208, 13.719999999999999,  1.500000)

}

filament_999[2440] {

  pt3dclear()

  pt3dadd(361.608, 215.208, 13.719999999999999,  1.500000)

  pt3dadd(355.752, 216.672, 13.719999999999999,  1.500000)

}

filament_999[2441] {

  pt3dclear()

  pt3dadd(355.752, 216.672, 13.719999999999999,  1.500000)

  pt3dadd(352.092, 216.672, 13.719999999999999,  1.500000)

}

filament_999[2442] {

  pt3dclear()

  pt3dadd(379.176, 219.6, 22.54,  1.500000)

  pt3dadd(378.444, 222.528, 24.99,  1.500000)

}

filament_999[2443] {

  pt3dclear()

  pt3dadd(378.444, 222.528, 24.99,  1.500000)

  pt3dadd(376.248, 224.724, 25.97,  1.500000)

}

filament_999[2444] {

  pt3dclear()

  pt3dadd(393.084, 210.816, 27.439999999999998,  1.500000)

  pt3dadd(389.424, 204.96, 27.439999999999998,  1.500000)

}

filament_999[2445] {

  pt3dclear()

  pt3dadd(376.248, 224.724, 25.97,  1.500000)

  pt3dadd(371.12399999999997, 224.724, 27.93,  1.500000)

}

filament_999[2446] {

  pt3dclear()

  pt3dadd(371.12399999999997, 224.724, 27.93,  1.500000)

  pt3dadd(368.19599999999997, 222.528, 28.91,  1.500000)

}

filament_999[2447] {

  pt3dclear()

  pt3dadd(371.12399999999997, 224.724, 27.93,  1.500000)

  pt3dadd(368.928, 226.188, 27.93,  1.500000)

}

filament_999[2448] {

  pt3dclear()

  pt3dadd(368.19599999999997, 222.528, 28.91,  1.500000)

  pt3dadd(366.73199999999997, 218.868, 32.339999999999996,  1.500000)

}

filament_999[2449] {

  pt3dclear()

  pt3dadd(366.73199999999997, 218.868, 32.339999999999996,  1.500000)

  pt3dadd(363.804, 216.672, 33.32,  1.500000)

}

filament_999[2450] {

  pt3dclear()

  pt3dadd(363.804, 216.672, 33.32,  1.500000)

  pt3dadd(362.34, 212.28, 34.3,  1.500000)

}

filament_999[2451] {

  pt3dclear()

  pt3dadd(362.34, 212.28, 34.3,  1.500000)

  pt3dadd(361.608, 207.888, 34.79,  1.500000)

}

filament_999[2452] {

  pt3dclear()

  pt3dadd(361.608, 207.888, 34.79,  1.500000)

  pt3dadd(360.876, 203.496, 35.769999999999996,  1.500000)

}

filament_999[2453] {

  pt3dclear()

  pt3dadd(360.876, 203.496, 35.769999999999996,  1.500000)

  pt3dadd(360.144, 199.10399999999998, 36.26,  1.500000)

}

filament_999[2454] {

  pt3dclear()

  pt3dadd(360.144, 199.10399999999998, 36.26,  1.500000)

  pt3dadd(359.412, 194.712, 36.75,  1.500000)

}

filament_999[2455] {

  pt3dclear()

  pt3dadd(359.412, 194.712, 36.75,  1.500000)

  pt3dadd(358.68, 190.32, 37.24,  1.500000)

}

filament_999[2456] {

  pt3dclear()

  pt3dadd(358.68, 190.32, 37.24,  1.500000)

  pt3dadd(357.948, 183.732, 38.22,  1.500000)

}

filament_999[2457] {

  pt3dclear()

  pt3dadd(357.948, 183.732, 38.22,  1.500000)

  pt3dadd(357.948, 177.876, 38.22,  1.500000)

}

filament_999[2458] {

  pt3dclear()

  pt3dadd(357.948, 177.876, 38.22,  1.500000)

  pt3dadd(357.948, 172.02, 38.22,  1.500000)

}

filament_999[2459] {

  pt3dclear()

  pt3dadd(357.948, 172.02, 38.22,  1.500000)

  pt3dadd(357.216, 166.164, 38.22,  1.500000)

}

filament_999[2460] {

  pt3dclear()

  pt3dadd(357.216, 166.164, 38.22,  1.500000)

  pt3dadd(357.216, 161.772, 37.73,  1.500000)

}

filament_999[2461] {

  pt3dclear()

  pt3dadd(357.216, 161.772, 37.73,  1.500000)

  pt3dadd(361.608, 158.112, 37.73,  1.500000)

}

filament_999[2462] {

  pt3dclear()

  pt3dadd(361.608, 158.112, 37.73,  1.500000)

  pt3dadd(366.0, 156.648, 37.73,  1.500000)

}

filament_999[2463] {

  pt3dclear()

  pt3dadd(382.104, 159.576, 13.23,  1.500000)

  pt3dadd(384.3, 162.504, 13.23,  1.500000)

}

filament_999[2464] {

  pt3dclear()

  pt3dadd(384.3, 162.504, 13.23,  1.500000)

  pt3dadd(387.96, 163.236, 13.23,  1.500000)

}

filament_999[2465] {

  pt3dclear()

  pt3dadd(387.96, 163.236, 13.23,  1.500000)

  pt3dadd(391.62, 163.968, 13.23,  1.500000)

}

filament_999[2466] {

  pt3dclear()

  pt3dadd(314.028, 245.952, 9.8,  1.500000)

  pt3dadd(306.70799999999997, 245.952, 9.8,  1.500000)

}

filament_999[2467] {

  pt3dclear()

  pt3dadd(306.70799999999997, 245.952, 9.8,  1.500000)

  pt3dadd(300.852, 244.488, 9.8,  1.500000)

}

filament_999[2468] {

  pt3dclear()

  pt3dadd(300.852, 244.488, 9.8,  1.500000)

  pt3dadd(297.924, 242.292, 9.8,  1.500000)

}

filament_999[2469] {

  pt3dclear()

  pt3dadd(349.896, 333.792, 22.05,  1.500000)

  pt3dadd(349.896, 330.132, 22.05,  1.500000)

}

filament_999[2470] {

  pt3dclear()

  pt3dadd(349.896, 330.132, 22.05,  1.500000)

  pt3dadd(346.236, 327.936, 22.05,  1.500000)

}

filament_999[2471] {

  pt3dclear()

  pt3dadd(346.236, 327.936, 22.05,  1.500000)

  pt3dadd(344.04, 325.008, 22.05,  1.500000)

}

filament_999[2472] {

  pt3dclear()

  pt3dadd(344.04, 325.008, 22.05,  1.500000)

  pt3dadd(343.308, 320.616, 22.05,  1.500000)

}

filament_999[2473] {

  pt3dclear()

  pt3dadd(343.308, 320.616, 22.05,  1.500000)

  pt3dadd(343.308, 316.224, 22.05,  1.500000)

}

filament_999[2474] {

  pt3dclear()

  pt3dadd(343.308, 316.224, 22.05,  1.500000)

  pt3dadd(344.04, 312.564, 22.54,  1.500000)

}

filament_999[2475] {

  pt3dclear()

  pt3dadd(344.04, 312.564, 22.54,  1.500000)

  pt3dadd(346.236, 308.904, 22.05,  1.500000)

}

filament_999[2476] {

  pt3dclear()

  pt3dadd(346.236, 308.904, 22.05,  1.500000)

  pt3dadd(345.504, 304.512, 22.05,  1.500000)

}

filament_999[2477] {

  pt3dclear()

  pt3dadd(345.504, 304.512, 22.05,  1.500000)

  pt3dadd(346.236, 301.584, 22.05,  1.500000)

}

filament_999[2478] {

  pt3dclear()

  pt3dadd(346.236, 301.584, 22.05,  1.500000)

  pt3dadd(349.164, 300.852, 22.05,  1.500000)

}

filament_999[2479] {

  pt3dclear()

  pt3dadd(401.13599999999997, 323.544, 15.19,  1.500000)

  pt3dadd(403.332, 320.616, 15.19,  1.500000)

}

filament_999[2480] {

  pt3dclear()

  pt3dadd(403.332, 320.616, 15.19,  1.500000)

  pt3dadd(406.26, 319.152, 15.19,  1.500000)

}

filament_999[2481] {

  pt3dclear()

  pt3dadd(406.26, 319.152, 15.19,  1.500000)

  pt3dadd(409.92, 321.348, 15.19,  1.500000)

}

filament_999[2482] {

  pt3dclear()

  pt3dadd(409.92, 321.348, 15.19,  1.500000)

  pt3dadd(412.116, 325.74, 15.68,  1.500000)

}

filament_999[2483] {

  pt3dclear()

  pt3dadd(412.116, 325.74, 15.68,  1.500000)

  pt3dadd(412.848, 329.4, 15.68,  1.500000)

}

filament_999[2484] {

  pt3dclear()

  pt3dadd(412.848, 329.4, 15.68,  1.500000)

  pt3dadd(412.848, 333.06, 16.169999999999998,  1.500000)

}

filament_999[2485] {

  pt3dclear()

  pt3dadd(412.848, 333.06, 16.169999999999998,  1.500000)

  pt3dadd(412.116, 336.71999999999997, 16.66,  1.500000)

}

filament_999[2486] {

  pt3dclear()

  pt3dadd(412.116, 336.71999999999997, 16.66,  1.500000)

  pt3dadd(410.652, 340.38, 16.66,  1.500000)

}

filament_999[2487] {

  pt3dclear()

  pt3dadd(390.156, 312.564, 14.7,  1.500000)

  pt3dadd(387.228, 311.09999999999997, 14.7,  1.500000)

}

filament_999[2488] {

  pt3dclear()

  pt3dadd(387.228, 311.09999999999997, 14.7,  1.500000)

  pt3dadd(385.032, 308.904, 14.7,  1.500000)

}

filament_999[2489] {

  pt3dclear()

  pt3dadd(385.032, 308.904, 14.7,  1.500000)

  pt3dadd(383.568, 305.976, 14.7,  1.500000)

}

filament_999[2490] {

  pt3dclear()

  pt3dadd(385.032, 308.904, 14.7,  1.500000)

  pt3dadd(384.3, 313.296, 13.23,  1.500000)

}

filament_999[2491] {

  pt3dclear()

  pt3dadd(383.568, 305.976, 14.7,  1.500000)

  pt3dadd(381.372, 303.048, 14.7,  1.500000)

}

filament_999[2492] {

  pt3dclear()

  pt3dadd(381.372, 303.048, 14.7,  1.500000)

  pt3dadd(380.64, 299.388, 14.7,  1.500000)

}

filament_999[2493] {

  pt3dclear()

  pt3dadd(380.64, 299.388, 14.7,  1.500000)

  pt3dadd(379.908, 294.996, 14.7,  1.500000)

}

filament_999[2494] {

  pt3dclear()

  pt3dadd(379.908, 294.996, 14.7,  1.500000)

  pt3dadd(381.372, 292.068, 12.25,  1.500000)

}

filament_999[2495] {

  pt3dclear()

  pt3dadd(379.908, 294.996, 14.7,  1.500000)

  pt3dadd(377.712, 292.8, 12.25,  1.500000)

}

filament_999[2496] {

  pt3dclear()

  pt3dadd(381.372, 292.068, 12.25,  1.500000)

  pt3dadd(383.568, 289.872, 12.25,  1.500000)

}

filament_999[2497] {

  pt3dclear()

  pt3dadd(383.568, 289.872, 12.25,  1.500000)

  pt3dadd(387.228, 289.14, 12.25,  1.500000)

}

filament_999[2498] {

  pt3dclear()

  pt3dadd(377.712, 292.8, 12.25,  1.500000)

  pt3dadd(376.248, 289.14, 13.23,  1.500000)

}

filament_999[2499] {

  pt3dclear()

  pt3dadd(376.248, 289.14, 13.23,  1.500000)

  pt3dadd(374.05199999999996, 286.944, 13.23,  1.500000)

}

filament_999[2500] {

  pt3dclear()

  pt3dadd(374.05199999999996, 286.944, 13.23,  1.500000)

  pt3dadd(370.392, 284.748, 13.23,  1.500000)

}

filament_999[2501] {

  pt3dclear()

  pt3dadd(370.392, 284.748, 13.23,  1.500000)

  pt3dadd(366.73199999999997, 283.284, 13.23,  1.500000)

}

filament_999[2502] {

  pt3dclear()

  pt3dadd(384.3, 313.296, 13.23,  1.500000)

  pt3dadd(381.372, 314.76, 11.27,  1.500000)

}

filament_999[2503] {

  pt3dclear()

  pt3dadd(381.372, 314.76, 11.27,  1.500000)

  pt3dadd(376.98, 314.76, 11.27,  1.500000)

}

filament_999[2504] {

  pt3dclear()

  pt3dadd(376.98, 314.76, 11.27,  1.500000)

  pt3dadd(372.58799999999997, 314.028, 11.27,  1.500000)

}

filament_999[2505] {

  pt3dclear()

  pt3dadd(372.58799999999997, 314.028, 11.27,  1.500000)

  pt3dadd(371.12399999999997, 311.832, 11.27,  1.500000)

}

filament_999[2506] {

  pt3dclear()

  pt3dadd(371.12399999999997, 311.832, 11.27,  1.500000)

  pt3dadd(370.392, 309.63599999999997, 11.27,  1.500000)

}

filament_999[2507] {

  pt3dclear()

  pt3dadd(330.864, 321.348, 6.859999999999999,  1.500000)

  pt3dadd(332.328, 327.204, 8.33,  1.500000)

}

filament_999[2508] {

  pt3dclear()

  pt3dadd(333.792, 356.484, 13.23,  1.500000)

  pt3dadd(330.864, 352.092, 13.23,  1.500000)

}

filament_999[2509] {

  pt3dclear()

  pt3dadd(330.864, 352.092, 13.23,  1.500000)

  pt3dadd(330.132, 347.7, 13.23,  1.500000)

}

filament_999[2510] {

  pt3dclear()

  pt3dadd(330.132, 347.7, 13.23,  1.500000)

  pt3dadd(330.132, 343.308, 13.23,  1.500000)

}

filament_999[2511] {

  pt3dclear()

  pt3dadd(330.132, 343.308, 13.23,  1.500000)

  pt3dadd(329.4, 338.18399999999997, 13.23,  1.500000)

}

filament_999[2512] {

  pt3dclear()

  pt3dadd(329.4, 338.18399999999997, 13.23,  1.500000)

  pt3dadd(329.4, 333.792, 13.23,  1.500000)

}

filament_999[2513] {

  pt3dclear()

  pt3dadd(329.4, 333.792, 13.23,  1.500000)

  pt3dadd(330.132, 329.4, 13.23,  1.500000)

}

filament_999[2514] {

  pt3dclear()

  pt3dadd(330.132, 329.4, 13.23,  1.500000)

  pt3dadd(332.328, 325.74, 13.23,  1.500000)

}

filament_999[2515] {

  pt3dclear()

  pt3dadd(332.328, 325.74, 13.23,  1.500000)

  pt3dadd(333.06, 322.08, 10.78,  1.500000)

}

filament_999[2516] {

  pt3dclear()

  pt3dadd(332.328, 325.74, 13.23,  1.500000)

  pt3dadd(335.256, 323.544, 11.27,  1.500000)

}

filament_999[2517] {

  pt3dclear()

  pt3dadd(333.06, 322.08, 10.78,  1.500000)

  pt3dadd(333.792, 319.152, 10.78,  1.500000)

}

filament_999[2518] {

  pt3dclear()

  pt3dadd(330.132, 316.224, 8.82,  1.500000)

  pt3dadd(330.864, 321.348, 6.859999999999999,  1.500000)

}

filament_999[2519] {

  pt3dclear()

  pt3dadd(333.792, 319.152, 10.78,  1.500000)

  pt3dadd(326.472, 314.028, 8.33,  1.500000)

}

filament_999[2520] {

  pt3dclear()

  pt3dadd(333.792, 319.152, 10.78,  1.500000)

  pt3dadd(336.71999999999997, 316.224, 11.76,  1.500000)

}

filament_999[2521] {

  pt3dclear()

  pt3dadd(336.71999999999997, 316.224, 11.76,  1.500000)

  pt3dadd(340.38, 315.492, 11.76,  1.500000)

}

filament_999[2522] {

  pt3dclear()

  pt3dadd(335.256, 323.544, 11.27,  1.500000)

  pt3dadd(338.916, 320.616, 11.27,  1.500000)

}

filament_999[2523] {

  pt3dclear()

  pt3dadd(338.916, 320.616, 11.27,  1.500000)

  pt3dadd(341.11199999999997, 317.688, 11.27,  1.500000)

}

filament_999[2524] {

  pt3dclear()

  pt3dadd(341.11199999999997, 317.688, 11.27,  1.500000)

  pt3dadd(344.772, 317.688, 11.27,  1.500000)

}

filament_999[2525] {

  pt3dclear()

  pt3dadd(344.772, 317.688, 11.27,  1.500000)

  pt3dadd(349.164, 319.884, 11.27,  1.500000)

}

filament_999[2526] {

  pt3dclear()

  pt3dadd(349.164, 319.884, 11.27,  1.500000)

  pt3dadd(352.824, 322.08, 11.76,  1.500000)

}

filament_999[2527] {

  pt3dclear()

  pt3dadd(352.824, 322.08, 11.76,  1.500000)

  pt3dadd(358.68, 325.008, 9.31,  1.500000)

}

filament_999[2528] {

  pt3dclear()

  pt3dadd(358.68, 325.008, 9.31,  1.500000)

  pt3dadd(363.804, 327.936, 9.31,  1.500000)

}

filament_999[2529] {

  pt3dclear()

  pt3dadd(363.804, 327.936, 9.31,  1.500000)

  pt3dadd(369.65999999999997, 331.596, 8.82,  1.500000)

}

filament_999[2530] {

  pt3dclear()

  pt3dadd(369.65999999999997, 331.596, 8.82,  1.500000)

  pt3dadd(375.516, 333.792, 8.82,  1.500000)

}

filament_999[2531] {

  pt3dclear()

  pt3dadd(375.516, 333.792, 8.82,  1.500000)

  pt3dadd(380.64, 335.256, 8.82,  1.500000)

}

filament_999[2532] {

  pt3dclear()

  pt3dadd(380.64, 335.256, 8.82,  1.500000)

  pt3dadd(384.3, 336.71999999999997, 8.82,  1.500000)

}

filament_999[2533] {

  pt3dclear()

  pt3dadd(323.544, 193.98, 11.76,  1.500000)

  pt3dadd(326.472, 193.98, 11.27,  1.500000)

}

filament_999[2534] {

  pt3dclear()

  pt3dadd(326.472, 193.98, 11.27,  1.500000)

  pt3dadd(330.132, 195.444, 11.27,  1.500000)

}

filament_999[2535] {

  pt3dclear()

  pt3dadd(330.132, 195.444, 11.27,  1.500000)

  pt3dadd(333.792, 196.908, 11.27,  1.500000)

}

filament_999[2536] {

  pt3dclear()

  pt3dadd(333.792, 196.908, 11.27,  1.500000)

  pt3dadd(337.452, 200.56799999999998, 11.27,  1.500000)

}

filament_999[2537] {

  pt3dclear()

  pt3dadd(337.452, 200.56799999999998, 11.27,  1.500000)

  pt3dadd(340.38, 202.76399999999998, 10.29,  1.500000)

}

filament_999[2538] {

  pt3dclear()

  pt3dadd(340.38, 202.76399999999998, 10.29,  1.500000)

  pt3dadd(343.308, 204.228, 9.31,  1.500000)

}

filament_999[2539] {

  pt3dclear()

  pt3dadd(316.956, 226.188, 15.19,  1.500000)

  pt3dadd(319.884, 224.724, 15.19,  1.500000)

}

filament_999[2540] {

  pt3dclear()

  pt3dadd(319.884, 224.724, 15.19,  1.500000)

  pt3dadd(323.544, 223.992, 15.19,  1.500000)

}

filament_999[2541] {

  pt3dclear()

  pt3dadd(323.544, 223.992, 15.19,  1.500000)

  pt3dadd(328.668, 224.724, 15.19,  1.500000)

}

filament_999[2542] {

  pt3dclear()

  pt3dadd(328.668, 224.724, 15.19,  1.500000)

  pt3dadd(331.596, 228.384, 15.19,  1.500000)

}

filament_999[2543] {

  pt3dclear()

  pt3dadd(331.596, 228.384, 15.19,  1.500000)

  pt3dadd(336.71999999999997, 228.384, 15.19,  1.500000)

}

filament_999[2544] {

  pt3dclear()

  pt3dadd(336.71999999999997, 228.384, 15.19,  1.500000)

  pt3dadd(341.844, 228.384, 15.19,  1.500000)

}

filament_999[2545] {

  pt3dclear()

  pt3dadd(341.844, 228.384, 15.19,  1.500000)

  pt3dadd(344.04, 225.456, 15.19,  1.500000)

}

filament_999[2546] {

  pt3dclear()

  pt3dadd(332.328, 256.932, 9.8,  1.500000)

  pt3dadd(337.452, 256.2, 9.8,  1.500000)

}

filament_999[2547] {

  pt3dclear()

  pt3dadd(337.452, 256.2, 9.8,  1.500000)

  pt3dadd(341.844, 256.2, 9.8,  1.500000)

}

filament_999[2548] {

  pt3dclear()

  pt3dadd(333.06, 263.52, 10.78,  1.500000)

  pt3dadd(335.988, 263.52, 10.78,  1.500000)

}

filament_999[2549] {

  pt3dclear()

  pt3dadd(335.988, 263.52, 10.78,  1.500000)

  pt3dadd(338.916, 262.056, 10.78,  1.500000)

}

filament_999[2550] {

  pt3dclear()

  pt3dadd(338.916, 262.056, 10.78,  1.500000)

  pt3dadd(342.57599999999996, 262.788, 10.78,  1.500000)

}

filament_999[2551] {

  pt3dclear()

  pt3dadd(357.216, 275.23199999999997, 9.31,  1.500000)

  pt3dadd(359.412, 276.69599999999997, 9.31,  1.500000)

}

filament_999[2552] {

  pt3dclear()

  pt3dadd(359.412, 276.69599999999997, 9.31,  1.500000)

  pt3dadd(362.34, 278.892, 9.31,  1.500000)

}

filament_999[2553] {

  pt3dclear()

  pt3dadd(362.34, 278.892, 9.31,  1.500000)

  pt3dadd(366.0, 281.08799999999997, 9.31,  1.500000)

}

filament_999[2554] {

  pt3dclear()

  pt3dadd(366.0, 281.08799999999997, 9.31,  1.500000)

  pt3dadd(370.392, 282.552, 9.31,  1.500000)

}

filament_999[2555] {

  pt3dclear()

  pt3dadd(370.392, 282.552, 9.31,  1.500000)

  pt3dadd(376.248, 284.748, 9.31,  1.500000)

}

filament_999[2556] {

  pt3dclear()

  pt3dadd(376.248, 284.748, 9.31,  1.500000)

  pt3dadd(379.908, 284.016, 9.31,  1.500000)

}

filament_999[2557] {

  pt3dclear()

  pt3dadd(379.908, 284.016, 9.31,  1.500000)

  pt3dadd(382.836, 282.552, 9.31,  1.500000)

}

filament_999[2558] {

  pt3dclear()

  pt3dadd(382.836, 282.552, 9.31,  1.500000)

  pt3dadd(384.3, 278.15999999999997, 9.31,  1.500000)

}

filament_999[2559] {

  pt3dclear()

  pt3dadd(384.3, 278.15999999999997, 9.31,  1.500000)

  pt3dadd(384.3, 275.964, 9.31,  1.500000)

}

filament_999[2560] {

  pt3dclear()

  pt3dadd(415.776, 267.18, 27.93,  1.500000)

  pt3dadd(411.384, 267.18, 28.419999999999998,  1.500000)

}

filament_999[2561] {

  pt3dclear()

  pt3dadd(411.384, 267.18, 28.419999999999998,  1.500000)

  pt3dadd(407.724, 269.376, 31.36,  1.500000)

}

filament_999[2562] {

  pt3dclear()

  pt3dadd(407.724, 269.376, 31.36,  1.500000)

  pt3dadd(406.26, 273.036, 31.849999999999998,  1.500000)

}

filament_999[2563] {

  pt3dclear()

  pt3dadd(406.26, 273.036, 31.849999999999998,  1.500000)

  pt3dadd(405.52799999999996, 276.69599999999997, 31.849999999999998,  1.500000)

}

filament_999[2564] {

  pt3dclear()

  pt3dadd(405.52799999999996, 276.69599999999997, 31.849999999999998,  1.500000)

  pt3dadd(404.796, 280.356, 31.849999999999998,  1.500000)

}

filament_999[2565] {

  pt3dclear()

  pt3dadd(404.796, 280.356, 31.849999999999998,  1.500000)

  pt3dadd(401.868, 283.284, 31.849999999999998,  1.500000)

}

filament_999[2566] {

  pt3dclear()

  pt3dadd(401.868, 283.284, 31.849999999999998,  1.500000)

  pt3dadd(400.404, 286.944, 31.849999999999998,  1.500000)

}

filament_999[2567] {

  pt3dclear()

  pt3dadd(400.404, 286.944, 31.849999999999998,  1.500000)

  pt3dadd(399.67199999999997, 289.872, 31.849999999999998,  1.500000)

}

filament_999[2568] {

  pt3dclear()

  pt3dadd(399.67199999999997, 289.872, 31.849999999999998,  1.500000)

  pt3dadd(400.404, 292.068, 31.849999999999998,  1.500000)

}

filament_999[2569] {

  pt3dclear()

  pt3dadd(430.416, 256.2, 23.52,  1.500000)

  pt3dadd(434.07599999999996, 255.468, 24.009999999999998,  1.500000)

}

filament_999[2570] {

  pt3dclear()

  pt3dadd(434.07599999999996, 255.468, 24.009999999999998,  1.500000)

  pt3dadd(438.468, 255.468, 24.5,  1.500000)

}

filament_999[2571] {

  pt3dclear()

  pt3dadd(438.468, 255.468, 24.5,  1.500000)

  pt3dadd(439.2, 252.54, 24.5,  1.500000)

}

filament_999[2572] {

  pt3dclear()

  pt3dadd(438.468, 255.468, 24.5,  1.500000)

  pt3dadd(440.664, 257.664, 24.5,  1.500000)

}

filament_999[2573] {

  pt3dclear()

  pt3dadd(439.2, 252.54, 24.5,  1.500000)

  pt3dadd(439.2, 250.344, 24.5,  1.500000)

}

filament_999[2574] {

  pt3dclear()

  pt3dadd(440.664, 257.664, 24.5,  1.500000)

  pt3dadd(441.396, 260.592, 24.5,  1.500000)

}

filament_999[2575] {

  pt3dclear()

  pt3dadd(441.396, 260.592, 24.5,  1.500000)

  pt3dadd(444.324, 261.324, 24.5,  1.500000)

}

filament_999[2576] {

  pt3dclear()

  pt3dadd(444.324, 261.324, 24.5,  1.500000)

  pt3dadd(446.52, 260.592, 24.5,  1.500000)

}

filament_999[2577] {

  pt3dclear()

  pt3dadd(305.24399999999997, 176.412, 16.169999999999998,  1.500000)

  pt3dadd(301.584, 178.608, 16.169999999999998,  1.500000)

}

filament_999[2578] {

  pt3dclear()

  pt3dadd(301.584, 178.608, 16.169999999999998,  1.500000)

  pt3dadd(297.924, 175.68, 15.68,  1.500000)

}

filament_999[2579] {

  pt3dclear()

  pt3dadd(301.584, 178.608, 16.169999999999998,  1.500000)

  pt3dadd(302.316, 183.0, 14.7,  1.500000)

}

filament_999[2580] {

  pt3dclear()

  pt3dadd(297.924, 175.68, 15.68,  1.500000)

  pt3dadd(294.996, 173.484, 15.68,  1.500000)

}

filament_999[2581] {

  pt3dclear()

  pt3dadd(294.996, 173.484, 15.68,  1.500000)

  pt3dadd(290.604, 172.752, 15.19,  1.500000)

}

filament_999[2582] {

  pt3dclear()

  pt3dadd(302.316, 183.0, 14.7,  1.500000)

  pt3dadd(300.852, 187.392, 14.7,  1.500000)

}

filament_999[2583] {

  pt3dclear()

  pt3dadd(300.852, 187.392, 14.7,  1.500000)

  pt3dadd(298.656, 191.052, 14.7,  1.500000)

}

filament_999[2584] {

  pt3dclear()

  pt3dadd(298.656, 191.052, 14.7,  1.500000)

  pt3dadd(294.996, 193.248, 14.209999999999999,  1.500000)

}

filament_999[2585] {

  pt3dclear()

  pt3dadd(294.996, 193.248, 14.209999999999999,  1.500000)

  pt3dadd(291.336, 195.444, 13.719999999999999,  1.500000)

}

filament_999[2586] {

  pt3dclear()

  pt3dadd(334.524, 105.408, 17.15,  1.500000)

  pt3dadd(333.792, 102.48, 18.62,  1.500000)

}

filament_999[2587] {

  pt3dclear()

  pt3dadd(333.792, 98.82, 17.15,  1.500000)

  pt3dadd(333.792, 95.16, 17.15,  1.500000)

}

filament_999[2588] {

  pt3dclear()

  pt3dadd(333.792, 95.16, 17.15,  1.500000)

  pt3dadd(335.256, 92.964, 17.15,  1.500000)

}

filament_999[2589] {

  pt3dclear()

  pt3dadd(335.256, 92.964, 17.15,  1.500000)

  pt3dadd(339.64799999999997, 92.964, 19.6,  1.500000)

}

filament_999[2590] {

  pt3dclear()

  pt3dadd(333.792, 102.48, 18.62,  1.500000)

  pt3dadd(333.792, 98.82, 17.15,  1.500000)

}

filament_999[2591] {

  pt3dclear()

  pt3dadd(339.64799999999997, 92.964, 19.6,  1.500000)

  pt3dadd(343.308, 90.768, 21.07,  1.500000)

}

filament_999[2592] {

  pt3dclear()

  pt3dadd(343.308, 90.768, 21.07,  1.500000)

  pt3dadd(346.236, 84.91199999999999, 20.58,  1.500000)

}

filament_999[2593] {

  pt3dclear()

  pt3dadd(346.236, 84.91199999999999, 20.58,  1.500000)

  pt3dadd(346.236, 81.252, 21.56,  1.500000)

}

filament_999[2594] {

  pt3dclear()

  pt3dadd(341.844, 180.072, 47.04,  1.500000)

  pt3dadd(340.38, 175.68, 47.04,  1.500000)

}

filament_999[2595] {

  pt3dclear()

  pt3dadd(340.38, 175.68, 47.04,  1.500000)

  pt3dadd(340.38, 172.02, 47.04,  1.500000)

}

filament_999[2596] {

  pt3dclear()

  pt3dadd(340.38, 172.02, 47.04,  1.500000)

  pt3dadd(340.38, 168.35999999999999, 47.04,  1.500000)

}

filament_999[2597] {

  pt3dclear()

  pt3dadd(340.38, 168.35999999999999, 47.04,  1.500000)

  pt3dadd(342.57599999999996, 164.7, 47.04,  1.500000)

}

filament_999[2598] {

  pt3dclear()

  pt3dadd(342.57599999999996, 164.7, 47.04,  1.500000)

  pt3dadd(345.504, 161.772, 47.04,  1.500000)

}

filament_999[2599] {

  pt3dclear()

  pt3dadd(334.524, 173.484, 49.49,  1.500000)

  pt3dadd(334.524, 170.55599999999998, 49.49,  1.500000)

}

filament_999[2600] {

  pt3dclear()

  pt3dadd(334.524, 173.484, 49.49,  1.500000)

  pt3dadd(338.18399999999997, 173.484, 49.49,  1.500000)

}

filament_999[2601] {

  pt3dclear()

  pt3dadd(334.524, 170.55599999999998, 49.49,  1.500000)

  pt3dadd(335.988, 167.628, 49.49,  1.500000)

}

filament_999[2602] {

  pt3dclear()

  pt3dadd(335.988, 167.628, 49.49,  1.500000)

  pt3dadd(338.18399999999997, 166.896, 49.49,  1.500000)

}

filament_999[2603] {

  pt3dclear()

  pt3dadd(338.18399999999997, 173.484, 49.49,  1.500000)

  pt3dadd(340.38, 172.02, 47.04,  1.500000)

}

filament_999[2604] {

  pt3dclear()

  pt3dadd(411.384, 133.956, 22.05,  1.500000)

  pt3dadd(407.724, 133.956, 22.05,  1.500000)

}

filament_999[2605] {

  pt3dclear()

  pt3dadd(407.724, 133.956, 22.05,  1.500000)

  pt3dadd(404.06399999999996, 135.42, 22.05,  1.500000)

}

filament_999[2606] {

  pt3dclear()

  pt3dadd(404.06399999999996, 135.42, 22.05,  1.500000)

  pt3dadd(399.67199999999997, 135.42, 22.05,  1.500000)

}

filament_999[2607] {

  pt3dclear()

  pt3dadd(399.67199999999997, 135.42, 22.05,  1.500000)

  pt3dadd(398.20799999999997, 133.956, 22.05,  1.500000)

}

filament_999[2608] {

  pt3dclear()

  pt3dadd(398.20799999999997, 133.956, 22.05,  1.500000)

  pt3dadd(399.67199999999997, 132.492, 22.05,  1.500000)

}

filament_999[2609] {

  pt3dclear()

  pt3dadd(363.072, 150.06, 22.05,  1.500000)

  pt3dadd(366.0, 147.864, 22.05,  1.500000)

}

filament_999[2610] {

  pt3dclear()

  pt3dadd(366.0, 147.864, 22.05,  1.500000)

  pt3dadd(368.928, 145.668, 22.05,  1.500000)

}

filament_999[2611] {

  pt3dclear()

  pt3dadd(368.928, 145.668, 22.05,  1.500000)

  pt3dadd(368.928, 142.74, 22.05,  1.500000)

}

filament_999[2612] {

  pt3dclear()

  pt3dadd(368.928, 145.668, 22.05,  1.500000)

  pt3dadd(373.32, 145.668, 22.05,  1.500000)

}

filament_999[2613] {

  pt3dclear()

  pt3dadd(368.928, 142.74, 22.05,  1.500000)

  pt3dadd(368.928, 140.54399999999998, 22.05,  1.500000)

}

filament_999[2614] {

  pt3dclear()

  pt3dadd(368.928, 140.54399999999998, 22.05,  1.500000)

  pt3dadd(371.12399999999997, 137.61599999999999, 24.5,  1.500000)

}

filament_999[2615] {

  pt3dclear()

  pt3dadd(373.32, 145.668, 22.05,  1.500000)

  pt3dadd(379.176, 145.668, 22.05,  1.500000)

}

filament_999[2616] {

  pt3dclear()

  pt3dadd(386.496, 169.82399999999998, 24.5,  1.500000)

  pt3dadd(382.836, 172.752, 25.97,  1.500000)

}

filament_999[2617] {

  pt3dclear()

  pt3dadd(382.836, 172.752, 25.97,  1.500000)

  pt3dadd(380.64, 175.68, 27.439999999999998,  1.500000)

}

filament_999[2618] {

  pt3dclear()

  pt3dadd(403.332, 151.524, 19.11,  1.500000)

  pt3dadd(400.404, 153.72, 19.11,  1.500000)

}

filament_999[2619] {

  pt3dclear()

  pt3dadd(400.404, 153.72, 19.11,  1.500000)

  pt3dadd(398.20799999999997, 157.38, 18.62,  1.500000)

}

filament_999[2620] {

  pt3dclear()

  pt3dadd(398.20799999999997, 157.38, 18.62,  1.500000)

  pt3dadd(396.74399999999997, 159.576, 20.09,  1.500000)

}

filament_999[2621] {

  pt3dclear()

  pt3dadd(438.468, 182.268, 35.28,  1.500000)

  pt3dadd(442.128, 185.196, 35.28,  1.500000)

}

filament_999[2622] {

  pt3dclear()

  pt3dadd(442.128, 185.196, 35.28,  1.500000)

  pt3dadd(446.52, 186.66, 35.28,  1.500000)

}

filament_999[2623] {

  pt3dclear()

  pt3dadd(446.52, 186.66, 35.28,  1.500000)

  pt3dadd(449.448, 186.66, 35.28,  1.500000)

}

filament_999[2624] {

  pt3dclear()

  pt3dadd(451.644, 310.368, 41.16,  1.500000)

  pt3dadd(453.84, 307.44, 41.16,  1.500000)

}

filament_999[2625] {

  pt3dclear()

  pt3dadd(451.644, 310.368, 41.16,  1.500000)

  pt3dadd(450.18, 308.17199999999997, 41.65,  1.500000)

}

filament_999[2626] {

  pt3dclear()

  pt3dadd(453.84, 307.44, 41.16,  1.500000)

  pt3dadd(456.036, 303.78, 41.16,  1.500000)

}

filament_999[2627] {

  pt3dclear()

  pt3dadd(456.036, 303.78, 41.16,  1.500000)

  pt3dadd(459.69599999999997, 301.584, 41.16,  1.500000)

}

filament_999[2628] {

  pt3dclear()

  pt3dadd(450.18, 308.17199999999997, 41.65,  1.500000)

  pt3dadd(451.644, 305.24399999999997, 41.65,  1.500000)

}

filament_999[2629] {

  pt3dclear()

  pt3dadd(450.18, 308.17199999999997, 41.65,  1.500000)

  pt3dadd(447.984, 305.24399999999997, 41.65,  1.500000)

}

filament_999[2630] {

  pt3dclear()

  pt3dadd(447.984, 305.24399999999997, 41.65,  1.500000)

  pt3dadd(447.252, 302.316, 41.65,  1.500000)

}

filament_999[2631] {

  pt3dclear()

  pt3dadd(442.128, 335.988, 35.28,  1.500000)

  pt3dadd(446.52, 334.524, 35.28,  1.500000)

}

filament_999[2632] {

  pt3dclear()

  pt3dadd(446.52, 334.524, 35.28,  1.500000)

  pt3dadd(448.716, 332.328, 35.28,  1.500000)

}

filament_999[2633] {

  pt3dclear()

  pt3dadd(448.716, 332.328, 35.28,  1.500000)

  pt3dadd(450.18, 336.71999999999997, 35.28,  1.500000)

}

filament_999[2634] {

  pt3dclear()

  pt3dadd(407.724, 340.38, 31.36,  1.500000)

  pt3dadd(399.67199999999997, 343.308, 31.36,  1.500000)

}

filament_999[2635] {

  pt3dclear()

  pt3dadd(406.992, 346.968, 24.5,  1.500000)

  pt3dadd(408.456, 343.308, 24.5,  1.500000)

}

filament_999[2636] {

  pt3dclear()

  pt3dadd(417.24, 355.02, 27.93,  1.500000)

  pt3dadd(412.116, 357.948, 27.93,  1.500000)

}

filament_999[2637] {

  pt3dclear()

  pt3dadd(412.116, 357.948, 27.93,  1.500000)

  pt3dadd(415.044, 363.804, 27.93,  1.500000)

}

filament_999[2638] {

  pt3dclear()

  pt3dadd(412.116, 357.948, 27.93,  1.500000)

  pt3dadd(409.188, 364.536, 27.93,  1.500000)

}

filament_999[2639] {

  pt3dclear()

  pt3dadd(409.188, 364.536, 27.93,  1.500000)

  pt3dadd(401.868, 363.072, 27.93,  1.500000)

}

filament_999[2640] {

  pt3dclear()

  pt3dadd(387.228, 342.57599999999996, 13.23,  1.500000)

  pt3dadd(387.228, 357.216, 13.23,  1.500000)

}

filament_999[2641] {

  pt3dclear()

  pt3dadd(387.228, 357.216, 13.23,  1.500000)

  pt3dadd(382.836, 373.32, 13.23,  1.500000)

}

filament_999[2642] {

  pt3dclear()

  pt3dadd(382.836, 373.32, 13.23,  1.500000)

  pt3dadd(376.248, 390.156, 13.23,  1.500000)

}

filament_999[2643] {

  pt3dclear()

  pt3dadd(376.248, 390.156, 13.23,  1.500000)

  pt3dadd(371.856, 397.476, 11.76,  1.500000)

}

filament_999[2644] {

  pt3dclear()

  pt3dadd(392.352, 114.92399999999999, 28.419999999999998,  1.500000)

  pt3dadd(397.476, 107.604, 28.419999999999998,  1.500000)

}

filament_999[2645] {

  pt3dclear()

  pt3dadd(397.476, 107.604, 28.419999999999998,  1.500000)

  pt3dadd(398.94, 103.212, 28.419999999999998,  1.500000)

}

filament_999[2646] {

  pt3dclear()

  pt3dadd(399.67199999999997, 120.78, 31.36,  1.500000)

  pt3dadd(399.67199999999997, 124.44, 31.36,  1.500000)

}

filament_999[2647] {

  pt3dclear()

  pt3dadd(361.608, 110.532, 26.95,  1.500000)

  pt3dadd(357.216, 110.532, 26.95,  1.500000)

}

filament_999[2648] {

  pt3dclear()

  pt3dadd(357.216, 110.532, 26.95,  1.500000)

  pt3dadd(354.288, 112.728, 26.95,  1.500000)

}

filament_999[2649] {

  pt3dclear()

  pt3dadd(303.048, 125.172, 20.09,  1.500000)

  pt3dadd(302.316, 120.048, 20.09,  1.500000)

}

filament_999[2650] {

  pt3dclear()

  pt3dadd(302.316, 120.048, 20.09,  1.500000)

  pt3dadd(302.316, 114.92399999999999, 20.09,  1.500000)

}

filament_999[2651] {

  pt3dclear()

  pt3dadd(302.316, 114.92399999999999, 20.09,  1.500000)

  pt3dadd(297.192, 114.192, 20.09,  1.500000)

}

filament_999[2652] {

  pt3dclear()

  pt3dadd(297.192, 114.192, 20.09,  1.500000)

  pt3dadd(291.336, 111.996, 20.09,  1.500000)

}

filament_999[2653] {

  pt3dclear()

  pt3dadd(291.336, 111.996, 20.09,  1.500000)

  pt3dadd(290.604, 107.604, 20.09,  1.500000)

}

filament_999[2654] {

  pt3dclear()

  pt3dadd(280.356, 149.328, 22.05,  1.500000)

  pt3dadd(280.356, 143.472, 22.05,  1.500000)

}

filament_999[2655] {

  pt3dclear()

  pt3dadd(280.356, 149.328, 22.05,  1.500000)

  pt3dadd(277.428, 146.4, 22.05,  1.500000)

}

filament_999[2656] {

  pt3dclear()

  pt3dadd(280.356, 143.472, 22.05,  1.500000)

  pt3dadd(281.82, 140.54399999999998, 22.05,  1.500000)

}

filament_999[2657] {

  pt3dclear()

  pt3dadd(277.428, 146.4, 22.05,  1.500000)

  pt3dadd(273.768, 142.008, 22.05,  1.500000)

}

filament_999[2658] {

  pt3dclear()

  pt3dadd(273.768, 142.008, 22.05,  1.500000)

  pt3dadd(273.036, 138.34799999999998, 22.05,  1.500000)

}

filament_999[2659] {

  pt3dclear()

  pt3dadd(380.64, 175.68, 27.439999999999998,  1.500000)

  pt3dadd(381.372, 179.34, 27.439999999999998,  1.500000)

}

filament_999[2660] {

  pt3dclear()

  pt3dadd(381.372, 179.34, 27.439999999999998,  1.500000)

  pt3dadd(372.58799999999997, 176.412, 27.439999999999998,  1.500000)

}

filament_999[2661] {

  pt3dclear()

  pt3dadd(376.248, 154.452, 14.7,  1.500000)

  pt3dadd(374.784, 151.524, 15.19,  1.500000)

}

filament_999[2662] {

  pt3dclear()

  pt3dadd(376.248, 154.452, 14.7,  1.500000)

  pt3dadd(380.64, 150.792, 14.7,  1.500000)

}

filament_999[2663] {

  pt3dclear()

  pt3dadd(380.64, 150.792, 14.7,  1.500000)

  pt3dadd(382.104, 146.4, 14.7,  1.500000)

}

filament_999[2664] {

  pt3dclear()

  pt3dadd(374.784, 151.524, 15.19,  1.500000)

  pt3dadd(373.32, 147.132, 15.19,  1.500000)

}

filament_999[2665] {

  pt3dclear()

  pt3dadd(373.32, 147.132, 15.19,  1.500000)

  pt3dadd(373.32, 144.204, 15.19,  1.500000)

}

filament_999[2666] {

  pt3dclear()

  pt3dadd(348.432, 121.512, 46.55,  1.500000)

  pt3dadd(346.968, 117.852, 46.55,  1.500000)

}

filament_999[2667] {

  pt3dclear()

  pt3dadd(346.968, 117.852, 46.55,  1.500000)

  pt3dadd(344.772, 114.192, 46.55,  1.500000)

}

filament_999[2668] {

  pt3dclear()

  pt3dadd(344.772, 114.192, 46.55,  1.500000)

  pt3dadd(340.38, 114.192, 46.55,  1.500000)

}

filament_999[2669] {

  pt3dclear()

  pt3dadd(340.38, 114.192, 46.55,  1.500000)

  pt3dadd(335.988, 114.92399999999999, 46.55,  1.500000)

}

filament_999[2670] {

  pt3dclear()

  pt3dadd(335.988, 114.92399999999999, 46.55,  1.500000)

  pt3dadd(331.596, 116.38799999999999, 46.55,  1.500000)

}

filament_999[2671] {

  pt3dclear()

  pt3dadd(342.57599999999996, 158.112, 45.57,  1.500000)

  pt3dadd(337.452, 158.112, 45.57,  1.500000)

}

filament_999[2672] {

  pt3dclear()

  pt3dadd(337.452, 158.112, 45.57,  1.500000)

  pt3dadd(334.524, 158.844, 42.14,  1.500000)

}

filament_999[2673] {

  pt3dclear()

  pt3dadd(310.368, 201.29999999999998, 38.71,  1.500000)

  pt3dadd(311.09999999999997, 206.424, 37.24,  1.500000)

}

filament_999[2674] {

  pt3dclear()

  pt3dadd(289.872, 165.432, 34.3,  1.500000)

  pt3dadd(294.264, 163.236, 33.81,  1.500000)

}

filament_999[2675] {

  pt3dclear()

  pt3dadd(294.264, 163.236, 33.81,  1.500000)

  pt3dadd(299.388, 161.04, 35.28,  1.500000)

}

filament_999[2676] {

  pt3dclear()

  pt3dadd(299.388, 161.04, 35.28,  1.500000)

  pt3dadd(303.78, 158.844, 35.28,  1.500000)

}

filament_999[2677] {

  pt3dclear()

  pt3dadd(303.78, 158.844, 35.28,  1.500000)

  pt3dadd(308.17199999999997, 155.184, 35.28,  1.500000)

}

filament_999[2678] {

  pt3dclear()

  pt3dadd(308.17199999999997, 155.184, 35.28,  1.500000)

  pt3dadd(311.832, 155.916, 36.26,  1.500000)

}

filament_999[2679] {

  pt3dclear()

  pt3dadd(311.832, 155.916, 36.26,  1.500000)

  pt3dadd(315.492, 157.38, 36.75,  1.500000)

}

filament_999[2680] {

  pt3dclear()

  pt3dadd(315.492, 157.38, 36.75,  1.500000)

  pt3dadd(319.152, 159.576, 37.24,  1.500000)

}

filament_999[2681] {

  pt3dclear()

  pt3dadd(319.152, 159.576, 37.24,  1.500000)

  pt3dadd(322.08, 162.504, 37.73,  1.500000)

}

filament_999[2682] {

  pt3dclear()

  pt3dadd(322.08, 162.504, 37.73,  1.500000)

  pt3dadd(325.74, 163.968, 38.22,  1.500000)

}

filament_999[2683] {

  pt3dclear()

  pt3dadd(336.71999999999997, 81.984, 22.54,  1.500000)

  pt3dadd(338.916, 78.324, 22.05,  1.500000)

}

filament_999[2684] {

  pt3dclear()

  pt3dadd(338.916, 78.324, 22.05,  1.500000)

  pt3dadd(343.308, 76.86, 22.05,  1.500000)

}

filament_999[2685] {

  pt3dclear()

  pt3dadd(343.308, 76.86, 22.05,  1.500000)

  pt3dadd(346.968, 78.324, 21.56,  1.500000)

}

filament_999[2686] {

  pt3dclear()

  pt3dadd(346.968, 78.324, 21.56,  1.500000)

  pt3dadd(351.36, 77.592, 22.05,  1.500000)

}

filament_999[2687] {

  pt3dclear()

  pt3dadd(447.252, 152.256, 36.75,  1.500000)

  pt3dadd(443.592, 149.328, 37.24,  1.500000)

}

filament_999[2688] {

  pt3dclear()

  pt3dadd(443.592, 149.328, 37.24,  1.500000)

  pt3dadd(439.932, 145.668, 37.73,  1.500000)

}

filament_999[2689] {

  pt3dclear()

  pt3dadd(439.932, 145.668, 37.73,  1.500000)

  pt3dadd(439.2, 141.276, 37.24,  1.500000)

}

filament_999[2690] {

  pt3dclear()

  pt3dadd(439.2, 141.276, 37.24,  1.500000)

  pt3dadd(440.664, 136.884, 36.75,  1.500000)

}

filament_999[2691] {

  pt3dclear()

  pt3dadd(285.48, 181.536, 32.339999999999996,  1.500000)

  pt3dadd(284.016, 183.732, 32.83,  1.500000)

}

filament_999[2692] {

  pt3dclear()

  pt3dadd(371.12399999999997, 137.61599999999999, 24.5,  1.500000)

  pt3dadd(375.516, 137.61599999999999, 24.5,  1.500000)

}

filament_999[2693] {

  pt3dclear()

  pt3dadd(275.23199999999997, 207.888, 38.22,  1.500000)

  pt3dadd(270.108, 207.156, 37.73,  1.500000)

}

filament_999[2694] {

  pt3dclear()

  pt3dadd(270.108, 207.156, 37.73,  1.500000)

  pt3dadd(265.716, 204.96, 36.75,  1.500000)

}

filament_999[2695] {

  pt3dclear()

  pt3dadd(274.5, 113.46, 44.1,  1.500000)

  pt3dadd(275.964, 108.336, 44.1,  1.500000)

}

filament_999[2696] {

  pt3dclear()

  pt3dadd(275.964, 108.336, 44.1,  1.500000)

  pt3dadd(278.15999999999997, 103.944, 44.589999999999996,  1.500000)

}

filament_999[2697] {

  pt3dclear()

  pt3dadd(278.15999999999997, 103.944, 44.589999999999996,  1.500000)

  pt3dadd(280.356, 101.01599999999999, 44.589999999999996,  1.500000)

}

filament_999[2698] {

  pt3dclear()

  pt3dadd(280.356, 101.01599999999999, 44.589999999999996,  1.500000)

  pt3dadd(284.016, 101.748, 44.1,  1.500000)

}

filament_999[2699] {

  pt3dclear()

  pt3dadd(284.016, 101.748, 44.1,  1.500000)

  pt3dadd(284.748, 106.14, 43.61,  1.500000)

}

filament_999[2700] {

  pt3dclear()

  pt3dadd(284.748, 106.14, 43.61,  1.500000)

  pt3dadd(284.748, 110.532, 43.12,  1.500000)

}

filament_999[2701] {

  pt3dclear()

  pt3dadd(379.908, 108.336, 23.03,  1.500000)

  pt3dadd(385.764, 108.336, 23.03,  1.500000)

}

filament_999[2702] {

  pt3dclear()

  pt3dadd(385.764, 108.336, 23.03,  1.500000)

  pt3dadd(388.692, 110.532, 23.03,  1.500000)

}

filament_999[2703] {

  pt3dclear()

  pt3dadd(344.04, 106.872, 17.64,  1.500000)

  pt3dadd(346.968, 103.212, 17.15,  1.500000)

}

filament_999[2704] {

  pt3dclear()

  pt3dadd(346.968, 103.212, 17.15,  1.500000)

  pt3dadd(349.896, 103.212, 17.64,  1.500000)

}

filament_999[2705] {

  pt3dclear()

  pt3dadd(349.896, 103.212, 17.64,  1.500000)

  pt3dadd(354.288, 105.408, 18.62,  1.500000)

}

filament_999[2706] {

  pt3dclear()

  pt3dadd(354.288, 105.408, 18.62,  1.500000)

  pt3dadd(358.68, 105.408, 18.62,  1.500000)

}

connect filament_999[147](0), filament_999[0](1)

connect filament_999[578](1), filament_999[1](0)

connect filament_999[3](1), filament_999[2](0)

connect filament_999[3](0), filament_999[4](1)

connect filament_999[5](1), filament_999[4](0)

connect filament_999[6](1), filament_999[5](0)

connect filament_999[6](0), filament_999[7](1)

connect filament_999[7](0), filament_999[2053](1)

connect filament_999[10](1), filament_999[8](0)

connect filament_999[11](1), filament_999[9](0)

connect filament_999[12](1), filament_999[10](0)

connect filament_999[12](1), filament_999[11](0)

connect filament_999[12](0), filament_999[2054](1)

connect filament_999[14](1), filament_999[13](0)

connect filament_999[14](0), filament_999[2447](1)

connect filament_999[15](0), filament_999[16](1)

connect filament_999[16](0), filament_999[17](1)

connect filament_999[18](1), filament_999[17](0)

connect filament_999[18](0), filament_999[19](1)

connect filament_999[19](0), filament_999[20](1)

connect filament_999[21](1), filament_999[20](0)

connect filament_999[21](0), filament_999[22](1)

connect filament_999[23](1), filament_999[22](0)

connect filament_999[23](0), filament_999[28](1)

connect filament_999[25](1), filament_999[24](0)

connect filament_999[25](0), filament_999[26](1)

connect filament_999[27](1), filament_999[26](0)

connect filament_999[27](0), filament_999[29](1)

connect filament_999[1271](1), filament_999[28](0)

connect filament_999[1271](1), filament_999[29](0)

connect filament_999[30](0), filament_999[1231](1)

connect filament_999[31](0), filament_999[60](1)

connect filament_999[32](0), filament_999[33](1)

connect filament_999[33](0), filament_999[34](1)

connect filament_999[35](1), filament_999[34](0)

connect filament_999[2026](1), filament_999[35](0)

connect filament_999[37](1), filament_999[36](0)

connect filament_999[38](1), filament_999[37](0)

connect filament_999[38](0), filament_999[39](1)

connect filament_999[40](1), filament_999[39](0)

connect filament_999[40](0), filament_999[41](1)

connect filament_999[1945](1), filament_999[41](0)

connect filament_999[43](1), filament_999[42](0)

connect filament_999[43](0), filament_999[2203](1)

connect filament_999[45](1), filament_999[44](0)

connect filament_999[45](0), filament_999[46](1)

connect filament_999[46](0), filament_999[1623](1)

connect filament_999[47](0), filament_999[48](1)

connect filament_999[48](0), filament_999[49](1)

connect filament_999[50](1), filament_999[49](0)

connect filament_999[50](0), filament_999[51](1)

connect filament_999[1734](1), filament_999[51](0)

connect filament_999[53](1), filament_999[52](0)

connect filament_999[53](0), filament_999[54](1)

connect filament_999[54](0), filament_999[55](1)

connect filament_999[55](0), filament_999[56](1)

connect filament_999[57](1), filament_999[56](0)

connect filament_999[58](1), filament_999[57](0)

connect filament_999[58](0), filament_999[59](1)

connect filament_999[1659](1), filament_999[59](0)

connect filament_999[61](1), filament_999[60](0)

connect filament_999[62](1), filament_999[61](0)

connect filament_999[62](0), filament_999[63](1)

connect filament_999[64](1), filament_999[63](0)

connect filament_999[64](0), filament_999[2177](1)

connect filament_999[65](0), filament_999[1136](1)

connect filament_999[66](0), filament_999[69](1)

connect filament_999[68](1), filament_999[67](0)

connect filament_999[68](0), filament_999[754](1)

connect filament_999[754](1), filament_999[69](0)

connect filament_999[71](1), filament_999[70](0)

connect filament_999[71](0), filament_999[72](1)

connect filament_999[72](0), filament_999[2058](1)

connect filament_999[74](1), filament_999[73](0)

connect filament_999[75](1), filament_999[74](0)

connect filament_999[75](0), filament_999[76](1)

connect filament_999[77](1), filament_999[76](0)

connect filament_999[77](0), filament_999[78](1)

connect filament_999[79](1), filament_999[78](0)

connect filament_999[79](0), filament_999[80](1)

connect filament_999[81](1), filament_999[80](0)

connect filament_999[82](1), filament_999[81](0)

connect filament_999[83](1), filament_999[82](0)

connect filament_999[84](1), filament_999[83](0)

connect filament_999[84](0), filament_999[85](1)

connect filament_999[86](1), filament_999[85](0)

connect filament_999[86](0), filament_999[87](1)

connect filament_999[88](1), filament_999[87](0)

connect filament_999[88](0), filament_999[1804](1)

connect filament_999[89](0), filament_999[2419](1)

connect filament_999[90](0), filament_999[91](1)

connect filament_999[91](0), filament_999[92](1)

connect filament_999[93](1), filament_999[92](0)

connect filament_999[94](1), filament_999[93](0)

connect filament_999[94](0), filament_999[95](1)

connect filament_999[95](0), filament_999[96](1)

connect filament_999[2300](1), filament_999[96](0)

connect filament_999[98](1), filament_999[97](0)

connect filament_999[99](1), filament_999[98](0)

connect filament_999[99](0), filament_999[100](1)

connect filament_999[101](1), filament_999[100](0)

connect filament_999[101](0), filament_999[102](1)

connect filament_999[103](1), filament_999[102](0)

connect filament_999[103](0), filament_999[104](1)

connect filament_999[104](0), filament_999[105](1)

connect filament_999[105](0), filament_999[860](1)

connect filament_999[107](1), filament_999[106](0)

connect filament_999[108](1), filament_999[107](0)

connect filament_999[108](0), filament_999[109](1)

connect filament_999[110](1), filament_999[109](0)

connect filament_999[735](1), filament_999[110](0)

connect filament_999[112](1), filament_999[111](0)

connect filament_999[112](0), filament_999[1879](1)

connect filament_999[114](1), filament_999[113](0)

connect filament_999[1701](1), filament_999[114](0)

connect filament_999[1107](1), filament_999[115](0)

connect filament_999[116](0), filament_999[117](1)

connect filament_999[118](1), filament_999[117](0)

connect filament_999[118](0), filament_999[119](1)

connect filament_999[120](1), filament_999[119](0)

connect filament_999[120](0), filament_999[121](1)

connect filament_999[121](0), filament_999[947](1)

connect filament_999[122](0), filament_999[127](1)

connect filament_999[123](0), filament_999[124](1)

connect filament_999[125](1), filament_999[124](0)

connect filament_999[126](1), filament_999[125](0)

connect filament_999[126](0), filament_999[128](1)

connect filament_999[128](1), filament_999[127](0)

connect filament_999[128](0), filament_999[129](1)

connect filament_999[130](1), filament_999[129](0)

connect filament_999[130](0), filament_999[131](1)

connect filament_999[1183](1), filament_999[131](0)

connect filament_999[133](1), filament_999[132](0)

connect filament_999[133](0), filament_999[134](1)

connect filament_999[1386](1), filament_999[134](0)

connect filament_999[135](0), filament_999[136](1)

connect filament_999[137](1), filament_999[136](0)

connect filament_999[137](0), filament_999[138](1)

connect filament_999[138](0), filament_999[139](1)

connect filament_999[140](1), filament_999[139](0)

connect filament_999[141](1), filament_999[140](0)

connect filament_999[142](1), filament_999[141](0)

connect filament_999[143](1), filament_999[142](0)

connect filament_999[144](1), filament_999[143](0)

connect filament_999[144](0), filament_999[145](1)

connect filament_999[145](0), filament_999[146](1)

connect filament_999[760](1), filament_999[146](0)

connect filament_999[147](1), filament_999[148](0)

connect filament_999[149](0), filament_999[148](1)

connect filament_999[150](0), filament_999[149](1)

connect filament_999[150](1), filament_999[151](0)

connect filament_999[152](0), filament_999[151](1)

connect filament_999[152](1), filament_999[153](0)

connect filament_999[154](0), filament_999[153](1)

connect filament_999[154](1), filament_999[155](0)

connect filament_999[155](1), filament_999[156](0)

connect filament_999[156](1), filament_999[157](0)

connect filament_999[158](0), filament_999[157](1)

connect filament_999[159](0), filament_999[158](1)

connect filament_999[159](1), filament_999[160](0)

connect filament_999[161](0), filament_999[160](1)

connect filament_999[162](0), filament_999[161](1)

connect filament_999[162](1), filament_999[163](0)

connect filament_999[163](1), filament_999[164](0)

connect filament_999[165](0), filament_999[164](1)

connect filament_999[166](0), filament_999[165](1)

connect filament_999[166](1), filament_999[167](0)

connect filament_999[168](0), filament_999[167](1)

connect filament_999[168](1), filament_999[169](0)

connect filament_999[171](0), filament_999[169](1)

connect filament_999[171](0), filament_999[170](0)

connect filament_999[172](0), filament_999[170](1)

connect filament_999[1781](0), filament_999[171](1)

connect filament_999[173](0), filament_999[172](1)

connect filament_999[173](1), filament_999[174](0)

connect filament_999[175](0), filament_999[174](1)

connect filament_999[175](1), filament_999[176](0)

connect filament_999[176](1), filament_999[177](0)

connect filament_999[177](1), filament_999[180](0)

connect filament_999[178](0), filament_999[180](0)

connect filament_999[232](0), filament_999[178](1)

connect filament_999[179](0), filament_999[180](0)

connect filament_999[179](1), filament_999[297](0)

connect filament_999[181](0), filament_999[180](1)

connect filament_999[182](0), filament_999[181](1)

connect filament_999[182](1), filament_999[183](0)

connect filament_999[184](0), filament_999[183](1)

connect filament_999[185](0), filament_999[184](1)

connect filament_999[185](1), filament_999[186](0)

connect filament_999[187](0), filament_999[186](1)

connect filament_999[187](1), filament_999[188](0)

connect filament_999[188](1), filament_999[189](0)

connect filament_999[190](0), filament_999[189](1)

connect filament_999[190](1), filament_999[192](0)

connect filament_999[191](0), filament_999[192](0)

connect filament_999[191](1), filament_999[194](0)

connect filament_999[287](0), filament_999[192](1)

connect filament_999[193](0), filament_999[194](0)

connect filament_999[195](0), filament_999[193](1)

connect filament_999[194](1), filament_999[202](0)

connect filament_999[195](1), filament_999[196](0)

connect filament_999[196](1), filament_999[197](0)

connect filament_999[197](1), filament_999[198](0)

connect filament_999[199](0), filament_999[198](1)

connect filament_999[199](1), filament_999[200](0)

connect filament_999[201](0), filament_999[200](1)

connect filament_999[201](1), filament_999[228](0)

connect filament_999[203](0), filament_999[202](1)

connect filament_999[203](1), filament_999[204](0)

connect filament_999[205](0), filament_999[204](1)

connect filament_999[205](1), filament_999[206](0)

connect filament_999[207](0), filament_999[206](1)

connect filament_999[207](1), filament_999[208](0)

connect filament_999[209](0), filament_999[208](1)

connect filament_999[209](1), filament_999[210](0)

connect filament_999[211](0), filament_999[210](1)

connect filament_999[212](0), filament_999[211](1)

connect filament_999[212](1), filament_999[214](0)

connect filament_999[213](0), filament_999[214](0)

connect filament_999[213](1), filament_999[215](0)

connect filament_999[2444](0), filament_999[214](1)

connect filament_999[217](0), filament_999[215](1)

connect filament_999[217](0), filament_999[216](0)

connect filament_999[218](0), filament_999[216](1)

connect filament_999[220](0), filament_999[217](1)

connect filament_999[218](1), filament_999[219](0)

connect filament_999[220](1), filament_999[221](0)

connect filament_999[221](1), filament_999[222](0)

connect filament_999[223](0), filament_999[222](1)

connect filament_999[223](1), filament_999[224](0)

connect filament_999[224](1), filament_999[225](0)

connect filament_999[2231](0), filament_999[225](1)

connect filament_999[228](0), filament_999[226](0)

connect filament_999[1733](0), filament_999[226](1)

connect filament_999[227](0), filament_999[228](0)

connect filament_999[1742](0), filament_999[227](1)

connect filament_999[229](0), filament_999[228](1)

connect filament_999[229](1), filament_999[230](0)

connect filament_999[231](0), filament_999[230](1)

connect filament_999[231](1), filament_999[1746](0)

connect filament_999[233](0), filament_999[232](1)

connect filament_999[233](1), filament_999[234](0)

connect filament_999[236](0), filament_999[234](1)

connect filament_999[236](0), filament_999[235](0)

connect filament_999[237](0), filament_999[235](1)

connect filament_999[236](1), filament_999[2331](0)

connect filament_999[237](1), filament_999[239](0)

connect filament_999[239](0), filament_999[238](0)

connect filament_999[240](0), filament_999[238](1)

connect filament_999[262](0), filament_999[239](1)

connect filament_999[240](1), filament_999[241](0)

connect filament_999[242](0), filament_999[241](1)

connect filament_999[242](1), filament_999[243](0)

connect filament_999[243](1), filament_999[244](0)

connect filament_999[244](1), filament_999[245](0)

connect filament_999[246](0), filament_999[245](1)

connect filament_999[247](0), filament_999[246](1)

connect filament_999[247](1), filament_999[249](0)

connect filament_999[248](0), filament_999[249](0)

connect filament_999[248](1), filament_999[250](0)

connect filament_999[1747](0), filament_999[249](1)

connect filament_999[251](0), filament_999[250](1)

connect filament_999[251](1), filament_999[252](0)

connect filament_999[253](0), filament_999[252](1)

connect filament_999[254](0), filament_999[253](1)

connect filament_999[254](1), filament_999[255](0)

connect filament_999[258](0), filament_999[255](1)

connect filament_999[258](0), filament_999[256](0)

connect filament_999[260](0), filament_999[256](1)

connect filament_999[258](0), filament_999[257](0)

connect filament_999[1836](0), filament_999[257](1)

connect filament_999[259](0), filament_999[258](1)

connect filament_999[259](1), filament_999[1776](0)

connect filament_999[260](1), filament_999[261](0)

connect filament_999[261](1), filament_999[1751](0)

connect filament_999[262](1), filament_999[263](0)

connect filament_999[263](1), filament_999[264](0)

connect filament_999[265](0), filament_999[264](1)

connect filament_999[265](1), filament_999[267](0)

connect filament_999[267](0), filament_999[266](0)

connect filament_999[268](0), filament_999[266](1)

connect filament_999[282](0), filament_999[267](1)

connect filament_999[268](1), filament_999[271](0)

connect filament_999[269](0), filament_999[271](0)

connect filament_999[269](1), filament_999[2348](0)

connect filament_999[270](0), filament_999[271](0)

connect filament_999[2631](0), filament_999[270](1)

connect filament_999[273](0), filament_999[271](1)

connect filament_999[272](0), filament_999[273](0)

connect filament_999[274](0), filament_999[272](1)

connect filament_999[275](0), filament_999[273](1)

connect filament_999[274](1), filament_999[2343](0)

connect filament_999[275](1), filament_999[276](0)

connect filament_999[277](0), filament_999[276](1)

connect filament_999[277](1), filament_999[278](0)

connect filament_999[278](1), filament_999[279](0)

connect filament_999[279](1), filament_999[280](0)

connect filament_999[281](0), filament_999[280](1)

connect filament_999[281](1), filament_999[2634](0)

connect filament_999[283](0), filament_999[282](1)

connect filament_999[283](1), filament_999[284](0)

connect filament_999[284](1), filament_999[285](0)

connect filament_999[285](1), filament_999[286](0)

connect filament_999[2625](0), filament_999[286](1)

connect filament_999[287](1), filament_999[288](0)

connect filament_999[289](0), filament_999[288](1)

connect filament_999[289](1), filament_999[290](0)

connect filament_999[291](0), filament_999[290](1)

connect filament_999[291](1), filament_999[292](0)

connect filament_999[292](1), filament_999[293](0)

connect filament_999[294](0), filament_999[293](1)

connect filament_999[294](1), filament_999[295](0)

connect filament_999[296](0), filament_999[295](1)

connect filament_999[299](0), filament_999[297](1)

connect filament_999[299](0), filament_999[298](0)

connect filament_999[298](1), filament_999[300](0)

connect filament_999[299](1), filament_999[1019](0)

connect filament_999[301](0), filament_999[300](1)

connect filament_999[302](0), filament_999[301](1)

connect filament_999[302](1), filament_999[303](0)

connect filament_999[304](0), filament_999[303](1)

connect filament_999[304](1), filament_999[305](0)

connect filament_999[305](1), filament_999[306](0)

connect filament_999[307](0), filament_999[306](1)

connect filament_999[307](1), filament_999[308](0)

connect filament_999[310](0), filament_999[308](1)

connect filament_999[310](0), filament_999[309](0)

connect filament_999[311](0), filament_999[309](1)

connect filament_999[1174](0), filament_999[310](1)

connect filament_999[312](0), filament_999[311](1)

connect filament_999[312](1), filament_999[313](0)

connect filament_999[314](0), filament_999[313](1)

connect filament_999[314](1), filament_999[315](0)

connect filament_999[315](1), filament_999[318](0)

connect filament_999[316](0), filament_999[318](0)

connect filament_999[650](0), filament_999[316](1)

connect filament_999[317](0), filament_999[318](0)

connect filament_999[2469](0), filament_999[317](1)

connect filament_999[319](0), filament_999[318](1)

connect filament_999[319](1), filament_999[320](0)

connect filament_999[321](0), filament_999[320](1)

connect filament_999[322](0), filament_999[321](1)

connect filament_999[322](1), filament_999[323](0)

connect filament_999[323](1), filament_999[325](0)

connect filament_999[324](0), filament_999[325](0)

connect filament_999[326](0), filament_999[324](1)

connect filament_999[392](0), filament_999[325](1)

connect filament_999[326](1), filament_999[327](0)

connect filament_999[328](0), filament_999[327](1)

connect filament_999[328](1), filament_999[329](0)

connect filament_999[330](0), filament_999[329](1)

connect filament_999[331](0), filament_999[330](1)

connect filament_999[331](1), filament_999[332](0)

connect filament_999[333](0), filament_999[332](1)

connect filament_999[334](0), filament_999[333](1)

connect filament_999[335](0), filament_999[334](1)

connect filament_999[335](1), filament_999[336](0)

connect filament_999[337](0), filament_999[336](1)

connect filament_999[338](0), filament_999[337](1)

connect filament_999[338](1), filament_999[339](0)

connect filament_999[340](0), filament_999[339](1)

connect filament_999[341](0), filament_999[340](1)

connect filament_999[342](0), filament_999[341](1)

connect filament_999[342](1), filament_999[343](0)

connect filament_999[343](1), filament_999[344](0)

connect filament_999[345](0), filament_999[344](1)

connect filament_999[346](0), filament_999[345](1)

connect filament_999[346](1), filament_999[347](0)

connect filament_999[348](0), filament_999[347](1)

connect filament_999[349](0), filament_999[348](1)

connect filament_999[349](1), filament_999[350](0)

connect filament_999[350](1), filament_999[351](0)
[truncated: 124,710 more chars]
