# Supplementary material for: When complex neuronal structures may not matter
Source: eLife. 2017 Feb 6;6:e23508. doi: 10.7554/eLife.23508 (PMC5323043; doi:10.7554/eLife.23508)
Supplement: Supplementary file 1. — DOI: http://dx.doi.org/10.7554/eLife.23508.020 [file elife-23508-supp1.zip › Neuronal Structures/878_058_GM_scaled.hoc]

create filament_999[1494]

filament_999[0] {

  pt3dclear()

  pt3dadd(402.59999999999997, 156.648, 41.967999999999996,  1.500000)

  pt3dadd(386.496, 191.784, 45.872,  1.500000)

}

filament_999[1] {

  pt3dclear()

  pt3dadd(392.352, 424.56, 45.384,  1.500000)

  pt3dadd(390.156, 420.168, 44.896,  1.500000)

}

filament_999[2] {

  pt3dclear()

  pt3dadd(396.012, 427.488, 44.896,  1.500000)

  pt3dadd(392.352, 424.56, 45.384,  1.500000)

}

filament_999[3] {

  pt3dclear()

  pt3dadd(477.264, 160.308, 27.816,  1.500000)

  pt3dadd(483.852, 162.504, 26.84,  1.500000)

}

filament_999[4] {

  pt3dclear()

  pt3dadd(471.408, 158.112, 27.816,  1.500000)

  pt3dadd(477.264, 160.308, 27.816,  1.500000)

}

filament_999[5] {

  pt3dclear()

  pt3dadd(468.48, 155.916, 27.816,  1.500000)

  pt3dadd(471.408, 158.112, 27.816,  1.500000)

}

filament_999[6] {

  pt3dclear()

  pt3dadd(437.736, 19.032, 37.088,  1.500000)

  pt3dadd(434.808, 11.712, 34.647999999999996,  1.500000)

}

filament_999[7] {

  pt3dclear()

  pt3dadd(439.932, 27.084, 35.624,  1.500000)

  pt3dadd(437.736, 19.032, 37.088,  1.500000)

}

filament_999[8] {

  pt3dclear()

  pt3dadd(442.128, 35.135999999999996, 37.088,  1.500000)

  pt3dadd(439.932, 27.084, 35.624,  1.500000)

}

filament_999[9] {

  pt3dclear()

  pt3dadd(444.324, 43.188, 37.088,  1.500000)

  pt3dadd(442.128, 35.135999999999996, 37.088,  1.500000)

}

filament_999[10] {

  pt3dclear()

  pt3dadd(445.788, 51.24, 37.088,  1.500000)

  pt3dadd(444.324, 43.188, 37.088,  1.500000)

}

filament_999[11] {

  pt3dclear()

  pt3dadd(446.52, 59.292, 37.088,  1.500000)

  pt3dadd(445.788, 51.24, 37.088,  1.500000)

}

filament_999[12] {

  pt3dclear()

  pt3dadd(446.52, 67.344, 37.088,  1.500000)

  pt3dadd(446.52, 59.292, 37.088,  1.500000)

}

filament_999[13] {

  pt3dclear()

  pt3dadd(443.592, 76.86, 37.088,  1.500000)

  pt3dadd(446.52, 67.344, 37.088,  1.500000)

}

filament_999[14] {

  pt3dclear()

  pt3dadd(440.664, 87.108, 37.088,  1.500000)

  pt3dadd(443.592, 76.86, 37.088,  1.500000)

}

filament_999[15] {

  pt3dclear()

  pt3dadd(438.468, 97.356, 38.552,  1.500000)

  pt3dadd(440.664, 87.108, 37.088,  1.500000)

}

filament_999[16] {

  pt3dclear()

  pt3dadd(437.00399999999996, 106.14, 38.552,  1.500000)

  pt3dadd(438.468, 97.356, 38.552,  1.500000)

}

filament_999[17] {

  pt3dclear()

  pt3dadd(437.00399999999996, 115.65599999999999, 39.528,  1.500000)

  pt3dadd(437.00399999999996, 106.14, 38.552,  1.500000)

}

filament_999[18] {

  pt3dclear()

  pt3dadd(439.2, 121.512, 41.967999999999996,  1.500000)

  pt3dadd(437.00399999999996, 115.65599999999999, 39.528,  1.500000)

}

filament_999[19] {

  pt3dclear()

  pt3dadd(439.2, 126.636, 41.48,  1.500000)

  pt3dadd(439.2, 121.512, 41.967999999999996,  1.500000)

}

filament_999[20] {

  pt3dclear()

  pt3dadd(441.396, 131.028, 40.016,  1.500000)

  pt3dadd(439.2, 126.636, 41.48,  1.500000)

}

filament_999[21] {

  pt3dclear()

  pt3dadd(444.324, 134.688, 37.576,  1.500000)

  pt3dadd(441.396, 131.028, 40.016,  1.500000)

}

filament_999[22] {

  pt3dclear()

  pt3dadd(447.252, 138.34799999999998, 35.135999999999996,  1.500000)

  pt3dadd(444.324, 134.688, 37.576,  1.500000)

}

filament_999[23] {

  pt3dclear()

  pt3dadd(450.18, 142.008, 31.72,  1.500000)

  pt3dadd(447.252, 138.34799999999998, 35.135999999999996,  1.500000)

}

filament_999[24] {

  pt3dclear()

  pt3dadd(453.108, 145.668, 28.791999999999998,  1.500000)

  pt3dadd(450.18, 142.008, 31.72,  1.500000)

}

filament_999[25] {

  pt3dclear()

  pt3dadd(458.23199999999997, 150.06, 27.328,  1.500000)

  pt3dadd(453.108, 145.668, 28.791999999999998,  1.500000)

}

filament_999[26] {

  pt3dclear()

  pt3dadd(463.356, 154.452, 26.352,  1.500000)

  pt3dadd(468.48, 155.916, 27.816,  1.500000)

}

filament_999[27] {

  pt3dclear()

  pt3dadd(463.356, 154.452, 26.352,  1.500000)

  pt3dadd(458.23199999999997, 150.06, 27.328,  1.500000)

}

filament_999[28] {

  pt3dclear()

  pt3dadd(467.748, 158.844, 25.864,  1.500000)

  pt3dadd(463.356, 154.452, 26.352,  1.500000)

}

filament_999[29] {

  pt3dclear()

  pt3dadd(469.944, 163.236, 25.375999999999998,  1.500000)

  pt3dadd(467.748, 158.844, 25.864,  1.500000)

}

filament_999[30] {

  pt3dclear()

  pt3dadd(469.212, 168.35999999999999, 24.4,  1.500000)

  pt3dadd(469.944, 163.236, 25.375999999999998,  1.500000)

}

filament_999[31] {

  pt3dclear()

  pt3dadd(468.48, 173.484, 23.424,  1.500000)

  pt3dadd(469.212, 168.35999999999999, 24.4,  1.500000)

}

filament_999[32] {

  pt3dclear()

  pt3dadd(467.01599999999996, 178.608, 20.983999999999998,  1.500000)

  pt3dadd(468.48, 173.484, 23.424,  1.500000)

}

filament_999[33] {

  pt3dclear()

  pt3dadd(464.82, 183.732, 19.52,  1.500000)

  pt3dadd(467.01599999999996, 178.608, 20.983999999999998,  1.500000)

}

filament_999[34] {

  pt3dclear()

  pt3dadd(461.15999999999997, 188.856, 19.032,  1.500000)

  pt3dadd(464.82, 183.732, 19.52,  1.500000)

}

filament_999[35] {

  pt3dclear()

  pt3dadd(455.304, 193.98, 17.567999999999998,  1.500000)

  pt3dadd(461.15999999999997, 188.856, 19.032,  1.500000)

}

filament_999[36] {

  pt3dclear()

  pt3dadd(284.748, 270.108, 27.328,  1.500000)

  pt3dadd(278.15999999999997, 270.84, 27.328,  1.500000)

}

filament_999[37] {

  pt3dclear()

  pt3dadd(291.336, 269.376, 26.84,  1.500000)

  pt3dadd(284.748, 270.108, 27.328,  1.500000)

}

filament_999[38] {

  pt3dclear()

  pt3dadd(296.46, 267.18, 27.328,  1.500000)

  pt3dadd(291.336, 269.376, 26.84,  1.500000)

}

filament_999[39] {

  pt3dclear()

  pt3dadd(300.852, 264.984, 27.816,  1.500000)

  pt3dadd(296.46, 267.18, 27.328,  1.500000)

}

filament_999[40] {

  pt3dclear()

  pt3dadd(303.048, 266.448, 29.768,  1.500000)

  pt3dadd(300.852, 264.984, 27.816,  1.500000)

}

filament_999[41] {

  pt3dclear()

  pt3dadd(431.88, 273.768, 27.328,  1.500000)

  pt3dadd(434.808, 276.69599999999997, 26.84,  1.500000)

}

filament_999[42] {

  pt3dclear()

  pt3dadd(430.416, 268.644, 28.791999999999998,  1.500000)

  pt3dadd(431.88, 273.768, 27.328,  1.500000)

}

filament_999[43] {

  pt3dclear()

  pt3dadd(428.21999999999997, 263.52, 28.304,  1.500000)

  pt3dadd(430.416, 268.644, 28.791999999999998,  1.500000)

}

filament_999[44] {

  pt3dclear()

  pt3dadd(424.56, 259.86, 28.791999999999998,  1.500000)

  pt3dadd(428.21999999999997, 263.52, 28.304,  1.500000)

}

filament_999[45] {

  pt3dclear()

  pt3dadd(418.704, 259.128, 29.28,  1.500000)

  pt3dadd(424.56, 259.86, 28.791999999999998,  1.500000)

}

filament_999[46] {

  pt3dclear()

  pt3dadd(412.848, 258.396, 29.28,  1.500000)

  pt3dadd(418.704, 259.128, 29.28,  1.500000)

}

filament_999[47] {

  pt3dclear()

  pt3dadd(410.652, 253.272, 29.768,  1.500000)

  pt3dadd(412.848, 258.396, 29.28,  1.500000)

}

filament_999[48] {

  pt3dclear()

  pt3dadd(405.52799999999996, 248.88, 29.768,  1.500000)

  pt3dadd(410.652, 253.272, 29.768,  1.500000)

}

filament_999[49] {

  pt3dclear()

  pt3dadd(292.8, 475.8, 16.592,  1.500000)

  pt3dadd(295.728, 477.264, 17.567999999999998,  1.500000)

}

filament_999[50] {

  pt3dclear()

  pt3dadd(289.14, 475.068, 14.152,  1.500000)

  pt3dadd(292.8, 475.8, 16.592,  1.500000)

}

filament_999[51] {

  pt3dclear()

  pt3dadd(284.748, 429.68399999999997, 22.936,  1.500000)

  pt3dadd(282.552, 434.07599999999996, 23.424,  1.500000)

}

filament_999[52] {

  pt3dclear()

  pt3dadd(284.748, 424.56, 23.424,  1.500000)

  pt3dadd(284.748, 429.68399999999997, 22.936,  1.500000)

}

filament_999[53] {

  pt3dclear()

  pt3dadd(281.08799999999997, 422.364, 23.912,  1.500000)

  pt3dadd(284.748, 424.56, 23.424,  1.500000)

}

filament_999[54] {

  pt3dclear()

  pt3dadd(276.69599999999997, 421.632, 23.424,  1.500000)

  pt3dadd(281.08799999999997, 422.364, 23.912,  1.500000)

}

filament_999[55] {

  pt3dclear()

  pt3dadd(272.304, 422.364, 22.936,  1.500000)

  pt3dadd(276.69599999999997, 421.632, 23.424,  1.500000)

}

filament_999[56] {

  pt3dclear()

  pt3dadd(267.912, 422.364, 22.448,  1.500000)

  pt3dadd(272.304, 422.364, 22.936,  1.500000)

}

filament_999[57] {

  pt3dclear()

  pt3dadd(263.52, 420.9, 21.472,  1.500000)

  pt3dadd(267.912, 422.364, 22.448,  1.500000)

}

filament_999[58] {

  pt3dclear()

  pt3dadd(231.31199999999998, 402.59999999999997, 17.08,  1.500000)

  pt3dadd(234.972, 401.868, 17.08,  1.500000)

}

filament_999[59] {

  pt3dclear()

  pt3dadd(228.384, 404.796, 17.08,  1.500000)

  pt3dadd(231.31199999999998, 402.59999999999997, 17.08,  1.500000)

}

filament_999[60] {

  pt3dclear()

  pt3dadd(229.11599999999999, 408.456, 17.08,  1.500000)

  pt3dadd(228.384, 404.796, 17.08,  1.500000)

}

filament_999[61] {

  pt3dclear()

  pt3dadd(230.57999999999998, 411.384, 17.08,  1.500000)

  pt3dadd(229.11599999999999, 408.456, 17.08,  1.500000)

}

filament_999[62] {

  pt3dclear()

  pt3dadd(232.77599999999998, 413.58, 17.08,  1.500000)

  pt3dadd(230.57999999999998, 411.384, 17.08,  1.500000)

}

filament_999[63] {

  pt3dclear()

  pt3dadd(234.972, 415.776, 17.567999999999998,  1.500000)

  pt3dadd(232.77599999999998, 413.58, 17.08,  1.500000)

}

filament_999[64] {

  pt3dclear()

  pt3dadd(236.436, 418.704, 20.983999999999998,  1.500000)

  pt3dadd(234.972, 415.776, 17.567999999999998,  1.500000)

}

filament_999[65] {

  pt3dclear()

  pt3dadd(237.9, 421.632, 24.4,  1.500000)

  pt3dadd(236.436, 418.704, 20.983999999999998,  1.500000)

}

filament_999[66] {

  pt3dclear()

  pt3dadd(411.384, 302.316, 21.96,  1.500000)

  pt3dadd(411.384, 298.656, 23.912,  1.500000)

}

filament_999[67] {

  pt3dclear()

  pt3dadd(413.58, 306.70799999999997, 21.96,  1.500000)

  pt3dadd(411.384, 302.316, 21.96,  1.500000)

}

filament_999[68] {

  pt3dclear()

  pt3dadd(419.436, 310.368, 21.96,  1.500000)

  pt3dadd(413.58, 306.70799999999997, 21.96,  1.500000)

}

filament_999[69] {

  pt3dclear()

  pt3dadd(427.488, 311.832, 21.96,  1.500000)

  pt3dadd(419.436, 310.368, 21.96,  1.500000)

}

filament_999[70] {

  pt3dclear()

  pt3dadd(437.00399999999996, 312.564, 22.448,  1.500000)

  pt3dadd(427.488, 311.832, 21.96,  1.500000)

}

filament_999[71] {

  pt3dclear()

  pt3dadd(363.072, 524.8439999999999, 38.552,  1.500000)

  pt3dadd(368.928, 524.8439999999999, 38.064,  1.500000)

}

filament_999[72] {

  pt3dclear()

  pt3dadd(358.68, 524.112, 39.528,  1.500000)

  pt3dadd(363.072, 524.8439999999999, 38.552,  1.500000)

}

filament_999[73] {

  pt3dclear()

  pt3dadd(355.02, 527.04, 39.04,  1.500000)

  pt3dadd(355.02, 531.432, 38.552,  1.500000)

}

filament_999[74] {

  pt3dclear()

  pt3dadd(354.288, 522.648, 40.016,  1.500000)

  pt3dadd(358.68, 524.112, 39.528,  1.500000)

}

filament_999[75] {

  pt3dclear()

  pt3dadd(354.288, 522.648, 40.016,  1.500000)

  pt3dadd(355.02, 527.04, 39.04,  1.500000)

}

filament_999[76] {

  pt3dclear()

  pt3dadd(314.028, 510.936, 45.384,  1.500000)

  pt3dadd(316.224, 505.812, 46.36,  1.500000)

}

filament_999[77] {

  pt3dclear()

  pt3dadd(269.376, 457.5, 47.824,  1.500000)

  pt3dadd(264.984, 457.5, 48.312,  1.500000)

}

filament_999[78] {

  pt3dclear()

  pt3dadd(273.036, 455.304, 47.336,  1.500000)

  pt3dadd(269.376, 457.5, 47.824,  1.500000)

}

filament_999[79] {

  pt3dclear()

  pt3dadd(434.07599999999996, 371.12399999999997, 20.983999999999998,  1.500000)

  pt3dadd(434.07599999999996, 378.444, 19.52,  1.500000)

}

filament_999[80] {

  pt3dclear()

  pt3dadd(434.07599999999996, 366.0, 23.424,  1.500000)

  pt3dadd(434.07599999999996, 371.12399999999997, 20.983999999999998,  1.500000)

}

filament_999[81] {

  pt3dclear()

  pt3dadd(433.344, 361.608, 21.472,  1.500000)

  pt3dadd(434.07599999999996, 366.0, 23.424,  1.500000)

}

filament_999[82] {

  pt3dclear()

  pt3dadd(433.344, 356.484, 21.96,  1.500000)

  pt3dadd(433.344, 361.608, 21.472,  1.500000)

}

filament_999[83] {

  pt3dclear()

  pt3dadd(428.952, 352.824, 20.496,  1.500000)

  pt3dadd(433.344, 356.484, 21.96,  1.500000)

}

filament_999[84] {

  pt3dclear()

  pt3dadd(423.828, 349.164, 19.52,  1.500000)

  pt3dadd(428.952, 352.824, 20.496,  1.500000)

}

filament_999[85] {

  pt3dclear()

  pt3dadd(445.056, 319.152, 16.592,  1.500000)

  pt3dadd(445.788, 325.74, 16.592,  1.500000)

}

filament_999[86] {

  pt3dclear()

  pt3dadd(450.18, 317.688, 16.592,  1.500000)

  pt3dadd(445.056, 319.152, 16.592,  1.500000)

}

filament_999[87] {

  pt3dclear()

  pt3dadd(453.84, 316.224, 16.104,  1.500000)

  pt3dadd(450.18, 317.688, 16.592,  1.500000)

}

filament_999[88] {

  pt3dclear()

  pt3dadd(457.5, 320.616, 15.616,  1.500000)

  pt3dadd(453.84, 316.224, 16.104,  1.500000)

}

filament_999[89] {

  pt3dclear()

  pt3dadd(461.15999999999997, 326.472, 15.128,  1.500000)

  pt3dadd(457.5, 320.616, 15.616,  1.500000)

}

filament_999[90] {

  pt3dclear()

  pt3dadd(459.69599999999997, 334.524, 15.616,  1.500000)

  pt3dadd(461.15999999999997, 326.472, 15.128,  1.500000)

}

filament_999[91] {

  pt3dclear()

  pt3dadd(458.23199999999997, 341.844, 16.104,  1.500000)

  pt3dadd(459.69599999999997, 334.524, 15.616,  1.500000)

}

filament_999[92] {

  pt3dclear()

  pt3dadd(217.404, 398.20799999999997, 37.088,  1.500000)

  pt3dadd(213.744, 395.28, 37.088,  1.500000)

}

filament_999[93] {

  pt3dclear()

  pt3dadd(221.064, 399.67199999999997, 36.112,  1.500000)

  pt3dadd(217.404, 398.20799999999997, 37.088,  1.500000)

}

filament_999[94] {

  pt3dclear()

  pt3dadd(224.724, 400.404, 35.135999999999996,  1.500000)

  pt3dadd(221.064, 399.67199999999997, 36.112,  1.500000)

}

filament_999[95] {

  pt3dclear()

  pt3dadd(228.384, 400.404, 32.208,  1.500000)

  pt3dadd(224.724, 400.404, 35.135999999999996,  1.500000)

}

filament_999[96] {

  pt3dclear()

  pt3dadd(232.04399999999998, 402.59999999999997, 31.232,  1.500000)

  pt3dadd(228.384, 400.404, 32.208,  1.500000)

}

filament_999[97] {

  pt3dclear()

  pt3dadd(234.972, 405.52799999999996, 30.256,  1.500000)

  pt3dadd(232.04399999999998, 402.59999999999997, 31.232,  1.500000)

}

filament_999[98] {

  pt3dclear()

  pt3dadd(299.388, 439.2, 15.616,  1.500000)

  pt3dadd(303.048, 437.736, 16.592,  1.500000)

}

filament_999[99] {

  pt3dclear()

  pt3dadd(295.728, 442.86, 14.64,  1.500000)

  pt3dadd(299.388, 439.2, 15.616,  1.500000)

}

filament_999[100] {

  pt3dclear()

  pt3dadd(291.336, 445.788, 15.616,  1.500000)

  pt3dadd(295.728, 442.86, 14.64,  1.500000)

}

filament_999[101] {

  pt3dclear()

  pt3dadd(391.62, 502.152, 14.152,  1.500000)

  pt3dadd(390.888, 508.008, 14.152,  1.500000)

}

filament_999[102] {

  pt3dclear()

  pt3dadd(393.816, 497.02799999999996, 13.664,  1.500000)

  pt3dadd(391.62, 502.152, 14.152,  1.500000)

}

filament_999[103] {

  pt3dclear()

  pt3dadd(396.012, 491.904, 13.176,  1.500000)

  pt3dadd(393.816, 497.02799999999996, 13.664,  1.500000)

}

filament_999[104] {

  pt3dclear()

  pt3dadd(383.568, 452.376, 40.504,  1.500000)

  pt3dadd(376.98, 456.036, 40.504,  1.500000)

}

filament_999[105] {

  pt3dclear()

  pt3dadd(388.692, 447.984, 40.504,  1.500000)

  pt3dadd(383.568, 452.376, 40.504,  1.500000)

}

filament_999[106] {

  pt3dclear()

  pt3dadd(393.816, 442.86, 40.016,  1.500000)

  pt3dadd(388.692, 447.984, 40.504,  1.500000)

}

filament_999[107] {

  pt3dclear()

  pt3dadd(397.476, 437.736, 39.04,  1.500000)

  pt3dadd(393.816, 442.86, 40.016,  1.500000)

}

filament_999[108] {

  pt3dclear()

  pt3dadd(400.404, 433.344, 38.552,  1.500000)

  pt3dadd(397.476, 437.736, 39.04,  1.500000)

}

filament_999[109] {

  pt3dclear()

  pt3dadd(402.59999999999997, 430.416, 37.576,  1.500000)

  pt3dadd(400.404, 433.344, 38.552,  1.500000)

}

filament_999[110] {

  pt3dclear()

  pt3dadd(404.796, 427.488, 36.6,  1.500000)

  pt3dadd(402.59999999999997, 430.416, 37.576,  1.500000)

}

filament_999[111] {

  pt3dclear()

  pt3dadd(406.992, 424.56, 35.624,  1.500000)

  pt3dadd(404.796, 427.488, 36.6,  1.500000)

}

filament_999[112] {

  pt3dclear()

  pt3dadd(408.456, 421.632, 34.647999999999996,  1.500000)

  pt3dadd(406.992, 424.56, 35.624,  1.500000)

}

filament_999[113] {

  pt3dclear()

  pt3dadd(409.92, 418.704, 31.72,  1.500000)

  pt3dadd(408.456, 421.632, 34.647999999999996,  1.500000)

}

filament_999[114] {

  pt3dclear()

  pt3dadd(394.548, 437.736, 45.384,  1.500000)

  pt3dadd(389.424, 440.664, 44.408,  1.500000)

}

filament_999[115] {

  pt3dclear()

  pt3dadd(399.67199999999997, 434.07599999999996, 46.848,  1.500000)

  pt3dadd(394.548, 437.736, 45.384,  1.500000)

}

filament_999[116] {

  pt3dclear()

  pt3dadd(425.292, 345.504, 40.016,  1.500000)

  pt3dadd(423.828, 349.164, 41.48,  1.500000)

}

filament_999[117] {

  pt3dclear()

  pt3dadd(422.364, 341.844, 40.992,  1.500000)

  pt3dadd(425.292, 345.504, 40.016,  1.500000)

}

filament_999[118] {

  pt3dclear()

  pt3dadd(420.168, 338.18399999999997, 41.48,  1.500000)

  pt3dadd(422.364, 341.844, 40.992,  1.500000)

}

filament_999[119] {

  pt3dclear()

  pt3dadd(420.168, 333.792, 40.504,  1.500000)

  pt3dadd(420.168, 338.18399999999997, 41.48,  1.500000)

}

filament_999[120] {

  pt3dclear()

  pt3dadd(422.364, 330.132, 39.528,  1.500000)

  pt3dadd(420.168, 333.792, 40.504,  1.500000)

}

filament_999[121] {

  pt3dclear()

  pt3dadd(425.292, 326.472, 38.064,  1.500000)

  pt3dadd(422.364, 330.132, 39.528,  1.500000)

}

filament_999[122] {

  pt3dclear()

  pt3dadd(355.752, 303.78, 49.775999999999996,  1.500000)

  pt3dadd(349.896, 303.78, 49.775999999999996,  1.500000)

}

filament_999[123] {

  pt3dclear()

  pt3dadd(360.876, 306.70799999999997, 48.8,  1.500000)

  pt3dadd(355.752, 303.78, 49.775999999999996,  1.500000)

}

filament_999[124] {

  pt3dclear()

  pt3dadd(325.008, 348.432, 9.272,  1.500000)

  pt3dadd(322.08, 345.504, 9.272,  1.500000)

}

filament_999[125] {

  pt3dclear()

  pt3dadd(329.4, 349.164, 9.76,  1.500000)

  pt3dadd(325.008, 348.432, 9.272,  1.500000)

}

filament_999[126] {

  pt3dclear()

  pt3dadd(333.06, 346.236, 11.224,  1.500000)

  pt3dadd(329.4, 349.164, 9.76,  1.500000)

}

filament_999[127] {

  pt3dclear()

  pt3dadd(330.864, 400.404, 16.592,  1.500000)

  pt3dadd(326.472, 397.476, 17.567999999999998,  1.500000)

}

filament_999[128] {

  pt3dclear()

  pt3dadd(392.352, 357.948, 34.647999999999996,  1.500000)

  pt3dadd(396.74399999999997, 359.412, 35.624,  1.500000)

}

filament_999[129] {

  pt3dclear()

  pt3dadd(386.496, 358.68, 33.672,  1.500000)

  pt3dadd(392.352, 357.948, 34.647999999999996,  1.500000)

}

filament_999[130] {

  pt3dclear()

  pt3dadd(395.28, 343.308, 31.72,  1.500000)

  pt3dadd(400.404, 344.04, 30.744,  1.500000)

}

filament_999[131] {

  pt3dclear()

  pt3dadd(390.888, 342.57599999999996, 32.208,  1.500000)

  pt3dadd(395.28, 343.308, 31.72,  1.500000)

}

filament_999[132] {

  pt3dclear()

  pt3dadd(457.5, 346.236, 17.567999999999998,  1.500000)

  pt3dadd(458.23199999999997, 341.844, 16.104,  1.500000)

}

filament_999[133] {

  pt3dclear()

  pt3dadd(456.036, 352.824, 18.544,  1.500000)

  pt3dadd(457.5, 346.236, 17.567999999999998,  1.500000)

}

filament_999[134] {

  pt3dclear()

  pt3dadd(454.572, 359.412, 19.032,  1.500000)

  pt3dadd(456.036, 352.824, 18.544,  1.500000)

}

filament_999[135] {

  pt3dclear()

  pt3dadd(453.84, 366.0, 19.52,  1.500000)

  pt3dadd(454.572, 359.412, 19.032,  1.500000)

}

filament_999[136] {

  pt3dclear()

  pt3dadd(453.84, 372.58799999999997, 20.008,  1.500000)

  pt3dadd(453.84, 366.0, 19.52,  1.500000)

}

filament_999[137] {

  pt3dclear()

  pt3dadd(457.5, 376.248, 20.983999999999998,  1.500000)

  pt3dadd(453.84, 372.58799999999997, 20.008,  1.500000)

}

filament_999[138] {

  pt3dclear()

  pt3dadd(458.23199999999997, 380.64, 21.96,  1.500000)

  pt3dadd(457.5, 376.248, 20.983999999999998,  1.500000)

}

filament_999[139] {

  pt3dclear()

  pt3dadd(456.768, 385.032, 22.936,  1.500000)

  pt3dadd(458.23199999999997, 380.64, 21.96,  1.500000)

}

filament_999[140] {

  pt3dclear()

  pt3dadd(453.84, 387.96, 26.84,  1.500000)

  pt3dadd(456.768, 385.032, 22.936,  1.500000)

}

filament_999[141] {

  pt3dclear()

  pt3dadd(454.572, 392.352, 28.304,  1.500000)

  pt3dadd(453.84, 387.96, 26.84,  1.500000)

}

filament_999[142] {

  pt3dclear()

  pt3dadd(450.18, 395.28, 29.28,  1.500000)

  pt3dadd(454.572, 392.352, 28.304,  1.500000)

}

filament_999[143] {

  pt3dclear()

  pt3dadd(445.788, 394.548, 31.232,  1.500000)

  pt3dadd(450.18, 395.28, 29.28,  1.500000)

}

filament_999[144] {

  pt3dclear()

  pt3dadd(329.4, 467.748, 35.624,  1.500000)

  pt3dadd(327.936, 472.872, 35.135999999999996,  1.500000)

}

filament_999[145] {

  pt3dclear()

  pt3dadd(333.06, 464.08799999999997, 35.624,  1.500000)

  pt3dadd(329.4, 467.748, 35.624,  1.500000)

}

filament_999[146] {

  pt3dclear()

  pt3dadd(308.17199999999997, 489.70799999999997, 38.064,  1.500000)

  pt3dadd(304.512, 488.24399999999997, 38.552,  1.500000)

}

filament_999[147] {

  pt3dclear()

  pt3dadd(313.296, 487.512, 37.576,  1.500000)

  pt3dadd(308.17199999999997, 489.70799999999997, 38.064,  1.500000)

}

filament_999[148] {

  pt3dclear()

  pt3dadd(319.152, 485.316, 37.088,  1.500000)

  pt3dadd(313.296, 487.512, 37.576,  1.500000)

}

filament_999[149] {

  pt3dclear()

  pt3dadd(322.812, 481.656, 36.6,  1.500000)

  pt3dadd(319.152, 485.316, 37.088,  1.500000)

}

filament_999[150] {

  pt3dclear()

  pt3dadd(323.544, 476.532, 36.112,  1.500000)

  pt3dadd(322.812, 481.656, 36.6,  1.500000)

}

filament_999[151] {

  pt3dclear()

  pt3dadd(322.812, 471.408, 35.624,  1.500000)

  pt3dadd(323.544, 476.532, 36.112,  1.500000)

}

filament_999[152] {

  pt3dclear()

  pt3dadd(321.348, 467.01599999999996, 35.135999999999996,  1.500000)

  pt3dadd(322.812, 471.408, 35.624,  1.500000)

}

filament_999[153] {

  pt3dclear()

  pt3dadd(320.616, 461.892, 35.135999999999996,  1.500000)

  pt3dadd(321.348, 467.01599999999996, 35.135999999999996,  1.500000)

}

filament_999[154] {

  pt3dclear()

  pt3dadd(333.06, 461.15999999999997, 34.16,  1.500000)

  pt3dadd(333.06, 464.08799999999997, 35.624,  1.500000)

}

filament_999[155] {

  pt3dclear()

  pt3dadd(329.4, 458.964, 34.647999999999996,  1.500000)

  pt3dadd(333.06, 461.15999999999997, 34.16,  1.500000)

}

filament_999[156] {

  pt3dclear()

  pt3dadd(324.276, 458.964, 35.135999999999996,  1.500000)

  pt3dadd(329.4, 458.964, 34.647999999999996,  1.500000)

}

filament_999[157] {

  pt3dclear()

  pt3dadd(317.688, 458.964, 36.112,  1.500000)

  pt3dadd(324.276, 458.964, 35.135999999999996,  1.500000)

}

filament_999[158] {

  pt3dclear()

  pt3dadd(317.688, 458.964, 36.112,  1.500000)

  pt3dadd(320.616, 461.892, 35.135999999999996,  1.500000)

}

filament_999[159] {

  pt3dclear()

  pt3dadd(310.368, 457.5, 36.6,  1.500000)

  pt3dadd(317.688, 458.964, 36.112,  1.500000)

}

filament_999[160] {

  pt3dclear()

  pt3dadd(303.048, 456.036, 37.088,  1.500000)

  pt3dadd(310.368, 457.5, 36.6,  1.500000)

}

filament_999[161] {

  pt3dclear()

  pt3dadd(296.46, 454.572, 37.576,  1.500000)

  pt3dadd(303.048, 456.036, 37.088,  1.500000)

}

filament_999[162] {

  pt3dclear()

  pt3dadd(290.604, 451.644, 37.576,  1.500000)

  pt3dadd(296.46, 454.572, 37.576,  1.500000)

}

filament_999[163] {

  pt3dclear()

  pt3dadd(284.016, 447.252, 38.552,  1.500000)

  pt3dadd(290.604, 451.644, 37.576,  1.500000)

}

filament_999[164] {

  pt3dclear()

  pt3dadd(362.34, 345.504, 20.496,  1.500000)

  pt3dadd(358.68, 345.504, 20.983999999999998,  1.500000)

}

filament_999[165] {

  pt3dclear()

  pt3dadd(366.73199999999997, 341.844, 20.496,  1.500000)

  pt3dadd(362.34, 345.504, 20.496,  1.500000)

}

filament_999[166] {

  pt3dclear()

  pt3dadd(368.19599999999997, 336.71999999999997, 20.496,  1.500000)

  pt3dadd(366.73199999999997, 341.844, 20.496,  1.500000)

}

filament_999[167] {

  pt3dclear()

  pt3dadd(370.392, 331.596, 20.496,  1.500000)

  pt3dadd(368.19599999999997, 336.71999999999997, 20.496,  1.500000)

}

filament_999[168] {

  pt3dclear()

  pt3dadd(374.05199999999996, 327.936, 20.496,  1.500000)

  pt3dadd(370.392, 331.596, 20.496,  1.500000)

}

filament_999[169] {

  pt3dclear()

  pt3dadd(409.188, 297.192, 15.128,  1.500000)

  pt3dadd(408.456, 302.316, 14.64,  1.500000)

}

filament_999[170] {

  pt3dclear()

  pt3dadd(410.652, 292.068, 15.616,  1.500000)

  pt3dadd(409.188, 297.192, 15.128,  1.500000)

}

filament_999[171] {

  pt3dclear()

  pt3dadd(409.188, 287.676, 16.104,  1.500000)

  pt3dadd(410.652, 292.068, 15.616,  1.500000)

}

filament_999[172] {

  pt3dclear()

  pt3dadd(410.652, 282.552, 16.104,  1.500000)

  pt3dadd(409.188, 287.676, 16.104,  1.500000)

}

filament_999[173] {

  pt3dclear()

  pt3dadd(410.652, 277.428, 16.592,  1.500000)

  pt3dadd(410.652, 282.552, 16.104,  1.500000)

}

filament_999[174] {

  pt3dclear()

  pt3dadd(397.476, 270.108, 22.936,  1.500000)

  pt3dadd(392.352, 267.18, 22.936,  1.500000)

}

filament_999[175] {

  pt3dclear()

  pt3dadd(368.928, 274.5, 23.912,  1.500000)

  pt3dadd(372.58799999999997, 272.304, 24.4,  1.500000)

}

filament_999[176] {

  pt3dclear()

  pt3dadd(368.928, 278.15999999999997, 23.424,  1.500000)

  pt3dadd(368.928, 274.5, 23.912,  1.500000)

}

filament_999[177] {

  pt3dclear()

  pt3dadd(372.58799999999997, 281.08799999999997, 21.96,  1.500000)

  pt3dadd(368.928, 278.15999999999997, 23.424,  1.500000)

}

filament_999[178] {

  pt3dclear()

  pt3dadd(376.98, 284.748, 21.472,  1.500000)

  pt3dadd(372.58799999999997, 281.08799999999997, 21.96,  1.500000)

}

filament_999[179] {

  pt3dclear()

  pt3dadd(430.416, 276.69599999999997, 16.592,  1.500000)

  pt3dadd(434.07599999999996, 281.82, 16.104,  1.500000)

}

filament_999[180] {

  pt3dclear()

  pt3dadd(426.024, 272.304, 17.567999999999998,  1.500000)

  pt3dadd(430.416, 276.69599999999997, 16.592,  1.500000)

}

filament_999[181] {

  pt3dclear()

  pt3dadd(420.168, 270.84, 18.056,  1.500000)

  pt3dadd(426.024, 272.304, 17.567999999999998,  1.500000)

}

filament_999[182] {

  pt3dclear()

  pt3dadd(415.044, 271.572, 19.032,  1.500000)

  pt3dadd(420.168, 270.84, 18.056,  1.500000)

}

filament_999[183] {

  pt3dclear()

  pt3dadd(410.652, 272.304, 20.496,  1.500000)

  pt3dadd(415.044, 271.572, 19.032,  1.500000)

}

filament_999[184] {

  pt3dclear()

  pt3dadd(410.652, 272.304, 20.496,  1.500000)

  pt3dadd(410.652, 277.428, 16.592,  1.500000)

}

filament_999[185] {

  pt3dclear()

  pt3dadd(405.52799999999996, 272.304, 21.472,  1.500000)

  pt3dadd(410.652, 272.304, 20.496,  1.500000)

}

filament_999[186] {

  pt3dclear()

  pt3dadd(400.404, 274.5, 21.96,  1.500000)

  pt3dadd(405.52799999999996, 272.304, 21.472,  1.500000)

}

filament_999[187] {

  pt3dclear()

  pt3dadd(400.404, 274.5, 21.96,  1.500000)

  pt3dadd(397.476, 270.108, 22.936,  1.500000)

}

filament_999[188] {

  pt3dclear()

  pt3dadd(398.20799999999997, 277.428, 22.936,  1.500000)

  pt3dadd(400.404, 274.5, 21.96,  1.500000)

}

filament_999[189] {

  pt3dclear()

  pt3dadd(390.156, 296.46, 22.448,  1.500000)

  pt3dadd(389.424, 300.852, 22.936,  1.500000)

}

filament_999[190] {

  pt3dclear()

  pt3dadd(391.62, 291.336, 20.983999999999998,  1.500000)

  pt3dadd(390.156, 296.46, 22.448,  1.500000)

}

filament_999[191] {

  pt3dclear()

  pt3dadd(394.548, 285.48, 21.96,  1.500000)

  pt3dadd(391.62, 291.336, 20.983999999999998,  1.500000)

}

filament_999[192] {

  pt3dclear()

  pt3dadd(395.28, 281.08799999999997, 22.448,  1.500000)

  pt3dadd(394.548, 285.48, 21.96,  1.500000)

}

filament_999[193] {

  pt3dclear()

  pt3dadd(395.28, 281.08799999999997, 22.448,  1.500000)

  pt3dadd(398.20799999999997, 277.428, 22.936,  1.500000)

}

filament_999[194] {

  pt3dclear()

  pt3dadd(390.888, 281.08799999999997, 20.496,  1.500000)

  pt3dadd(395.28, 281.08799999999997, 22.448,  1.500000)

}

filament_999[195] {

  pt3dclear()

  pt3dadd(385.764, 284.016, 19.52,  1.500000)

  pt3dadd(390.888, 281.08799999999997, 20.496,  1.500000)

}

filament_999[196] {

  pt3dclear()

  pt3dadd(380.64, 286.944, 19.032,  1.500000)

  pt3dadd(385.764, 284.016, 19.52,  1.500000)

}

filament_999[197] {

  pt3dclear()

  pt3dadd(380.64, 286.944, 19.032,  1.500000)

  pt3dadd(376.98, 284.748, 21.472,  1.500000)

}

filament_999[198] {

  pt3dclear()

  pt3dadd(378.444, 291.336, 18.056,  1.500000)

  pt3dadd(380.64, 286.944, 19.032,  1.500000)

}

filament_999[199] {

  pt3dclear()

  pt3dadd(377.712, 295.728, 19.032,  1.500000)

  pt3dadd(378.444, 291.336, 18.056,  1.500000)

}

filament_999[200] {

  pt3dclear()

  pt3dadd(378.444, 300.12, 19.032,  1.500000)

  pt3dadd(377.712, 295.728, 19.032,  1.500000)

}

filament_999[201] {

  pt3dclear()

  pt3dadd(379.176, 304.512, 19.032,  1.500000)

  pt3dadd(378.444, 300.12, 19.032,  1.500000)

}

filament_999[202] {

  pt3dclear()

  pt3dadd(379.908, 308.904, 19.032,  1.500000)

  pt3dadd(379.176, 304.512, 19.032,  1.500000)

}

filament_999[203] {

  pt3dclear()

  pt3dadd(381.372, 313.296, 19.032,  1.500000)

  pt3dadd(379.908, 308.904, 19.032,  1.500000)

}

filament_999[204] {

  pt3dclear()

  pt3dadd(382.104, 317.688, 19.52,  1.500000)

  pt3dadd(381.372, 313.296, 19.032,  1.500000)

}

filament_999[205] {

  pt3dclear()

  pt3dadd(382.104, 322.08, 19.032,  1.500000)

  pt3dadd(382.104, 317.688, 19.52,  1.500000)

}

filament_999[206] {

  pt3dclear()

  pt3dadd(380.64, 325.008, 19.032,  1.500000)

  pt3dadd(382.104, 322.08, 19.032,  1.500000)

}

filament_999[207] {

  pt3dclear()

  pt3dadd(442.128, 404.06399999999996, 7.32,  1.500000)

  pt3dadd(446.52, 406.26, 7.32,  1.500000)

}

filament_999[208] {

  pt3dclear()

  pt3dadd(436.272, 401.13599999999997, 7.32,  1.500000)

  pt3dadd(442.128, 404.06399999999996, 7.32,  1.500000)

}

filament_999[209] {

  pt3dclear()

  pt3dadd(430.416, 396.74399999999997, 7.32,  1.500000)

  pt3dadd(436.272, 401.13599999999997, 7.32,  1.500000)

}

filament_999[210] {

  pt3dclear()

  pt3dadd(424.56, 393.816, 6.832,  1.500000)

  pt3dadd(430.416, 396.74399999999997, 7.32,  1.500000)

}

filament_999[211] {

  pt3dclear()

  pt3dadd(417.972, 390.888, 7.32,  1.500000)

  pt3dadd(424.56, 393.816, 6.832,  1.500000)

}

filament_999[212] {

  pt3dclear()

  pt3dadd(412.116, 387.96, 8.296,  1.500000)

  pt3dadd(417.972, 390.888, 7.32,  1.500000)

}

filament_999[213] {

  pt3dclear()

  pt3dadd(406.26, 383.568, 10.248,  1.500000)

  pt3dadd(412.116, 387.96, 8.296,  1.500000)

}

filament_999[214] {

  pt3dclear()

  pt3dadd(401.13599999999997, 379.908, 11.224,  1.500000)

  pt3dadd(406.26, 383.568, 10.248,  1.500000)

}

filament_999[215] {

  pt3dclear()

  pt3dadd(398.94, 374.784, 11.712,  1.500000)

  pt3dadd(401.13599999999997, 379.908, 11.224,  1.500000)

}

filament_999[216] {

  pt3dclear()

  pt3dadd(397.476, 371.12399999999997, 13.176,  1.500000)

  pt3dadd(398.94, 374.784, 11.712,  1.500000)

}

filament_999[217] {

  pt3dclear()

  pt3dadd(394.548, 370.392, 15.616,  1.500000)

  pt3dadd(397.476, 371.12399999999997, 13.176,  1.500000)

}

filament_999[218] {

  pt3dclear()

  pt3dadd(406.26, 506.544, 14.64,  1.500000)

  pt3dadd(404.06399999999996, 510.936, 13.664,  1.500000)

}

filament_999[219] {

  pt3dclear()

  pt3dadd(406.992, 502.152, 15.128,  1.500000)

  pt3dadd(406.26, 506.544, 14.64,  1.500000)

}

filament_999[220] {

  pt3dclear()

  pt3dadd(406.992, 497.02799999999996, 15.616,  1.500000)

  pt3dadd(406.992, 502.152, 15.128,  1.500000)

}

filament_999[221] {

  pt3dclear()

  pt3dadd(406.26, 493.368, 16.104,  1.500000)

  pt3dadd(406.992, 497.02799999999996, 15.616,  1.500000)

}

filament_999[222] {

  pt3dclear()

  pt3dadd(403.332, 491.17199999999997, 18.056,  1.500000)

  pt3dadd(406.26, 493.368, 16.104,  1.500000)

}

filament_999[223] {

  pt3dclear()

  pt3dadd(398.20799999999997, 489.70799999999997, 19.52,  1.500000)

  pt3dadd(403.332, 491.17199999999997, 18.056,  1.500000)

}

filament_999[224] {

  pt3dclear()

  pt3dadd(393.816, 486.78, 21.472,  1.500000)

  pt3dadd(398.20799999999997, 489.70799999999997, 19.52,  1.500000)

}

filament_999[225] {

  pt3dclear()

  pt3dadd(425.292, 472.872, 8.783999999999999,  1.500000)

  pt3dadd(426.756, 479.46, 8.783999999999999,  1.500000)

}

filament_999[226] {

  pt3dclear()

  pt3dadd(424.56, 467.748, 8.783999999999999,  1.500000)

  pt3dadd(425.292, 472.872, 8.783999999999999,  1.500000)

}

filament_999[227] {

  pt3dclear()

  pt3dadd(398.20799999999997, 487.512, 11.224,  1.500000)

  pt3dadd(396.012, 491.904, 13.176,  1.500000)

}

filament_999[228] {

  pt3dclear()

  pt3dadd(401.13599999999997, 483.852, 10.736,  1.500000)

  pt3dadd(398.20799999999997, 487.512, 11.224,  1.500000)

}

filament_999[229] {

  pt3dclear()

  pt3dadd(404.796, 479.46, 10.248,  1.500000)

  pt3dadd(401.13599999999997, 483.852, 10.736,  1.500000)

}

filament_999[230] {

  pt3dclear()

  pt3dadd(408.456, 475.8, 9.76,  1.500000)

  pt3dadd(404.796, 479.46, 10.248,  1.500000)

}

filament_999[231] {

  pt3dclear()

  pt3dadd(412.848, 472.872, 8.783999999999999,  1.500000)

  pt3dadd(408.456, 475.8, 9.76,  1.500000)

}

filament_999[232] {

  pt3dclear()

  pt3dadd(416.508, 469.944, 8.783999999999999,  1.500000)

  pt3dadd(412.848, 472.872, 8.783999999999999,  1.500000)

}

filament_999[233] {

  pt3dclear()

  pt3dadd(422.364, 467.01599999999996, 9.76,  1.500000)

  pt3dadd(416.508, 469.944, 8.783999999999999,  1.500000)

}

filament_999[234] {

  pt3dclear()

  pt3dadd(422.364, 467.01599999999996, 9.76,  1.500000)

  pt3dadd(424.56, 467.748, 8.783999999999999,  1.500000)

}

filament_999[235] {

  pt3dclear()

  pt3dadd(427.488, 461.892, 9.76,  1.500000)

  pt3dadd(422.364, 467.01599999999996, 9.76,  1.500000)

}

filament_999[236] {

  pt3dclear()

  pt3dadd(426.024, 455.304, 9.76,  1.500000)

  pt3dadd(427.488, 461.892, 9.76,  1.500000)

}

filament_999[237] {

  pt3dclear()

  pt3dadd(422.364, 449.448, 9.76,  1.500000)

  pt3dadd(426.024, 455.304, 9.76,  1.500000)

}

filament_999[238] {

  pt3dclear()

  pt3dadd(421.632, 442.86, 9.76,  1.500000)

  pt3dadd(422.364, 449.448, 9.76,  1.500000)

}

filament_999[239] {

  pt3dclear()

  pt3dadd(421.632, 436.272, 9.76,  1.500000)

  pt3dadd(421.632, 442.86, 9.76,  1.500000)

}

filament_999[240] {

  pt3dclear()

  pt3dadd(422.364, 429.68399999999997, 9.76,  1.500000)

  pt3dadd(421.632, 436.272, 9.76,  1.500000)

}

filament_999[241] {

  pt3dclear()

  pt3dadd(422.364, 423.096, 9.272,  1.500000)

  pt3dadd(422.364, 429.68399999999997, 9.76,  1.500000)

}

filament_999[242] {

  pt3dclear()

  pt3dadd(421.632, 417.24, 9.76,  1.500000)

  pt3dadd(422.364, 423.096, 9.272,  1.500000)

}

filament_999[243] {

  pt3dclear()

  pt3dadd(417.972, 415.776, 9.76,  1.500000)

  pt3dadd(421.632, 417.24, 9.76,  1.500000)

}

filament_999[244] {

  pt3dclear()

  pt3dadd(413.58, 412.848, 9.76,  1.500000)

  pt3dadd(417.972, 415.776, 9.76,  1.500000)

}

filament_999[245] {

  pt3dclear()

  pt3dadd(408.456, 411.384, 9.76,  1.500000)

  pt3dadd(413.58, 412.848, 9.76,  1.500000)

}

filament_999[246] {

  pt3dclear()

  pt3dadd(404.796, 415.044, 9.76,  1.500000)

  pt3dadd(408.456, 411.384, 9.76,  1.500000)

}

filament_999[247] {

  pt3dclear()

  pt3dadd(404.796, 420.168, 10.248,  1.500000)

  pt3dadd(404.796, 415.044, 9.76,  1.500000)

}

filament_999[248] {

  pt3dclear()

  pt3dadd(404.796, 423.828, 11.712,  1.500000)

  pt3dadd(404.796, 420.168, 10.248,  1.500000)

}

filament_999[249] {

  pt3dclear()

  pt3dadd(400.404, 426.024, 11.712,  1.500000)

  pt3dadd(404.796, 423.828, 11.712,  1.500000)

}

filament_999[250] {

  pt3dclear()

  pt3dadd(397.476, 422.364, 11.712,  1.500000)

  pt3dadd(400.404, 426.024, 11.712,  1.500000)

}

filament_999[251] {

  pt3dclear()

  pt3dadd(398.20799999999997, 415.776, 12.2,  1.500000)

  pt3dadd(397.476, 422.364, 11.712,  1.500000)

}

filament_999[252] {

  pt3dclear()

  pt3dadd(400.404, 409.92, 12.687999999999999,  1.500000)

  pt3dadd(398.20799999999997, 415.776, 12.2,  1.500000)

}

filament_999[253] {

  pt3dclear()

  pt3dadd(403.332, 404.06399999999996, 13.176,  1.500000)

  pt3dadd(400.404, 409.92, 12.687999999999999,  1.500000)

}

filament_999[254] {

  pt3dclear()

  pt3dadd(406.26, 398.94, 13.664,  1.500000)

  pt3dadd(403.332, 404.06399999999996, 13.176,  1.500000)

}

filament_999[255] {

  pt3dclear()

  pt3dadd(408.456, 393.084, 14.152,  1.500000)

  pt3dadd(406.26, 398.94, 13.664,  1.500000)

}

filament_999[256] {

  pt3dclear()

  pt3dadd(408.456, 385.764, 14.64,  1.500000)

  pt3dadd(408.456, 393.084, 14.152,  1.500000)

}

filament_999[257] {

  pt3dclear()

  pt3dadd(406.992, 379.176, 14.64,  1.500000)

  pt3dadd(408.456, 385.764, 14.64,  1.500000)

}

filament_999[258] {

  pt3dclear()

  pt3dadd(406.992, 372.58799999999997, 15.128,  1.500000)

  pt3dadd(406.992, 379.176, 14.64,  1.500000)

}

filament_999[259] {

  pt3dclear()

  pt3dadd(404.796, 366.73199999999997, 15.128,  1.500000)

  pt3dadd(406.992, 372.58799999999997, 15.128,  1.500000)

}

filament_999[260] {

  pt3dclear()

  pt3dadd(401.868, 360.876, 15.128,  1.500000)

  pt3dadd(404.796, 366.73199999999997, 15.128,  1.500000)

}

filament_999[261] {

  pt3dclear()

  pt3dadd(397.476, 356.484, 16.104,  1.500000)

  pt3dadd(401.868, 360.876, 15.128,  1.500000)

}

filament_999[262] {

  pt3dclear()

  pt3dadd(393.084, 352.824, 16.592,  1.500000)

  pt3dadd(397.476, 356.484, 16.104,  1.500000)

}

filament_999[263] {

  pt3dclear()

  pt3dadd(387.96, 349.896, 16.592,  1.500000)

  pt3dadd(393.084, 352.824, 16.592,  1.500000)

}

filament_999[264] {

  pt3dclear()

  pt3dadd(385.032, 345.504, 16.592,  1.500000)

  pt3dadd(387.96, 349.896, 16.592,  1.500000)

}

filament_999[265] {

  pt3dclear()

  pt3dadd(383.568, 340.38, 16.592,  1.500000)

  pt3dadd(385.032, 345.504, 16.592,  1.500000)

}

filament_999[266] {

  pt3dclear()

  pt3dadd(382.104, 335.256, 17.08,  1.500000)

  pt3dadd(383.568, 340.38, 16.592,  1.500000)

}

filament_999[267] {

  pt3dclear()

  pt3dadd(380.64, 330.864, 17.08,  1.500000)

  pt3dadd(382.104, 335.256, 17.08,  1.500000)

}

filament_999[268] {

  pt3dclear()

  pt3dadd(377.712, 327.204, 18.544,  1.500000)

  pt3dadd(380.64, 325.008, 19.032,  1.500000)

}

filament_999[269] {

  pt3dclear()

  pt3dadd(377.712, 327.204, 18.544,  1.500000)

  pt3dadd(380.64, 330.864, 17.08,  1.500000)

}

filament_999[270] {

  pt3dclear()

  pt3dadd(377.712, 327.204, 18.544,  1.500000)

  pt3dadd(374.05199999999996, 327.936, 20.496,  1.500000)

}

filament_999[271] {

  pt3dclear()

  pt3dadd(376.98, 324.276, 19.52,  1.500000)

  pt3dadd(377.712, 327.204, 18.544,  1.500000)

}

filament_999[272] {

  pt3dclear()

  pt3dadd(376.98, 324.276, 19.52,  1.500000)

  pt3dadd(377.712, 320.616, 28.304,  1.500000)

}

filament_999[273] {

  pt3dclear()

  pt3dadd(364.536, 250.344, 13.176,  1.500000)

  pt3dadd(370.392, 248.148, 13.664,  1.500000)

}

filament_999[274] {

  pt3dclear()

  pt3dadd(360.144, 253.272, 12.2,  1.500000)

  pt3dadd(364.536, 250.344, 13.176,  1.500000)

}

filament_999[275] {

  pt3dclear()

  pt3dadd(357.216, 257.664, 12.2,  1.500000)

  pt3dadd(360.144, 253.272, 12.2,  1.500000)

}

filament_999[276] {

  pt3dclear()

  pt3dadd(355.752, 262.056, 12.2,  1.500000)

  pt3dadd(357.216, 257.664, 12.2,  1.500000)

}

filament_999[277] {

  pt3dclear()

  pt3dadd(354.288, 266.448, 12.2,  1.500000)

  pt3dadd(355.752, 262.056, 12.2,  1.500000)

}

filament_999[278] {

  pt3dclear()

  pt3dadd(356.484, 270.84, 12.2,  1.500000)

  pt3dadd(354.288, 266.448, 12.2,  1.500000)

}

filament_999[279] {

  pt3dclear()

  pt3dadd(358.68, 275.23199999999997, 12.2,  1.500000)

  pt3dadd(356.484, 270.84, 12.2,  1.500000)

}

filament_999[280] {

  pt3dclear()

  pt3dadd(364.536, 319.884, 11.224,  1.500000)

  pt3dadd(360.876, 318.42, 11.224,  1.500000)

}

filament_999[281] {

  pt3dclear()

  pt3dadd(368.19599999999997, 319.152, 11.224,  1.500000)

  pt3dadd(364.536, 319.884, 11.224,  1.500000)

}

filament_999[282] {

  pt3dclear()

  pt3dadd(386.496, 316.956, 11.224,  1.500000)

  pt3dadd(388.692, 311.832, 11.224,  1.500000)

}

filament_999[283] {

  pt3dclear()

  pt3dadd(385.032, 322.08, 11.224,  1.500000)

  pt3dadd(386.496, 316.956, 11.224,  1.500000)

}

filament_999[284] {

  pt3dclear()

  pt3dadd(381.372, 324.276, 10.248,  1.500000)

  pt3dadd(385.032, 322.08, 11.224,  1.500000)

}

filament_999[285] {

  pt3dclear()

  pt3dadd(376.248, 324.276, 10.736,  1.500000)

  pt3dadd(381.372, 324.276, 10.248,  1.500000)

}

filament_999[286] {

  pt3dclear()

  pt3dadd(371.856, 323.544, 10.736,  1.500000)

  pt3dadd(376.248, 324.276, 10.736,  1.500000)

}

filament_999[287] {

  pt3dclear()

  pt3dadd(371.12399999999997, 319.152, 10.736,  1.500000)

  pt3dadd(371.856, 323.544, 10.736,  1.500000)

}

filament_999[288] {

  pt3dclear()

  pt3dadd(371.12399999999997, 314.76, 10.736,  1.500000)

  pt3dadd(371.12399999999997, 319.152, 10.736,  1.500000)

}

filament_999[289] {

  pt3dclear()

  pt3dadd(371.12399999999997, 314.76, 10.736,  1.500000)

  pt3dadd(368.19599999999997, 319.152, 11.224,  1.500000)

}

filament_999[290] {

  pt3dclear()

  pt3dadd(373.32, 310.368, 10.736,  1.500000)

  pt3dadd(371.12399999999997, 314.76, 10.736,  1.500000)

}

filament_999[291] {

  pt3dclear()

  pt3dadd(373.32, 305.24399999999997, 11.224,  1.500000)

  pt3dadd(373.32, 310.368, 10.736,  1.500000)

}

filament_999[292] {

  pt3dclear()

  pt3dadd(374.05199999999996, 300.12, 11.224,  1.500000)

  pt3dadd(373.32, 305.24399999999997, 11.224,  1.500000)

}

filament_999[293] {

  pt3dclear()

  pt3dadd(374.05199999999996, 294.996, 11.224,  1.500000)

  pt3dadd(374.05199999999996, 300.12, 11.224,  1.500000)

}

filament_999[294] {

  pt3dclear()

  pt3dadd(374.05199999999996, 290.604, 11.712,  1.500000)

  pt3dadd(374.05199999999996, 294.996, 11.224,  1.500000)

}

filament_999[295] {

  pt3dclear()

  pt3dadd(382.836, 229.11599999999999, 16.104,  1.500000)

  pt3dadd(385.032, 230.57999999999998, 20.983999999999998,  1.500000)

}

filament_999[296] {

  pt3dclear()

  pt3dadd(383.568, 233.50799999999998, 14.64,  1.500000)

  pt3dadd(382.836, 229.11599999999999, 16.104,  1.500000)

}

filament_999[297] {

  pt3dclear()

  pt3dadd(385.764, 237.168, 14.152,  1.500000)

  pt3dadd(383.568, 233.50799999999998, 14.64,  1.500000)

}

filament_999[298] {

  pt3dclear()

  pt3dadd(387.96, 240.828, 12.687999999999999,  1.500000)

  pt3dadd(385.764, 237.168, 14.152,  1.500000)

}

filament_999[299] {

  pt3dclear()

  pt3dadd(389.424, 245.22, 12.687999999999999,  1.500000)

  pt3dadd(387.96, 240.828, 12.687999999999999,  1.500000)

}

filament_999[300] {

  pt3dclear()

  pt3dadd(388.692, 250.344, 12.687999999999999,  1.500000)

  pt3dadd(389.424, 245.22, 12.687999999999999,  1.500000)

}

filament_999[301] {

  pt3dclear()

  pt3dadd(387.228, 255.468, 12.687999999999999,  1.500000)

  pt3dadd(388.692, 250.344, 12.687999999999999,  1.500000)

}

filament_999[302] {

  pt3dclear()

  pt3dadd(390.156, 258.396, 13.176,  1.500000)

  pt3dadd(387.228, 255.468, 12.687999999999999,  1.500000)

}

filament_999[303] {

  pt3dclear()

  pt3dadd(392.352, 262.056, 13.176,  1.500000)

  pt3dadd(390.156, 258.396, 13.176,  1.500000)

}

filament_999[304] {

  pt3dclear()

  pt3dadd(391.62, 267.18, 13.176,  1.500000)

  pt3dadd(392.352, 262.056, 13.176,  1.500000)

}

filament_999[305] {

  pt3dclear()

  pt3dadd(390.888, 272.304, 13.176,  1.500000)

  pt3dadd(391.62, 267.18, 13.176,  1.500000)

}

filament_999[306] {

  pt3dclear()

  pt3dadd(388.692, 278.15999999999997, 13.176,  1.500000)

  pt3dadd(390.888, 272.304, 13.176,  1.500000)

}

filament_999[307] {

  pt3dclear()

  pt3dadd(385.764, 282.552, 13.176,  1.500000)

  pt3dadd(388.692, 278.15999999999997, 13.176,  1.500000)

}

filament_999[308] {

  pt3dclear()

  pt3dadd(381.372, 286.212, 13.176,  1.500000)

  pt3dadd(385.764, 282.552, 13.176,  1.500000)

}

filament_999[309] {

  pt3dclear()

  pt3dadd(376.98, 287.676, 13.176,  1.500000)

  pt3dadd(381.372, 286.212, 13.176,  1.500000)

}

filament_999[310] {

  pt3dclear()

  pt3dadd(372.58799999999997, 286.944, 13.176,  1.500000)

  pt3dadd(376.98, 287.676, 13.176,  1.500000)

}

filament_999[311] {

  pt3dclear()

  pt3dadd(372.58799999999997, 286.944, 13.176,  1.500000)

  pt3dadd(374.05199999999996, 290.604, 11.712,  1.500000)

}

filament_999[312] {

  pt3dclear()

  pt3dadd(369.65999999999997, 284.016, 12.687999999999999,  1.500000)

  pt3dadd(372.58799999999997, 286.944, 13.176,  1.500000)

}

filament_999[313] {

  pt3dclear()

  pt3dadd(366.73199999999997, 280.356, 12.687999999999999,  1.500000)

  pt3dadd(369.65999999999997, 284.016, 12.687999999999999,  1.500000)

}

filament_999[314] {

  pt3dclear()

  pt3dadd(363.804, 278.15999999999997, 12.687999999999999,  1.500000)

  pt3dadd(366.73199999999997, 280.356, 12.687999999999999,  1.500000)

}

filament_999[315] {

  pt3dclear()

  pt3dadd(360.144, 278.892, 12.687999999999999,  1.500000)

  pt3dadd(363.804, 278.15999999999997, 12.687999999999999,  1.500000)

}

filament_999[316] {

  pt3dclear()

  pt3dadd(360.144, 278.892, 12.687999999999999,  1.500000)

  pt3dadd(358.68, 275.23199999999997, 12.2,  1.500000)

}

filament_999[317] {

  pt3dclear()

  pt3dadd(357.216, 281.82, 12.687999999999999,  1.500000)

  pt3dadd(360.144, 278.892, 12.687999999999999,  1.500000)

}

filament_999[318] {

  pt3dclear()

  pt3dadd(354.288, 286.212, 12.687999999999999,  1.500000)

  pt3dadd(357.216, 281.82, 12.687999999999999,  1.500000)

}

filament_999[319] {

  pt3dclear()

  pt3dadd(351.36, 290.604, 12.687999999999999,  1.500000)

  pt3dadd(354.288, 286.212, 12.687999999999999,  1.500000)

}

filament_999[320] {

  pt3dclear()

  pt3dadd(349.164, 294.996, 12.2,  1.500000)

  pt3dadd(351.36, 290.604, 12.687999999999999,  1.500000)

}

filament_999[321] {

  pt3dclear()

  pt3dadd(347.7, 298.656, 13.176,  1.500000)

  pt3dadd(349.164, 294.996, 12.2,  1.500000)

}

filament_999[322] {

  pt3dclear()

  pt3dadd(346.236, 301.584, 14.152,  1.500000)

  pt3dadd(347.7, 298.656, 13.176,  1.500000)

}

filament_999[323] {

  pt3dclear()

  pt3dadd(344.772, 304.512, 15.128,  1.500000)

  pt3dadd(346.236, 301.584, 14.152,  1.500000)

}

filament_999[324] {

  pt3dclear()

  pt3dadd(344.04, 306.70799999999997, 20.496,  1.500000)

  pt3dadd(344.772, 304.512, 15.128,  1.500000)

}

filament_999[325] {

  pt3dclear()

  pt3dadd(245.952, 321.348, 25.864,  1.500000)

  pt3dadd(243.024, 325.008, 26.352,  1.500000)

}

filament_999[326] {

  pt3dclear()

  pt3dadd(248.88, 324.276, 25.864,  1.500000)

  pt3dadd(245.952, 321.348, 25.864,  1.500000)

}

filament_999[327] {

  pt3dclear()

  pt3dadd(248.88, 327.936, 24.887999999999998,  1.500000)

  pt3dadd(248.88, 324.276, 25.864,  1.500000)

}

filament_999[328] {

  pt3dclear()

  pt3dadd(248.88, 331.596, 24.4,  1.500000)

  pt3dadd(248.88, 327.936, 24.887999999999998,  1.500000)

}

filament_999[329] {

  pt3dclear()

  pt3dadd(248.88, 335.256, 23.424,  1.500000)

  pt3dadd(248.88, 331.596, 24.4,  1.500000)

}

filament_999[330] {

  pt3dclear()

  pt3dadd(248.88, 338.916, 22.448,  1.500000)

  pt3dadd(248.88, 335.256, 23.424,  1.500000)

}

filament_999[331] {

  pt3dclear()

  pt3dadd(249.612, 341.844, 17.567999999999998,  1.500000)

  pt3dadd(248.88, 344.772, 22.936,  1.500000)

}

filament_999[332] {

  pt3dclear()

  pt3dadd(249.612, 341.844, 17.567999999999998,  1.500000)

  pt3dadd(248.88, 338.916, 22.448,  1.500000)

}

filament_999[333] {

  pt3dclear()

  pt3dadd(249.612, 346.236, 17.08,  1.500000)

  pt3dadd(249.612, 341.844, 17.567999999999998,  1.500000)

}

filament_999[334] {

  pt3dclear()

  pt3dadd(249.612, 350.628, 16.104,  1.500000)

  pt3dadd(249.612, 346.236, 17.08,  1.500000)

}

filament_999[335] {

  pt3dclear()

  pt3dadd(249.612, 355.02, 15.128,  1.500000)

  pt3dadd(249.612, 350.628, 16.104,  1.500000)

}

filament_999[336] {

  pt3dclear()

  pt3dadd(248.88, 359.412, 14.64,  1.500000)

  pt3dadd(249.612, 355.02, 15.128,  1.500000)

}

filament_999[337] {

  pt3dclear()

  pt3dadd(248.88, 363.804, 14.152,  1.500000)

  pt3dadd(248.88, 359.412, 14.64,  1.500000)

}

filament_999[338] {

  pt3dclear()

  pt3dadd(249.612, 368.19599999999997, 13.664,  1.500000)

  pt3dadd(248.88, 363.804, 14.152,  1.500000)

}

filament_999[339] {

  pt3dclear()

  pt3dadd(254.736, 369.65999999999997, 13.664,  1.500000)

  pt3dadd(249.612, 368.19599999999997, 13.664,  1.500000)

}

filament_999[340] {

  pt3dclear()

  pt3dadd(260.592, 368.19599999999997, 13.664,  1.500000)

  pt3dadd(254.736, 369.65999999999997, 13.664,  1.500000)

}

filament_999[341] {

  pt3dclear()

  pt3dadd(248.88, 468.48, 25.864,  1.500000)

  pt3dadd(251.076, 465.55199999999996, 28.304,  1.500000)

}

filament_999[342] {

  pt3dclear()

  pt3dadd(247.416, 471.408, 25.375999999999998,  1.500000)

  pt3dadd(248.88, 468.48, 25.864,  1.500000)

}

filament_999[343] {

  pt3dclear()

  pt3dadd(245.22, 475.068, 24.887999999999998,  1.500000)

  pt3dadd(247.416, 471.408, 25.375999999999998,  1.500000)

}

filament_999[344] {

  pt3dclear()

  pt3dadd(242.292, 478.728, 24.4,  1.500000)

  pt3dadd(245.22, 475.068, 24.887999999999998,  1.500000)

}

filament_999[345] {

  pt3dclear()

  pt3dadd(266.448, 514.596, 30.744,  1.500000)

  pt3dadd(267.912, 520.452, 31.232,  1.500000)

}

filament_999[346] {

  pt3dclear()

  pt3dadd(262.788, 512.4, 29.28,  1.500000)

  pt3dadd(266.448, 514.596, 30.744,  1.500000)

}

filament_999[347] {

  pt3dclear()

  pt3dadd(259.128, 510.936, 26.352,  1.500000)

  pt3dadd(262.788, 512.4, 29.28,  1.500000)

}

filament_999[348] {

  pt3dclear()

  pt3dadd(273.036, 568.032, 28.304,  1.500000)

  pt3dadd(270.108, 564.372, 28.304,  1.500000)

}

filament_999[349] {

  pt3dclear()

  pt3dadd(273.036, 571.692, 28.304,  1.500000)

  pt3dadd(273.036, 568.032, 28.304,  1.500000)

}

filament_999[350] {

  pt3dclear()

  pt3dadd(269.376, 573.888, 28.304,  1.500000)

  pt3dadd(273.036, 571.692, 28.304,  1.500000)

}

filament_999[351] {

  pt3dclear()

  pt3dadd(274.5, 586.332, 30.744,  1.500000)

  pt3dadd(281.08799999999997, 588.528, 30.744,  1.500000)

}

filament_999[352] {

  pt3dclear()

  pt3dadd(270.108, 582.672, 30.744,  1.500000)

  pt3dadd(274.5, 586.332, 30.744,  1.500000)

}

filament_999[353] {

  pt3dclear()

  pt3dadd(266.448, 592.188, 30.256,  1.500000)

  pt3dadd(270.84, 598.044, 28.791999999999998,  1.500000)

}

filament_999[354] {

  pt3dclear()

  pt3dadd(264.984, 585.6, 31.232,  1.500000)

  pt3dadd(266.448, 592.188, 30.256,  1.500000)

}

filament_999[355] {

  pt3dclear()

  pt3dadd(266.448, 579.012, 30.256,  1.500000)

  pt3dadd(264.984, 585.6, 31.232,  1.500000)

}

filament_999[356] {

  pt3dclear()

  pt3dadd(266.448, 579.012, 30.256,  1.500000)

  pt3dadd(270.108, 582.672, 30.744,  1.500000)

}

filament_999[357] {

  pt3dclear()

  pt3dadd(257.664, 545.34, 27.328,  1.500000)

  pt3dadd(262.056, 546.072, 27.328,  1.500000)

}

filament_999[358] {

  pt3dclear()

  pt3dadd(264.984, 555.588, 28.791999999999998,  1.500000)

  pt3dadd(268.644, 555.588, 27.816,  1.500000)

}

filament_999[359] {

  pt3dclear()

  pt3dadd(261.324, 557.784, 26.84,  1.500000)

  pt3dadd(264.984, 555.588, 28.791999999999998,  1.500000)

}

filament_999[360] {

  pt3dclear()

  pt3dadd(266.448, 575.352, 28.304,  1.500000)

  pt3dadd(266.448, 579.012, 30.256,  1.500000)

}

filament_999[361] {

  pt3dclear()

  pt3dadd(266.448, 575.352, 28.304,  1.500000)

  pt3dadd(269.376, 573.888, 28.304,  1.500000)

}

filament_999[362] {

  pt3dclear()

  pt3dadd(264.984, 571.692, 26.352,  1.500000)

  pt3dadd(266.448, 575.352, 28.304,  1.500000)

}

filament_999[363] {

  pt3dclear()

  pt3dadd(262.056, 566.568, 26.352,  1.500000)

  pt3dadd(264.984, 571.692, 26.352,  1.500000)

}

filament_999[364] {

  pt3dclear()

  pt3dadd(259.128, 561.444, 25.864,  1.500000)

  pt3dadd(262.056, 566.568, 26.352,  1.500000)

}

filament_999[365] {

  pt3dclear()

  pt3dadd(256.932, 556.3199999999999, 25.375999999999998,  1.500000)

  pt3dadd(259.128, 561.444, 25.864,  1.500000)

}

filament_999[366] {

  pt3dclear()

  pt3dadd(256.932, 556.3199999999999, 25.375999999999998,  1.500000)

  pt3dadd(261.324, 557.784, 26.84,  1.500000)

}

filament_999[367] {

  pt3dclear()

  pt3dadd(254.736, 551.196, 25.375999999999998,  1.500000)

  pt3dadd(256.932, 556.3199999999999, 25.375999999999998,  1.500000)

}

filament_999[368] {

  pt3dclear()

  pt3dadd(254.004, 546.072, 25.864,  1.500000)

  pt3dadd(254.736, 551.196, 25.375999999999998,  1.500000)

}

filament_999[369] {

  pt3dclear()

  pt3dadd(254.004, 546.072, 25.864,  1.500000)

  pt3dadd(257.664, 545.34, 27.328,  1.500000)

}

filament_999[370] {

  pt3dclear()

  pt3dadd(255.468, 540.948, 25.864,  1.500000)

  pt3dadd(254.004, 546.072, 25.864,  1.500000)

}

filament_999[371] {

  pt3dclear()

  pt3dadd(256.932, 535.824, 25.864,  1.500000)

  pt3dadd(255.468, 540.948, 25.864,  1.500000)

}

filament_999[372] {

  pt3dclear()

  pt3dadd(256.932, 530.6999999999999, 25.375999999999998,  1.500000)

  pt3dadd(256.932, 535.824, 25.864,  1.500000)

}

filament_999[373] {

  pt3dclear()

  pt3dadd(258.396, 526.308, 25.375999999999998,  1.500000)

  pt3dadd(256.932, 530.6999999999999, 25.375999999999998,  1.500000)

}

filament_999[374] {

  pt3dclear()

  pt3dadd(257.664, 521.184, 24.887999999999998,  1.500000)

  pt3dadd(258.396, 526.308, 25.375999999999998,  1.500000)

}

filament_999[375] {

  pt3dclear()

  pt3dadd(256.2, 516.792, 23.912,  1.500000)

  pt3dadd(257.664, 521.184, 24.887999999999998,  1.500000)

}

filament_999[376] {

  pt3dclear()

  pt3dadd(254.736, 512.4, 23.912,  1.500000)

  pt3dadd(256.2, 516.792, 23.912,  1.500000)

}

filament_999[377] {

  pt3dclear()

  pt3dadd(254.736, 512.4, 23.912,  1.500000)

  pt3dadd(259.128, 510.936, 26.352,  1.500000)

}

filament_999[378] {

  pt3dclear()

  pt3dadd(252.54, 508.008, 23.424,  1.500000)

  pt3dadd(254.736, 512.4, 23.912,  1.500000)

}

filament_999[379] {

  pt3dclear()

  pt3dadd(250.344, 502.884, 22.936,  1.500000)

  pt3dadd(252.54, 508.008, 23.424,  1.500000)

}

filament_999[380] {

  pt3dclear()

  pt3dadd(248.88, 497.76, 22.936,  1.500000)

  pt3dadd(250.344, 502.884, 22.936,  1.500000)

}

filament_999[381] {

  pt3dclear()

  pt3dadd(246.684, 493.368, 22.448,  1.500000)

  pt3dadd(248.88, 497.76, 22.936,  1.500000)

}

filament_999[382] {

  pt3dclear()

  pt3dadd(244.488, 488.976, 21.96,  1.500000)

  pt3dadd(246.684, 493.368, 22.448,  1.500000)

}

filament_999[383] {

  pt3dclear()

  pt3dadd(241.56, 484.584, 20.983999999999998,  1.500000)

  pt3dadd(244.488, 488.976, 21.96,  1.500000)

}

filament_999[384] {

  pt3dclear()

  pt3dadd(241.56, 484.584, 20.983999999999998,  1.500000)

  pt3dadd(242.292, 478.728, 24.4,  1.500000)

}

filament_999[385] {

  pt3dclear()

  pt3dadd(238.632, 480.192, 20.496,  1.500000)

  pt3dadd(241.56, 484.584, 20.983999999999998,  1.500000)

}

filament_999[386] {

  pt3dclear()

  pt3dadd(235.704, 475.8, 20.496,  1.500000)

  pt3dadd(238.632, 480.192, 20.496,  1.500000)

}

filament_999[387] {

  pt3dclear()

  pt3dadd(233.50799999999998, 471.408, 20.008,  1.500000)

  pt3dadd(235.704, 475.8, 20.496,  1.500000)

}

filament_999[388] {

  pt3dclear()

  pt3dadd(229.84799999999998, 467.01599999999996, 20.008,  1.500000)

  pt3dadd(233.50799999999998, 471.408, 20.008,  1.500000)

}

filament_999[389] {

  pt3dclear()

  pt3dadd(226.92, 462.62399999999997, 19.52,  1.500000)

  pt3dadd(229.84799999999998, 467.01599999999996, 20.008,  1.500000)

}

filament_999[390] {

  pt3dclear()

  pt3dadd(223.26, 459.69599999999997, 18.544,  1.500000)

  pt3dadd(226.92, 462.62399999999997, 19.52,  1.500000)

}

filament_999[391] {

  pt3dclear()

  pt3dadd(221.796, 455.304, 19.032,  1.500000)

  pt3dadd(223.26, 459.69599999999997, 18.544,  1.500000)

}

filament_999[392] {

  pt3dclear()

  pt3dadd(223.26, 450.912, 19.52,  1.500000)

  pt3dadd(221.796, 455.304, 19.032,  1.500000)

}

filament_999[393] {

  pt3dclear()

  pt3dadd(223.992, 447.252, 19.032,  1.500000)

  pt3dadd(223.26, 450.912, 19.52,  1.500000)

}

filament_999[394] {

  pt3dclear()

  pt3dadd(223.992, 442.86, 19.032,  1.500000)

  pt3dadd(223.992, 447.252, 19.032,  1.500000)

}

filament_999[395] {

  pt3dclear()

  pt3dadd(223.992, 438.468, 19.032,  1.500000)

  pt3dadd(223.992, 442.86, 19.032,  1.500000)

}

filament_999[396] {

  pt3dclear()

  pt3dadd(225.456, 434.07599999999996, 19.032,  1.500000)

  pt3dadd(223.992, 438.468, 19.032,  1.500000)

}

filament_999[397] {

  pt3dclear()

  pt3dadd(227.652, 431.14799999999997, 19.032,  1.500000)

  pt3dadd(225.456, 434.07599999999996, 19.032,  1.500000)

}

filament_999[398] {

  pt3dclear()

  pt3dadd(230.57999999999998, 428.952, 18.056,  1.500000)

  pt3dadd(227.652, 431.14799999999997, 19.032,  1.500000)

}

filament_999[399] {

  pt3dclear()

  pt3dadd(223.992, 387.228, 24.887999999999998,  1.500000)

  pt3dadd(223.992, 382.836, 25.864,  1.500000)

}

filament_999[400] {

  pt3dclear()

  pt3dadd(223.992, 391.62, 24.4,  1.500000)

  pt3dadd(223.992, 387.228, 24.887999999999998,  1.500000)

}

filament_999[401] {

  pt3dclear()

  pt3dadd(223.26, 396.012, 23.424,  1.500000)

  pt3dadd(223.992, 391.62, 24.4,  1.500000)

}

filament_999[402] {

  pt3dclear()

  pt3dadd(221.064, 399.67199999999997, 22.448,  1.500000)

  pt3dadd(223.26, 396.012, 23.424,  1.500000)

}

filament_999[403] {

  pt3dclear()

  pt3dadd(217.404, 403.332, 22.448,  1.500000)

  pt3dadd(221.064, 399.67199999999997, 22.448,  1.500000)

}

filament_999[404] {

  pt3dclear()

  pt3dadd(214.476, 406.992, 21.472,  1.500000)

  pt3dadd(217.404, 403.332, 22.448,  1.500000)

}

filament_999[405] {

  pt3dclear()

  pt3dadd(215.208, 410.652, 21.472,  1.500000)

  pt3dadd(214.476, 406.992, 21.472,  1.500000)

}

filament_999[406] {

  pt3dclear()

  pt3dadd(218.136, 412.116, 19.52,  1.500000)

  pt3dadd(215.208, 410.652, 21.472,  1.500000)

}

filament_999[407] {

  pt3dclear()

  pt3dadd(222.528, 412.848, 19.032,  1.500000)

  pt3dadd(218.136, 412.116, 19.52,  1.500000)

}

filament_999[408] {

  pt3dclear()

  pt3dadd(223.992, 417.24, 19.032,  1.500000)

  pt3dadd(222.528, 412.848, 19.032,  1.500000)

}

filament_999[409] {

  pt3dclear()

  pt3dadd(226.92, 420.168, 18.544,  1.500000)

  pt3dadd(223.992, 417.24, 19.032,  1.500000)

}

filament_999[410] {

  pt3dclear()

  pt3dadd(231.31199999999998, 423.828, 17.567999999999998,  1.500000)

  pt3dadd(232.77599999999998, 420.168, 22.448,  1.500000)

}

filament_999[411] {

  pt3dclear()

  pt3dadd(231.31199999999998, 423.828, 17.567999999999998,  1.500000)

  pt3dadd(226.92, 420.168, 18.544,  1.500000)

}

filament_999[412] {

  pt3dclear()

  pt3dadd(257.664, 448.716, 19.52,  1.500000)

  pt3dadd(259.128, 454.572, 20.008,  1.500000)

}

filament_999[413] {

  pt3dclear()

  pt3dadd(260.592, 420.168, 18.056,  1.500000)

  pt3dadd(263.52, 420.9, 21.472,  1.500000)

}

filament_999[414] {

  pt3dclear()

  pt3dadd(257.664, 420.9, 17.567999999999998,  1.500000)

  pt3dadd(260.592, 420.168, 18.056,  1.500000)

}

filament_999[415] {

  pt3dclear()

  pt3dadd(256.932, 426.756, 17.567999999999998,  1.500000)

  pt3dadd(257.664, 420.9, 17.567999999999998,  1.500000)

}

filament_999[416] {

  pt3dclear()

  pt3dadd(256.2, 432.61199999999997, 17.567999999999998,  1.500000)

  pt3dadd(256.932, 426.756, 17.567999999999998,  1.500000)

}

filament_999[417] {

  pt3dclear()

  pt3dadd(249.612, 437.736, 17.567999999999998,  1.500000)

  pt3dadd(247.416, 440.664, 16.592,  1.500000)

}

filament_999[418] {

  pt3dclear()

  pt3dadd(252.54, 435.53999999999996, 18.056,  1.500000)

  pt3dadd(249.612, 437.736, 17.567999999999998,  1.500000)

}

filament_999[419] {

  pt3dclear()

  pt3dadd(255.468, 434.808, 18.056,  1.500000)

  pt3dadd(252.54, 435.53999999999996, 18.056,  1.500000)

}

filament_999[420] {

  pt3dclear()

  pt3dadd(258.396, 436.272, 18.056,  1.500000)

  pt3dadd(255.468, 434.808, 18.056,  1.500000)

}

filament_999[421] {

  pt3dclear()

  pt3dadd(258.396, 436.272, 18.056,  1.500000)

  pt3dadd(256.2, 432.61199999999997, 17.567999999999998,  1.500000)

}

filament_999[422] {

  pt3dclear()

  pt3dadd(258.396, 439.932, 18.056,  1.500000)

  pt3dadd(258.396, 436.272, 18.056,  1.500000)

}

filament_999[423] {

  pt3dclear()

  pt3dadd(257.664, 443.592, 17.08,  1.500000)

  pt3dadd(258.396, 439.932, 18.056,  1.500000)

}

filament_999[424] {

  pt3dclear()

  pt3dadd(256.2, 446.52, 17.567999999999998,  1.500000)

  pt3dadd(257.664, 443.592, 17.08,  1.500000)

}

filament_999[425] {

  pt3dclear()

  pt3dadd(256.2, 446.52, 17.567999999999998,  1.500000)

  pt3dadd(257.664, 448.716, 19.52,  1.500000)

}

filament_999[426] {

  pt3dclear()

  pt3dadd(251.808, 445.788, 17.567999999999998,  1.500000)

  pt3dadd(256.2, 446.52, 17.567999999999998,  1.500000)

}

filament_999[427] {

  pt3dclear()

  pt3dadd(247.416, 445.056, 18.056,  1.500000)

  pt3dadd(251.808, 445.788, 17.567999999999998,  1.500000)

}

filament_999[428] {

  pt3dclear()

  pt3dadd(243.024, 442.86, 18.056,  1.500000)

  pt3dadd(247.416, 445.056, 18.056,  1.500000)

}

filament_999[429] {

  pt3dclear()

  pt3dadd(239.364, 440.664, 18.544,  1.500000)

  pt3dadd(243.024, 442.86, 18.056,  1.500000)

}

filament_999[430] {

  pt3dclear()

  pt3dadd(236.436, 437.00399999999996, 17.567999999999998,  1.500000)

  pt3dadd(239.364, 440.664, 18.544,  1.500000)

}

filament_999[431] {

  pt3dclear()

  pt3dadd(235.704, 431.14799999999997, 17.567999999999998,  1.500000)

  pt3dadd(236.436, 437.00399999999996, 17.567999999999998,  1.500000)

}

filament_999[432] {

  pt3dclear()

  pt3dadd(237.168, 426.024, 15.616,  1.500000)

  pt3dadd(231.31199999999998, 423.828, 17.567999999999998,  1.500000)

}

filament_999[433] {

  pt3dclear()

  pt3dadd(237.168, 426.024, 15.616,  1.500000)

  pt3dadd(235.704, 431.14799999999997, 17.567999999999998,  1.500000)

}

filament_999[434] {

  pt3dclear()

  pt3dadd(237.168, 426.024, 15.616,  1.500000)

  pt3dadd(230.57999999999998, 428.952, 18.056,  1.500000)

}

filament_999[435] {

  pt3dclear()

  pt3dadd(243.024, 423.828, 14.64,  1.500000)

  pt3dadd(237.168, 426.024, 15.616,  1.500000)

}

filament_999[436] {

  pt3dclear()

  pt3dadd(248.88, 419.436, 13.664,  1.500000)

  pt3dadd(243.024, 423.828, 14.64,  1.500000)

}

filament_999[437] {

  pt3dclear()

  pt3dadd(253.272, 414.312, 13.176,  1.500000)

  pt3dadd(248.88, 419.436, 13.664,  1.500000)

}

filament_999[438] {

  pt3dclear()

  pt3dadd(256.2, 408.456, 13.176,  1.500000)

  pt3dadd(253.272, 414.312, 13.176,  1.500000)

}

filament_999[439] {

  pt3dclear()

  pt3dadd(286.212, 480.192, 13.176,  1.500000)

  pt3dadd(286.944, 483.12, 14.152,  1.500000)

}

filament_999[440] {

  pt3dclear()

  pt3dadd(285.48, 475.068, 12.687999999999999,  1.500000)

  pt3dadd(289.14, 475.068, 14.152,  1.500000)

}

filament_999[441] {

  pt3dclear()

  pt3dadd(285.48, 475.068, 12.687999999999999,  1.500000)

  pt3dadd(286.212, 480.192, 13.176,  1.500000)

}

filament_999[442] {

  pt3dclear()

  pt3dadd(285.48, 469.944, 12.2,  1.500000)

  pt3dadd(285.48, 475.068, 12.687999999999999,  1.500000)

}

filament_999[443] {

  pt3dclear()

  pt3dadd(286.944, 464.82, 11.712,  1.500000)

  pt3dadd(285.48, 469.944, 12.2,  1.500000)

}

filament_999[444] {

  pt3dclear()

  pt3dadd(289.872, 461.892, 11.712,  1.500000)

  pt3dadd(286.944, 464.82, 11.712,  1.500000)

}

filament_999[445] {

  pt3dclear()

  pt3dadd(289.14, 456.036, 11.712,  1.500000)

  pt3dadd(289.872, 461.892, 11.712,  1.500000)

}

filament_999[446] {

  pt3dclear()

  pt3dadd(288.408, 450.18, 12.2,  1.500000)

  pt3dadd(289.14, 456.036, 11.712,  1.500000)

}

filament_999[447] {

  pt3dclear()

  pt3dadd(286.944, 445.056, 12.2,  1.500000)

  pt3dadd(291.336, 445.788, 15.616,  1.500000)

}

filament_999[448] {

  pt3dclear()

  pt3dadd(286.944, 445.056, 12.2,  1.500000)

  pt3dadd(288.408, 450.18, 12.2,  1.500000)

}

filament_999[449] {

  pt3dclear()

  pt3dadd(284.016, 439.932, 11.712,  1.500000)

  pt3dadd(286.944, 445.056, 12.2,  1.500000)

}

filament_999[450] {

  pt3dclear()

  pt3dadd(281.82, 434.808, 12.2,  1.500000)

  pt3dadd(284.016, 439.932, 11.712,  1.500000)

}

filament_999[451] {

  pt3dclear()

  pt3dadd(278.15999999999997, 430.416, 12.2,  1.500000)

  pt3dadd(281.82, 434.808, 12.2,  1.500000)

}

filament_999[452] {

  pt3dclear()

  pt3dadd(274.5, 425.292, 12.687999999999999,  1.500000)

  pt3dadd(278.15999999999997, 430.416, 12.2,  1.500000)

}

filament_999[453] {

  pt3dclear()

  pt3dadd(272.304, 420.168, 12.687999999999999,  1.500000)

  pt3dadd(274.5, 425.292, 12.687999999999999,  1.500000)

}

filament_999[454] {

  pt3dclear()

  pt3dadd(269.376, 415.776, 13.176,  1.500000)

  pt3dadd(272.304, 420.168, 12.687999999999999,  1.500000)

}

filament_999[455] {

  pt3dclear()

  pt3dadd(265.716, 411.384, 13.176,  1.500000)

  pt3dadd(269.376, 415.776, 13.176,  1.500000)

}

filament_999[456] {

  pt3dclear()

  pt3dadd(262.056, 406.26, 13.176,  1.500000)

  pt3dadd(265.716, 411.384, 13.176,  1.500000)

}

filament_999[457] {

  pt3dclear()

  pt3dadd(259.128, 400.404, 13.176,  1.500000)

  pt3dadd(262.056, 406.26, 13.176,  1.500000)

}

filament_999[458] {

  pt3dclear()

  pt3dadd(259.128, 400.404, 13.176,  1.500000)

  pt3dadd(256.2, 408.456, 13.176,  1.500000)

}

filament_999[459] {

  pt3dclear()

  pt3dadd(258.396, 394.548, 13.664,  1.500000)

  pt3dadd(259.128, 400.404, 13.176,  1.500000)

}

filament_999[460] {

  pt3dclear()

  pt3dadd(259.128, 387.96, 12.687999999999999,  1.500000)

  pt3dadd(266.448, 388.692, 12.687999999999999,  1.500000)

}

filament_999[461] {

  pt3dclear()

  pt3dadd(259.128, 387.96, 12.687999999999999,  1.500000)

  pt3dadd(258.396, 394.548, 13.664,  1.500000)

}

filament_999[462] {

  pt3dclear()

  pt3dadd(260.592, 380.64, 11.712,  1.500000)

  pt3dadd(259.128, 387.96, 12.687999999999999,  1.500000)

}

filament_999[463] {

  pt3dclear()

  pt3dadd(263.52, 373.32, 11.224,  1.500000)

  pt3dadd(260.592, 380.64, 11.712,  1.500000)

}

filament_999[464] {

  pt3dclear()

  pt3dadd(267.18, 367.464, 11.224,  1.500000)

  pt3dadd(263.52, 373.32, 11.224,  1.500000)

}

filament_999[465] {

  pt3dclear()

  pt3dadd(267.18, 367.464, 11.224,  1.500000)

  pt3dadd(260.592, 368.19599999999997, 13.664,  1.500000)

}

filament_999[466] {

  pt3dclear()

  pt3dadd(271.572, 361.608, 11.224,  1.500000)

  pt3dadd(267.18, 367.464, 11.224,  1.500000)

}

filament_999[467] {

  pt3dclear()

  pt3dadd(276.69599999999997, 357.216, 11.224,  1.500000)

  pt3dadd(271.572, 361.608, 11.224,  1.500000)

}

filament_999[468] {

  pt3dclear()

  pt3dadd(282.552, 353.556, 11.224,  1.500000)

  pt3dadd(276.69599999999997, 357.216, 11.224,  1.500000)

}

filament_999[469] {

  pt3dclear()

  pt3dadd(288.408, 349.896, 11.224,  1.500000)

  pt3dadd(282.552, 353.556, 11.224,  1.500000)

}

filament_999[470] {

  pt3dclear()

  pt3dadd(292.8, 345.504, 11.224,  1.500000)

  pt3dadd(288.408, 349.896, 11.224,  1.500000)

}

filament_999[471] {

  pt3dclear()

  pt3dadd(297.192, 341.11199999999997, 10.736,  1.500000)

  pt3dadd(292.068, 339.64799999999997, 11.224,  1.500000)

}

filament_999[472] {

  pt3dclear()

  pt3dadd(297.192, 341.11199999999997, 10.736,  1.500000)

  pt3dadd(292.8, 345.504, 11.224,  1.500000)

}

filament_999[473] {

  pt3dclear()

  pt3dadd(301.584, 336.71999999999997, 11.712,  1.500000)

  pt3dadd(297.192, 341.11199999999997, 10.736,  1.500000)

}

filament_999[474] {

  pt3dclear()

  pt3dadd(305.976, 332.328, 12.687999999999999,  1.500000)

  pt3dadd(301.584, 336.71999999999997, 11.712,  1.500000)

}

filament_999[475] {

  pt3dclear()

  pt3dadd(310.368, 327.936, 13.176,  1.500000)

  pt3dadd(305.976, 332.328, 12.687999999999999,  1.500000)

}

filament_999[476] {

  pt3dclear()

  pt3dadd(314.028, 324.276, 14.152,  1.500000)

  pt3dadd(310.368, 327.936, 13.176,  1.500000)

}

filament_999[477] {

  pt3dclear()

  pt3dadd(317.688, 320.616, 15.128,  1.500000)

  pt3dadd(314.028, 324.276, 14.152,  1.500000)

}

filament_999[478] {

  pt3dclear()

  pt3dadd(321.348, 317.688, 15.616,  1.500000)

  pt3dadd(317.688, 320.616, 15.128,  1.500000)

}

filament_999[479] {

  pt3dclear()

  pt3dadd(324.276, 314.76, 16.592,  1.500000)

  pt3dadd(321.348, 317.688, 15.616,  1.500000)

}

filament_999[480] {

  pt3dclear()

  pt3dadd(327.204, 312.564, 17.567999999999998,  1.500000)

  pt3dadd(324.276, 314.76, 16.592,  1.500000)

}

filament_999[481] {

  pt3dclear()

  pt3dadd(330.864, 310.368, 18.056,  1.500000)

  pt3dadd(327.204, 312.564, 17.567999999999998,  1.500000)

}

filament_999[482] {

  pt3dclear()

  pt3dadd(335.256, 307.44, 18.544,  1.500000)

  pt3dadd(330.864, 310.368, 18.056,  1.500000)

}

filament_999[483] {

  pt3dclear()

  pt3dadd(301.584, 461.15999999999997, 19.52,  1.500000)

  pt3dadd(300.12, 464.08799999999997, 20.983999999999998,  1.500000)

}

filament_999[484] {

  pt3dclear()

  pt3dadd(304.512, 458.964, 18.544,  1.500000)

  pt3dadd(301.584, 461.15999999999997, 19.52,  1.500000)

}

filament_999[485] {

  pt3dclear()

  pt3dadd(308.17199999999997, 461.15999999999997, 18.544,  1.500000)

  pt3dadd(304.512, 458.964, 18.544,  1.500000)

}

filament_999[486] {

  pt3dclear()

  pt3dadd(310.368, 458.964, 18.544,  1.500000)

  pt3dadd(308.17199999999997, 461.15999999999997, 18.544,  1.500000)

}

filament_999[487] {

  pt3dclear()

  pt3dadd(312.564, 453.84, 18.544,  1.500000)

  pt3dadd(310.368, 458.964, 18.544,  1.500000)

}

filament_999[488] {

  pt3dclear()

  pt3dadd(316.224, 450.18, 18.544,  1.500000)

  pt3dadd(312.564, 453.84, 18.544,  1.500000)

}

filament_999[489] {

  pt3dclear()

  pt3dadd(319.884, 447.252, 18.544,  1.500000)

  pt3dadd(316.224, 450.18, 18.544,  1.500000)

}

filament_999[490] {

  pt3dclear()

  pt3dadd(325.008, 445.788, 18.544,  1.500000)

  pt3dadd(319.884, 447.252, 18.544,  1.500000)

}

filament_999[491] {

  pt3dclear()

  pt3dadd(329.4, 443.592, 18.544,  1.500000)

  pt3dadd(325.008, 445.788, 18.544,  1.500000)

}

filament_999[492] {

  pt3dclear()

  pt3dadd(334.524, 441.396, 18.544,  1.500000)

  pt3dadd(329.4, 443.592, 18.544,  1.500000)

}

filament_999[493] {

  pt3dclear()

  pt3dadd(340.38, 438.468, 18.544,  1.500000)

  pt3dadd(334.524, 441.396, 18.544,  1.500000)

}

filament_999[494] {

  pt3dclear()

  pt3dadd(366.73199999999997, 445.788, 15.128,  1.500000)

  pt3dadd(368.19599999999997, 442.128, 15.616,  1.500000)

}

filament_999[495] {

  pt3dclear()

  pt3dadd(365.268, 450.18, 15.128,  1.500000)

  pt3dadd(366.73199999999997, 445.788, 15.128,  1.500000)

}

filament_999[496] {

  pt3dclear()

  pt3dadd(362.34, 451.644, 15.616,  1.500000)

  pt3dadd(365.268, 450.18, 15.128,  1.500000)

}

filament_999[497] {

  pt3dclear()

  pt3dadd(357.216, 450.912, 16.104,  1.500000)

  pt3dadd(362.34, 451.644, 15.616,  1.500000)

}

filament_999[498] {

  pt3dclear()

  pt3dadd(352.824, 449.448, 16.592,  1.500000)

  pt3dadd(357.216, 450.912, 16.104,  1.500000)

}

filament_999[499] {

  pt3dclear()

  pt3dadd(343.308, 543.144, 9.76,  1.500000)

  pt3dadd(344.772, 546.072, 11.224,  1.500000)

}

filament_999[500] {

  pt3dclear()

  pt3dadd(339.64799999999997, 540.216, 9.272,  1.500000)

  pt3dadd(343.308, 543.144, 9.76,  1.500000)

}

filament_999[501] {

  pt3dclear()

  pt3dadd(335.988, 536.556, 9.272,  1.500000)

  pt3dadd(339.64799999999997, 540.216, 9.272,  1.500000)

}

filament_999[502] {

  pt3dclear()

  pt3dadd(334.524, 531.432, 8.783999999999999,  1.500000)

  pt3dadd(335.988, 536.556, 9.272,  1.500000)

}

filament_999[503] {

  pt3dclear()

  pt3dadd(334.524, 527.04, 8.296,  1.500000)

  pt3dadd(334.524, 531.432, 8.783999999999999,  1.500000)

}

filament_999[504] {

  pt3dclear()

  pt3dadd(335.256, 522.648, 8.296,  1.500000)

  pt3dadd(334.524, 527.04, 8.296,  1.500000)

}

filament_999[505] {

  pt3dclear()

  pt3dadd(336.71999999999997, 518.9879999999999, 8.783999999999999,  1.500000)

  pt3dadd(335.256, 522.648, 8.296,  1.500000)

}

filament_999[506] {

  pt3dclear()

  pt3dadd(338.18399999999997, 515.328, 8.783999999999999,  1.500000)

  pt3dadd(336.71999999999997, 518.9879999999999, 8.783999999999999,  1.500000)

}

filament_999[507] {

  pt3dclear()

  pt3dadd(339.64799999999997, 511.668, 8.783999999999999,  1.500000)

  pt3dadd(338.18399999999997, 515.328, 8.783999999999999,  1.500000)

}

filament_999[508] {

  pt3dclear()

  pt3dadd(341.11199999999997, 508.008, 8.783999999999999,  1.500000)

  pt3dadd(339.64799999999997, 511.668, 8.783999999999999,  1.500000)

}

filament_999[509] {

  pt3dclear()

  pt3dadd(341.844, 503.616, 8.783999999999999,  1.500000)

  pt3dadd(341.11199999999997, 508.008, 8.783999999999999,  1.500000)

}

filament_999[510] {

  pt3dclear()

  pt3dadd(343.308, 499.224, 9.272,  1.500000)

  pt3dadd(341.844, 503.616, 8.783999999999999,  1.500000)

}

filament_999[511] {

  pt3dclear()

  pt3dadd(344.772, 494.832, 9.272,  1.500000)

  pt3dadd(343.308, 499.224, 9.272,  1.500000)

}

filament_999[512] {

  pt3dclear()

  pt3dadd(344.04, 489.70799999999997, 9.272,  1.500000)

  pt3dadd(344.772, 494.832, 9.272,  1.500000)

}

filament_999[513] {

  pt3dclear()

  pt3dadd(344.772, 485.316, 9.76,  1.500000)

  pt3dadd(344.04, 489.70799999999997, 9.272,  1.500000)

}

filament_999[514] {

  pt3dclear()

  pt3dadd(348.432, 482.388, 10.248,  1.500000)

  pt3dadd(344.772, 485.316, 9.76,  1.500000)

}

filament_999[515] {

  pt3dclear()

  pt3dadd(341.844, 544.608, 17.567999999999998,  1.500000)

  pt3dadd(346.236, 547.536, 19.032,  1.500000)

}

filament_999[516] {

  pt3dclear()

  pt3dadd(338.916, 541.68, 17.567999999999998,  1.500000)

  pt3dadd(339.64799999999997, 547.536, 18.544,  1.500000)

}

filament_999[517] {

  pt3dclear()

  pt3dadd(338.916, 541.68, 17.567999999999998,  1.500000)

  pt3dadd(341.844, 544.608, 17.567999999999998,  1.500000)

}

filament_999[518] {

  pt3dclear()

  pt3dadd(338.18399999999997, 538.02, 17.08,  1.500000)

  pt3dadd(338.916, 541.68, 17.567999999999998,  1.500000)

}

filament_999[519] {

  pt3dclear()

  pt3dadd(339.64799999999997, 533.628, 17.08,  1.500000)

  pt3dadd(338.18399999999997, 538.02, 17.08,  1.500000)

}

filament_999[520] {

  pt3dclear()

  pt3dadd(341.11199999999997, 529.968, 17.08,  1.500000)

  pt3dadd(339.64799999999997, 533.628, 17.08,  1.500000)

}

filament_999[521] {

  pt3dclear()

  pt3dadd(344.04, 526.308, 16.592,  1.500000)

  pt3dadd(341.11199999999997, 529.968, 17.08,  1.500000)

}

filament_999[522] {

  pt3dclear()

  pt3dadd(346.968, 522.648, 16.104,  1.500000)

  pt3dadd(344.04, 526.308, 16.592,  1.500000)

}

filament_999[523] {

  pt3dclear()

  pt3dadd(346.968, 518.9879999999999, 15.128,  1.500000)

  pt3dadd(346.968, 522.648, 16.104,  1.500000)

}

filament_999[524] {

  pt3dclear()

  pt3dadd(348.432, 516.06, 13.664,  1.500000)

  pt3dadd(346.968, 518.9879999999999, 15.128,  1.500000)

}

filament_999[525] {

  pt3dclear()

  pt3dadd(372.58799999999997, 514.596, 12.687999999999999,  1.500000)

  pt3dadd(379.908, 513.132, 12.687999999999999,  1.500000)

}

filament_999[526] {

  pt3dclear()

  pt3dadd(366.0, 517.524, 12.687999999999999,  1.500000)

  pt3dadd(372.58799999999997, 514.596, 12.687999999999999,  1.500000)

}

filament_999[527] {

  pt3dclear()

  pt3dadd(366.73199999999997, 504.348, 12.687999999999999,  1.500000)

  pt3dadd(369.65999999999997, 498.49199999999996, 12.687999999999999,  1.500000)

}

filament_999[528] {

  pt3dclear()

  pt3dadd(363.804, 509.472, 12.2,  1.500000)

  pt3dadd(366.73199999999997, 504.348, 12.687999999999999,  1.500000)

}

filament_999[529] {

  pt3dclear()

  pt3dadd(361.608, 513.864, 11.712,  1.500000)

  pt3dadd(363.804, 509.472, 12.2,  1.500000)

}

filament_999[530] {

  pt3dclear()

  pt3dadd(360.144, 518.256, 11.712,  1.500000)

  pt3dadd(361.608, 513.864, 11.712,  1.500000)

}

filament_999[531] {

  pt3dclear()

  pt3dadd(360.144, 518.256, 11.712,  1.500000)

  pt3dadd(366.0, 517.524, 12.687999999999999,  1.500000)

}

filament_999[532] {

  pt3dclear()

  pt3dadd(356.484, 518.256, 11.712,  1.500000)

  pt3dadd(360.144, 518.256, 11.712,  1.500000)

}

filament_999[533] {

  pt3dclear()

  pt3dadd(352.824, 516.792, 11.712,  1.500000)

  pt3dadd(356.484, 518.256, 11.712,  1.500000)

}

filament_999[534] {

  pt3dclear()

  pt3dadd(350.628, 513.132, 11.224,  1.500000)

  pt3dadd(352.824, 516.792, 11.712,  1.500000)

}

filament_999[535] {

  pt3dclear()

  pt3dadd(350.628, 513.132, 11.224,  1.500000)

  pt3dadd(348.432, 516.06, 13.664,  1.500000)

}

filament_999[536] {

  pt3dclear()

  pt3dadd(349.164, 509.472, 10.248,  1.500000)

  pt3dadd(350.628, 513.132, 11.224,  1.500000)

}

filament_999[537] {

  pt3dclear()

  pt3dadd(348.432, 505.08, 10.736,  1.500000)

  pt3dadd(349.164, 509.472, 10.248,  1.500000)

}

filament_999[538] {

  pt3dclear()

  pt3dadd(349.896, 501.42, 10.736,  1.500000)

  pt3dadd(348.432, 505.08, 10.736,  1.500000)

}

filament_999[539] {

  pt3dclear()

  pt3dadd(351.36, 497.76, 11.224,  1.500000)

  pt3dadd(349.896, 501.42, 10.736,  1.500000)

}

filament_999[540] {

  pt3dclear()

  pt3dadd(350.628, 493.368, 11.712,  1.500000)

  pt3dadd(351.36, 497.76, 11.224,  1.500000)

}

filament_999[541] {

  pt3dclear()

  pt3dadd(352.092, 488.24399999999997, 12.687999999999999,  1.500000)

  pt3dadd(350.628, 493.368, 11.712,  1.500000)

}

filament_999[542] {

  pt3dclear()

  pt3dadd(352.092, 483.852, 13.664,  1.500000)

  pt3dadd(352.092, 488.24399999999997, 12.687999999999999,  1.500000)

}

filament_999[543] {

  pt3dclear()

  pt3dadd(350.628, 480.192, 14.64,  1.500000)

  pt3dadd(352.092, 483.852, 13.664,  1.500000)

}

filament_999[544] {

  pt3dclear()

  pt3dadd(350.628, 480.192, 14.64,  1.500000)

  pt3dadd(348.432, 482.388, 10.248,  1.500000)

}

filament_999[545] {

  pt3dclear()

  pt3dadd(349.164, 476.532, 15.616,  1.500000)

  pt3dadd(350.628, 480.192, 14.64,  1.500000)

}

filament_999[546] {

  pt3dclear()

  pt3dadd(347.7, 472.14, 17.567999999999998,  1.500000)

  pt3dadd(349.164, 476.532, 15.616,  1.500000)

}

filament_999[547] {

  pt3dclear()

  pt3dadd(346.236, 469.212, 17.567999999999998,  1.500000)

  pt3dadd(347.7, 472.14, 17.567999999999998,  1.500000)

}

filament_999[548] {

  pt3dclear()

  pt3dadd(348.432, 466.284, 17.567999999999998,  1.500000)

  pt3dadd(346.236, 469.212, 17.567999999999998,  1.500000)

}

filament_999[549] {

  pt3dclear()

  pt3dadd(348.432, 461.15999999999997, 17.567999999999998,  1.500000)

  pt3dadd(348.432, 466.284, 17.567999999999998,  1.500000)

}

filament_999[550] {

  pt3dclear()

  pt3dadd(348.432, 456.036, 17.567999999999998,  1.500000)

  pt3dadd(348.432, 461.15999999999997, 17.567999999999998,  1.500000)

}

filament_999[551] {

  pt3dclear()

  pt3dadd(348.432, 450.912, 17.567999999999998,  1.500000)

  pt3dadd(348.432, 456.036, 17.567999999999998,  1.500000)

}

filament_999[552] {

  pt3dclear()

  pt3dadd(348.432, 450.912, 17.567999999999998,  1.500000)

  pt3dadd(352.824, 449.448, 16.592,  1.500000)

}

filament_999[553] {

  pt3dclear()

  pt3dadd(346.236, 446.52, 17.567999999999998,  1.500000)

  pt3dadd(348.432, 450.912, 17.567999999999998,  1.500000)

}

filament_999[554] {

  pt3dclear()

  pt3dadd(344.04, 442.128, 17.567999999999998,  1.500000)

  pt3dadd(346.236, 446.52, 17.567999999999998,  1.500000)

}

filament_999[555] {

  pt3dclear()

  pt3dadd(345.504, 437.00399999999996, 17.567999999999998,  1.500000)

  pt3dadd(344.04, 442.128, 17.567999999999998,  1.500000)

}

filament_999[556] {

  pt3dclear()

  pt3dadd(345.504, 437.00399999999996, 17.567999999999998,  1.500000)

  pt3dadd(340.38, 438.468, 18.544,  1.500000)

}

filament_999[557] {

  pt3dclear()

  pt3dadd(346.968, 432.61199999999997, 17.567999999999998,  1.500000)

  pt3dadd(345.504, 437.00399999999996, 17.567999999999998,  1.500000)

}

filament_999[558] {

  pt3dclear()

  pt3dadd(344.04, 428.952, 17.567999999999998,  1.500000)

  pt3dadd(346.968, 432.61199999999997, 17.567999999999998,  1.500000)

}

filament_999[559] {

  pt3dclear()

  pt3dadd(344.772, 423.828, 17.567999999999998,  1.500000)

  pt3dadd(344.04, 428.952, 17.567999999999998,  1.500000)

}

filament_999[560] {

  pt3dclear()

  pt3dadd(345.504, 418.704, 17.567999999999998,  1.500000)

  pt3dadd(344.772, 423.828, 17.567999999999998,  1.500000)

}

filament_999[561] {

  pt3dclear()

  pt3dadd(346.236, 412.848, 17.567999999999998,  1.500000)

  pt3dadd(345.504, 418.704, 17.567999999999998,  1.500000)

}

filament_999[562] {

  pt3dclear()

  pt3dadd(346.968, 406.992, 17.567999999999998,  1.500000)

  pt3dadd(346.236, 412.848, 17.567999999999998,  1.500000)

}

filament_999[563] {

  pt3dclear()

  pt3dadd(346.968, 401.13599999999997, 17.567999999999998,  1.500000)

  pt3dadd(346.968, 406.992, 17.567999999999998,  1.500000)

}

filament_999[564] {

  pt3dclear()

  pt3dadd(347.7, 396.012, 17.567999999999998,  1.500000)

  pt3dadd(346.968, 401.13599999999997, 17.567999999999998,  1.500000)

}

filament_999[565] {

  pt3dclear()

  pt3dadd(348.432, 390.888, 17.08,  1.500000)

  pt3dadd(347.7, 396.012, 17.567999999999998,  1.500000)

}

filament_999[566] {

  pt3dclear()

  pt3dadd(347.7, 385.764, 17.08,  1.500000)

  pt3dadd(348.432, 390.888, 17.08,  1.500000)

}

filament_999[567] {

  pt3dclear()

  pt3dadd(346.968, 380.64, 17.567999999999998,  1.500000)

  pt3dadd(347.7, 385.764, 17.08,  1.500000)

}

filament_999[568] {

  pt3dclear()

  pt3dadd(346.236, 375.516, 18.056,  1.500000)

  pt3dadd(346.968, 380.64, 17.567999999999998,  1.500000)

}

filament_999[569] {

  pt3dclear()

  pt3dadd(346.236, 371.12399999999997, 17.567999999999998,  1.500000)

  pt3dadd(346.236, 375.516, 18.056,  1.500000)

}

filament_999[570] {

  pt3dclear()

  pt3dadd(349.896, 368.928, 16.592,  1.500000)

  pt3dadd(346.236, 371.12399999999997, 17.567999999999998,  1.500000)

}

filament_999[571] {

  pt3dclear()

  pt3dadd(349.164, 364.536, 16.592,  1.500000)

  pt3dadd(349.896, 368.928, 16.592,  1.500000)

}

filament_999[572] {

  pt3dclear()

  pt3dadd(349.896, 359.412, 16.104,  1.500000)

  pt3dadd(349.164, 364.536, 16.592,  1.500000)

}

filament_999[573] {

  pt3dclear()

  pt3dadd(351.36, 354.288, 15.616,  1.500000)

  pt3dadd(349.896, 359.412, 16.104,  1.500000)

}

filament_999[574] {

  pt3dclear()

  pt3dadd(351.36, 349.164, 14.64,  1.500000)

  pt3dadd(351.36, 354.288, 15.616,  1.500000)

}

filament_999[575] {

  pt3dclear()

  pt3dadd(350.628, 344.04, 15.616,  1.500000)

  pt3dadd(351.36, 349.164, 14.64,  1.500000)

}

filament_999[576] {

  pt3dclear()

  pt3dadd(348.432, 338.916, 16.104,  1.500000)

  pt3dadd(350.628, 344.04, 15.616,  1.500000)

}

filament_999[577] {

  pt3dclear()

  pt3dadd(346.968, 334.524, 16.592,  1.500000)

  pt3dadd(348.432, 338.916, 16.104,  1.500000)

}

filament_999[578] {

  pt3dclear()

  pt3dadd(347.7, 330.132, 16.592,  1.500000)

  pt3dadd(346.968, 334.524, 16.592,  1.500000)

}

filament_999[579] {

  pt3dclear()

  pt3dadd(349.896, 326.472, 16.592,  1.500000)

  pt3dadd(347.7, 330.132, 16.592,  1.500000)

}

filament_999[580] {

  pt3dclear()

  pt3dadd(349.164, 322.812, 16.592,  1.500000)

  pt3dadd(349.896, 326.472, 16.592,  1.500000)

}

filament_999[581] {

  pt3dclear()

  pt3dadd(346.968, 320.616, 16.592,  1.500000)

  pt3dadd(349.164, 322.812, 16.592,  1.500000)

}

filament_999[582] {

  pt3dclear()

  pt3dadd(344.04, 318.42, 17.567999999999998,  1.500000)

  pt3dadd(346.968, 320.616, 16.592,  1.500000)

}

filament_999[583] {

  pt3dclear()

  pt3dadd(316.224, 408.456, 12.2,  1.500000)

  pt3dadd(313.296, 414.312, 12.2,  1.500000)

}

filament_999[584] {

  pt3dclear()

  pt3dadd(316.956, 402.59999999999997, 12.2,  1.500000)

  pt3dadd(316.224, 408.456, 12.2,  1.500000)

}

filament_999[585] {

  pt3dclear()

  pt3dadd(317.688, 396.74399999999997, 12.2,  1.500000)

  pt3dadd(316.956, 402.59999999999997, 12.2,  1.500000)

}

filament_999[586] {

  pt3dclear()

  pt3dadd(318.42, 390.888, 12.2,  1.500000)

  pt3dadd(317.688, 396.74399999999997, 12.2,  1.500000)

}

filament_999[587] {

  pt3dclear()

  pt3dadd(318.42, 385.032, 13.176,  1.500000)

  pt3dadd(318.42, 390.888, 12.2,  1.500000)

}

filament_999[588] {

  pt3dclear()

  pt3dadd(318.42, 379.176, 12.687999999999999,  1.500000)

  pt3dadd(318.42, 385.032, 13.176,  1.500000)

}

filament_999[589] {

  pt3dclear()

  pt3dadd(316.956, 374.05199999999996, 12.2,  1.500000)

  pt3dadd(318.42, 379.176, 12.687999999999999,  1.500000)

}

filament_999[590] {

  pt3dclear()

  pt3dadd(316.956, 368.19599999999997, 12.2,  1.500000)

  pt3dadd(316.956, 374.05199999999996, 12.2,  1.500000)

}

filament_999[591] {

  pt3dclear()

  pt3dadd(317.688, 363.072, 12.687999999999999,  1.500000)

  pt3dadd(316.956, 368.19599999999997, 12.2,  1.500000)

}

filament_999[592] {

  pt3dclear()

  pt3dadd(319.884, 358.68, 12.687999999999999,  1.500000)

  pt3dadd(317.688, 363.072, 12.687999999999999,  1.500000)

}

filament_999[593] {

  pt3dclear()

  pt3dadd(322.812, 355.02, 12.687999999999999,  1.500000)

  pt3dadd(319.884, 358.68, 12.687999999999999,  1.500000)

}

filament_999[594] {

  pt3dclear()

  pt3dadd(326.472, 351.36, 12.687999999999999,  1.500000)

  pt3dadd(322.812, 355.02, 12.687999999999999,  1.500000)

}

filament_999[595] {

  pt3dclear()

  pt3dadd(310.368, 361.608, 13.176,  1.500000)

  pt3dadd(305.976, 365.268, 12.687999999999999,  1.500000)

}

filament_999[596] {

  pt3dclear()

  pt3dadd(314.76, 358.68, 12.2,  1.500000)

  pt3dadd(310.368, 361.608, 13.176,  1.500000)

}

filament_999[597] {

  pt3dclear()

  pt3dadd(319.152, 355.752, 11.712,  1.500000)

  pt3dadd(314.76, 358.68, 12.2,  1.500000)

}

filament_999[598] {

  pt3dclear()

  pt3dadd(322.08, 350.628, 11.712,  1.500000)

  pt3dadd(319.152, 355.752, 11.712,  1.500000)

}

filament_999[599] {

  pt3dclear()

  pt3dadd(326.472, 348.432, 12.687999999999999,  1.500000)

  pt3dadd(322.08, 350.628, 11.712,  1.500000)

}

filament_999[600] {

  pt3dclear()

  pt3dadd(326.472, 348.432, 12.687999999999999,  1.500000)

  pt3dadd(326.472, 351.36, 12.687999999999999,  1.500000)

}

filament_999[601] {

  pt3dclear()

  pt3dadd(327.936, 344.04, 12.687999999999999,  1.500000)

  pt3dadd(326.472, 348.432, 12.687999999999999,  1.500000)

}

filament_999[602] {

  pt3dclear()

  pt3dadd(330.132, 339.64799999999997, 12.687999999999999,  1.500000)

  pt3dadd(327.936, 344.04, 12.687999999999999,  1.500000)

}

filament_999[603] {

  pt3dclear()

  pt3dadd(399.67199999999997, 378.444, 9.272,  1.500000)

  pt3dadd(401.868, 375.516, 9.272,  1.500000)

}

filament_999[604] {

  pt3dclear()

  pt3dadd(397.476, 382.104, 8.296,  1.500000)

  pt3dadd(399.67199999999997, 378.444, 9.272,  1.500000)

}

filament_999[605] {

  pt3dclear()

  pt3dadd(395.28, 386.496, 7.808,  1.500000)

  pt3dadd(397.476, 382.104, 8.296,  1.500000)

}

filament_999[606] {

  pt3dclear()

  pt3dadd(393.816, 390.888, 7.808,  1.500000)

  pt3dadd(395.28, 386.496, 7.808,  1.500000)

}

filament_999[607] {

  pt3dclear()

  pt3dadd(393.816, 395.28, 7.808,  1.500000)

  pt3dadd(393.816, 390.888, 7.808,  1.500000)

}

filament_999[608] {

  pt3dclear()

  pt3dadd(375.516, 397.476, 10.248,  1.500000)

  pt3dadd(372.58799999999997, 395.28, 11.224,  1.500000)

}

filament_999[609] {

  pt3dclear()

  pt3dadd(377.712, 400.404, 10.248,  1.500000)

  pt3dadd(375.516, 397.476, 10.248,  1.500000)

}

filament_999[610] {

  pt3dclear()

  pt3dadd(379.908, 403.332, 10.248,  1.500000)

  pt3dadd(377.712, 400.404, 10.248,  1.500000)

}

filament_999[611] {

  pt3dclear()

  pt3dadd(383.568, 404.796, 10.248,  1.500000)

  pt3dadd(379.908, 403.332, 10.248,  1.500000)

}

filament_999[612] {

  pt3dclear()

  pt3dadd(387.228, 404.06399999999996, 10.248,  1.500000)

  pt3dadd(383.568, 404.796, 10.248,  1.500000)

}

filament_999[613] {

  pt3dclear()

  pt3dadd(389.424, 401.868, 9.76,  1.500000)

  pt3dadd(387.228, 404.06399999999996, 10.248,  1.500000)

}

filament_999[614] {

  pt3dclear()

  pt3dadd(390.156, 397.476, 9.272,  1.500000)

  pt3dadd(389.424, 401.868, 9.76,  1.500000)

}

filament_999[615] {

  pt3dclear()

  pt3dadd(392.352, 398.94, 8.296,  1.500000)

  pt3dadd(390.156, 397.476, 9.272,  1.500000)

}

filament_999[616] {

  pt3dclear()

  pt3dadd(392.352, 398.94, 8.296,  1.500000)

  pt3dadd(393.816, 395.28, 7.808,  1.500000)

}

filament_999[617] {

  pt3dclear()

  pt3dadd(393.084, 401.868, 7.808,  1.500000)

  pt3dadd(392.352, 398.94, 8.296,  1.500000)

}

filament_999[618] {

  pt3dclear()

  pt3dadd(391.62, 406.26, 8.296,  1.500000)

  pt3dadd(393.084, 401.868, 7.808,  1.500000)

}

filament_999[619] {

  pt3dclear()

  pt3dadd(388.692, 409.92, 8.296,  1.500000)

  pt3dadd(391.62, 406.26, 8.296,  1.500000)

}

filament_999[620] {

  pt3dclear()

  pt3dadd(385.764, 413.58, 8.296,  1.500000)

  pt3dadd(388.692, 409.92, 8.296,  1.500000)

}

filament_999[621] {

  pt3dclear()

  pt3dadd(382.836, 417.24, 8.296,  1.500000)

  pt3dadd(385.764, 413.58, 8.296,  1.500000)

}

filament_999[622] {

  pt3dclear()

  pt3dadd(378.444, 417.972, 8.783999999999999,  1.500000)

  pt3dadd(382.836, 417.24, 8.296,  1.500000)

}

filament_999[623] {

  pt3dclear()

  pt3dadd(374.05199999999996, 415.776, 9.272,  1.500000)

  pt3dadd(378.444, 417.972, 8.783999999999999,  1.500000)

}

filament_999[624] {

  pt3dclear()

  pt3dadd(370.392, 412.116, 10.736,  1.500000)

  pt3dadd(374.05199999999996, 415.776, 9.272,  1.500000)

}

filament_999[625] {

  pt3dclear()

  pt3dadd(366.73199999999997, 408.456, 11.712,  1.500000)

  pt3dadd(370.392, 412.116, 10.736,  1.500000)

}

filament_999[626] {

  pt3dclear()

  pt3dadd(363.072, 404.06399999999996, 11.712,  1.500000)

  pt3dadd(366.73199999999997, 408.456, 11.712,  1.500000)

}

filament_999[627] {

  pt3dclear()

  pt3dadd(360.876, 399.67199999999997, 12.2,  1.500000)

  pt3dadd(363.072, 404.06399999999996, 11.712,  1.500000)

}

filament_999[628] {

  pt3dclear()

  pt3dadd(360.876, 395.28, 13.176,  1.500000)

  pt3dadd(360.876, 399.67199999999997, 12.2,  1.500000)

}

filament_999[629] {

  pt3dclear()

  pt3dadd(371.856, 395.28, 14.152,  1.500000)

  pt3dadd(376.248, 397.476, 14.152,  1.500000)

}

filament_999[630] {

  pt3dclear()

  pt3dadd(367.464, 393.084, 14.152,  1.500000)

  pt3dadd(371.856, 395.28, 14.152,  1.500000)

}

filament_999[631] {

  pt3dclear()

  pt3dadd(363.804, 390.156, 14.152,  1.500000)

  pt3dadd(367.464, 393.084, 14.152,  1.500000)

}

filament_999[632] {

  pt3dclear()

  pt3dadd(357.948, 390.888, 13.176,  1.500000)

  pt3dadd(363.804, 390.156, 14.152,  1.500000)

}

filament_999[633] {

  pt3dclear()

  pt3dadd(357.948, 390.888, 13.176,  1.500000)

  pt3dadd(360.876, 395.28, 13.176,  1.500000)

}

filament_999[634] {

  pt3dclear()

  pt3dadd(352.824, 389.424, 13.176,  1.500000)

  pt3dadd(357.948, 390.888, 13.176,  1.500000)

}

filament_999[635] {

  pt3dclear()

  pt3dadd(348.432, 386.496, 12.687999999999999,  1.500000)

  pt3dadd(352.824, 389.424, 13.176,  1.500000)

}

filament_999[636] {

  pt3dclear()

  pt3dadd(325.008, 435.53999999999996, 15.616,  1.500000)

  pt3dadd(321.348, 439.2, 15.616,  1.500000)

}

filament_999[637] {

  pt3dclear()

  pt3dadd(331.596, 434.07599999999996, 15.616,  1.500000)

  pt3dadd(325.008, 435.53999999999996, 15.616,  1.500000)

}

filament_999[638] {

  pt3dclear()

  pt3dadd(333.06, 447.252, 17.567999999999998,  1.500000)

  pt3dadd(333.06, 452.376, 15.616,  1.500000)

}

filament_999[639] {

  pt3dclear()

  pt3dadd(333.792, 442.86, 17.08,  1.500000)

  pt3dadd(333.06, 447.252, 17.567999999999998,  1.500000)

}

filament_999[640] {

  pt3dclear()

  pt3dadd(334.524, 438.468, 17.08,  1.500000)

  pt3dadd(333.792, 442.86, 17.08,  1.500000)

}

filament_999[641] {

  pt3dclear()

  pt3dadd(335.256, 433.344, 17.08,  1.500000)

  pt3dadd(334.524, 438.468, 17.08,  1.500000)

}

filament_999[642] {

  pt3dclear()

  pt3dadd(335.256, 433.344, 17.08,  1.500000)

  pt3dadd(331.596, 434.07599999999996, 15.616,  1.500000)

}

filament_999[643] {

  pt3dclear()

  pt3dadd(335.988, 428.21999999999997, 17.08,  1.500000)

  pt3dadd(335.256, 433.344, 17.08,  1.500000)

}

filament_999[644] {

  pt3dclear()

  pt3dadd(335.256, 423.096, 17.567999999999998,  1.500000)

  pt3dadd(335.988, 428.21999999999997, 17.08,  1.500000)

}

filament_999[645] {

  pt3dclear()

  pt3dadd(334.524, 417.972, 16.592,  1.500000)

  pt3dadd(335.256, 423.096, 17.567999999999998,  1.500000)

}

filament_999[646] {

  pt3dclear()

  pt3dadd(333.792, 412.848, 16.104,  1.500000)

  pt3dadd(334.524, 417.972, 16.592,  1.500000)

}

filament_999[647] {

  pt3dclear()

  pt3dadd(332.328, 407.724, 16.104,  1.500000)

  pt3dadd(333.792, 412.848, 16.104,  1.500000)

}

filament_999[648] {

  pt3dclear()

  pt3dadd(333.06, 403.332, 15.128,  1.500000)

  pt3dadd(332.328, 407.724, 16.104,  1.500000)

}

filament_999[649] {

  pt3dclear()

  pt3dadd(334.524, 398.94, 14.64,  1.500000)

  pt3dadd(330.864, 400.404, 16.592,  1.500000)

}

filament_999[650] {

  pt3dclear()

  pt3dadd(334.524, 398.94, 14.64,  1.500000)

  pt3dadd(333.06, 403.332, 15.128,  1.500000)

}

filament_999[651] {

  pt3dclear()

  pt3dadd(337.452, 395.28, 13.176,  1.500000)

  pt3dadd(334.524, 398.94, 14.64,  1.500000)

}

filament_999[652] {

  pt3dclear()

  pt3dadd(340.38, 391.62, 12.2,  1.500000)

  pt3dadd(337.452, 395.28, 13.176,  1.500000)

}

filament_999[653] {

  pt3dclear()

  pt3dadd(343.308, 387.96, 11.712,  1.500000)

  pt3dadd(340.38, 391.62, 12.2,  1.500000)

}

filament_999[654] {

  pt3dclear()

  pt3dadd(345.504, 383.568, 11.712,  1.500000)

  pt3dadd(343.308, 387.96, 11.712,  1.500000)

}

filament_999[655] {

  pt3dclear()

  pt3dadd(345.504, 383.568, 11.712,  1.500000)

  pt3dadd(348.432, 386.496, 12.687999999999999,  1.500000)

}

filament_999[656] {

  pt3dclear()

  pt3dadd(345.504, 378.444, 11.712,  1.500000)

  pt3dadd(345.504, 383.568, 11.712,  1.500000)

}

filament_999[657] {

  pt3dclear()

  pt3dadd(345.504, 372.58799999999997, 11.712,  1.500000)

  pt3dadd(345.504, 378.444, 11.712,  1.500000)

}

filament_999[658] {

  pt3dclear()

  pt3dadd(343.308, 367.464, 11.712,  1.500000)

  pt3dadd(345.504, 372.58799999999997, 11.712,  1.500000)

}

filament_999[659] {

  pt3dclear()

  pt3dadd(343.308, 361.608, 11.712,  1.500000)

  pt3dadd(343.308, 367.464, 11.712,  1.500000)

}

filament_999[660] {

  pt3dclear()

  pt3dadd(344.772, 357.216, 11.224,  1.500000)

  pt3dadd(343.308, 361.608, 11.712,  1.500000)

}

filament_999[661] {

  pt3dclear()

  pt3dadd(345.504, 352.824, 11.224,  1.500000)

  pt3dadd(344.772, 357.216, 11.224,  1.500000)

}

filament_999[662] {

  pt3dclear()

  pt3dadd(345.504, 348.432, 11.224,  1.500000)

  pt3dadd(345.504, 352.824, 11.224,  1.500000)

}

filament_999[663] {

  pt3dclear()

  pt3dadd(343.308, 345.504, 10.736,  1.500000)

  pt3dadd(345.504, 348.432, 11.224,  1.500000)

}

filament_999[664] {

  pt3dclear()

  pt3dadd(340.38, 343.308, 11.224,  1.500000)

  pt3dadd(343.308, 345.504, 10.736,  1.500000)

}

filament_999[665] {

  pt3dclear()

  pt3dadd(336.71999999999997, 341.844, 11.224,  1.500000)

  pt3dadd(333.06, 346.236, 11.224,  1.500000)

}

filament_999[666] {

  pt3dclear()

  pt3dadd(336.71999999999997, 341.844, 11.224,  1.500000)

  pt3dadd(340.38, 343.308, 11.224,  1.500000)

}

filament_999[667] {

  pt3dclear()

  pt3dadd(333.06, 339.64799999999997, 12.687999999999999,  1.500000)

  pt3dadd(336.71999999999997, 341.844, 11.224,  1.500000)

}

filament_999[668] {

  pt3dclear()

  pt3dadd(332.328, 336.71999999999997, 13.664,  1.500000)

  pt3dadd(333.06, 339.64799999999997, 12.687999999999999,  1.500000)

}

filament_999[669] {

  pt3dclear()

  pt3dadd(332.328, 336.71999999999997, 13.664,  1.500000)

  pt3dadd(330.132, 339.64799999999997, 12.687999999999999,  1.500000)

}

filament_999[670] {

  pt3dclear()

  pt3dadd(332.328, 332.328, 14.152,  1.500000)

  pt3dadd(332.328, 336.71999999999997, 13.664,  1.500000)

}

filament_999[671] {

  pt3dclear()

  pt3dadd(333.06, 327.204, 14.152,  1.500000)

  pt3dadd(332.328, 332.328, 14.152,  1.500000)

}

filament_999[672] {

  pt3dclear()

  pt3dadd(335.256, 322.08, 14.152,  1.500000)

  pt3dadd(333.06, 327.204, 14.152,  1.500000)

}

filament_999[673] {

  pt3dclear()

  pt3dadd(337.452, 317.688, 14.64,  1.500000)

  pt3dadd(335.256, 322.08, 14.152,  1.500000)

}

filament_999[674] {

  pt3dclear()

  pt3dadd(341.11199999999997, 314.76, 16.104,  1.500000)

  pt3dadd(337.452, 317.688, 14.64,  1.500000)

}

filament_999[675] {

  pt3dclear()

  pt3dadd(341.11199999999997, 314.76, 16.104,  1.500000)

  pt3dadd(344.04, 318.42, 17.567999999999998,  1.500000)

}

filament_999[676] {

  pt3dclear()

  pt3dadd(341.844, 311.832, 18.056,  1.500000)

  pt3dadd(341.11199999999997, 314.76, 16.104,  1.500000)

}

filament_999[677] {

  pt3dclear()

  pt3dadd(341.844, 308.904, 22.448,  1.500000)

  pt3dadd(341.844, 311.832, 18.056,  1.500000)

}

filament_999[678] {

  pt3dclear()

  pt3dadd(341.844, 308.904, 22.448,  1.500000)

  pt3dadd(344.04, 306.70799999999997, 20.496,  1.500000)

}

filament_999[679] {

  pt3dclear()

  pt3dadd(340.38, 305.24399999999997, 25.375999999999998,  1.500000)

  pt3dadd(341.844, 308.904, 22.448,  1.500000)

}

filament_999[680] {

  pt3dclear()

  pt3dadd(340.38, 305.24399999999997, 25.375999999999998,  1.500000)

  pt3dadd(335.256, 307.44, 18.544,  1.500000)

}

filament_999[681] {

  pt3dclear()

  pt3dadd(336.71999999999997, 303.048, 28.304,  1.500000)

  pt3dadd(340.38, 305.24399999999997, 25.375999999999998,  1.500000)

}

filament_999[682] {

  pt3dclear()

  pt3dadd(422.364, 447.984, 15.616,  1.500000)

  pt3dadd(422.364, 454.572, 13.664,  1.500000)

}

filament_999[683] {

  pt3dclear()

  pt3dadd(422.364, 442.128, 16.592,  1.500000)

  pt3dadd(422.364, 447.984, 15.616,  1.500000)

}

filament_999[684] {

  pt3dclear()

  pt3dadd(425.292, 437.00399999999996, 15.616,  1.500000)

  pt3dadd(422.364, 442.128, 16.592,  1.500000)

}

filament_999[685] {

  pt3dclear()

  pt3dadd(427.488, 431.88, 16.592,  1.500000)

  pt3dadd(425.292, 437.00399999999996, 15.616,  1.500000)

}

filament_999[686] {

  pt3dclear()

  pt3dadd(425.292, 425.292, 16.592,  1.500000)

  pt3dadd(427.488, 431.88, 16.592,  1.500000)

}

filament_999[687] {

  pt3dclear()

  pt3dadd(424.56, 418.704, 16.592,  1.500000)

  pt3dadd(425.292, 425.292, 16.592,  1.500000)

}

filament_999[688] {

  pt3dclear()

  pt3dadd(426.024, 412.848, 17.567999999999998,  1.500000)

  pt3dadd(424.56, 418.704, 16.592,  1.500000)

}

filament_999[689] {

  pt3dclear()

  pt3dadd(427.488, 406.992, 19.032,  1.500000)

  pt3dadd(426.024, 412.848, 17.567999999999998,  1.500000)

}

filament_999[690] {

  pt3dclear()

  pt3dadd(427.488, 401.13599999999997, 20.496,  1.500000)

  pt3dadd(427.488, 406.992, 19.032,  1.500000)

}

filament_999[691] {

  pt3dclear()

  pt3dadd(425.292, 396.012, 22.448,  1.500000)

  pt3dadd(427.488, 401.13599999999997, 20.496,  1.500000)

}

filament_999[692] {

  pt3dclear()

  pt3dadd(423.096, 390.888, 23.424,  1.500000)

  pt3dadd(425.292, 396.012, 22.448,  1.500000)

}

filament_999[693] {

  pt3dclear()

  pt3dadd(422.364, 385.764, 23.912,  1.500000)

  pt3dadd(423.096, 390.888, 23.424,  1.500000)

}

filament_999[694] {

  pt3dclear()

  pt3dadd(420.9, 381.372, 25.864,  1.500000)

  pt3dadd(422.364, 385.764, 23.912,  1.500000)

}

filament_999[695] {

  pt3dclear()

  pt3dadd(363.804, 382.104, 51.24,  1.500000)

  pt3dadd(365.268, 388.692, 51.24,  1.500000)

}

filament_999[696] {

  pt3dclear()

  pt3dadd(364.536, 376.98, 50.751999999999995,  1.500000)

  pt3dadd(363.804, 382.104, 51.24,  1.500000)

}

filament_999[697] {

  pt3dclear()

  pt3dadd(366.73199999999997, 371.12399999999997, 49.775999999999996,  1.500000)

  pt3dadd(364.536, 376.98, 50.751999999999995,  1.500000)

}

filament_999[698] {

  pt3dclear()

  pt3dadd(370.392, 366.0, 49.288,  1.500000)

  pt3dadd(366.73199999999997, 371.12399999999997, 49.775999999999996,  1.500000)

}

filament_999[699] {

  pt3dclear()

  pt3dadd(376.98, 361.608, 48.8,  1.500000)

  pt3dadd(370.392, 366.0, 49.288,  1.500000)

}

filament_999[700] {

  pt3dclear()

  pt3dadd(383.568, 357.216, 48.8,  1.500000)

  pt3dadd(376.98, 361.608, 48.8,  1.500000)

}

filament_999[701] {

  pt3dclear()

  pt3dadd(390.156, 352.824, 48.312,  1.500000)

  pt3dadd(383.568, 357.216, 48.8,  1.500000)

}

filament_999[702] {

  pt3dclear()

  pt3dadd(396.74399999999997, 348.432, 48.312,  1.500000)

  pt3dadd(390.156, 352.824, 48.312,  1.500000)

}

filament_999[703] {

  pt3dclear()

  pt3dadd(402.59999999999997, 344.04, 47.824,  1.500000)

  pt3dadd(396.74399999999997, 348.432, 48.312,  1.500000)

}

filament_999[704] {

  pt3dclear()

  pt3dadd(407.724, 339.64799999999997, 47.824,  1.500000)

  pt3dadd(402.59999999999997, 344.04, 47.824,  1.500000)

}

filament_999[705] {

  pt3dclear()

  pt3dadd(411.384, 335.256, 47.336,  1.500000)

  pt3dadd(407.724, 339.64799999999997, 47.824,  1.500000)

}

filament_999[706] {

  pt3dclear()

  pt3dadd(413.58, 330.132, 46.848,  1.500000)

  pt3dadd(411.384, 335.256, 47.336,  1.500000)

}

filament_999[707] {

  pt3dclear()

  pt3dadd(411.384, 326.472, 46.36,  1.500000)

  pt3dadd(413.58, 330.132, 46.848,  1.500000)

}

filament_999[708] {

  pt3dclear()

  pt3dadd(406.992, 322.812, 45.872,  1.500000)

  pt3dadd(411.384, 326.472, 46.36,  1.500000)

}

filament_999[709] {

  pt3dclear()

  pt3dadd(401.868, 320.616, 45.384,  1.500000)

  pt3dadd(406.992, 322.812, 45.872,  1.500000)

}

filament_999[710] {

  pt3dclear()

  pt3dadd(397.476, 318.42, 45.384,  1.500000)

  pt3dadd(401.868, 320.616, 45.384,  1.500000)

}

filament_999[711] {

  pt3dclear()

  pt3dadd(393.084, 314.76, 45.384,  1.500000)

  pt3dadd(397.476, 318.42, 45.384,  1.500000)

}

filament_999[712] {

  pt3dclear()

  pt3dadd(388.692, 312.564, 45.872,  1.500000)

  pt3dadd(393.084, 314.76, 45.384,  1.500000)

}

filament_999[713] {

  pt3dclear()

  pt3dadd(382.836, 312.564, 46.848,  1.500000)

  pt3dadd(388.692, 312.564, 45.872,  1.500000)

}

filament_999[714] {

  pt3dclear()

  pt3dadd(376.98, 312.564, 46.36,  1.500000)

  pt3dadd(382.836, 312.564, 46.848,  1.500000)

}

filament_999[715] {

  pt3dclear()

  pt3dadd(371.856, 311.832, 46.36,  1.500000)

  pt3dadd(376.98, 312.564, 46.36,  1.500000)

}

filament_999[716] {

  pt3dclear()

  pt3dadd(368.19599999999997, 308.904, 45.384,  1.500000)

  pt3dadd(371.856, 311.832, 46.36,  1.500000)

}

filament_999[717] {

  pt3dclear()

  pt3dadd(364.536, 305.976, 44.408,  1.500000)

  pt3dadd(360.876, 306.70799999999997, 48.8,  1.500000)

}

filament_999[718] {

  pt3dclear()

  pt3dadd(364.536, 305.976, 44.408,  1.500000)

  pt3dadd(368.19599999999997, 308.904, 45.384,  1.500000)

}

filament_999[719] {

  pt3dclear()

  pt3dadd(360.876, 303.048, 43.432,  1.500000)

  pt3dadd(364.536, 305.976, 44.408,  1.500000)

}

filament_999[720] {

  pt3dclear()

  pt3dadd(360.876, 298.656, 42.455999999999996,  1.500000)

  pt3dadd(360.876, 303.048, 43.432,  1.500000)

}

filament_999[721] {

  pt3dclear()

  pt3dadd(360.876, 294.264, 40.992,  1.500000)

  pt3dadd(360.876, 298.656, 42.455999999999996,  1.500000)

}

filament_999[722] {

  pt3dclear()

  pt3dadd(359.412, 291.336, 37.576,  1.500000)

  pt3dadd(360.876, 294.264, 40.992,  1.500000)

}

filament_999[723] {

  pt3dclear()

  pt3dadd(357.948, 288.408, 36.6,  1.500000)

  pt3dadd(359.412, 291.336, 37.576,  1.500000)

}

filament_999[724] {

  pt3dclear()

  pt3dadd(357.948, 284.016, 35.624,  1.500000)

  pt3dadd(357.948, 288.408, 36.6,  1.500000)

}

filament_999[725] {

  pt3dclear()

  pt3dadd(356.484, 278.892, 33.672,  1.500000)

  pt3dadd(357.948, 284.016, 35.624,  1.500000)

}

filament_999[726] {

  pt3dclear()

  pt3dadd(282.552, 273.768, 39.528,  1.500000)

  pt3dadd(278.892, 276.69599999999997, 40.016,  1.500000)

}

filament_999[727] {

  pt3dclear()

  pt3dadd(286.944, 271.572, 39.528,  1.500000)

  pt3dadd(282.552, 273.768, 39.528,  1.500000)

}

filament_999[728] {

  pt3dclear()

  pt3dadd(291.336, 267.912, 39.04,  1.500000)

  pt3dadd(286.944, 271.572, 39.528,  1.500000)

}

filament_999[729] {

  pt3dclear()

  pt3dadd(294.996, 264.984, 39.04,  1.500000)

  pt3dadd(291.336, 267.912, 39.04,  1.500000)

}

filament_999[730] {

  pt3dclear()

  pt3dadd(298.656, 262.788, 39.04,  1.500000)

  pt3dadd(294.996, 264.984, 39.04,  1.500000)

}

filament_999[731] {

  pt3dclear()

  pt3dadd(303.048, 260.592, 39.04,  1.500000)

  pt3dadd(298.656, 262.788, 39.04,  1.500000)

}

filament_999[732] {

  pt3dclear()

  pt3dadd(308.17199999999997, 259.86, 39.04,  1.500000)

  pt3dadd(303.048, 260.592, 39.04,  1.500000)

}

filament_999[733] {

  pt3dclear()

  pt3dadd(313.296, 259.128, 39.04,  1.500000)

  pt3dadd(308.17199999999997, 259.86, 39.04,  1.500000)

}

filament_999[734] {

  pt3dclear()

  pt3dadd(317.688, 259.128, 39.04,  1.500000)

  pt3dadd(313.296, 259.128, 39.04,  1.500000)

}

filament_999[735] {

  pt3dclear()

  pt3dadd(322.08, 262.056, 39.04,  1.500000)

  pt3dadd(317.688, 259.128, 39.04,  1.500000)

}

filament_999[736] {

  pt3dclear()

  pt3dadd(327.936, 262.788, 39.04,  1.500000)

  pt3dadd(322.08, 262.056, 39.04,  1.500000)

}

filament_999[737] {

  pt3dclear()

  pt3dadd(333.792, 262.056, 39.04,  1.500000)

  pt3dadd(327.936, 262.788, 39.04,  1.500000)

}

filament_999[738] {

  pt3dclear()

  pt3dadd(339.64799999999997, 261.324, 39.04,  1.500000)

  pt3dadd(333.792, 262.056, 39.04,  1.500000)

}

filament_999[739] {

  pt3dclear()

  pt3dadd(345.504, 260.592, 38.552,  1.500000)

  pt3dadd(339.64799999999997, 261.324, 39.04,  1.500000)

}

filament_999[740] {

  pt3dclear()

  pt3dadd(351.36, 258.396, 38.552,  1.500000)

  pt3dadd(345.504, 260.592, 38.552,  1.500000)

}

filament_999[741] {

  pt3dclear()

  pt3dadd(355.752, 253.272, 38.552,  1.500000)

  pt3dadd(351.36, 258.396, 38.552,  1.500000)

}

filament_999[742] {

  pt3dclear()

  pt3dadd(360.876, 249.612, 38.552,  1.500000)

  pt3dadd(355.752, 253.272, 38.552,  1.500000)

}

filament_999[743] {

  pt3dclear()

  pt3dadd(363.804, 245.22, 38.552,  1.500000)

  pt3dadd(360.876, 249.612, 38.552,  1.500000)

}

filament_999[744] {

  pt3dclear()

  pt3dadd(365.268, 241.56, 38.064,  1.500000)

  pt3dadd(363.804, 245.22, 38.552,  1.500000)

}

filament_999[745] {

  pt3dclear()

  pt3dadd(364.536, 237.9, 38.064,  1.500000)

  pt3dadd(365.268, 241.56, 38.064,  1.500000)

}

filament_999[746] {

  pt3dclear()

  pt3dadd(360.876, 234.972, 38.064,  1.500000)

  pt3dadd(364.536, 237.9, 38.064,  1.500000)

}

filament_999[747] {

  pt3dclear()

  pt3dadd(359.412, 231.31199999999998, 38.064,  1.500000)

  pt3dadd(360.876, 234.972, 38.064,  1.500000)

}

filament_999[748] {

  pt3dclear()

  pt3dadd(344.04, 441.396, 43.92,  1.500000)

  pt3dadd(348.432, 445.056, 41.48,  1.500000)

}

filament_999[749] {

  pt3dclear()

  pt3dadd(339.64799999999997, 439.932, 43.432,  1.500000)

  pt3dadd(344.04, 441.396, 43.92,  1.500000)

}

filament_999[750] {

  pt3dclear()

  pt3dadd(339.64799999999997, 436.272, 41.48,  1.500000)

  pt3dadd(339.64799999999997, 439.932, 43.432,  1.500000)

}

filament_999[751] {

  pt3dclear()

  pt3dadd(341.11199999999997, 431.14799999999997, 40.992,  1.500000)

  pt3dadd(339.64799999999997, 436.272, 41.48,  1.500000)

}

filament_999[752] {

  pt3dclear()

  pt3dadd(344.772, 426.024, 40.992,  1.500000)

  pt3dadd(341.11199999999997, 431.14799999999997, 40.992,  1.500000)

}

filament_999[753] {

  pt3dclear()

  pt3dadd(346.236, 403.332, 34.16,  1.500000)

  pt3dadd(347.7, 407.724, 34.16,  1.500000)

}

filament_999[754] {

  pt3dclear()

  pt3dadd(344.772, 396.74399999999997, 34.16,  1.500000)

  pt3dadd(346.236, 403.332, 34.16,  1.500000)

}

filament_999[755] {

  pt3dclear()

  pt3dadd(342.57599999999996, 390.156, 33.672,  1.500000)

  pt3dadd(344.772, 396.74399999999997, 34.16,  1.500000)

}

filament_999[756] {

  pt3dclear()

  pt3dadd(341.844, 383.568, 33.184,  1.500000)

  pt3dadd(342.57599999999996, 390.156, 33.672,  1.500000)

}

filament_999[757] {

  pt3dclear()

  pt3dadd(342.57599999999996, 377.712, 32.696,  1.500000)

  pt3dadd(341.844, 383.568, 33.184,  1.500000)

}

filament_999[758] {

  pt3dclear()

  pt3dadd(342.57599999999996, 371.856, 32.208,  1.500000)

  pt3dadd(342.57599999999996, 377.712, 32.696,  1.500000)

}

filament_999[759] {

  pt3dclear()

  pt3dadd(346.968, 366.73199999999997, 32.208,  1.500000)

  pt3dadd(342.57599999999996, 371.856, 32.208,  1.500000)

}

filament_999[760] {

  pt3dclear()

  pt3dadd(349.896, 360.876, 32.696,  1.500000)

  pt3dadd(346.968, 366.73199999999997, 32.208,  1.500000)

}

filament_999[761] {

  pt3dclear()

  pt3dadd(350.628, 355.02, 33.184,  1.500000)

  pt3dadd(349.896, 360.876, 32.696,  1.500000)

}

filament_999[762] {

  pt3dclear()

  pt3dadd(352.092, 349.896, 33.184,  1.500000)

  pt3dadd(350.628, 355.02, 33.184,  1.500000)

}

filament_999[763] {

  pt3dclear()

  pt3dadd(354.288, 345.504, 32.696,  1.500000)

  pt3dadd(352.092, 349.896, 33.184,  1.500000)

}

filament_999[764] {

  pt3dclear()

  pt3dadd(356.484, 341.11199999999997, 33.184,  1.500000)

  pt3dadd(354.288, 345.504, 32.696,  1.500000)

}

filament_999[765] {

  pt3dclear()

  pt3dadd(360.144, 337.452, 33.672,  1.500000)

  pt3dadd(356.484, 341.11199999999997, 33.184,  1.500000)

}

filament_999[766] {

  pt3dclear()

  pt3dadd(363.072, 333.792, 34.16,  1.500000)

  pt3dadd(360.144, 337.452, 33.672,  1.500000)

}

filament_999[767] {

  pt3dclear()

  pt3dadd(366.73199999999997, 329.4, 34.16,  1.500000)

  pt3dadd(363.072, 333.792, 34.16,  1.500000)

}

filament_999[768] {

  pt3dclear()

  pt3dadd(369.65999999999997, 324.276, 33.672,  1.500000)

  pt3dadd(366.73199999999997, 329.4, 34.16,  1.500000)

}

filament_999[769] {

  pt3dclear()

  pt3dadd(374.05199999999996, 320.616, 33.184,  1.500000)

  pt3dadd(369.65999999999997, 324.276, 33.672,  1.500000)

}

filament_999[770] {

  pt3dclear()

  pt3dadd(374.05199999999996, 320.616, 33.184,  1.500000)

  pt3dadd(377.712, 320.616, 28.304,  1.500000)

}

filament_999[771] {

  pt3dclear()

  pt3dadd(379.908, 317.688, 32.696,  1.500000)

  pt3dadd(374.05199999999996, 320.616, 33.184,  1.500000)

}

filament_999[772] {

  pt3dclear()

  pt3dadd(385.764, 315.492, 32.208,  1.500000)

  pt3dadd(379.908, 317.688, 32.696,  1.500000)

}

filament_999[773] {

  pt3dclear()

  pt3dadd(453.108, 6.588, 21.472,  1.500000)

  pt3dadd(453.84, 1.464, 21.472,  1.500000)

}

filament_999[774] {

  pt3dclear()

  pt3dadd(453.84, 13.176, 20.983999999999998,  1.500000)

  pt3dadd(453.108, 6.588, 21.472,  1.500000)

}

filament_999[775] {

  pt3dclear()

  pt3dadd(456.036, 19.032, 20.008,  1.500000)

  pt3dadd(453.84, 13.176, 20.983999999999998,  1.500000)

}

filament_999[776] {

  pt3dclear()

  pt3dadd(456.768, 25.62, 20.008,  1.500000)

  pt3dadd(456.036, 19.032, 20.008,  1.500000)

}

filament_999[777] {

  pt3dclear()

  pt3dadd(460.428, 31.476, 20.008,  1.500000)

  pt3dadd(456.768, 25.62, 20.008,  1.500000)

}

filament_999[778] {

  pt3dclear()

  pt3dadd(459.69599999999997, 37.332, 19.032,  1.500000)

  pt3dadd(460.428, 31.476, 20.008,  1.500000)

}

filament_999[779] {

  pt3dclear()

  pt3dadd(461.15999999999997, 44.652, 19.032,  1.500000)

  pt3dadd(459.69599999999997, 37.332, 19.032,  1.500000)

}

filament_999[780] {

  pt3dclear()

  pt3dadd(463.356, 49.775999999999996, 19.032,  1.500000)

  pt3dadd(461.15999999999997, 44.652, 19.032,  1.500000)

}

filament_999[781] {

  pt3dclear()

  pt3dadd(464.82, 57.096, 19.032,  1.500000)

  pt3dadd(463.356, 49.775999999999996, 19.032,  1.500000)

}

filament_999[782] {

  pt3dclear()

  pt3dadd(464.82, 65.148, 19.032,  1.500000)

  pt3dadd(464.82, 57.096, 19.032,  1.500000)

}

filament_999[783] {

  pt3dclear()

  pt3dadd(464.82, 73.2, 18.056,  1.500000)

  pt3dadd(464.82, 65.148, 19.032,  1.500000)

}

filament_999[784] {

  pt3dclear()

  pt3dadd(466.284, 81.252, 17.567999999999998,  1.500000)

  pt3dadd(464.82, 73.2, 18.056,  1.500000)

}

filament_999[785] {

  pt3dclear()

  pt3dadd(467.748, 89.304, 17.567999999999998,  1.500000)

  pt3dadd(466.284, 81.252, 17.567999999999998,  1.500000)

}

filament_999[786] {

  pt3dclear()

  pt3dadd(466.284, 96.624, 17.567999999999998,  1.500000)

  pt3dadd(467.748, 89.304, 17.567999999999998,  1.500000)

}

filament_999[787] {

  pt3dclear()

  pt3dadd(466.284, 103.212, 16.592,  1.500000)

  pt3dadd(466.284, 96.624, 17.567999999999998,  1.500000)

}

filament_999[788] {

  pt3dclear()

  pt3dadd(465.55199999999996, 109.8, 15.128,  1.500000)

  pt3dadd(466.284, 103.212, 16.592,  1.500000)

}

filament_999[789] {

  pt3dclear()

  pt3dadd(461.892, 116.38799999999999, 14.64,  1.500000)

  pt3dadd(465.55199999999996, 109.8, 15.128,  1.500000)

}

filament_999[790] {

  pt3dclear()

  pt3dadd(458.964, 122.976, 14.64,  1.500000)

  pt3dadd(461.892, 116.38799999999999, 14.64,  1.500000)

}

filament_999[791] {

  pt3dclear()

  pt3dadd(457.5, 129.564, 14.64,  1.500000)

  pt3dadd(458.964, 122.976, 14.64,  1.500000)

}

filament_999[792] {

  pt3dclear()

  pt3dadd(454.572, 135.42, 14.64,  1.500000)

  pt3dadd(457.5, 129.564, 14.64,  1.500000)

}

filament_999[793] {

  pt3dclear()

  pt3dadd(454.572, 142.008, 14.64,  1.500000)

  pt3dadd(454.572, 135.42, 14.64,  1.500000)

}

filament_999[794] {

  pt3dclear()

  pt3dadd(454.572, 148.596, 14.64,  1.500000)

  pt3dadd(454.572, 142.008, 14.64,  1.500000)

}

filament_999[795] {

  pt3dclear()

  pt3dadd(454.572, 155.184, 14.152,  1.500000)

  pt3dadd(454.572, 148.596, 14.64,  1.500000)

}

filament_999[796] {

  pt3dclear()

  pt3dadd(453.84, 161.04, 14.152,  1.500000)

  pt3dadd(454.572, 155.184, 14.152,  1.500000)

}

filament_999[797] {

  pt3dclear()

  pt3dadd(453.108, 166.896, 14.152,  1.500000)

  pt3dadd(453.84, 161.04, 14.152,  1.500000)

}

filament_999[798] {

  pt3dclear()

  pt3dadd(452.376, 172.752, 15.128,  1.500000)

  pt3dadd(453.108, 166.896, 14.152,  1.500000)

}

filament_999[799] {

  pt3dclear()

  pt3dadd(452.376, 179.34, 15.128,  1.500000)

  pt3dadd(452.376, 172.752, 15.128,  1.500000)

}

filament_999[800] {

  pt3dclear()

  pt3dadd(452.376, 185.196, 15.128,  1.500000)

  pt3dadd(452.376, 179.34, 15.128,  1.500000)

}

filament_999[801] {

  pt3dclear()

  pt3dadd(451.644, 191.052, 15.616,  1.500000)

  pt3dadd(452.376, 185.196, 15.128,  1.500000)

}

filament_999[802] {

  pt3dclear()

  pt3dadd(450.912, 196.908, 17.08,  1.500000)

  pt3dadd(455.304, 193.98, 17.567999999999998,  1.500000)

}

filament_999[803] {

  pt3dclear()

  pt3dadd(450.912, 196.908, 17.08,  1.500000)

  pt3dadd(451.644, 191.052, 15.616,  1.500000)

}

filament_999[804] {

  pt3dclear()

  pt3dadd(450.912, 203.496, 17.08,  1.500000)

  pt3dadd(450.912, 196.908, 17.08,  1.500000)

}

filament_999[805] {

  pt3dclear()

  pt3dadd(450.912, 210.084, 17.08,  1.500000)

  pt3dadd(450.912, 203.496, 17.08,  1.500000)

}

filament_999[806] {

  pt3dclear()

  pt3dadd(450.912, 215.94, 18.056,  1.500000)

  pt3dadd(450.912, 210.084, 17.08,  1.500000)

}

filament_999[807] {

  pt3dclear()

  pt3dadd(450.18, 221.796, 19.032,  1.500000)

  pt3dadd(450.912, 215.94, 18.056,  1.500000)

}

filament_999[808] {

  pt3dclear()

  pt3dadd(449.448, 227.652, 20.008,  1.500000)

  pt3dadd(450.18, 221.796, 19.032,  1.500000)

}

filament_999[809] {

  pt3dclear()

  pt3dadd(449.448, 233.50799999999998, 20.008,  1.500000)

  pt3dadd(449.448, 227.652, 20.008,  1.500000)

}

filament_999[810] {

  pt3dclear()

  pt3dadd(448.716, 239.364, 20.983999999999998,  1.500000)

  pt3dadd(449.448, 233.50799999999998, 20.008,  1.500000)

}

filament_999[811] {

  pt3dclear()

  pt3dadd(446.52, 245.22, 20.983999999999998,  1.500000)

  pt3dadd(448.716, 239.364, 20.983999999999998,  1.500000)

}

filament_999[812] {

  pt3dclear()

  pt3dadd(447.984, 251.076, 21.472,  1.500000)

  pt3dadd(446.52, 245.22, 20.983999999999998,  1.500000)

}

filament_999[813] {

  pt3dclear()

  pt3dadd(448.716, 256.932, 21.472,  1.500000)

  pt3dadd(447.984, 251.076, 21.472,  1.500000)

}

filament_999[814] {

  pt3dclear()

  pt3dadd(447.984, 263.52, 21.96,  1.500000)

  pt3dadd(448.716, 256.932, 21.472,  1.500000)

}

filament_999[815] {

  pt3dclear()

  pt3dadd(445.788, 269.376, 22.936,  1.500000)

  pt3dadd(447.984, 263.52, 21.96,  1.500000)

}

filament_999[816] {

  pt3dclear()

  pt3dadd(445.788, 276.69599999999997, 22.936,  1.500000)

  pt3dadd(445.788, 269.376, 22.936,  1.500000)

}

filament_999[817] {

  pt3dclear()

  pt3dadd(445.788, 283.284, 23.424,  1.500000)

  pt3dadd(445.788, 276.69599999999997, 22.936,  1.500000)

}

filament_999[818] {

  pt3dclear()

  pt3dadd(445.788, 289.872, 24.4,  1.500000)

  pt3dadd(445.788, 283.284, 23.424,  1.500000)

}

filament_999[819] {

  pt3dclear()

  pt3dadd(445.056, 296.46, 23.912,  1.500000)

  pt3dadd(445.788, 289.872, 24.4,  1.500000)

}

filament_999[820] {

  pt3dclear()

  pt3dadd(443.592, 303.048, 23.912,  1.500000)

  pt3dadd(445.056, 296.46, 23.912,  1.500000)

}

filament_999[821] {

  pt3dclear()

  pt3dadd(442.128, 309.63599999999997, 22.936,  1.500000)

  pt3dadd(443.592, 303.048, 23.912,  1.500000)

}

filament_999[822] {

  pt3dclear()

  pt3dadd(439.932, 316.224, 22.448,  1.500000)

  pt3dadd(437.00399999999996, 312.564, 22.448,  1.500000)

}

filament_999[823] {

  pt3dclear()

  pt3dadd(439.932, 316.224, 22.448,  1.500000)

  pt3dadd(442.128, 309.63599999999997, 22.936,  1.500000)

}

filament_999[824] {

  pt3dclear()

  pt3dadd(436.272, 322.08, 21.96,  1.500000)

  pt3dadd(439.932, 316.224, 22.448,  1.500000)

}

filament_999[825] {

  pt3dclear()

  pt3dadd(431.88, 326.472, 20.983999999999998,  1.500000)

  pt3dadd(436.272, 322.08, 21.96,  1.500000)

}

filament_999[826] {

  pt3dclear()

  pt3dadd(428.952, 331.596, 20.496,  1.500000)

  pt3dadd(431.88, 326.472, 20.983999999999998,  1.500000)

}

filament_999[827] {

  pt3dclear()

  pt3dadd(425.292, 335.988, 20.008,  1.500000)

  pt3dadd(428.952, 331.596, 20.496,  1.500000)

}

filament_999[828] {

  pt3dclear()

  pt3dadd(421.632, 340.38, 19.032,  1.500000)

  pt3dadd(425.292, 335.988, 20.008,  1.500000)

}

filament_999[829] {

  pt3dclear()

  pt3dadd(420.168, 345.504, 18.056,  1.500000)

  pt3dadd(423.828, 349.164, 19.52,  1.500000)

}

filament_999[830] {

  pt3dclear()

  pt3dadd(420.168, 345.504, 18.056,  1.500000)

  pt3dadd(421.632, 340.38, 19.032,  1.500000)

}

filament_999[831] {

  pt3dclear()

  pt3dadd(441.396, 404.796, 13.176,  1.500000)

  pt3dadd(440.664, 412.848, 13.176,  1.500000)

}

filament_999[832] {

  pt3dclear()

  pt3dadd(440.664, 398.94, 14.152,  1.500000)

  pt3dadd(441.396, 404.796, 13.176,  1.500000)

}

filament_999[833] {

  pt3dclear()

  pt3dadd(439.2, 394.548, 14.64,  1.500000)

  pt3dadd(440.664, 398.94, 14.152,  1.500000)

}

filament_999[834] {

  pt3dclear()

  pt3dadd(437.736, 390.156, 15.616,  1.500000)

  pt3dadd(439.2, 394.548, 14.64,  1.500000)

}

filament_999[835] {

  pt3dclear()

  pt3dadd(437.00399999999996, 385.032, 16.592,  1.500000)

  pt3dadd(437.736, 390.156, 15.616,  1.500000)

}

filament_999[836] {

  pt3dclear()

  pt3dadd(438.468, 379.176, 16.592,  1.500000)

  pt3dadd(437.00399999999996, 385.032, 16.592,  1.500000)

}

filament_999[837] {

  pt3dclear()

  pt3dadd(439.2, 373.32, 17.08,  1.500000)

  pt3dadd(438.468, 379.176, 16.592,  1.500000)

}

filament_999[838] {

  pt3dclear()

  pt3dadd(435.53999999999996, 370.392, 17.567999999999998,  1.500000)

  pt3dadd(439.2, 373.32, 17.08,  1.500000)

}

filament_999[839] {

  pt3dclear()

  pt3dadd(432.61199999999997, 366.73199999999997, 17.08,  1.500000)

  pt3dadd(435.53999999999996, 370.392, 17.567999999999998,  1.500000)

}

filament_999[840] {

  pt3dclear()

  pt3dadd(428.952, 362.34, 17.08,  1.500000)

  pt3dadd(432.61199999999997, 366.73199999999997, 17.08,  1.500000)

}

filament_999[841] {

  pt3dclear()

  pt3dadd(425.292, 359.412, 16.592,  1.500000)

  pt3dadd(428.952, 362.34, 17.08,  1.500000)

}

filament_999[842] {

  pt3dclear()

  pt3dadd(421.632, 357.216, 16.592,  1.500000)

  pt3dadd(425.292, 359.412, 16.592,  1.500000)

}

filament_999[843] {

  pt3dclear()

  pt3dadd(420.168, 352.092, 16.592,  1.500000)

  pt3dadd(421.632, 357.216, 16.592,  1.500000)

}

filament_999[844] {

  pt3dclear()

  pt3dadd(412.116, 352.092, 15.616,  1.500000)

  pt3dadd(416.508, 349.164, 17.567999999999998,  1.500000)

}

filament_999[845] {

  pt3dclear()

  pt3dadd(406.26, 357.216, 15.128,  1.500000)

  pt3dadd(412.116, 352.092, 15.616,  1.500000)

}

filament_999[846] {

  pt3dclear()

  pt3dadd(400.404, 362.34, 15.128,  1.500000)

  pt3dadd(406.26, 357.216, 15.128,  1.500000)

}

filament_999[847] {

  pt3dclear()

  pt3dadd(393.816, 366.73199999999997, 15.616,  1.500000)

  pt3dadd(400.404, 362.34, 15.128,  1.500000)

}

filament_999[848] {

  pt3dclear()

  pt3dadd(387.96, 371.856, 16.592,  1.500000)

  pt3dadd(393.816, 366.73199999999997, 15.616,  1.500000)

}

filament_999[849] {

  pt3dclear()

  pt3dadd(387.96, 371.856, 16.592,  1.500000)

  pt3dadd(394.548, 370.392, 15.616,  1.500000)

}

filament_999[850] {

  pt3dclear()

  pt3dadd(382.104, 376.98, 17.08,  1.500000)

  pt3dadd(387.96, 371.856, 16.592,  1.500000)

}

filament_999[851] {

  pt3dclear()

  pt3dadd(376.98, 382.104, 18.056,  1.500000)

  pt3dadd(382.104, 376.98, 17.08,  1.500000)

}

filament_999[852] {

  pt3dclear()

  pt3dadd(371.856, 386.496, 18.544,  1.500000)

  pt3dadd(376.98, 382.104, 18.056,  1.500000)

}

filament_999[853] {

  pt3dclear()

  pt3dadd(366.73199999999997, 390.888, 19.032,  1.500000)

  pt3dadd(371.856, 386.496, 18.544,  1.500000)

}

filament_999[854] {

  pt3dclear()

  pt3dadd(363.804, 396.012, 20.008,  1.500000)

  pt3dadd(366.73199999999997, 390.888, 19.032,  1.500000)

}

filament_999[855] {

  pt3dclear()

  pt3dadd(362.34, 401.13599999999997, 20.496,  1.500000)

  pt3dadd(363.804, 396.012, 20.008,  1.500000)

}

filament_999[856] {

  pt3dclear()

  pt3dadd(363.072, 406.992, 20.496,  1.500000)

  pt3dadd(362.34, 401.13599999999997, 20.496,  1.500000)

}

filament_999[857] {

  pt3dclear()

  pt3dadd(365.268, 411.384, 20.983999999999998,  1.500000)

  pt3dadd(363.072, 406.992, 20.496,  1.500000)

}

filament_999[858] {

  pt3dclear()

  pt3dadd(367.464, 415.044, 21.472,  1.500000)

  pt3dadd(365.268, 411.384, 20.983999999999998,  1.500000)

}

filament_999[859] {

  pt3dclear()

  pt3dadd(369.65999999999997, 419.436, 21.96,  1.500000)

  pt3dadd(367.464, 415.044, 21.472,  1.500000)

}

filament_999[860] {

  pt3dclear()

  pt3dadd(372.58799999999997, 422.364, 22.936,  1.500000)

  pt3dadd(369.65999999999997, 419.436, 21.96,  1.500000)

}

filament_999[861] {

  pt3dclear()

  pt3dadd(371.856, 418.704, 24.887999999999998,  1.500000)

  pt3dadd(372.58799999999997, 422.364, 22.936,  1.500000)

}

filament_999[862] {

  pt3dclear()

  pt3dadd(372.58799999999997, 414.312, 24.4,  1.500000)

  pt3dadd(371.856, 418.704, 24.887999999999998,  1.500000)

}

filament_999[863] {

  pt3dclear()

  pt3dadd(374.05199999999996, 406.992, 25.375999999999998,  1.500000)

  pt3dadd(372.58799999999997, 414.312, 24.4,  1.500000)

}

filament_999[864] {

  pt3dclear()

  pt3dadd(375.516, 399.67199999999997, 25.864,  1.500000)

  pt3dadd(374.05199999999996, 406.992, 25.375999999999998,  1.500000)

}

filament_999[865] {

  pt3dclear()

  pt3dadd(379.176, 392.352, 26.352,  1.500000)

  pt3dadd(375.516, 399.67199999999997, 25.864,  1.500000)

}

filament_999[866] {

  pt3dclear()

  pt3dadd(382.104, 384.3, 26.84,  1.500000)

  pt3dadd(379.176, 392.352, 26.352,  1.500000)

}

filament_999[867] {

  pt3dclear()

  pt3dadd(382.836, 375.516, 27.328,  1.500000)

  pt3dadd(382.104, 384.3, 26.84,  1.500000)

}

filament_999[868] {

  pt3dclear()

  pt3dadd(382.836, 367.464, 27.816,  1.500000)

  pt3dadd(382.836, 375.516, 27.328,  1.500000)

}

filament_999[869] {

  pt3dclear()

  pt3dadd(384.3, 358.68, 28.304,  1.500000)

  pt3dadd(382.836, 367.464, 27.816,  1.500000)

}

filament_999[870] {

  pt3dclear()

  pt3dadd(429.68399999999997, 404.796, 34.16,  1.500000)

  pt3dadd(426.024, 407.724, 37.088,  1.500000)

}

filament_999[871] {

  pt3dclear()

  pt3dadd(433.344, 401.13599999999997, 34.16,  1.500000)

  pt3dadd(429.68399999999997, 404.796, 34.16,  1.500000)

}

filament_999[872] {

  pt3dclear()

  pt3dadd(438.468, 398.20799999999997, 32.696,  1.500000)

  pt3dadd(433.344, 401.13599999999997, 34.16,  1.500000)

}

filament_999[873] {

  pt3dclear()

  pt3dadd(442.86, 393.084, 33.672,  1.500000)

  pt3dadd(438.468, 398.20799999999997, 32.696,  1.500000)

}

filament_999[874] {

  pt3dclear()

  pt3dadd(442.86, 393.084, 33.672,  1.500000)

  pt3dadd(445.788, 394.548, 31.232,  1.500000)

}

filament_999[875] {

  pt3dclear()

  pt3dadd(446.52, 387.96, 33.672,  1.500000)

  pt3dadd(442.86, 393.084, 33.672,  1.500000)

}

filament_999[876] {

  pt3dclear()

  pt3dadd(450.18, 382.836, 34.16,  1.500000)

  pt3dadd(446.52, 387.96, 33.672,  1.500000)

}

filament_999[877] {

  pt3dclear()

  pt3dadd(449.448, 378.444, 33.672,  1.500000)

  pt3dadd(450.18, 382.836, 34.16,  1.500000)

}

filament_999[878] {

  pt3dclear()

  pt3dadd(445.788, 374.05199999999996, 34.16,  1.500000)

  pt3dadd(449.448, 378.444, 33.672,  1.500000)

}

filament_999[879] {

  pt3dclear()

  pt3dadd(440.664, 369.65999999999997, 34.16,  1.500000)

  pt3dadd(445.788, 374.05199999999996, 34.16,  1.500000)

}

filament_999[880] {

  pt3dclear()

  pt3dadd(439.2, 363.804, 34.16,  1.500000)

  pt3dadd(440.664, 369.65999999999997, 34.16,  1.500000)

}

filament_999[881] {

  pt3dclear()

  pt3dadd(438.468, 357.216, 34.647999999999996,  1.500000)

  pt3dadd(439.2, 363.804, 34.16,  1.500000)

}

filament_999[882] {

  pt3dclear()

  pt3dadd(437.736, 350.628, 35.624,  1.500000)

  pt3dadd(438.468, 357.216, 34.647999999999996,  1.500000)

}

filament_999[883] {

  pt3dclear()

  pt3dadd(437.736, 344.04, 36.112,  1.500000)

  pt3dadd(437.736, 350.628, 35.624,  1.500000)

}

filament_999[884] {

  pt3dclear()

  pt3dadd(434.808, 338.916, 35.624,  1.500000)

  pt3dadd(437.736, 344.04, 36.112,  1.500000)

}

filament_999[885] {

  pt3dclear()

  pt3dadd(431.14799999999997, 334.524, 35.624,  1.500000)

  pt3dadd(434.808, 338.916, 35.624,  1.500000)

}

filament_999[886] {

  pt3dclear()

  pt3dadd(428.952, 327.936, 35.135999999999996,  1.500000)

  pt3dadd(431.14799999999997, 334.524, 35.624,  1.500000)

}

filament_999[887] {

  pt3dclear()

  pt3dadd(426.024, 322.08, 35.135999999999996,  1.500000)

  pt3dadd(425.292, 326.472, 38.064,  1.500000)

}

filament_999[888] {

  pt3dclear()

  pt3dadd(426.024, 322.08, 35.135999999999996,  1.500000)

  pt3dadd(428.952, 327.936, 35.135999999999996,  1.500000)

}

filament_999[889] {

  pt3dclear()

  pt3dadd(421.632, 317.688, 34.647999999999996,  1.500000)

  pt3dadd(426.024, 322.08, 35.135999999999996,  1.500000)

}

filament_999[890] {

  pt3dclear()

  pt3dadd(417.24, 313.296, 34.16,  1.500000)

  pt3dadd(421.632, 317.688, 34.647999999999996,  1.500000)

}

filament_999[891] {

  pt3dclear()

  pt3dadd(410.652, 311.832, 34.16,  1.500000)

  pt3dadd(417.24, 313.296, 34.16,  1.500000)

}

filament_999[892] {

  pt3dclear()

  pt3dadd(403.332, 311.09999999999997, 33.672,  1.500000)

  pt3dadd(410.652, 311.832, 34.16,  1.500000)

}

filament_999[893] {

  pt3dclear()

  pt3dadd(396.74399999999997, 312.564, 33.184,  1.500000)

  pt3dadd(403.332, 311.09999999999997, 33.672,  1.500000)

}

filament_999[894] {

  pt3dclear()

  pt3dadd(391.62, 314.76, 33.184,  1.500000)

  pt3dadd(396.74399999999997, 312.564, 33.184,  1.500000)

}

filament_999[895] {

  pt3dclear()

  pt3dadd(391.62, 314.76, 33.184,  1.500000)

  pt3dadd(394.548, 317.688, 29.768,  1.500000)

}

filament_999[896] {

  pt3dclear()

  pt3dadd(391.62, 314.76, 33.184,  1.500000)

  pt3dadd(385.764, 315.492, 32.208,  1.500000)

}

filament_999[897] {

  pt3dclear()

  pt3dadd(9.516, 428.21999999999997, 23.424,  1.500000)

  pt3dadd(2.1959999999999997, 429.68399999999997, 24.887999999999998,  1.500000)

}

filament_999[898] {

  pt3dclear()

  pt3dadd(17.567999999999998, 426.756, 21.472,  1.500000)

  pt3dadd(9.516, 428.21999999999997, 23.424,  1.500000)

}

filament_999[899] {

  pt3dclear()

  pt3dadd(24.156, 424.56, 20.008,  1.500000)

  pt3dadd(17.567999999999998, 426.756, 21.472,  1.500000)

}

filament_999[900] {

  pt3dclear()

  pt3dadd(30.744, 423.828, 20.008,  1.500000)

  pt3dadd(24.156, 424.56, 20.008,  1.500000)

}

filament_999[901] {

  pt3dclear()

  pt3dadd(37.332, 423.096, 20.008,  1.500000)

  pt3dadd(30.744, 423.828, 20.008,  1.500000)

}

filament_999[902] {

  pt3dclear()

  pt3dadd(44.652, 422.364, 19.032,  1.500000)

  pt3dadd(37.332, 423.096, 20.008,  1.500000)

}

filament_999[903] {

  pt3dclear()

  pt3dadd(51.972, 421.632, 18.056,  1.500000)

  pt3dadd(44.652, 422.364, 19.032,  1.500000)

}

filament_999[904] {

  pt3dclear()

  pt3dadd(59.292, 420.9, 17.08,  1.500000)

  pt3dadd(51.972, 421.632, 18.056,  1.500000)

}

filament_999[905] {

  pt3dclear()

  pt3dadd(66.612, 420.168, 16.592,  1.500000)

  pt3dadd(59.292, 420.9, 17.08,  1.500000)

}

filament_999[906] {

  pt3dclear()

  pt3dadd(73.932, 418.704, 16.592,  1.500000)

  pt3dadd(66.612, 420.168, 16.592,  1.500000)

}

filament_999[907] {

  pt3dclear()

  pt3dadd(80.52, 417.24, 16.592,  1.500000)

  pt3dadd(73.932, 418.704, 16.592,  1.500000)

}

filament_999[908] {

  pt3dclear()

  pt3dadd(87.108, 415.776, 16.592,  1.500000)

  pt3dadd(80.52, 417.24, 16.592,  1.500000)

}

filament_999[909] {

  pt3dclear()

  pt3dadd(93.696, 415.044, 16.592,  1.500000)

  pt3dadd(87.108, 415.776, 16.592,  1.500000)

}

filament_999[910] {

  pt3dclear()

  pt3dadd(100.28399999999999, 414.312, 16.104,  1.500000)

  pt3dadd(93.696, 415.044, 16.592,  1.500000)

}

filament_999[911] {

  pt3dclear()

  pt3dadd(106.872, 413.58, 16.104,  1.500000)

  pt3dadd(100.28399999999999, 414.312, 16.104,  1.500000)

}

filament_999[912] {

  pt3dclear()

  pt3dadd(113.46, 412.848, 15.616,  1.500000)

  pt3dadd(106.872, 413.58, 16.104,  1.500000)

}

filament_999[913] {

  pt3dclear()

  pt3dadd(120.048, 412.116, 14.64,  1.500000)

  pt3dadd(113.46, 412.848, 15.616,  1.500000)

}

filament_999[914] {

  pt3dclear()

  pt3dadd(126.636, 411.384, 15.128,  1.500000)

  pt3dadd(120.048, 412.116, 14.64,  1.500000)

}

filament_999[915] {

  pt3dclear()

  pt3dadd(133.956, 410.652, 15.128,  1.500000)

  pt3dadd(126.636, 411.384, 15.128,  1.500000)

}

filament_999[916] {

  pt3dclear()

  pt3dadd(141.276, 409.92, 15.128,  1.500000)

  pt3dadd(133.956, 410.652, 15.128,  1.500000)

}

filament_999[917] {

  pt3dclear()

  pt3dadd(148.596, 409.188, 15.128,  1.500000)

  pt3dadd(141.276, 409.92, 15.128,  1.500000)

}

filament_999[918] {

  pt3dclear()

  pt3dadd(155.916, 408.456, 15.128,  1.500000)

  pt3dadd(148.596, 409.188, 15.128,  1.500000)

}

filament_999[919] {

  pt3dclear()

  pt3dadd(163.236, 407.724, 16.104,  1.500000)

  pt3dadd(155.916, 408.456, 15.128,  1.500000)

}

filament_999[920] {

  pt3dclear()

  pt3dadd(170.55599999999998, 406.992, 16.104,  1.500000)

  pt3dadd(163.236, 407.724, 16.104,  1.500000)

}

filament_999[921] {

  pt3dclear()

  pt3dadd(177.144, 405.52799999999996, 17.08,  1.500000)

  pt3dadd(170.55599999999998, 406.992, 16.104,  1.500000)

}

filament_999[922] {

  pt3dclear()

  pt3dadd(183.732, 404.06399999999996, 17.08,  1.500000)

  pt3dadd(177.144, 405.52799999999996, 17.08,  1.500000)

}

filament_999[923] {

  pt3dclear()

  pt3dadd(190.32, 402.59999999999997, 17.567999999999998,  1.500000)

  pt3dadd(183.732, 404.06399999999996, 17.08,  1.500000)

}

filament_999[924] {

  pt3dclear()

  pt3dadd(195.444, 401.13599999999997, 18.056,  1.500000)

  pt3dadd(190.32, 402.59999999999997, 17.567999999999998,  1.500000)

}

filament_999[925] {

  pt3dclear()

  pt3dadd(199.83599999999998, 400.404, 20.008,  1.500000)

  pt3dadd(195.444, 401.13599999999997, 18.056,  1.500000)

}

filament_999[926] {

  pt3dclear()

  pt3dadd(204.96, 400.404, 20.983999999999998,  1.500000)

  pt3dadd(199.83599999999998, 400.404, 20.008,  1.500000)

}

filament_999[927] {

  pt3dclear()

  pt3dadd(210.084, 400.404, 21.472,  1.500000)

  pt3dadd(204.96, 400.404, 20.983999999999998,  1.500000)

}

filament_999[928] {

  pt3dclear()

  pt3dadd(215.208, 401.868, 22.448,  1.500000)

  pt3dadd(210.084, 400.404, 21.472,  1.500000)

}

filament_999[929] {

  pt3dclear()

  pt3dadd(221.064, 401.868, 22.936,  1.500000)

  pt3dadd(215.208, 401.868, 22.448,  1.500000)

}

filament_999[930] {

  pt3dclear()

  pt3dadd(226.92, 403.332, 23.912,  1.500000)

  pt3dadd(221.064, 401.868, 22.936,  1.500000)

}

filament_999[931] {

  pt3dclear()

  pt3dadd(232.77599999999998, 404.796, 24.4,  1.500000)

  pt3dadd(226.92, 403.332, 23.912,  1.500000)

}

filament_999[932] {

  pt3dclear()

  pt3dadd(238.632, 406.992, 24.4,  1.500000)

  pt3dadd(232.77599999999998, 404.796, 24.4,  1.500000)

}

filament_999[933] {

  pt3dclear()

  pt3dadd(244.488, 408.456, 24.4,  1.500000)

  pt3dadd(238.632, 406.992, 24.4,  1.500000)

}

filament_999[934] {

  pt3dclear()

  pt3dadd(250.344, 409.188, 24.4,  1.500000)

  pt3dadd(244.488, 408.456, 24.4,  1.500000)

}

filament_999[935] {

  pt3dclear()

  pt3dadd(255.468, 409.92, 24.887999999999998,  1.500000)

  pt3dadd(250.344, 409.188, 24.4,  1.500000)

}

filament_999[936] {

  pt3dclear()

  pt3dadd(259.86, 411.384, 24.887999999999998,  1.500000)

  pt3dadd(255.468, 409.92, 24.887999999999998,  1.500000)

}

filament_999[937] {

  pt3dclear()

  pt3dadd(264.252, 413.58, 26.84,  1.500000)

  pt3dadd(259.86, 411.384, 24.887999999999998,  1.500000)

}

filament_999[938] {

  pt3dclear()

  pt3dadd(353.556, 10.98, 21.96,  1.500000)

  pt3dadd(351.36, 5.124, 22.936,  1.500000)

}

filament_999[939] {

  pt3dclear()

  pt3dadd(355.752, 16.836, 21.96,  1.500000)

  pt3dadd(353.556, 10.98, 21.96,  1.500000)

}

filament_999[940] {

  pt3dclear()

  pt3dadd(358.68, 21.96, 20.983999999999998,  1.500000)

  pt3dadd(355.752, 16.836, 21.96,  1.500000)

}

filament_999[941] {

  pt3dclear()

  pt3dadd(360.876, 27.816, 20.008,  1.500000)

  pt3dadd(358.68, 21.96, 20.983999999999998,  1.500000)

}

filament_999[942] {

  pt3dclear()

  pt3dadd(360.876, 34.403999999999996, 19.032,  1.500000)

  pt3dadd(360.876, 27.816, 20.008,  1.500000)

}

filament_999[943] {

  pt3dclear()

  pt3dadd(363.072, 39.528, 17.567999999999998,  1.500000)

  pt3dadd(360.876, 34.403999999999996, 19.032,  1.500000)

}

filament_999[944] {

  pt3dclear()

  pt3dadd(365.268, 44.652, 16.592,  1.500000)

  pt3dadd(363.072, 39.528, 17.567999999999998,  1.500000)

}

filament_999[945] {

  pt3dclear()

  pt3dadd(364.536, 50.507999999999996, 15.616,  1.500000)

  pt3dadd(365.268, 44.652, 16.592,  1.500000)

}

filament_999[946] {

  pt3dclear()

  pt3dadd(365.268, 56.364, 14.152,  1.500000)

  pt3dadd(364.536, 50.507999999999996, 15.616,  1.500000)

}

filament_999[947] {

  pt3dclear()

  pt3dadd(367.464, 61.488, 13.176,  1.500000)

  pt3dadd(365.268, 56.364, 14.152,  1.500000)

}

filament_999[948] {

  pt3dclear()

  pt3dadd(364.536, 66.612, 13.176,  1.500000)

  pt3dadd(367.464, 61.488, 13.176,  1.500000)

}

filament_999[949] {

  pt3dclear()

  pt3dadd(365.268, 72.468, 13.176,  1.500000)

  pt3dadd(364.536, 66.612, 13.176,  1.500000)

}

filament_999[950] {

  pt3dclear()

  pt3dadd(365.268, 78.324, 13.176,  1.500000)

  pt3dadd(365.268, 72.468, 13.176,  1.500000)

}

filament_999[951] {

  pt3dclear()

  pt3dadd(365.268, 85.64399999999999, 13.664,  1.500000)

  pt3dadd(365.268, 78.324, 13.176,  1.500000)

}

filament_999[952] {

  pt3dclear()

  pt3dadd(365.268, 92.964, 14.64,  1.500000)

  pt3dadd(365.268, 85.64399999999999, 13.664,  1.500000)

}

filament_999[953] {

  pt3dclear()

  pt3dadd(365.268, 100.28399999999999, 14.64,  1.500000)

  pt3dadd(365.268, 92.964, 14.64,  1.500000)

}

filament_999[954] {

  pt3dclear()

  pt3dadd(366.0, 106.872, 16.104,  1.500000)

  pt3dadd(365.268, 100.28399999999999, 14.64,  1.500000)

}

filament_999[955] {

  pt3dclear()

  pt3dadd(368.19599999999997, 111.996, 17.08,  1.500000)

  pt3dadd(366.0, 106.872, 16.104,  1.500000)

}

filament_999[956] {

  pt3dclear()

  pt3dadd(368.928, 117.852, 17.567999999999998,  1.500000)

  pt3dadd(368.19599999999997, 111.996, 17.08,  1.500000)

}

filament_999[957] {

  pt3dclear()

  pt3dadd(371.12399999999997, 124.44, 18.544,  1.500000)

  pt3dadd(368.928, 117.852, 17.567999999999998,  1.500000)

}

filament_999[958] {

  pt3dclear()

  pt3dadd(372.58799999999997, 131.028, 19.032,  1.500000)

  pt3dadd(371.12399999999997, 124.44, 18.544,  1.500000)

}

filament_999[959] {

  pt3dclear()

  pt3dadd(376.248, 136.152, 19.52,  1.500000)

  pt3dadd(372.58799999999997, 131.028, 19.032,  1.500000)

}

filament_999[960] {

  pt3dclear()

  pt3dadd(379.908, 141.276, 19.032,  1.500000)

  pt3dadd(376.248, 136.152, 19.52,  1.500000)

}

filament_999[961] {

  pt3dclear()

  pt3dadd(383.568, 147.132, 19.52,  1.500000)

  pt3dadd(379.908, 141.276, 19.032,  1.500000)

}

filament_999[962] {

  pt3dclear()

  pt3dadd(386.496, 152.988, 19.52,  1.500000)

  pt3dadd(383.568, 147.132, 19.52,  1.500000)

}

filament_999[963] {

  pt3dclear()

  pt3dadd(389.424, 158.844, 20.008,  1.500000)

  pt3dadd(386.496, 152.988, 19.52,  1.500000)

}

filament_999[964] {

  pt3dclear()

  pt3dadd(387.96, 165.432, 20.008,  1.500000)

  pt3dadd(389.424, 158.844, 20.008,  1.500000)

}

filament_999[965] {

  pt3dclear()

  pt3dadd(385.764, 172.752, 20.983999999999998,  1.500000)

  pt3dadd(387.96, 165.432, 20.008,  1.500000)

}

filament_999[966] {

  pt3dclear()

  pt3dadd(382.836, 180.072, 20.983999999999998,  1.500000)

  pt3dadd(385.764, 172.752, 20.983999999999998,  1.500000)

}

filament_999[967] {

  pt3dclear()

  pt3dadd(379.908, 187.392, 21.472,  1.500000)

  pt3dadd(382.836, 180.072, 20.983999999999998,  1.500000)

}

filament_999[968] {

  pt3dclear()

  pt3dadd(377.712, 195.444, 21.472,  1.500000)

  pt3dadd(379.908, 187.392, 21.472,  1.500000)

}

filament_999[969] {

  pt3dclear()

  pt3dadd(374.05199999999996, 202.03199999999998, 22.448,  1.500000)

  pt3dadd(377.712, 195.444, 21.472,  1.500000)

}

filament_999[970] {

  pt3dclear()

  pt3dadd(370.392, 208.62, 23.424,  1.500000)

  pt3dadd(374.05199999999996, 202.03199999999998, 22.448,  1.500000)

}

filament_999[971] {

  pt3dclear()

  pt3dadd(366.73199999999997, 214.476, 24.4,  1.500000)

  pt3dadd(370.392, 208.62, 23.424,  1.500000)

}

filament_999[972] {

  pt3dclear()

  pt3dadd(361.608, 219.6, 24.887999999999998,  1.500000)

  pt3dadd(366.73199999999997, 214.476, 24.4,  1.500000)

}

filament_999[973] {

  pt3dclear()

  pt3dadd(355.752, 223.992, 24.4,  1.500000)

  pt3dadd(361.608, 219.6, 24.887999999999998,  1.500000)

}

filament_999[974] {

  pt3dclear()

  pt3dadd(349.896, 229.11599999999999, 24.4,  1.500000)

  pt3dadd(355.752, 223.992, 24.4,  1.500000)

}

filament_999[975] {

  pt3dclear()

  pt3dadd(344.04, 234.24, 24.4,  1.500000)

  pt3dadd(349.896, 229.11599999999999, 24.4,  1.500000)

}

filament_999[976] {

  pt3dclear()

  pt3dadd(338.18399999999997, 239.364, 23.912,  1.500000)

  pt3dadd(344.04, 234.24, 24.4,  1.500000)

}

filament_999[977] {

  pt3dclear()

  pt3dadd(331.596, 243.024, 23.912,  1.500000)

  pt3dadd(338.18399999999997, 239.364, 23.912,  1.500000)

}

filament_999[978] {

  pt3dclear()

  pt3dadd(324.276, 245.952, 23.424,  1.500000)

  pt3dadd(331.596, 243.024, 23.912,  1.500000)

}

filament_999[979] {

  pt3dclear()

  pt3dadd(318.42, 249.612, 22.936,  1.500000)

  pt3dadd(324.276, 245.952, 23.424,  1.500000)

}

filament_999[980] {

  pt3dclear()

  pt3dadd(312.564, 253.272, 22.936,  1.500000)

  pt3dadd(318.42, 249.612, 22.936,  1.500000)

}

filament_999[981] {

  pt3dclear()

  pt3dadd(306.70799999999997, 256.2, 22.448,  1.500000)

  pt3dadd(312.564, 253.272, 22.936,  1.500000)

}

filament_999[982] {

  pt3dclear()

  pt3dadd(302.316, 261.324, 22.448,  1.500000)

  pt3dadd(306.70799999999997, 256.2, 22.448,  1.500000)

}

filament_999[983] {

  pt3dclear()

  pt3dadd(297.924, 266.448, 22.448,  1.500000)

  pt3dadd(302.316, 261.324, 22.448,  1.500000)

}

filament_999[984] {

  pt3dclear()

  pt3dadd(295.728, 272.304, 22.448,  1.500000)

  pt3dadd(297.924, 266.448, 22.448,  1.500000)

}

filament_999[985] {

  pt3dclear()

  pt3dadd(294.264, 281.08799999999997, 21.96,  1.500000)

  pt3dadd(295.728, 272.304, 22.448,  1.500000)

}

filament_999[986] {

  pt3dclear()

  pt3dadd(293.532, 286.944, 21.96,  1.500000)

  pt3dadd(294.264, 281.08799999999997, 21.96,  1.500000)

}

filament_999[987] {

  pt3dclear()

  pt3dadd(294.264, 294.996, 21.472,  1.500000)

  pt3dadd(293.532, 286.944, 21.96,  1.500000)

}

filament_999[988] {

  pt3dclear()

  pt3dadd(294.996, 300.12, 21.472,  1.500000)

  pt3dadd(294.264, 294.996, 21.472,  1.500000)

}

filament_999[989] {

  pt3dclear()

  pt3dadd(295.728, 305.24399999999997, 21.472,  1.500000)

  pt3dadd(294.996, 300.12, 21.472,  1.500000)

}

filament_999[990] {

  pt3dclear()

  pt3dadd(297.192, 310.368, 21.472,  1.500000)

  pt3dadd(295.728, 305.24399999999997, 21.472,  1.500000)

}

filament_999[991] {

  pt3dclear()

  pt3dadd(299.388, 315.492, 21.472,  1.500000)

  pt3dadd(297.192, 310.368, 21.472,  1.500000)

}

filament_999[992] {

  pt3dclear()

  pt3dadd(300.852, 321.348, 21.472,  1.500000)

  pt3dadd(299.388, 315.492, 21.472,  1.500000)

}

filament_999[993] {

  pt3dclear()

  pt3dadd(301.584, 327.204, 21.472,  1.500000)

  pt3dadd(300.852, 321.348, 21.472,  1.500000)

}

filament_999[994] {

  pt3dclear()

  pt3dadd(302.316, 333.06, 21.96,  1.500000)

  pt3dadd(301.584, 327.204, 21.472,  1.500000)

}

filament_999[995] {

  pt3dclear()

  pt3dadd(303.048, 338.916, 21.472,  1.500000)

  pt3dadd(302.316, 333.06, 21.96,  1.500000)

}

filament_999[996] {

  pt3dclear()

  pt3dadd(303.78, 344.772, 21.472,  1.500000)

  pt3dadd(303.048, 338.916, 21.472,  1.500000)

}

filament_999[997] {

  pt3dclear()

  pt3dadd(303.78, 350.628, 21.472,  1.500000)

  pt3dadd(303.78, 344.772, 21.472,  1.500000)

}

filament_999[998] {

  pt3dclear()

  pt3dadd(303.048, 356.484, 21.472,  1.500000)

  pt3dadd(303.78, 350.628, 21.472,  1.500000)

}

filament_999[999] {

  pt3dclear()

  pt3dadd(302.316, 362.34, 21.472,  1.500000)

  pt3dadd(303.048, 356.484, 21.472,  1.500000)

}

filament_999[1000] {

  pt3dclear()

  pt3dadd(301.584, 368.19599999999997, 21.472,  1.500000)

  pt3dadd(302.316, 362.34, 21.472,  1.500000)

}

filament_999[1001] {

  pt3dclear()

  pt3dadd(300.12, 374.05199999999996, 21.472,  1.500000)

  pt3dadd(301.584, 368.19599999999997, 21.472,  1.500000)

}

filament_999[1002] {

  pt3dclear()

  pt3dadd(298.656, 379.908, 21.472,  1.500000)

  pt3dadd(300.12, 374.05199999999996, 21.472,  1.500000)

}

filament_999[1003] {

  pt3dclear()

  pt3dadd(297.192, 385.764, 21.472,  1.500000)

  pt3dadd(298.656, 379.908, 21.472,  1.500000)

}

filament_999[1004] {

  pt3dclear()

  pt3dadd(294.996, 391.62, 21.472,  1.500000)

  pt3dadd(297.192, 385.764, 21.472,  1.500000)

}

filament_999[1005] {

  pt3dclear()

  pt3dadd(292.8, 397.476, 22.936,  1.500000)

  pt3dadd(294.996, 391.62, 21.472,  1.500000)

}

filament_999[1006] {

  pt3dclear()

  pt3dadd(289.14, 402.59999999999997, 23.912,  1.500000)

  pt3dadd(292.8, 397.476, 22.936,  1.500000)

}

filament_999[1007] {

  pt3dclear()

  pt3dadd(286.212, 406.992, 24.887999999999998,  1.500000)

  pt3dadd(289.14, 402.59999999999997, 23.912,  1.500000)

}

filament_999[1008] {

  pt3dclear()

  pt3dadd(281.82, 410.652, 25.864,  1.500000)

  pt3dadd(286.212, 406.992, 24.887999999999998,  1.500000)

}

filament_999[1009] {

  pt3dclear()

  pt3dadd(277.428, 412.848, 25.864,  1.500000)

  pt3dadd(281.82, 410.652, 25.864,  1.500000)

}

filament_999[1010] {

  pt3dclear()

  pt3dadd(273.036, 415.044, 26.84,  1.500000)

  pt3dadd(277.428, 412.848, 25.864,  1.500000)

}

filament_999[1011] {

  pt3dclear()

  pt3dadd(269.376, 413.58, 28.791999999999998,  1.500000)

  pt3dadd(273.036, 415.044, 26.84,  1.500000)

}

filament_999[1012] {

  pt3dclear()

  pt3dadd(269.376, 413.58, 28.791999999999998,  1.500000)

  pt3dadd(264.252, 413.58, 26.84,  1.500000)

}

filament_999[1013] {

  pt3dclear()

  pt3dadd(269.376, 408.456, 31.232,  1.500000)

  pt3dadd(269.376, 413.58, 28.791999999999998,  1.500000)

}

filament_999[1014] {

  pt3dclear()

  pt3dadd(268.644, 404.06399999999996, 32.696,  1.500000)

  pt3dadd(269.376, 408.456, 31.232,  1.500000)

}

filament_999[1015] {

  pt3dclear()

  pt3dadd(267.912, 399.67199999999997, 34.16,  1.500000)

  pt3dadd(268.644, 404.06399999999996, 32.696,  1.500000)

}

filament_999[1016] {

  pt3dclear()

  pt3dadd(267.18, 395.28, 36.112,  1.500000)

  pt3dadd(267.912, 399.67199999999997, 34.16,  1.500000)

}

filament_999[1017] {

  pt3dclear()

  pt3dadd(269.376, 391.62, 37.576,  1.500000)

  pt3dadd(267.18, 395.28, 36.112,  1.500000)

}

filament_999[1018] {

  pt3dclear()

  pt3dadd(273.768, 388.692, 41.967999999999996,  1.500000)

  pt3dadd(269.376, 391.62, 37.576,  1.500000)

}

filament_999[1019] {

  pt3dclear()

  pt3dadd(278.15999999999997, 385.764, 42.944,  1.500000)

  pt3dadd(273.768, 388.692, 41.967999999999996,  1.500000)

}

filament_999[1020] {

  pt3dclear()

  pt3dadd(282.552, 382.104, 43.92,  1.500000)

  pt3dadd(278.15999999999997, 385.764, 42.944,  1.500000)

}

filament_999[1021] {

  pt3dclear()

  pt3dadd(288.408, 379.176, 44.896,  1.500000)

  pt3dadd(282.552, 382.104, 43.92,  1.500000)

}

filament_999[1022] {

  pt3dclear()

  pt3dadd(294.996, 377.712, 45.872,  1.500000)

  pt3dadd(288.408, 379.176, 44.896,  1.500000)

}

filament_999[1023] {

  pt3dclear()

  pt3dadd(302.316, 376.248, 46.848,  1.500000)

  pt3dadd(294.996, 377.712, 45.872,  1.500000)

}

filament_999[1024] {

  pt3dclear()

  pt3dadd(309.63599999999997, 374.05199999999996, 47.824,  1.500000)

  pt3dadd(302.316, 376.248, 46.848,  1.500000)

}

filament_999[1025] {

  pt3dclear()

  pt3dadd(316.956, 371.856, 47.824,  1.500000)

  pt3dadd(309.63599999999997, 374.05199999999996, 47.824,  1.500000)

}

filament_999[1026] {

  pt3dclear()

  pt3dadd(323.544, 370.392, 46.848,  1.500000)

  pt3dadd(316.956, 371.856, 47.824,  1.500000)

}

filament_999[1027] {

  pt3dclear()

  pt3dadd(329.4, 370.392, 44.408,  1.500000)

  pt3dadd(323.544, 370.392, 46.848,  1.500000)

}

filament_999[1028] {

  pt3dclear()

  pt3dadd(335.256, 371.12399999999997, 42.944,  1.500000)

  pt3dadd(329.4, 370.392, 44.408,  1.500000)

}

filament_999[1029] {

  pt3dclear()

  pt3dadd(341.11199999999997, 372.58799999999997, 39.528,  1.500000)

  pt3dadd(335.256, 371.12399999999997, 42.944,  1.500000)

}

filament_999[1030] {

  pt3dclear()

  pt3dadd(345.504, 372.58799999999997, 36.112,  1.500000)

  pt3dadd(341.11199999999997, 372.58799999999997, 39.528,  1.500000)

}

filament_999[1031] {

  pt3dclear()

  pt3dadd(346.968, 374.784, 33.672,  1.500000)

  pt3dadd(345.504, 372.58799999999997, 36.112,  1.500000)

}

filament_999[1032] {

  pt3dclear()

  pt3dadd(349.164, 378.444, 34.16,  1.500000)

  pt3dadd(346.968, 374.784, 33.672,  1.500000)

}

filament_999[1033] {

  pt3dclear()

  pt3dadd(353.556, 381.372, 33.184,  1.500000)

  pt3dadd(349.164, 378.444, 34.16,  1.500000)

}

filament_999[1034] {

  pt3dclear()

  pt3dadd(359.412, 382.104, 31.72,  1.500000)

  pt3dadd(353.556, 381.372, 33.184,  1.500000)

}

filament_999[1035] {

  pt3dclear()

  pt3dadd(365.268, 381.372, 30.256,  1.500000)

  pt3dadd(359.412, 382.104, 31.72,  1.500000)

}

filament_999[1036] {

  pt3dclear()

  pt3dadd(368.928, 376.248, 29.28,  1.500000)

  pt3dadd(365.268, 381.372, 30.256,  1.500000)

}

filament_999[1037] {

  pt3dclear()

  pt3dadd(371.856, 370.392, 28.304,  1.500000)

  pt3dadd(368.928, 376.248, 29.28,  1.500000)

}

filament_999[1038] {

  pt3dclear()

  pt3dadd(376.98, 364.536, 28.304,  1.500000)

  pt3dadd(371.856, 370.392, 28.304,  1.500000)

}

filament_999[1039] {

  pt3dclear()

  pt3dadd(381.372, 357.948, 28.304,  1.500000)

  pt3dadd(386.496, 358.68, 33.672,  1.500000)

}

filament_999[1040] {

  pt3dclear()

  pt3dadd(381.372, 357.948, 28.304,  1.500000)

  pt3dadd(376.98, 364.536, 28.304,  1.500000)

}

filament_999[1041] {

  pt3dclear()

  pt3dadd(384.3, 349.164, 29.28,  1.500000)

  pt3dadd(381.372, 357.948, 28.304,  1.500000)

}

filament_999[1042] {

  pt3dclear()

  pt3dadd(384.3, 349.164, 29.28,  1.500000)

  pt3dadd(384.3, 358.68, 28.304,  1.500000)

}

filament_999[1043] {

  pt3dclear()

  pt3dadd(385.764, 343.308, 30.256,  1.500000)

  pt3dadd(390.888, 342.57599999999996, 32.208,  1.500000)

}

filament_999[1044] {

  pt3dclear()

  pt3dadd(385.764, 343.308, 30.256,  1.500000)

  pt3dadd(384.3, 349.164, 29.28,  1.500000)

}

filament_999[1045] {

  pt3dclear()

  pt3dadd(387.228, 336.71999999999997, 30.256,  1.500000)

  pt3dadd(385.764, 343.308, 30.256,  1.500000)

}

filament_999[1046] {

  pt3dclear()

  pt3dadd(387.96, 330.864, 30.744,  1.500000)

  pt3dadd(387.228, 336.71999999999997, 30.256,  1.500000)

}

filament_999[1047] {

  pt3dclear()

  pt3dadd(387.228, 325.008, 30.744,  1.500000)

  pt3dadd(387.96, 330.864, 30.744,  1.500000)

}

filament_999[1048] {

  pt3dclear()

  pt3dadd(428.952, 330.132, 29.28,  1.500000)

  pt3dadd(434.07599999999996, 330.864, 29.768,  1.500000)

}

filament_999[1049] {

  pt3dclear()

  pt3dadd(424.56, 329.4, 29.28,  1.500000)

  pt3dadd(428.952, 330.132, 29.28,  1.500000)

}

filament_999[1050] {

  pt3dclear()

  pt3dadd(390.888, 484.584, 24.4,  1.500000)

  pt3dadd(393.816, 486.78, 21.472,  1.500000)

}

filament_999[1051] {

  pt3dclear()

  pt3dadd(386.496, 482.388, 25.375999999999998,  1.500000)

  pt3dadd(390.888, 484.584, 24.4,  1.500000)

}

filament_999[1052] {

  pt3dclear()

  pt3dadd(382.104, 479.46, 26.84,  1.500000)

  pt3dadd(386.496, 482.388, 25.375999999999998,  1.500000)

}

filament_999[1053] {

  pt3dclear()

  pt3dadd(378.444, 476.532, 27.816,  1.500000)

  pt3dadd(382.104, 479.46, 26.84,  1.500000)

}

filament_999[1054] {

  pt3dclear()

  pt3dadd(374.784, 472.14, 26.84,  1.500000)

  pt3dadd(378.444, 476.532, 27.816,  1.500000)

}

filament_999[1055] {

  pt3dclear()

  pt3dadd(373.32, 467.01599999999996, 26.84,  1.500000)

  pt3dadd(374.784, 472.14, 26.84,  1.500000)

}

filament_999[1056] {

  pt3dclear()

  pt3dadd(373.32, 461.15999999999997, 26.84,  1.500000)

  pt3dadd(373.32, 467.01599999999996, 26.84,  1.500000)

}

filament_999[1057] {

  pt3dclear()

  pt3dadd(373.32, 456.036, 26.84,  1.500000)

  pt3dadd(373.32, 461.15999999999997, 26.84,  1.500000)

}

filament_999[1058] {

  pt3dclear()

  pt3dadd(373.32, 450.912, 26.352,  1.500000)

  pt3dadd(373.32, 456.036, 26.84,  1.500000)

}

filament_999[1059] {

  pt3dclear()

  pt3dadd(374.05199999999996, 445.056, 26.352,  1.500000)

  pt3dadd(373.32, 450.912, 26.352,  1.500000)

}

filament_999[1060] {

  pt3dclear()

  pt3dadd(374.05199999999996, 439.2, 26.352,  1.500000)

  pt3dadd(374.05199999999996, 445.056, 26.352,  1.500000)

}

filament_999[1061] {

  pt3dclear()

  pt3dadd(374.05199999999996, 433.344, 26.352,  1.500000)

  pt3dadd(374.05199999999996, 439.2, 26.352,  1.500000)

}

filament_999[1062] {

  pt3dclear()

  pt3dadd(376.248, 428.952, 25.864,  1.500000)

  pt3dadd(374.05199999999996, 433.344, 26.352,  1.500000)

}

filament_999[1063] {

  pt3dclear()

  pt3dadd(381.372, 425.292, 25.864,  1.500000)

  pt3dadd(376.248, 428.952, 25.864,  1.500000)

}

filament_999[1064] {

  pt3dclear()

  pt3dadd(385.764, 420.168, 24.887999999999998,  1.500000)

  pt3dadd(381.372, 425.292, 25.864,  1.500000)

}

filament_999[1065] {

  pt3dclear()

  pt3dadd(390.156, 415.044, 25.864,  1.500000)

  pt3dadd(385.764, 420.168, 24.887999999999998,  1.500000)

}

filament_999[1066] {

  pt3dclear()

  pt3dadd(394.548, 409.92, 25.864,  1.500000)

  pt3dadd(390.156, 415.044, 25.864,  1.500000)

}

filament_999[1067] {

  pt3dclear()

  pt3dadd(398.94, 404.796, 26.352,  1.500000)

  pt3dadd(394.548, 409.92, 25.864,  1.500000)

}

filament_999[1068] {

  pt3dclear()

  pt3dadd(401.13599999999997, 399.67199999999997, 26.352,  1.500000)

  pt3dadd(398.94, 404.796, 26.352,  1.500000)

}

filament_999[1069] {

  pt3dclear()

  pt3dadd(404.796, 395.28, 26.84,  1.500000)

  pt3dadd(401.13599999999997, 399.67199999999997, 26.352,  1.500000)

}

filament_999[1070] {

  pt3dclear()

  pt3dadd(409.188, 393.084, 26.84,  1.500000)

  pt3dadd(404.796, 395.28, 26.84,  1.500000)

}

filament_999[1071] {

  pt3dclear()

  pt3dadd(412.848, 388.692, 26.84,  1.500000)

  pt3dadd(409.188, 393.084, 26.84,  1.500000)

}

filament_999[1072] {

  pt3dclear()

  pt3dadd(415.044, 465.55199999999996, 31.72,  1.500000)

  pt3dadd(420.168, 467.01599999999996, 32.696,  1.500000)

}

filament_999[1073] {

  pt3dclear()

  pt3dadd(409.92, 462.62399999999997, 30.744,  1.500000)

  pt3dadd(415.044, 465.55199999999996, 31.72,  1.500000)

}

filament_999[1074] {

  pt3dclear()

  pt3dadd(364.536, 494.832, 35.135999999999996,  1.500000)

  pt3dadd(368.19599999999997, 490.44, 38.064,  1.500000)

}

filament_999[1075] {

  pt3dclear()

  pt3dadd(366.0, 489.70799999999997, 34.16,  1.500000)

  pt3dadd(364.536, 494.832, 35.135999999999996,  1.500000)

}

filament_999[1076] {

  pt3dclear()

  pt3dadd(336.71999999999997, 561.444, 40.016,  1.500000)

  pt3dadd(341.844, 562.908, 39.528,  1.500000)

}

filament_999[1077] {

  pt3dclear()

  pt3dadd(333.06, 557.784, 41.967999999999996,  1.500000)

  pt3dadd(336.71999999999997, 561.444, 40.016,  1.500000)

}

filament_999[1078] {

  pt3dclear()

  pt3dadd(333.792, 550.4639999999999, 40.992,  1.500000)

  pt3dadd(333.06, 557.784, 41.967999999999996,  1.500000)

}

filament_999[1079] {

  pt3dclear()

  pt3dadd(335.256, 543.876, 40.504,  1.500000)

  pt3dadd(333.792, 550.4639999999999, 40.992,  1.500000)

}

filament_999[1080] {

  pt3dclear()

  pt3dadd(335.256, 538.02, 40.504,  1.500000)

  pt3dadd(335.256, 543.876, 40.504,  1.500000)

}

filament_999[1081] {

  pt3dclear()

  pt3dadd(333.792, 532.164, 40.016,  1.500000)

  pt3dadd(335.256, 538.02, 40.504,  1.500000)

}

filament_999[1082] {

  pt3dclear()

  pt3dadd(331.596, 527.7719999999999, 39.528,  1.500000)

  pt3dadd(333.792, 532.164, 40.016,  1.500000)

}

filament_999[1083] {

  pt3dclear()

  pt3dadd(327.936, 523.38, 38.552,  1.500000)

  pt3dadd(331.596, 527.7719999999999, 39.528,  1.500000)

}

filament_999[1084] {

  pt3dclear()

  pt3dadd(331.596, 519.72, 38.064,  1.500000)

  pt3dadd(327.936, 523.38, 38.552,  1.500000)

}

filament_999[1085] {

  pt3dclear()

  pt3dadd(336.71999999999997, 515.328, 37.088,  1.500000)

  pt3dadd(331.596, 519.72, 38.064,  1.500000)

}

filament_999[1086] {

  pt3dclear()

  pt3dadd(340.38, 510.204, 36.6,  1.500000)

  pt3dadd(336.71999999999997, 515.328, 37.088,  1.500000)

}

filament_999[1087] {

  pt3dclear()

  pt3dadd(345.504, 505.812, 36.112,  1.500000)

  pt3dadd(340.38, 510.204, 36.6,  1.500000)

}

filament_999[1088] {

  pt3dclear()

  pt3dadd(350.628, 499.956, 36.112,  1.500000)

  pt3dadd(345.504, 505.812, 36.112,  1.500000)

}

filament_999[1089] {

  pt3dclear()

  pt3dadd(354.288, 494.832, 36.112,  1.500000)

  pt3dadd(350.628, 499.956, 36.112,  1.500000)

}

filament_999[1090] {

  pt3dclear()

  pt3dadd(357.948, 489.70799999999997, 35.624,  1.500000)

  pt3dadd(354.288, 494.832, 36.112,  1.500000)

}

filament_999[1091] {

  pt3dclear()

  pt3dadd(362.34, 487.512, 35.624,  1.500000)

  pt3dadd(357.948, 489.70799999999997, 35.624,  1.500000)

}

filament_999[1092] {

  pt3dclear()

  pt3dadd(366.73199999999997, 485.316, 35.135999999999996,  1.500000)

  pt3dadd(362.34, 487.512, 35.624,  1.500000)

}

filament_999[1093] {

  pt3dclear()

  pt3dadd(366.73199999999997, 485.316, 35.135999999999996,  1.500000)

  pt3dadd(366.0, 489.70799999999997, 34.16,  1.500000)

}

filament_999[1094] {

  pt3dclear()

  pt3dadd(371.12399999999997, 482.388, 34.647999999999996,  1.500000)

  pt3dadd(366.73199999999997, 485.316, 35.135999999999996,  1.500000)

}

filament_999[1095] {

  pt3dclear()

  pt3dadd(376.248, 477.996, 34.16,  1.500000)

  pt3dadd(371.12399999999997, 482.388, 34.647999999999996,  1.500000)

}

filament_999[1096] {

  pt3dclear()

  pt3dadd(381.372, 474.336, 33.184,  1.500000)

  pt3dadd(376.248, 477.996, 34.16,  1.500000)

}

filament_999[1097] {

  pt3dclear()

  pt3dadd(387.228, 471.408, 32.208,  1.500000)

  pt3dadd(381.372, 474.336, 33.184,  1.500000)

}

filament_999[1098] {

  pt3dclear()

  pt3dadd(393.084, 468.48, 31.72,  1.500000)

  pt3dadd(387.228, 471.408, 32.208,  1.500000)

}

filament_999[1099] {

  pt3dclear()

  pt3dadd(398.20799999999997, 465.55199999999996, 31.72,  1.500000)

  pt3dadd(393.084, 468.48, 31.72,  1.500000)

}

filament_999[1100] {

  pt3dclear()

  pt3dadd(402.59999999999997, 463.356, 31.232,  1.500000)

  pt3dadd(398.20799999999997, 465.55199999999996, 31.72,  1.500000)

}

filament_999[1101] {

  pt3dclear()

  pt3dadd(406.992, 459.69599999999997, 30.256,  1.500000)

  pt3dadd(402.59999999999997, 463.356, 31.232,  1.500000)

}

filament_999[1102] {

  pt3dclear()

  pt3dadd(406.992, 459.69599999999997, 30.256,  1.500000)

  pt3dadd(409.92, 462.62399999999997, 30.744,  1.500000)

}

filament_999[1103] {

  pt3dclear()

  pt3dadd(407.724, 453.108, 29.768,  1.500000)

  pt3dadd(406.992, 459.69599999999997, 30.256,  1.500000)

}

filament_999[1104] {

  pt3dclear()

  pt3dadd(407.724, 446.52, 29.28,  1.500000)

  pt3dadd(407.724, 453.108, 29.768,  1.500000)

}

filament_999[1105] {

  pt3dclear()

  pt3dadd(407.724, 439.932, 28.304,  1.500000)

  pt3dadd(407.724, 446.52, 29.28,  1.500000)

}

filament_999[1106] {

  pt3dclear()

  pt3dadd(407.724, 433.344, 28.304,  1.500000)

  pt3dadd(407.724, 439.932, 28.304,  1.500000)

}

filament_999[1107] {

  pt3dclear()

  pt3dadd(408.456, 426.756, 27.816,  1.500000)

  pt3dadd(407.724, 433.344, 28.304,  1.500000)

}

filament_999[1108] {

  pt3dclear()

  pt3dadd(410.652, 420.168, 27.816,  1.500000)

  pt3dadd(408.456, 426.756, 27.816,  1.500000)

}

filament_999[1109] {

  pt3dclear()

  pt3dadd(412.116, 414.312, 27.328,  1.500000)

  pt3dadd(409.92, 418.704, 31.72,  1.500000)

}

filament_999[1110] {

  pt3dclear()

  pt3dadd(412.116, 414.312, 27.328,  1.500000)

  pt3dadd(410.652, 420.168, 27.816,  1.500000)

}

filament_999[1111] {

  pt3dclear()

  pt3dadd(414.312, 408.456, 27.328,  1.500000)

  pt3dadd(412.116, 414.312, 27.328,  1.500000)

}

filament_999[1112] {

  pt3dclear()

  pt3dadd(416.508, 402.59999999999997, 26.84,  1.500000)

  pt3dadd(414.312, 408.456, 27.328,  1.500000)

}

filament_999[1113] {

  pt3dclear()

  pt3dadd(417.972, 396.74399999999997, 25.864,  1.500000)

  pt3dadd(416.508, 402.59999999999997, 26.84,  1.500000)

}

filament_999[1114] {

  pt3dclear()

  pt3dadd(417.24, 391.62, 26.352,  1.500000)

  pt3dadd(417.972, 396.74399999999997, 25.864,  1.500000)

}

filament_999[1115] {

  pt3dclear()

  pt3dadd(416.508, 386.496, 26.352,  1.500000)

  pt3dadd(417.24, 391.62, 26.352,  1.500000)

}

filament_999[1116] {

  pt3dclear()

  pt3dadd(416.508, 386.496, 26.352,  1.500000)

  pt3dadd(412.848, 388.692, 26.84,  1.500000)

}

filament_999[1117] {

  pt3dclear()

  pt3dadd(418.704, 382.104, 26.352,  1.500000)

  pt3dadd(416.508, 386.496, 26.352,  1.500000)

}

filament_999[1118] {

  pt3dclear()

  pt3dadd(420.9, 376.98, 26.352,  1.500000)

  pt3dadd(418.704, 382.104, 26.352,  1.500000)

}

filament_999[1119] {

  pt3dclear()

  pt3dadd(420.9, 376.98, 26.352,  1.500000)

  pt3dadd(420.9, 381.372, 25.864,  1.500000)

}

filament_999[1120] {

  pt3dclear()

  pt3dadd(421.632, 371.856, 26.352,  1.500000)

  pt3dadd(420.9, 376.98, 26.352,  1.500000)

}

filament_999[1121] {

  pt3dclear()

  pt3dadd(422.364, 366.73199999999997, 26.84,  1.500000)

  pt3dadd(421.632, 371.856, 26.352,  1.500000)

}

filament_999[1122] {

  pt3dclear()

  pt3dadd(423.096, 361.608, 27.328,  1.500000)

  pt3dadd(422.364, 366.73199999999997, 26.84,  1.500000)

}

filament_999[1123] {

  pt3dclear()

  pt3dadd(424.56, 355.752, 27.816,  1.500000)

  pt3dadd(423.096, 361.608, 27.328,  1.500000)

}

filament_999[1124] {

  pt3dclear()

  pt3dadd(426.024, 349.896, 28.304,  1.500000)

  pt3dadd(424.56, 355.752, 27.816,  1.500000)

}

filament_999[1125] {

  pt3dclear()

  pt3dadd(426.024, 344.04, 29.28,  1.500000)

  pt3dadd(426.024, 349.896, 28.304,  1.500000)

}

filament_999[1126] {

  pt3dclear()

  pt3dadd(423.828, 338.916, 29.768,  1.500000)

  pt3dadd(426.024, 344.04, 29.28,  1.500000)

}

filament_999[1127] {

  pt3dclear()

  pt3dadd(421.632, 334.524, 30.744,  1.500000)

  pt3dadd(423.828, 338.916, 29.768,  1.500000)

}

filament_999[1128] {

  pt3dclear()

  pt3dadd(419.436, 330.132, 31.232,  1.500000)

  pt3dadd(421.632, 334.524, 30.744,  1.500000)

}

filament_999[1129] {

  pt3dclear()

  pt3dadd(419.436, 330.132, 31.232,  1.500000)

  pt3dadd(424.56, 329.4, 29.28,  1.500000)

}

filament_999[1130] {

  pt3dclear()

  pt3dadd(414.312, 330.132, 31.232,  1.500000)

  pt3dadd(419.436, 330.132, 31.232,  1.500000)

}

filament_999[1131] {

  pt3dclear()

  pt3dadd(408.456, 328.668, 30.256,  1.500000)

  pt3dadd(414.312, 330.132, 31.232,  1.500000)

}

filament_999[1132] {

  pt3dclear()

  pt3dadd(402.59999999999997, 327.204, 29.768,  1.500000)

  pt3dadd(408.456, 328.668, 30.256,  1.500000)

}

filament_999[1133] {

  pt3dclear()

  pt3dadd(396.74399999999997, 325.74, 30.256,  1.500000)

  pt3dadd(402.59999999999997, 327.204, 29.768,  1.500000)

}

filament_999[1134] {

  pt3dclear()

  pt3dadd(391.62, 322.812, 30.744,  1.500000)

  pt3dadd(396.74399999999997, 325.74, 30.256,  1.500000)

}

filament_999[1135] {

  pt3dclear()

  pt3dadd(386.496, 319.152, 31.232,  1.500000)

  pt3dadd(387.228, 325.008, 30.744,  1.500000)

}

filament_999[1136] {

  pt3dclear()

  pt3dadd(386.496, 319.152, 31.232,  1.500000)

  pt3dadd(391.62, 322.812, 30.744,  1.500000)

}

filament_999[1137] {

  pt3dclear()

  pt3dadd(386.496, 319.152, 31.232,  1.500000)

  pt3dadd(391.62, 314.76, 33.184,  1.500000)

}

filament_999[1138] {

  pt3dclear()

  pt3dadd(382.104, 314.028, 29.28,  1.500000)

  pt3dadd(386.496, 319.152, 31.232,  1.500000)

}

filament_999[1139] {

  pt3dclear()

  pt3dadd(376.248, 308.904, 28.791999999999998,  1.500000)

  pt3dadd(382.104, 314.028, 29.28,  1.500000)

}

filament_999[1140] {

  pt3dclear()

  pt3dadd(370.392, 305.24399999999997, 27.816,  1.500000)

  pt3dadd(376.248, 308.904, 28.791999999999998,  1.500000)

}

filament_999[1141] {

  pt3dclear()

  pt3dadd(364.536, 303.048, 27.328,  1.500000)

  pt3dadd(370.392, 305.24399999999997, 27.816,  1.500000)

}

filament_999[1142] {

  pt3dclear()

  pt3dadd(358.68, 300.852, 28.304,  1.500000)

  pt3dadd(364.536, 303.048, 27.328,  1.500000)

}

filament_999[1143] {

  pt3dclear()

  pt3dadd(352.824, 298.656, 28.791999999999998,  1.500000)

  pt3dadd(358.68, 300.852, 28.304,  1.500000)

}

filament_999[1144] {

  pt3dclear()

  pt3dadd(261.324, 311.832, 26.352,  1.500000)

  pt3dadd(257.664, 310.368, 24.4,  1.500000)

}

filament_999[1145] {

  pt3dclear()

  pt3dadd(265.716, 313.296, 27.328,  1.500000)

  pt3dadd(261.324, 311.832, 26.352,  1.500000)

}

filament_999[1146] {

  pt3dclear()

  pt3dadd(270.108, 314.028, 28.304,  1.500000)

  pt3dadd(265.716, 313.296, 27.328,  1.500000)

}

filament_999[1147] {

  pt3dclear()

  pt3dadd(270.108, 300.12, 30.744,  1.500000)

  pt3dadd(267.912, 296.46, 30.744,  1.500000)

}

filament_999[1148] {

  pt3dclear()

  pt3dadd(272.304, 303.78, 29.768,  1.500000)

  pt3dadd(270.108, 300.12, 30.744,  1.500000)

}

filament_999[1149] {

  pt3dclear()

  pt3dadd(273.036, 307.44, 29.768,  1.500000)

  pt3dadd(272.304, 303.78, 29.768,  1.500000)

}

filament_999[1150] {

  pt3dclear()

  pt3dadd(273.768, 311.09999999999997, 29.768,  1.500000)

  pt3dadd(273.036, 307.44, 29.768,  1.500000)

}

filament_999[1151] {

  pt3dclear()

  pt3dadd(274.5, 314.76, 28.791999999999998,  1.500000)

  pt3dadd(273.768, 311.09999999999997, 29.768,  1.500000)

}

filament_999[1152] {

  pt3dclear()

  pt3dadd(274.5, 314.76, 28.791999999999998,  1.500000)

  pt3dadd(270.108, 314.028, 28.304,  1.500000)

}

filament_999[1153] {

  pt3dclear()

  pt3dadd(275.964, 317.688, 26.84,  1.500000)

  pt3dadd(274.5, 314.76, 28.791999999999998,  1.500000)

}

filament_999[1154] {

  pt3dclear()

  pt3dadd(255.468, 363.804, 25.375999999999998,  1.500000)

  pt3dadd(253.272, 368.928, 26.352,  1.500000)

}

filament_999[1155] {

  pt3dclear()

  pt3dadd(258.396, 357.216, 26.352,  1.500000)

  pt3dadd(255.468, 363.804, 25.375999999999998,  1.500000)

}

filament_999[1156] {

  pt3dclear()

  pt3dadd(260.592, 351.36, 26.84,  1.500000)

  pt3dadd(258.396, 357.216, 26.352,  1.500000)

}

filament_999[1157] {

  pt3dclear()

  pt3dadd(262.788, 345.504, 27.816,  1.500000)

  pt3dadd(260.592, 351.36, 26.84,  1.500000)

}

filament_999[1158] {

  pt3dclear()

  pt3dadd(263.52, 339.64799999999997, 27.816,  1.500000)

  pt3dadd(262.788, 345.504, 27.816,  1.500000)

}

filament_999[1159] {

  pt3dclear()

  pt3dadd(263.52, 335.256, 26.84,  1.500000)

  pt3dadd(263.52, 339.64799999999997, 27.816,  1.500000)

}

filament_999[1160] {

  pt3dclear()

  pt3dadd(264.984, 330.132, 25.864,  1.500000)

  pt3dadd(263.52, 335.256, 26.84,  1.500000)

}

filament_999[1161] {

  pt3dclear()

  pt3dadd(268.644, 325.74, 25.864,  1.500000)

  pt3dadd(264.984, 330.132, 25.864,  1.500000)

}

filament_999[1162] {

  pt3dclear()

  pt3dadd(271.572, 322.812, 25.864,  1.500000)

  pt3dadd(268.644, 325.74, 25.864,  1.500000)

}

filament_999[1163] {

  pt3dclear()

  pt3dadd(274.5, 319.884, 25.864,  1.500000)

  pt3dadd(271.572, 322.812, 25.864,  1.500000)

}

filament_999[1164] {

  pt3dclear()

  pt3dadd(277.428, 321.348, 25.864,  1.500000)

  pt3dadd(274.5, 319.884, 25.864,  1.500000)

}

filament_999[1165] {

  pt3dclear()

  pt3dadd(277.428, 321.348, 25.864,  1.500000)

  pt3dadd(275.964, 317.688, 26.84,  1.500000)

}

filament_999[1166] {

  pt3dclear()

  pt3dadd(280.356, 325.74, 25.864,  1.500000)

  pt3dadd(277.428, 321.348, 25.864,  1.500000)

}

filament_999[1167] {

  pt3dclear()

  pt3dadd(284.748, 327.936, 25.864,  1.500000)

  pt3dadd(280.356, 325.74, 25.864,  1.500000)

}

filament_999[1168] {

  pt3dclear()

  pt3dadd(289.14, 330.132, 25.864,  1.500000)

  pt3dadd(284.748, 327.936, 25.864,  1.500000)

}

filament_999[1169] {

  pt3dclear()

  pt3dadd(293.532, 331.596, 25.864,  1.500000)

  pt3dadd(289.14, 330.132, 25.864,  1.500000)

}

filament_999[1170] {

  pt3dclear()

  pt3dadd(297.924, 330.864, 25.864,  1.500000)

  pt3dadd(293.532, 331.596, 25.864,  1.500000)

}

filament_999[1171] {

  pt3dclear()

  pt3dadd(302.316, 328.668, 26.352,  1.500000)

  pt3dadd(297.924, 330.864, 25.864,  1.500000)

}

filament_999[1172] {

  pt3dclear()

  pt3dadd(305.976, 325.74, 26.352,  1.500000)

  pt3dadd(302.316, 328.668, 26.352,  1.500000)

}

filament_999[1173] {

  pt3dclear()

  pt3dadd(310.368, 322.812, 26.352,  1.500000)

  pt3dadd(305.976, 325.74, 26.352,  1.500000)

}

filament_999[1174] {

  pt3dclear()

  pt3dadd(316.224, 320.616, 26.352,  1.500000)

  pt3dadd(310.368, 322.812, 26.352,  1.500000)

}

filament_999[1175] {

  pt3dclear()

  pt3dadd(322.812, 318.42, 26.352,  1.500000)

  pt3dadd(316.224, 320.616, 26.352,  1.500000)

}

filament_999[1176] {

  pt3dclear()

  pt3dadd(329.4, 316.224, 27.328,  1.500000)

  pt3dadd(322.812, 318.42, 26.352,  1.500000)

}

filament_999[1177] {

  pt3dclear()

  pt3dadd(332.328, 312.564, 27.816,  1.500000)

  pt3dadd(329.4, 316.224, 27.328,  1.500000)

}

filament_999[1178] {

  pt3dclear()

  pt3dadd(335.256, 308.904, 28.304,  1.500000)

  pt3dadd(332.328, 312.564, 27.816,  1.500000)

}

filament_999[1179] {

  pt3dclear()

  pt3dadd(334.524, 303.78, 29.28,  1.500000)

  pt3dadd(335.256, 308.904, 28.304,  1.500000)

}

filament_999[1180] {

  pt3dclear()

  pt3dadd(401.13599999999997, 247.416, 31.72,  1.500000)

  pt3dadd(405.52799999999996, 248.88, 29.768,  1.500000)

}

filament_999[1181] {

  pt3dclear()

  pt3dadd(396.012, 246.684, 31.72,  1.500000)

  pt3dadd(401.13599999999997, 247.416, 31.72,  1.500000)

}

filament_999[1182] {

  pt3dclear()

  pt3dadd(390.888, 245.952, 31.72,  1.500000)

  pt3dadd(396.012, 246.684, 31.72,  1.500000)

}

filament_999[1183] {

  pt3dclear()

  pt3dadd(385.764, 245.22, 32.696,  1.500000)

  pt3dadd(390.888, 245.952, 31.72,  1.500000)

}

filament_999[1184] {

  pt3dclear()

  pt3dadd(382.104, 242.292, 33.184,  1.500000)

  pt3dadd(385.764, 245.22, 32.696,  1.500000)

}

filament_999[1185] {

  pt3dclear()

  pt3dadd(356.484, 225.456, 34.16,  1.500000)

  pt3dadd(359.412, 231.31199999999998, 38.064,  1.500000)

}

filament_999[1186] {

  pt3dclear()

  pt3dadd(360.144, 228.384, 35.135999999999996,  1.500000)

  pt3dadd(356.484, 225.456, 34.16,  1.500000)

}

filament_999[1187] {

  pt3dclear()

  pt3dadd(364.536, 230.57999999999998, 35.135999999999996,  1.500000)

  pt3dadd(360.144, 228.384, 35.135999999999996,  1.500000)

}

filament_999[1188] {

  pt3dclear()

  pt3dadd(368.19599999999997, 233.50799999999998, 35.135999999999996,  1.500000)

  pt3dadd(364.536, 230.57999999999998, 35.135999999999996,  1.500000)

}

filament_999[1189] {

  pt3dclear()

  pt3dadd(371.856, 236.436, 35.135999999999996,  1.500000)

  pt3dadd(368.19599999999997, 233.50799999999998, 35.135999999999996,  1.500000)

}

filament_999[1190] {

  pt3dclear()

  pt3dadd(375.516, 239.364, 35.624,  1.500000)

  pt3dadd(371.856, 236.436, 35.135999999999996,  1.500000)

}

filament_999[1191] {

  pt3dclear()

  pt3dadd(379.176, 243.024, 34.16,  1.500000)

  pt3dadd(375.516, 239.364, 35.624,  1.500000)

}

filament_999[1192] {

  pt3dclear()

  pt3dadd(379.176, 243.024, 34.16,  1.500000)

  pt3dadd(382.104, 242.292, 33.184,  1.500000)

}

filament_999[1193] {

  pt3dclear()

  pt3dadd(377.712, 248.148, 34.647999999999996,  1.500000)

  pt3dadd(379.176, 243.024, 34.16,  1.500000)

}

filament_999[1194] {

  pt3dclear()

  pt3dadd(374.784, 252.54, 34.647999999999996,  1.500000)

  pt3dadd(377.712, 248.148, 34.647999999999996,  1.500000)

}

filament_999[1195] {

  pt3dclear()

  pt3dadd(371.12399999999997, 256.932, 34.16,  1.500000)

  pt3dadd(374.784, 252.54, 34.647999999999996,  1.500000)

}

filament_999[1196] {

  pt3dclear()

  pt3dadd(404.06399999999996, 277.428, 29.768,  1.500000)

  pt3dadd(409.188, 284.016, 29.768,  1.500000)

}

filament_999[1197] {

  pt3dclear()

  pt3dadd(398.94, 272.304, 30.744,  1.500000)

  pt3dadd(404.06399999999996, 277.428, 29.768,  1.500000)

}

filament_999[1198] {

  pt3dclear()

  pt3dadd(394.548, 268.644, 31.72,  1.500000)

  pt3dadd(398.94, 272.304, 30.744,  1.500000)

}

filament_999[1199] {

  pt3dclear()

  pt3dadd(389.424, 266.448, 31.72,  1.500000)

  pt3dadd(394.548, 268.644, 31.72,  1.500000)

}

filament_999[1200] {

  pt3dclear()

  pt3dadd(383.568, 264.984, 32.208,  1.500000)

  pt3dadd(389.424, 266.448, 31.72,  1.500000)

}

filament_999[1201] {

  pt3dclear()

  pt3dadd(378.444, 264.252, 32.696,  1.500000)

  pt3dadd(383.568, 264.984, 32.208,  1.500000)

}

filament_999[1202] {

  pt3dclear()

  pt3dadd(372.58799999999997, 262.056, 32.696,  1.500000)

  pt3dadd(378.444, 264.252, 32.696,  1.500000)

}

filament_999[1203] {

  pt3dclear()

  pt3dadd(367.464, 261.324, 32.696,  1.500000)

  pt3dadd(372.58799999999997, 262.056, 32.696,  1.500000)

}

filament_999[1204] {

  pt3dclear()

  pt3dadd(367.464, 261.324, 32.696,  1.500000)

  pt3dadd(371.12399999999997, 256.932, 34.16,  1.500000)

}

filament_999[1205] {

  pt3dclear()

  pt3dadd(306.70799999999997, 265.716, 30.744,  1.500000)

  pt3dadd(303.048, 266.448, 29.768,  1.500000)

}

filament_999[1206] {

  pt3dclear()

  pt3dadd(311.09999999999997, 262.056, 31.232,  1.500000)

  pt3dadd(306.70799999999997, 265.716, 30.744,  1.500000)

}

filament_999[1207] {

  pt3dclear()

  pt3dadd(316.224, 259.128, 31.72,  1.500000)

  pt3dadd(311.09999999999997, 262.056, 31.232,  1.500000)

}

filament_999[1208] {

  pt3dclear()

  pt3dadd(322.08, 259.86, 32.208,  1.500000)

  pt3dadd(316.224, 259.128, 31.72,  1.500000)

}

filament_999[1209] {

  pt3dclear()

  pt3dadd(328.668, 260.592, 32.696,  1.500000)

  pt3dadd(322.08, 259.86, 32.208,  1.500000)

}

filament_999[1210] {

  pt3dclear()

  pt3dadd(334.524, 259.86, 32.696,  1.500000)

  pt3dadd(328.668, 260.592, 32.696,  1.500000)

}

filament_999[1211] {

  pt3dclear()

  pt3dadd(338.18399999999997, 245.952, 33.672,  1.500000)

  pt3dadd(344.772, 243.756, 33.672,  1.500000)

}

filament_999[1212] {

  pt3dclear()

  pt3dadd(334.524, 248.148, 33.672,  1.500000)

  pt3dadd(338.18399999999997, 245.952, 33.672,  1.500000)

}

filament_999[1213] {

  pt3dclear()

  pt3dadd(333.792, 252.54, 34.16,  1.500000)

  pt3dadd(334.524, 248.148, 33.672,  1.500000)

}

filament_999[1214] {

  pt3dclear()

  pt3dadd(334.524, 256.932, 33.184,  1.500000)

  pt3dadd(333.792, 252.54, 34.16,  1.500000)

}

filament_999[1215] {

  pt3dclear()

  pt3dadd(340.38, 259.128, 33.184,  1.500000)

  pt3dadd(334.524, 256.932, 33.184,  1.500000)

}

filament_999[1216] {

  pt3dclear()

  pt3dadd(340.38, 259.128, 33.184,  1.500000)

  pt3dadd(334.524, 259.86, 32.696,  1.500000)

}

filament_999[1217] {

  pt3dclear()

  pt3dadd(346.236, 260.592, 33.184,  1.500000)

  pt3dadd(340.38, 259.128, 33.184,  1.500000)

}

filament_999[1218] {

  pt3dclear()

  pt3dadd(352.824, 261.324, 32.696,  1.500000)

  pt3dadd(346.236, 260.592, 33.184,  1.500000)

}

filament_999[1219] {

  pt3dclear()

  pt3dadd(358.68, 262.788, 32.696,  1.500000)

  pt3dadd(352.824, 261.324, 32.696,  1.500000)

}

filament_999[1220] {

  pt3dclear()

  pt3dadd(363.804, 265.716, 32.696,  1.500000)

  pt3dadd(358.68, 262.788, 32.696,  1.500000)

}

filament_999[1221] {

  pt3dclear()

  pt3dadd(363.804, 265.716, 32.696,  1.500000)

  pt3dadd(367.464, 261.324, 32.696,  1.500000)

}

filament_999[1222] {

  pt3dclear()

  pt3dadd(361.608, 270.84, 32.208,  1.500000)

  pt3dadd(363.804, 265.716, 32.696,  1.500000)

}

filament_999[1223] {

  pt3dclear()

  pt3dadd(357.948, 275.23199999999997, 31.232,  1.500000)

  pt3dadd(361.608, 270.84, 32.208,  1.500000)

}

filament_999[1224] {

  pt3dclear()

  pt3dadd(354.288, 278.15999999999997, 29.28,  1.500000)

  pt3dadd(357.948, 275.23199999999997, 31.232,  1.500000)

}

filament_999[1225] {

  pt3dclear()

  pt3dadd(354.288, 278.15999999999997, 29.28,  1.500000)

  pt3dadd(356.484, 278.892, 33.672,  1.500000)

}

filament_999[1226] {

  pt3dclear()

  pt3dadd(352.092, 281.82, 27.816,  1.500000)

  pt3dadd(354.288, 278.15999999999997, 29.28,  1.500000)

}

filament_999[1227] {

  pt3dclear()

  pt3dadd(349.896, 286.944, 28.304,  1.500000)

  pt3dadd(352.092, 281.82, 27.816,  1.500000)

}

filament_999[1228] {

  pt3dclear()

  pt3dadd(346.968, 292.8, 28.304,  1.500000)

  pt3dadd(349.896, 286.944, 28.304,  1.500000)

}

filament_999[1229] {

  pt3dclear()

  pt3dadd(346.236, 297.924, 27.328,  1.500000)

  pt3dadd(346.968, 292.8, 28.304,  1.500000)

}

filament_999[1230] {

  pt3dclear()

  pt3dadd(346.236, 297.924, 27.328,  1.500000)

  pt3dadd(352.824, 298.656, 28.791999999999998,  1.500000)

}

filament_999[1231] {

  pt3dclear()

  pt3dadd(341.11199999999997, 299.388, 27.816,  1.500000)

  pt3dadd(346.236, 297.924, 27.328,  1.500000)

}

filament_999[1232] {

  pt3dclear()

  pt3dadd(334.524, 300.12, 30.744,  1.500000)

  pt3dadd(334.524, 303.78, 29.28,  1.500000)

}

filament_999[1233] {

  pt3dclear()

  pt3dadd(334.524, 300.12, 30.744,  1.500000)

  pt3dadd(341.11199999999997, 299.388, 27.816,  1.500000)

}

filament_999[1234] {

  pt3dclear()

  pt3dadd(334.524, 300.12, 30.744,  1.500000)

  pt3dadd(336.71999999999997, 303.048, 28.304,  1.500000)

}

filament_999[1235] {

  pt3dclear()

  pt3dadd(370.392, 444.324, 36.6,  1.500000)

  pt3dadd(375.516, 443.592, 35.624,  1.500000)

}

filament_999[1236] {

  pt3dclear()

  pt3dadd(366.0, 442.128, 37.576,  1.500000)

  pt3dadd(370.392, 444.324, 36.6,  1.500000)

}

filament_999[1237] {

  pt3dclear()

  pt3dadd(361.608, 439.932, 38.064,  1.500000)

  pt3dadd(366.0, 442.128, 37.576,  1.500000)

}

filament_999[1238] {

  pt3dclear()

  pt3dadd(357.948, 437.00399999999996, 39.04,  1.500000)

  pt3dadd(361.608, 439.932, 38.064,  1.500000)

}

filament_999[1239] {

  pt3dclear()

  pt3dadd(355.02, 433.344, 39.528,  1.500000)

  pt3dadd(357.948, 437.00399999999996, 39.04,  1.500000)

}

filament_999[1240] {

  pt3dclear()

  pt3dadd(352.092, 428.952, 40.016,  1.500000)

  pt3dadd(355.02, 433.344, 39.528,  1.500000)

}

filament_999[1241] {

  pt3dclear()

  pt3dadd(349.164, 426.024, 40.992,  1.500000)

  pt3dadd(352.092, 428.952, 40.016,  1.500000)

}

filament_999[1242] {

  pt3dclear()

  pt3dadd(346.236, 421.632, 42.455999999999996,  1.500000)

  pt3dadd(349.164, 426.024, 40.992,  1.500000)

}

filament_999[1243] {

  pt3dclear()

  pt3dadd(346.236, 421.632, 42.455999999999996,  1.500000)

  pt3dadd(344.772, 426.024, 40.992,  1.500000)

}

filament_999[1244] {

  pt3dclear()

  pt3dadd(329.4, 469.212, 50.751999999999995,  1.500000)

  pt3dadd(324.276, 469.212, 52.216,  1.500000)

}

filament_999[1245] {

  pt3dclear()

  pt3dadd(333.06, 468.48, 47.336,  1.500000)

  pt3dadd(329.4, 469.212, 50.751999999999995,  1.500000)

}

filament_999[1246] {

  pt3dclear()

  pt3dadd(337.452, 463.356, 47.336,  1.500000)

  pt3dadd(333.06, 468.48, 47.336,  1.500000)

}

filament_999[1247] {

  pt3dclear()

  pt3dadd(340.38, 458.23199999999997, 47.336,  1.500000)

  pt3dadd(337.452, 463.356, 47.336,  1.500000)

}

filament_999[1248] {

  pt3dclear()

  pt3dadd(342.57599999999996, 453.108, 47.336,  1.500000)

  pt3dadd(340.38, 458.23199999999997, 47.336,  1.500000)

}

filament_999[1249] {

  pt3dclear()

  pt3dadd(344.04, 447.984, 47.336,  1.500000)

  pt3dadd(342.57599999999996, 453.108, 47.336,  1.500000)

}

filament_999[1250] {

  pt3dclear()

  pt3dadd(344.04, 443.592, 47.336,  1.500000)

  pt3dadd(344.04, 447.984, 47.336,  1.500000)

}

filament_999[1251] {

  pt3dclear()

  pt3dadd(341.11199999999997, 439.2, 47.336,  1.500000)

  pt3dadd(344.04, 443.592, 47.336,  1.500000)

}

filament_999[1252] {

  pt3dclear()

  pt3dadd(338.18399999999997, 434.808, 47.336,  1.500000)

  pt3dadd(341.11199999999997, 439.2, 47.336,  1.500000)

}

filament_999[1253] {

  pt3dclear()

  pt3dadd(338.916, 431.14799999999997, 47.336,  1.500000)

  pt3dadd(338.18399999999997, 434.808, 47.336,  1.500000)

}

filament_999[1254] {

  pt3dclear()

  pt3dadd(340.38, 427.488, 47.336,  1.500000)

  pt3dadd(338.916, 431.14799999999997, 47.336,  1.500000)

}

filament_999[1255] {

  pt3dclear()

  pt3dadd(341.844, 423.828, 47.336,  1.500000)

  pt3dadd(340.38, 427.488, 47.336,  1.500000)

}

filament_999[1256] {

  pt3dclear()

  pt3dadd(343.308, 419.436, 46.36,  1.500000)

  pt3dadd(341.844, 423.828, 47.336,  1.500000)

}

filament_999[1257] {

  pt3dclear()

  pt3dadd(343.308, 419.436, 46.36,  1.500000)

  pt3dadd(346.236, 421.632, 42.455999999999996,  1.500000)

}

filament_999[1258] {

  pt3dclear()

  pt3dadd(341.844, 415.776, 45.872,  1.500000)

  pt3dadd(343.308, 419.436, 46.36,  1.500000)

}

filament_999[1259] {

  pt3dclear()

  pt3dadd(338.916, 415.776, 44.896,  1.500000)

  pt3dadd(341.844, 415.776, 45.872,  1.500000)

}

filament_999[1260] {

  pt3dclear()

  pt3dadd(334.524, 415.044, 44.408,  1.500000)

  pt3dadd(338.916, 415.776, 44.896,  1.500000)

}

filament_999[1261] {

  pt3dclear()

  pt3dadd(330.864, 411.384, 44.408,  1.500000)

  pt3dadd(334.524, 415.044, 44.408,  1.500000)

}

filament_999[1262] {

  pt3dclear()

  pt3dadd(328.668, 406.26, 43.92,  1.500000)

  pt3dadd(330.864, 411.384, 44.408,  1.500000)

}

filament_999[1263] {

  pt3dclear()

  pt3dadd(326.472, 399.67199999999997, 43.92,  1.500000)

  pt3dadd(328.668, 406.26, 43.92,  1.500000)

}

filament_999[1264] {

  pt3dclear()

  pt3dadd(324.276, 393.816, 43.432,  1.500000)

  pt3dadd(326.472, 399.67199999999997, 43.92,  1.500000)

}

filament_999[1265] {

  pt3dclear()

  pt3dadd(320.616, 388.692, 43.432,  1.500000)

  pt3dadd(324.276, 393.816, 43.432,  1.500000)

}

filament_999[1266] {

  pt3dclear()

  pt3dadd(319.884, 382.836, 42.944,  1.500000)

  pt3dadd(320.616, 388.692, 43.432,  1.500000)

}

filament_999[1267] {

  pt3dclear()

  pt3dadd(318.42, 376.98, 42.944,  1.500000)

  pt3dadd(319.884, 382.836, 42.944,  1.500000)

}

filament_999[1268] {

  pt3dclear()

  pt3dadd(316.956, 371.12399999999997, 42.455999999999996,  1.500000)

  pt3dadd(318.42, 376.98, 42.944,  1.500000)

}

filament_999[1269] {

  pt3dclear()

  pt3dadd(315.492, 365.268, 42.455999999999996,  1.500000)

  pt3dadd(316.956, 371.12399999999997, 42.455999999999996,  1.500000)

}

filament_999[1270] {

  pt3dclear()

  pt3dadd(312.564, 360.144, 41.967999999999996,  1.500000)

  pt3dadd(315.492, 365.268, 42.455999999999996,  1.500000)

}

filament_999[1271] {

  pt3dclear()

  pt3dadd(309.63599999999997, 355.752, 41.967999999999996,  1.500000)

  pt3dadd(312.564, 360.144, 41.967999999999996,  1.500000)

}

filament_999[1272] {

  pt3dclear()

  pt3dadd(307.44, 350.628, 41.48,  1.500000)

  pt3dadd(309.63599999999997, 355.752, 41.967999999999996,  1.500000)

}

filament_999[1273] {

  pt3dclear()

  pt3dadd(305.24399999999997, 345.504, 40.992,  1.500000)

  pt3dadd(307.44, 350.628, 41.48,  1.500000)

}

filament_999[1274] {

  pt3dclear()

  pt3dadd(251.808, 404.796, 51.728,  1.500000)

  pt3dadd(248.148, 400.404, 52.704,  1.500000)

}

filament_999[1275] {

  pt3dclear()

  pt3dadd(256.2, 409.188, 51.24,  1.500000)

  pt3dadd(251.808, 404.796, 51.728,  1.500000)

}

filament_999[1276] {

  pt3dclear()

  pt3dadd(262.056, 412.116, 51.24,  1.500000)

  pt3dadd(256.2, 409.188, 51.24,  1.500000)

}

filament_999[1277] {

  pt3dclear()

  pt3dadd(268.644, 414.312, 49.775999999999996,  1.500000)

  pt3dadd(262.056, 412.116, 51.24,  1.500000)

}

filament_999[1278] {

  pt3dclear()

  pt3dadd(273.036, 418.704, 49.775999999999996,  1.500000)

  pt3dadd(268.644, 414.312, 49.775999999999996,  1.500000)

}

filament_999[1279] {

  pt3dclear()

  pt3dadd(274.5, 423.828, 49.775999999999996,  1.500000)

  pt3dadd(273.036, 418.704, 49.775999999999996,  1.500000)

}

filament_999[1280] {

  pt3dclear()

  pt3dadd(273.768, 428.21999999999997, 49.775999999999996,  1.500000)

  pt3dadd(274.5, 423.828, 49.775999999999996,  1.500000)

}

filament_999[1281] {

  pt3dclear()

  pt3dadd(272.304, 432.61199999999997, 46.848,  1.500000)

  pt3dadd(273.768, 428.21999999999997, 49.775999999999996,  1.500000)

}

filament_999[1282] {

  pt3dclear()

  pt3dadd(275.964, 435.53999999999996, 44.408,  1.500000)

  pt3dadd(272.304, 432.61199999999997, 46.848,  1.500000)

}

filament_999[1283] {

  pt3dclear()

  pt3dadd(350.628, 520.452, 43.92,  1.500000)

  pt3dadd(354.288, 522.648, 40.016,  1.500000)

}

filament_999[1284] {

  pt3dclear()

  pt3dadd(346.236, 517.524, 43.92,  1.500000)

  pt3dadd(350.628, 520.452, 43.92,  1.500000)

}

filament_999[1285] {

  pt3dclear()

  pt3dadd(341.11199999999997, 515.328, 45.384,  1.500000)

  pt3dadd(346.236, 517.524, 43.92,  1.500000)

}

filament_999[1286] {

  pt3dclear()

  pt3dadd(335.256, 513.864, 46.36,  1.500000)

  pt3dadd(341.11199999999997, 515.328, 45.384,  1.500000)

}

filament_999[1287] {

  pt3dclear()

  pt3dadd(328.668, 512.4, 46.36,  1.500000)

  pt3dadd(335.256, 513.864, 46.36,  1.500000)

}

filament_999[1288] {

  pt3dclear()

  pt3dadd(322.08, 511.668, 46.36,  1.500000)

  pt3dadd(328.668, 512.4, 46.36,  1.500000)

}

filament_999[1289] {

  pt3dclear()

  pt3dadd(316.956, 513.132, 45.872,  1.500000)

  pt3dadd(314.028, 510.936, 45.384,  1.500000)

}

filament_999[1290] {

  pt3dclear()

  pt3dadd(316.956, 513.132, 45.872,  1.500000)

  pt3dadd(322.08, 511.668, 46.36,  1.500000)

}

filament_999[1291] {

  pt3dclear()

  pt3dadd(316.224, 519.72, 46.36,  1.500000)

  pt3dadd(316.956, 513.132, 45.872,  1.500000)

}

filament_999[1292] {

  pt3dclear()

  pt3dadd(315.492, 525.576, 45.872,  1.500000)

  pt3dadd(316.224, 519.72, 46.36,  1.500000)

}

filament_999[1293] {

  pt3dclear()

  pt3dadd(311.832, 532.164, 45.872,  1.500000)

  pt3dadd(315.492, 525.576, 45.872,  1.500000)

}

filament_999[1294] {

  pt3dclear()

  pt3dadd(307.44, 537.288, 45.384,  1.500000)

  pt3dadd(311.832, 532.164, 45.872,  1.500000)

}

filament_999[1295] {

  pt3dclear()

  pt3dadd(302.316, 540.948, 45.384,  1.500000)

  pt3dadd(307.44, 537.288, 45.384,  1.500000)

}

filament_999[1296] {

  pt3dclear()

  pt3dadd(297.192, 544.608, 45.384,  1.500000)

  pt3dadd(302.316, 540.948, 45.384,  1.500000)

}

filament_999[1297] {

  pt3dclear()

  pt3dadd(292.068, 545.34, 45.384,  1.500000)

  pt3dadd(297.192, 544.608, 45.384,  1.500000)

}

filament_999[1298] {

  pt3dclear()

  pt3dadd(286.944, 541.68, 45.384,  1.500000)

  pt3dadd(292.068, 545.34, 45.384,  1.500000)

}

filament_999[1299] {

  pt3dclear()

  pt3dadd(283.284, 535.824, 45.384,  1.500000)

  pt3dadd(286.944, 541.68, 45.384,  1.500000)

}

filament_999[1300] {

  pt3dclear()

  pt3dadd(283.284, 529.236, 45.384,  1.500000)

  pt3dadd(283.284, 535.824, 45.384,  1.500000)

}

filament_999[1301] {

  pt3dclear()

  pt3dadd(284.016, 523.38, 45.384,  1.500000)

  pt3dadd(283.284, 529.236, 45.384,  1.500000)

}

filament_999[1302] {

  pt3dclear()

  pt3dadd(285.48, 517.524, 45.384,  1.500000)

  pt3dadd(284.016, 523.38, 45.384,  1.500000)

}

filament_999[1303] {

  pt3dclear()

  pt3dadd(284.748, 512.4, 45.384,  1.500000)

  pt3dadd(285.48, 517.524, 45.384,  1.500000)

}

filament_999[1304] {

  pt3dclear()

  pt3dadd(284.016, 507.276, 45.384,  1.500000)

  pt3dadd(284.748, 512.4, 45.384,  1.500000)

}

filament_999[1305] {

  pt3dclear()

  pt3dadd(283.284, 502.152, 44.896,  1.500000)

  pt3dadd(284.016, 507.276, 45.384,  1.500000)

}

filament_999[1306] {

  pt3dclear()

  pt3dadd(287.676, 499.956, 44.896,  1.500000)

  pt3dadd(292.8, 503.616, 45.384,  1.500000)

}

filament_999[1307] {

  pt3dclear()

  pt3dadd(281.82, 497.02799999999996, 44.896,  1.500000)

  pt3dadd(287.676, 499.956, 44.896,  1.500000)

}

filament_999[1308] {

  pt3dclear()

  pt3dadd(281.82, 497.02799999999996, 44.896,  1.500000)

  pt3dadd(283.284, 502.152, 44.896,  1.500000)

}

filament_999[1309] {

  pt3dclear()

  pt3dadd(278.892, 491.904, 45.384,  1.500000)

  pt3dadd(281.82, 497.02799999999996, 44.896,  1.500000)

}

filament_999[1310] {

  pt3dclear()

  pt3dadd(276.69599999999997, 486.78, 45.872,  1.500000)

  pt3dadd(278.892, 491.904, 45.384,  1.500000)

}

filament_999[1311] {

  pt3dclear()

  pt3dadd(276.69599999999997, 480.924, 45.872,  1.500000)

  pt3dadd(276.69599999999997, 486.78, 45.872,  1.500000)

}

filament_999[1312] {

  pt3dclear()

  pt3dadd(278.15999999999997, 475.068, 45.872,  1.500000)

  pt3dadd(276.69599999999997, 480.924, 45.872,  1.500000)

}

filament_999[1313] {

  pt3dclear()

  pt3dadd(278.15999999999997, 469.212, 45.384,  1.500000)

  pt3dadd(278.15999999999997, 475.068, 45.872,  1.500000)

}

filament_999[1314] {

  pt3dclear()

  pt3dadd(277.428, 463.356, 44.896,  1.500000)

  pt3dadd(278.15999999999997, 469.212, 45.384,  1.500000)

}

filament_999[1315] {

  pt3dclear()

  pt3dadd(275.23199999999997, 458.23199999999997, 44.896,  1.500000)

  pt3dadd(277.428, 463.356, 44.896,  1.500000)

}

filament_999[1316] {

  pt3dclear()

  pt3dadd(274.5, 453.108, 43.92,  1.500000)

  pt3dadd(273.036, 455.304, 47.336,  1.500000)

}

filament_999[1317] {

  pt3dclear()

  pt3dadd(274.5, 453.108, 43.92,  1.500000)

  pt3dadd(275.23199999999997, 458.23199999999997, 44.896,  1.500000)

}

filament_999[1318] {

  pt3dclear()

  pt3dadd(276.69599999999997, 448.716, 43.432,  1.500000)

  pt3dadd(274.5, 453.108, 43.92,  1.500000)

}

filament_999[1319] {

  pt3dclear()

  pt3dadd(279.62399999999997, 445.056, 40.992,  1.500000)

  pt3dadd(276.69599999999997, 448.716, 43.432,  1.500000)

}

filament_999[1320] {

  pt3dclear()

  pt3dadd(279.62399999999997, 445.056, 40.992,  1.500000)

  pt3dadd(284.016, 447.252, 38.552,  1.500000)

}

filament_999[1321] {

  pt3dclear()

  pt3dadd(278.892, 439.932, 40.016,  1.500000)

  pt3dadd(279.62399999999997, 445.056, 40.992,  1.500000)

}

filament_999[1322] {

  pt3dclear()

  pt3dadd(279.62399999999997, 434.808, 40.504,  1.500000)

  pt3dadd(278.892, 439.932, 40.016,  1.500000)

}

filament_999[1323] {

  pt3dclear()

  pt3dadd(279.62399999999997, 434.808, 40.504,  1.500000)

  pt3dadd(275.964, 435.53999999999996, 44.408,  1.500000)

}

filament_999[1324] {

  pt3dclear()

  pt3dadd(281.82, 429.68399999999997, 40.504,  1.500000)

  pt3dadd(279.62399999999997, 434.808, 40.504,  1.500000)

}

filament_999[1325] {

  pt3dclear()

  pt3dadd(284.016, 424.56, 40.504,  1.500000)

  pt3dadd(281.82, 429.68399999999997, 40.504,  1.500000)

}

filament_999[1326] {

  pt3dclear()

  pt3dadd(284.016, 419.436, 40.504,  1.500000)

  pt3dadd(284.016, 424.56, 40.504,  1.500000)

}

filament_999[1327] {

  pt3dclear()

  pt3dadd(284.748, 414.312, 40.504,  1.500000)

  pt3dadd(284.016, 419.436, 40.504,  1.500000)

}

filament_999[1328] {

  pt3dclear()

  pt3dadd(288.408, 409.92, 40.504,  1.500000)

  pt3dadd(284.748, 414.312, 40.504,  1.500000)

}

filament_999[1329] {

  pt3dclear()

  pt3dadd(291.336, 405.52799999999996, 40.504,  1.500000)

  pt3dadd(288.408, 409.92, 40.504,  1.500000)

}

filament_999[1330] {

  pt3dclear()

  pt3dadd(294.996, 400.404, 40.504,  1.500000)

  pt3dadd(291.336, 405.52799999999996, 40.504,  1.500000)

}

filament_999[1331] {

  pt3dclear()

  pt3dadd(295.728, 394.548, 40.504,  1.500000)

  pt3dadd(294.996, 400.404, 40.504,  1.500000)

}

filament_999[1332] {

  pt3dclear()

  pt3dadd(295.728, 389.424, 40.504,  1.500000)

  pt3dadd(295.728, 394.548, 40.504,  1.500000)

}

filament_999[1333] {

  pt3dclear()

  pt3dadd(295.728, 384.3, 41.48,  1.500000)

  pt3dadd(295.728, 389.424, 40.504,  1.500000)

}

filament_999[1334] {

  pt3dclear()

  pt3dadd(294.996, 379.176, 41.967999999999996,  1.500000)

  pt3dadd(295.728, 384.3, 41.48,  1.500000)

}

filament_999[1335] {

  pt3dclear()

  pt3dadd(294.264, 374.05199999999996, 41.967999999999996,  1.500000)

  pt3dadd(294.996, 379.176, 41.967999999999996,  1.500000)

}

filament_999[1336] {

  pt3dclear()

  pt3dadd(294.264, 368.19599999999997, 41.967999999999996,  1.500000)

  pt3dadd(294.264, 374.05199999999996, 41.967999999999996,  1.500000)

}

filament_999[1337] {

  pt3dclear()

  pt3dadd(293.532, 362.34, 41.48,  1.500000)

  pt3dadd(294.264, 368.19599999999997, 41.967999999999996,  1.500000)

}

filament_999[1338] {

  pt3dclear()

  pt3dadd(292.068, 357.216, 40.992,  1.500000)

  pt3dadd(293.532, 362.34, 41.48,  1.500000)

}

filament_999[1339] {

  pt3dclear()

  pt3dadd(292.068, 351.36, 40.504,  1.500000)

  pt3dadd(292.068, 357.216, 40.992,  1.500000)

}

filament_999[1340] {

  pt3dclear()

  pt3dadd(240.828, 341.844, 42.944,  1.500000)

  pt3dadd(232.77599999999998, 343.308, 43.92,  1.500000)

}

filament_999[1341] {

  pt3dclear()

  pt3dadd(248.88, 341.11199999999997, 42.455999999999996,  1.500000)

  pt3dadd(240.828, 341.844, 42.944,  1.500000)

}

filament_999[1342] {

  pt3dclear()

  pt3dadd(256.932, 341.11199999999997, 42.455999999999996,  1.500000)

  pt3dadd(248.88, 341.11199999999997, 42.455999999999996,  1.500000)

}

filament_999[1343] {

  pt3dclear()

  pt3dadd(264.252, 342.57599999999996, 42.944,  1.500000)

  pt3dadd(256.932, 341.11199999999997, 42.455999999999996,  1.500000)

}

filament_999[1344] {

  pt3dclear()

  pt3dadd(271.572, 344.04, 42.455999999999996,  1.500000)

  pt3dadd(264.252, 342.57599999999996, 42.944,  1.500000)

}

filament_999[1345] {

  pt3dclear()

  pt3dadd(278.15999999999997, 345.504, 41.967999999999996,  1.500000)

  pt3dadd(271.572, 344.04, 42.455999999999996,  1.500000)

}

filament_999[1346] {

  pt3dclear()

  pt3dadd(284.016, 346.236, 40.992,  1.500000)

  pt3dadd(278.15999999999997, 345.504, 41.967999999999996,  1.500000)

}

filament_999[1347] {

  pt3dclear()

  pt3dadd(289.872, 346.968, 41.48,  1.500000)

  pt3dadd(284.016, 346.236, 40.992,  1.500000)

}

filament_999[1348] {

  pt3dclear()

  pt3dadd(294.996, 347.7, 41.48,  1.500000)

  pt3dadd(289.872, 346.968, 41.48,  1.500000)

}

filament_999[1349] {

  pt3dclear()

  pt3dadd(294.996, 347.7, 41.48,  1.500000)

  pt3dadd(292.068, 351.36, 40.504,  1.500000)

}

filament_999[1350] {

  pt3dclear()

  pt3dadd(298.656, 346.236, 41.48,  1.500000)

  pt3dadd(294.996, 347.7, 41.48,  1.500000)

}

filament_999[1351] {

  pt3dclear()

  pt3dadd(302.316, 341.844, 40.992,  1.500000)

  pt3dadd(298.656, 346.236, 41.48,  1.500000)

}

filament_999[1352] {

  pt3dclear()

  pt3dadd(302.316, 341.844, 40.992,  1.500000)

  pt3dadd(305.24399999999997, 345.504, 40.992,  1.500000)

}

filament_999[1353] {

  pt3dclear()

  pt3dadd(301.584, 336.71999999999997, 40.992,  1.500000)

  pt3dadd(302.316, 341.844, 40.992,  1.500000)

}

filament_999[1354] {

  pt3dclear()

  pt3dadd(303.048, 330.132, 40.016,  1.500000)

  pt3dadd(301.584, 336.71999999999997, 40.992,  1.500000)

}

filament_999[1355] {

  pt3dclear()

  pt3dadd(303.78, 324.276, 39.04,  1.500000)

  pt3dadd(303.048, 330.132, 40.016,  1.500000)

}

filament_999[1356] {

  pt3dclear()

  pt3dadd(303.048, 318.42, 38.064,  1.500000)

  pt3dadd(303.78, 324.276, 39.04,  1.500000)

}

filament_999[1357] {

  pt3dclear()

  pt3dadd(307.44, 315.492, 35.135999999999996,  1.500000)

  pt3dadd(303.048, 318.42, 38.064,  1.500000)

}

filament_999[1358] {

  pt3dclear()

  pt3dadd(311.09999999999997, 311.09999999999997, 34.16,  1.500000)

  pt3dadd(307.44, 315.492, 35.135999999999996,  1.500000)

}

filament_999[1359] {

  pt3dclear()

  pt3dadd(316.224, 306.70799999999997, 33.672,  1.500000)

  pt3dadd(311.09999999999997, 311.09999999999997, 34.16,  1.500000)

}

filament_999[1360] {

  pt3dclear()

  pt3dadd(322.08, 303.048, 34.647999999999996,  1.500000)

  pt3dadd(316.224, 306.70799999999997, 33.672,  1.500000)

}

filament_999[1361] {

  pt3dclear()

  pt3dadd(327.936, 298.656, 35.135999999999996,  1.500000)

  pt3dadd(322.08, 303.048, 34.647999999999996,  1.500000)

}

filament_999[1362] {

  pt3dclear()

  pt3dadd(327.936, 298.656, 35.135999999999996,  1.500000)

  pt3dadd(334.524, 300.12, 30.744,  1.500000)

}

filament_999[1363] {

  pt3dclear()

  pt3dadd(332.328, 293.532, 36.112,  1.500000)

  pt3dadd(327.936, 298.656, 35.135999999999996,  1.500000)

}

filament_999[1364] {

  pt3dclear()

  pt3dadd(336.71999999999997, 288.408, 38.552,  1.500000)

  pt3dadd(332.328, 293.532, 36.112,  1.500000)

}

filament_999[1365] {

  pt3dclear()

  pt3dadd(341.844, 284.016, 41.967999999999996,  1.500000)

  pt3dadd(336.71999999999997, 288.408, 38.552,  1.500000)

}

filament_999[1366] {

  pt3dclear()

  pt3dadd(346.968, 278.15999999999997, 42.944,  1.500000)

  pt3dadd(341.844, 284.016, 41.967999999999996,  1.500000)

}

filament_999[1367] {

  pt3dclear()

  pt3dadd(352.824, 273.036, 44.896,  1.500000)

  pt3dadd(346.968, 278.15999999999997, 42.944,  1.500000)

}

filament_999[1368] {

  pt3dclear()

  pt3dadd(359.412, 267.18, 44.896,  1.500000)

  pt3dadd(352.824, 273.036, 44.896,  1.500000)

}

filament_999[1369] {

  pt3dclear()

  pt3dadd(364.536, 260.592, 44.896,  1.500000)

  pt3dadd(359.412, 267.18, 44.896,  1.500000)

}

filament_999[1370] {

  pt3dclear()

  pt3dadd(368.928, 254.004, 45.384,  1.500000)

  pt3dadd(364.536, 260.592, 44.896,  1.500000)

}

filament_999[1371] {

  pt3dclear()

  pt3dadd(371.12399999999997, 246.684, 45.872,  1.500000)

  pt3dadd(368.928, 254.004, 45.384,  1.500000)

}

filament_999[1372] {

  pt3dclear()

  pt3dadd(372.58799999999997, 239.364, 45.872,  1.500000)

  pt3dadd(371.12399999999997, 246.684, 45.872,  1.500000)

}

filament_999[1373] {

  pt3dclear()

  pt3dadd(374.05199999999996, 232.77599999999998, 45.872,  1.500000)

  pt3dadd(372.58799999999997, 239.364, 45.872,  1.500000)

}

filament_999[1374] {

  pt3dclear()

  pt3dadd(376.98, 224.724, 45.872,  1.500000)

  pt3dadd(374.05199999999996, 232.77599999999998, 45.872,  1.500000)

}

filament_999[1375] {

  pt3dclear()

  pt3dadd(380.64, 214.476, 45.872,  1.500000)

  pt3dadd(376.98, 224.724, 45.872,  1.500000)

}

filament_999[1376] {

  pt3dclear()

  pt3dadd(383.568, 203.496, 45.872,  1.500000)

  pt3dadd(380.64, 214.476, 45.872,  1.500000)

}

filament_999[1377] {

  pt3dclear()

  pt3dadd(386.496, 191.784, 45.872,  1.500000)

  pt3dadd(383.568, 203.496, 45.872,  1.500000)

}

filament_999[1378] {

  pt3dclear()

  pt3dadd(416.508, 349.164, 17.567999999999998,  1.500000)

  pt3dadd(420.168, 345.504, 18.056,  1.500000)

}

filament_999[1379] {

  pt3dclear()

  pt3dadd(394.548, 317.688, 29.768,  1.500000)

  pt3dadd(399.67199999999997, 318.42, 27.816,  1.500000)

}

filament_999[1380] {

  pt3dclear()

  pt3dadd(394.548, 317.688, 29.768,  1.500000)

  pt3dadd(398.20799999999997, 321.348, 28.791999999999998,  1.500000)

}

filament_999[1381] {

  pt3dclear()

  pt3dadd(398.20799999999997, 321.348, 28.791999999999998,  1.500000)

  pt3dadd(400.404, 325.008, 27.328,  1.500000)

}

filament_999[1382] {

  pt3dclear()

  pt3dadd(400.404, 325.008, 27.328,  1.500000)

  pt3dadd(401.13599999999997, 329.4, 26.352,  1.500000)

}

filament_999[1383] {

  pt3dclear()

  pt3dadd(401.13599999999997, 329.4, 26.352,  1.500000)

  pt3dadd(400.404, 333.792, 25.375999999999998,  1.500000)

}

filament_999[1384] {

  pt3dclear()

  pt3dadd(400.404, 333.792, 25.375999999999998,  1.500000)

  pt3dadd(400.404, 337.452, 24.4,  1.500000)

}

filament_999[1385] {

  pt3dclear()

  pt3dadd(400.404, 337.452, 24.4,  1.500000)

  pt3dadd(401.13599999999997, 341.11199999999997, 23.424,  1.500000)

}

filament_999[1386] {

  pt3dclear()

  pt3dadd(401.13599999999997, 341.11199999999997, 23.424,  1.500000)

  pt3dadd(400.404, 345.504, 21.472,  1.500000)

}

filament_999[1387] {

  pt3dclear()

  pt3dadd(401.13599999999997, 341.11199999999997, 23.424,  1.500000)

  pt3dadd(403.332, 344.04, 22.448,  1.500000)

}

filament_999[1388] {

  pt3dclear()

  pt3dadd(403.332, 344.04, 22.448,  1.500000)

  pt3dadd(406.26, 346.236, 21.96,  1.500000)

}

filament_999[1389] {

  pt3dclear()

  pt3dadd(406.26, 346.236, 21.96,  1.500000)

  pt3dadd(412.116, 348.432, 20.008,  1.500000)

}

filament_999[1390] {

  pt3dclear()

  pt3dadd(412.116, 348.432, 20.008,  1.500000)

  pt3dadd(420.168, 352.092, 16.592,  1.500000)

}

filament_999[1391] {

  pt3dclear()

  pt3dadd(400.404, 345.504, 21.472,  1.500000)

  pt3dadd(396.74399999999997, 347.7, 20.983999999999998,  1.500000)

}

filament_999[1392] {

  pt3dclear()

  pt3dadd(396.74399999999997, 347.7, 20.983999999999998,  1.500000)

  pt3dadd(391.62, 349.896, 20.496,  1.500000)

}

filament_999[1393] {

  pt3dclear()

  pt3dadd(391.62, 349.896, 20.496,  1.500000)

  pt3dadd(386.496, 352.092, 20.496,  1.500000)

}

filament_999[1394] {

  pt3dclear()

  pt3dadd(386.496, 352.092, 20.496,  1.500000)

  pt3dadd(382.104, 348.432, 20.496,  1.500000)

}

filament_999[1395] {

  pt3dclear()

  pt3dadd(382.104, 348.432, 20.496,  1.500000)

  pt3dadd(379.908, 344.772, 20.496,  1.500000)

}

filament_999[1396] {

  pt3dclear()

  pt3dadd(251.076, 465.55199999999996, 28.304,  1.500000)

  pt3dadd(255.468, 463.356, 30.256,  1.500000)

}

filament_999[1397] {

  pt3dclear()

  pt3dadd(255.468, 463.356, 30.256,  1.500000)

  pt3dadd(259.128, 461.15999999999997, 32.696,  1.500000)

}

filament_999[1398] {

  pt3dclear()

  pt3dadd(255.468, 463.356, 30.256,  1.500000)

  pt3dadd(259.86, 467.01599999999996, 31.232,  1.500000)

}

filament_999[1399] {

  pt3dclear()

  pt3dadd(259.86, 467.01599999999996, 31.232,  1.500000)

  pt3dadd(261.324, 472.14, 32.208,  1.500000)

}

filament_999[1400] {

  pt3dclear()

  pt3dadd(261.324, 472.14, 32.208,  1.500000)

  pt3dadd(262.056, 478.728, 31.232,  1.500000)

}

filament_999[1401] {

  pt3dclear()

  pt3dadd(266.448, 388.692, 12.687999999999999,  1.500000)

  pt3dadd(270.84, 390.156, 12.687999999999999,  1.500000)

}

filament_999[1402] {

  pt3dclear()

  pt3dadd(270.84, 390.156, 12.687999999999999,  1.500000)

  pt3dadd(275.23199999999997, 391.62, 12.2,  1.500000)

}

filament_999[1403] {

  pt3dclear()

  pt3dadd(275.23199999999997, 391.62, 12.2,  1.500000)

  pt3dadd(280.356, 392.352, 13.176,  1.500000)

}

filament_999[1404] {

  pt3dclear()

  pt3dadd(280.356, 392.352, 13.176,  1.500000)

  pt3dadd(282.552, 395.28, 12.687999999999999,  1.500000)

}

filament_999[1405] {

  pt3dclear()

  pt3dadd(286.944, 483.12, 14.152,  1.500000)

  pt3dadd(289.872, 483.12, 17.08,  1.500000)

}

filament_999[1406] {

  pt3dclear()

  pt3dadd(289.872, 483.12, 17.08,  1.500000)

  pt3dadd(288.408, 483.852, 24.887999999999998,  1.500000)

}

filament_999[1407] {

  pt3dclear()

  pt3dadd(288.408, 483.852, 24.887999999999998,  1.500000)

  pt3dadd(283.284, 483.852, 25.375999999999998,  1.500000)

}

filament_999[1408] {

  pt3dclear()

  pt3dadd(288.408, 483.852, 24.887999999999998,  1.500000)

  pt3dadd(292.068, 483.852, 25.375999999999998,  1.500000)

}

filament_999[1409] {

  pt3dclear()

  pt3dadd(292.068, 483.852, 25.375999999999998,  1.500000)

  pt3dadd(298.656, 485.316, 25.375999999999998,  1.500000)

}

filament_999[1410] {

  pt3dclear()

  pt3dadd(298.656, 485.316, 25.375999999999998,  1.500000)

  pt3dadd(301.584, 484.584, 25.375999999999998,  1.500000)

}

filament_999[1411] {

  pt3dclear()

  pt3dadd(301.584, 484.584, 25.375999999999998,  1.500000)

  pt3dadd(301.584, 480.924, 25.375999999999998,  1.500000)

}

filament_999[1412] {

  pt3dclear()

  pt3dadd(301.584, 480.924, 25.375999999999998,  1.500000)

  pt3dadd(301.584, 477.264, 25.375999999999998,  1.500000)

}

filament_999[1413] {

  pt3dclear()

  pt3dadd(301.584, 477.264, 25.375999999999998,  1.500000)

  pt3dadd(301.584, 473.604, 25.375999999999998,  1.500000)

}

filament_999[1414] {

  pt3dclear()

  pt3dadd(301.584, 473.604, 25.375999999999998,  1.500000)

  pt3dadd(300.852, 469.944, 25.375999999999998,  1.500000)

}

filament_999[1415] {

  pt3dclear()

  pt3dadd(300.852, 469.944, 25.375999999999998,  1.500000)

  pt3dadd(299.388, 466.284, 25.375999999999998,  1.500000)

}

filament_999[1416] {

  pt3dclear()

  pt3dadd(283.284, 483.852, 25.375999999999998,  1.500000)

  pt3dadd(278.892, 483.12, 25.375999999999998,  1.500000)

}

filament_999[1417] {

  pt3dclear()

  pt3dadd(278.892, 483.12, 25.375999999999998,  1.500000)

  pt3dadd(274.5, 480.192, 25.375999999999998,  1.500000)

}

filament_999[1418] {

  pt3dclear()

  pt3dadd(274.5, 480.192, 25.375999999999998,  1.500000)

  pt3dadd(272.304, 475.8, 23.912,  1.500000)

}

filament_999[1419] {

  pt3dclear()

  pt3dadd(333.06, 452.376, 15.616,  1.500000)

  pt3dadd(334.524, 458.964, 15.616,  1.500000)

}

filament_999[1420] {

  pt3dclear()

  pt3dadd(334.524, 458.964, 15.616,  1.500000)

  pt3dadd(333.06, 464.08799999999997, 15.616,  1.500000)

}

filament_999[1421] {

  pt3dclear()

  pt3dadd(333.06, 464.08799999999997, 15.616,  1.500000)

  pt3dadd(331.596, 469.212, 15.616,  1.500000)

}

filament_999[1422] {

  pt3dclear()

  pt3dadd(331.596, 469.212, 15.616,  1.500000)

  pt3dadd(330.864, 474.336, 16.104,  1.500000)

}

filament_999[1423] {

  pt3dclear()

  pt3dadd(330.864, 474.336, 16.104,  1.500000)

  pt3dadd(327.204, 470.676, 15.616,  1.500000)

}

filament_999[1424] {

  pt3dclear()

  pt3dadd(330.864, 474.336, 16.104,  1.500000)

  pt3dadd(330.864, 480.192, 16.592,  1.500000)

}

filament_999[1425] {

  pt3dclear()

  pt3dadd(330.864, 480.192, 16.592,  1.500000)

  pt3dadd(330.864, 486.048, 16.592,  1.500000)

}

filament_999[1426] {

  pt3dclear()

  pt3dadd(330.864, 486.048, 16.592,  1.500000)

  pt3dadd(333.06, 491.17199999999997, 16.592,  1.500000)

}

filament_999[1427] {

  pt3dclear()

  pt3dadd(333.06, 491.17199999999997, 16.592,  1.500000)

  pt3dadd(335.256, 496.296, 16.592,  1.500000)

}

filament_999[1428] {

  pt3dclear()

  pt3dadd(335.256, 496.296, 16.592,  1.500000)

  pt3dadd(335.256, 500.688, 16.592,  1.500000)

}

filament_999[1429] {

  pt3dclear()

  pt3dadd(327.204, 470.676, 15.616,  1.500000)

  pt3dadd(321.348, 469.212, 15.616,  1.500000)

}

filament_999[1430] {

  pt3dclear()

  pt3dadd(321.348, 469.212, 15.616,  1.500000)

  pt3dadd(315.492, 467.748, 15.616,  1.500000)

}

filament_999[1431] {

  pt3dclear()

  pt3dadd(315.492, 467.748, 15.616,  1.500000)

  pt3dadd(309.63599999999997, 466.284, 15.616,  1.500000)

}

filament_999[1432] {

  pt3dclear()

  pt3dadd(399.67199999999997, 318.42, 27.816,  1.500000)

  pt3dadd(404.796, 320.616, 26.84,  1.500000)

}

filament_999[1433] {

  pt3dclear()

  pt3dadd(404.796, 320.616, 26.84,  1.500000)

  pt3dadd(406.26, 325.008, 24.887999999999998,  1.500000)

}

filament_999[1434] {

  pt3dclear()

  pt3dadd(404.796, 320.616, 26.84,  1.500000)

  pt3dadd(408.456, 318.42, 26.352,  1.500000)

}

filament_999[1435] {

  pt3dclear()

  pt3dadd(408.456, 318.42, 26.352,  1.500000)

  pt3dadd(413.58, 317.688, 25.864,  1.500000)

}

filament_999[1436] {

  pt3dclear()

  pt3dadd(413.58, 317.688, 25.864,  1.500000)

  pt3dadd(418.704, 316.956, 25.864,  1.500000)

}

filament_999[1437] {

  pt3dclear()

  pt3dadd(418.704, 316.956, 25.864,  1.500000)

  pt3dadd(423.828, 315.492, 25.864,  1.500000)

}

filament_999[1438] {

  pt3dclear()

  pt3dadd(406.26, 325.008, 24.887999999999998,  1.500000)

  pt3dadd(406.26, 329.4, 24.4,  1.500000)

}

filament_999[1439] {

  pt3dclear()

  pt3dadd(406.26, 329.4, 24.4,  1.500000)

  pt3dadd(406.26, 333.792, 23.912,  1.500000)

}

filament_999[1440] {

  pt3dclear()

  pt3dadd(406.26, 333.792, 23.912,  1.500000)

  pt3dadd(406.992, 338.18399999999997, 23.424,  1.500000)

}

filament_999[1441] {

  pt3dclear()

  pt3dadd(232.77599999999998, 420.168, 22.448,  1.500000)

  pt3dadd(235.704, 423.096, 28.791999999999998,  1.500000)

}

filament_999[1442] {

  pt3dclear()

  pt3dadd(232.77599999999998, 420.168, 22.448,  1.500000)

  pt3dadd(234.24, 417.24, 26.352,  1.500000)

}

filament_999[1443] {

  pt3dclear()

  pt3dadd(234.24, 417.24, 26.352,  1.500000)

  pt3dadd(235.704, 413.58, 26.84,  1.500000)

}

filament_999[1444] {

  pt3dclear()

  pt3dadd(235.704, 413.58, 26.84,  1.500000)

  pt3dadd(235.704, 408.456, 27.328,  1.500000)

}

filament_999[1445] {

  pt3dclear()

  pt3dadd(235.704, 408.456, 27.328,  1.500000)

  pt3dadd(226.92, 404.06399999999996, 27.328,  1.500000)

}

filament_999[1446] {

  pt3dclear()

  pt3dadd(235.704, 408.456, 27.328,  1.500000)

  pt3dadd(234.972, 405.52799999999996, 30.256,  1.500000)

}

filament_999[1447] {

  pt3dclear()

  pt3dadd(226.92, 404.06399999999996, 27.328,  1.500000)

  pt3dadd(218.136, 401.868, 27.816,  1.500000)

}

filament_999[1448] {

  pt3dclear()

  pt3dadd(218.136, 401.868, 27.816,  1.500000)

  pt3dadd(213.744, 402.59999999999997, 27.328,  1.500000)

}

filament_999[1449] {

  pt3dclear()

  pt3dadd(213.744, 402.59999999999997, 27.328,  1.500000)

  pt3dadd(214.476, 411.384, 26.84,  1.500000)

}

filament_999[1450] {

  pt3dclear()

  pt3dadd(235.704, 423.096, 28.791999999999998,  1.500000)

  pt3dadd(236.436, 421.632, 40.992,  1.500000)

}

filament_999[1451] {

  pt3dclear()

  pt3dadd(235.704, 423.096, 28.791999999999998,  1.500000)

  pt3dadd(237.9, 421.632, 24.4,  1.500000)

}

filament_999[1452] {

  pt3dclear()

  pt3dadd(235.704, 423.096, 28.791999999999998,  1.500000)

  pt3dadd(237.9, 426.024, 32.208,  1.500000)

}

filament_999[1453] {

  pt3dclear()

  pt3dadd(368.19599999999997, 490.44, 38.064,  1.500000)

  pt3dadd(373.32, 487.512, 39.04,  1.500000)

}

filament_999[1454] {

  pt3dclear()

  pt3dadd(373.32, 487.512, 39.04,  1.500000)

  pt3dadd(378.444, 486.048, 40.016,  1.500000)

}

filament_999[1455] {

  pt3dclear()

  pt3dadd(378.444, 486.048, 40.016,  1.500000)

  pt3dadd(384.3, 483.852, 40.016,  1.500000)

}

filament_999[1456] {

  pt3dclear()

  pt3dadd(292.068, 339.64799999999997, 11.224,  1.500000)

  pt3dadd(287.676, 338.18399999999997, 10.736,  1.500000)

}

filament_999[1457] {

  pt3dclear()

  pt3dadd(287.676, 338.18399999999997, 10.736,  1.500000)

  pt3dadd(284.016, 335.256, 10.736,  1.500000)

}

filament_999[1458] {

  pt3dclear()

  pt3dadd(284.016, 335.256, 10.736,  1.500000)

  pt3dadd(280.356, 334.524, 10.248,  1.500000)

}

filament_999[1459] {

  pt3dclear()

  pt3dadd(280.356, 334.524, 10.248,  1.500000)

  pt3dadd(276.69599999999997, 333.06, 10.736,  1.500000)

}

filament_999[1460] {

  pt3dclear()

  pt3dadd(276.69599999999997, 333.06, 10.736,  1.500000)

  pt3dadd(273.036, 331.596, 11.224,  1.500000)

}

filament_999[1461] {

  pt3dclear()

  pt3dadd(273.036, 331.596, 11.224,  1.500000)

  pt3dadd(269.376, 330.132, 11.224,  1.500000)

}

filament_999[1462] {

  pt3dclear()

  pt3dadd(385.032, 230.57999999999998, 20.983999999999998,  1.500000)

  pt3dadd(386.496, 226.188, 21.96,  1.500000)

}

filament_999[1463] {

  pt3dclear()

  pt3dadd(386.496, 226.188, 21.96,  1.500000)

  pt3dadd(385.764, 221.064, 22.936,  1.500000)

}

filament_999[1464] {

  pt3dclear()

  pt3dadd(385.764, 221.064, 22.936,  1.500000)

  pt3dadd(386.496, 215.94, 23.912,  1.500000)

}

filament_999[1465] {

  pt3dclear()

  pt3dadd(386.496, 215.94, 23.912,  1.500000)

  pt3dadd(385.764, 210.816, 24.4,  1.500000)

}

filament_999[1466] {

  pt3dclear()

  pt3dadd(346.236, 547.536, 19.032,  1.500000)

  pt3dadd(345.504, 552.66, 20.008,  1.500000)

}

filament_999[1467] {

  pt3dclear()

  pt3dadd(345.504, 552.66, 20.008,  1.500000)

  pt3dadd(344.04, 557.052, 20.496,  1.500000)

}

filament_999[1468] {

  pt3dclear()

  pt3dadd(339.64799999999997, 547.536, 18.544,  1.500000)

  pt3dadd(338.916, 551.196, 18.544,  1.500000)

}

filament_999[1469] {

  pt3dclear()

  pt3dadd(338.916, 551.196, 18.544,  1.500000)

  pt3dadd(337.452, 555.588, 18.544,  1.500000)

}

filament_999[1470] {

  pt3dclear()

  pt3dadd(426.024, 407.724, 37.088,  1.500000)

  pt3dadd(421.632, 409.92, 38.064,  1.500000)

}

filament_999[1471] {

  pt3dclear()

  pt3dadd(421.632, 409.92, 38.064,  1.500000)

  pt3dadd(417.972, 414.312, 40.016,  1.500000)

}

filament_999[1472] {

  pt3dclear()

  pt3dadd(417.972, 414.312, 40.016,  1.500000)

  pt3dadd(417.24, 418.704, 40.992,  1.500000)

}

filament_999[1473] {

  pt3dclear()

  pt3dadd(417.24, 418.704, 40.992,  1.500000)

  pt3dadd(416.508, 423.096, 41.48,  1.500000)

}

filament_999[1474] {

  pt3dclear()

  pt3dadd(416.508, 423.096, 41.48,  1.500000)

  pt3dadd(412.848, 426.756, 41.967999999999996,  1.500000)

}

filament_999[1475] {

  pt3dclear()

  pt3dadd(412.848, 426.756, 41.967999999999996,  1.500000)

  pt3dadd(408.456, 429.68399999999997, 42.455999999999996,  1.500000)

}

filament_999[1476] {

  pt3dclear()

  pt3dadd(408.456, 429.68399999999997, 42.455999999999996,  1.500000)

  pt3dadd(404.06399999999996, 431.14799999999997, 43.432,  1.500000)

}

filament_999[1477] {

  pt3dclear()

  pt3dadd(404.06399999999996, 431.14799999999997, 43.432,  1.500000)

  pt3dadd(398.94, 431.14799999999997, 44.408,  1.500000)

}

filament_999[1478] {

  pt3dclear()

  pt3dadd(404.06399999999996, 431.14799999999997, 43.432,  1.500000)

  pt3dadd(399.67199999999997, 434.07599999999996, 46.848,  1.500000)

}

filament_999[1479] {

  pt3dclear()

  pt3dadd(398.94, 431.14799999999997, 44.408,  1.500000)

  pt3dadd(396.012, 427.488, 44.896,  1.500000)

}

filament_999[1480] {

  pt3dclear()

  pt3dadd(248.88, 344.772, 22.936,  1.500000)

  pt3dadd(248.88, 349.164, 23.912,  1.500000)

}

filament_999[1481] {

  pt3dclear()

  pt3dadd(248.88, 349.164, 23.912,  1.500000)

  pt3dadd(245.952, 354.288, 24.887999999999998,  1.500000)

}

filament_999[1482] {

  pt3dclear()

  pt3dadd(245.952, 354.288, 24.887999999999998,  1.500000)

  pt3dadd(244.488, 357.948, 25.864,  1.500000)

}

filament_999[1483] {

  pt3dclear()

  pt3dadd(244.488, 357.948, 25.864,  1.500000)

  pt3dadd(244.488, 362.34, 25.864,  1.500000)

}

filament_999[1484] {

  pt3dclear()

  pt3dadd(244.488, 362.34, 25.864,  1.500000)

  pt3dadd(244.488, 366.73199999999997, 25.864,  1.500000)

}

filament_999[1485] {

  pt3dclear()

  pt3dadd(244.488, 366.73199999999997, 25.864,  1.500000)

  pt3dadd(243.024, 370.392, 25.864,  1.500000)

}

filament_999[1486] {

  pt3dclear()

  pt3dadd(243.024, 370.392, 25.864,  1.500000)

  pt3dadd(238.632, 373.32, 26.352,  1.500000)

}

filament_999[1487] {

  pt3dclear()

  pt3dadd(238.632, 373.32, 26.352,  1.500000)

  pt3dadd(238.632, 377.712, 26.352,  1.500000)

}

filament_999[1488] {

  pt3dclear()

  pt3dadd(259.128, 461.15999999999997, 32.696,  1.500000)

  pt3dadd(261.324, 454.572, 32.696,  1.500000)

}

filament_999[1489] {

  pt3dclear()

  pt3dadd(236.436, 421.632, 40.992,  1.500000)

  pt3dadd(240.096, 425.292, 41.967999999999996,  1.500000)

}

filament_999[1490] {

  pt3dclear()

  pt3dadd(240.096, 425.292, 41.967999999999996,  1.500000)

  pt3dadd(243.756, 428.952, 42.455999999999996,  1.500000)

}

filament_999[1491] {

  pt3dclear()

  pt3dadd(243.756, 428.952, 42.455999999999996,  1.500000)

  pt3dadd(248.148, 434.07599999999996, 40.992,  1.500000)

}

filament_999[1492] {

  pt3dclear()

  pt3dadd(248.148, 434.07599999999996, 40.992,  1.500000)

  pt3dadd(252.54, 439.2, 40.016,  1.500000)

}

filament_999[1493] {

  pt3dclear()

  pt3dadd(252.54, 439.2, 40.016,  1.500000)

  pt3dadd(256.932, 444.324, 39.528,  1.500000)

}

connect filament_999[0](1), filament_999[1377](0)

connect filament_999[2](1), filament_999[1](0)

connect filament_999[2](0), filament_999[1479](1)

connect filament_999[4](1), filament_999[3](0)

connect filament_999[5](1), filament_999[4](0)

connect filament_999[5](0), filament_999[26](1)

connect filament_999[6](0), filament_999[7](1)

connect filament_999[8](1), filament_999[7](0)

connect filament_999[8](0), filament_999[9](1)

connect filament_999[9](0), filament_999[10](1)

connect filament_999[11](1), filament_999[10](0)

connect filament_999[11](0), filament_999[12](1)

connect filament_999[12](0), filament_999[13](1)

connect filament_999[14](1), filament_999[13](0)

connect filament_999[14](0), filament_999[15](1)

connect filament_999[16](1), filament_999[15](0)

connect filament_999[16](0), filament_999[17](1)

connect filament_999[18](1), filament_999[17](0)

connect filament_999[18](0), filament_999[19](1)

connect filament_999[20](1), filament_999[19](0)

connect filament_999[21](1), filament_999[20](0)

connect filament_999[21](0), filament_999[22](1)

connect filament_999[23](1), filament_999[22](0)

connect filament_999[23](0), filament_999[24](1)

connect filament_999[25](1), filament_999[24](0)

connect filament_999[25](0), filament_999[27](1)

connect filament_999[28](1), filament_999[26](0)

connect filament_999[28](1), filament_999[27](0)

connect filament_999[29](1), filament_999[28](0)

connect filament_999[30](1), filament_999[29](0)

connect filament_999[31](1), filament_999[30](0)

connect filament_999[31](0), filament_999[32](1)

connect filament_999[33](1), filament_999[32](0)

connect filament_999[33](0), filament_999[34](1)

connect filament_999[35](1), filament_999[34](0)

connect filament_999[802](1), filament_999[35](0)

connect filament_999[36](0), filament_999[37](1)

connect filament_999[38](1), filament_999[37](0)

connect filament_999[39](1), filament_999[38](0)

connect filament_999[40](1), filament_999[39](0)

connect filament_999[40](0), filament_999[1205](1)

connect filament_999[42](1), filament_999[41](0)

connect filament_999[42](0), filament_999[43](1)

connect filament_999[44](1), filament_999[43](0)

connect filament_999[44](0), filament_999[45](1)

connect filament_999[46](1), filament_999[45](0)

connect filament_999[47](1), filament_999[46](0)

connect filament_999[47](0), filament_999[48](1)

connect filament_999[48](0), filament_999[1180](1)

connect filament_999[49](0), filament_999[50](1)

connect filament_999[440](1), filament_999[50](0)

connect filament_999[52](1), filament_999[51](0)

connect filament_999[53](1), filament_999[52](0)

connect filament_999[54](1), filament_999[53](0)

connect filament_999[55](1), filament_999[54](0)

connect filament_999[55](0), filament_999[56](1)

connect filament_999[57](1), filament_999[56](0)

connect filament_999[57](0), filament_999[413](1)

connect filament_999[58](0), filament_999[59](1)

connect filament_999[60](1), filament_999[59](0)

connect filament_999[61](1), filament_999[60](0)

connect filament_999[61](0), filament_999[62](1)

connect filament_999[62](0), filament_999[63](1)

connect filament_999[64](1), filament_999[63](0)

connect filament_999[64](0), filament_999[65](1)

connect filament_999[65](0), filament_999[1451](1)

connect filament_999[66](0), filament_999[67](1)

connect filament_999[67](0), filament_999[68](1)

connect filament_999[69](1), filament_999[68](0)

connect filament_999[69](0), filament_999[70](1)

connect filament_999[70](0), filament_999[822](1)

connect filament_999[72](1), filament_999[71](0)

connect filament_999[74](1), filament_999[72](0)

connect filament_999[75](1), filament_999[73](0)

connect filament_999[1283](1), filament_999[74](0)

connect filament_999[75](0), filament_999[1283](1)

connect filament_999[76](0), filament_999[1289](1)

connect filament_999[77](0), filament_999[78](1)

connect filament_999[78](0), filament_999[1316](1)

connect filament_999[79](0), filament_999[80](1)

connect filament_999[81](1), filament_999[80](0)

connect filament_999[82](1), filament_999[81](0)

connect filament_999[82](0), filament_999[83](1)

connect filament_999[84](1), filament_999[83](0)

connect filament_999[84](0), filament_999[829](1)

connect filament_999[85](0), filament_999[86](1)

connect filament_999[87](1), filament_999[86](0)

connect filament_999[87](0), filament_999[88](1)

connect filament_999[89](1), filament_999[88](0)

connect filament_999[89](0), filament_999[90](1)

connect filament_999[91](1), filament_999[90](0)

connect filament_999[132](1), filament_999[91](0)

connect filament_999[93](1), filament_999[92](0)

connect filament_999[93](0), filament_999[94](1)

connect filament_999[95](1), filament_999[94](0)

connect filament_999[96](1), filament_999[95](0)

connect filament_999[96](0), filament_999[97](1)

connect filament_999[1446](1), filament_999[97](0)

connect filament_999[98](0), filament_999[99](1)

connect filament_999[99](0), filament_999[100](1)

connect filament_999[100](0), filament_999[447](1)

connect filament_999[101](0), filament_999[102](1)

connect filament_999[103](1), filament_999[102](0)

connect filament_999[103](0), filament_999[227](1)

connect filament_999[105](1), filament_999[104](0)

connect filament_999[105](0), filament_999[106](1)

connect filament_999[106](0), filament_999[107](1)

connect filament_999[108](1), filament_999[107](0)

connect filament_999[108](0), filament_999[109](1)

connect filament_999[110](1), filament_999[109](0)

connect filament_999[111](1), filament_999[110](0)

connect filament_999[111](0), filament_999[112](1)

connect filament_999[113](1), filament_999[112](0)

connect filament_999[1109](1), filament_999[113](0)

connect filament_999[114](0), filament_999[115](1)

connect filament_999[115](0), filament_999[1478](1)

connect filament_999[116](0), filament_999[117](1)

connect filament_999[118](1), filament_999[117](0)

connect filament_999[118](0), filament_999[119](1)

connect filament_999[119](0), filament_999[120](1)

connect filament_999[121](1), filament_999[120](0)

connect filament_999[121](0), filament_999[887](1)

connect filament_999[123](1), filament_999[122](0)

connect filament_999[123](0), filament_999[717](1)

connect filament_999[125](1), filament_999[124](0)

connect filament_999[125](0), filament_999[126](1)

connect filament_999[665](1), filament_999[126](0)

connect filament_999[649](1), filament_999[127](0)

connect filament_999[128](0), filament_999[129](1)

connect filament_999[129](0), filament_999[1039](1)

connect filament_999[130](0), filament_999[131](1)

connect filament_999[131](0), filament_999[1043](1)

connect filament_999[132](0), filament_999[133](1)

connect filament_999[134](1), filament_999[133](0)

connect filament_999[134](0), filament_999[135](1)

connect filament_999[136](1), filament_999[135](0)

connect filament_999[137](1), filament_999[136](0)

connect filament_999[137](0), filament_999[138](1)

connect filament_999[139](1), filament_999[138](0)

connect filament_999[139](0), filament_999[140](1)

connect filament_999[141](1), filament_999[140](0)

connect filament_999[141](0), filament_999[142](1)

connect filament_999[142](0), filament_999[143](1)

connect filament_999[874](1), filament_999[143](0)

connect filament_999[144](0), filament_999[145](1)

connect filament_999[145](0), filament_999[154](1)

connect filament_999[146](0), filament_999[147](1)

connect filament_999[148](1), filament_999[147](0)

connect filament_999[148](0), filament_999[149](1)

connect filament_999[150](1), filament_999[149](0)

connect filament_999[150](0), filament_999[151](1)

connect filament_999[151](0), filament_999[152](1)

connect filament_999[153](1), filament_999[152](0)

connect filament_999[158](1), filament_999[153](0)

connect filament_999[155](1), filament_999[154](0)

connect filament_999[155](0), filament_999[156](1)

connect filament_999[157](1), filament_999[156](0)

connect filament_999[157](0), filament_999[159](1)

connect filament_999[158](0), filament_999[159](1)

connect filament_999[160](1), filament_999[159](0)

connect filament_999[160](0), filament_999[161](1)

connect filament_999[161](0), filament_999[162](1)

connect filament_999[163](1), filament_999[162](0)

connect filament_999[163](0), filament_999[1320](1)

connect filament_999[165](1), filament_999[164](0)

connect filament_999[165](0), filament_999[166](1)

connect filament_999[167](1), filament_999[166](0)

connect filament_999[168](1), filament_999[167](0)

connect filament_999[168](0), filament_999[270](1)

connect filament_999[170](1), filament_999[169](0)

connect filament_999[170](0), filament_999[171](1)

connect filament_999[171](0), filament_999[172](1)

connect filament_999[173](1), filament_999[172](0)

connect filament_999[184](1), filament_999[173](0)

connect filament_999[174](0), filament_999[187](1)

connect filament_999[175](0), filament_999[176](1)

connect filament_999[176](0), filament_999[177](1)

connect filament_999[178](1), filament_999[177](0)

connect filament_999[197](1), filament_999[178](0)

connect filament_999[179](0), filament_999[180](1)

connect filament_999[181](1), filament_999[180](0)

connect filament_999[182](1), filament_999[181](0)

connect filament_999[182](0), filament_999[183](1)

connect filament_999[183](0), filament_999[185](1)

connect filament_999[184](0), filament_999[185](1)

connect filament_999[186](1), filament_999[185](0)

connect filament_999[186](0), filament_999[188](1)

connect filament_999[188](1), filament_999[187](0)

connect filament_999[193](1), filament_999[188](0)

connect filament_999[189](0), filament_999[190](1)

connect filament_999[190](0), filament_999[191](1)

connect filament_999[191](0), filament_999[192](1)

connect filament_999[192](0), filament_999[194](1)

connect filament_999[193](0), filament_999[194](1)

connect filament_999[194](0), filament_999[195](1)

connect filament_999[196](1), filament_999[195](0)

connect filament_999[198](1), filament_999[196](0)

connect filament_999[198](1), filament_999[197](0)

connect filament_999[198](0), filament_999[199](1)

connect filament_999[200](1), filament_999[199](0)

connect filament_999[201](1), filament_999[200](0)

connect filament_999[201](0), filament_999[202](1)

connect filament_999[203](1), filament_999[202](0)

connect filament_999[203](0), filament_999[204](1)

connect filament_999[204](0), filament_999[205](1)

connect filament_999[206](1), filament_999[205](0)

connect filament_999[206](0), filament_999[268](1)

connect filament_999[208](1), filament_999[207](0)

connect filament_999[209](1), filament_999[208](0)

connect filament_999[210](1), filament_999[209](0)

connect filament_999[210](0), filament_999[211](1)

connect filament_999[212](1), filament_999[211](0)

connect filament_999[212](0), filament_999[213](1)

connect filament_999[213](0), filament_999[214](1)

connect filament_999[215](1), filament_999[214](0)

connect filament_999[216](1), filament_999[215](0)

connect filament_999[216](0), filament_999[217](1)

connect filament_999[849](1), filament_999[217](0)

connect filament_999[218](0), filament_999[219](1)

connect filament_999[220](1), filament_999[219](0)

connect filament_999[220](0), filament_999[221](1)

connect filament_999[222](1), filament_999[221](0)

connect filament_999[222](0), filament_999[223](1)

connect filament_999[224](1), filament_999[223](0)

connect filament_999[224](0), filament_999[1050](1)

connect filament_999[225](0), filament_999[226](1)

connect filament_999[234](1), filament_999[226](0)

connect filament_999[228](1), filament_999[227](0)

connect filament_999[228](0), filament_999[229](1)

connect filament_999[229](0), filament_999[230](1)

connect filament_999[231](1), filament_999[230](0)

connect filament_999[232](1), filament_999[231](0)

connect filament_999[233](1), filament_999[232](0)

connect filament_999[233](0), filament_999[235](1)

connect filament_999[234](0), filament_999[235](1)

connect filament_999[236](1), filament_999[235](0)

connect filament_999[236](0), filament_999[237](1)

connect filament_999[238](1), filament_999[237](0)

connect filament_999[239](1), filament_999[238](0)

connect filament_999[239](0), filament_999[240](1)

connect filament_999[241](1), filament_999[240](0)

connect filament_999[241](0), filament_999[242](1)

connect filament_999[243](1), filament_999[242](0)

connect filament_999[243](0), filament_999[244](1)

connect filament_999[244](0), filament_999[245](1)

connect filament_999[246](1), filament_999[245](0)

connect filament_999[247](1), filament_999[246](0)

connect filament_999[248](1), filament_999[247](0)

connect filament_999[248](0), filament_999[249](1)

connect filament_999[250](1), filament_999[249](0)

connect filament_999[250](0), filament_999[251](1)

connect filament_999[252](1), filament_999[251](0)

connect filament_999[252](0), filament_999[253](1)

connect filament_999[254](1), filament_999[253](0)

connect filament_999[255](1), filament_999[254](0)

connect filament_999[255](0), filament_999[256](1)

connect filament_999[256](0), filament_999[257](1)

connect filament_999[258](1), filament_999[257](0)

connect filament_999[259](1), filament_999[258](0)

connect filament_999[259](0), filament_999[260](1)

connect filament_999[260](0), filament_999[261](1)

connect filament_999[262](1), filament_999[261](0)

connect filament_999[263](1), filament_999[262](0)

connect filament_999[263](0), filament_999[264](1)

connect filament_999[265](1), filament_999[264](0)

connect filament_999[266](1), filament_999[265](0)

connect filament_999[266](0), filament_999[267](1)

connect filament_999[267](0), filament_999[269](1)

connect filament_999[268](0), filament_999[271](1)

connect filament_999[271](1), filament_999[269](0)

connect filament_999[271](1), filament_999[270](0)

connect filament_999[272](0), filament_999[271](0)

connect filament_999[770](1), filament_999[272](1)

connect filament_999[273](0), filament_999[274](1)

connect filament_999[275](1), filament_999[274](0)

connect filament_999[275](0), filament_999[276](1)

connect filament_999[277](1), filament_999[276](0)

connect filament_999[277](0), filament_999[278](1)

connect filament_999[279](1), filament_999[278](0)

connect filament_999[279](0), filament_999[316](1)

connect filament_999[280](0), filament_999[281](1)

connect filament_999[281](0), filament_999[289](1)

connect filament_999[283](1), filament_999[282](0)

connect filament_999[284](1), filament_999[283](0)

connect filament_999[285](1), filament_999[284](0)

connect filament_999[286](1), filament_999[285](0)

connect filament_999[286](0), filament_999[287](1)

connect filament_999[288](1), filament_999[287](0)

connect filament_999[290](1), filament_999[288](0)

connect filament_999[290](1), filament_999[289](0)

connect filament_999[290](0), filament_999[291](1)

connect filament_999[291](0), filament_999[292](1)

connect filament_999[292](0), filament_999[293](1)

connect filament_999[293](0), filament_999[294](1)

connect filament_999[311](1), filament_999[294](0)

connect filament_999[295](0), filament_999[296](1)

connect filament_999[1462](0), filament_999[295](1)

connect filament_999[296](0), filament_999[297](1)

connect filament_999[298](1), filament_999[297](0)

connect filament_999[299](1), filament_999[298](0)

connect filament_999[299](0), filament_999[300](1)

connect filament_999[301](1), filament_999[300](0)

connect filament_999[302](1), filament_999[301](0)

connect filament_999[303](1), filament_999[302](0)

connect filament_999[303](0), filament_999[304](1)

connect filament_999[304](0), filament_999[305](1)

connect filament_999[306](1), filament_999[305](0)

connect filament_999[306](0), filament_999[307](1)

connect filament_999[308](1), filament_999[307](0)

connect filament_999[309](1), filament_999[308](0)

connect filament_999[309](0), filament_999[310](1)

connect filament_999[312](1), filament_999[310](0)

connect filament_999[311](0), filament_999[312](1)

connect filament_999[312](0), filament_999[313](1)

connect filament_999[314](1), filament_999[313](0)

connect filament_999[314](0), filament_999[315](1)

connect filament_999[317](1), filament_999[315](0)

connect filament_999[317](1), filament_999[316](0)

connect filament_999[318](1), filament_999[317](0)

connect filament_999[318](0), filament_999[319](1)

connect filament_999[320](1), filament_999[319](0)

connect filament_999[321](1), filament_999[320](0)

connect filament_999[321](0), filament_999[322](1)

connect filament_999[322](0), filament_999[323](1)

connect filament_999[324](1), filament_999[323](0)

connect filament_999[324](0), filament_999[678](1)

connect filament_999[326](1), filament_999[325](0)

connect filament_999[327](1), filament_999[326](0)

connect filament_999[327](0), filament_999[328](1)

connect filament_999[329](1), filament_999[328](0)

connect filament_999[329](0), filament_999[330](1)

connect filament_999[332](1), filament_999[330](0)

connect filament_999[333](1), filament_999[331](0)

connect filament_999[1480](0), filament_999[331](1)

connect filament_999[333](1), filament_999[332](0)

connect filament_999[333](0), filament_999[334](1)

connect filament_999[334](0), filament_999[335](1)

connect filament_999[336](1), filament_999[335](0)

connect filament_999[336](0), filament_999[337](1)

connect filament_999[337](0), filament_999[338](1)

connect filament_999[339](1), filament_999[338](0)

connect filament_999[339](0), filament_999[340](1)

connect filament_999[340](0), filament_999[465](1)

connect filament_999[341](0), filament_999[342](1)

connect filament_999[1396](0), filament_999[341](1)

connect filament_999[342](0), filament_999[343](1)

connect filament_999[344](1), filament_999[343](0)

connect filament_999[344](0), filament_999[384](1)

connect filament_999[345](0), filament_999[346](1)

connect filament_999[346](0), filament_999[347](1)

connect filament_999[347](0), filament_999[377](1)

connect filament_999[349](1), filament_999[348](0)

connect filament_999[349](0), filament_999[350](1)

connect filament_999[361](1), filament_999[350](0)

connect filament_999[352](1), filament_999[351](0)

connect filament_999[352](0), filament_999[356](1)

connect filament_999[354](1), filament_999[353](0)

connect filament_999[354](0), filament_999[355](1)

connect filament_999[360](1), filament_999[355](0)

connect filament_999[360](1), filament_999[356](0)

connect filament_999[369](1), filament_999[357](0)

connect filament_999[358](0), filament_999[359](1)

connect filament_999[366](1), filament_999[359](0)

connect filament_999[362](1), filament_999[360](0)

connect filament_999[361](0), filament_999[362](1)

connect filament_999[362](0), filament_999[363](1)

connect filament_999[364](1), filament_999[363](0)

connect filament_999[364](0), filament_999[365](1)

connect filament_999[367](1), filament_999[365](0)

connect filament_999[366](0), filament_999[367](1)

connect filament_999[368](1), filament_999[367](0)

connect filament_999[370](1), filament_999[368](0)

connect filament_999[370](1), filament_999[369](0)

connect filament_999[371](1), filament_999[370](0)

connect filament_999[371](0), filament_999[372](1)

connect filament_999[372](0), filament_999[373](1)

connect filament_999[374](1), filament_999[373](0)

connect filament_999[374](0), filament_999[375](1)

connect filament_999[376](1), filament_999[375](0)

connect filament_999[376](0), filament_999[378](1)

connect filament_999[378](1), filament_999[377](0)

connect filament_999[379](1), filament_999[378](0)

connect filament_999[379](0), filament_999[380](1)

connect filament_999[381](1), filament_999[380](0)

connect filament_999[381](0), filament_999[382](1)

connect filament_999[383](1), filament_999[382](0)

connect filament_999[383](0), filament_999[385](1)

connect filament_999[384](0), filament_999[385](1)

connect filament_999[386](1), filament_999[385](0)

connect filament_999[386](0), filament_999[387](1)

connect filament_999[387](0), filament_999[388](1)

connect filament_999[389](1), filament_999[388](0)

connect filament_999[389](0), filament_999[390](1)

connect filament_999[391](1), filament_999[390](0)

connect filament_999[391](0), filament_999[392](1)

connect filament_999[393](1), filament_999[392](0)

connect filament_999[394](1), filament_999[393](0)

connect filament_999[394](0), filament_999[395](1)

connect filament_999[395](0), filament_999[396](1)

connect filament_999[397](1), filament_999[396](0)

connect filament_999[397](0), filament_999[398](1)

connect filament_999[434](1), filament_999[398](0)

connect filament_999[399](0), filament_999[400](1)

connect filament_999[400](0), filament_999[401](1)

connect filament_999[402](1), filament_999[401](0)

connect filament_999[403](1), filament_999[402](0)

connect filament_999[404](1), filament_999[403](0)

connect filament_999[404](0), filament_999[405](1)

connect filament_999[406](1), filament_999[405](0)

connect filament_999[406](0), filament_999[407](1)

connect filament_999[408](1), filament_999[407](0)

connect filament_999[409](1), filament_999[408](0)

connect filament_999[409](0), filament_999[411](1)

connect filament_999[410](0), filament_999[432](1)

connect filament_999[410](1), filament_999[1442](0)

connect filament_999[411](0), filament_999[432](1)

connect filament_999[412](0), filament_999[425](1)

connect filament_999[413](0), filament_999[414](1)

connect filament_999[415](1), filament_999[414](0)

connect filament_999[416](1), filament_999[415](0)

connect filament_999[416](0), filament_999[421](1)

connect filament_999[417](0), filament_999[418](1)

connect filament_999[419](1), filament_999[418](0)

connect filament_999[420](1), filament_999[419](0)

connect filament_999[420](0), filament_999[422](1)

connect filament_999[422](1), filament_999[421](0)

connect filament_999[423](1), filament_999[422](0)

connect filament_999[423](0), filament_999[424](1)

connect filament_999[424](0), filament_999[426](1)

connect filament_999[425](0), filament_999[426](1)

connect filament_999[427](1), filament_999[426](0)

connect filament_999[427](0), filament_999[428](1)

connect filament_999[429](1), filament_999[428](0)

connect filament_999[430](1), filament_999[429](0)

connect filament_999[430](0), filament_999[431](1)

connect filament_999[433](1), filament_999[431](0)

connect filament_999[432](0), filament_999[435](1)

connect filament_999[433](0), filament_999[435](1)

connect filament_999[434](0), filament_999[435](1)

connect filament_999[436](1), filament_999[435](0)

connect filament_999[437](1), filament_999[436](0)

connect filament_999[437](0), filament_999[438](1)

connect filament_999[458](1), filament_999[438](0)

connect filament_999[439](0), filament_999[441](1)

connect filament_999[1405](0), filament_999[439](1)

connect filament_999[440](0), filament_999[442](1)

connect filament_999[441](0), filament_999[442](1)

connect filament_999[443](1), filament_999[442](0)

connect filament_999[444](1), filament_999[443](0)

connect filament_999[445](1), filament_999[444](0)

connect filament_999[445](0), filament_999[446](1)

connect filament_999[446](0), filament_999[448](1)

connect filament_999[449](1), filament_999[447](0)

connect filament_999[449](1), filament_999[448](0)

connect filament_999[449](0), filament_999[450](1)

connect filament_999[451](1), filament_999[450](0)

connect filament_999[451](0), filament_999[452](1)

connect filament_999[452](0), filament_999[453](1)

connect filament_999[454](1), filament_999[453](0)

connect filament_999[455](1), filament_999[454](0)

connect filament_999[455](0), filament_999[456](1)

connect filament_999[456](0), filament_999[457](1)

connect filament_999[459](1), filament_999[457](0)

connect filament_999[459](1), filament_999[458](0)

connect filament_999[459](0), filament_999[461](1)

connect filament_999[462](1), filament_999[460](0)

connect filament_999[1401](0), filament_999[460](1)

connect filament_999[462](1), filament_999[461](0)

connect filament_999[463](1), filament_999[462](0)

connect filament_999[463](0), filament_999[464](1)

connect filament_999[464](0), filament_999[466](1)

connect filament_999[466](1), filament_999[465](0)

connect filament_999[466](0), filament_999[467](1)

connect filament_999[468](1), filament_999[467](0)

connect filament_999[469](1), filament_999[468](0)

connect filament_999[470](1), filament_999[469](0)

connect filament_999[472](1), filament_999[470](0)

connect filament_999[471](0), filament_999[473](1)

connect filament_999[471](1), filament_999[1456](0)

connect filament_999[473](1), filament_999[472](0)

connect filament_999[473](0), filament_999[474](1)

connect filament_999[475](1), filament_999[474](0)

connect filament_999[475](0), filament_999[476](1)

connect filament_999[476](0), filament_999[477](1)

connect filament_999[478](1), filament_999[477](0)

connect filament_999[479](1), filament_999[478](0)

connect filament_999[479](0), filament_999[480](1)

connect filament_999[480](0), filament_999[481](1)

connect filament_999[482](1), filament_999[481](0)

connect filament_999[482](0), filament_999[680](1)

connect filament_999[483](0), filament_999[484](1)

connect filament_999[484](0), filament_999[485](1)

connect filament_999[485](0), filament_999[486](1)

connect filament_999[487](1), filament_999[486](0)

connect filament_999[487](0), filament_999[488](1)

connect filament_999[488](0), filament_999[489](1)

connect filament_999[490](1), filament_999[489](0)

connect filament_999[491](1), filament_999[490](0)

connect filament_999[491](0), filament_999[492](1)

connect filament_999[493](1), filament_999[492](0)

connect filament_999[493](0), filament_999[556](1)

connect filament_999[495](1), filament_999[494](0)

connect filament_999[495](0), filament_999[496](1)

connect filament_999[496](0), filament_999[497](1)

connect filament_999[498](1), filament_999[497](0)

connect filament_999[552](1), filament_999[498](0)

connect filament_999[500](1), filament_999[499](0)

connect filament_999[501](1), filament_999[500](0)

connect filament_999[501](0), filament_999[502](1)

connect filament_999[502](0), filament_999[503](1)

connect filament_999[503](0), filament_999[504](1)

connect filament_999[505](1), filament_999[504](0)

connect filament_999[505](0), filament_999[506](1)

connect filament_999[507](1), filament_999[506](0)

connect filament_999[507](0), filament_999[508](1)

connect filament_999[509](1), filament_999[508](0)

connect filament_999[509](0), filament_999[510](1)

connect filament_999[510](0), filament_999[511](1)

connect filament_999[512](1), filament_999[511](0)

connect filament_999[512](0), filament_999[513](1)

connect filament_999[514](1), filament_999[513](0)

connect filament_999[514](0), filament_999[544](1)

connect filament_999[517](1), filament_999[515](0)

connect filament_999[1466](0), filament_999[515](1)

connect filament_999[516](0), filament_999[518](1)

connect filament_999[516](1), filament_999[1468](0)

connect filament_999[518](1), filament_999[517](0)

connect filament_999[518](0), filament_999[519](1)

connect filament_999[519](0), filament_999[520](1)

connect filament_999[521](1), filament_999[520](0)

connect filament_999[521](0), filament_999[522](1)

connect filament_999[522](0), filament_999[523](1)

connect filament_999[524](1), filament_999[523](0)

connect filament_999[524](0), filament_999[535](1)

connect filament_999[525](0), filament_999[526](1)

connect filament_999[531](1), filament_999[526](0)

connect filament_999[527](0), filament_999[528](1)

connect filament_999[529](1), filament_999[528](0)

connect filament_999[529](0), filament_999[530](1)

connect filament_999[532](1), filament_999[530](0)

connect filament_999[532](1), filament_999[531](0)

connect filament_999[532](0), filament_999[533](1)

connect filament_999[534](1), filament_999[533](0)

connect filament_999[534](0), filament_999[536](1)

connect filament_999[535](0), filament_999[536](1)

connect filament_999[537](1), filament_999[536](0)

connect filament_999[537](0), filament_999[538](1)

connect filament_999[539](1), filament_999[538](0)

connect filament_999[539](0), filament_999[540](1)

connect filament_999[541](1), filament_999[540](0)

connect filament_999[541](0), filament_999[542](1)

connect filament_999[542](0), filament_999[543](1)

connect filament_999[545](1), filament_999[543](0)

connect filament_999[545](1), filament_999[544](0)

connect filament_999[546](1), filament_999[545](0)

connect filament_999[547](1), filament_999[546](0)

connect filament_999[547](0), filament_999[548](1)

connect filament_999[549](1), filament_999[548](0)

connect filament_999[550](1), filament_999[549](0)

connect filament_999[551](1), filament_999[550](0)

connect filament_999[553](1), filament_999[551](0)

connect filament_999[553](1), filament_999[552](0)

connect filament_999[553](0), filament_999[554](1)

connect filament_999[555](1), filament_999[554](0)

connect filament_999[557](1), filament_999[555](0)

connect filament_999[557](1), filament_999[556](0)

connect filament_999[557](0), filament_999[558](1)

connect filament_999[558](0), filament_999[559](1)

connect filament_999[559](0), filament_999[560](1)

connect filament_999[560](0), filament_999[561](1)

connect filament_999[562](1), filament_999[561](0)

connect filament_999[562](0), filament_999[563](1)

connect filament_999[564](1), filament_999[563](0)

connect filament_999[565](1), filament_999[564](0)

connect filament_999[566](1), filament_999[565](0)

connect filament_999[567](1), filament_999[566](0)

connect filament_999[567](0), filament_999[568](1)

connect filament_999[568](0), filament_999[569](1)

connect filament_999[570](1), filament_999[569](0)

connect filament_999[570](0), filament_999[571](1)

connect filament_999[571](0), filament_999[572](1)

connect filament_999[573](1), filament_999[572](0)

connect filament_999[574](1), filament_999[573](0)

connect filament_999[575](1), filament_999[574](0)

connect filament_999[576](1), filament_999[575](0)

connect filament_999[576](0), filament_999[577](1)

connect filament_999[577](0), filament_999[578](1)

connect filament_999[578](0), filament_999[579](1)

connect filament_999[580](1), filament_999[579](0)

connect filament_999[580](0), filament_999[581](1)

connect filament_999[582](1), filament_999[581](0)

connect filament_999[675](1), filament_999[582](0)

connect filament_999[583](0), filament_999[584](1)

connect filament_999[585](1), filament_999[584](0)

connect filament_999[586](1), filament_999[585](0)

connect filament_999[586](0), filament_999[587](1)

connect filament_999[588](1), filament_999[587](0)

connect filament_999[588](0), filament_999[589](1)

connect filament_999[590](1), filament_999[589](0)

connect filament_999[590](0), filament_999[591](1)

connect filament_999[591](0), filament_999[592](1)

connect filament_999[593](1), filament_999[592](0)

connect filament_999[593](0), filament_999[594](1)

connect filament_999[594](0), filament_999[600](1)

connect filament_999[595](0), filament_999[596](1)

connect filament_999[596](0), filament_999[597](1)

connect filament_999[598](1), filament_999[597](0)

connect filament_999[598](0), filament_999[599](1)

connect filament_999[601](1), filament_999[599](0)

connect filament_999[601](1), filament_999[600](0)

connect filament_999[602](1), filament_999[601](0)

connect filament_999[602](0), filament_999[669](1)

connect filament_999[604](1), filament_999[603](0)

connect filament_999[605](1), filament_999[604](0)

connect filament_999[605](0), filament_999[606](1)

connect filament_999[607](1), filament_999[606](0)

connect filament_999[616](1), filament_999[607](0)

connect filament_999[608](0), filament_999[609](1)

connect filament_999[610](1), filament_999[609](0)

connect filament_999[610](0), filament_999[611](1)

connect filament_999[611](0), filament_999[612](1)

connect filament_999[613](1), filament_999[612](0)

connect filament_999[613](0), filament_999[614](1)

connect filament_999[615](1), filament_999[614](0)

connect filament_999[617](1), filament_999[615](0)

connect filament_999[617](1), filament_999[616](0)

connect filament_999[617](0), filament_999[618](1)

connect filament_999[619](1), filament_999[618](0)

connect filament_999[619](0), filament_999[620](1)

connect filament_999[620](0), filament_999[621](1)

connect filament_999[622](1), filament_999[621](0)

connect filament_999[622](0), filament_999[623](1)

connect filament_999[624](1), filament_999[623](0)

connect filament_999[625](1), filament_999[624](0)

connect filament_999[625](0), filament_999[626](1)

connect filament_999[627](1), filament_999[626](0)

connect filament_999[627](0), filament_999[628](1)

connect filament_999[628](0), filament_999[633](1)

connect filament_999[629](0), filament_999[630](1)

connect filament_999[630](0), filament_999[631](1)

connect filament_999[632](1), filament_999[631](0)

connect filament_999[634](1), filament_999[632](0)

connect filament_999[634](1), filament_999[633](0)

connect filament_999[634](0), filament_999[635](1)

connect filament_999[635](0), filament_999[655](1)

connect filament_999[637](1), filament_999[636](0)

connect filament_999[642](1), filament_999[637](0)

connect filament_999[638](0), filament_999[639](1)

connect filament_999[1419](0), filament_999[638](1)

connect filament_999[640](1), filament_999[639](0)

connect filament_999[640](0), filament_999[641](1)

connect filament_999[643](1), filament_999[641](0)

connect filament_999[642](0), filament_999[643](1)

connect filament_999[644](1), filament_999[643](0)

connect filament_999[645](1), filament_999[644](0)

connect filament_999[645](0), filament_999[646](1)

connect filament_999[647](1), filament_999[646](0)

connect filament_999[647](0), filament_999[648](1)

connect filament_999[648](0), filament_999[650](1)

connect filament_999[649](0), filament_999[651](1)

connect filament_999[651](1), filament_999[650](0)

connect filament_999[652](1), filament_999[651](0)

connect filament_999[652](0), filament_999[653](1)

connect filament_999[654](1), filament_999[653](0)

connect filament_999[654](0), filament_999[656](1)

connect filament_999[655](0), filament_999[656](1)

connect filament_999[657](1), filament_999[656](0)

connect filament_999[658](1), filament_999[657](0)

connect filament_999[659](1), filament_999[658](0)

connect filament_999[659](0), filament_999[660](1)

connect filament_999[661](1), filament_999[660](0)

connect filament_999[661](0), filament_999[662](1)

connect filament_999[663](1), filament_999[662](0)

connect filament_999[663](0), filament_999[664](1)

connect filament_999[664](0), filament_999[666](1)

connect filament_999[667](1), filament_999[665](0)

connect filament_999[667](1), filament_999[666](0)

connect filament_999[668](1), filament_999[667](0)

connect filament_999[668](0), filament_999[670](1)

connect filament_999[669](0), filament_999[670](1)

connect filament_999[671](1), filament_999[670](0)

connect filament_999[672](1), filament_999[671](0)

connect filament_999[672](0), filament_999[673](1)

connect filament_999[673](0), filament_999[674](1)

connect filament_999[676](1), filament_999[674](0)

connect filament_999[675](0), filament_999[676](1)

connect filament_999[677](1), filament_999[676](0)

connect filament_999[677](0), filament_999[679](1)

connect filament_999[679](1), filament_999[678](0)

connect filament_999[679](0), filament_999[681](1)

connect filament_999[680](0), filament_999[681](1)

connect filament_999[681](0), filament_999[1234](1)

connect filament_999[682](0), filament_999[683](1)

connect filament_999[684](1), filament_999[683](0)

connect filament_999[685](1), filament_999[684](0)

connect filament_999[686](1), filament_999[685](0)

connect filament_999[686](0), filament_999[687](1)

connect filament_999[688](1), filament_999[687](0)

connect filament_999[689](1), filament_999[688](0)

connect filament_999[689](0), filament_999[690](1)

connect filament_999[691](1), filament_999[690](0)

connect filament_999[691](0), filament_999[692](1)

connect filament_999[692](0), filament_999[693](1)

connect filament_999[694](1), filament_999[693](0)

connect filament_999[694](0), filament_999[1119](1)

connect filament_999[696](1), filament_999[695](0)

connect filament_999[696](0), filament_999[697](1)

connect filament_999[698](1), filament_999[697](0)

connect filament_999[698](0), filament_999[699](1)

connect filament_999[700](1), filament_999[699](0)

connect filament_999[701](1), filament_999[700](0)

connect filament_999[702](1), filament_999[701](0)

connect filament_999[702](0), filament_999[703](1)

connect filament_999[704](1), filament_999[703](0)

connect filament_999[704](0), filament_999[705](1)

connect filament_999[706](1), filament_999[705](0)

connect filament_999[706](0), filament_999[707](1)

connect filament_999[708](1), filament_999[707](0)

connect filament_999[708](0), filament_999[709](1)

connect filament_999[710](1), filament_999[709](0)

connect filament_999[710](0), filament_999[711](1)

connect filament_999[712](1), filament_999[711](0)

connect filament_999[713](1), filament_999[712](0)

connect filament_999[713](0), filament_999[714](1)

connect filament_999[715](1), filament_999[714](0)

connect filament_999[715](0), filament_999[716](1)

connect filament_999[718](1), filament_999[716](0)

connect filament_999[719](1), filament_999[717](0)

connect filament_999[718](0), filament_999[719](1)

connect filament_999[720](1), filament_999[719](0)

connect filament_999[720](0), filament_999[721](1)

connect filament_999[721](0), filament_999[722](1)

connect filament_999[723](1), filament_999[722](0)

connect filament_999[724](1), filament_999[723](0)

connect filament_999[724](0), filament_999[725](1)

connect filament_999[1225](1), filament_999[725](0)

connect filament_999[726](0), filament_999[727](1)

connect filament_999[728](1), filament_999[727](0)

connect filament_999[729](1), filament_999[728](0)

connect filament_999[730](1), filament_999[729](0)

connect filament_999[730](0), filament_999[731](1)

connect filament_999[732](1), filament_999[731](0)

connect filament_999[732](0), filament_999[733](1)

connect filament_999[734](1), filament_999[733](0)

connect filament_999[734](0), filament_999[735](1)

connect filament_999[735](0), filament_999[736](1)

connect filament_999[737](1), filament_999[736](0)

connect filament_999[737](0), filament_999[738](1)

connect filament_999[739](1), filament_999[738](0)

connect filament_999[740](1), filament_999[739](0)

connect filament_999[740](0), filament_999[741](1)

connect filament_999[741](0), filament_999[742](1)

connect filament_999[742](0), filament_999[743](1)

connect filament_999[744](1), filament_999[743](0)

connect filament_999[744](0), filament_999[745](1)

connect filament_999[745](0), filament_999[746](1)

connect filament_999[747](1), filament_999[746](0)

connect filament_999[1185](1), filament_999[747](0)

connect filament_999[748](0), filament_999[749](1)

connect filament_999[750](1), filament_999[749](0)

connect filament_999[751](1), filament_999[750](0)

connect filament_999[752](1), filament_999[751](0)

connect filament_999[752](0), filament_999[1243](1)

connect filament_999[753](0), filament_999[754](1)

connect filament_999[755](1), filament_999[754](0)

connect filament_999[755](0), filament_999[756](1)

connect filament_999[757](1), filament_999[756](0)

connect filament_999[758](1), filament_999[757](0)

connect filament_999[759](1), filament_999[758](0)

connect filament_999[759](0), filament_999[760](1)

connect filament_999[760](0), filament_999[761](1)

connect filament_999[762](1), filament_999[761](0)

connect filament_999[762](0), filament_999[763](1)

connect filament_999[764](1), filament_999[763](0)

connect filament_999[764](0), filament_999[765](1)

connect filament_999[766](1), filament_999[765](0)

connect filament_999[767](1), filament_999[766](0)

connect filament_999[768](1), filament_999[767](0)

connect filament_999[768](0), filament_999[769](1)

connect filament_999[771](1), filament_999[769](0)

connect filament_999[770](0), filament_999[771](1)

connect filament_999[772](1), filament_999[771](0)

connect filament_999[896](1), filament_999[772](0)

connect filament_999[774](1), filament_999[773](0)

connect filament_999[774](0), filament_999[775](1)

connect filament_999[776](1), filament_999[775](0)

connect filament_999[776](0), filament_999[777](1)

connect filament_999[778](1), filament_999[777](0)

connect filament_999[778](0), filament_999[779](1)

connect filament_999[780](1), filament_999[779](0)

connect filament_999[781](1), filament_999[780](0)

connect filament_999[782](1), filament_999[781](0)

connect filament_999[783](1), filament_999[782](0)

connect filament_999[784](1), filament_999[783](0)

connect filament_999[784](0), filament_999[785](1)

connect filament_999[786](1), filament_999[785](0)

connect filament_999[787](1), filament_999[786](0)

connect filament_999[787](0), filament_999[788](1)

connect filament_999[789](1), filament_999[788](0)

connect filament_999[789](0), filament_999[790](1)

connect filament_999[791](1), filament_999[790](0)

connect filament_999[791](0), filament_999[792](1)

connect filament_999[792](0), filament_999[793](1)

connect filament_999[793](0), filament_999[794](1)

connect filament_999[795](1), filament_999[794](0)

connect filament_999[796](1), filament_999[795](0)

connect filament_999[797](1), filament_999[796](0)

connect filament_999[797](0), filament_999[798](1)

connect filament_999[799](1), filament_999[798](0)

connect filament_999[800](1), filament_999[799](0)

connect filament_999[801](1), filament_999[800](0)

connect filament_999[801](0), filament_999[803](1)

connect filament_999[804](1), filament_999[802](0)

connect filament_999[804](1), filament_999[803](0)

connect filament_999[804](0), filament_999[805](1)

connect filament_999[806](1), filament_999[805](0)

connect filament_999[806](0), filament_999[807](1)

connect filament_999[808](1), filament_999[807](0)

connect filament_999[808](0), filament_999[809](1)

connect filament_999[810](1), filament_999[809](0)

connect filament_999[810](0), filament_999[811](1)

connect filament_999[812](1), filament_999[811](0)

connect filament_999[812](0), filament_999[813](1)

connect filament_999[814](1), filament_999[813](0)

connect filament_999[815](1), filament_999[814](0)

connect filament_999[815](0), filament_999[816](1)

connect filament_999[817](1), filament_999[816](0)

connect filament_999[818](1), filament_999[817](0)

connect filament_999[818](0), filament_999[819](1)

connect filament_999[819](0), filament_999[820](1)

connect filament_999[821](1), filament_999[820](0)

connect filament_999[823](1), filament_999[821](0)

connect filament_999[824](1), filament_999[822](0)

connect filament_999[823](0), filament_999[824](1)

connect filament_999[825](1), filament_999[824](0)

connect filament_999[825](0), filament_999[826](1)

connect filament_999[827](1), filament_999[826](0)

connect filament_999[827](0), filament_999[828](1)

connect filament_999[830](1), filament_999[828](0)

connect filament_999[829](0), filament_999[1378](1)

connect filament_999[830](0), filament_999[1378](1)

connect filament_999[831](0), filament_999[832](1)

connect filament_999[832](0), filament_999[833](1)

connect filament_999[834](1), filament_999[833](0)

connect filament_999[835](1), filament_999[834](0)

connect filament_999[835](0), filament_999[836](1)

connect filament_999[837](1), filament_999[836](0)

connect filament_999[838](1), filament_999[837](0)

connect filament_999[838](0), filament_999[839](1)

connect filament_999[840](1), filament_999[839](0)

connect filament_999[840](0), filament_999[841](1)

connect filament_999[841](0), filament_999[842](1)

connect filament_999[843](1), filament_999[842](0)

connect filament_999[843](0), filament_999[1390](1)

connect filament_999[844](0), filament_999[845](1)

connect filament_999[844](1), filament_999[1378](0)

connect filament_999[845](0), filament_999[846](1)

connect filament_999[847](1), filament_999[846](0)

connect filament_999[848](1), filament_999[847](0)

connect filament_999[850](1), filament_999[848](0)

connect filament_999[849](0), filament_999[850](1)

connect filament_999[850](0), filament_999[851](1)

connect filament_999[852](1), filament_999[851](0)

connect filament_999[852](0), filament_999[853](1)

connect filament_999[854](1), filament_999[853](0)

connect filament_999[855](1), filament_999[854](0)

connect filament_999[855](0), filament_999[856](1)

connect filament_999[857](1), filament_999[856](0)

connect filament_999[857](0), filament_999[858](1)

connect filament_999[859](1), filament_999[858](0)

connect filament_999[859](0), filament_999[860](1)

connect filament_999[861](1), filament_999[860](0)

connect filament_999[861](0), filament_999[862](1)

connect filament_999[863](1), filament_999[862](0)

connect filament_999[863](0), filament_999[864](1)

connect filament_999[865](1), filament_999[864](0)

connect filament_999[866](1), filament_999[865](0)

connect filament_999[866](0), filament_999[867](1)

connect filament_999[868](1), filament_999[867](0)

connect filament_999[868](0), filament_999[869](1)

connect filament_999[1042](1), filament_999[869](0)

connect filament_999[871](1), filament_999[870](0)

connect filament_999[1470](0), filament_999[870](1)

connect filament_999[871](0), filament_999[872](1)

connect filament_999[873](1), filament_999[872](0)

connect filament_999[873](0), filament_999[875](1)

connect filament_999[874](0), filament_999[875](1)

connect filament_999[876](1), filament_999[875](0)

connect filament_999[876](0), filament_999[877](1)

connect filament_999[878](1), filament_999[877](0)

connect filament_999[879](1), filament_999[878](0)

connect filament_999[879](0), filament_999[880](1)

connect filament_999[880](0), filament_999[881](1)

connect filament_999[882](1), filament_999[881](0)

connect filament_999[883](1), filament_999[882](0)

connect filament_999[883](0), filament_999[884](1)

connect filament_999[885](1), filament_999[884](0)

connect filament_999[885](0), filament_999[886](1)

connect filament_999[888](1), filament_999[886](0)

connect filament_999[889](1), filament_999[887](0)

connect filament_999[889](1), filament_999[888](0)

connect filament_999[890](1), filament_999[889](0)

connect filament_999[890](0), filament_999[891](1)

connect filament_999[891](0), filament_999[892](1)

connect filament_999[892](0), filament_999[893](1)

connect filament_999[894](1), filament_999[893](0)

connect filament_999[1137](1), filament_999[894](0)

connect filament_999[1137](1), filament_999[895](0)

connect filament_999[895](1), filament_999[1380](0)

connect filament_999[1137](1), filament_999[896](0)

connect filament_999[897](0), filament_999[898](1)

connect filament_999[899](1), filament_999[898](0)

connect filament_999[899](0), filament_999[900](1)

connect filament_999[900](0), filament_999[901](1)

connect filament_999[901](0), filament_999[902](1)

connect filament_999[903](1), filament_999[902](0)

connect filament_999[903](0), filament_999[904](1)

connect filament_999[905](1), filament_999[904](0)

connect filament_999[906](1), filament_999[905](0)

connect filament_999[907](1), filament_999[906](0)

connect filament_999[907](0), filament_999[908](1)

connect filament_999[909](1), filament_999[908](0)

connect filament_999[909](0), filament_999[910](1)

connect filament_999[911](1), filament_999[910](0)

connect filament_999[911](0), filament_999[912](1)

connect filament_999[912](0), filament_999[913](1)

connect filament_999[914](1), filament_999[913](0)

connect filament_999[915](1), filament_999[914](0)

connect filament_999[915](0), filament_999[916](1)

connect filament_999[916](0), filament_999[917](1)

connect filament_999[918](1), filament_999[917](0)

connect filament_999[918](0), filament_999[919](1)

connect filament_999[920](1), filament_999[919](0)

connect filament_999[920](0), filament_999[921](1)

connect filament_999[922](1), filament_999[921](0)

connect filament_999[923](1), filament_999[922](0)

connect filament_999[923](0), filament_999[924](1)

connect filament_999[924](0), filament_999[925](1)

connect filament_999[926](1), filament_999[925](0)

connect filament_999[926](0), filament_999[927](1)

connect filament_999[928](1), filament_999[927](0)

connect filament_999[928](0), filament_999[929](1)

connect filament_999[930](1), filament_999[929](0)

connect filament_999[930](0), filament_999[931](1)

connect filament_999[932](1), filament_999[931](0)

connect filament_999[932](0), filament_999[933](1)

connect filament_999[934](1), filament_999[933](0)

connect filament_999[934](0), filament_999[935](1)

connect filament_999[936](1), filament_999[935](0)

connect filament_999[936](0), filament_999[937](1)

connect filament_999[1012](1), filament_999[937](0)

connect filament_999[938](0), filament_999[939](1)

connect filament_999[939](0), filament_999[940](1)

connect filament_999[941](1), filament_999[940](0)

connect filament_999[941](0), filament_999[942](1)

connect filament_999[943](1), filament_999[942](0)

connect filament_999[943](0), filament_999[944](1)

connect filament_999[945](1), filament_999[944](0)

connect filament_999[946](1), filament_999[945](0)

connect filament_999[947](1), filament_999[946](0)

connect filament_999[948](1), filament_999[947](0)

connect filament_999[948](0), filament_999[949](1)

connect filament_999[949](0), filament_999[950](1)

connect filament_999[950](0), filament_999[951](1)

connect filament_999[952](1), filament_999[951](0)

connect filament_999[952](0), filament_999[953](1)

connect filament_999[954](1), filament_999[953](0)

connect filament_999[955](1), filament_999[954](0)

connect filament_999[956](1), filament_999[955](0)

connect filament_999[957](1), filament_999[956](0)

connect filament_999[958](1), filament_999[957](0)

connect filament_999[958](0), filament_999[959](1)

connect filament_999[959](0), filament_999[960](1)

connect filament_999[961](1), filament_999[960](0)

connect filament_999[961](0), filament_999[962](1)

connect filament_999[963](1), filament_999[962](0)

connect filament_999[964](1), filament_999[963](0)

connect filament_999[964](0), filament_999[965](1)

connect filament_999[966](1), filament_999[965](0)

connect filament_999[967](1), filament_999[966](0)

connect filament_999[968](1), filament_999[967](0)

connect filament_999[969](1), filament_999[968](0)

connect filament_999[970](1), filament_999[969](0)

connect filament_999[971](1), filament_999[970](0)

connect filament_999[971](0), filament_999[972](1)

connect filament_999[972](0), filament_999[973](1)

connect filament_999[974](1), filament_999[973](0)

connect filament_999[974](0), filament_999[975](1)

connect filament_999[976](1), filament_999[975](0)

connect filament_999[977](1), filament_999[976](0)

connect filament_999[977](0), filament_999[978](1)

connect filament_999[978](0), filament_999[979](1)

connect filament_999[980](1), filament_999[979](0)

connect filament_999[980](0), filament_999[981](1)

connect filament_999[981](0), filament_999[982](1)

connect filament_999[982](0), filament_999[983](1)

connect filament_999[984](1), filament_999[983](0)

connect filament_999[984](0), filament_999[985](1)

connect filament_999[986](1), filament_999[985](0)

connect filament_999[986](0), filament_999[987](1)

connect filament_999[988](1), filament_999[987](0)

connect filament_999[988](0), filament_999[989](1)

connect filament_999[989](0), filament_999[990](1)

connect filament_999[991](1), filament_999[990](0)

connect filament_999[991](0), filament_999[992](1)

connect filament_999[992](0), filament_999[993](1)

connect filament_999[993](0), filament_999[994](1)

connect filament_999[995](1), filament_999[994](0)

connect filament_999[995](0), filament_999[996](1)

connect filament_999[996](0), filament_999[997](1)

connect filament_999[997](0), filament_999[998](1)

connect filament_999[999](1), filament_999[998](0)

connect filament_999[1000](1), filament_999[999](0)

connect filament_999[1000](0), filament_999[1001](1)

connect filament_999[1001](0), filament_999[1002](1)

connect filament_999[1003](1), filament_999[1002](0)

connect filament_999[1003](0), filament_999[1004](1)

connect filament_999[1004](0), filament_999[1005](1)

connect filament_999[1006](1), filament_999[1005](0)

connect filament_999[1006](0), filament_999[1007](1)

connect filament_999[1008](1), filament_999[1007](0)

connect filament_999[1009](1), filament_999[1008](0)

connect filament_999[1009](0), filament_999[1010](1)

connect filament_999[1010](0), filament_999[1011](1)

connect filament_999[1013](1), filament_999[1011](0)

connect filament_999[1013](1), filament_999[1012](0)

connect filament_999[1013](0), filament_999[1014](1)

connect filament_999[1014](0), filament_999[1015](1)

connect filament_999[1015](0), filament_999[1016](1)

connect filament_999[1017](1), filament_999[1016](0)

connect filament_999[1017](0), filament_999[1018](1)

connect filament_999[1019](1), filament_999[1018](0)

connect filament_999[1020](1), filament_999[1019](0)

connect filament_999[1020](0), filament_999[1021](1)

connect filament_999[1022](1), filament_999[1021](0)

connect filament_999[1023](1), filament_999[1022](0)

connect filament_999[1023](0), filament_999[1024](1)

connect filament_999[1024](0), filament_999[1025](1)

connect filament_999[1026](1), filament_999[1025](0)

connect filament_999[1026](0), filament_999[1027](1)

connect filament_999[1028](1), filament_999[1027](0)

connect filament_999[1028](0), filament_999[1029](1)

connect filament_999[1030](1), filament_999[1029](0)

connect filament_999[1030](0), filament_999[1031](1)

connect filament_999[1032](1), filament_999[1031](0)

connect filament_999[1032](0), filament_999[1033](1)

connect filament_999[1034](1), filament_999[1033](0)

connect filament_999[1035](1), filament_999[1034](0)

connect filament_999[1035](0), filament_999[1036](1)

connect filament_999[1036](0), filament_999[1037](1)

connect filament_999[1037](0), filament_999[1038](1)

connect filament_999[1040](1), filament_999[1038](0)

connect filament_999[1039](0), filament_999[1041](1)

connect filament_999[1040](0), filament_999[1041](1)

connect filament_999[1044](1), filament_999[1041](0)

connect filament_999[1042](0), filament_999[1044](1)

connect filament_999[1045](1), filament_999[1043](0)

connect filament_999[1045](1), filament_999[1044](0)

connect filament_999[1045](0), filament_999[1046](1)

connect filament_999[1046](0), filament_999[1047](1)

connect filament_999[1047](0), filament_999[1135](1)

connect filament_999[1048](0), filament_999[1049](1)

connect filament_999[1129](1), filament_999[1049](0)

connect filament_999[1050](0), filament_999[1051](1)

connect filament_999[1052](1), filament_999[1051](0)

connect filament_999[1053](1), filament_999[1052](0)

connect filament_999[1053](0), filament_999[1054](1)

connect filament_999[1054](0), filament_999[1055](1)

connect filament_999[1056](1), filament_999[1055](0)

connect filament_999[1057](1), filament_999[1056](0)

connect filament_999[1057](0), filament_999[1058](1)

connect filament_999[1059](1), filament_999[1058](0)

connect filament_999[1060](1), filament_999[1059](0)

connect filament_999[1060](0), filament_999[1061](1)

connect filament_999[1062](1), filament_999[1061](0)

connect filament_999[1062](0), filament_999[1063](1)

connect filament_999[1064](1), filament_999[1063](0)

connect filament_999[1065](1), filament_999[1064](0)

connect filament_999[1065](0), filament_999[1066](1)

connect filament_999[1067](1), filament_999[1066](0)

connect filament_999[1067](0), filament_999[1068](1)

connect filament_999[1068](0), filament_999[1069](1)

connect filament_999[1069](0), filament_999[1070](1)

connect filament_999[1071](1), filament_999[1070](0)

connect filament_999[1116](1), filament_999[1071](0)

connect filament_999[1073](1), filament_999[1072](0)

connect filament_999[1073](0), filament_999[1102](1)

connect filament_999[1074](0), filament_999[1075](1)

connect filament_999[1074](1), filament_999[1453](0)

connect filament_999[1075](0), filament_999[1093](1)

connect filament_999[1076](0), filament_999[1077](1)

connect filament_999[1078](1), filament_999[1077](0)

connect filament_999[1078](0), filament_999[1079](1)

connect filament_999[1079](0), filament_999[1080](1)

connect filament_999[1081](1), filament_999[1080](0)

connect filament_999[1081](0), filament_999[1082](1)

connect filament_999[1083](1), filament_999[1082](0)

connect filament_999[1084](1), filament_999[1083](0)

connect filament_999[1084](0), filament_999[1085](1)

connect filament_999[1085](0), filament_999[1086](1)

connect filament_999[1087](1), filament_999[1086](0)

connect filament_999[1087](0), filament_999[1088](1)

connect filament_999[1088](0), filament_999[1089](1)

connect filament_999[1090](1), filament_999[1089](0)

connect filament_999[1090](0), filament_999[1091](1)

connect filament_999[1092](1), filament_999[1091](0)

connect filament_999[1092](0), filament_999[1094](1)

connect filament_999[1094](1), filament_999[1093](0)

connect filament_999[1094](0), filament_999[1095](1)

connect filament_999[1096](1), filament_999[1095](0)

connect filament_999[1096](0), filament_999[1097](1)

connect filament_999[1098](1), filament_999[1097](0)

connect filament_999[1098](0), filament_999[1099](1)

connect filament_999[1100](1), filament_999[1099](0)

connect filament_999[1100](0), filament_999[1101](1)

connect filament_999[1103](1), filament_999[1101](0)

connect filament_999[1103](1), filament_999[1102](0)

connect filament_999[1103](0), filament_999[1104](1)

connect filament_999[1105](1), filament_999[1104](0)

connect filament_999[1105](0), filament_999[1106](1)

connect filament_999[1107](1), filament_999[1106](0)

connect filament_999[1108](1), filament_999[1107](0)

connect filament_999[1110](1), filament_999[1108](0)

connect filament_999[1111](1), filament_999[1109](0)

connect filament_999[1111](1), filament_999[1110](0)

connect filament_999[1111](0), filament_999[1112](1)

connect filament_999[1112](0), filament_999[1113](1)

connect filament_999[1113](0), filament_999[1114](1)

connect filament_999[1115](1), filament_999[1114](0)

connect filament_999[1115](0), filament_999[1117](1)

connect filament_999[1116](0), filament_999[1117](1)

connect filament_999[1118](1), filament_999[1117](0)

connect filament_999[1118](0), filament_999[1120](1)

connect filament_999[1120](1), filament_999[1119](0)

connect filament_999[1120](0), filament_999[1121](1)

connect filament_999[1121](0), filament_999[1122](1)

connect filament_999[1123](1), filament_999[1122](0)

connect filament_999[1123](0), filament_999[1124](1)

connect filament_999[1125](1), filament_999[1124](0)

connect filament_999[1125](0), filament_999[1126](1)

connect filament_999[1127](1), filament_999[1126](0)

connect filament_999[1127](0), filament_999[1128](1)

connect filament_999[1130](1), filament_999[1128](0)

connect filament_999[1130](1), filament_999[1129](0)

connect filament_999[1130](0), filament_999[1131](1)

connect filament_999[1131](0), filament_999[1132](1)

connect filament_999[1132](0), filament_999[1133](1)

connect filament_999[1134](1), filament_999[1133](0)

connect filament_999[1134](0), filament_999[1136](1)

connect filament_999[1135](0), filament_999[1138](1)

connect filament_999[1136](0), filament_999[1138](1)

connect filament_999[1137](0), filament_999[1138](1)

connect filament_999[1139](1), filament_999[1138](0)

connect filament_999[1140](1), filament_999[1139](0)

connect filament_999[1141](1), filament_999[1140](0)

connect filament_999[1141](0), filament_999[1142](1)

connect filament_999[1143](1), filament_999[1142](0)

connect filament_999[1143](0), filament_999[1230](1)

connect filament_999[1145](1), filament_999[1144](0)

connect filament_999[1145](0), filament_999[1146](1)

connect filament_999[1152](1), filament_999[1146](0)

connect filament_999[1147](0), filament_999[1148](1)

connect filament_999[1149](1), filament_999[1148](0)

connect filament_999[1149](0), filament_999[1150](1)

connect filament_999[1150](0), filament_999[1151](1)

connect filament_999[1153](1), filament_999[1151](0)

connect filament_999[1152](0), filament_999[1153](1)

connect filament_999[1165](1), filament_999[1153](0)

connect filament_999[1154](0), filament_999[1155](1)

connect filament_999[1155](0), filament_999[1156](1)

connect filament_999[1156](0), filament_999[1157](1)

connect filament_999[1158](1), filament_999[1157](0)

connect filament_999[1159](1), filament_999[1158](0)

connect filament_999[1160](1), filament_999[1159](0)

connect filament_999[1161](1), filament_999[1160](0)

connect filament_999[1162](1), filament_999[1161](0)

connect filament_999[1162](0), filament_999[1163](1)

connect filament_999[1163](0), filament_999[1164](1)

connect filament_999[1166](1), filament_999[1164](0)

connect filament_999[1165](0), filament_999[1166](1)

connect filament_999[1166](0), filament_999[1167](1)

connect filament_999[1168](1), filament_999[1167](0)

connect filament_999[1168](0), filament_999[1169](1)

connect filament_999[1169](0), filament_999[1170](1)

connect filament_999[1171](1), filament_999[1170](0)

connect filament_999[1171](0), filament_999[1172](1)

connect filament_999[1173](1), filament_999[1172](0)

connect filament_999[1174](1), filament_999[1173](0)

connect filament_999[1174](0), filament_999[1175](1)

connect filament_999[1175](0), filament_999[1176](1)

connect filament_999[1176](0), filament_999[1177](1)

connect filament_999[1178](1), filament_999[1177](0)

connect filament_999[1179](1), filament_999[1178](0)

connect filament_999[1179](0), filament_999[1232](1)

connect filament_999[1181](1), filament_999[1180](0)

connect filament_999[1182](1), filament_999[1181](0)

connect filament_999[1182](0), filament_999[1183](1)

connect filament_999[1183](0), filament_999[1184](1)

connect filament_999[1184](0), filament_999[1192](1)

connect filament_999[1185](0), filament_999[1186](1)

connect filament_999[1186](0), filament_999[1187](1)

connect filament_999[1188](1), filament_999[1187](0)

connect filament_999[1188](0), filament_999[1189](1)

connect filament_999[1190](1), filament_999[1189](0)

connect filament_999[1190](0), filament_999[1191](1)

connect filament_999[1193](1), filament_999[1191](0)

connect filament_999[1193](1), filament_999[1192](0)

connect filament_999[1194](1), filament_999[1193](0)

connect filament_999[1194](0), filament_999[1195](1)

connect filament_999[1204](1), filament_999[1195](0)

connect filament_999[1197](1), filament_999[1196](0)

connect filament_999[1197](0), filament_999[1198](1)

connect filament_999[1198](0), filament_999[1199](1)

connect filament_999[1199](0), filament_999[1200](1)

connect filament_999[1201](1), filament_999[1200](0)

connect filament_999[1201](0), filament_999[1202](1)

connect filament_999[1203](1), filament_999[1202](0)

connect filament_999[1221](1), filament_999[1203](0)

connect filament_999[1204](0), filament_999[1221](1)

connect filament_999[1206](1), filament_999[1205](0)

connect filament_999[1207](1), filament_999[1206](0)

connect filament_999[1208](1), filament_999[1207](0)

connect filament_999[1208](0), filament_999[1209](1)

connect filament_999[1210](1), filament_999[1209](0)

connect filament_999[1216](1), filament_999[1210](0)

connect filament_999[1212](1), filament_999[1211](0)

connect filament_999[1212](0), filament_999[1213](1)

connect filament_999[1214](1), filament_999[1213](0)

connect filament_999[1214](0), filament_999[1215](1)

connect filament_999[1217](1), filament_999[1215](0)

connect filament_999[1216](0), filament_999[1217](1)

connect filament_999[1217](0), filament_999[1218](1)

connect filament_999[1219](1), filament_999[1218](0)

connect filament_999[1219](0), filament_999[1220](1)

connect filament_999[1222](1), filament_999[1220](0)

connect filament_999[1222](1), filament_999[1221](0)

connect filament_999[1223](1), filament_999[1222](0)

connect filament_999[1224](1), filament_999[1223](0)

connect filament_999[1224](0), filament_999[1226](1)

connect filament_999[1225](0), filament_999[1226](1)

connect filament_999[1227](1), filament_999[1226](0)

connect filament_999[1227](0), filament_999[1228](1)

connect filament_999[1228](0), filament_999[1229](1)

connect filament_999[1231](1), filament_999[1229](0)

connect filament_999[1231](1), filament_999[1230](0)

connect filament_999[1231](0), filament_999[1233](1)

connect filament_999[1362](1), filament_999[1232](0)

connect filament_999[1362](1), filament_999[1233](0)

connect filament_999[1362](1), filament_999[1234](0)

connect filament_999[1235](0), filament_999[1236](1)

connect filament_999[1237](1), filament_999[1236](0)

connect filament_999[1238](1), filament_999[1237](0)

connect filament_999[1238](0), filament_999[1239](1)

connect filament_999[1240](1), filament_999[1239](0)

connect filament_999[1241](1), filament_999[1240](0)

connect filament_999[1241](0), filament_999[1242](1)

connect filament_999[1257](1), filament_999[1242](0)

connect filament_999[1257](1), filament_999[1243](0)

connect filament_999[1245](1), filament_999[1244](0)

connect filament_999[1246](1), filament_999[1245](0)

connect filament_999[1246](0), filament_999[1247](1)

connect filament_999[1248](1), filament_999[1247](0)

connect filament_999[1248](0), filament_999[1249](1)

connect filament_999[1249](0), filament_999[1250](1)

connect filament_999[1251](1), filament_999[1250](0)

connect filament_999[1251](0), filament_999[1252](1)

connect filament_999[1253](1), filament_999[1252](0)

connect filament_999[1253](0), filament_999[1254](1)

connect filament_999[1255](1), filament_999[1254](0)

connect filament_999[1255](0), filament_999[1256](1)

connect filament_999[1258](1), filament_999[1256](0)

connect filament_999[1257](0), filament_999[1258](1)

connect filament_999[1259](1), filament_999[1258](0)

connect filament_999[1260](1), filament_999[1259](0)

connect filament_999[1260](0), filament_999[1261](1)

connect filament_999[1262](1), filament_999[1261](0)

connect filament_999[1262](0), filament_999[1263](1)

connect filament_999[1264](1), filament_999[1263](0)

connect filament_999[1264](0), filament_999[1265](1)

connect filament_999[1265](0), filament_999[1266](1)

connect filament_999[1267](1), filament_999[1266](0)

connect filament_999[1267](0), filament_999[1268](1)

connect filament_999[1269](1), filament_999[1268](0)

connect filament_999[1269](0), filament_999[1270](1)

connect filament_999[1270](0), filament_999[1271](1)

connect filament_999[1272](1), filament_999[1271](0)

connect filament_999[1273](1), filament_999[1272](0)

connect filament_999[1273](0), filament_999[1352](1)

connect filament_999[1274](0), filament_999[1275](1)

connect filament_999[1276](1), filament_999[1275](0)

connect filament_999[1276](0), filament_999[1277](1)

connect filament_999[1278](1), filament_999[1277](0)

connect filament_999[1278](0), filament_999[1279](1)

connect filament_999[1280](1), filament_999[1279](0)

connect filament_999[1281](1), filament_999[1280](0)

connect filament_999[1281](0), filament_999[1282](1)

connect filament_999[1323](1), filament_999[1282](0)

connect filament_999[1283](0), filament_999[1284](1)

connect filament_999[1285](1), filament_999[1284](0)

connect filament_999[1286](1), filament_999[1285](0)

connect filament_999[1287](1), filament_999[1286](0)

connect filament_999[1288](1), filament_999[1287](0)

connect filament_999[1288](0), filament_999[1290](1)

connect filament_999[1289](0), filament_999[1291](1)

connect filament_999[1290](0), filament_999[1291](1)

connect filament_999[1292](1), filament_999[1291](0)

connect filament_999[1292](0), filament_999[1293](1)

connect filament_999[1293](0), filament_999[1294](1)

connect filament_999[1294](0), filament_999[1295](1)

connect filament_999[1296](1), filament_999[1295](0)

connect filament_999[1296](0), filament_999[1297](1)

connect filament_999[1298](1), filament_999[1297](0)

connect filament_999[1299](1), filament_999[1298](0)

connect filament_999[1299](0), filament_999[1300](1)

connect filament_999[1301](1), filament_999[1300](0)

connect filament_999[1301](0), filament_999[1302](1)

connect filament_999[1303](1), filament_999[1302](0)

connect filament_999[1303](0), filament_999[1304](1)

connect filament_999[1305](1), filament_999[1304](0)

connect filament_999[1305](0), filament_999[1308](1)

connect filament_999[1307](1), filament_999[1306](0)

connect filament_999[1307](0), filament_999[1309](1)

connect filament_999[1308](0), filament_999[1309](1)

connect filament_999[1309](0), filament_999[1310](1)

connect filament_999[1311](1), filament_999[1310](0)

connect filament_999[1311](0), filament_999[1312](1)

connect filament_999[1313](1), filament_999[1312](0)

connect filament_999[1313](0), filament_999[1314](1)

connect filament_999[1315](1), filament_999[1314](0)

connect filament_999[1315](0), filament_999[1317](1)

connect filament_999[1318](1), filament_999[1316](0)

connect filament_999[1318](1), filament_999[1317](0)

connect filament_999[1318](0), filament_999[1319](1)

connect filament_999[1321](1), filament_999[1319](0)

connect filament_999[1321](1), filament_999[1320](0)

connect filament_999[1321](0), filament_999[1322](1)

connect filament_999[1322](0), filament_999[1324](1)

connect filament_999[1323](0), filament_999[1324](1)

connect filament_999[1324](0), filament_999[1325](1)

connect filament_999[1325](0), filament_999[1326](1)

connect filament_999[1327](1), filament_999[1326](0)

connect filament_999[1327](0), filament_999[1328](1)

connect filament_999[1328](0), filament_999[1329](1)

connect filament_999[1330](1), filament_999[1329](0)

connect filament_999[1330](0), filament_999[1331](1)

connect filament_999[1332](1), filament_999[1331](0)

connect filament_999[1333](1), filament_999[1332](0)

connect filament_999[1333](0), filament_999[1334](1)

connect filament_999[1334](0), filament_999[1335](1)

connect filament_999[1336](1), filament_999[1335](0)

connect filament_999[1337](1), filament_999[1336](0)

connect filament_999[1337](0), filament_999[1338](1)

connect filament_999[1338](0), filament_999[1339](1)

connect filament_999[1349](1), filament_999[1339](0)

connect filament_999[1341](1), filament_999[1340](0)

connect filament_999[1341](0), filament_999[1342](1)

connect filament_999[1343](1), filament_999[1342](0)

connect filament_999[1344](1), filament_999[1343](0)

connect filament_999[1345](1), filament_999[1344](0)

connect filament_999[1346](1), filament_999[1345](0)

connect filament_999[1346](0), filament_999[1347](1)

connect filament_999[1347](0), filament_999[1348](1)

connect filament_999[1350](1), filament_999[1348](0)

connect filament_999[1350](1), filament_999[1349](0)

connect filament_999[1350](0), filament_999[1351](1)

connect filament_999[1353](1), filament_999[1351](0)

connect filament_999[1353](1), filament_999[1352](0)

connect filament_999[1353](0), filament_999[1354](1)

connect filament_999[1355](1), filament_999[1354](0)

connect filament_999[1355](0), filament_999[1356](1)

connect filament_999[1357](1), filament_999[1356](0)

connect filament_999[1357](0), filament_999[1358](1)

connect filament_999[1359](1), filament_999[1358](0)

connect filament_999[1360](1), filament_999[1359](0)

connect filament_999[1360](0), filament_999[1361](1)

connect filament_999[1363](1), filament_999[1361](0)

connect filament_999[1363](1), filament_999[1362](0)

connect filament_999[1363](0), filament_999[1364](1)

connect filament_999[1365](1), filament_999[1364](0)

connect filament_999[1365](0), filament_999[1366](1)

connect filament_999[1366](0), filament_999[1367](1)

connect filament_999[1368](1), filament_999[1367](0)

connect filament_999[1368](0), filament_999[1369](1)

connect filament_999[1370](1), filament_999[1369](0)

connect filament_999[1370](0), filament_999[1371](1)

connect filament_999[1372](1), filament_999[1371](0)

connect filament_999[1373](1), filament_999[1372](0)

connect filament_999[1374](1), filament_999[1373](0)

connect filament_999[1374](0), filament_999[1375](1)

connect filament_999[1375](0), filament_999[1376](1)

connect filament_999[1377](1), filament_999[1376](0)

connect filament_999[1379](0), filament_999[1380](0)

connect filament_999[1379](1), filament_999[1432](0)

connect filament_999[1381](0), filament_999[1380](1)

connect filament_999[1381](1), filament_999[1382](0)

connect filament_999[1383](0), filament_999[1382](1)

connect filament_999[1383](1), filament_999[1384](0)

connect filament_999[1385](0), filament_999[1384](1)

connect filament_999[1385](1), filament_999[1387](0)

connect filament_999[1386](0), filament_999[1387](0)

connect filament_999[1386](1), filament_999[1391](0)

connect filament_999[1388](0), filament_999[1387](1)

connect filament_999[1388](1), filament_999[1389](0)

connect filament_999[1389](1), filament_999[1390](0)

connect filament_999[1392](0), filament_999[1391](1)

connect filament_999[1392](1), filament_999[1393](0)

connect filament_999[1394](0), filament_999[1393](1)

connect filament_999[1394](1), filament_999[1395](0)

connect filament_999[1396](1), filament_999[1398](0)

connect filament_999[1398](0), filament_999[1397](0)

connect filament_999[1488](0), filament_999[1397](1)

connect filament_999[1398](1), filament_999[1399](0)

connect filament_999[1400](0), filament_999[1399](1)

connect filament_999[1401](1), filament_999[1402](0)

connect filament_999[1403](0), filament_999[1402](1)

connect filament_999[1403](1), filament_999[1404](0)

connect filament_999[1405](1), filament_999[1406](0)

connect filament_999[1408](0), filament_999[1406](1)

connect filament_999[1407](0), filament_999[1408](0)

connect filament_999[1407](1), filament_999[1416](0)

connect filament_999[1409](0), filament_999[1408](1)

connect filament_999[1409](1), filament_999[1410](0)

connect filament_999[1411](0), filament_999[1410](1)

connect filament_999[1411](1), filament_999[1412](0)

connect filament_999[1412](1), filament_999[1413](0)

connect filament_999[1414](0), filament_999[1413](1)

connect filament_999[1415](0), filament_999[1414](1)

connect filament_999[1417](0), filament_999[1416](1)

connect filament_999[1417](1), filament_999[1418](0)

connect filament_999[1419](1), filament_999[1420](0)

connect filament_999[1421](0), filament_999[1420](1)

connect filament_999[1422](0), filament_999[1421](1)

connect filament_999[1422](1), filament_999[1424](0)

connect filament_999[1424](0), filament_999[1423](0)

connect filament_999[1429](0), filament_999[1423](1)

connect filament_999[1425](0), filament_999[1424](1)

connect filament_999[1425](1), filament_999[1426](0)

connect filament_999[1426](1), filament_999[1427](0)

connect filament_999[1428](0), filament_999[1427](1)

connect filament_999[1430](0), filament_999[1429](1)

connect filament_999[1431](0), filament_999[1430](1)

connect filament_999[1434](0), filament_999[1432](1)

connect filament_999[1433](0), filament_999[1434](0)

connect filament_999[1433](1), filament_999[1438](0)

connect filament_999[1434](1), filament_999[1435](0)

connect filament_999[1435](1), filament_999[1436](0)

connect filament_999[1436](1), filament_999[1437](0)

connect filament_999[1439](0), filament_999[1438](1)

connect filament_999[1439](1), filament_999[1440](0)

connect filament_999[1442](0), filament_999[1441](0)

connect filament_999[1441](1), filament_999[1452](0)

connect filament_999[1443](0), filament_999[1442](1)

connect filament_999[1443](1), filament_999[1444](0)

connect filament_999[1446](0), filament_999[1444](1)

connect filament_999[1446](0), filament_999[1445](0)

connect filament_999[1445](1), filament_999[1447](0)

connect filament_999[1448](0), filament_999[1447](1)

connect filament_999[1448](1), filament_999[1449](0)

connect filament_999[1450](0), filament_999[1452](0)

connect filament_999[1489](0), filament_999[1450](1)

connect filament_999[1451](0), filament_999[1452](0)

connect filament_999[1454](0), filament_999[1453](1)

connect filament_999[1454](1), filament_999[1455](0)

connect filament_999[1457](0), filament_999[1456](1)

connect filament_999[1458](0), filament_999[1457](1)

connect filament_999[1458](1), filament_999[1459](0)

connect filament_999[1459](1), filament_999[1460](0)

connect filament_999[1460](1), filament_999[1461](0)

connect filament_999[1462](1), filament_999[1463](0)

connect filament_999[1463](1), filament_999[1464](0)

connect filament_999[1464](1), filament_999[1465](0)

connect filament_999[1466](1), filament_999[1467](0)

connect filament_999[1468](1), filament_999[1469](0)

connect filament_999[1470](1), filament_999[1471](0)

connect filament_999[1472](0), filament_999[1471](1)

connect filament_999[1472](1), filament_999[1473](0)

connect filament_999[1474](0), filament_999[1473](1)

connect filament_999[1475](0), filament_999[1474](1)

connect filament_999[1476](0), filament_999[1475](1)

connect filament_999[1476](1), filament_999[1478](0)

connect filament_999[1477](0), filament_999[1478](0)

connect filament_999[1477](1), filament_999[1479](0)

connect filament_999[1480](1), filament_999[1481](0)

connect filament_999[1481](1), filament_999[1482](0)

connect filament_999[1483](0), filament_999[1482](1)

connect filament_999[1484](0), filament_999[1483](1)

connect filament_999[1484](1), filament_999[1485](0)

connect filament_999[1485](1), filament_999[1486](0)

connect filament_999[1486](1), filament_999[1487](0)

connect filament_999[1489](1), filament_999[1490](0)

connect filament_999[1491](0), filament_999[1490](1)

connect filament_999[1491](1), filament_999[1492](0)

connect filament_999[1493](0), filament_999[1492](1)
