# Supplementary material for: When complex neuronal structures may not matter
Source: eLife. 2017 Feb 6;6:e23508. doi: 10.7554/eLife.23508 (PMC5323043; doi:10.7554/eLife.23508)
Supplement: Supplementary file 1. — DOI: http://dx.doi.org/10.7554/eLife.23508.020 [file elife-23508-supp1.zip › Neuronal Structures/878_061_GM_scaled.hoc]

create filament_999[1204]

filament_999[0] {

  pt3dclear()

  pt3dadd(352.824, 431.88, 30.256,  1.500000)

  pt3dadd(338.18399999999997, 409.92, 26.352,  1.500000)

}

filament_999[1] {

  pt3dclear()

  pt3dadd(305.976, 199.10399999999998, 35.135999999999996,  1.500000)

  pt3dadd(303.78, 193.248, 28.304,  1.500000)

}

filament_999[2] {

  pt3dclear()

  pt3dadd(305.976, 199.10399999999998, 35.135999999999996,  1.500000)

  pt3dadd(306.70799999999997, 204.228, 33.184,  1.500000)

}

filament_999[3] {

  pt3dclear()

  pt3dadd(392.352, 256.932, 18.056,  1.500000)

  pt3dadd(397.476, 256.932, 18.056,  1.500000)

}

filament_999[4] {

  pt3dclear()

  pt3dadd(386.496, 256.2, 18.056,  1.500000)

  pt3dadd(392.352, 256.932, 18.056,  1.500000)

}

filament_999[5] {

  pt3dclear()

  pt3dadd(380.64, 254.004, 18.056,  1.500000)

  pt3dadd(386.496, 256.2, 18.056,  1.500000)

}

filament_999[6] {

  pt3dclear()

  pt3dadd(339.64799999999997, 205.692, 20.008,  1.500000)

  pt3dadd(342.57599999999996, 208.62, 20.008,  1.500000)

}

filament_999[7] {

  pt3dclear()

  pt3dadd(338.18399999999997, 199.83599999999998, 20.008,  1.500000)

  pt3dadd(339.64799999999997, 205.692, 20.008,  1.500000)

}

filament_999[8] {

  pt3dclear()

  pt3dadd(335.256, 194.712, 20.008,  1.500000)

  pt3dadd(338.18399999999997, 199.83599999999998, 20.008,  1.500000)

}

filament_999[9] {

  pt3dclear()

  pt3dadd(331.596, 193.98, 20.496,  1.500000)

  pt3dadd(335.256, 194.712, 20.008,  1.500000)

}

filament_999[10] {

  pt3dclear()

  pt3dadd(331.596, 198.37199999999999, 20.983999999999998,  1.500000)

  pt3dadd(331.596, 193.98, 20.496,  1.500000)

}

filament_999[11] {

  pt3dclear()

  pt3dadd(334.524, 200.56799999999998, 21.472,  1.500000)

  pt3dadd(331.596, 198.37199999999999, 20.983999999999998,  1.500000)

}

filament_999[12] {

  pt3dclear()

  pt3dadd(338.18399999999997, 196.908, 21.472,  1.500000)

  pt3dadd(334.524, 200.56799999999998, 21.472,  1.500000)

}

filament_999[13] {

  pt3dclear()

  pt3dadd(337.452, 191.784, 21.96,  1.500000)

  pt3dadd(338.18399999999997, 196.908, 21.472,  1.500000)

}

filament_999[14] {

  pt3dclear()

  pt3dadd(347.7, 196.176, 20.983999999999998,  1.500000)

  pt3dadd(352.092, 199.10399999999998, 20.496,  1.500000)

}

filament_999[15] {

  pt3dclear()

  pt3dadd(344.04, 193.248, 21.472,  1.500000)

  pt3dadd(347.7, 196.176, 20.983999999999998,  1.500000)

}

filament_999[16] {

  pt3dclear()

  pt3dadd(242.292, 231.31199999999998, 38.552,  1.500000)

  pt3dadd(238.632, 232.04399999999998, 38.552,  1.500000)

}

filament_999[17] {

  pt3dclear()

  pt3dadd(245.952, 230.57999999999998, 38.552,  1.500000)

  pt3dadd(242.292, 231.31199999999998, 38.552,  1.500000)

}

filament_999[18] {

  pt3dclear()

  pt3dadd(310.368, 278.15999999999997, 31.72,  1.500000)

  pt3dadd(307.44, 275.23199999999997, 31.232,  1.500000)

}

filament_999[19] {

  pt3dclear()

  pt3dadd(316.956, 279.62399999999997, 32.208,  1.500000)

  pt3dadd(310.368, 278.15999999999997, 31.72,  1.500000)

}

filament_999[20] {

  pt3dclear()

  pt3dadd(321.348, 278.15999999999997, 32.696,  1.500000)

  pt3dadd(316.956, 279.62399999999997, 32.208,  1.500000)

}

filament_999[21] {

  pt3dclear()

  pt3dadd(325.008, 275.964, 33.184,  1.500000)

  pt3dadd(321.348, 278.15999999999997, 32.696,  1.500000)

}

filament_999[22] {

  pt3dclear()

  pt3dadd(327.936, 274.5, 33.672,  1.500000)

  pt3dadd(325.008, 275.964, 33.184,  1.500000)

}

filament_999[23] {

  pt3dclear()

  pt3dadd(260.592, 273.036, 46.36,  1.500000)

  pt3dadd(259.128, 269.376, 47.336,  1.500000)

}

filament_999[24] {

  pt3dclear()

  pt3dadd(261.324, 276.69599999999997, 44.896,  1.500000)

  pt3dadd(260.592, 273.036, 46.36,  1.500000)

}

filament_999[25] {

  pt3dclear()

  pt3dadd(262.056, 279.62399999999997, 39.528,  1.500000)

  pt3dadd(261.324, 276.69599999999997, 44.896,  1.500000)

}

filament_999[26] {

  pt3dclear()

  pt3dadd(302.316, 276.69599999999997, 38.552,  1.500000)

  pt3dadd(305.976, 275.23199999999997, 38.552,  1.500000)

}

filament_999[27] {

  pt3dclear()

  pt3dadd(297.192, 278.15999999999997, 38.552,  1.500000)

  pt3dadd(302.316, 276.69599999999997, 38.552,  1.500000)

}

filament_999[28] {

  pt3dclear()

  pt3dadd(292.068, 278.892, 38.064,  1.500000)

  pt3dadd(297.192, 278.15999999999997, 38.552,  1.500000)

}

filament_999[29] {

  pt3dclear()

  pt3dadd(291.336, 281.82, 38.552,  1.500000)

  pt3dadd(292.068, 278.892, 38.064,  1.500000)

}

filament_999[30] {

  pt3dclear()

  pt3dadd(290.604, 285.48, 39.528,  1.500000)

  pt3dadd(291.336, 281.82, 38.552,  1.500000)

}

filament_999[31] {

  pt3dclear()

  pt3dadd(260.592, 127.368, 59.536,  1.500000)

  pt3dadd(262.788, 125.172, 60.024,  1.500000)

}

filament_999[32] {

  pt3dclear()

  pt3dadd(254.736, 142.74, 61.976,  1.500000)

  pt3dadd(255.468, 148.596, 61.976,  1.500000)

}

filament_999[33] {

  pt3dclear()

  pt3dadd(256.2, 137.61599999999999, 61.976,  1.500000)

  pt3dadd(254.736, 142.74, 61.976,  1.500000)

}

filament_999[34] {

  pt3dclear()

  pt3dadd(257.664, 131.76, 61.976,  1.500000)

  pt3dadd(260.592, 127.368, 59.536,  1.500000)

}

filament_999[35] {

  pt3dclear()

  pt3dadd(257.664, 131.76, 61.976,  1.500000)

  pt3dadd(256.2, 137.61599999999999, 61.976,  1.500000)

}

filament_999[36] {

  pt3dclear()

  pt3dadd(267.18, 197.64, 43.92,  1.500000)

  pt3dadd(271.572, 195.444, 43.92,  1.500000)

}

filament_999[37] {

  pt3dclear()

  pt3dadd(260.592, 199.83599999999998, 43.92,  1.500000)

  pt3dadd(267.18, 197.64, 43.92,  1.500000)

}

filament_999[38] {

  pt3dclear()

  pt3dadd(260.592, 204.228, 43.92,  1.500000)

  pt3dadd(260.592, 199.83599999999998, 43.92,  1.500000)

}

filament_999[39] {

  pt3dclear()

  pt3dadd(300.12, 122.244, 35.624,  1.500000)

  pt3dadd(299.388, 119.316, 35.624,  1.500000)

}

filament_999[40] {

  pt3dclear()

  pt3dadd(301.584, 125.904, 35.624,  1.500000)

  pt3dadd(300.12, 122.244, 35.624,  1.500000)

}

filament_999[41] {

  pt3dclear()

  pt3dadd(281.08799999999997, 114.192, 36.6,  1.500000)

  pt3dadd(278.892, 109.8, 36.112,  1.500000)

}

filament_999[42] {

  pt3dclear()

  pt3dadd(283.284, 118.584, 37.088,  1.500000)

  pt3dadd(281.08799999999997, 114.192, 36.6,  1.500000)

}

filament_999[43] {

  pt3dclear()

  pt3dadd(284.748, 122.976, 37.088,  1.500000)

  pt3dadd(283.284, 118.584, 37.088,  1.500000)

}

filament_999[44] {

  pt3dclear()

  pt3dadd(284.748, 128.1, 37.088,  1.500000)

  pt3dadd(284.748, 122.976, 37.088,  1.500000)

}

filament_999[45] {

  pt3dclear()

  pt3dadd(284.016, 133.224, 37.088,  1.500000)

  pt3dadd(284.748, 128.1, 37.088,  1.500000)

}

filament_999[46] {

  pt3dclear()

  pt3dadd(313.296, 263.52, 28.791999999999998,  1.500000)

  pt3dadd(319.884, 265.716, 27.816,  1.500000)

}

filament_999[47] {

  pt3dclear()

  pt3dadd(306.70799999999997, 262.056, 28.791999999999998,  1.500000)

  pt3dadd(313.296, 263.52, 28.791999999999998,  1.500000)

}

filament_999[48] {

  pt3dclear()

  pt3dadd(300.12, 261.324, 28.791999999999998,  1.500000)

  pt3dadd(306.70799999999997, 262.056, 28.791999999999998,  1.500000)

}

filament_999[49] {

  pt3dclear()

  pt3dadd(293.532, 258.396, 29.28,  1.500000)

  pt3dadd(300.12, 261.324, 28.791999999999998,  1.500000)

}

filament_999[50] {

  pt3dclear()

  pt3dadd(287.676, 254.736, 29.28,  1.500000)

  pt3dadd(293.532, 258.396, 29.28,  1.500000)

}

filament_999[51] {

  pt3dclear()

  pt3dadd(282.552, 251.076, 29.768,  1.500000)

  pt3dadd(287.676, 254.736, 29.28,  1.500000)

}

filament_999[52] {

  pt3dclear()

  pt3dadd(277.428, 248.148, 29.768,  1.500000)

  pt3dadd(282.552, 251.076, 29.768,  1.500000)

}

filament_999[53] {

  pt3dclear()

  pt3dadd(273.036, 244.488, 30.744,  1.500000)

  pt3dadd(277.428, 248.148, 29.768,  1.500000)

}

filament_999[54] {

  pt3dclear()

  pt3dadd(267.912, 241.56, 31.72,  1.500000)

  pt3dadd(273.036, 244.488, 30.744,  1.500000)

}

filament_999[55] {

  pt3dclear()

  pt3dadd(355.752, 327.204, 19.52,  1.500000)

  pt3dadd(352.092, 327.936, 19.52,  1.500000)

}

filament_999[56] {

  pt3dclear()

  pt3dadd(358.68, 325.008, 19.52,  1.500000)

  pt3dadd(355.752, 327.204, 19.52,  1.500000)

}

filament_999[57] {

  pt3dclear()

  pt3dadd(360.876, 320.616, 19.52,  1.500000)

  pt3dadd(358.68, 325.008, 19.52,  1.500000)

}

filament_999[58] {

  pt3dclear()

  pt3dadd(254.736, 188.124, 56.12,  1.500000)

  pt3dadd(254.004, 183.732, 56.12,  1.500000)

}

filament_999[59] {

  pt3dclear()

  pt3dadd(254.736, 192.516, 56.12,  1.500000)

  pt3dadd(254.736, 188.124, 56.12,  1.500000)

}

filament_999[60] {

  pt3dclear()

  pt3dadd(253.272, 196.176, 56.12,  1.500000)

  pt3dadd(254.736, 192.516, 56.12,  1.500000)

}

filament_999[61] {

  pt3dclear()

  pt3dadd(334.524, 366.73199999999997, 24.4,  1.500000)

  pt3dadd(341.11199999999997, 367.464, 24.4,  1.500000)

}

filament_999[62] {

  pt3dclear()

  pt3dadd(327.936, 366.0, 23.912,  1.500000)

  pt3dadd(334.524, 366.73199999999997, 24.4,  1.500000)

}

filament_999[63] {

  pt3dclear()

  pt3dadd(322.08, 366.0, 24.4,  1.500000)

  pt3dadd(327.936, 366.0, 23.912,  1.500000)

}

filament_999[64] {

  pt3dclear()

  pt3dadd(316.956, 365.268, 24.4,  1.500000)

  pt3dadd(322.08, 366.0, 24.4,  1.500000)

}

filament_999[65] {

  pt3dclear()

  pt3dadd(312.564, 364.536, 25.375999999999998,  1.500000)

  pt3dadd(316.956, 365.268, 24.4,  1.500000)

}

filament_999[66] {

  pt3dclear()

  pt3dadd(311.832, 368.19599999999997, 28.304,  1.500000)

  pt3dadd(312.564, 364.536, 25.375999999999998,  1.500000)

}

filament_999[67] {

  pt3dclear()

  pt3dadd(312.564, 371.856, 31.232,  1.500000)

  pt3dadd(311.832, 368.19599999999997, 28.304,  1.500000)

}

filament_999[68] {

  pt3dclear()

  pt3dadd(363.072, 351.36, 22.936,  1.500000)

  pt3dadd(366.73199999999997, 352.824, 24.887999999999998,  1.500000)

}

filament_999[69] {

  pt3dclear()

  pt3dadd(357.216, 349.164, 23.424,  1.500000)

  pt3dadd(363.072, 351.36, 22.936,  1.500000)

}

filament_999[70] {

  pt3dclear()

  pt3dadd(352.092, 349.164, 23.912,  1.500000)

  pt3dadd(357.216, 349.164, 23.424,  1.500000)

}

filament_999[71] {

  pt3dclear()

  pt3dadd(347.7, 347.7, 24.4,  1.500000)

  pt3dadd(352.092, 349.164, 23.912,  1.500000)

}

filament_999[72] {

  pt3dclear()

  pt3dadd(344.04, 343.308, 24.887999999999998,  1.500000)

  pt3dadd(347.7, 347.7, 24.4,  1.500000)

}

filament_999[73] {

  pt3dclear()

  pt3dadd(339.64799999999997, 341.11199999999997, 24.887999999999998,  1.500000)

  pt3dadd(344.04, 343.308, 24.887999999999998,  1.500000)

}

filament_999[74] {

  pt3dclear()

  pt3dadd(394.548, 232.04399999999998, 35.135999999999996,  1.500000)

  pt3dadd(396.012, 228.384, 35.135999999999996,  1.500000)

}

filament_999[75] {

  pt3dclear()

  pt3dadd(387.96, 222.528, 33.672,  1.500000)

  pt3dadd(391.62, 219.6, 33.672,  1.500000)

}

filament_999[76] {

  pt3dclear()

  pt3dadd(388.692, 226.92, 35.135999999999996,  1.500000)

  pt3dadd(387.96, 222.528, 33.672,  1.500000)

}

filament_999[77] {

  pt3dclear()

  pt3dadd(390.888, 232.04399999999998, 35.624,  1.500000)

  pt3dadd(388.692, 226.92, 35.135999999999996,  1.500000)

}

filament_999[78] {

  pt3dclear()

  pt3dadd(393.084, 237.168, 36.112,  1.500000)

  pt3dadd(394.548, 232.04399999999998, 35.135999999999996,  1.500000)

}

filament_999[79] {

  pt3dclear()

  pt3dadd(393.084, 237.168, 36.112,  1.500000)

  pt3dadd(390.888, 232.04399999999998, 35.624,  1.500000)

}

filament_999[80] {

  pt3dclear()

  pt3dadd(393.816, 242.292, 36.6,  1.500000)

  pt3dadd(393.084, 237.168, 36.112,  1.500000)

}

filament_999[81] {

  pt3dclear()

  pt3dadd(393.816, 247.416, 36.6,  1.500000)

  pt3dadd(393.816, 242.292, 36.6,  1.500000)

}

filament_999[82] {

  pt3dclear()

  pt3dadd(393.084, 251.808, 37.088,  1.500000)

  pt3dadd(393.816, 247.416, 36.6,  1.500000)

}

filament_999[83] {

  pt3dclear()

  pt3dadd(388.692, 253.272, 37.576,  1.500000)

  pt3dadd(393.084, 251.808, 37.088,  1.500000)

}

filament_999[84] {

  pt3dclear()

  pt3dadd(382.836, 254.004, 40.016,  1.500000)

  pt3dadd(388.692, 253.272, 37.576,  1.500000)

}

filament_999[85] {

  pt3dclear()

  pt3dadd(320.616, 328.668, 45.384,  1.500000)

  pt3dadd(318.42, 333.06, 45.384,  1.500000)

}

filament_999[86] {

  pt3dclear()

  pt3dadd(327.204, 327.936, 45.384,  1.500000)

  pt3dadd(333.06, 330.864, 45.384,  1.500000)

}

filament_999[87] {

  pt3dclear()

  pt3dadd(322.812, 324.276, 45.384,  1.500000)

  pt3dadd(320.616, 328.668, 45.384,  1.500000)

}

filament_999[88] {

  pt3dclear()

  pt3dadd(322.812, 324.276, 45.384,  1.500000)

  pt3dadd(327.204, 327.936, 45.384,  1.500000)

}

filament_999[89] {

  pt3dclear()

  pt3dadd(322.812, 319.152, 46.848,  1.500000)

  pt3dadd(322.812, 324.276, 45.384,  1.500000)

}

filament_999[90] {

  pt3dclear()

  pt3dadd(323.544, 311.832, 47.336,  1.500000)

  pt3dadd(322.812, 319.152, 46.848,  1.500000)

}

filament_999[91] {

  pt3dclear()

  pt3dadd(322.08, 305.24399999999997, 46.848,  1.500000)

  pt3dadd(323.544, 311.832, 47.336,  1.500000)

}

filament_999[92] {

  pt3dclear()

  pt3dadd(318.42, 300.12, 47.824,  1.500000)

  pt3dadd(322.08, 305.24399999999997, 46.848,  1.500000)

}

filament_999[93] {

  pt3dclear()

  pt3dadd(315.492, 294.996, 47.336,  1.500000)

  pt3dadd(318.42, 300.12, 47.824,  1.500000)

}

filament_999[94] {

  pt3dclear()

  pt3dadd(311.09999999999997, 292.8, 47.824,  1.500000)

  pt3dadd(315.492, 294.996, 47.336,  1.500000)

}

filament_999[95] {

  pt3dclear()

  pt3dadd(394.548, 262.788, 18.544,  1.500000)

  pt3dadd(393.084, 259.86, 17.567999999999998,  1.500000)

}

filament_999[96] {

  pt3dclear()

  pt3dadd(397.476, 267.18, 18.544,  1.500000)

  pt3dadd(394.548, 262.788, 18.544,  1.500000)

}

filament_999[97] {

  pt3dclear()

  pt3dadd(399.67199999999997, 271.572, 19.032,  1.500000)

  pt3dadd(397.476, 267.18, 18.544,  1.500000)

}

filament_999[98] {

  pt3dclear()

  pt3dadd(401.868, 275.23199999999997, 20.008,  1.500000)

  pt3dadd(399.67199999999997, 271.572, 19.032,  1.500000)

}

filament_999[99] {

  pt3dclear()

  pt3dadd(406.26, 278.892, 20.008,  1.500000)

  pt3dadd(401.868, 275.23199999999997, 20.008,  1.500000)

}

filament_999[100] {

  pt3dclear()

  pt3dadd(357.948, 394.548, 19.52,  1.500000)

  pt3dadd(362.34, 401.13599999999997, 17.08,  1.500000)

}

filament_999[101] {

  pt3dclear()

  pt3dadd(353.556, 389.424, 19.52,  1.500000)

  pt3dadd(357.948, 394.548, 19.52,  1.500000)

}

filament_999[102] {

  pt3dclear()

  pt3dadd(349.896, 383.568, 19.52,  1.500000)

  pt3dadd(353.556, 389.424, 19.52,  1.500000)

}

filament_999[103] {

  pt3dclear()

  pt3dadd(346.968, 377.712, 19.52,  1.500000)

  pt3dadd(349.896, 383.568, 19.52,  1.500000)

}

filament_999[104] {

  pt3dclear()

  pt3dadd(344.04, 371.856, 19.52,  1.500000)

  pt3dadd(346.968, 377.712, 19.52,  1.500000)

}

filament_999[105] {

  pt3dclear()

  pt3dadd(341.11199999999997, 366.0, 19.52,  1.500000)

  pt3dadd(344.04, 371.856, 19.52,  1.500000)

}

filament_999[106] {

  pt3dclear()

  pt3dadd(338.18399999999997, 360.144, 19.52,  1.500000)

  pt3dadd(341.11199999999997, 366.0, 19.52,  1.500000)

}

filament_999[107] {

  pt3dclear()

  pt3dadd(335.988, 354.288, 19.52,  1.500000)

  pt3dadd(338.18399999999997, 360.144, 19.52,  1.500000)

}

filament_999[108] {

  pt3dclear()

  pt3dadd(333.792, 348.432, 19.52,  1.500000)

  pt3dadd(335.988, 354.288, 19.52,  1.500000)

}

filament_999[109] {

  pt3dclear()

  pt3dadd(333.06, 341.844, 19.52,  1.500000)

  pt3dadd(333.792, 348.432, 19.52,  1.500000)

}

filament_999[110] {

  pt3dclear()

  pt3dadd(332.328, 335.988, 19.52,  1.500000)

  pt3dadd(333.06, 341.844, 19.52,  1.500000)

}

filament_999[111] {

  pt3dclear()

  pt3dadd(349.164, 226.92, 14.64,  1.500000)

  pt3dadd(354.288, 230.57999999999998, 14.64,  1.500000)

}

filament_999[112] {

  pt3dclear()

  pt3dadd(344.04, 223.26, 14.64,  1.500000)

  pt3dadd(349.164, 226.92, 14.64,  1.500000)

}

filament_999[113] {

  pt3dclear()

  pt3dadd(338.916, 219.6, 14.64,  1.500000)

  pt3dadd(344.04, 223.26, 14.64,  1.500000)

}

filament_999[114] {

  pt3dclear()

  pt3dadd(335.988, 214.476, 14.64,  1.500000)

  pt3dadd(338.916, 219.6, 14.64,  1.500000)

}

filament_999[115] {

  pt3dclear()

  pt3dadd(333.792, 209.352, 16.104,  1.500000)

  pt3dadd(335.988, 214.476, 14.64,  1.500000)

}

filament_999[116] {

  pt3dclear()

  pt3dadd(329.4, 207.888, 18.544,  1.500000)

  pt3dadd(333.792, 209.352, 16.104,  1.500000)

}

filament_999[117] {

  pt3dclear()

  pt3dadd(324.276, 207.156, 20.008,  1.500000)

  pt3dadd(329.4, 207.888, 18.544,  1.500000)

}

filament_999[118] {

  pt3dclear()

  pt3dadd(319.152, 206.424, 21.472,  1.500000)

  pt3dadd(324.276, 207.156, 20.008,  1.500000)

}

filament_999[119] {

  pt3dclear()

  pt3dadd(314.028, 209.352, 23.424,  1.500000)

  pt3dadd(319.152, 206.424, 21.472,  1.500000)

}

filament_999[120] {

  pt3dclear()

  pt3dadd(310.368, 206.424, 23.912,  1.500000)

  pt3dadd(314.028, 209.352, 23.424,  1.500000)

}

filament_999[121] {

  pt3dclear()

  pt3dadd(378.444, 343.308, 26.84,  1.500000)

  pt3dadd(374.05199999999996, 347.7, 26.84,  1.500000)

}

filament_999[122] {

  pt3dclear()

  pt3dadd(383.568, 339.64799999999997, 26.84,  1.500000)

  pt3dadd(383.568, 335.988, 26.84,  1.500000)

}

filament_999[123] {

  pt3dclear()

  pt3dadd(379.908, 340.38, 27.816,  1.500000)

  pt3dadd(378.444, 343.308, 26.84,  1.500000)

}

filament_999[124] {

  pt3dclear()

  pt3dadd(379.908, 340.38, 27.816,  1.500000)

  pt3dadd(383.568, 339.64799999999997, 26.84,  1.500000)

}

filament_999[125] {

  pt3dclear()

  pt3dadd(272.304, 251.808, 38.064,  1.500000)

  pt3dadd(270.108, 248.88, 38.064,  1.500000)

}

filament_999[126] {

  pt3dclear()

  pt3dadd(275.23199999999997, 254.004, 37.576,  1.500000)

  pt3dadd(272.304, 251.808, 38.064,  1.500000)

}

filament_999[127] {

  pt3dclear()

  pt3dadd(279.62399999999997, 254.736, 38.064,  1.500000)

  pt3dadd(275.23199999999997, 254.004, 37.576,  1.500000)

}

filament_999[128] {

  pt3dclear()

  pt3dadd(283.284, 251.076, 39.04,  1.500000)

  pt3dadd(279.62399999999997, 254.736, 38.064,  1.500000)

}

filament_999[129] {

  pt3dclear()

  pt3dadd(273.036, 234.24, 43.92,  1.500000)

  pt3dadd(272.304, 230.57999999999998, 44.408,  1.500000)

}

filament_999[130] {

  pt3dclear()

  pt3dadd(273.768, 237.9, 42.944,  1.500000)

  pt3dadd(273.036, 234.24, 43.92,  1.500000)

}

filament_999[131] {

  pt3dclear()

  pt3dadd(259.128, 239.364, 42.944,  1.500000)

  pt3dadd(253.272, 238.632, 44.896,  1.500000)

}

filament_999[132] {

  pt3dclear()

  pt3dadd(264.984, 238.632, 42.944,  1.500000)

  pt3dadd(259.128, 239.364, 42.944,  1.500000)

}

filament_999[133] {

  pt3dclear()

  pt3dadd(270.84, 239.364, 42.455999999999996,  1.500000)

  pt3dadd(264.984, 238.632, 42.944,  1.500000)

}

filament_999[134] {

  pt3dclear()

  pt3dadd(275.964, 241.56, 41.967999999999996,  1.500000)

  pt3dadd(273.768, 237.9, 42.944,  1.500000)

}

filament_999[135] {

  pt3dclear()

  pt3dadd(275.964, 241.56, 41.967999999999996,  1.500000)

  pt3dadd(270.84, 239.364, 42.455999999999996,  1.500000)

}

filament_999[136] {

  pt3dclear()

  pt3dadd(280.356, 244.488, 41.48,  1.500000)

  pt3dadd(275.964, 241.56, 41.967999999999996,  1.500000)

}

filament_999[137] {

  pt3dclear()

  pt3dadd(284.748, 247.416, 40.992,  1.500000)

  pt3dadd(283.284, 251.076, 39.04,  1.500000)

}

filament_999[138] {

  pt3dclear()

  pt3dadd(284.748, 247.416, 40.992,  1.500000)

  pt3dadd(280.356, 244.488, 41.48,  1.500000)

}

filament_999[139] {

  pt3dclear()

  pt3dadd(290.604, 249.612, 40.016,  1.500000)

  pt3dadd(284.748, 247.416, 40.992,  1.500000)

}

filament_999[140] {

  pt3dclear()

  pt3dadd(295.728, 247.416, 41.48,  1.500000)

  pt3dadd(290.604, 249.612, 40.016,  1.500000)

}

filament_999[141] {

  pt3dclear()

  pt3dadd(248.88, 199.10399999999998, 58.071999999999996,  1.500000)

  pt3dadd(253.272, 196.176, 56.12,  1.500000)

}

filament_999[142] {

  pt3dclear()

  pt3dadd(248.88, 202.76399999999998, 58.56,  1.500000)

  pt3dadd(248.88, 199.10399999999998, 58.071999999999996,  1.500000)

}

filament_999[143] {

  pt3dclear()

  pt3dadd(245.22, 207.888, 58.56,  1.500000)

  pt3dadd(248.88, 202.76399999999998, 58.56,  1.500000)

}

filament_999[144] {

  pt3dclear()

  pt3dadd(241.56, 210.816, 58.56,  1.500000)

  pt3dadd(245.22, 207.888, 58.56,  1.500000)

}

filament_999[145] {

  pt3dclear()

  pt3dadd(240.828, 204.228, 58.56,  1.500000)

  pt3dadd(241.56, 210.816, 58.56,  1.500000)

}

filament_999[146] {

  pt3dclear()

  pt3dadd(240.096, 199.10399999999998, 58.071999999999996,  1.500000)

  pt3dadd(240.828, 204.228, 58.56,  1.500000)

}

filament_999[147] {

  pt3dclear()

  pt3dadd(237.168, 201.29999999999998, 58.071999999999996,  1.500000)

  pt3dadd(240.096, 199.10399999999998, 58.071999999999996,  1.500000)

}

filament_999[148] {

  pt3dclear()

  pt3dadd(276.69599999999997, 319.152, 27.816,  1.500000)

  pt3dadd(279.62399999999997, 315.492, 27.816,  1.500000)

}

filament_999[149] {

  pt3dclear()

  pt3dadd(273.036, 322.08, 28.791999999999998,  1.500000)

  pt3dadd(276.69599999999997, 319.152, 27.816,  1.500000)

}

filament_999[150] {

  pt3dclear()

  pt3dadd(269.376, 324.276, 28.791999999999998,  1.500000)

  pt3dadd(273.036, 322.08, 28.791999999999998,  1.500000)

}

filament_999[151] {

  pt3dclear()

  pt3dadd(263.52, 322.08, 29.28,  1.500000)

  pt3dadd(269.376, 324.276, 28.791999999999998,  1.500000)

}

filament_999[152] {

  pt3dclear()

  pt3dadd(378.444, 286.212, 27.816,  1.500000)

  pt3dadd(380.64, 281.08799999999997, 27.816,  1.500000)

}

filament_999[153] {

  pt3dclear()

  pt3dadd(375.516, 289.872, 28.304,  1.500000)

  pt3dadd(378.444, 286.212, 27.816,  1.500000)

}

filament_999[154] {

  pt3dclear()

  pt3dadd(376.248, 295.728, 28.791999999999998,  1.500000)

  pt3dadd(375.516, 289.872, 28.304,  1.500000)

}

filament_999[155] {

  pt3dclear()

  pt3dadd(378.444, 300.852, 29.28,  1.500000)

  pt3dadd(376.248, 295.728, 28.791999999999998,  1.500000)

}

filament_999[156] {

  pt3dclear()

  pt3dadd(379.176, 306.70799999999997, 29.28,  1.500000)

  pt3dadd(378.444, 300.852, 29.28,  1.500000)

}

filament_999[157] {

  pt3dclear()

  pt3dadd(377.712, 311.832, 28.791999999999998,  1.500000)

  pt3dadd(379.176, 306.70799999999997, 29.28,  1.500000)

}

filament_999[158] {

  pt3dclear()

  pt3dadd(378.444, 317.688, 29.28,  1.500000)

  pt3dadd(377.712, 311.832, 28.791999999999998,  1.500000)

}

filament_999[159] {

  pt3dclear()

  pt3dadd(379.176, 322.812, 29.28,  1.500000)

  pt3dadd(378.444, 317.688, 29.28,  1.500000)

}

filament_999[160] {

  pt3dclear()

  pt3dadd(376.248, 327.936, 29.28,  1.500000)

  pt3dadd(379.176, 322.812, 29.28,  1.500000)

}

filament_999[161] {

  pt3dclear()

  pt3dadd(375.516, 346.968, 19.52,  1.500000)

  pt3dadd(368.19599999999997, 348.432, 19.032,  1.500000)

}

filament_999[162] {

  pt3dclear()

  pt3dadd(382.104, 342.57599999999996, 20.008,  1.500000)

  pt3dadd(375.516, 346.968, 19.52,  1.500000)

}

filament_999[163] {

  pt3dclear()

  pt3dadd(386.496, 337.452, 19.52,  1.500000)

  pt3dadd(382.104, 342.57599999999996, 20.008,  1.500000)

}

filament_999[164] {

  pt3dclear()

  pt3dadd(386.496, 330.864, 18.544,  1.500000)

  pt3dadd(386.496, 337.452, 19.52,  1.500000)

}

filament_999[165] {

  pt3dclear()

  pt3dadd(406.26, 316.956, 18.544,  1.500000)

  pt3dadd(411.384, 315.492, 19.032,  1.500000)

}

filament_999[166] {

  pt3dclear()

  pt3dadd(401.868, 319.152, 18.056,  1.500000)

  pt3dadd(406.26, 316.956, 18.544,  1.500000)

}

filament_999[167] {

  pt3dclear()

  pt3dadd(398.94, 322.08, 18.056,  1.500000)

  pt3dadd(401.868, 319.152, 18.056,  1.500000)

}

filament_999[168] {

  pt3dclear()

  pt3dadd(396.012, 325.008, 17.567999999999998,  1.500000)

  pt3dadd(398.94, 322.08, 18.056,  1.500000)

}

filament_999[169] {

  pt3dclear()

  pt3dadd(390.888, 326.472, 17.567999999999998,  1.500000)

  pt3dadd(396.012, 325.008, 17.567999999999998,  1.500000)

}

filament_999[170] {

  pt3dclear()

  pt3dadd(385.764, 327.936, 17.08,  1.500000)

  pt3dadd(386.496, 330.864, 18.544,  1.500000)

}

filament_999[171] {

  pt3dclear()

  pt3dadd(385.764, 327.936, 17.08,  1.500000)

  pt3dadd(390.888, 326.472, 17.567999999999998,  1.500000)

}

filament_999[172] {

  pt3dclear()

  pt3dadd(382.104, 325.74, 17.08,  1.500000)

  pt3dadd(385.764, 327.936, 17.08,  1.500000)

}

filament_999[173] {

  pt3dclear()

  pt3dadd(380.64, 322.08, 17.08,  1.500000)

  pt3dadd(382.104, 325.74, 17.08,  1.500000)

}

filament_999[174] {

  pt3dclear()

  pt3dadd(317.688, 271.572, 48.312,  1.500000)

  pt3dadd(320.616, 274.5, 48.8,  1.500000)

}

filament_999[175] {

  pt3dclear()

  pt3dadd(311.832, 269.376, 48.312,  1.500000)

  pt3dadd(317.688, 271.572, 48.312,  1.500000)

}

filament_999[176] {

  pt3dclear()

  pt3dadd(305.976, 267.18, 48.312,  1.500000)

  pt3dadd(311.832, 269.376, 48.312,  1.500000)

}

filament_999[177] {

  pt3dclear()

  pt3dadd(303.048, 262.788, 47.824,  1.500000)

  pt3dadd(305.976, 267.18, 48.312,  1.500000)

}

filament_999[178] {

  pt3dclear()

  pt3dadd(396.74399999999997, 201.29999999999998, 27.328,  1.500000)

  pt3dadd(396.012, 207.888, 31.72,  1.500000)

}

filament_999[179] {

  pt3dclear()

  pt3dadd(395.28, 194.712, 27.328,  1.500000)

  pt3dadd(396.74399999999997, 201.29999999999998, 27.328,  1.500000)

}

filament_999[180] {

  pt3dclear()

  pt3dadd(391.62, 189.588, 26.84,  1.500000)

  pt3dadd(395.28, 194.712, 27.328,  1.500000)

}

filament_999[181] {

  pt3dclear()

  pt3dadd(387.96, 184.464, 25.375999999999998,  1.500000)

  pt3dadd(391.62, 189.588, 26.84,  1.500000)

}

filament_999[182] {

  pt3dclear()

  pt3dadd(385.032, 179.34, 25.864,  1.500000)

  pt3dadd(387.96, 184.464, 25.375999999999998,  1.500000)

}

filament_999[183] {

  pt3dclear()

  pt3dadd(382.104, 174.216, 25.864,  1.500000)

  pt3dadd(385.032, 179.34, 25.864,  1.500000)

}

filament_999[184] {

  pt3dclear()

  pt3dadd(377.712, 172.752, 25.864,  1.500000)

  pt3dadd(382.104, 174.216, 25.864,  1.500000)

}

filament_999[185] {

  pt3dclear()

  pt3dadd(373.32, 172.752, 25.864,  1.500000)

  pt3dadd(377.712, 172.752, 25.864,  1.500000)

}

filament_999[186] {

  pt3dclear()

  pt3dadd(368.928, 172.752, 26.352,  1.500000)

  pt3dadd(373.32, 172.752, 25.864,  1.500000)

}

filament_999[187] {

  pt3dclear()

  pt3dadd(364.536, 174.216, 26.84,  1.500000)

  pt3dadd(368.928, 172.752, 26.352,  1.500000)

}

filament_999[188] {

  pt3dclear()

  pt3dadd(360.144, 176.412, 27.816,  1.500000)

  pt3dadd(364.536, 174.216, 26.84,  1.500000)

}

filament_999[189] {

  pt3dclear()

  pt3dadd(355.02, 178.608, 28.791999999999998,  1.500000)

  pt3dadd(360.144, 176.412, 27.816,  1.500000)

}

filament_999[190] {

  pt3dclear()

  pt3dadd(349.896, 178.608, 29.768,  1.500000)

  pt3dadd(355.02, 178.608, 28.791999999999998,  1.500000)

}

filament_999[191] {

  pt3dclear()

  pt3dadd(344.772, 178.608, 36.112,  1.500000)

  pt3dadd(349.896, 178.608, 29.768,  1.500000)

}

filament_999[192] {

  pt3dclear()

  pt3dadd(340.38, 170.55599999999998, 37.088,  1.500000)

  pt3dadd(344.772, 178.608, 36.112,  1.500000)

}

filament_999[193] {

  pt3dclear()

  pt3dadd(282.552, 138.34799999999998, 60.024,  1.500000)

  pt3dadd(281.82, 142.74, 60.024,  1.500000)

}

filament_999[194] {

  pt3dclear()

  pt3dadd(282.552, 133.956, 60.024,  1.500000)

  pt3dadd(282.552, 138.34799999999998, 60.024,  1.500000)

}

filament_999[195] {

  pt3dclear()

  pt3dadd(279.62399999999997, 129.564, 60.024,  1.500000)

  pt3dadd(282.552, 133.956, 60.024,  1.500000)

}

filament_999[196] {

  pt3dclear()

  pt3dadd(275.964, 127.368, 60.024,  1.500000)

  pt3dadd(279.62399999999997, 129.564, 60.024,  1.500000)

}

filament_999[197] {

  pt3dclear()

  pt3dadd(256.932, 156.648, 55.144,  1.500000)

  pt3dadd(261.324, 155.184, 55.144,  1.500000)

}

filament_999[198] {

  pt3dclear()

  pt3dadd(253.272, 158.112, 55.144,  1.500000)

  pt3dadd(256.932, 156.648, 55.144,  1.500000)

}

filament_999[199] {

  pt3dclear()

  pt3dadd(254.004, 166.896, 55.144,  1.500000)

  pt3dadd(254.736, 171.28799999999998, 55.144,  1.500000)

}

filament_999[200] {

  pt3dclear()

  pt3dadd(253.272, 162.504, 55.144,  1.500000)

  pt3dadd(254.004, 166.896, 55.144,  1.500000)

}

filament_999[201] {

  pt3dclear()

  pt3dadd(249.612, 159.576, 54.656,  1.500000)

  pt3dadd(253.272, 158.112, 55.144,  1.500000)

}

filament_999[202] {

  pt3dclear()

  pt3dadd(249.612, 159.576, 54.656,  1.500000)

  pt3dadd(253.272, 162.504, 55.144,  1.500000)

}

filament_999[203] {

  pt3dclear()

  pt3dadd(256.932, 294.996, 45.384,  1.500000)

  pt3dadd(261.324, 295.728, 44.896,  1.500000)

}

filament_999[204] {

  pt3dclear()

  pt3dadd(254.736, 290.604, 45.872,  1.500000)

  pt3dadd(256.932, 294.996, 45.384,  1.500000)

}

filament_999[205] {

  pt3dclear()

  pt3dadd(252.54, 286.944, 46.36,  1.500000)

  pt3dadd(254.736, 290.604, 45.872,  1.500000)

}

filament_999[206] {

  pt3dclear()

  pt3dadd(249.612, 284.016, 47.824,  1.500000)

  pt3dadd(252.54, 286.944, 46.36,  1.500000)

}

filament_999[207] {

  pt3dclear()

  pt3dadd(246.684, 281.82, 49.288,  1.500000)

  pt3dadd(249.612, 284.016, 47.824,  1.500000)

}

filament_999[208] {

  pt3dclear()

  pt3dadd(243.756, 278.892, 49.288,  1.500000)

  pt3dadd(246.684, 281.82, 49.288,  1.500000)

}

filament_999[209] {

  pt3dclear()

  pt3dadd(242.292, 275.23199999999997, 48.8,  1.500000)

  pt3dadd(243.756, 278.892, 49.288,  1.500000)

}

filament_999[210] {

  pt3dclear()

  pt3dadd(240.828, 270.108, 48.8,  1.500000)

  pt3dadd(242.292, 275.23199999999997, 48.8,  1.500000)

}

filament_999[211] {

  pt3dclear()

  pt3dadd(427.488, 275.964, 39.528,  1.500000)

  pt3dadd(424.56, 270.84, 39.528,  1.500000)

}

filament_999[212] {

  pt3dclear()

  pt3dadd(428.952, 282.552, 39.528,  1.500000)

  pt3dadd(427.488, 275.964, 39.528,  1.500000)

}

filament_999[213] {

  pt3dclear()

  pt3dadd(428.952, 289.14, 39.528,  1.500000)

  pt3dadd(428.952, 282.552, 39.528,  1.500000)

}

filament_999[214] {

  pt3dclear()

  pt3dadd(427.488, 295.728, 39.528,  1.500000)

  pt3dadd(428.952, 289.14, 39.528,  1.500000)

}

filament_999[215] {

  pt3dclear()

  pt3dadd(426.024, 302.316, 39.528,  1.500000)

  pt3dadd(427.488, 295.728, 39.528,  1.500000)

}

filament_999[216] {

  pt3dclear()

  pt3dadd(423.828, 308.904, 39.04,  1.500000)

  pt3dadd(426.024, 302.316, 39.528,  1.500000)

}

filament_999[217] {

  pt3dclear()

  pt3dadd(418.704, 312.564, 38.552,  1.500000)

  pt3dadd(423.828, 308.904, 39.04,  1.500000)

}

filament_999[218] {

  pt3dclear()

  pt3dadd(412.848, 314.028, 38.064,  1.500000)

  pt3dadd(418.704, 312.564, 38.552,  1.500000)

}

filament_999[219] {

  pt3dclear()

  pt3dadd(407.724, 314.76, 37.576,  1.500000)

  pt3dadd(412.848, 314.028, 38.064,  1.500000)

}

filament_999[220] {

  pt3dclear()

  pt3dadd(374.784, 248.148, 42.944,  1.500000)

  pt3dadd(371.856, 243.024, 42.944,  1.500000)

}

filament_999[221] {

  pt3dclear()

  pt3dadd(377.712, 253.272, 42.944,  1.500000)

  pt3dadd(382.836, 254.004, 40.016,  1.500000)

}

filament_999[222] {

  pt3dclear()

  pt3dadd(377.712, 253.272, 42.944,  1.500000)

  pt3dadd(374.784, 248.148, 42.944,  1.500000)

}

filament_999[223] {

  pt3dclear()

  pt3dadd(376.98, 258.396, 42.944,  1.500000)

  pt3dadd(377.712, 253.272, 42.944,  1.500000)

}

filament_999[224] {

  pt3dclear()

  pt3dadd(374.784, 262.788, 42.455999999999996,  1.500000)

  pt3dadd(376.98, 258.396, 42.944,  1.500000)

}

filament_999[225] {

  pt3dclear()

  pt3dadd(372.58799999999997, 267.18, 43.92,  1.500000)

  pt3dadd(374.784, 262.788, 42.455999999999996,  1.500000)

}

filament_999[226] {

  pt3dclear()

  pt3dadd(370.392, 271.572, 45.872,  1.500000)

  pt3dadd(372.58799999999997, 267.18, 43.92,  1.500000)

}

filament_999[227] {

  pt3dclear()

  pt3dadd(402.59999999999997, 241.56, 34.647999999999996,  1.500000)

  pt3dadd(404.06399999999996, 237.168, 34.16,  1.500000)

}

filament_999[228] {

  pt3dclear()

  pt3dadd(401.868, 245.952, 35.135999999999996,  1.500000)

  pt3dadd(402.59999999999997, 241.56, 34.647999999999996,  1.500000)

}

filament_999[229] {

  pt3dclear()

  pt3dadd(400.404, 249.612, 35.624,  1.500000)

  pt3dadd(401.868, 245.952, 35.135999999999996,  1.500000)

}

filament_999[230] {

  pt3dclear()

  pt3dadd(398.20799999999997, 252.54, 37.088,  1.500000)

  pt3dadd(400.404, 249.612, 35.624,  1.500000)

}

filament_999[231] {

  pt3dclear()

  pt3dadd(395.28, 256.2, 37.576,  1.500000)

  pt3dadd(398.20799999999997, 252.54, 37.088,  1.500000)

}

filament_999[232] {

  pt3dclear()

  pt3dadd(393.084, 261.324, 38.552,  1.500000)

  pt3dadd(395.28, 256.2, 37.576,  1.500000)

}

filament_999[233] {

  pt3dclear()

  pt3dadd(390.156, 265.716, 39.04,  1.500000)

  pt3dadd(393.084, 261.324, 38.552,  1.500000)

}

filament_999[234] {

  pt3dclear()

  pt3dadd(387.228, 267.912, 41.967999999999996,  1.500000)

  pt3dadd(390.156, 265.716, 39.04,  1.500000)

}

filament_999[235] {

  pt3dclear()

  pt3dadd(384.3, 270.108, 44.408,  1.500000)

  pt3dadd(387.228, 267.912, 41.967999999999996,  1.500000)

}

filament_999[236] {

  pt3dclear()

  pt3dadd(382.104, 273.036, 44.896,  1.500000)

  pt3dadd(384.3, 270.108, 44.408,  1.500000)

}

filament_999[237] {

  pt3dclear()

  pt3dadd(379.176, 274.5, 46.848,  1.500000)

  pt3dadd(382.104, 273.036, 44.896,  1.500000)

}

filament_999[238] {

  pt3dclear()

  pt3dadd(349.896, 378.444, 36.112,  1.500000)

  pt3dadd(354.288, 376.98, 36.6,  1.500000)

}

filament_999[239] {

  pt3dclear()

  pt3dadd(344.772, 382.104, 36.112,  1.500000)

  pt3dadd(349.896, 378.444, 36.112,  1.500000)

}

filament_999[240] {

  pt3dclear()

  pt3dadd(261.324, 232.04399999999998, 34.647999999999996,  1.500000)

  pt3dadd(264.252, 231.31199999999998, 35.624,  1.500000)

}

filament_999[241] {

  pt3dclear()

  pt3dadd(259.128, 236.436, 33.672,  1.500000)

  pt3dadd(261.324, 232.04399999999998, 34.647999999999996,  1.500000)

}

filament_999[242] {

  pt3dclear()

  pt3dadd(261.324, 239.364, 33.184,  1.500000)

  pt3dadd(267.912, 241.56, 31.72,  1.500000)

}

filament_999[243] {

  pt3dclear()

  pt3dadd(261.324, 239.364, 33.184,  1.500000)

  pt3dadd(259.128, 236.436, 33.672,  1.500000)

}

filament_999[244] {

  pt3dclear()

  pt3dadd(262.056, 243.024, 32.208,  1.500000)

  pt3dadd(261.324, 239.364, 33.184,  1.500000)

}

filament_999[245] {

  pt3dclear()

  pt3dadd(262.056, 247.416, 31.232,  1.500000)

  pt3dadd(262.056, 243.024, 32.208,  1.500000)

}

filament_999[246] {

  pt3dclear()

  pt3dadd(261.324, 252.54, 32.208,  1.500000)

  pt3dadd(262.056, 247.416, 31.232,  1.500000)

}

filament_999[247] {

  pt3dclear()

  pt3dadd(355.752, 195.444, 30.744,  1.500000)

  pt3dadd(354.288, 191.052, 31.232,  1.500000)

}

filament_999[248] {

  pt3dclear()

  pt3dadd(357.216, 199.83599999999998, 30.256,  1.500000)

  pt3dadd(355.752, 195.444, 30.744,  1.500000)

}

filament_999[249] {

  pt3dclear()

  pt3dadd(360.144, 204.228, 29.768,  1.500000)

  pt3dadd(357.216, 199.83599999999998, 30.256,  1.500000)

}

filament_999[250] {

  pt3dclear()

  pt3dadd(372.58799999999997, 206.424, 24.887999999999998,  1.500000)

  pt3dadd(372.58799999999997, 201.29999999999998, 23.912,  1.500000)

}

filament_999[251] {

  pt3dclear()

  pt3dadd(368.19599999999997, 206.424, 25.375999999999998,  1.500000)

  pt3dadd(372.58799999999997, 206.424, 24.887999999999998,  1.500000)

}

filament_999[252] {

  pt3dclear()

  pt3dadd(364.536, 206.424, 25.864,  1.500000)

  pt3dadd(368.19599999999997, 206.424, 25.375999999999998,  1.500000)

}

filament_999[253] {

  pt3dclear()

  pt3dadd(361.608, 207.156, 27.816,  1.500000)

  pt3dadd(360.144, 204.228, 29.768,  1.500000)

}

filament_999[254] {

  pt3dclear()

  pt3dadd(361.608, 207.156, 27.816,  1.500000)

  pt3dadd(364.536, 206.424, 25.864,  1.500000)

}

filament_999[255] {

  pt3dclear()

  pt3dadd(360.144, 211.548, 28.304,  1.500000)

  pt3dadd(361.608, 207.156, 27.816,  1.500000)

}

filament_999[256] {

  pt3dclear()

  pt3dadd(359.412, 216.672, 29.28,  1.500000)

  pt3dadd(360.144, 211.548, 28.304,  1.500000)

}

filament_999[257] {

  pt3dclear()

  pt3dadd(359.412, 221.796, 29.768,  1.500000)

  pt3dadd(359.412, 216.672, 29.28,  1.500000)

}

filament_999[258] {

  pt3dclear()

  pt3dadd(360.144, 226.188, 31.72,  1.500000)

  pt3dadd(359.412, 221.796, 29.768,  1.500000)

}

filament_999[259] {

  pt3dclear()

  pt3dadd(360.876, 230.57999999999998, 30.744,  1.500000)

  pt3dadd(360.144, 226.188, 31.72,  1.500000)

}

filament_999[260] {

  pt3dclear()

  pt3dadd(361.608, 235.704, 30.744,  1.500000)

  pt3dadd(360.876, 230.57999999999998, 30.744,  1.500000)

}

filament_999[261] {

  pt3dclear()

  pt3dadd(363.804, 240.096, 30.256,  1.500000)

  pt3dadd(361.608, 235.704, 30.744,  1.500000)

}

filament_999[262] {

  pt3dclear()

  pt3dadd(366.0, 243.756, 29.28,  1.500000)

  pt3dadd(363.804, 240.096, 30.256,  1.500000)

}

filament_999[263] {

  pt3dclear()

  pt3dadd(366.0, 247.416, 29.768,  1.500000)

  pt3dadd(366.0, 243.756, 29.28,  1.500000)

}

filament_999[264] {

  pt3dclear()

  pt3dadd(363.804, 251.808, 29.768,  1.500000)

  pt3dadd(366.0, 247.416, 29.768,  1.500000)

}

filament_999[265] {

  pt3dclear()

  pt3dadd(341.11199999999997, 385.032, 34.647999999999996,  1.500000)

  pt3dadd(344.772, 382.104, 36.112,  1.500000)

}

filament_999[266] {

  pt3dclear()

  pt3dadd(334.524, 385.764, 34.647999999999996,  1.500000)

  pt3dadd(341.11199999999997, 385.032, 34.647999999999996,  1.500000)

}

filament_999[267] {

  pt3dclear()

  pt3dadd(328.668, 385.764, 34.647999999999996,  1.500000)

  pt3dadd(334.524, 385.764, 34.647999999999996,  1.500000)

}

filament_999[268] {

  pt3dclear()

  pt3dadd(326.472, 382.836, 34.647999999999996,  1.500000)

  pt3dadd(328.668, 385.764, 34.647999999999996,  1.500000)

}

filament_999[269] {

  pt3dclear()

  pt3dadd(325.74, 379.176, 34.647999999999996,  1.500000)

  pt3dadd(326.472, 382.836, 34.647999999999996,  1.500000)

}

filament_999[270] {

  pt3dclear()

  pt3dadd(323.544, 376.248, 34.647999999999996,  1.500000)

  pt3dadd(325.74, 379.176, 34.647999999999996,  1.500000)

}

filament_999[271] {

  pt3dclear()

  pt3dadd(319.884, 374.784, 34.647999999999996,  1.500000)

  pt3dadd(323.544, 376.248, 34.647999999999996,  1.500000)

}

filament_999[272] {

  pt3dclear()

  pt3dadd(316.224, 373.32, 34.647999999999996,  1.500000)

  pt3dadd(312.564, 371.856, 31.232,  1.500000)

}

filament_999[273] {

  pt3dclear()

  pt3dadd(316.224, 373.32, 34.647999999999996,  1.500000)

  pt3dadd(319.884, 374.784, 34.647999999999996,  1.500000)

}

filament_999[274] {

  pt3dclear()

  pt3dadd(314.028, 368.928, 33.672,  1.500000)

  pt3dadd(316.224, 373.32, 34.647999999999996,  1.500000)

}

filament_999[275] {

  pt3dclear()

  pt3dadd(314.028, 360.876, 34.16,  1.500000)

  pt3dadd(314.028, 368.928, 33.672,  1.500000)

}

filament_999[276] {

  pt3dclear()

  pt3dadd(315.492, 353.556, 34.647999999999996,  1.500000)

  pt3dadd(314.028, 360.876, 34.16,  1.500000)

}

filament_999[277] {

  pt3dclear()

  pt3dadd(316.956, 345.504, 35.135999999999996,  1.500000)

  pt3dadd(315.492, 353.556, 34.647999999999996,  1.500000)

}

filament_999[278] {

  pt3dclear()

  pt3dadd(316.956, 334.524, 36.112,  1.500000)

  pt3dadd(316.956, 345.504, 35.135999999999996,  1.500000)

}

filament_999[279] {

  pt3dclear()

  pt3dadd(308.904, 175.68, 50.263999999999996,  1.500000)

  pt3dadd(307.44, 170.55599999999998, 49.775999999999996,  1.500000)

}

filament_999[280] {

  pt3dclear()

  pt3dadd(310.368, 180.804, 52.216,  1.500000)

  pt3dadd(308.904, 175.68, 50.263999999999996,  1.500000)

}

filament_999[281] {

  pt3dclear()

  pt3dadd(311.832, 185.928, 51.24,  1.500000)

  pt3dadd(310.368, 180.804, 52.216,  1.500000)

}

filament_999[282] {

  pt3dclear()

  pt3dadd(313.296, 191.052, 50.751999999999995,  1.500000)

  pt3dadd(311.832, 185.928, 51.24,  1.500000)

}

filament_999[283] {

  pt3dclear()

  pt3dadd(314.76, 195.444, 50.263999999999996,  1.500000)

  pt3dadd(313.296, 191.052, 50.751999999999995,  1.500000)

}

filament_999[284] {

  pt3dclear()

  pt3dadd(316.224, 199.83599999999998, 49.775999999999996,  1.500000)

  pt3dadd(314.76, 195.444, 50.263999999999996,  1.500000)

}

filament_999[285] {

  pt3dclear()

  pt3dadd(316.224, 203.496, 47.824,  1.500000)

  pt3dadd(316.224, 199.83599999999998, 49.775999999999996,  1.500000)

}

filament_999[286] {

  pt3dclear()

  pt3dadd(343.308, 162.504, 37.576,  1.500000)

  pt3dadd(341.844, 159.576, 38.064,  1.500000)

}

filament_999[287] {

  pt3dclear()

  pt3dadd(344.772, 165.432, 38.552,  1.500000)

  pt3dadd(343.308, 162.504, 37.576,  1.500000)

}

filament_999[288] {

  pt3dclear()

  pt3dadd(333.06, 226.188, 26.84,  1.500000)

  pt3dadd(328.668, 229.11599999999999, 27.816,  1.500000)

}

filament_999[289] {

  pt3dclear()

  pt3dadd(338.18399999999997, 225.456, 26.352,  1.500000)

  pt3dadd(333.06, 226.188, 26.84,  1.500000)

}

filament_999[290] {

  pt3dclear()

  pt3dadd(342.57599999999996, 228.384, 25.864,  1.500000)

  pt3dadd(338.18399999999997, 225.456, 26.352,  1.500000)

}

filament_999[291] {

  pt3dclear()

  pt3dadd(346.236, 232.77599999999998, 25.375999999999998,  1.500000)

  pt3dadd(342.57599999999996, 228.384, 25.864,  1.500000)

}

filament_999[292] {

  pt3dclear()

  pt3dadd(349.896, 237.9, 25.375999999999998,  1.500000)

  pt3dadd(346.236, 232.77599999999998, 25.375999999999998,  1.500000)

}

filament_999[293] {

  pt3dclear()

  pt3dadd(352.092, 243.024, 25.375999999999998,  1.500000)

  pt3dadd(349.896, 237.9, 25.375999999999998,  1.500000)

}

filament_999[294] {

  pt3dclear()

  pt3dadd(353.556, 248.148, 24.887999999999998,  1.500000)

  pt3dadd(352.092, 243.024, 25.375999999999998,  1.500000)

}

filament_999[295] {

  pt3dclear()

  pt3dadd(353.556, 253.272, 25.375999999999998,  1.500000)

  pt3dadd(353.556, 248.148, 24.887999999999998,  1.500000)

}

filament_999[296] {

  pt3dclear()

  pt3dadd(349.164, 256.2, 25.864,  1.500000)

  pt3dadd(353.556, 253.272, 25.375999999999998,  1.500000)

}

filament_999[297] {

  pt3dclear()

  pt3dadd(350.628, 260.592, 26.84,  1.500000)

  pt3dadd(349.164, 256.2, 25.864,  1.500000)

}

filament_999[298] {

  pt3dclear()

  pt3dadd(351.36, 264.984, 27.816,  1.500000)

  pt3dadd(350.628, 260.592, 26.84,  1.500000)

}

filament_999[299] {

  pt3dclear()

  pt3dadd(350.628, 268.644, 28.304,  1.500000)

  pt3dadd(351.36, 264.984, 27.816,  1.500000)

}

filament_999[300] {

  pt3dclear()

  pt3dadd(347.7, 272.304, 29.28,  1.500000)

  pt3dadd(350.628, 268.644, 28.304,  1.500000)

}

filament_999[301] {

  pt3dclear()

  pt3dadd(308.17199999999997, 259.128, 33.672,  1.500000)

  pt3dadd(305.24399999999997, 260.592, 34.647999999999996,  1.500000)

}

filament_999[302] {

  pt3dclear()

  pt3dadd(311.832, 261.324, 34.16,  1.500000)

  pt3dadd(308.17199999999997, 259.128, 33.672,  1.500000)

}

filament_999[303] {

  pt3dclear()

  pt3dadd(316.956, 262.056, 34.16,  1.500000)

  pt3dadd(311.832, 261.324, 34.16,  1.500000)

}

filament_999[304] {

  pt3dclear()

  pt3dadd(322.08, 259.86, 34.16,  1.500000)

  pt3dadd(316.956, 262.056, 34.16,  1.500000)

}

filament_999[305] {

  pt3dclear()

  pt3dadd(327.204, 262.788, 34.647999999999996,  1.500000)

  pt3dadd(322.08, 259.86, 34.16,  1.500000)

}

filament_999[306] {

  pt3dclear()

  pt3dadd(333.06, 267.912, 35.135999999999996,  1.500000)

  pt3dadd(327.204, 262.788, 34.647999999999996,  1.500000)

}

filament_999[307] {

  pt3dclear()

  pt3dadd(360.144, 248.148, 29.768,  1.500000)

  pt3dadd(359.412, 243.756, 28.791999999999998,  1.500000)

}

filament_999[308] {

  pt3dclear()

  pt3dadd(361.608, 252.54, 28.791999999999998,  1.500000)

  pt3dadd(360.144, 248.148, 29.768,  1.500000)

}

filament_999[309] {

  pt3dclear()

  pt3dadd(363.804, 256.2, 27.816,  1.500000)

  pt3dadd(363.804, 251.808, 29.768,  1.500000)

}

filament_999[310] {

  pt3dclear()

  pt3dadd(363.804, 256.2, 27.816,  1.500000)

  pt3dadd(361.608, 252.54, 28.791999999999998,  1.500000)

}

filament_999[311] {

  pt3dclear()

  pt3dadd(364.536, 259.86, 26.84,  1.500000)

  pt3dadd(363.804, 256.2, 27.816,  1.500000)

}

filament_999[312] {

  pt3dclear()

  pt3dadd(365.268, 263.52, 26.352,  1.500000)

  pt3dadd(364.536, 259.86, 26.84,  1.500000)

}

filament_999[313] {

  pt3dclear()

  pt3dadd(364.536, 267.912, 26.352,  1.500000)

  pt3dadd(365.268, 263.52, 26.352,  1.500000)

}

filament_999[314] {

  pt3dclear()

  pt3dadd(361.608, 271.572, 26.84,  1.500000)

  pt3dadd(364.536, 267.912, 26.352,  1.500000)

}

filament_999[315] {

  pt3dclear()

  pt3dadd(356.484, 274.5, 27.328,  1.500000)

  pt3dadd(361.608, 271.572, 26.84,  1.500000)

}

filament_999[316] {

  pt3dclear()

  pt3dadd(351.36, 275.964, 27.816,  1.500000)

  pt3dadd(356.484, 274.5, 27.328,  1.500000)

}

filament_999[317] {

  pt3dclear()

  pt3dadd(347.7, 275.23199999999997, 30.256,  1.500000)

  pt3dadd(351.36, 275.964, 27.816,  1.500000)

}

filament_999[318] {

  pt3dclear()

  pt3dadd(344.04, 273.036, 31.232,  1.500000)

  pt3dadd(347.7, 272.304, 29.28,  1.500000)

}

filament_999[319] {

  pt3dclear()

  pt3dadd(344.04, 273.036, 31.232,  1.500000)

  pt3dadd(347.7, 275.23199999999997, 30.256,  1.500000)

}

filament_999[320] {

  pt3dclear()

  pt3dadd(339.64799999999997, 271.572, 32.208,  1.500000)

  pt3dadd(344.04, 273.036, 31.232,  1.500000)

}

filament_999[321] {

  pt3dclear()

  pt3dadd(335.256, 271.572, 34.647999999999996,  1.500000)

  pt3dadd(333.06, 267.912, 35.135999999999996,  1.500000)

}

filament_999[322] {

  pt3dclear()

  pt3dadd(335.256, 271.572, 34.647999999999996,  1.500000)

  pt3dadd(339.64799999999997, 271.572, 32.208,  1.500000)

}

filament_999[323] {

  pt3dclear()

  pt3dadd(288.408, 193.248, 39.04,  1.500000)

  pt3dadd(291.336, 191.052, 39.04,  1.500000)

}

filament_999[324] {

  pt3dclear()

  pt3dadd(292.8, 215.208, 34.647999999999996,  1.500000)

  pt3dadd(293.532, 221.064, 34.647999999999996,  1.500000)

}

filament_999[325] {

  pt3dclear()

  pt3dadd(292.8, 209.352, 34.647999999999996,  1.500000)

  pt3dadd(292.8, 215.208, 34.647999999999996,  1.500000)

}

filament_999[326] {

  pt3dclear()

  pt3dadd(293.532, 202.76399999999998, 35.624,  1.500000)

  pt3dadd(292.8, 209.352, 34.647999999999996,  1.500000)

}

filament_999[327] {

  pt3dclear()

  pt3dadd(322.812, 161.04, 24.887999999999998,  1.500000)

  pt3dadd(327.936, 161.772, 25.375999999999998,  1.500000)

}

filament_999[328] {

  pt3dclear()

  pt3dadd(318.42, 160.308, 24.4,  1.500000)

  pt3dadd(322.812, 161.04, 24.887999999999998,  1.500000)

}

filament_999[329] {

  pt3dclear()

  pt3dadd(314.76, 161.772, 24.4,  1.500000)

  pt3dadd(318.42, 160.308, 24.4,  1.500000)

}

filament_999[330] {

  pt3dclear()

  pt3dadd(313.296, 165.432, 24.887999999999998,  1.500000)

  pt3dadd(314.76, 161.772, 24.4,  1.500000)

}

filament_999[331] {

  pt3dclear()

  pt3dadd(315.492, 169.09199999999998, 25.375999999999998,  1.500000)

  pt3dadd(313.296, 165.432, 24.887999999999998,  1.500000)

}

filament_999[332] {

  pt3dclear()

  pt3dadd(319.884, 172.752, 26.84,  1.500000)

  pt3dadd(315.492, 169.09199999999998, 25.375999999999998,  1.500000)

}

filament_999[333] {

  pt3dclear()

  pt3dadd(340.38, 189.588, 24.4,  1.500000)

  pt3dadd(344.04, 193.248, 21.472,  1.500000)

}

filament_999[334] {

  pt3dclear()

  pt3dadd(335.988, 187.392, 24.4,  1.500000)

  pt3dadd(337.452, 191.784, 21.96,  1.500000)

}

filament_999[335] {

  pt3dclear()

  pt3dadd(335.988, 187.392, 24.4,  1.500000)

  pt3dadd(340.38, 189.588, 24.4,  1.500000)

}

filament_999[336] {

  pt3dclear()

  pt3dadd(332.328, 185.196, 24.4,  1.500000)

  pt3dadd(335.988, 187.392, 24.4,  1.500000)

}

filament_999[337] {

  pt3dclear()

  pt3dadd(328.668, 183.0, 24.4,  1.500000)

  pt3dadd(332.328, 185.196, 24.4,  1.500000)

}

filament_999[338] {

  pt3dclear()

  pt3dadd(325.74, 180.072, 24.887999999999998,  1.500000)

  pt3dadd(328.668, 183.0, 24.4,  1.500000)

}

filament_999[339] {

  pt3dclear()

  pt3dadd(323.544, 176.412, 25.375999999999998,  1.500000)

  pt3dadd(319.884, 172.752, 26.84,  1.500000)

}

filament_999[340] {

  pt3dclear()

  pt3dadd(323.544, 176.412, 25.375999999999998,  1.500000)

  pt3dadd(325.74, 180.072, 24.887999999999998,  1.500000)

}

filament_999[341] {

  pt3dclear()

  pt3dadd(322.08, 172.02, 27.816,  1.500000)

  pt3dadd(323.544, 176.412, 25.375999999999998,  1.500000)

}

filament_999[342] {

  pt3dclear()

  pt3dadd(344.04, 169.82399999999998, 34.647999999999996,  1.500000)

  pt3dadd(344.772, 165.432, 38.552,  1.500000)

}

filament_999[343] {

  pt3dclear()

  pt3dadd(343.308, 172.752, 35.135999999999996,  1.500000)

  pt3dadd(344.04, 169.82399999999998, 34.647999999999996,  1.500000)

}

filament_999[344] {

  pt3dclear()

  pt3dadd(342.57599999999996, 175.68, 35.624,  1.500000)

  pt3dadd(343.308, 172.752, 35.135999999999996,  1.500000)

}

filament_999[345] {

  pt3dclear()

  pt3dadd(339.64799999999997, 176.412, 36.112,  1.500000)

  pt3dadd(342.57599999999996, 175.68, 35.624,  1.500000)

}

filament_999[346] {

  pt3dclear()

  pt3dadd(338.916, 171.28799999999998, 35.624,  1.500000)

  pt3dadd(339.64799999999997, 176.412, 36.112,  1.500000)

}

filament_999[347] {

  pt3dclear()

  pt3dadd(337.452, 166.164, 35.135999999999996,  1.500000)

  pt3dadd(340.38, 170.55599999999998, 37.088,  1.500000)

}

filament_999[348] {

  pt3dclear()

  pt3dadd(337.452, 166.164, 35.135999999999996,  1.500000)

  pt3dadd(338.916, 171.28799999999998, 35.624,  1.500000)

}

filament_999[349] {

  pt3dclear()

  pt3dadd(334.524, 163.236, 34.647999999999996,  1.500000)

  pt3dadd(337.452, 166.164, 35.135999999999996,  1.500000)

}

filament_999[350] {

  pt3dclear()

  pt3dadd(331.596, 164.7, 34.16,  1.500000)

  pt3dadd(334.524, 163.236, 34.647999999999996,  1.500000)

}

filament_999[351] {

  pt3dclear()

  pt3dadd(330.132, 166.896, 32.696,  1.500000)

  pt3dadd(331.596, 164.7, 34.16,  1.500000)

}

filament_999[352] {

  pt3dclear()

  pt3dadd(330.864, 169.82399999999998, 30.256,  1.500000)

  pt3dadd(330.132, 166.896, 32.696,  1.500000)

}

filament_999[353] {

  pt3dclear()

  pt3dadd(330.132, 172.752, 29.28,  1.500000)

  pt3dadd(330.864, 169.82399999999998, 30.256,  1.500000)

}

filament_999[354] {

  pt3dclear()

  pt3dadd(326.472, 169.82399999999998, 29.768,  1.500000)

  pt3dadd(330.132, 172.752, 29.28,  1.500000)

}

filament_999[355] {

  pt3dclear()

  pt3dadd(322.812, 166.896, 30.256,  1.500000)

  pt3dadd(322.08, 172.02, 27.816,  1.500000)

}

filament_999[356] {

  pt3dclear()

  pt3dadd(322.812, 166.896, 30.256,  1.500000)

  pt3dadd(326.472, 169.82399999999998, 29.768,  1.500000)

}

filament_999[357] {

  pt3dclear()

  pt3dadd(319.152, 163.968, 31.232,  1.500000)

  pt3dadd(322.812, 166.896, 30.256,  1.500000)

}

filament_999[358] {

  pt3dclear()

  pt3dadd(315.492, 161.772, 31.232,  1.500000)

  pt3dadd(319.152, 163.968, 31.232,  1.500000)

}

filament_999[359] {

  pt3dclear()

  pt3dadd(311.832, 164.7, 30.256,  1.500000)

  pt3dadd(315.492, 161.772, 31.232,  1.500000)

}

filament_999[360] {

  pt3dclear()

  pt3dadd(307.44, 166.164, 29.28,  1.500000)

  pt3dadd(311.832, 164.7, 30.256,  1.500000)

}

filament_999[361] {

  pt3dclear()

  pt3dadd(219.6, 204.228, 54.656,  1.500000)

  pt3dadd(216.672, 201.29999999999998, 55.632,  1.500000)

}

filament_999[362] {

  pt3dclear()

  pt3dadd(222.528, 207.888, 54.168,  1.500000)

  pt3dadd(219.6, 204.228, 54.656,  1.500000)

}

filament_999[363] {

  pt3dclear()

  pt3dadd(225.456, 211.548, 54.656,  1.500000)

  pt3dadd(222.528, 207.888, 54.168,  1.500000)

}

filament_999[364] {

  pt3dclear()

  pt3dadd(399.67199999999997, 336.71999999999997, 23.912,  1.500000)

  pt3dadd(398.94, 341.11199999999997, 24.887999999999998,  1.500000)

}

filament_999[365] {

  pt3dclear()

  pt3dadd(403.332, 334.524, 22.936,  1.500000)

  pt3dadd(399.67199999999997, 336.71999999999997, 23.912,  1.500000)

}

filament_999[366] {

  pt3dclear()

  pt3dadd(405.52799999999996, 330.864, 22.448,  1.500000)

  pt3dadd(403.332, 334.524, 22.936,  1.500000)

}

filament_999[367] {

  pt3dclear()

  pt3dadd(407.724, 327.204, 22.448,  1.500000)

  pt3dadd(405.52799999999996, 330.864, 22.448,  1.500000)

}

filament_999[368] {

  pt3dclear()

  pt3dadd(411.384, 324.276, 22.448,  1.500000)

  pt3dadd(407.724, 327.204, 22.448,  1.500000)

}

filament_999[369] {

  pt3dclear()

  pt3dadd(415.044, 321.348, 22.448,  1.500000)

  pt3dadd(411.384, 324.276, 22.448,  1.500000)

}

filament_999[370] {

  pt3dclear()

  pt3dadd(417.24, 318.42, 21.96,  1.500000)

  pt3dadd(415.044, 321.348, 22.448,  1.500000)

}

filament_999[371] {

  pt3dclear()

  pt3dadd(417.972, 315.492, 21.472,  1.500000)

  pt3dadd(417.24, 318.42, 21.96,  1.500000)

}

filament_999[372] {

  pt3dclear()

  pt3dadd(415.044, 313.296, 23.424,  1.500000)

  pt3dadd(417.972, 315.492, 21.472,  1.500000)

}

filament_999[373] {

  pt3dclear()

  pt3dadd(396.012, 311.09999999999997, 22.936,  1.500000)

  pt3dadd(391.62, 308.17199999999997, 23.424,  1.500000)

}

filament_999[374] {

  pt3dclear()

  pt3dadd(400.404, 313.296, 22.448,  1.500000)

  pt3dadd(396.012, 311.09999999999997, 22.936,  1.500000)

}

filament_999[375] {

  pt3dclear()

  pt3dadd(405.52799999999996, 314.028, 22.448,  1.500000)

  pt3dadd(400.404, 313.296, 22.448,  1.500000)

}

filament_999[376] {

  pt3dclear()

  pt3dadd(410.652, 312.564, 22.936,  1.500000)

  pt3dadd(415.044, 313.296, 23.424,  1.500000)

}

filament_999[377] {

  pt3dclear()

  pt3dadd(410.652, 312.564, 22.936,  1.500000)

  pt3dadd(405.52799999999996, 314.028, 22.448,  1.500000)

}

filament_999[378] {

  pt3dclear()

  pt3dadd(415.044, 309.63599999999997, 22.448,  1.500000)

  pt3dadd(410.652, 312.564, 22.936,  1.500000)

}

filament_999[379] {

  pt3dclear()

  pt3dadd(419.436, 306.70799999999997, 21.96,  1.500000)

  pt3dadd(415.044, 309.63599999999997, 22.448,  1.500000)

}

filament_999[380] {

  pt3dclear()

  pt3dadd(420.9, 303.78, 21.96,  1.500000)

  pt3dadd(419.436, 306.70799999999997, 21.96,  1.500000)

}

filament_999[381] {

  pt3dclear()

  pt3dadd(418.704, 300.12, 21.472,  1.500000)

  pt3dadd(420.9, 303.78, 21.96,  1.500000)

}

filament_999[382] {

  pt3dclear()

  pt3dadd(416.508, 296.46, 20.983999999999998,  1.500000)

  pt3dadd(418.704, 300.12, 21.472,  1.500000)

}

filament_999[383] {

  pt3dclear()

  pt3dadd(414.312, 292.8, 20.983999999999998,  1.500000)

  pt3dadd(416.508, 296.46, 20.983999999999998,  1.500000)

}

filament_999[384] {

  pt3dclear()

  pt3dadd(406.992, 291.336, 20.983999999999998,  1.500000)

  pt3dadd(404.796, 289.14, 20.983999999999998,  1.500000)

}

filament_999[385] {

  pt3dclear()

  pt3dadd(409.188, 292.8, 20.983999999999998,  1.500000)

  pt3dadd(406.992, 291.336, 20.983999999999998,  1.500000)

}

filament_999[386] {

  pt3dclear()

  pt3dadd(411.384, 291.336, 20.983999999999998,  1.500000)

  pt3dadd(414.312, 292.8, 20.983999999999998,  1.500000)

}

filament_999[387] {

  pt3dclear()

  pt3dadd(411.384, 291.336, 20.983999999999998,  1.500000)

  pt3dadd(409.188, 292.8, 20.983999999999998,  1.500000)

}

filament_999[388] {

  pt3dclear()

  pt3dadd(410.652, 287.676, 21.472,  1.500000)

  pt3dadd(411.384, 291.336, 20.983999999999998,  1.500000)

}

filament_999[389] {

  pt3dclear()

  pt3dadd(412.116, 281.08799999999997, 21.96,  1.500000)

  pt3dadd(416.508, 281.08799999999997, 21.472,  1.500000)

}

filament_999[390] {

  pt3dclear()

  pt3dadd(408.456, 282.552, 22.448,  1.500000)

  pt3dadd(406.26, 278.892, 20.008,  1.500000)

}

filament_999[391] {

  pt3dclear()

  pt3dadd(408.456, 282.552, 22.448,  1.500000)

  pt3dadd(412.116, 281.08799999999997, 21.96,  1.500000)

}

filament_999[392] {

  pt3dclear()

  pt3dadd(406.992, 284.748, 22.936,  1.500000)

  pt3dadd(410.652, 287.676, 21.472,  1.500000)

}

filament_999[393] {

  pt3dclear()

  pt3dadd(406.992, 284.748, 22.936,  1.500000)

  pt3dadd(408.456, 282.552, 22.448,  1.500000)

}

filament_999[394] {

  pt3dclear()

  pt3dadd(402.59999999999997, 284.748, 23.912,  1.500000)

  pt3dadd(406.992, 284.748, 22.936,  1.500000)

}

filament_999[395] {

  pt3dclear()

  pt3dadd(398.20799999999997, 284.748, 24.4,  1.500000)

  pt3dadd(402.59999999999997, 284.748, 23.912,  1.500000)

}

filament_999[396] {

  pt3dclear()

  pt3dadd(393.816, 284.016, 25.375999999999998,  1.500000)

  pt3dadd(398.20799999999997, 284.748, 24.4,  1.500000)

}

filament_999[397] {

  pt3dclear()

  pt3dadd(389.424, 284.016, 26.352,  1.500000)

  pt3dadd(393.816, 284.016, 25.375999999999998,  1.500000)

}

filament_999[398] {

  pt3dclear()

  pt3dadd(385.032, 284.016, 25.864,  1.500000)

  pt3dadd(389.424, 284.016, 26.352,  1.500000)

}

filament_999[399] {

  pt3dclear()

  pt3dadd(380.64, 283.284, 25.864,  1.500000)

  pt3dadd(385.032, 284.016, 25.864,  1.500000)

}

filament_999[400] {

  pt3dclear()

  pt3dadd(376.98, 280.356, 25.375999999999998,  1.500000)

  pt3dadd(380.64, 283.284, 25.864,  1.500000)

}

filament_999[401] {

  pt3dclear()

  pt3dadd(374.784, 275.964, 24.4,  1.500000)

  pt3dadd(376.98, 280.356, 25.375999999999998,  1.500000)

}

filament_999[402] {

  pt3dclear()

  pt3dadd(370.392, 273.036, 24.887999999999998,  1.500000)

  pt3dadd(374.784, 275.964, 24.4,  1.500000)

}

filament_999[403] {

  pt3dclear()

  pt3dadd(366.0, 271.572, 25.375999999999998,  1.500000)

  pt3dadd(370.392, 273.036, 24.887999999999998,  1.500000)

}

filament_999[404] {

  pt3dclear()

  pt3dadd(363.072, 273.768, 26.352,  1.500000)

  pt3dadd(366.0, 271.572, 25.375999999999998,  1.500000)

}

filament_999[405] {

  pt3dclear()

  pt3dadd(360.876, 275.964, 26.352,  1.500000)

  pt3dadd(363.072, 273.768, 26.352,  1.500000)

}

filament_999[406] {

  pt3dclear()

  pt3dadd(376.98, 286.212, 24.4,  1.500000)

  pt3dadd(379.908, 287.676, 24.887999999999998,  1.500000)

}

filament_999[407] {

  pt3dclear()

  pt3dadd(373.32, 284.748, 24.4,  1.500000)

  pt3dadd(376.98, 286.212, 24.4,  1.500000)

}

filament_999[408] {

  pt3dclear()

  pt3dadd(372.58799999999997, 300.852, 25.864,  1.500000)

  pt3dadd(374.05199999999996, 304.512, 25.864,  1.500000)

}

filament_999[409] {

  pt3dclear()

  pt3dadd(371.856, 295.728, 25.375999999999998,  1.500000)

  pt3dadd(372.58799999999997, 300.852, 25.864,  1.500000)

}

filament_999[410] {

  pt3dclear()

  pt3dadd(371.12399999999997, 290.604, 24.887999999999998,  1.500000)

  pt3dadd(371.856, 295.728, 25.375999999999998,  1.500000)

}

filament_999[411] {

  pt3dclear()

  pt3dadd(370.392, 285.48, 24.887999999999998,  1.500000)

  pt3dadd(373.32, 284.748, 24.4,  1.500000)

}

filament_999[412] {

  pt3dclear()

  pt3dadd(370.392, 285.48, 24.887999999999998,  1.500000)

  pt3dadd(371.12399999999997, 290.604, 24.887999999999998,  1.500000)

}

filament_999[413] {

  pt3dclear()

  pt3dadd(366.0, 281.08799999999997, 25.864,  1.500000)

  pt3dadd(370.392, 285.48, 24.887999999999998,  1.500000)

}

filament_999[414] {

  pt3dclear()

  pt3dadd(376.98, 248.148, 19.52,  1.500000)

  pt3dadd(376.98, 243.756, 19.52,  1.500000)

}

filament_999[415] {

  pt3dclear()

  pt3dadd(375.516, 252.54, 20.496,  1.500000)

  pt3dadd(380.64, 254.004, 18.056,  1.500000)

}

filament_999[416] {

  pt3dclear()

  pt3dadd(375.516, 252.54, 20.496,  1.500000)

  pt3dadd(376.98, 248.148, 19.52,  1.500000)

}

filament_999[417] {

  pt3dclear()

  pt3dadd(372.58799999999997, 256.932, 20.983999999999998,  1.500000)

  pt3dadd(375.516, 252.54, 20.496,  1.500000)

}

filament_999[418] {

  pt3dclear()

  pt3dadd(371.12399999999997, 261.324, 21.472,  1.500000)

  pt3dadd(372.58799999999997, 256.932, 20.983999999999998,  1.500000)

}

filament_999[419] {

  pt3dclear()

  pt3dadd(371.856, 265.716, 21.96,  1.500000)

  pt3dadd(371.12399999999997, 261.324, 21.472,  1.500000)

}

filament_999[420] {

  pt3dclear()

  pt3dadd(370.392, 268.644, 22.448,  1.500000)

  pt3dadd(371.856, 265.716, 21.96,  1.500000)

}

filament_999[421] {

  pt3dclear()

  pt3dadd(368.19599999999997, 271.572, 22.936,  1.500000)

  pt3dadd(370.392, 268.644, 22.448,  1.500000)

}

filament_999[422] {

  pt3dclear()

  pt3dadd(366.0, 274.5, 23.912,  1.500000)

  pt3dadd(368.19599999999997, 271.572, 22.936,  1.500000)

}

filament_999[423] {

  pt3dclear()

  pt3dadd(363.804, 278.15999999999997, 24.4,  1.500000)

  pt3dadd(360.876, 275.964, 26.352,  1.500000)

}

filament_999[424] {

  pt3dclear()

  pt3dadd(363.804, 278.15999999999997, 24.4,  1.500000)

  pt3dadd(366.0, 281.08799999999997, 25.864,  1.500000)

}

filament_999[425] {

  pt3dclear()

  pt3dadd(363.804, 278.15999999999997, 24.4,  1.500000)

  pt3dadd(366.0, 274.5, 23.912,  1.500000)

}

filament_999[426] {

  pt3dclear()

  pt3dadd(358.68, 281.08799999999997, 27.816,  1.500000)

  pt3dadd(363.804, 278.15999999999997, 24.4,  1.500000)

}

filament_999[427] {

  pt3dclear()

  pt3dadd(349.164, 293.532, 28.304,  1.500000)

  pt3dadd(347.7, 297.192, 28.791999999999998,  1.500000)

}

filament_999[428] {

  pt3dclear()

  pt3dadd(349.896, 289.872, 27.328,  1.500000)

  pt3dadd(349.164, 293.532, 28.304,  1.500000)

}

filament_999[429] {

  pt3dclear()

  pt3dadd(352.824, 286.212, 26.352,  1.500000)

  pt3dadd(349.896, 289.872, 27.328,  1.500000)

}

filament_999[430] {

  pt3dclear()

  pt3dadd(357.216, 284.748, 25.864,  1.500000)

  pt3dadd(358.68, 281.08799999999997, 27.816,  1.500000)

}

filament_999[431] {

  pt3dclear()

  pt3dadd(357.216, 284.748, 25.864,  1.500000)

  pt3dadd(352.824, 286.212, 26.352,  1.500000)

}

filament_999[432] {

  pt3dclear()

  pt3dadd(357.948, 289.872, 26.352,  1.500000)

  pt3dadd(357.216, 284.748, 25.864,  1.500000)

}

filament_999[433] {

  pt3dclear()

  pt3dadd(357.216, 294.264, 26.84,  1.500000)

  pt3dadd(357.948, 289.872, 26.352,  1.500000)

}

filament_999[434] {

  pt3dclear()

  pt3dadd(354.288, 297.192, 27.328,  1.500000)

  pt3dadd(357.216, 294.264, 26.84,  1.500000)

}

filament_999[435] {

  pt3dclear()

  pt3dadd(351.36, 300.12, 28.304,  1.500000)

  pt3dadd(354.288, 297.192, 27.328,  1.500000)

}

filament_999[436] {

  pt3dclear()

  pt3dadd(348.432, 302.316, 29.28,  1.500000)

  pt3dadd(351.36, 300.12, 28.304,  1.500000)

}

filament_999[437] {

  pt3dclear()

  pt3dadd(347.7, 206.424, 35.135999999999996,  1.500000)

  pt3dadd(351.36, 203.496, 36.112,  1.500000)

}

filament_999[438] {

  pt3dclear()

  pt3dadd(344.772, 210.084, 34.647999999999996,  1.500000)

  pt3dadd(347.7, 206.424, 35.135999999999996,  1.500000)

}

filament_999[439] {

  pt3dclear()

  pt3dadd(343.308, 213.744, 34.16,  1.500000)

  pt3dadd(344.772, 210.084, 34.647999999999996,  1.500000)

}

filament_999[440] {

  pt3dclear()

  pt3dadd(341.844, 217.404, 33.184,  1.500000)

  pt3dadd(343.308, 213.744, 34.16,  1.500000)

}

filament_999[441] {

  pt3dclear()

  pt3dadd(340.38, 221.064, 34.16,  1.500000)

  pt3dadd(341.844, 217.404, 33.184,  1.500000)

}

filament_999[442] {

  pt3dclear()

  pt3dadd(338.916, 224.724, 34.647999999999996,  1.500000)

  pt3dadd(340.38, 221.064, 34.16,  1.500000)

}

filament_999[443] {

  pt3dclear()

  pt3dadd(337.452, 228.384, 34.647999999999996,  1.500000)

  pt3dadd(338.916, 224.724, 34.647999999999996,  1.500000)

}

filament_999[444] {

  pt3dclear()

  pt3dadd(335.988, 232.04399999999998, 35.135999999999996,  1.500000)

  pt3dadd(337.452, 228.384, 34.647999999999996,  1.500000)

}

filament_999[445] {

  pt3dclear()

  pt3dadd(332.328, 234.24, 35.624,  1.500000)

  pt3dadd(335.988, 232.04399999999998, 35.135999999999996,  1.500000)

}

filament_999[446] {

  pt3dclear()

  pt3dadd(289.872, 196.908, 38.552,  1.500000)

  pt3dadd(288.408, 193.248, 39.04,  1.500000)

}

filament_999[447] {

  pt3dclear()

  pt3dadd(293.532, 199.10399999999998, 38.552,  1.500000)

  pt3dadd(293.532, 202.76399999999998, 35.624,  1.500000)

}

filament_999[448] {

  pt3dclear()

  pt3dadd(293.532, 199.10399999999998, 38.552,  1.500000)

  pt3dadd(289.872, 196.908, 38.552,  1.500000)

}

filament_999[449] {

  pt3dclear()

  pt3dadd(297.192, 199.83599999999998, 37.576,  1.500000)

  pt3dadd(293.532, 199.10399999999998, 38.552,  1.500000)

}

filament_999[450] {

  pt3dclear()

  pt3dadd(300.852, 199.83599999999998, 36.6,  1.500000)

  pt3dadd(297.192, 199.83599999999998, 37.576,  1.500000)

}

filament_999[451] {

  pt3dclear()

  pt3dadd(300.852, 199.83599999999998, 36.6,  1.500000)

  pt3dadd(305.976, 199.10399999999998, 35.135999999999996,  1.500000)

}

filament_999[452] {

  pt3dclear()

  pt3dadd(306.70799999999997, 201.29999999999998, 26.84,  1.500000)

  pt3dadd(310.368, 206.424, 23.912,  1.500000)

}

filament_999[453] {

  pt3dclear()

  pt3dadd(305.976, 196.176, 24.887999999999998,  1.500000)

  pt3dadd(306.70799999999997, 201.29999999999998, 26.84,  1.500000)

}

filament_999[454] {

  pt3dclear()

  pt3dadd(254.736, 218.136, 54.656,  1.500000)

  pt3dadd(250.344, 217.404, 54.656,  1.500000)

}

filament_999[455] {

  pt3dclear()

  pt3dadd(256.2, 223.26, 54.168,  1.500000)

  pt3dadd(254.736, 218.136, 54.656,  1.500000)

}

filament_999[456] {

  pt3dclear()

  pt3dadd(256.2, 229.11599999999999, 53.68,  1.500000)

  pt3dadd(256.2, 223.26, 54.168,  1.500000)

}

filament_999[457] {

  pt3dclear()

  pt3dadd(254.736, 234.24, 53.192,  1.500000)

  pt3dadd(256.2, 229.11599999999999, 53.68,  1.500000)

}

filament_999[458] {

  pt3dclear()

  pt3dadd(251.808, 238.632, 52.704,  1.500000)

  pt3dadd(254.736, 234.24, 53.192,  1.500000)

}

filament_999[459] {

  pt3dclear()

  pt3dadd(248.148, 242.292, 52.216,  1.500000)

  pt3dadd(251.808, 238.632, 52.704,  1.500000)

}

filament_999[460] {

  pt3dclear()

  pt3dadd(244.488, 245.22, 51.24,  1.500000)

  pt3dadd(248.148, 242.292, 52.216,  1.500000)

}

filament_999[461] {

  pt3dclear()

  pt3dadd(239.364, 244.488, 51.728,  1.500000)

  pt3dadd(244.488, 245.22, 51.24,  1.500000)

}

filament_999[462] {

  pt3dclear()

  pt3dadd(233.50799999999998, 243.024, 51.728,  1.500000)

  pt3dadd(239.364, 244.488, 51.728,  1.500000)

}

filament_999[463] {

  pt3dclear()

  pt3dadd(303.78, 193.248, 26.352,  1.500000)

  pt3dadd(305.976, 196.176, 24.887999999999998,  1.500000)

}

filament_999[464] {

  pt3dclear()

  pt3dadd(302.316, 187.392, 26.352,  1.500000)

  pt3dadd(303.78, 193.248, 26.352,  1.500000)

}

filament_999[465] {

  pt3dclear()

  pt3dadd(300.852, 181.536, 26.84,  1.500000)

  pt3dadd(302.316, 187.392, 26.352,  1.500000)

}

filament_999[466] {

  pt3dclear()

  pt3dadd(303.048, 176.412, 27.816,  1.500000)

  pt3dadd(300.852, 181.536, 26.84,  1.500000)

}

filament_999[467] {

  pt3dclear()

  pt3dadd(306.70799999999997, 174.216, 29.28,  1.500000)

  pt3dadd(303.048, 176.412, 27.816,  1.500000)

}

filament_999[468] {

  pt3dclear()

  pt3dadd(305.976, 170.55599999999998, 29.28,  1.500000)

  pt3dadd(306.70799999999997, 174.216, 29.28,  1.500000)

}

filament_999[469] {

  pt3dclear()

  pt3dadd(303.78, 164.7, 30.744,  1.500000)

  pt3dadd(307.44, 166.164, 29.28,  1.500000)

}

filament_999[470] {

  pt3dclear()

  pt3dadd(303.78, 164.7, 30.744,  1.500000)

  pt3dadd(305.976, 170.55599999999998, 29.28,  1.500000)

}

filament_999[471] {

  pt3dclear()

  pt3dadd(301.584, 161.772, 31.72,  1.500000)

  pt3dadd(303.78, 164.7, 30.744,  1.500000)

}

filament_999[472] {

  pt3dclear()

  pt3dadd(300.12, 157.38, 32.696,  1.500000)

  pt3dadd(301.584, 161.772, 31.72,  1.500000)

}

filament_999[473] {

  pt3dclear()

  pt3dadd(298.656, 152.988, 33.672,  1.500000)

  pt3dadd(300.12, 157.38, 32.696,  1.500000)

}

filament_999[474] {

  pt3dclear()

  pt3dadd(297.924, 148.596, 34.16,  1.500000)

  pt3dadd(298.656, 152.988, 33.672,  1.500000)

}

filament_999[475] {

  pt3dclear()

  pt3dadd(297.192, 144.204, 34.647999999999996,  1.500000)

  pt3dadd(297.924, 148.596, 34.16,  1.500000)

}

filament_999[476] {

  pt3dclear()

  pt3dadd(297.192, 139.81199999999998, 35.135999999999996,  1.500000)

  pt3dadd(297.192, 144.204, 34.647999999999996,  1.500000)

}

filament_999[477] {

  pt3dclear()

  pt3dadd(273.036, 191.784, 35.624,  1.500000)

  pt3dadd(269.376, 192.516, 35.624,  1.500000)

}

filament_999[478] {

  pt3dclear()

  pt3dadd(275.23199999999997, 190.32, 36.6,  1.500000)

  pt3dadd(273.036, 191.784, 35.624,  1.500000)

}

filament_999[479] {

  pt3dclear()

  pt3dadd(277.428, 189.588, 37.576,  1.500000)

  pt3dadd(275.23199999999997, 190.32, 36.6,  1.500000)

}

filament_999[480] {

  pt3dclear()

  pt3dadd(275.23199999999997, 186.66, 36.112,  1.500000)

  pt3dadd(277.428, 189.588, 37.576,  1.500000)

}

filament_999[481] {

  pt3dclear()

  pt3dadd(271.572, 183.0, 37.088,  1.500000)

  pt3dadd(275.23199999999997, 186.66, 36.112,  1.500000)

}

filament_999[482] {

  pt3dclear()

  pt3dadd(267.912, 180.804, 37.576,  1.500000)

  pt3dadd(271.572, 183.0, 37.088,  1.500000)

}

filament_999[483] {

  pt3dclear()

  pt3dadd(264.252, 180.072, 38.064,  1.500000)

  pt3dadd(267.912, 180.804, 37.576,  1.500000)

}

filament_999[484] {

  pt3dclear()

  pt3dadd(264.252, 183.0, 40.016,  1.500000)

  pt3dadd(264.252, 180.072, 38.064,  1.500000)

}

filament_999[485] {

  pt3dclear()

  pt3dadd(371.856, 380.64, 44.896,  1.500000)

  pt3dadd(374.05199999999996, 376.98, 44.896,  1.500000)

}

filament_999[486] {

  pt3dclear()

  pt3dadd(369.65999999999997, 384.3, 45.872,  1.500000)

  pt3dadd(371.856, 380.64, 44.896,  1.500000)

}

filament_999[487] {

  pt3dclear()

  pt3dadd(366.73199999999997, 387.96, 44.896,  1.500000)

  pt3dadd(369.65999999999997, 384.3, 45.872,  1.500000)

}

filament_999[488] {

  pt3dclear()

  pt3dadd(363.804, 391.62, 44.896,  1.500000)

  pt3dadd(366.73199999999997, 387.96, 44.896,  1.500000)

}

filament_999[489] {

  pt3dclear()

  pt3dadd(358.68, 390.888, 44.896,  1.500000)

  pt3dadd(363.804, 391.62, 44.896,  1.500000)

}

filament_999[490] {

  pt3dclear()

  pt3dadd(353.556, 390.156, 44.896,  1.500000)

  pt3dadd(358.68, 390.888, 44.896,  1.500000)

}

filament_999[491] {

  pt3dclear()

  pt3dadd(348.432, 389.424, 44.408,  1.500000)

  pt3dadd(353.556, 390.156, 44.896,  1.500000)

}

filament_999[492] {

  pt3dclear()

  pt3dadd(344.04, 385.032, 44.408,  1.500000)

  pt3dadd(348.432, 389.424, 44.408,  1.500000)

}

filament_999[493] {

  pt3dclear()

  pt3dadd(339.64799999999997, 380.64, 44.408,  1.500000)

  pt3dadd(344.04, 385.032, 44.408,  1.500000)

}

filament_999[494] {

  pt3dclear()

  pt3dadd(335.256, 376.248, 43.432,  1.500000)

  pt3dadd(339.64799999999997, 380.64, 44.408,  1.500000)

}

filament_999[495] {

  pt3dclear()

  pt3dadd(330.864, 371.856, 42.455999999999996,  1.500000)

  pt3dadd(335.256, 376.248, 43.432,  1.500000)

}

filament_999[496] {

  pt3dclear()

  pt3dadd(326.472, 369.65999999999997, 40.992,  1.500000)

  pt3dadd(330.864, 371.856, 42.455999999999996,  1.500000)

}

filament_999[497] {

  pt3dclear()

  pt3dadd(328.668, 292.8, 54.168,  1.500000)

  pt3dadd(324.276, 292.068, 53.68,  1.500000)

}

filament_999[498] {

  pt3dclear()

  pt3dadd(333.06, 294.264, 53.192,  1.500000)

  pt3dadd(328.668, 292.8, 54.168,  1.500000)

}

filament_999[499] {

  pt3dclear()

  pt3dadd(336.71999999999997, 296.46, 52.216,  1.500000)

  pt3dadd(333.06, 294.264, 53.192,  1.500000)

}

filament_999[500] {

  pt3dclear()

  pt3dadd(338.916, 300.12, 51.24,  1.500000)

  pt3dadd(336.71999999999997, 296.46, 52.216,  1.500000)

}

filament_999[501] {

  pt3dclear()

  pt3dadd(341.11199999999997, 303.78, 49.775999999999996,  1.500000)

  pt3dadd(338.916, 300.12, 51.24,  1.500000)

}

filament_999[502] {

  pt3dclear()

  pt3dadd(344.04, 306.70799999999997, 48.312,  1.500000)

  pt3dadd(341.11199999999997, 303.78, 49.775999999999996,  1.500000)

}

filament_999[503] {

  pt3dclear()

  pt3dadd(347.7, 307.44, 46.848,  1.500000)

  pt3dadd(344.04, 306.70799999999997, 48.312,  1.500000)

}

filament_999[504] {

  pt3dclear()

  pt3dadd(364.536, 269.376, 50.263999999999996,  1.500000)

  pt3dadd(361.608, 264.984, 50.263999999999996,  1.500000)

}

filament_999[505] {

  pt3dclear()

  pt3dadd(367.464, 273.036, 49.288,  1.500000)

  pt3dadd(370.392, 271.572, 45.872,  1.500000)

}

filament_999[506] {

  pt3dclear()

  pt3dadd(367.464, 273.036, 49.288,  1.500000)

  pt3dadd(364.536, 269.376, 50.263999999999996,  1.500000)

}

filament_999[507] {

  pt3dclear()

  pt3dadd(375.516, 275.964, 48.312,  1.500000)

  pt3dadd(379.176, 274.5, 46.848,  1.500000)

}

filament_999[508] {

  pt3dclear()

  pt3dadd(369.65999999999997, 276.69599999999997, 48.8,  1.500000)

  pt3dadd(375.516, 275.964, 48.312,  1.500000)

}

filament_999[509] {

  pt3dclear()

  pt3dadd(366.0, 278.15999999999997, 49.288,  1.500000)

  pt3dadd(367.464, 273.036, 49.288,  1.500000)

}

filament_999[510] {

  pt3dclear()

  pt3dadd(366.0, 278.15999999999997, 49.288,  1.500000)

  pt3dadd(369.65999999999997, 276.69599999999997, 48.8,  1.500000)

}

filament_999[511] {

  pt3dclear()

  pt3dadd(362.34, 282.552, 49.775999999999996,  1.500000)

  pt3dadd(366.0, 278.15999999999997, 49.288,  1.500000)

}

filament_999[512] {

  pt3dclear()

  pt3dadd(360.144, 287.676, 50.263999999999996,  1.500000)

  pt3dadd(362.34, 282.552, 49.775999999999996,  1.500000)

}

filament_999[513] {

  pt3dclear()

  pt3dadd(359.412, 292.068, 50.751999999999995,  1.500000)

  pt3dadd(360.144, 287.676, 50.263999999999996,  1.500000)

}

filament_999[514] {

  pt3dclear()

  pt3dadd(358.68, 296.46, 49.775999999999996,  1.500000)

  pt3dadd(359.412, 292.068, 50.751999999999995,  1.500000)

}

filament_999[515] {

  pt3dclear()

  pt3dadd(357.216, 300.852, 48.8,  1.500000)

  pt3dadd(358.68, 296.46, 49.775999999999996,  1.500000)

}

filament_999[516] {

  pt3dclear()

  pt3dadd(354.288, 303.78, 48.312,  1.500000)

  pt3dadd(357.216, 300.852, 48.8,  1.500000)

}

filament_999[517] {

  pt3dclear()

  pt3dadd(352.092, 306.70799999999997, 47.336,  1.500000)

  pt3dadd(354.288, 303.78, 48.312,  1.500000)

}

filament_999[518] {

  pt3dclear()

  pt3dadd(279.62399999999997, 240.096, 36.6,  1.500000)

  pt3dadd(284.748, 237.9, 36.6,  1.500000)

}

filament_999[519] {

  pt3dclear()

  pt3dadd(274.5, 242.292, 37.576,  1.500000)

  pt3dadd(279.62399999999997, 240.096, 36.6,  1.500000)

}

filament_999[520] {

  pt3dclear()

  pt3dadd(270.108, 242.292, 37.576,  1.500000)

  pt3dadd(274.5, 242.292, 37.576,  1.500000)

}

filament_999[521] {

  pt3dclear()

  pt3dadd(265.716, 243.024, 37.088,  1.500000)

  pt3dadd(270.108, 242.292, 37.576,  1.500000)

}

filament_999[522] {

  pt3dclear()

  pt3dadd(262.056, 245.22, 38.064,  1.500000)

  pt3dadd(265.716, 243.024, 37.088,  1.500000)

}

filament_999[523] {

  pt3dclear()

  pt3dadd(256.932, 246.684, 37.576,  1.500000)

  pt3dadd(262.056, 245.22, 38.064,  1.500000)

}

filament_999[524] {

  pt3dclear()

  pt3dadd(252.54, 244.488, 36.6,  1.500000)

  pt3dadd(256.932, 246.684, 37.576,  1.500000)

}

filament_999[525] {

  pt3dclear()

  pt3dadd(302.316, 128.832, 36.6,  1.500000)

  pt3dadd(301.584, 125.904, 35.624,  1.500000)

}

filament_999[526] {

  pt3dclear()

  pt3dadd(304.512, 131.76, 37.576,  1.500000)

  pt3dadd(302.316, 128.832, 36.6,  1.500000)

}

filament_999[527] {

  pt3dclear()

  pt3dadd(304.512, 134.688, 37.576,  1.500000)

  pt3dadd(304.512, 131.76, 37.576,  1.500000)

}

filament_999[528] {

  pt3dclear()

  pt3dadd(302.316, 137.61599999999999, 37.576,  1.500000)

  pt3dadd(304.512, 134.688, 37.576,  1.500000)

}

filament_999[529] {

  pt3dclear()

  pt3dadd(292.068, 120.048, 40.016,  1.500000)

  pt3dadd(292.068, 114.92399999999999, 40.016,  1.500000)

}

filament_999[530] {

  pt3dclear()

  pt3dadd(292.068, 125.172, 39.04,  1.500000)

  pt3dadd(292.068, 120.048, 40.016,  1.500000)

}

filament_999[531] {

  pt3dclear()

  pt3dadd(293.532, 129.564, 38.552,  1.500000)

  pt3dadd(292.068, 125.172, 39.04,  1.500000)

}

filament_999[532] {

  pt3dclear()

  pt3dadd(295.728, 133.224, 36.6,  1.500000)

  pt3dadd(293.532, 129.564, 38.552,  1.500000)

}

filament_999[533] {

  pt3dclear()

  pt3dadd(299.388, 136.884, 37.088,  1.500000)

  pt3dadd(297.192, 139.81199999999998, 35.135999999999996,  1.500000)

}

filament_999[534] {

  pt3dclear()

  pt3dadd(299.388, 136.884, 37.088,  1.500000)

  pt3dadd(295.728, 133.224, 36.6,  1.500000)

}

filament_999[535] {

  pt3dclear()

  pt3dadd(300.12, 141.276, 37.576,  1.500000)

  pt3dadd(302.316, 137.61599999999999, 37.576,  1.500000)

}

filament_999[536] {

  pt3dclear()

  pt3dadd(300.12, 141.276, 37.576,  1.500000)

  pt3dadd(299.388, 136.884, 37.088,  1.500000)

}

filament_999[537] {

  pt3dclear()

  pt3dadd(297.924, 146.4, 38.064,  1.500000)

  pt3dadd(300.12, 141.276, 37.576,  1.500000)

}

filament_999[538] {

  pt3dclear()

  pt3dadd(294.264, 145.668, 38.064,  1.500000)

  pt3dadd(297.924, 146.4, 38.064,  1.500000)

}

filament_999[539] {

  pt3dclear()

  pt3dadd(289.872, 142.74, 38.552,  1.500000)

  pt3dadd(294.264, 145.668, 38.064,  1.500000)

}

filament_999[540] {

  pt3dclear()

  pt3dadd(286.212, 139.81199999999998, 39.04,  1.500000)

  pt3dadd(289.872, 142.74, 38.552,  1.500000)

}

filament_999[541] {

  pt3dclear()

  pt3dadd(282.552, 136.884, 39.528,  1.500000)

  pt3dadd(284.016, 133.224, 37.088,  1.500000)

}

filament_999[542] {

  pt3dclear()

  pt3dadd(282.552, 136.884, 39.528,  1.500000)

  pt3dadd(286.212, 139.81199999999998, 39.04,  1.500000)

}

filament_999[543] {

  pt3dclear()

  pt3dadd(279.62399999999997, 142.008, 40.016,  1.500000)

  pt3dadd(282.552, 136.884, 39.528,  1.500000)

}

filament_999[544] {

  pt3dclear()

  pt3dadd(278.892, 153.72, 40.504,  1.500000)

  pt3dadd(278.15999999999997, 158.112, 40.016,  1.500000)

}

filament_999[545] {

  pt3dclear()

  pt3dadd(278.892, 148.596, 40.992,  1.500000)

  pt3dadd(278.892, 153.72, 40.504,  1.500000)

}

filament_999[546] {

  pt3dclear()

  pt3dadd(277.428, 144.204, 40.992,  1.500000)

  pt3dadd(279.62399999999997, 142.008, 40.016,  1.500000)

}

filament_999[547] {

  pt3dclear()

  pt3dadd(277.428, 144.204, 40.992,  1.500000)

  pt3dadd(278.892, 148.596, 40.992,  1.500000)

}

filament_999[548] {

  pt3dclear()

  pt3dadd(275.23199999999997, 142.008, 43.92,  1.500000)

  pt3dadd(277.428, 144.204, 40.992,  1.500000)

}

filament_999[549] {

  pt3dclear()

  pt3dadd(271.572, 142.008, 43.92,  1.500000)

  pt3dadd(275.23199999999997, 142.008, 43.92,  1.500000)

}

filament_999[550] {

  pt3dclear()

  pt3dadd(270.84, 130.296, 43.92,  1.500000)

  pt3dadd(275.964, 126.636, 43.92,  1.500000)

}

filament_999[551] {

  pt3dclear()

  pt3dadd(267.18, 133.956, 43.92,  1.500000)

  pt3dadd(270.84, 130.296, 43.92,  1.500000)

}

filament_999[552] {

  pt3dclear()

  pt3dadd(266.448, 138.34799999999998, 43.92,  1.500000)

  pt3dadd(267.18, 133.956, 43.92,  1.500000)

}

filament_999[553] {

  pt3dclear()

  pt3dadd(267.912, 143.472, 44.408,  1.500000)

  pt3dadd(271.572, 142.008, 43.92,  1.500000)

}

filament_999[554] {

  pt3dclear()

  pt3dadd(267.912, 143.472, 44.408,  1.500000)

  pt3dadd(266.448, 138.34799999999998, 43.92,  1.500000)

}

filament_999[555] {

  pt3dclear()

  pt3dadd(264.252, 145.668, 44.408,  1.500000)

  pt3dadd(267.912, 143.472, 44.408,  1.500000)

}

filament_999[556] {

  pt3dclear()

  pt3dadd(261.324, 149.328, 44.896,  1.500000)

  pt3dadd(264.252, 145.668, 44.408,  1.500000)

}

filament_999[557] {

  pt3dclear()

  pt3dadd(261.324, 162.504, 42.944,  1.500000)

  pt3dadd(261.324, 167.628, 41.967999999999996,  1.500000)

}

filament_999[558] {

  pt3dclear()

  pt3dadd(260.592, 157.38, 43.432,  1.500000)

  pt3dadd(261.324, 162.504, 42.944,  1.500000)

}

filament_999[559] {

  pt3dclear()

  pt3dadd(259.86, 152.256, 45.384,  1.500000)

  pt3dadd(261.324, 149.328, 44.896,  1.500000)

}

filament_999[560] {

  pt3dclear()

  pt3dadd(259.86, 152.256, 45.384,  1.500000)

  pt3dadd(260.592, 157.38, 43.432,  1.500000)

}

filament_999[561] {

  pt3dclear()

  pt3dadd(257.664, 155.184, 46.848,  1.500000)

  pt3dadd(259.86, 152.256, 45.384,  1.500000)

}

filament_999[562] {

  pt3dclear()

  pt3dadd(255.468, 159.576, 46.848,  1.500000)

  pt3dadd(257.664, 155.184, 46.848,  1.500000)

}

filament_999[563] {

  pt3dclear()

  pt3dadd(254.736, 163.968, 45.872,  1.500000)

  pt3dadd(255.468, 159.576, 46.848,  1.500000)

}

filament_999[564] {

  pt3dclear()

  pt3dadd(254.736, 168.35999999999999, 44.896,  1.500000)

  pt3dadd(254.736, 163.968, 45.872,  1.500000)

}

filament_999[565] {

  pt3dclear()

  pt3dadd(256.2, 172.752, 44.896,  1.500000)

  pt3dadd(254.736, 168.35999999999999, 44.896,  1.500000)

}

filament_999[566] {

  pt3dclear()

  pt3dadd(257.664, 176.412, 44.896,  1.500000)

  pt3dadd(256.2, 172.752, 44.896,  1.500000)

}

filament_999[567] {

  pt3dclear()

  pt3dadd(248.148, 183.732, 45.384,  1.500000)

  pt3dadd(244.488, 183.732, 46.36,  1.500000)

}

filament_999[568] {

  pt3dclear()

  pt3dadd(251.076, 185.196, 44.896,  1.500000)

  pt3dadd(248.148, 183.732, 45.384,  1.500000)

}

filament_999[569] {

  pt3dclear()

  pt3dadd(254.004, 185.928, 43.432,  1.500000)

  pt3dadd(251.076, 185.196, 44.896,  1.500000)

}

filament_999[570] {

  pt3dclear()

  pt3dadd(256.932, 183.0, 43.432,  1.500000)

  pt3dadd(254.004, 185.928, 43.432,  1.500000)

}

filament_999[571] {

  pt3dclear()

  pt3dadd(259.86, 180.072, 43.92,  1.500000)

  pt3dadd(257.664, 176.412, 44.896,  1.500000)

}

filament_999[572] {

  pt3dclear()

  pt3dadd(259.86, 180.072, 43.92,  1.500000)

  pt3dadd(256.932, 183.0, 43.432,  1.500000)

}

filament_999[573] {

  pt3dclear()

  pt3dadd(262.788, 183.0, 43.432,  1.500000)

  pt3dadd(259.86, 180.072, 43.92,  1.500000)

}

filament_999[574] {

  pt3dclear()

  pt3dadd(264.252, 187.392, 42.944,  1.500000)

  pt3dadd(264.252, 183.0, 40.016,  1.500000)

}

filament_999[575] {

  pt3dclear()

  pt3dadd(264.252, 187.392, 42.944,  1.500000)

  pt3dadd(262.788, 183.0, 43.432,  1.500000)

}

filament_999[576] {

  pt3dclear()

  pt3dadd(264.984, 192.516, 41.967999999999996,  1.500000)

  pt3dadd(264.252, 187.392, 42.944,  1.500000)

}

filament_999[577] {

  pt3dclear()

  pt3dadd(264.984, 197.64, 42.455999999999996,  1.500000)

  pt3dadd(264.984, 192.516, 41.967999999999996,  1.500000)

}

filament_999[578] {

  pt3dclear()

  pt3dadd(263.52, 203.496, 42.455999999999996,  1.500000)

  pt3dadd(264.984, 197.64, 42.455999999999996,  1.500000)

}

filament_999[579] {

  pt3dclear()

  pt3dadd(262.788, 209.352, 42.455999999999996,  1.500000)

  pt3dadd(260.592, 204.228, 43.92,  1.500000)

}

filament_999[580] {

  pt3dclear()

  pt3dadd(262.788, 209.352, 42.455999999999996,  1.500000)

  pt3dadd(263.52, 203.496, 42.455999999999996,  1.500000)

}

filament_999[581] {

  pt3dclear()

  pt3dadd(260.592, 214.476, 42.455999999999996,  1.500000)

  pt3dadd(262.788, 209.352, 42.455999999999996,  1.500000)

}

filament_999[582] {

  pt3dclear()

  pt3dadd(242.292, 216.672, 41.967999999999996,  1.500000)

  pt3dadd(237.9, 214.476, 41.967999999999996,  1.500000)

}

filament_999[583] {

  pt3dclear()

  pt3dadd(246.684, 218.868, 41.967999999999996,  1.500000)

  pt3dadd(242.292, 216.672, 41.967999999999996,  1.500000)

}

filament_999[584] {

  pt3dclear()

  pt3dadd(250.344, 218.868, 41.48,  1.500000)

  pt3dadd(246.684, 218.868, 41.967999999999996,  1.500000)

}

filament_999[585] {

  pt3dclear()

  pt3dadd(254.004, 219.6, 40.992,  1.500000)

  pt3dadd(250.344, 218.868, 41.48,  1.500000)

}

filament_999[586] {

  pt3dclear()

  pt3dadd(275.23199999999997, 223.26, 40.504,  1.500000)

  pt3dadd(281.08799999999997, 224.724, 40.504,  1.500000)

}

filament_999[587] {

  pt3dclear()

  pt3dadd(269.376, 221.796, 40.992,  1.500000)

  pt3dadd(275.23199999999997, 223.26, 40.504,  1.500000)

}

filament_999[588] {

  pt3dclear()

  pt3dadd(264.252, 220.332, 40.992,  1.500000)

  pt3dadd(269.376, 221.796, 40.992,  1.500000)

}

filament_999[589] {

  pt3dclear()

  pt3dadd(259.128, 218.868, 41.967999999999996,  1.500000)

  pt3dadd(260.592, 214.476, 42.455999999999996,  1.500000)

}

filament_999[590] {

  pt3dclear()

  pt3dadd(259.128, 218.868, 41.967999999999996,  1.500000)

  pt3dadd(254.004, 219.6, 40.992,  1.500000)

}

filament_999[591] {

  pt3dclear()

  pt3dadd(259.128, 218.868, 41.967999999999996,  1.500000)

  pt3dadd(264.252, 220.332, 40.992,  1.500000)

}

filament_999[592] {

  pt3dclear()

  pt3dadd(257.664, 224.724, 41.48,  1.500000)

  pt3dadd(259.128, 218.868, 41.967999999999996,  1.500000)

}

filament_999[593] {

  pt3dclear()

  pt3dadd(254.004, 228.384, 40.504,  1.500000)

  pt3dadd(257.664, 224.724, 41.48,  1.500000)

}

filament_999[594] {

  pt3dclear()

  pt3dadd(249.612, 232.04399999999998, 40.016,  1.500000)

  pt3dadd(245.952, 230.57999999999998, 38.552,  1.500000)

}

filament_999[595] {

  pt3dclear()

  pt3dadd(249.612, 232.04399999999998, 40.016,  1.500000)

  pt3dadd(254.004, 228.384, 40.504,  1.500000)

}

filament_999[596] {

  pt3dclear()

  pt3dadd(246.684, 237.168, 39.04,  1.500000)

  pt3dadd(249.612, 232.04399999999998, 40.016,  1.500000)

}

filament_999[597] {

  pt3dclear()

  pt3dadd(245.952, 242.292, 37.088,  1.500000)

  pt3dadd(252.54, 244.488, 36.6,  1.500000)

}

filament_999[598] {

  pt3dclear()

  pt3dadd(245.952, 242.292, 37.088,  1.500000)

  pt3dadd(246.684, 237.168, 39.04,  1.500000)

}

filament_999[599] {

  pt3dclear()

  pt3dadd(249.612, 246.684, 36.112,  1.500000)

  pt3dadd(245.952, 242.292, 37.088,  1.500000)

}

filament_999[600] {

  pt3dclear()

  pt3dadd(250.344, 251.076, 35.135999999999996,  1.500000)

  pt3dadd(249.612, 246.684, 36.112,  1.500000)

}

filament_999[601] {

  pt3dclear()

  pt3dadd(249.612, 255.468, 36.6,  1.500000)

  pt3dadd(250.344, 251.076, 35.135999999999996,  1.500000)

}

filament_999[602] {

  pt3dclear()

  pt3dadd(281.82, 289.872, 28.791999999999998,  1.500000)

  pt3dadd(277.428, 289.872, 27.328,  1.500000)

}

filament_999[603] {

  pt3dclear()

  pt3dadd(284.016, 291.336, 27.328,  1.500000)

  pt3dadd(281.82, 289.872, 28.791999999999998,  1.500000)

}

filament_999[604] {

  pt3dclear()

  pt3dadd(305.976, 288.408, 23.912,  1.500000)

  pt3dadd(309.63599999999997, 286.212, 23.424,  1.500000)

}

filament_999[605] {

  pt3dclear()

  pt3dadd(302.316, 290.604, 24.4,  1.500000)

  pt3dadd(305.976, 288.408, 23.912,  1.500000)

}

filament_999[606] {

  pt3dclear()

  pt3dadd(297.924, 292.068, 25.375999999999998,  1.500000)

  pt3dadd(302.316, 290.604, 24.4,  1.500000)

}

filament_999[607] {

  pt3dclear()

  pt3dadd(293.532, 292.8, 25.864,  1.500000)

  pt3dadd(297.924, 292.068, 25.375999999999998,  1.500000)

}

filament_999[608] {

  pt3dclear()

  pt3dadd(288.408, 292.8, 25.864,  1.500000)

  pt3dadd(293.532, 292.8, 25.864,  1.500000)

}

filament_999[609] {

  pt3dclear()

  pt3dadd(288.408, 294.996, 26.352,  1.500000)

  pt3dadd(284.016, 291.336, 27.328,  1.500000)

}

filament_999[610] {

  pt3dclear()

  pt3dadd(288.408, 294.996, 26.352,  1.500000)

  pt3dadd(288.408, 292.8, 25.864,  1.500000)

}

filament_999[611] {

  pt3dclear()

  pt3dadd(292.068, 298.656, 25.375999999999998,  1.500000)

  pt3dadd(288.408, 294.996, 26.352,  1.500000)

}

filament_999[612] {

  pt3dclear()

  pt3dadd(295.728, 300.852, 24.4,  1.500000)

  pt3dadd(292.068, 298.656, 25.375999999999998,  1.500000)

}

filament_999[613] {

  pt3dclear()

  pt3dadd(299.388, 303.048, 23.912,  1.500000)

  pt3dadd(295.728, 300.852, 24.4,  1.500000)

}

filament_999[614] {

  pt3dclear()

  pt3dadd(301.584, 305.976, 23.424,  1.500000)

  pt3dadd(299.388, 303.048, 23.912,  1.500000)

}

filament_999[615] {

  pt3dclear()

  pt3dadd(311.832, 310.368, 22.936,  1.500000)

  pt3dadd(314.76, 313.296, 22.448,  1.500000)

}

filament_999[616] {

  pt3dclear()

  pt3dadd(308.17199999999997, 308.904, 23.424,  1.500000)

  pt3dadd(311.832, 310.368, 22.936,  1.500000)

}

filament_999[617] {

  pt3dclear()

  pt3dadd(303.78, 308.17199999999997, 22.936,  1.500000)

  pt3dadd(301.584, 305.976, 23.424,  1.500000)

}

filament_999[618] {

  pt3dclear()

  pt3dadd(303.78, 308.17199999999997, 22.936,  1.500000)

  pt3dadd(308.17199999999997, 308.904, 23.424,  1.500000)

}

filament_999[619] {

  pt3dclear()

  pt3dadd(303.78, 311.832, 22.936,  1.500000)

  pt3dadd(303.78, 308.17199999999997, 22.936,  1.500000)

}

filament_999[620] {

  pt3dclear()

  pt3dadd(303.78, 316.224, 23.424,  1.500000)

  pt3dadd(303.78, 311.832, 22.936,  1.500000)

}

filament_999[621] {

  pt3dclear()

  pt3dadd(303.78, 320.616, 23.912,  1.500000)

  pt3dadd(303.78, 316.224, 23.424,  1.500000)

}

filament_999[622] {

  pt3dclear()

  pt3dadd(303.78, 325.008, 24.4,  1.500000)

  pt3dadd(303.78, 320.616, 23.912,  1.500000)

}

filament_999[623] {

  pt3dclear()

  pt3dadd(302.316, 327.936, 28.304,  1.500000)

  pt3dadd(303.78, 325.008, 24.4,  1.500000)

}

filament_999[624] {

  pt3dclear()

  pt3dadd(310.368, 295.728, 27.816,  1.500000)

  pt3dadd(314.76, 298.656, 27.816,  1.500000)

}

filament_999[625] {

  pt3dclear()

  pt3dadd(306.70799999999997, 292.8, 28.304,  1.500000)

  pt3dadd(310.368, 295.728, 27.816,  1.500000)

}

filament_999[626] {

  pt3dclear()

  pt3dadd(308.17199999999997, 289.872, 27.328,  1.500000)

  pt3dadd(306.70799999999997, 292.8, 28.304,  1.500000)

}

filament_999[627] {

  pt3dclear()

  pt3dadd(312.564, 283.284, 27.816,  1.500000)

  pt3dadd(314.76, 280.356, 27.816,  1.500000)

}

filament_999[628] {

  pt3dclear()

  pt3dadd(310.368, 285.48, 27.816,  1.500000)

  pt3dadd(312.564, 283.284, 27.816,  1.500000)

}

filament_999[629] {

  pt3dclear()

  pt3dadd(308.17199999999997, 285.48, 27.816,  1.500000)

  pt3dadd(308.17199999999997, 289.872, 27.328,  1.500000)

}

filament_999[630] {

  pt3dclear()

  pt3dadd(308.17199999999997, 285.48, 27.816,  1.500000)

  pt3dadd(310.368, 285.48, 27.816,  1.500000)

}

filament_999[631] {

  pt3dclear()

  pt3dadd(305.976, 281.08799999999997, 27.816,  1.500000)

  pt3dadd(308.17199999999997, 285.48, 27.816,  1.500000)

}

filament_999[632] {

  pt3dclear()

  pt3dadd(301.584, 278.15999999999997, 27.816,  1.500000)

  pt3dadd(305.976, 281.08799999999997, 27.816,  1.500000)

}

filament_999[633] {

  pt3dclear()

  pt3dadd(297.192, 274.5, 28.304,  1.500000)

  pt3dadd(301.584, 278.15999999999997, 27.816,  1.500000)

}

filament_999[634] {

  pt3dclear()

  pt3dadd(292.068, 272.304, 28.791999999999998,  1.500000)

  pt3dadd(297.192, 274.5, 28.304,  1.500000)

}

filament_999[635] {

  pt3dclear()

  pt3dadd(286.944, 270.84, 27.816,  1.500000)

  pt3dadd(292.068, 272.304, 28.791999999999998,  1.500000)

}

filament_999[636] {

  pt3dclear()

  pt3dadd(281.82, 271.572, 26.84,  1.500000)

  pt3dadd(286.944, 270.84, 27.816,  1.500000)

}

filament_999[637] {

  pt3dclear()

  pt3dadd(277.428, 274.5, 27.328,  1.500000)

  pt3dadd(281.82, 271.572, 26.84,  1.500000)

}

filament_999[638] {

  pt3dclear()

  pt3dadd(275.23199999999997, 278.892, 27.328,  1.500000)

  pt3dadd(277.428, 274.5, 27.328,  1.500000)

}

filament_999[639] {

  pt3dclear()

  pt3dadd(273.768, 283.284, 28.304,  1.500000)

  pt3dadd(275.23199999999997, 278.892, 27.328,  1.500000)

}

filament_999[640] {

  pt3dclear()

  pt3dadd(346.236, 401.868, 30.744,  1.500000)

  pt3dadd(348.432, 406.992, 30.256,  1.500000)

}

filament_999[641] {

  pt3dclear()

  pt3dadd(344.04, 396.74399999999997, 31.232,  1.500000)

  pt3dadd(346.236, 401.868, 30.744,  1.500000)

}

filament_999[642] {

  pt3dclear()

  pt3dadd(341.844, 391.62, 31.72,  1.500000)

  pt3dadd(344.04, 396.74399999999997, 31.232,  1.500000)

}

filament_999[643] {

  pt3dclear()

  pt3dadd(338.916, 387.228, 32.208,  1.500000)

  pt3dadd(341.844, 391.62, 31.72,  1.500000)

}

filament_999[644] {

  pt3dclear()

  pt3dadd(335.988, 382.836, 32.696,  1.500000)

  pt3dadd(338.916, 387.228, 32.208,  1.500000)

}

filament_999[645] {

  pt3dclear()

  pt3dadd(334.524, 378.444, 34.16,  1.500000)

  pt3dadd(335.988, 382.836, 32.696,  1.500000)

}

filament_999[646] {

  pt3dclear()

  pt3dadd(242.292, 240.828, 46.36,  1.500000)

  pt3dadd(240.828, 236.436, 47.336,  1.500000)

}

filament_999[647] {

  pt3dclear()

  pt3dadd(242.292, 243.756, 45.872,  1.500000)

  pt3dadd(242.292, 240.828, 46.36,  1.500000)

}

filament_999[648] {

  pt3dclear()

  pt3dadd(258.396, 254.004, 42.944,  1.500000)

  pt3dadd(263.52, 256.932, 42.455999999999996,  1.500000)

}

filament_999[649] {

  pt3dclear()

  pt3dadd(253.272, 251.808, 43.432,  1.500000)

  pt3dadd(258.396, 254.004, 42.944,  1.500000)

}

filament_999[650] {

  pt3dclear()

  pt3dadd(248.88, 248.148, 44.408,  1.500000)

  pt3dadd(253.272, 251.808, 43.432,  1.500000)

}

filament_999[651] {

  pt3dclear()

  pt3dadd(243.756, 245.952, 44.896,  1.500000)

  pt3dadd(248.88, 248.148, 44.408,  1.500000)

}

filament_999[652] {

  pt3dclear()

  pt3dadd(253.272, 132.492, 61.976,  1.500000)

  pt3dadd(257.664, 131.76, 61.976,  1.500000)

}

filament_999[653] {

  pt3dclear()

  pt3dadd(251.076, 136.152, 61.976,  1.500000)

  pt3dadd(253.272, 132.492, 61.976,  1.500000)

}

filament_999[654] {

  pt3dclear()

  pt3dadd(248.88, 139.81199999999998, 61.976,  1.500000)

  pt3dadd(251.076, 136.152, 61.976,  1.500000)

}

filament_999[655] {

  pt3dclear()

  pt3dadd(247.416, 143.472, 61.976,  1.500000)

  pt3dadd(248.88, 139.81199999999998, 61.976,  1.500000)

}

filament_999[656] {

  pt3dclear()

  pt3dadd(243.024, 146.4, 61.976,  1.500000)

  pt3dadd(247.416, 143.472, 61.976,  1.500000)

}

filament_999[657] {

  pt3dclear()

  pt3dadd(239.364, 149.328, 61.976,  1.500000)

  pt3dadd(243.024, 146.4, 61.976,  1.500000)

}

filament_999[658] {

  pt3dclear()

  pt3dadd(237.168, 152.988, 61.976,  1.500000)

  pt3dadd(239.364, 149.328, 61.976,  1.500000)

}

filament_999[659] {

  pt3dclear()

  pt3dadd(285.48, 359.412, 37.088,  1.500000)

  pt3dadd(288.408, 363.804, 38.064,  1.500000)

}

filament_999[660] {

  pt3dclear()

  pt3dadd(283.284, 355.02, 36.112,  1.500000)

  pt3dadd(285.48, 359.412, 37.088,  1.500000)

}

filament_999[661] {

  pt3dclear()

  pt3dadd(281.08799999999997, 350.628, 34.647999999999996,  1.500000)

  pt3dadd(283.284, 355.02, 36.112,  1.500000)

}

filament_999[662] {

  pt3dclear()

  pt3dadd(278.892, 345.504, 32.208,  1.500000)

  pt3dadd(281.08799999999997, 350.628, 34.647999999999996,  1.500000)

}

filament_999[663] {

  pt3dclear()

  pt3dadd(241.56, 284.748, 49.288,  1.500000)

  pt3dadd(240.828, 280.356, 48.8,  1.500000)

}

filament_999[664] {

  pt3dclear()

  pt3dadd(243.756, 289.14, 49.775999999999996,  1.500000)

  pt3dadd(241.56, 284.748, 49.288,  1.500000)

}

filament_999[665] {

  pt3dclear()

  pt3dadd(245.952, 293.532, 49.288,  1.500000)

  pt3dadd(243.756, 289.14, 49.775999999999996,  1.500000)

}

filament_999[666] {

  pt3dclear()

  pt3dadd(247.416, 297.192, 46.36,  1.500000)

  pt3dadd(245.952, 293.532, 49.288,  1.500000)

}

filament_999[667] {

  pt3dclear()

  pt3dadd(247.416, 300.852, 44.896,  1.500000)

  pt3dadd(247.416, 297.192, 46.36,  1.500000)

}

filament_999[668] {

  pt3dclear()

  pt3dadd(249.612, 305.24399999999997, 43.92,  1.500000)

  pt3dadd(247.416, 300.852, 44.896,  1.500000)

}

filament_999[669] {

  pt3dclear()

  pt3dadd(251.808, 309.63599999999997, 43.432,  1.500000)

  pt3dadd(249.612, 305.24399999999997, 43.92,  1.500000)

}

filament_999[670] {

  pt3dclear()

  pt3dadd(254.004, 314.028, 42.944,  1.500000)

  pt3dadd(251.808, 309.63599999999997, 43.432,  1.500000)

}

filament_999[671] {

  pt3dclear()

  pt3dadd(256.932, 316.956, 42.455999999999996,  1.500000)

  pt3dadd(254.004, 314.028, 42.944,  1.500000)

}

filament_999[672] {

  pt3dclear()

  pt3dadd(260.592, 318.42, 41.967999999999996,  1.500000)

  pt3dadd(256.932, 316.956, 42.455999999999996,  1.500000)

}

filament_999[673] {

  pt3dclear()

  pt3dadd(264.252, 319.152, 40.992,  1.500000)

  pt3dadd(260.592, 318.42, 41.967999999999996,  1.500000)

}

filament_999[674] {

  pt3dclear()

  pt3dadd(267.18, 322.08, 40.016,  1.500000)

  pt3dadd(264.252, 319.152, 40.992,  1.500000)

}

filament_999[675] {

  pt3dclear()

  pt3dadd(270.108, 325.008, 38.552,  1.500000)

  pt3dadd(267.18, 322.08, 40.016,  1.500000)

}

filament_999[676] {

  pt3dclear()

  pt3dadd(273.768, 325.74, 36.6,  1.500000)

  pt3dadd(270.108, 325.008, 38.552,  1.500000)

}

filament_999[677] {

  pt3dclear()

  pt3dadd(278.15999999999997, 325.74, 35.624,  1.500000)

  pt3dadd(273.768, 325.74, 36.6,  1.500000)

}

filament_999[678] {

  pt3dclear()

  pt3dadd(281.08799999999997, 327.936, 34.16,  1.500000)

  pt3dadd(278.15999999999997, 325.74, 35.624,  1.500000)

}

filament_999[679] {

  pt3dclear()

  pt3dadd(281.82, 331.596, 33.184,  1.500000)

  pt3dadd(281.08799999999997, 327.936, 34.16,  1.500000)

}

filament_999[680] {

  pt3dclear()

  pt3dadd(281.08799999999997, 335.256, 32.208,  1.500000)

  pt3dadd(281.82, 331.596, 33.184,  1.500000)

}

filament_999[681] {

  pt3dclear()

  pt3dadd(280.356, 338.916, 31.72,  1.500000)

  pt3dadd(281.08799999999997, 335.256, 32.208,  1.500000)

}

filament_999[682] {

  pt3dclear()

  pt3dadd(276.69599999999997, 340.38, 28.791999999999998,  1.500000)

  pt3dadd(278.892, 345.504, 32.208,  1.500000)

}

filament_999[683] {

  pt3dclear()

  pt3dadd(276.69599999999997, 340.38, 28.791999999999998,  1.500000)

  pt3dadd(280.356, 338.916, 31.72,  1.500000)

}

filament_999[684] {

  pt3dclear()

  pt3dadd(274.5, 335.988, 29.768,  1.500000)

  pt3dadd(276.69599999999997, 340.38, 28.791999999999998,  1.500000)

}

filament_999[685] {

  pt3dclear()

  pt3dadd(273.036, 331.596, 30.744,  1.500000)

  pt3dadd(274.5, 335.988, 29.768,  1.500000)

}

filament_999[686] {

  pt3dclear()

  pt3dadd(246.684, 160.308, 53.192,  1.500000)

  pt3dadd(249.612, 159.576, 54.656,  1.500000)

}

filament_999[687] {

  pt3dclear()

  pt3dadd(244.488, 163.236, 54.168,  1.500000)

  pt3dadd(246.684, 160.308, 53.192,  1.500000)

}

filament_999[688] {

  pt3dclear()

  pt3dadd(242.292, 166.164, 52.704,  1.500000)

  pt3dadd(244.488, 163.236, 54.168,  1.500000)

}

filament_999[689] {

  pt3dclear()

  pt3dadd(241.56, 169.82399999999998, 53.68,  1.500000)

  pt3dadd(242.292, 166.164, 52.704,  1.500000)

}

filament_999[690] {

  pt3dclear()

  pt3dadd(240.828, 173.484, 54.656,  1.500000)

  pt3dadd(241.56, 169.82399999999998, 53.68,  1.500000)

}

filament_999[691] {

  pt3dclear()

  pt3dadd(239.364, 176.412, 56.608,  1.500000)

  pt3dadd(240.828, 173.484, 54.656,  1.500000)

}

filament_999[692] {

  pt3dclear()

  pt3dadd(236.436, 179.34, 58.56,  1.500000)

  pt3dadd(239.364, 176.412, 56.608,  1.500000)

}

filament_999[693] {

  pt3dclear()

  pt3dadd(226.188, 224.724, 42.455999999999996,  1.500000)

  pt3dadd(223.26, 221.064, 42.944,  1.500000)

}

filament_999[694] {

  pt3dclear()

  pt3dadd(228.384, 228.384, 41.967999999999996,  1.500000)

  pt3dadd(226.188, 224.724, 42.455999999999996,  1.500000)

}

filament_999[695] {

  pt3dclear()

  pt3dadd(230.57999999999998, 232.04399999999998, 41.967999999999996,  1.500000)

  pt3dadd(228.384, 228.384, 41.967999999999996,  1.500000)

}

filament_999[696] {

  pt3dclear()

  pt3dadd(232.77599999999998, 235.704, 41.967999999999996,  1.500000)

  pt3dadd(230.57999999999998, 232.04399999999998, 41.967999999999996,  1.500000)

}

filament_999[697] {

  pt3dclear()

  pt3dadd(234.972, 239.364, 41.48,  1.500000)

  pt3dadd(232.77599999999998, 235.704, 41.967999999999996,  1.500000)

}

filament_999[698] {

  pt3dclear()

  pt3dadd(237.168, 243.756, 40.992,  1.500000)

  pt3dadd(234.972, 239.364, 41.48,  1.500000)

}

filament_999[699] {

  pt3dclear()

  pt3dadd(239.364, 248.148, 40.992,  1.500000)

  pt3dadd(237.168, 243.756, 40.992,  1.500000)

}

filament_999[700] {

  pt3dclear()

  pt3dadd(241.56, 252.54, 40.504,  1.500000)

  pt3dadd(239.364, 248.148, 40.992,  1.500000)

}

filament_999[701] {

  pt3dclear()

  pt3dadd(242.292, 257.664, 40.504,  1.500000)

  pt3dadd(241.56, 252.54, 40.504,  1.500000)

}

filament_999[702] {

  pt3dclear()

  pt3dadd(241.56, 261.324, 40.504,  1.500000)

  pt3dadd(242.292, 257.664, 40.504,  1.500000)

}

filament_999[703] {

  pt3dclear()

  pt3dadd(267.912, 330.132, 29.768,  1.500000)

  pt3dadd(273.036, 331.596, 30.744,  1.500000)

}

filament_999[704] {

  pt3dclear()

  pt3dadd(262.788, 330.864, 30.256,  1.500000)

  pt3dadd(267.912, 330.132, 29.768,  1.500000)

}

filament_999[705] {

  pt3dclear()

  pt3dadd(260.592, 325.74, 30.256,  1.500000)

  pt3dadd(262.788, 330.864, 30.256,  1.500000)

}

filament_999[706] {

  pt3dclear()

  pt3dadd(259.86, 319.884, 30.744,  1.500000)

  pt3dadd(263.52, 322.08, 29.28,  1.500000)

}

filament_999[707] {

  pt3dclear()

  pt3dadd(259.86, 319.884, 30.744,  1.500000)

  pt3dadd(260.592, 325.74, 30.256,  1.500000)

}

filament_999[708] {

  pt3dclear()

  pt3dadd(258.396, 314.76, 30.256,  1.500000)

  pt3dadd(259.86, 319.884, 30.744,  1.500000)

}

filament_999[709] {

  pt3dclear()

  pt3dadd(256.932, 308.904, 32.696,  1.500000)

  pt3dadd(258.396, 314.76, 30.256,  1.500000)

}

filament_999[710] {

  pt3dclear()

  pt3dadd(256.2, 302.316, 33.184,  1.500000)

  pt3dadd(256.932, 308.904, 32.696,  1.500000)

}

filament_999[711] {

  pt3dclear()

  pt3dadd(254.736, 296.46, 33.672,  1.500000)

  pt3dadd(256.2, 302.316, 33.184,  1.500000)

}

filament_999[712] {

  pt3dclear()

  pt3dadd(252.54, 291.336, 34.647999999999996,  1.500000)

  pt3dadd(254.736, 296.46, 33.672,  1.500000)

}

filament_999[713] {

  pt3dclear()

  pt3dadd(249.612, 286.944, 34.16,  1.500000)

  pt3dadd(252.54, 291.336, 34.647999999999996,  1.500000)

}

filament_999[714] {

  pt3dclear()

  pt3dadd(248.148, 282.552, 33.672,  1.500000)

  pt3dadd(249.612, 286.944, 34.16,  1.500000)

}

filament_999[715] {

  pt3dclear()

  pt3dadd(251.076, 277.428, 33.184,  1.500000)

  pt3dadd(248.148, 282.552, 33.672,  1.500000)

}

filament_999[716] {

  pt3dclear()

  pt3dadd(308.17199999999997, 281.08799999999997, 42.944,  1.500000)

  pt3dadd(306.70799999999997, 278.15999999999997, 43.92,  1.500000)

}

filament_999[717] {

  pt3dclear()

  pt3dadd(305.24399999999997, 284.016, 42.944,  1.500000)

  pt3dadd(308.17199999999997, 281.08799999999997, 42.944,  1.500000)

}

filament_999[718] {

  pt3dclear()

  pt3dadd(300.852, 286.212, 42.455999999999996,  1.500000)

  pt3dadd(305.24399999999997, 284.016, 42.944,  1.500000)

}

filament_999[719] {

  pt3dclear()

  pt3dadd(296.46, 288.408, 41.967999999999996,  1.500000)

  pt3dadd(300.852, 286.212, 42.455999999999996,  1.500000)

}

filament_999[720] {

  pt3dclear()

  pt3dadd(291.336, 289.14, 40.992,  1.500000)

  pt3dadd(290.604, 285.48, 39.528,  1.500000)

}

filament_999[721] {

  pt3dclear()

  pt3dadd(291.336, 289.14, 40.992,  1.500000)

  pt3dadd(296.46, 288.408, 41.967999999999996,  1.500000)

}

filament_999[722] {

  pt3dclear()

  pt3dadd(284.016, 308.904, 40.992,  1.500000)

  pt3dadd(280.356, 312.564, 40.504,  1.500000)

}

filament_999[723] {

  pt3dclear()

  pt3dadd(288.408, 307.44, 42.455999999999996,  1.500000)

  pt3dadd(284.016, 308.904, 40.992,  1.500000)

}

filament_999[724] {

  pt3dclear()

  pt3dadd(292.8, 305.24399999999997, 41.967999999999996,  1.500000)

  pt3dadd(288.408, 307.44, 42.455999999999996,  1.500000)

}

filament_999[725] {

  pt3dclear()

  pt3dadd(295.728, 302.316, 41.48,  1.500000)

  pt3dadd(292.8, 305.24399999999997, 41.967999999999996,  1.500000)

}

filament_999[726] {

  pt3dclear()

  pt3dadd(293.532, 297.192, 41.48,  1.500000)

  pt3dadd(295.728, 302.316, 41.48,  1.500000)

}

filament_999[727] {

  pt3dclear()

  pt3dadd(290.604, 292.8, 40.992,  1.500000)

  pt3dadd(293.532, 297.192, 41.48,  1.500000)

}

filament_999[728] {

  pt3dclear()

  pt3dadd(287.676, 289.14, 40.992,  1.500000)

  pt3dadd(291.336, 289.14, 40.992,  1.500000)

}

filament_999[729] {

  pt3dclear()

  pt3dadd(287.676, 289.14, 40.992,  1.500000)

  pt3dadd(290.604, 292.8, 40.992,  1.500000)

}

filament_999[730] {

  pt3dclear()

  pt3dadd(284.748, 286.944, 39.528,  1.500000)

  pt3dadd(287.676, 289.14, 40.992,  1.500000)

}

filament_999[731] {

  pt3dclear()

  pt3dadd(281.08799999999997, 285.48, 38.552,  1.500000)

  pt3dadd(284.748, 286.944, 39.528,  1.500000)

}

filament_999[732] {

  pt3dclear()

  pt3dadd(277.428, 284.748, 37.576,  1.500000)

  pt3dadd(281.08799999999997, 285.48, 38.552,  1.500000)

}

filament_999[733] {

  pt3dclear()

  pt3dadd(273.768, 285.48, 35.624,  1.500000)

  pt3dadd(273.768, 283.284, 28.304,  1.500000)

}

filament_999[734] {

  pt3dclear()

  pt3dadd(273.768, 285.48, 35.624,  1.500000)

  pt3dadd(277.428, 284.748, 37.576,  1.500000)

}

filament_999[735] {

  pt3dclear()

  pt3dadd(272.304, 288.408, 32.696,  1.500000)

  pt3dadd(273.768, 285.48, 35.624,  1.500000)

}

filament_999[736] {

  pt3dclear()

  pt3dadd(369.65999999999997, 358.68, 28.304,  1.500000)

  pt3dadd(371.856, 361.608, 25.375999999999998,  1.500000)

}

filament_999[737] {

  pt3dclear()

  pt3dadd(365.268, 354.288, 27.328,  1.500000)

  pt3dadd(369.65999999999997, 358.68, 28.304,  1.500000)

}

filament_999[738] {

  pt3dclear()

  pt3dadd(362.34, 349.896, 27.816,  1.500000)

  pt3dadd(365.268, 354.288, 27.328,  1.500000)

}

filament_999[739] {

  pt3dclear()

  pt3dadd(360.144, 344.772, 28.791999999999998,  1.500000)

  pt3dadd(362.34, 349.896, 27.816,  1.500000)

}

filament_999[740] {

  pt3dclear()

  pt3dadd(356.484, 341.844, 28.304,  1.500000)

  pt3dadd(360.144, 344.772, 28.791999999999998,  1.500000)

}

filament_999[741] {

  pt3dclear()

  pt3dadd(352.824, 339.64799999999997, 27.816,  1.500000)

  pt3dadd(356.484, 341.844, 28.304,  1.500000)

}

filament_999[742] {

  pt3dclear()

  pt3dadd(349.164, 338.18399999999997, 27.328,  1.500000)

  pt3dadd(352.824, 339.64799999999997, 27.816,  1.500000)

}

filament_999[743] {

  pt3dclear()

  pt3dadd(344.772, 337.452, 26.84,  1.500000)

  pt3dadd(349.164, 338.18399999999997, 27.328,  1.500000)

}

filament_999[744] {

  pt3dclear()

  pt3dadd(340.38, 337.452, 26.84,  1.500000)

  pt3dadd(344.772, 337.452, 26.84,  1.500000)

}

filament_999[745] {

  pt3dclear()

  pt3dadd(386.496, 315.492, 15.616,  1.500000)

  pt3dadd(387.96, 319.884, 17.08,  1.500000)

}

filament_999[746] {

  pt3dclear()

  pt3dadd(384.3, 311.832, 16.104,  1.500000)

  pt3dadd(386.496, 315.492, 15.616,  1.500000)

}

filament_999[747] {

  pt3dclear()

  pt3dadd(378.444, 311.09999999999997, 16.104,  1.500000)

  pt3dadd(384.3, 311.832, 16.104,  1.500000)

}

filament_999[748] {

  pt3dclear()

  pt3dadd(372.58799999999997, 310.368, 16.592,  1.500000)

  pt3dadd(378.444, 311.09999999999997, 16.104,  1.500000)

}

filament_999[749] {

  pt3dclear()

  pt3dadd(366.0, 309.63599999999997, 16.592,  1.500000)

  pt3dadd(372.58799999999997, 310.368, 16.592,  1.500000)

}

filament_999[750] {

  pt3dclear()

  pt3dadd(361.608, 309.63599999999997, 16.592,  1.500000)

  pt3dadd(366.0, 309.63599999999997, 16.592,  1.500000)

}

filament_999[751] {

  pt3dclear()

  pt3dadd(348.432, 288.408, 20.008,  1.500000)

  pt3dadd(344.772, 288.408, 20.983999999999998,  1.500000)

}

filament_999[752] {

  pt3dclear()

  pt3dadd(351.36, 290.604, 19.032,  1.500000)

  pt3dadd(348.432, 288.408, 20.008,  1.500000)

}

filament_999[753] {

  pt3dclear()

  pt3dadd(352.092, 293.532, 18.056,  1.500000)

  pt3dadd(351.36, 290.604, 19.032,  1.500000)

}

filament_999[754] {

  pt3dclear()

  pt3dadd(352.092, 297.924, 17.567999999999998,  1.500000)

  pt3dadd(352.092, 293.532, 18.056,  1.500000)

}

filament_999[755] {

  pt3dclear()

  pt3dadd(352.824, 301.584, 16.592,  1.500000)

  pt3dadd(352.092, 297.924, 17.567999999999998,  1.500000)

}

filament_999[756] {

  pt3dclear()

  pt3dadd(354.288, 304.512, 17.08,  1.500000)

  pt3dadd(352.824, 301.584, 16.592,  1.500000)

}

filament_999[757] {

  pt3dclear()

  pt3dadd(356.484, 307.44, 17.08,  1.500000)

  pt3dadd(354.288, 304.512, 17.08,  1.500000)

}

filament_999[758] {

  pt3dclear()

  pt3dadd(356.484, 311.09999999999997, 17.08,  1.500000)

  pt3dadd(361.608, 309.63599999999997, 16.592,  1.500000)

}

filament_999[759] {

  pt3dclear()

  pt3dadd(356.484, 311.09999999999997, 17.08,  1.500000)

  pt3dadd(356.484, 307.44, 17.08,  1.500000)

}

filament_999[760] {

  pt3dclear()

  pt3dadd(384.3, 321.348, 16.104,  1.500000)

  pt3dadd(380.64, 322.08, 17.08,  1.500000)

}

filament_999[761] {

  pt3dclear()

  pt3dadd(381.372, 317.688, 16.592,  1.500000)

  pt3dadd(384.3, 321.348, 16.104,  1.500000)

}

filament_999[762] {

  pt3dclear()

  pt3dadd(376.98, 315.492, 17.08,  1.500000)

  pt3dadd(381.372, 317.688, 16.592,  1.500000)

}

filament_999[763] {

  pt3dclear()

  pt3dadd(372.58799999999997, 315.492, 16.592,  1.500000)

  pt3dadd(376.98, 315.492, 17.08,  1.500000)

}

filament_999[764] {

  pt3dclear()

  pt3dadd(368.928, 316.956, 18.056,  1.500000)

  pt3dadd(372.58799999999997, 315.492, 16.592,  1.500000)

}

filament_999[765] {

  pt3dclear()

  pt3dadd(364.536, 317.688, 19.032,  1.500000)

  pt3dadd(368.928, 316.956, 18.056,  1.500000)

}

filament_999[766] {

  pt3dclear()

  pt3dadd(360.144, 317.688, 18.544,  1.500000)

  pt3dadd(360.876, 320.616, 19.52,  1.500000)

}

filament_999[767] {

  pt3dclear()

  pt3dadd(360.144, 317.688, 18.544,  1.500000)

  pt3dadd(364.536, 317.688, 19.032,  1.500000)

}

filament_999[768] {

  pt3dclear()

  pt3dadd(356.484, 316.956, 18.544,  1.500000)

  pt3dadd(360.144, 317.688, 18.544,  1.500000)

}

filament_999[769] {

  pt3dclear()

  pt3dadd(354.288, 314.028, 18.544,  1.500000)

  pt3dadd(356.484, 311.09999999999997, 17.08,  1.500000)

}

filament_999[770] {

  pt3dclear()

  pt3dadd(354.288, 314.028, 18.544,  1.500000)

  pt3dadd(356.484, 316.956, 18.544,  1.500000)

}

filament_999[771] {

  pt3dclear()

  pt3dadd(351.36, 316.224, 19.032,  1.500000)

  pt3dadd(354.288, 314.028, 18.544,  1.500000)

}

filament_999[772] {

  pt3dclear()

  pt3dadd(347.7, 318.42, 19.52,  1.500000)

  pt3dadd(351.36, 316.224, 19.032,  1.500000)

}

filament_999[773] {

  pt3dclear()

  pt3dadd(343.308, 319.884, 19.52,  1.500000)

  pt3dadd(347.7, 318.42, 19.52,  1.500000)

}

filament_999[774] {

  pt3dclear()

  pt3dadd(338.916, 321.348, 19.032,  1.500000)

  pt3dadd(343.308, 319.884, 19.52,  1.500000)

}

filament_999[775] {

  pt3dclear()

  pt3dadd(334.524, 322.812, 18.544,  1.500000)

  pt3dadd(338.916, 321.348, 19.032,  1.500000)

}

filament_999[776] {

  pt3dclear()

  pt3dadd(331.596, 325.74, 18.056,  1.500000)

  pt3dadd(334.524, 322.812, 18.544,  1.500000)

}

filament_999[777] {

  pt3dclear()

  pt3dadd(328.668, 329.4, 18.544,  1.500000)

  pt3dadd(331.596, 325.74, 18.056,  1.500000)

}

filament_999[778] {

  pt3dclear()

  pt3dadd(330.132, 331.596, 20.983999999999998,  1.500000)

  pt3dadd(328.668, 329.4, 18.544,  1.500000)

}

filament_999[779] {

  pt3dclear()

  pt3dadd(332.328, 333.06, 22.448,  1.500000)

  pt3dadd(332.328, 335.988, 19.52,  1.500000)

}

filament_999[780] {

  pt3dclear()

  pt3dadd(332.328, 333.06, 22.448,  1.500000)

  pt3dadd(330.132, 331.596, 20.983999999999998,  1.500000)

}

filament_999[781] {

  pt3dclear()

  pt3dadd(335.256, 334.524, 24.887999999999998,  1.500000)

  pt3dadd(332.328, 333.06, 22.448,  1.500000)

}

filament_999[782] {

  pt3dclear()

  pt3dadd(335.988, 337.452, 26.352,  1.500000)

  pt3dadd(339.64799999999997, 341.11199999999997, 24.887999999999998,  1.500000)

}

filament_999[783] {

  pt3dclear()

  pt3dadd(335.988, 337.452, 26.352,  1.500000)

  pt3dadd(340.38, 337.452, 26.84,  1.500000)

}

filament_999[784] {

  pt3dclear()

  pt3dadd(335.988, 337.452, 26.352,  1.500000)

  pt3dadd(335.256, 334.524, 24.887999999999998,  1.500000)

}

filament_999[785] {

  pt3dclear()

  pt3dadd(332.328, 339.64799999999997, 25.375999999999998,  1.500000)

  pt3dadd(335.988, 337.452, 26.352,  1.500000)

}

filament_999[786] {

  pt3dclear()

  pt3dadd(327.936, 339.64799999999997, 24.4,  1.500000)

  pt3dadd(332.328, 339.64799999999997, 25.375999999999998,  1.500000)

}

filament_999[787] {

  pt3dclear()

  pt3dadd(322.812, 338.916, 24.887999999999998,  1.500000)

  pt3dadd(327.936, 339.64799999999997, 24.4,  1.500000)

}

filament_999[788] {

  pt3dclear()

  pt3dadd(317.688, 337.452, 25.375999999999998,  1.500000)

  pt3dadd(322.812, 338.916, 24.887999999999998,  1.500000)

}

filament_999[789] {

  pt3dclear()

  pt3dadd(312.564, 336.71999999999997, 26.84,  1.500000)

  pt3dadd(317.688, 337.452, 25.375999999999998,  1.500000)

}

filament_999[790] {

  pt3dclear()

  pt3dadd(308.17199999999997, 333.06, 26.84,  1.500000)

  pt3dadd(312.564, 336.71999999999997, 26.84,  1.500000)

}

filament_999[791] {

  pt3dclear()

  pt3dadd(305.24399999999997, 331.596, 27.328,  1.500000)

  pt3dadd(308.17199999999997, 333.06, 26.84,  1.500000)

}

filament_999[792] {

  pt3dclear()

  pt3dadd(302.316, 330.132, 28.304,  1.500000)

  pt3dadd(305.24399999999997, 331.596, 27.328,  1.500000)

}

filament_999[793] {

  pt3dclear()

  pt3dadd(300.12, 327.936, 30.256,  1.500000)

  pt3dadd(302.316, 327.936, 28.304,  1.500000)

}

filament_999[794] {

  pt3dclear()

  pt3dadd(300.12, 327.936, 30.256,  1.500000)

  pt3dadd(302.316, 330.132, 28.304,  1.500000)

}

filament_999[795] {

  pt3dclear()

  pt3dadd(354.288, 337.452, 34.16,  1.500000)

  pt3dadd(359.412, 338.18399999999997, 33.672,  1.500000)

}

filament_999[796] {

  pt3dclear()

  pt3dadd(348.432, 337.452, 34.647999999999996,  1.500000)

  pt3dadd(354.288, 337.452, 34.16,  1.500000)

}

filament_999[797] {

  pt3dclear()

  pt3dadd(343.308, 337.452, 35.135999999999996,  1.500000)

  pt3dadd(348.432, 337.452, 34.647999999999996,  1.500000)

}

filament_999[798] {

  pt3dclear()

  pt3dadd(338.916, 333.06, 35.624,  1.500000)

  pt3dadd(343.308, 337.452, 35.135999999999996,  1.500000)

}

filament_999[799] {

  pt3dclear()

  pt3dadd(335.988, 328.668, 36.112,  1.500000)

  pt3dadd(338.916, 333.06, 35.624,  1.500000)

}

filament_999[800] {

  pt3dclear()

  pt3dadd(333.06, 325.008, 36.6,  1.500000)

  pt3dadd(335.988, 328.668, 36.112,  1.500000)

}

filament_999[801] {

  pt3dclear()

  pt3dadd(316.956, 207.888, 45.872,  1.500000)

  pt3dadd(316.224, 203.496, 47.824,  1.500000)

}

filament_999[802] {

  pt3dclear()

  pt3dadd(317.688, 213.012, 45.872,  1.500000)

  pt3dadd(316.956, 207.888, 45.872,  1.500000)

}

filament_999[803] {

  pt3dclear()

  pt3dadd(318.42, 218.136, 45.872,  1.500000)

  pt3dadd(317.688, 213.012, 45.872,  1.500000)

}

filament_999[804] {

  pt3dclear()

  pt3dadd(317.688, 223.26, 45.384,  1.500000)

  pt3dadd(318.42, 218.136, 45.872,  1.500000)

}

filament_999[805] {

  pt3dclear()

  pt3dadd(316.224, 228.384, 44.408,  1.500000)

  pt3dadd(317.688, 223.26, 45.384,  1.500000)

}

filament_999[806] {

  pt3dclear()

  pt3dadd(316.224, 234.24, 43.92,  1.500000)

  pt3dadd(316.224, 228.384, 44.408,  1.500000)

}

filament_999[807] {

  pt3dclear()

  pt3dadd(318.42, 239.364, 43.432,  1.500000)

  pt3dadd(316.224, 234.24, 43.92,  1.500000)

}

filament_999[808] {

  pt3dclear()

  pt3dadd(321.348, 243.756, 42.455999999999996,  1.500000)

  pt3dadd(318.42, 239.364, 43.432,  1.500000)

}

filament_999[809] {

  pt3dclear()

  pt3dadd(322.812, 248.88, 40.016,  1.500000)

  pt3dadd(321.348, 243.756, 42.455999999999996,  1.500000)

}

filament_999[810] {

  pt3dclear()

  pt3dadd(317.688, 327.204, 34.647999999999996,  1.500000)

  pt3dadd(316.956, 334.524, 36.112,  1.500000)

}

filament_999[811] {

  pt3dclear()

  pt3dadd(319.152, 318.42, 40.016,  1.500000)

  pt3dadd(317.688, 327.204, 34.647999999999996,  1.500000)

}

filament_999[812] {

  pt3dclear()

  pt3dadd(319.152, 311.832, 40.504,  1.500000)

  pt3dadd(319.152, 318.42, 40.016,  1.500000)

}

filament_999[813] {

  pt3dclear()

  pt3dadd(319.152, 305.24399999999997, 40.992,  1.500000)

  pt3dadd(319.152, 311.832, 40.504,  1.500000)

}

filament_999[814] {

  pt3dclear()

  pt3dadd(318.42, 298.656, 41.48,  1.500000)

  pt3dadd(319.152, 305.24399999999997, 40.992,  1.500000)

}

filament_999[815] {

  pt3dclear()

  pt3dadd(317.688, 292.068, 41.967999999999996,  1.500000)

  pt3dadd(318.42, 298.656, 41.48,  1.500000)

}

filament_999[816] {

  pt3dclear()

  pt3dadd(316.956, 285.48, 42.455999999999996,  1.500000)

  pt3dadd(317.688, 292.068, 41.967999999999996,  1.500000)

}

filament_999[817] {

  pt3dclear()

  pt3dadd(317.688, 278.892, 41.967999999999996,  1.500000)

  pt3dadd(316.956, 285.48, 42.455999999999996,  1.500000)

}

filament_999[818] {

  pt3dclear()

  pt3dadd(317.688, 272.304, 41.967999999999996,  1.500000)

  pt3dadd(317.688, 278.892, 41.967999999999996,  1.500000)

}

filament_999[819] {

  pt3dclear()

  pt3dadd(321.348, 267.912, 41.48,  1.500000)

  pt3dadd(317.688, 272.304, 41.967999999999996,  1.500000)

}

filament_999[820] {

  pt3dclear()

  pt3dadd(323.544, 262.788, 40.992,  1.500000)

  pt3dadd(321.348, 267.912, 41.48,  1.500000)

}

filament_999[821] {

  pt3dclear()

  pt3dadd(322.812, 256.2, 40.992,  1.500000)

  pt3dadd(323.544, 262.788, 40.992,  1.500000)

}

filament_999[822] {

  pt3dclear()

  pt3dadd(338.18399999999997, 409.92, 26.352,  1.500000)

  pt3dadd(335.256, 401.13599999999997, 27.328,  1.500000)

}

filament_999[823] {

  pt3dclear()

  pt3dadd(335.256, 401.13599999999997, 27.328,  1.500000)

  pt3dadd(333.06, 394.548, 28.304,  1.500000)

}

filament_999[824] {

  pt3dclear()

  pt3dadd(333.06, 394.548, 28.304,  1.500000)

  pt3dadd(330.132, 387.96, 29.28,  1.500000)

}

filament_999[825] {

  pt3dclear()

  pt3dadd(330.132, 387.96, 29.28,  1.500000)

  pt3dadd(327.936, 381.372, 30.256,  1.500000)

}

filament_999[826] {

  pt3dclear()

  pt3dadd(327.936, 381.372, 30.256,  1.500000)

  pt3dadd(325.74, 374.784, 30.744,  1.500000)

}

filament_999[827] {

  pt3dclear()

  pt3dadd(325.74, 374.784, 30.744,  1.500000)

  pt3dadd(323.544, 368.19599999999997, 31.72,  1.500000)

}

filament_999[828] {

  pt3dclear()

  pt3dadd(323.544, 368.19599999999997, 31.72,  1.500000)

  pt3dadd(322.08, 361.608, 32.208,  1.500000)

}

filament_999[829] {

  pt3dclear()

  pt3dadd(322.08, 361.608, 32.208,  1.500000)

  pt3dadd(320.616, 353.556, 33.184,  1.500000)

}

filament_999[830] {

  pt3dclear()

  pt3dadd(320.616, 353.556, 33.184,  1.500000)

  pt3dadd(319.152, 345.504, 34.16,  1.500000)

}

filament_999[831] {

  pt3dclear()

  pt3dadd(319.152, 345.504, 34.16,  1.500000)

  pt3dadd(318.42, 337.452, 34.647999999999996,  1.500000)

}

filament_999[832] {

  pt3dclear()

  pt3dadd(318.42, 337.452, 34.647999999999996,  1.500000)

  pt3dadd(313.296, 332.328, 33.672,  1.500000)

}

filament_999[833] {

  pt3dclear()

  pt3dadd(318.42, 337.452, 34.647999999999996,  1.500000)

  pt3dadd(323.544, 331.596, 35.624,  1.500000)

}

filament_999[834] {

  pt3dclear()

  pt3dadd(323.544, 331.596, 35.624,  1.500000)

  pt3dadd(327.204, 325.74, 35.624,  1.500000)

}

filament_999[835] {

  pt3dclear()

  pt3dadd(327.204, 325.74, 35.624,  1.500000)

  pt3dadd(329.4, 322.08, 35.624,  1.500000)

}

filament_999[836] {

  pt3dclear()

  pt3dadd(329.4, 322.08, 35.624,  1.500000)

  pt3dadd(330.864, 316.956, 34.16,  1.500000)

}

filament_999[837] {

  pt3dclear()

  pt3dadd(329.4, 322.08, 35.624,  1.500000)

  pt3dadd(333.06, 325.008, 36.6,  1.500000)

}

filament_999[838] {

  pt3dclear()

  pt3dadd(330.864, 316.956, 34.16,  1.500000)

  pt3dadd(331.596, 309.63599999999997, 34.16,  1.500000)

}

filament_999[839] {

  pt3dclear()

  pt3dadd(331.596, 309.63599999999997, 34.16,  1.500000)

  pt3dadd(332.328, 303.048, 34.16,  1.500000)

}

filament_999[840] {

  pt3dclear()

  pt3dadd(332.328, 303.048, 34.16,  1.500000)

  pt3dadd(333.06, 296.46, 35.135999999999996,  1.500000)

}

filament_999[841] {

  pt3dclear()

  pt3dadd(333.06, 296.46, 35.135999999999996,  1.500000)

  pt3dadd(335.988, 299.388, 32.696,  1.500000)

}

filament_999[842] {

  pt3dclear()

  pt3dadd(333.06, 296.46, 35.135999999999996,  1.500000)

  pt3dadd(333.792, 289.872, 35.624,  1.500000)

}

filament_999[843] {

  pt3dclear()

  pt3dadd(333.792, 289.872, 35.624,  1.500000)

  pt3dadd(334.524, 283.284, 36.112,  1.500000)

}

filament_999[844] {

  pt3dclear()

  pt3dadd(334.524, 283.284, 36.112,  1.500000)

  pt3dadd(338.18399999999997, 287.676, 35.135999999999996,  1.500000)

}

filament_999[845] {

  pt3dclear()

  pt3dadd(334.524, 283.284, 36.112,  1.500000)

  pt3dadd(333.06, 275.23199999999997, 36.6,  1.500000)

}

filament_999[846] {

  pt3dclear()

  pt3dadd(333.06, 275.23199999999997, 36.6,  1.500000)

  pt3dadd(332.328, 269.376, 37.088,  1.500000)

}

filament_999[847] {

  pt3dclear()

  pt3dadd(333.06, 275.23199999999997, 36.6,  1.500000)

  pt3dadd(327.936, 274.5, 33.672,  1.500000)

}

filament_999[848] {

  pt3dclear()

  pt3dadd(333.06, 275.23199999999997, 36.6,  1.500000)

  pt3dadd(335.256, 271.572, 34.647999999999996,  1.500000)

}

filament_999[849] {

  pt3dclear()

  pt3dadd(332.328, 269.376, 37.088,  1.500000)

  pt3dadd(329.4, 262.056, 37.088,  1.500000)

}

filament_999[850] {

  pt3dclear()

  pt3dadd(329.4, 262.056, 37.088,  1.500000)

  pt3dadd(326.472, 255.468, 37.088,  1.500000)

}

filament_999[851] {

  pt3dclear()

  pt3dadd(326.472, 255.468, 37.088,  1.500000)

  pt3dadd(321.348, 251.808, 37.576,  1.500000)

}

filament_999[852] {

  pt3dclear()

  pt3dadd(326.472, 255.468, 37.088,  1.500000)

  pt3dadd(327.204, 248.148, 37.088,  1.500000)

}

filament_999[853] {

  pt3dclear()

  pt3dadd(327.204, 248.148, 37.088,  1.500000)

  pt3dadd(328.668, 241.56, 37.088,  1.500000)

}

filament_999[854] {

  pt3dclear()

  pt3dadd(328.668, 241.56, 37.088,  1.500000)

  pt3dadd(329.4, 234.972, 37.088,  1.500000)

}

filament_999[855] {

  pt3dclear()

  pt3dadd(329.4, 234.972, 37.088,  1.500000)

  pt3dadd(328.668, 229.11599999999999, 37.088,  1.500000)

}

filament_999[856] {

  pt3dclear()

  pt3dadd(329.4, 234.972, 37.088,  1.500000)

  pt3dadd(332.328, 234.24, 35.624,  1.500000)

}

filament_999[857] {

  pt3dclear()

  pt3dadd(328.668, 229.11599999999999, 37.088,  1.500000)

  pt3dadd(327.204, 223.26, 36.112,  1.500000)

}

filament_999[858] {

  pt3dclear()

  pt3dadd(327.204, 223.26, 36.112,  1.500000)

  pt3dadd(324.276, 218.868, 35.135999999999996,  1.500000)

}

filament_999[859] {

  pt3dclear()

  pt3dadd(324.276, 218.868, 35.135999999999996,  1.500000)

  pt3dadd(321.348, 213.012, 34.16,  1.500000)

}

filament_999[860] {

  pt3dclear()

  pt3dadd(321.348, 213.012, 34.16,  1.500000)

  pt3dadd(319.884, 208.62, 34.16,  1.500000)

}

filament_999[861] {

  pt3dclear()

  pt3dadd(319.884, 208.62, 34.16,  1.500000)

  pt3dadd(318.42, 204.228, 34.16,  1.500000)

}

filament_999[862] {

  pt3dclear()

  pt3dadd(318.42, 204.228, 34.16,  1.500000)

  pt3dadd(316.224, 199.83599999999998, 35.135999999999996,  1.500000)

}

filament_999[863] {

  pt3dclear()

  pt3dadd(316.224, 199.83599999999998, 35.135999999999996,  1.500000)

  pt3dadd(314.028, 195.444, 36.112,  1.500000)

}

filament_999[864] {

  pt3dclear()

  pt3dadd(314.028, 195.444, 36.112,  1.500000)

  pt3dadd(312.564, 191.052, 37.088,  1.500000)

}

filament_999[865] {

  pt3dclear()

  pt3dadd(312.564, 191.052, 37.088,  1.500000)

  pt3dadd(311.832, 186.66, 39.04,  1.500000)

}

filament_999[866] {

  pt3dclear()

  pt3dadd(311.832, 186.66, 39.04,  1.500000)

  pt3dadd(315.492, 188.124, 41.967999999999996,  1.500000)

}

filament_999[867] {

  pt3dclear()

  pt3dadd(315.492, 188.124, 41.967999999999996,  1.500000)

  pt3dadd(316.956, 191.784, 43.432,  1.500000)

}

filament_999[868] {

  pt3dclear()

  pt3dadd(316.956, 191.784, 43.432,  1.500000)

  pt3dadd(321.348, 193.98, 43.92,  1.500000)

}

filament_999[869] {

  pt3dclear()

  pt3dadd(321.348, 193.98, 43.92,  1.500000)

  pt3dadd(325.008, 196.176, 43.432,  1.500000)

}

filament_999[870] {

  pt3dclear()

  pt3dadd(325.008, 196.176, 43.432,  1.500000)

  pt3dadd(328.668, 200.56799999999998, 42.944,  1.500000)

}

filament_999[871] {

  pt3dclear()

  pt3dadd(328.668, 200.56799999999998, 42.944,  1.500000)

  pt3dadd(331.596, 204.228, 42.455999999999996,  1.500000)

}

filament_999[872] {

  pt3dclear()

  pt3dadd(331.596, 204.228, 42.455999999999996,  1.500000)

  pt3dadd(335.988, 206.424, 41.967999999999996,  1.500000)

}

filament_999[873] {

  pt3dclear()

  pt3dadd(335.988, 206.424, 41.967999999999996,  1.500000)

  pt3dadd(340.38, 208.62, 40.992,  1.500000)

}

filament_999[874] {

  pt3dclear()

  pt3dadd(340.38, 208.62, 40.992,  1.500000)

  pt3dadd(344.04, 211.548, 40.016,  1.500000)

}

filament_999[875] {

  pt3dclear()

  pt3dadd(344.04, 211.548, 40.016,  1.500000)

  pt3dadd(347.7, 214.476, 39.528,  1.500000)

}

filament_999[876] {

  pt3dclear()

  pt3dadd(347.7, 214.476, 39.528,  1.500000)

  pt3dadd(352.824, 215.94, 38.064,  1.500000)

}

filament_999[877] {

  pt3dclear()

  pt3dadd(352.824, 215.94, 38.064,  1.500000)

  pt3dadd(357.216, 217.404, 37.088,  1.500000)

}

filament_999[878] {

  pt3dclear()

  pt3dadd(357.216, 217.404, 37.088,  1.500000)

  pt3dadd(360.876, 218.868, 35.624,  1.500000)

}

filament_999[879] {

  pt3dclear()

  pt3dadd(360.876, 218.868, 35.624,  1.500000)

  pt3dadd(364.536, 221.064, 34.647999999999996,  1.500000)

}

filament_999[880] {

  pt3dclear()

  pt3dadd(364.536, 221.064, 34.647999999999996,  1.500000)

  pt3dadd(368.928, 221.796, 32.208,  1.500000)

}

filament_999[881] {

  pt3dclear()

  pt3dadd(368.928, 221.796, 32.208,  1.500000)

  pt3dadd(372.58799999999997, 223.26, 30.744,  1.500000)

}

filament_999[882] {

  pt3dclear()

  pt3dadd(372.58799999999997, 223.26, 30.744,  1.500000)

  pt3dadd(375.516, 225.456, 29.768,  1.500000)

}

filament_999[883] {

  pt3dclear()

  pt3dadd(375.516, 225.456, 29.768,  1.500000)

  pt3dadd(379.176, 227.652, 28.791999999999998,  1.500000)

}

filament_999[884] {

  pt3dclear()

  pt3dadd(379.176, 227.652, 28.791999999999998,  1.500000)

  pt3dadd(382.836, 229.84799999999998, 28.304,  1.500000)

}

filament_999[885] {

  pt3dclear()

  pt3dadd(382.836, 229.84799999999998, 28.304,  1.500000)

  pt3dadd(386.496, 231.31199999999998, 27.816,  1.500000)

}

filament_999[886] {

  pt3dclear()

  pt3dadd(386.496, 231.31199999999998, 27.816,  1.500000)

  pt3dadd(390.156, 232.77599999999998, 27.328,  1.500000)

}

filament_999[887] {

  pt3dclear()

  pt3dadd(390.156, 232.77599999999998, 27.328,  1.500000)

  pt3dadd(393.816, 234.24, 27.328,  1.500000)

}

filament_999[888] {

  pt3dclear()

  pt3dadd(393.816, 234.24, 27.328,  1.500000)

  pt3dadd(397.476, 235.704, 26.84,  1.500000)

}

filament_999[889] {

  pt3dclear()

  pt3dadd(397.476, 235.704, 26.84,  1.500000)

  pt3dadd(401.13599999999997, 237.9, 26.84,  1.500000)

}

filament_999[890] {

  pt3dclear()

  pt3dadd(401.13599999999997, 237.9, 26.84,  1.500000)

  pt3dadd(404.796, 240.096, 26.352,  1.500000)

}

filament_999[891] {

  pt3dclear()

  pt3dadd(404.796, 240.096, 26.352,  1.500000)

  pt3dadd(407.724, 243.024, 26.352,  1.500000)

}

filament_999[892] {

  pt3dclear()

  pt3dadd(407.724, 243.024, 26.352,  1.500000)

  pt3dadd(410.652, 245.952, 27.328,  1.500000)

}

filament_999[893] {

  pt3dclear()

  pt3dadd(410.652, 245.952, 27.328,  1.500000)

  pt3dadd(413.58, 248.88, 27.816,  1.500000)

}

filament_999[894] {

  pt3dclear()

  pt3dadd(413.58, 248.88, 27.816,  1.500000)

  pt3dadd(416.508, 251.808, 27.816,  1.500000)

}

filament_999[895] {

  pt3dclear()

  pt3dadd(416.508, 251.808, 27.816,  1.500000)

  pt3dadd(419.436, 254.736, 28.304,  1.500000)

}

filament_999[896] {

  pt3dclear()

  pt3dadd(419.436, 254.736, 28.304,  1.500000)

  pt3dadd(422.364, 257.664, 29.28,  1.500000)

}

filament_999[897] {

  pt3dclear()

  pt3dadd(422.364, 257.664, 29.28,  1.500000)

  pt3dadd(422.364, 262.056, 29.28,  1.500000)

}

filament_999[898] {

  pt3dclear()

  pt3dadd(422.364, 257.664, 29.28,  1.500000)

  pt3dadd(426.756, 258.396, 29.28,  1.500000)

}

filament_999[899] {

  pt3dclear()

  pt3dadd(426.756, 258.396, 29.28,  1.500000)

  pt3dadd(430.416, 259.86, 30.256,  1.500000)

}

filament_999[900] {

  pt3dclear()

  pt3dadd(430.416, 259.86, 30.256,  1.500000)

  pt3dadd(434.07599999999996, 261.324, 30.744,  1.500000)

}

filament_999[901] {

  pt3dclear()

  pt3dadd(434.07599999999996, 261.324, 30.744,  1.500000)

  pt3dadd(438.468, 261.324, 31.232,  1.500000)

}

filament_999[902] {

  pt3dclear()

  pt3dadd(438.468, 261.324, 31.232,  1.500000)

  pt3dadd(442.86, 261.324, 31.72,  1.500000)

}

filament_999[903] {

  pt3dclear()

  pt3dadd(442.86, 261.324, 31.72,  1.500000)

  pt3dadd(447.252, 261.324, 31.72,  1.500000)

}

filament_999[904] {

  pt3dclear()

  pt3dadd(447.252, 261.324, 31.72,  1.500000)

  pt3dadd(451.644, 261.324, 31.72,  1.500000)

}

filament_999[905] {

  pt3dclear()

  pt3dadd(451.644, 261.324, 31.72,  1.500000)

  pt3dadd(456.036, 261.324, 32.208,  1.500000)

}

filament_999[906] {

  pt3dclear()

  pt3dadd(456.036, 261.324, 32.208,  1.500000)

  pt3dadd(460.428, 261.324, 32.208,  1.500000)

}

filament_999[907] {

  pt3dclear()

  pt3dadd(460.428, 261.324, 32.208,  1.500000)

  pt3dadd(464.82, 261.324, 32.696,  1.500000)

}

filament_999[908] {

  pt3dclear()

  pt3dadd(464.82, 261.324, 32.696,  1.500000)

  pt3dadd(469.212, 261.324, 33.184,  1.500000)

}

filament_999[909] {

  pt3dclear()

  pt3dadd(469.212, 261.324, 33.184,  1.500000)

  pt3dadd(472.872, 260.592, 33.184,  1.500000)

}

filament_999[910] {

  pt3dclear()

  pt3dadd(422.364, 262.056, 29.28,  1.500000)

  pt3dadd(422.364, 265.716, 30.256,  1.500000)

}

filament_999[911] {

  pt3dclear()

  pt3dadd(422.364, 265.716, 30.256,  1.500000)

  pt3dadd(422.364, 270.108, 30.256,  1.500000)

}

filament_999[912] {

  pt3dclear()

  pt3dadd(422.364, 270.108, 30.256,  1.500000)

  pt3dadd(422.364, 274.5, 30.256,  1.500000)

}

filament_999[913] {

  pt3dclear()

  pt3dadd(422.364, 274.5, 30.256,  1.500000)

  pt3dadd(420.9, 279.62399999999997, 30.256,  1.500000)

}

filament_999[914] {

  pt3dclear()

  pt3dadd(420.9, 279.62399999999997, 30.256,  1.500000)

  pt3dadd(418.704, 284.748, 30.256,  1.500000)

}

filament_999[915] {

  pt3dclear()

  pt3dadd(418.704, 284.748, 30.256,  1.500000)

  pt3dadd(416.508, 289.872, 30.744,  1.500000)

}

filament_999[916] {

  pt3dclear()

  pt3dadd(416.508, 289.872, 30.744,  1.500000)

  pt3dadd(416.508, 286.212, 28.304,  1.500000)

}

filament_999[917] {

  pt3dclear()

  pt3dadd(416.508, 289.872, 30.744,  1.500000)

  pt3dadd(412.848, 296.46, 33.672,  1.500000)

}

filament_999[918] {

  pt3dclear()

  pt3dadd(416.508, 289.872, 30.744,  1.500000)

  pt3dadd(412.848, 297.192, 30.256,  1.500000)

}

filament_999[919] {

  pt3dclear()

  pt3dadd(412.848, 296.46, 33.672,  1.500000)

  pt3dadd(410.652, 300.12, 32.696,  1.500000)

}

filament_999[920] {

  pt3dclear()

  pt3dadd(410.652, 300.12, 32.696,  1.500000)

  pt3dadd(407.724, 303.78, 32.696,  1.500000)

}

filament_999[921] {

  pt3dclear()

  pt3dadd(407.724, 303.78, 32.696,  1.500000)

  pt3dadd(405.52799999999996, 308.17199999999997, 33.184,  1.500000)

}

filament_999[922] {

  pt3dclear()

  pt3dadd(405.52799999999996, 308.17199999999997, 33.184,  1.500000)

  pt3dadd(403.332, 312.564, 33.672,  1.500000)

}

filament_999[923] {

  pt3dclear()

  pt3dadd(403.332, 312.564, 33.672,  1.500000)

  pt3dadd(402.59999999999997, 316.224, 34.16,  1.500000)

}

filament_999[924] {

  pt3dclear()

  pt3dadd(402.59999999999997, 316.224, 34.16,  1.500000)

  pt3dadd(399.67199999999997, 317.688, 35.624,  1.500000)

}

filament_999[925] {

  pt3dclear()

  pt3dadd(402.59999999999997, 316.224, 34.16,  1.500000)

  pt3dadd(407.724, 314.76, 37.576,  1.500000)

}

filament_999[926] {

  pt3dclear()

  pt3dadd(402.59999999999997, 316.224, 34.16,  1.500000)

  pt3dadd(401.13599999999997, 319.884, 34.647999999999996,  1.500000)

}

filament_999[927] {

  pt3dclear()

  pt3dadd(401.13599999999997, 319.884, 34.647999999999996,  1.500000)

  pt3dadd(399.67199999999997, 323.544, 34.647999999999996,  1.500000)

}

filament_999[928] {

  pt3dclear()

  pt3dadd(399.67199999999997, 323.544, 34.647999999999996,  1.500000)

  pt3dadd(401.13599999999997, 327.204, 34.647999999999996,  1.500000)

}

filament_999[929] {

  pt3dclear()

  pt3dadd(401.13599999999997, 327.204, 34.647999999999996,  1.500000)

  pt3dadd(405.52799999999996, 328.668, 34.647999999999996,  1.500000)

}

filament_999[930] {

  pt3dclear()

  pt3dadd(405.52799999999996, 328.668, 34.647999999999996,  1.500000)

  pt3dadd(410.652, 329.4, 35.135999999999996,  1.500000)

}

filament_999[931] {

  pt3dclear()

  pt3dadd(410.652, 329.4, 35.135999999999996,  1.500000)

  pt3dadd(415.044, 328.668, 36.112,  1.500000)

}

filament_999[932] {

  pt3dclear()

  pt3dadd(415.044, 328.668, 36.112,  1.500000)

  pt3dadd(419.436, 327.936, 37.576,  1.500000)

}

filament_999[933] {

  pt3dclear()

  pt3dadd(399.67199999999997, 317.688, 35.624,  1.500000)

  pt3dadd(394.548, 317.688, 35.624,  1.500000)

}

filament_999[934] {

  pt3dclear()

  pt3dadd(394.548, 317.688, 35.624,  1.500000)

  pt3dadd(388.692, 317.688, 36.112,  1.500000)

}

filament_999[935] {

  pt3dclear()

  pt3dadd(388.692, 317.688, 36.112,  1.500000)

  pt3dadd(382.836, 317.688, 36.112,  1.500000)

}

filament_999[936] {

  pt3dclear()

  pt3dadd(382.836, 317.688, 36.112,  1.500000)

  pt3dadd(378.444, 318.42, 36.6,  1.500000)

}

filament_999[937] {

  pt3dclear()

  pt3dadd(378.444, 318.42, 36.6,  1.500000)

  pt3dadd(374.05199999999996, 319.152, 37.088,  1.500000)

}

filament_999[938] {

  pt3dclear()

  pt3dadd(374.05199999999996, 319.152, 37.088,  1.500000)

  pt3dadd(369.65999999999997, 319.152, 37.576,  1.500000)

}

filament_999[939] {

  pt3dclear()

  pt3dadd(369.65999999999997, 319.152, 37.576,  1.500000)

  pt3dadd(366.0, 316.956, 38.064,  1.500000)

}

filament_999[940] {

  pt3dclear()

  pt3dadd(366.0, 316.956, 38.064,  1.500000)

  pt3dadd(362.34, 314.76, 38.552,  1.500000)

}

filament_999[941] {

  pt3dclear()

  pt3dadd(362.34, 314.76, 38.552,  1.500000)

  pt3dadd(359.412, 313.296, 40.016,  1.500000)

}

filament_999[942] {

  pt3dclear()

  pt3dadd(359.412, 313.296, 40.016,  1.500000)

  pt3dadd(356.484, 311.832, 41.967999999999996,  1.500000)

}

filament_999[943] {

  pt3dclear()

  pt3dadd(356.484, 311.832, 41.967999999999996,  1.500000)

  pt3dadd(353.556, 310.368, 42.455999999999996,  1.500000)

}

filament_999[944] {

  pt3dclear()

  pt3dadd(353.556, 310.368, 42.455999999999996,  1.500000)

  pt3dadd(350.628, 308.904, 43.432,  1.500000)

}

filament_999[945] {

  pt3dclear()

  pt3dadd(350.628, 308.904, 43.432,  1.500000)

  pt3dadd(348.432, 310.368, 43.92,  1.500000)

}

filament_999[946] {

  pt3dclear()

  pt3dadd(350.628, 308.904, 43.432,  1.500000)

  pt3dadd(347.7, 307.44, 46.848,  1.500000)

}

filament_999[947] {

  pt3dclear()

  pt3dadd(350.628, 308.904, 43.432,  1.500000)

  pt3dadd(352.092, 306.70799999999997, 47.336,  1.500000)

}

filament_999[948] {

  pt3dclear()

  pt3dadd(348.432, 310.368, 43.92,  1.500000)

  pt3dadd(347.7, 314.028, 44.896,  1.500000)

}

filament_999[949] {

  pt3dclear()

  pt3dadd(347.7, 314.028, 44.896,  1.500000)

  pt3dadd(347.7, 318.42, 45.384,  1.500000)

}

filament_999[950] {

  pt3dclear()

  pt3dadd(347.7, 318.42, 45.384,  1.500000)

  pt3dadd(347.7, 322.812, 44.408,  1.500000)

}

filament_999[951] {

  pt3dclear()

  pt3dadd(347.7, 322.812, 44.408,  1.500000)

  pt3dadd(345.504, 327.204, 43.92,  1.500000)

}

filament_999[952] {

  pt3dclear()

  pt3dadd(345.504, 327.204, 43.92,  1.500000)

  pt3dadd(343.308, 332.328, 43.432,  1.500000)

}

filament_999[953] {

  pt3dclear()

  pt3dadd(343.308, 332.328, 43.432,  1.500000)

  pt3dadd(340.38, 335.256, 40.992,  1.500000)

}

filament_999[954] {

  pt3dclear()

  pt3dadd(340.38, 335.256, 40.992,  1.500000)

  pt3dadd(337.452, 338.18399999999997, 40.504,  1.500000)

}

filament_999[955] {

  pt3dclear()

  pt3dadd(337.452, 338.18399999999997, 40.504,  1.500000)

  pt3dadd(333.792, 341.11199999999997, 40.992,  1.500000)

}

filament_999[956] {

  pt3dclear()

  pt3dadd(333.792, 341.11199999999997, 40.992,  1.500000)

  pt3dadd(329.4, 344.772, 40.992,  1.500000)

}

filament_999[957] {

  pt3dclear()

  pt3dadd(329.4, 344.772, 40.992,  1.500000)

  pt3dadd(327.936, 349.896, 41.967999999999996,  1.500000)

}

filament_999[958] {

  pt3dclear()

  pt3dadd(327.936, 349.896, 41.967999999999996,  1.500000)

  pt3dadd(326.472, 355.752, 42.944,  1.500000)

}

filament_999[959] {

  pt3dclear()

  pt3dadd(326.472, 355.752, 42.944,  1.500000)

  pt3dadd(322.08, 358.68, 42.455999999999996,  1.500000)

}

filament_999[960] {

  pt3dclear()

  pt3dadd(326.472, 355.752, 42.944,  1.500000)

  pt3dadd(324.276, 361.608, 42.455999999999996,  1.500000)

}

filament_999[961] {

  pt3dclear()

  pt3dadd(324.276, 361.608, 42.455999999999996,  1.500000)

  pt3dadd(322.08, 367.464, 42.455999999999996,  1.500000)

}

filament_999[962] {

  pt3dclear()

  pt3dadd(322.08, 367.464, 42.455999999999996,  1.500000)

  pt3dadd(319.152, 373.32, 42.455999999999996,  1.500000)

}

filament_999[963] {

  pt3dclear()

  pt3dadd(322.08, 367.464, 42.455999999999996,  1.500000)

  pt3dadd(326.472, 369.65999999999997, 40.992,  1.500000)

}

filament_999[964] {

  pt3dclear()

  pt3dadd(319.152, 373.32, 42.455999999999996,  1.500000)

  pt3dadd(320.616, 378.444, 40.504,  1.500000)

}

filament_999[965] {

  pt3dclear()

  pt3dadd(322.08, 358.68, 42.455999999999996,  1.500000)

  pt3dadd(316.956, 359.412, 42.455999999999996,  1.500000)

}

filament_999[966] {

  pt3dclear()

  pt3dadd(316.956, 359.412, 42.455999999999996,  1.500000)

  pt3dadd(311.832, 360.144, 42.455999999999996,  1.500000)

}

filament_999[967] {

  pt3dclear()

  pt3dadd(311.832, 360.144, 42.455999999999996,  1.500000)

  pt3dadd(306.70799999999997, 360.144, 42.944,  1.500000)

}

filament_999[968] {

  pt3dclear()

  pt3dadd(306.70799999999997, 360.144, 42.944,  1.500000)

  pt3dadd(303.78, 363.072, 40.504,  1.500000)

}

filament_999[969] {

  pt3dclear()

  pt3dadd(303.78, 363.072, 40.504,  1.500000)

  pt3dadd(305.24399999999997, 366.0, 40.504,  1.500000)

}

filament_999[970] {

  pt3dclear()

  pt3dadd(305.24399999999997, 366.0, 40.504,  1.500000)

  pt3dadd(310.368, 366.0, 40.504,  1.500000)

}

filament_999[971] {

  pt3dclear()

  pt3dadd(310.368, 366.0, 40.504,  1.500000)

  pt3dadd(315.492, 366.73199999999997, 40.504,  1.500000)

}

filament_999[972] {

  pt3dclear()

  pt3dadd(335.988, 299.388, 32.696,  1.500000)

  pt3dadd(338.916, 300.852, 31.232,  1.500000)

}

filament_999[973] {

  pt3dclear()

  pt3dadd(338.916, 300.852, 31.232,  1.500000)

  pt3dadd(342.57599999999996, 302.316, 31.72,  1.500000)

}

filament_999[974] {

  pt3dclear()

  pt3dadd(342.57599999999996, 302.316, 31.72,  1.500000)

  pt3dadd(345.504, 304.512, 30.744,  1.500000)

}

filament_999[975] {

  pt3dclear()

  pt3dadd(345.504, 304.512, 30.744,  1.500000)

  pt3dadd(346.968, 308.904, 32.208,  1.500000)

}

filament_999[976] {

  pt3dclear()

  pt3dadd(345.504, 304.512, 30.744,  1.500000)

  pt3dadd(348.432, 302.316, 29.28,  1.500000)

}

filament_999[977] {

  pt3dclear()

  pt3dadd(338.18399999999997, 287.676, 35.135999999999996,  1.500000)

  pt3dadd(341.11199999999997, 290.604, 35.135999999999996,  1.500000)

}

filament_999[978] {

  pt3dclear()

  pt3dadd(341.11199999999997, 290.604, 35.135999999999996,  1.500000)

  pt3dadd(343.308, 294.996, 34.16,  1.500000)

}

filament_999[979] {

  pt3dclear()

  pt3dadd(343.308, 294.996, 34.16,  1.500000)

  pt3dadd(346.968, 292.8, 35.624,  1.500000)

}

filament_999[980] {

  pt3dclear()

  pt3dadd(346.968, 292.8, 35.624,  1.500000)

  pt3dadd(351.36, 292.068, 36.112,  1.500000)

}

filament_999[981] {

  pt3dclear()

  pt3dadd(351.36, 292.068, 36.112,  1.500000)

  pt3dadd(355.752, 295.728, 36.6,  1.500000)

}

filament_999[982] {

  pt3dclear()

  pt3dadd(355.752, 295.728, 36.6,  1.500000)

  pt3dadd(360.144, 299.388, 34.16,  1.500000)

}

filament_999[983] {

  pt3dclear()

  pt3dadd(360.144, 299.388, 34.16,  1.500000)

  pt3dadd(363.804, 297.192, 32.696,  1.500000)

}

filament_999[984] {

  pt3dclear()

  pt3dadd(346.968, 308.904, 32.208,  1.500000)

  pt3dadd(349.164, 314.028, 31.72,  1.500000)

}

filament_999[985] {

  pt3dclear()

  pt3dadd(349.164, 314.028, 31.72,  1.500000)

  pt3dadd(352.092, 319.884, 31.72,  1.500000)

}

filament_999[986] {

  pt3dclear()

  pt3dadd(352.092, 319.884, 31.72,  1.500000)

  pt3dadd(355.02, 325.74, 31.232,  1.500000)

}

filament_999[987] {

  pt3dclear()

  pt3dadd(355.02, 325.74, 31.232,  1.500000)

  pt3dadd(359.412, 329.4, 30.744,  1.500000)

}

filament_999[988] {

  pt3dclear()

  pt3dadd(359.412, 329.4, 30.744,  1.500000)

  pt3dadd(363.072, 333.06, 30.256,  1.500000)

}

filament_999[989] {

  pt3dclear()

  pt3dadd(363.072, 333.06, 30.256,  1.500000)

  pt3dadd(366.0, 337.452, 28.791999999999998,  1.500000)

}

filament_999[990] {

  pt3dclear()

  pt3dadd(366.0, 337.452, 28.791999999999998,  1.500000)

  pt3dadd(371.12399999999997, 339.64799999999997, 27.816,  1.500000)

}

filament_999[991] {

  pt3dclear()

  pt3dadd(371.12399999999997, 339.64799999999997, 27.816,  1.500000)

  pt3dadd(376.248, 338.916, 27.328,  1.500000)

}

filament_999[992] {

  pt3dclear()

  pt3dadd(376.248, 338.916, 27.328,  1.500000)

  pt3dadd(379.908, 340.38, 27.816,  1.500000)

}

filament_999[993] {

  pt3dclear()

  pt3dadd(412.848, 297.192, 30.256,  1.500000)

  pt3dadd(409.92, 303.78, 29.768,  1.500000)

}

filament_999[994] {

  pt3dclear()

  pt3dadd(409.92, 303.78, 29.768,  1.500000)

  pt3dadd(406.992, 308.904, 29.768,  1.500000)

}

filament_999[995] {

  pt3dclear()

  pt3dadd(406.992, 308.904, 29.768,  1.500000)

  pt3dadd(403.332, 314.028, 29.28,  1.500000)

}

filament_999[996] {

  pt3dclear()

  pt3dadd(403.332, 314.028, 29.28,  1.500000)

  pt3dadd(401.13599999999997, 319.152, 29.28,  1.500000)

}

filament_999[997] {

  pt3dclear()

  pt3dadd(401.13599999999997, 319.152, 29.28,  1.500000)

  pt3dadd(398.94, 324.276, 29.28,  1.500000)

}

filament_999[998] {

  pt3dclear()

  pt3dadd(398.94, 324.276, 29.28,  1.500000)

  pt3dadd(398.94, 330.132, 29.28,  1.500000)

}

filament_999[999] {

  pt3dclear()

  pt3dadd(398.94, 330.132, 29.28,  1.500000)

  pt3dadd(398.94, 335.988, 29.28,  1.500000)

}

filament_999[1000] {

  pt3dclear()

  pt3dadd(398.94, 335.988, 29.28,  1.500000)

  pt3dadd(400.404, 341.11199999999997, 28.791999999999998,  1.500000)

}

filament_999[1001] {

  pt3dclear()

  pt3dadd(400.404, 341.11199999999997, 28.791999999999998,  1.500000)

  pt3dadd(396.74399999999997, 341.844, 29.28,  1.500000)

}

filament_999[1002] {

  pt3dclear()

  pt3dadd(396.74399999999997, 341.844, 29.28,  1.500000)

  pt3dadd(392.352, 341.11199999999997, 29.768,  1.500000)

}

filament_999[1003] {

  pt3dclear()

  pt3dadd(392.352, 341.11199999999997, 29.768,  1.500000)

  pt3dadd(387.96, 338.18399999999997, 29.768,  1.500000)

}

filament_999[1004] {

  pt3dclear()

  pt3dadd(387.96, 338.18399999999997, 29.768,  1.500000)

  pt3dadd(382.836, 335.256, 30.256,  1.500000)

}

filament_999[1005] {

  pt3dclear()

  pt3dadd(382.836, 335.256, 30.256,  1.500000)

  pt3dadd(377.712, 332.328, 30.744,  1.500000)

}

filament_999[1006] {

  pt3dclear()

  pt3dadd(377.712, 332.328, 30.744,  1.500000)

  pt3dadd(376.248, 327.936, 29.28,  1.500000)

}

filament_999[1007] {

  pt3dclear()

  pt3dadd(416.508, 286.212, 28.304,  1.500000)

  pt3dadd(415.776, 281.08799999999997, 27.816,  1.500000)

}

filament_999[1008] {

  pt3dclear()

  pt3dadd(415.776, 281.08799999999997, 27.816,  1.500000)

  pt3dadd(415.044, 275.23199999999997, 27.328,  1.500000)

}

filament_999[1009] {

  pt3dclear()

  pt3dadd(415.044, 275.23199999999997, 27.328,  1.500000)

  pt3dadd(414.312, 269.376, 26.84,  1.500000)

}

filament_999[1010] {

  pt3dclear()

  pt3dadd(414.312, 269.376, 26.84,  1.500000)

  pt3dadd(412.116, 264.252, 26.352,  1.500000)

}

filament_999[1011] {

  pt3dclear()

  pt3dadd(412.116, 264.252, 26.352,  1.500000)

  pt3dadd(408.456, 262.056, 25.375999999999998,  1.500000)

}

filament_999[1012] {

  pt3dclear()

  pt3dadd(412.116, 264.252, 26.352,  1.500000)

  pt3dadd(415.044, 265.716, 26.352,  1.500000)

}

filament_999[1013] {

  pt3dclear()

  pt3dadd(415.044, 265.716, 26.352,  1.500000)

  pt3dadd(419.436, 268.644, 26.84,  1.500000)

}

filament_999[1014] {

  pt3dclear()

  pt3dadd(419.436, 268.644, 26.84,  1.500000)

  pt3dadd(423.828, 271.572, 27.328,  1.500000)

}

filament_999[1015] {

  pt3dclear()

  pt3dadd(423.828, 271.572, 27.328,  1.500000)

  pt3dadd(428.21999999999997, 274.5, 27.816,  1.500000)

}

filament_999[1016] {

  pt3dclear()

  pt3dadd(428.21999999999997, 274.5, 27.816,  1.500000)

  pt3dadd(431.88, 278.15999999999997, 28.304,  1.500000)

}

filament_999[1017] {

  pt3dclear()

  pt3dadd(431.88, 278.15999999999997, 28.304,  1.500000)

  pt3dadd(432.61199999999997, 284.016, 28.304,  1.500000)

}

filament_999[1018] {

  pt3dclear()

  pt3dadd(432.61199999999997, 284.016, 28.304,  1.500000)

  pt3dadd(431.14799999999997, 289.872, 28.791999999999998,  1.500000)

}

filament_999[1019] {

  pt3dclear()

  pt3dadd(431.14799999999997, 289.872, 28.791999999999998,  1.500000)

  pt3dadd(427.488, 297.192, 28.791999999999998,  1.500000)

}

filament_999[1020] {

  pt3dclear()

  pt3dadd(408.456, 262.056, 25.375999999999998,  1.500000)

  pt3dadd(405.52799999999996, 258.396, 25.375999999999998,  1.500000)

}

filament_999[1021] {

  pt3dclear()

  pt3dadd(405.52799999999996, 258.396, 25.375999999999998,  1.500000)

  pt3dadd(402.59999999999997, 254.736, 25.375999999999998,  1.500000)

}

filament_999[1022] {

  pt3dclear()

  pt3dadd(402.59999999999997, 254.736, 25.375999999999998,  1.500000)

  pt3dadd(399.67199999999997, 251.076, 25.375999999999998,  1.500000)

}

filament_999[1023] {

  pt3dclear()

  pt3dadd(399.67199999999997, 251.076, 25.375999999999998,  1.500000)

  pt3dadd(397.476, 246.684, 24.887999999999998,  1.500000)

}

filament_999[1024] {

  pt3dclear()

  pt3dadd(397.476, 246.684, 24.887999999999998,  1.500000)

  pt3dadd(393.084, 243.024, 25.864,  1.500000)

}

filament_999[1025] {

  pt3dclear()

  pt3dadd(393.084, 243.024, 25.864,  1.500000)

  pt3dadd(389.424, 240.828, 25.864,  1.500000)

}

filament_999[1026] {

  pt3dclear()

  pt3dadd(313.296, 332.328, 33.672,  1.500000)

  pt3dadd(308.17199999999997, 329.4, 33.672,  1.500000)

}

filament_999[1027] {

  pt3dclear()

  pt3dadd(308.17199999999997, 329.4, 33.672,  1.500000)

  pt3dadd(303.78, 326.472, 33.184,  1.500000)

}

filament_999[1028] {

  pt3dclear()

  pt3dadd(303.78, 326.472, 33.184,  1.500000)

  pt3dadd(300.12, 322.812, 33.184,  1.500000)

}

filament_999[1029] {

  pt3dclear()

  pt3dadd(300.12, 322.812, 33.184,  1.500000)

  pt3dadd(297.192, 319.152, 32.696,  1.500000)

}

filament_999[1030] {

  pt3dclear()

  pt3dadd(300.12, 322.812, 33.184,  1.500000)

  pt3dadd(300.12, 327.936, 30.256,  1.500000)

}

filament_999[1031] {

  pt3dclear()

  pt3dadd(297.192, 319.152, 32.696,  1.500000)

  pt3dadd(294.264, 315.492, 32.696,  1.500000)

}

filament_999[1032] {

  pt3dclear()

  pt3dadd(294.264, 315.492, 32.696,  1.500000)

  pt3dadd(291.336, 311.832, 32.208,  1.500000)

}

filament_999[1033] {

  pt3dclear()

  pt3dadd(291.336, 311.832, 32.208,  1.500000)

  pt3dadd(288.408, 308.17199999999997, 31.72,  1.500000)

}

filament_999[1034] {

  pt3dclear()

  pt3dadd(288.408, 308.17199999999997, 31.72,  1.500000)

  pt3dadd(285.48, 304.512, 31.232,  1.500000)

}

filament_999[1035] {

  pt3dclear()

  pt3dadd(285.48, 304.512, 31.232,  1.500000)

  pt3dadd(282.552, 300.852, 30.744,  1.500000)

}

filament_999[1036] {

  pt3dclear()

  pt3dadd(282.552, 300.852, 30.744,  1.500000)

  pt3dadd(278.892, 297.924, 30.256,  1.500000)

}

filament_999[1037] {

  pt3dclear()

  pt3dadd(278.892, 297.924, 30.256,  1.500000)

  pt3dadd(275.23199999999997, 294.996, 29.768,  1.500000)

}

filament_999[1038] {

  pt3dclear()

  pt3dadd(275.23199999999997, 294.996, 29.768,  1.500000)

  pt3dadd(271.572, 292.068, 29.768,  1.500000)

}

filament_999[1039] {

  pt3dclear()

  pt3dadd(271.572, 292.068, 29.768,  1.500000)

  pt3dadd(266.448, 286.944, 31.232,  1.500000)

}

filament_999[1040] {

  pt3dclear()

  pt3dadd(271.572, 292.068, 29.768,  1.500000)

  pt3dadd(272.304, 288.408, 32.696,  1.500000)

}

filament_999[1041] {

  pt3dclear()

  pt3dadd(266.448, 286.944, 31.232,  1.500000)

  pt3dadd(262.056, 283.284, 35.135999999999996,  1.500000)

}

filament_999[1042] {

  pt3dclear()

  pt3dadd(262.056, 283.284, 35.135999999999996,  1.500000)

  pt3dadd(259.128, 280.356, 31.232,  1.500000)

}

filament_999[1043] {

  pt3dclear()

  pt3dadd(262.056, 283.284, 35.135999999999996,  1.500000)

  pt3dadd(262.056, 279.62399999999997, 39.528,  1.500000)

}

filament_999[1044] {

  pt3dclear()

  pt3dadd(262.056, 283.284, 35.135999999999996,  1.500000)

  pt3dadd(256.932, 280.356, 37.576,  1.500000)

}

filament_999[1045] {

  pt3dclear()

  pt3dadd(256.932, 280.356, 37.576,  1.500000)

  pt3dadd(252.54, 276.69599999999997, 40.016,  1.500000)

}

filament_999[1046] {

  pt3dclear()

  pt3dadd(252.54, 276.69599999999997, 40.016,  1.500000)

  pt3dadd(248.88, 272.304, 41.48,  1.500000)

}

filament_999[1047] {

  pt3dclear()

  pt3dadd(248.88, 272.304, 41.48,  1.500000)

  pt3dadd(244.488, 267.912, 42.944,  1.500000)

}

filament_999[1048] {

  pt3dclear()

  pt3dadd(244.488, 267.912, 42.944,  1.500000)

  pt3dadd(239.364, 262.788, 44.896,  1.500000)

}

filament_999[1049] {

  pt3dclear()

  pt3dadd(244.488, 267.912, 42.944,  1.500000)

  pt3dadd(241.56, 261.324, 40.504,  1.500000)

}

filament_999[1050] {

  pt3dclear()

  pt3dadd(239.364, 262.788, 44.896,  1.500000)

  pt3dadd(234.24, 258.396, 46.848,  1.500000)

}

filament_999[1051] {

  pt3dclear()

  pt3dadd(239.364, 262.788, 44.896,  1.500000)

  pt3dadd(240.828, 270.108, 48.8,  1.500000)

}

filament_999[1052] {

  pt3dclear()

  pt3dadd(234.24, 258.396, 46.848,  1.500000)

  pt3dadd(230.57999999999998, 254.004, 46.848,  1.500000)

}

filament_999[1053] {

  pt3dclear()

  pt3dadd(230.57999999999998, 254.004, 46.848,  1.500000)

  pt3dadd(228.384, 248.88, 48.8,  1.500000)

}

filament_999[1054] {

  pt3dclear()

  pt3dadd(228.384, 248.88, 48.8,  1.500000)

  pt3dadd(228.384, 241.56, 50.263999999999996,  1.500000)

}

filament_999[1055] {

  pt3dclear()

  pt3dadd(228.384, 241.56, 50.263999999999996,  1.500000)

  pt3dadd(227.652, 234.972, 51.728,  1.500000)

}

filament_999[1056] {

  pt3dclear()

  pt3dadd(228.384, 241.56, 50.263999999999996,  1.500000)

  pt3dadd(233.50799999999998, 243.024, 51.728,  1.500000)

}

filament_999[1057] {

  pt3dclear()

  pt3dadd(227.652, 234.972, 51.728,  1.500000)

  pt3dadd(226.92, 229.11599999999999, 52.704,  1.500000)

}

filament_999[1058] {

  pt3dclear()

  pt3dadd(226.92, 229.11599999999999, 52.704,  1.500000)

  pt3dadd(226.188, 223.26, 53.68,  1.500000)

}

filament_999[1059] {

  pt3dclear()

  pt3dadd(226.188, 223.26, 53.68,  1.500000)

  pt3dadd(227.652, 216.672, 54.656,  1.500000)

}

filament_999[1060] {

  pt3dclear()

  pt3dadd(227.652, 216.672, 54.656,  1.500000)

  pt3dadd(229.84799999999998, 210.084, 55.632,  1.500000)

}

filament_999[1061] {

  pt3dclear()

  pt3dadd(227.652, 216.672, 54.656,  1.500000)

  pt3dadd(225.456, 211.548, 54.656,  1.500000)

}

filament_999[1062] {

  pt3dclear()

  pt3dadd(229.84799999999998, 210.084, 55.632,  1.500000)

  pt3dadd(232.77599999999998, 204.96, 57.096,  1.500000)

}

filament_999[1063] {

  pt3dclear()

  pt3dadd(232.77599999999998, 204.96, 57.096,  1.500000)

  pt3dadd(232.77599999999998, 199.83599999999998, 58.56,  1.500000)

}

filament_999[1064] {

  pt3dclear()

  pt3dadd(232.77599999999998, 204.96, 57.096,  1.500000)

  pt3dadd(237.168, 201.29999999999998, 58.071999999999996,  1.500000)

}

filament_999[1065] {

  pt3dclear()

  pt3dadd(232.77599999999998, 199.83599999999998, 58.56,  1.500000)

  pt3dadd(232.04399999999998, 194.712, 59.048,  1.500000)

}

filament_999[1066] {

  pt3dclear()

  pt3dadd(232.04399999999998, 194.712, 59.048,  1.500000)

  pt3dadd(232.04399999999998, 188.856, 61.976,  1.500000)

}

filament_999[1067] {

  pt3dclear()

  pt3dadd(232.04399999999998, 188.856, 61.976,  1.500000)

  pt3dadd(233.50799999999998, 182.268, 61.488,  1.500000)

}

filament_999[1068] {

  pt3dclear()

  pt3dadd(233.50799999999998, 182.268, 61.488,  1.500000)

  pt3dadd(236.436, 175.68, 60.512,  1.500000)

}

filament_999[1069] {

  pt3dclear()

  pt3dadd(233.50799999999998, 182.268, 61.488,  1.500000)

  pt3dadd(236.436, 179.34, 58.56,  1.500000)

}

filament_999[1070] {

  pt3dclear()

  pt3dadd(236.436, 175.68, 60.512,  1.500000)

  pt3dadd(237.9, 169.09199999999998, 60.512,  1.500000)

}

filament_999[1071] {

  pt3dclear()

  pt3dadd(237.9, 169.09199999999998, 60.512,  1.500000)

  pt3dadd(239.364, 162.504, 60.512,  1.500000)

}

filament_999[1072] {

  pt3dclear()

  pt3dadd(239.364, 162.504, 60.512,  1.500000)

  pt3dadd(240.828, 155.916, 60.512,  1.500000)

}

filament_999[1073] {

  pt3dclear()

  pt3dadd(240.828, 155.916, 60.512,  1.500000)

  pt3dadd(245.952, 151.524, 60.512,  1.500000)

}

filament_999[1074] {

  pt3dclear()

  pt3dadd(240.828, 155.916, 60.512,  1.500000)

  pt3dadd(237.168, 152.988, 61.976,  1.500000)

}

filament_999[1075] {

  pt3dclear()

  pt3dadd(245.952, 151.524, 60.512,  1.500000)

  pt3dadd(251.076, 147.132, 60.512,  1.500000)

}

filament_999[1076] {

  pt3dclear()

  pt3dadd(251.076, 147.132, 60.512,  1.500000)

  pt3dadd(256.2, 144.936, 61.0,  1.500000)

}

filament_999[1077] {

  pt3dclear()

  pt3dadd(256.2, 144.936, 61.0,  1.500000)

  pt3dadd(261.324, 141.276, 61.488,  1.500000)

}

filament_999[1078] {

  pt3dclear()

  pt3dadd(261.324, 141.276, 61.488,  1.500000)

  pt3dadd(266.448, 137.61599999999999, 62.464,  1.500000)

}

filament_999[1079] {

  pt3dclear()

  pt3dadd(266.448, 137.61599999999999, 62.464,  1.500000)

  pt3dadd(269.376, 132.492, 61.488,  1.500000)

}

filament_999[1080] {

  pt3dclear()

  pt3dadd(269.376, 132.492, 61.488,  1.500000)

  pt3dadd(273.036, 127.368, 61.488,  1.500000)

}

filament_999[1081] {

  pt3dclear()

  pt3dadd(273.036, 127.368, 61.488,  1.500000)

  pt3dadd(277.428, 122.976, 61.488,  1.500000)

}

filament_999[1082] {

  pt3dclear()

  pt3dadd(273.036, 127.368, 61.488,  1.500000)

  pt3dadd(275.964, 127.368, 60.024,  1.500000)

}

filament_999[1083] {

  pt3dclear()

  pt3dadd(277.428, 122.976, 61.488,  1.500000)

  pt3dadd(280.356, 120.048, 61.488,  1.500000)

}

filament_999[1084] {

  pt3dclear()

  pt3dadd(259.128, 280.356, 31.232,  1.500000)

  pt3dadd(255.468, 275.23199999999997, 31.72,  1.500000)

}

filament_999[1085] {

  pt3dclear()

  pt3dadd(255.468, 275.23199999999997, 31.72,  1.500000)

  pt3dadd(253.272, 270.108, 33.184,  1.500000)

}

filament_999[1086] {

  pt3dclear()

  pt3dadd(255.468, 275.23199999999997, 31.72,  1.500000)

  pt3dadd(251.076, 277.428, 33.184,  1.500000)

}

filament_999[1087] {

  pt3dclear()

  pt3dadd(253.272, 270.108, 33.184,  1.500000)

  pt3dadd(251.076, 264.984, 33.672,  1.500000)

}

filament_999[1088] {

  pt3dclear()

  pt3dadd(251.076, 264.984, 33.672,  1.500000)

  pt3dadd(251.808, 259.86, 34.16,  1.500000)

}

filament_999[1089] {

  pt3dclear()

  pt3dadd(251.808, 259.86, 34.16,  1.500000)

  pt3dadd(257.664, 256.2, 34.647999999999996,  1.500000)

}

filament_999[1090] {

  pt3dclear()

  pt3dadd(251.808, 259.86, 34.16,  1.500000)

  pt3dadd(249.612, 255.468, 36.6,  1.500000)

}

filament_999[1091] {

  pt3dclear()

  pt3dadd(257.664, 256.2, 34.647999999999996,  1.500000)

  pt3dadd(264.252, 254.736, 34.16,  1.500000)

}

filament_999[1092] {

  pt3dclear()

  pt3dadd(257.664, 256.2, 34.647999999999996,  1.500000)

  pt3dadd(261.324, 252.54, 32.208,  1.500000)

}

filament_999[1093] {

  pt3dclear()

  pt3dadd(264.252, 254.736, 34.16,  1.500000)

  pt3dadd(269.376, 256.932, 33.672,  1.500000)

}

filament_999[1094] {

  pt3dclear()

  pt3dadd(269.376, 256.932, 33.672,  1.500000)

  pt3dadd(273.036, 259.86, 33.184,  1.500000)

}

filament_999[1095] {

  pt3dclear()

  pt3dadd(269.376, 256.932, 33.672,  1.500000)

  pt3dadd(271.572, 254.004, 33.672,  1.500000)

}

filament_999[1096] {

  pt3dclear()

  pt3dadd(271.572, 254.004, 33.672,  1.500000)

  pt3dadd(275.964, 254.004, 33.184,  1.500000)

}

filament_999[1097] {

  pt3dclear()

  pt3dadd(275.964, 254.004, 33.184,  1.500000)

  pt3dadd(281.08799999999997, 254.736, 34.16,  1.500000)

}

filament_999[1098] {

  pt3dclear()

  pt3dadd(281.08799999999997, 254.736, 34.16,  1.500000)

  pt3dadd(282.552, 251.076, 34.16,  1.500000)

}

filament_999[1099] {

  pt3dclear()

  pt3dadd(282.552, 251.076, 34.16,  1.500000)

  pt3dadd(279.62399999999997, 248.148, 34.16,  1.500000)

}

filament_999[1100] {

  pt3dclear()

  pt3dadd(273.036, 259.86, 33.184,  1.500000)

  pt3dadd(277.428, 262.788, 32.696,  1.500000)

}

filament_999[1101] {

  pt3dclear()

  pt3dadd(277.428, 262.788, 32.696,  1.500000)

  pt3dadd(282.552, 264.984, 32.208,  1.500000)

}

filament_999[1102] {

  pt3dclear()

  pt3dadd(282.552, 264.984, 32.208,  1.500000)

  pt3dadd(287.676, 267.18, 31.72,  1.500000)

}

filament_999[1103] {

  pt3dclear()

  pt3dadd(287.676, 267.18, 31.72,  1.500000)

  pt3dadd(292.8, 267.18, 33.184,  1.500000)

}

filament_999[1104] {

  pt3dclear()

  pt3dadd(292.8, 267.18, 33.184,  1.500000)

  pt3dadd(294.996, 263.52, 34.16,  1.500000)

}

filament_999[1105] {

  pt3dclear()

  pt3dadd(294.996, 263.52, 34.16,  1.500000)

  pt3dadd(297.192, 259.86, 35.135999999999996,  1.500000)

}

filament_999[1106] {

  pt3dclear()

  pt3dadd(321.348, 251.808, 37.576,  1.500000)

  pt3dadd(316.224, 249.612, 38.064,  1.500000)

}

filament_999[1107] {

  pt3dclear()

  pt3dadd(321.348, 251.808, 37.576,  1.500000)

  pt3dadd(322.812, 248.88, 40.016,  1.500000)

}

filament_999[1108] {

  pt3dclear()

  pt3dadd(321.348, 251.808, 37.576,  1.500000)

  pt3dadd(322.812, 256.2, 40.992,  1.500000)

}

filament_999[1109] {

  pt3dclear()

  pt3dadd(316.224, 249.612, 38.064,  1.500000)

  pt3dadd(311.09999999999997, 248.148, 38.552,  1.500000)

}

filament_999[1110] {

  pt3dclear()

  pt3dadd(311.09999999999997, 248.148, 38.552,  1.500000)

  pt3dadd(305.976, 248.88, 39.528,  1.500000)

}

filament_999[1111] {

  pt3dclear()

  pt3dadd(305.976, 248.88, 39.528,  1.500000)

  pt3dadd(300.852, 250.344, 40.992,  1.500000)

}

filament_999[1112] {

  pt3dclear()

  pt3dadd(300.852, 250.344, 40.992,  1.500000)

  pt3dadd(296.46, 251.808, 42.944,  1.500000)

}

filament_999[1113] {

  pt3dclear()

  pt3dadd(300.852, 250.344, 40.992,  1.500000)

  pt3dadd(295.728, 247.416, 41.48,  1.500000)

}

filament_999[1114] {

  pt3dclear()

  pt3dadd(296.46, 251.808, 42.944,  1.500000)

  pt3dadd(296.46, 256.2, 44.896,  1.500000)

}

filament_999[1115] {

  pt3dclear()

  pt3dadd(296.46, 256.2, 44.896,  1.500000)

  pt3dadd(299.388, 260.592, 45.872,  1.500000)

}

filament_999[1116] {

  pt3dclear()

  pt3dadd(299.388, 260.592, 45.872,  1.500000)

  pt3dadd(300.852, 265.716, 46.36,  1.500000)

}

filament_999[1117] {

  pt3dclear()

  pt3dadd(299.388, 260.592, 45.872,  1.500000)

  pt3dadd(303.048, 262.788, 47.824,  1.500000)

}

filament_999[1118] {

  pt3dclear()

  pt3dadd(300.852, 265.716, 46.36,  1.500000)

  pt3dadd(300.852, 272.304, 45.872,  1.500000)

}

filament_999[1119] {

  pt3dclear()

  pt3dadd(300.852, 272.304, 45.872,  1.500000)

  pt3dadd(297.924, 275.23199999999997, 45.384,  1.500000)

}

filament_999[1120] {

  pt3dclear()

  pt3dadd(300.852, 272.304, 45.872,  1.500000)

  pt3dadd(301.584, 277.428, 45.872,  1.500000)

}

filament_999[1121] {

  pt3dclear()

  pt3dadd(301.584, 277.428, 45.872,  1.500000)

  pt3dadd(303.78, 281.82, 45.872,  1.500000)

}

filament_999[1122] {

  pt3dclear()

  pt3dadd(303.78, 281.82, 45.872,  1.500000)

  pt3dadd(305.24399999999997, 288.408, 45.872,  1.500000)

}

filament_999[1123] {

  pt3dclear()

  pt3dadd(305.24399999999997, 288.408, 45.872,  1.500000)

  pt3dadd(305.976, 292.8, 45.872,  1.500000)

}

filament_999[1124] {

  pt3dclear()

  pt3dadd(305.976, 292.8, 45.872,  1.500000)

  pt3dadd(306.70799999999997, 297.924, 45.384,  1.500000)

}

filament_999[1125] {

  pt3dclear()

  pt3dadd(305.976, 292.8, 45.872,  1.500000)

  pt3dadd(311.09999999999997, 292.8, 47.824,  1.500000)

}

filament_999[1126] {

  pt3dclear()

  pt3dadd(306.70799999999997, 297.924, 45.384,  1.500000)

  pt3dadd(307.44, 303.78, 44.896,  1.500000)

}

filament_999[1127] {

  pt3dclear()

  pt3dadd(307.44, 303.78, 44.896,  1.500000)

  pt3dadd(308.17199999999997, 309.63599999999997, 44.408,  1.500000)

}

filament_999[1128] {

  pt3dclear()

  pt3dadd(308.17199999999997, 309.63599999999997, 44.408,  1.500000)

  pt3dadd(308.904, 315.492, 44.408,  1.500000)

}

filament_999[1129] {

  pt3dclear()

  pt3dadd(308.904, 315.492, 44.408,  1.500000)

  pt3dadd(309.63599999999997, 321.348, 44.408,  1.500000)

}

filament_999[1130] {

  pt3dclear()

  pt3dadd(309.63599999999997, 321.348, 44.408,  1.500000)

  pt3dadd(310.368, 327.936, 43.92,  1.500000)

}

filament_999[1131] {

  pt3dclear()

  pt3dadd(310.368, 327.936, 43.92,  1.500000)

  pt3dadd(311.832, 333.06, 43.432,  1.500000)

}

filament_999[1132] {

  pt3dclear()

  pt3dadd(311.832, 333.06, 43.432,  1.500000)

  pt3dadd(311.09999999999997, 339.64799999999997, 43.92,  1.500000)

}

filament_999[1133] {

  pt3dclear()

  pt3dadd(311.832, 333.06, 43.432,  1.500000)

  pt3dadd(313.296, 336.71999999999997, 43.432,  1.500000)

}

filament_999[1134] {

  pt3dclear()

  pt3dadd(313.296, 336.71999999999997, 43.432,  1.500000)

  pt3dadd(316.224, 341.11199999999997, 42.944,  1.500000)

}

filament_999[1135] {

  pt3dclear()

  pt3dadd(316.224, 341.11199999999997, 42.944,  1.500000)

  pt3dadd(318.42, 346.968, 41.967999999999996,  1.500000)

}

filament_999[1136] {

  pt3dclear()

  pt3dadd(318.42, 346.968, 41.967999999999996,  1.500000)

  pt3dadd(320.616, 352.824, 39.04,  1.500000)

}

filament_999[1137] {

  pt3dclear()

  pt3dadd(320.616, 352.824, 39.04,  1.500000)

  pt3dadd(322.812, 358.68, 38.552,  1.500000)

}

filament_999[1138] {

  pt3dclear()

  pt3dadd(322.812, 358.68, 38.552,  1.500000)

  pt3dadd(325.74, 363.804, 38.064,  1.500000)

}

filament_999[1139] {

  pt3dclear()

  pt3dadd(325.74, 363.804, 38.064,  1.500000)

  pt3dadd(328.668, 368.928, 37.576,  1.500000)

}

filament_999[1140] {

  pt3dclear()

  pt3dadd(328.668, 368.928, 37.576,  1.500000)

  pt3dadd(332.328, 374.05199999999996, 37.088,  1.500000)

}

filament_999[1141] {

  pt3dclear()

  pt3dadd(332.328, 374.05199999999996, 37.088,  1.500000)

  pt3dadd(334.524, 378.444, 34.16,  1.500000)

}

filament_999[1142] {

  pt3dclear()

  pt3dadd(311.09999999999997, 339.64799999999997, 43.92,  1.500000)

  pt3dadd(308.904, 344.772, 43.92,  1.500000)

}

filament_999[1143] {

  pt3dclear()

  pt3dadd(308.904, 344.772, 43.92,  1.500000)

  pt3dadd(306.70799999999997, 349.896, 44.408,  1.500000)

}

filament_999[1144] {

  pt3dclear()

  pt3dadd(306.70799999999997, 349.896, 44.408,  1.500000)

  pt3dadd(304.512, 355.02, 44.408,  1.500000)

}

filament_999[1145] {

  pt3dclear()

  pt3dadd(304.512, 355.02, 44.408,  1.500000)

  pt3dadd(303.78, 360.876, 44.408,  1.500000)

}

filament_999[1146] {

  pt3dclear()

  pt3dadd(303.78, 360.876, 44.408,  1.500000)

  pt3dadd(303.048, 366.73199999999997, 44.408,  1.500000)

}

filament_999[1147] {

  pt3dclear()

  pt3dadd(303.048, 366.73199999999997, 44.408,  1.500000)

  pt3dadd(302.316, 372.58799999999997, 44.408,  1.500000)

}

filament_999[1148] {

  pt3dclear()

  pt3dadd(302.316, 372.58799999999997, 44.408,  1.500000)

  pt3dadd(301.584, 378.444, 44.408,  1.500000)

}

filament_999[1149] {

  pt3dclear()

  pt3dadd(301.584, 378.444, 44.408,  1.500000)

  pt3dadd(301.584, 384.3, 44.408,  1.500000)

}

filament_999[1150] {

  pt3dclear()

  pt3dadd(301.584, 384.3, 44.408,  1.500000)

  pt3dadd(301.584, 390.156, 45.872,  1.500000)

}

filament_999[1151] {

  pt3dclear()

  pt3dadd(301.584, 390.156, 45.872,  1.500000)

  pt3dadd(303.048, 396.74399999999997, 46.36,  1.500000)

}

filament_999[1152] {

  pt3dclear()

  pt3dadd(303.048, 396.74399999999997, 46.36,  1.500000)

  pt3dadd(304.512, 403.332, 45.384,  1.500000)

}

filament_999[1153] {

  pt3dclear()

  pt3dadd(304.512, 403.332, 45.384,  1.500000)

  pt3dadd(305.976, 409.92, 44.896,  1.500000)

}

filament_999[1154] {

  pt3dclear()

  pt3dadd(305.976, 409.92, 44.896,  1.500000)

  pt3dadd(307.44, 416.508, 44.408,  1.500000)

}

filament_999[1155] {

  pt3dclear()

  pt3dadd(307.44, 416.508, 44.408,  1.500000)

  pt3dadd(308.17199999999997, 423.096, 43.432,  1.500000)

}

filament_999[1156] {

  pt3dclear()

  pt3dadd(308.17199999999997, 423.096, 43.432,  1.500000)

  pt3dadd(308.904, 429.68399999999997, 42.455999999999996,  1.500000)

}

filament_999[1157] {

  pt3dclear()

  pt3dadd(308.904, 429.68399999999997, 42.455999999999996,  1.500000)

  pt3dadd(309.63599999999997, 436.272, 41.967999999999996,  1.500000)

}

filament_999[1158] {

  pt3dclear()

  pt3dadd(309.63599999999997, 436.272, 41.967999999999996,  1.500000)

  pt3dadd(311.09999999999997, 442.86, 41.48,  1.500000)

}

filament_999[1159] {

  pt3dclear()

  pt3dadd(311.09999999999997, 442.86, 41.48,  1.500000)

  pt3dadd(312.564, 449.448, 40.992,  1.500000)

}

filament_999[1160] {

  pt3dclear()

  pt3dadd(312.564, 449.448, 40.992,  1.500000)

  pt3dadd(314.028, 456.036, 40.992,  1.500000)

}

filament_999[1161] {

  pt3dclear()

  pt3dadd(314.028, 456.036, 40.992,  1.500000)

  pt3dadd(314.028, 462.62399999999997, 40.992,  1.500000)

}

filament_999[1162] {

  pt3dclear()

  pt3dadd(314.028, 462.62399999999997, 40.992,  1.500000)

  pt3dadd(314.028, 469.212, 40.992,  1.500000)

}

filament_999[1163] {

  pt3dclear()

  pt3dadd(314.028, 469.212, 40.992,  1.500000)

  pt3dadd(314.028, 475.8, 40.504,  1.500000)

}

filament_999[1164] {

  pt3dclear()

  pt3dadd(314.028, 475.8, 40.504,  1.500000)

  pt3dadd(314.76, 481.656, 38.064,  1.500000)

}

filament_999[1165] {

  pt3dclear()

  pt3dadd(314.76, 481.656, 38.064,  1.500000)

  pt3dadd(315.492, 488.24399999999997, 37.088,  1.500000)

}

filament_999[1166] {

  pt3dclear()

  pt3dadd(297.924, 275.23199999999997, 45.384,  1.500000)

  pt3dadd(293.532, 275.964, 45.384,  1.500000)

}

filament_999[1167] {

  pt3dclear()

  pt3dadd(293.532, 275.964, 45.384,  1.500000)

  pt3dadd(289.14, 275.23199999999997, 45.872,  1.500000)

}

filament_999[1168] {

  pt3dclear()

  pt3dadd(289.14, 275.23199999999997, 45.872,  1.500000)

  pt3dadd(284.748, 273.768, 45.872,  1.500000)

}

filament_999[1169] {

  pt3dclear()

  pt3dadd(284.748, 273.768, 45.872,  1.500000)

  pt3dadd(280.356, 272.304, 45.872,  1.500000)

}

filament_999[1170] {

  pt3dclear()

  pt3dadd(280.356, 272.304, 45.872,  1.500000)

  pt3dadd(275.964, 270.84, 45.872,  1.500000)

}

filament_999[1171] {

  pt3dclear()

  pt3dadd(275.964, 270.84, 45.872,  1.500000)

  pt3dadd(271.572, 268.644, 46.36,  1.500000)

}

filament_999[1172] {

  pt3dclear()

  pt3dadd(271.572, 268.644, 46.36,  1.500000)

  pt3dadd(267.18, 266.448, 46.36,  1.500000)

}

filament_999[1173] {

  pt3dclear()

  pt3dadd(267.18, 266.448, 46.36,  1.500000)

  pt3dadd(262.788, 264.252, 46.36,  1.500000)

}

filament_999[1174] {

  pt3dclear()

  pt3dadd(262.788, 264.252, 46.36,  1.500000)

  pt3dadd(259.128, 262.056, 46.36,  1.500000)

}

filament_999[1175] {

  pt3dclear()

  pt3dadd(259.128, 262.056, 46.36,  1.500000)

  pt3dadd(255.468, 259.128, 45.872,  1.500000)

}

filament_999[1176] {

  pt3dclear()

  pt3dadd(255.468, 259.128, 45.872,  1.500000)

  pt3dadd(251.808, 256.2, 46.36,  1.500000)

}

filament_999[1177] {

  pt3dclear()

  pt3dadd(251.808, 256.2, 46.36,  1.500000)

  pt3dadd(248.148, 253.272, 46.36,  1.500000)

}

filament_999[1178] {

  pt3dclear()

  pt3dadd(248.148, 253.272, 46.36,  1.500000)

  pt3dadd(244.488, 250.344, 46.36,  1.500000)

}

filament_999[1179] {

  pt3dclear()

  pt3dadd(244.488, 250.344, 46.36,  1.500000)

  pt3dadd(240.828, 246.684, 46.36,  1.500000)

}

filament_999[1180] {

  pt3dclear()

  pt3dadd(240.828, 246.684, 46.36,  1.500000)

  pt3dadd(237.168, 243.024, 45.384,  1.500000)

}

filament_999[1181] {

  pt3dclear()

  pt3dadd(240.828, 246.684, 46.36,  1.500000)

  pt3dadd(242.292, 243.756, 45.872,  1.500000)

}

filament_999[1182] {

  pt3dclear()

  pt3dadd(240.828, 246.684, 46.36,  1.500000)

  pt3dadd(243.756, 245.952, 44.896,  1.500000)

}

filament_999[1183] {

  pt3dclear()

  pt3dadd(237.168, 243.024, 45.384,  1.500000)

  pt3dadd(233.50799999999998, 239.364, 45.872,  1.500000)

}

filament_999[1184] {

  pt3dclear()

  pt3dadd(233.50799999999998, 239.364, 45.872,  1.500000)

  pt3dadd(229.84799999999998, 235.704, 45.872,  1.500000)

}

filament_999[1185] {

  pt3dclear()

  pt3dadd(229.84799999999998, 235.704, 45.872,  1.500000)

  pt3dadd(226.188, 232.04399999999998, 46.36,  1.500000)

}

filament_999[1186] {

  pt3dclear()

  pt3dadd(226.188, 232.04399999999998, 46.36,  1.500000)

  pt3dadd(222.528, 228.384, 46.36,  1.500000)

}

filament_999[1187] {

  pt3dclear()

  pt3dadd(222.528, 228.384, 46.36,  1.500000)

  pt3dadd(218.868, 224.724, 44.408,  1.500000)

}

filament_999[1188] {

  pt3dclear()

  pt3dadd(218.868, 224.724, 44.408,  1.500000)

  pt3dadd(215.208, 221.064, 43.92,  1.500000)

}

filament_999[1189] {

  pt3dclear()

  pt3dadd(215.208, 221.064, 43.92,  1.500000)

  pt3dadd(212.28, 216.672, 43.92,  1.500000)

}

filament_999[1190] {

  pt3dclear()

  pt3dadd(212.28, 216.672, 43.92,  1.500000)

  pt3dadd(209.352, 212.28, 43.92,  1.500000)

}

filament_999[1191] {

  pt3dclear()

  pt3dadd(209.352, 212.28, 43.92,  1.500000)

  pt3dadd(204.96, 208.62, 43.92,  1.500000)

}

filament_999[1192] {

  pt3dclear()

  pt3dadd(204.96, 208.62, 43.92,  1.500000)

  pt3dadd(200.56799999999998, 204.96, 43.432,  1.500000)

}

filament_999[1193] {

  pt3dclear()

  pt3dadd(200.56799999999998, 204.96, 43.432,  1.500000)

  pt3dadd(196.908, 199.83599999999998, 43.92,  1.500000)

}

filament_999[1194] {

  pt3dclear()

  pt3dadd(196.908, 199.83599999999998, 43.92,  1.500000)

  pt3dadd(193.248, 194.712, 44.408,  1.500000)

}

filament_999[1195] {

  pt3dclear()

  pt3dadd(193.248, 194.712, 44.408,  1.500000)

  pt3dadd(186.66, 188.856, 44.408,  1.500000)

}

filament_999[1196] {

  pt3dclear()

  pt3dadd(186.66, 188.856, 44.408,  1.500000)

  pt3dadd(183.0, 185.928, 44.408,  1.500000)

}

filament_999[1197] {

  pt3dclear()

  pt3dadd(183.0, 185.928, 44.408,  1.500000)

  pt3dadd(178.608, 181.536, 44.408,  1.500000)

}

filament_999[1198] {

  pt3dclear()

  pt3dadd(178.608, 181.536, 44.408,  1.500000)

  pt3dadd(174.216, 176.412, 44.408,  1.500000)

}

filament_999[1199] {

  pt3dclear()

  pt3dadd(174.216, 176.412, 44.408,  1.500000)

  pt3dadd(169.82399999999998, 171.28799999999998, 44.408,  1.500000)

}

filament_999[1200] {

  pt3dclear()

  pt3dadd(169.82399999999998, 171.28799999999998, 44.408,  1.500000)

  pt3dadd(165.432, 166.164, 44.896,  1.500000)

}

filament_999[1201] {

  pt3dclear()

  pt3dadd(165.432, 166.164, 44.896,  1.500000)

  pt3dadd(161.04, 160.308, 45.384,  1.500000)

}

filament_999[1202] {

  pt3dclear()

  pt3dadd(161.04, 160.308, 45.384,  1.500000)

  pt3dadd(156.648, 154.452, 45.384,  1.500000)

}

filament_999[1203] {

  pt3dclear()

  pt3dadd(156.648, 154.452, 45.384,  1.500000)

  pt3dadd(151.524, 148.596, 44.896,  1.500000)

}

connect filament_999[822](0), filament_999[0](1)

connect filament_999[451](1), filament_999[1](0)

connect filament_999[451](1), filament_999[2](0)

connect filament_999[3](0), filament_999[4](1)

connect filament_999[5](1), filament_999[4](0)

connect filament_999[415](1), filament_999[5](0)

connect filament_999[6](0), filament_999[7](1)

connect filament_999[7](0), filament_999[8](1)

connect filament_999[8](0), filament_999[9](1)

connect filament_999[9](0), filament_999[10](1)

connect filament_999[11](1), filament_999[10](0)

connect filament_999[12](1), filament_999[11](0)

connect filament_999[12](0), filament_999[13](1)

connect filament_999[334](1), filament_999[13](0)

connect filament_999[15](1), filament_999[14](0)

connect filament_999[15](0), filament_999[333](1)

connect filament_999[16](0), filament_999[17](1)

connect filament_999[594](1), filament_999[17](0)

connect filament_999[19](1), filament_999[18](0)

connect filament_999[19](0), filament_999[20](1)

connect filament_999[20](0), filament_999[21](1)

connect filament_999[22](1), filament_999[21](0)

connect filament_999[22](0), filament_999[847](1)

connect filament_999[23](0), filament_999[24](1)

connect filament_999[25](1), filament_999[24](0)

connect filament_999[25](0), filament_999[1043](1)

connect filament_999[27](1), filament_999[26](0)

connect filament_999[28](1), filament_999[27](0)

connect filament_999[28](0), filament_999[29](1)

connect filament_999[29](0), filament_999[30](1)

connect filament_999[30](0), filament_999[720](1)

connect filament_999[31](0), filament_999[34](1)

connect filament_999[32](0), filament_999[33](1)

connect filament_999[33](0), filament_999[35](1)

connect filament_999[652](1), filament_999[34](0)

connect filament_999[652](1), filament_999[35](0)

connect filament_999[36](0), filament_999[37](1)

connect filament_999[37](0), filament_999[38](1)

connect filament_999[579](1), filament_999[38](0)

connect filament_999[40](1), filament_999[39](0)

connect filament_999[525](1), filament_999[40](0)

connect filament_999[41](0), filament_999[42](1)

connect filament_999[42](0), filament_999[43](1)

connect filament_999[44](1), filament_999[43](0)

connect filament_999[44](0), filament_999[45](1)

connect filament_999[541](1), filament_999[45](0)

connect filament_999[46](0), filament_999[47](1)

connect filament_999[47](0), filament_999[48](1)

connect filament_999[48](0), filament_999[49](1)

connect filament_999[50](1), filament_999[49](0)

connect filament_999[51](1), filament_999[50](0)

connect filament_999[52](1), filament_999[51](0)

connect filament_999[52](0), filament_999[53](1)

connect filament_999[54](1), filament_999[53](0)

connect filament_999[54](0), filament_999[242](1)

connect filament_999[56](1), filament_999[55](0)

connect filament_999[57](1), filament_999[56](0)

connect filament_999[57](0), filament_999[766](1)

connect filament_999[58](0), filament_999[59](1)

connect filament_999[60](1), filament_999[59](0)

connect filament_999[141](1), filament_999[60](0)

connect filament_999[62](1), filament_999[61](0)

connect filament_999[63](1), filament_999[62](0)

connect filament_999[63](0), filament_999[64](1)

connect filament_999[64](0), filament_999[65](1)

connect filament_999[66](1), filament_999[65](0)

connect filament_999[67](1), filament_999[66](0)

connect filament_999[67](0), filament_999[272](1)

connect filament_999[69](1), filament_999[68](0)

connect filament_999[69](0), filament_999[70](1)

connect filament_999[71](1), filament_999[70](0)

connect filament_999[71](0), filament_999[72](1)

connect filament_999[73](1), filament_999[72](0)

connect filament_999[73](0), filament_999[782](1)

connect filament_999[74](0), filament_999[78](1)

connect filament_999[76](1), filament_999[75](0)

connect filament_999[76](0), filament_999[77](1)

connect filament_999[79](1), filament_999[77](0)

connect filament_999[80](1), filament_999[78](0)

connect filament_999[80](1), filament_999[79](0)

connect filament_999[80](0), filament_999[81](1)

connect filament_999[82](1), filament_999[81](0)

connect filament_999[83](1), filament_999[82](0)

connect filament_999[83](0), filament_999[84](1)

connect filament_999[84](0), filament_999[221](1)

connect filament_999[85](0), filament_999[87](1)

connect filament_999[86](0), filament_999[88](1)

connect filament_999[89](1), filament_999[87](0)

connect filament_999[89](1), filament_999[88](0)

connect filament_999[90](1), filament_999[89](0)

connect filament_999[90](0), filament_999[91](1)

connect filament_999[92](1), filament_999[91](0)

connect filament_999[92](0), filament_999[93](1)

connect filament_999[94](1), filament_999[93](0)

connect filament_999[1125](1), filament_999[94](0)

connect filament_999[95](0), filament_999[96](1)

connect filament_999[96](0), filament_999[97](1)

connect filament_999[98](1), filament_999[97](0)

connect filament_999[98](0), filament_999[99](1)

connect filament_999[99](0), filament_999[390](1)

connect filament_999[101](1), filament_999[100](0)

connect filament_999[101](0), filament_999[102](1)

connect filament_999[103](1), filament_999[102](0)

connect filament_999[103](0), filament_999[104](1)

connect filament_999[105](1), filament_999[104](0)

connect filament_999[105](0), filament_999[106](1)

connect filament_999[107](1), filament_999[106](0)

connect filament_999[107](0), filament_999[108](1)

connect filament_999[109](1), filament_999[108](0)

connect filament_999[109](0), filament_999[110](1)

connect filament_999[110](0), filament_999[779](1)

connect filament_999[112](1), filament_999[111](0)

connect filament_999[112](0), filament_999[113](1)

connect filament_999[114](1), filament_999[113](0)

connect filament_999[114](0), filament_999[115](1)

connect filament_999[115](0), filament_999[116](1)

connect filament_999[117](1), filament_999[116](0)

connect filament_999[118](1), filament_999[117](0)

connect filament_999[119](1), filament_999[118](0)

connect filament_999[119](0), filament_999[120](1)

connect filament_999[452](1), filament_999[120](0)

connect filament_999[123](1), filament_999[121](0)

connect filament_999[122](0), filament_999[124](1)

connect filament_999[123](0), filament_999[992](1)

connect filament_999[992](1), filament_999[124](0)

connect filament_999[125](0), filament_999[126](1)

connect filament_999[126](0), filament_999[127](1)

connect filament_999[128](1), filament_999[127](0)

connect filament_999[137](1), filament_999[128](0)

connect filament_999[130](1), filament_999[129](0)

connect filament_999[130](0), filament_999[134](1)

connect filament_999[131](0), filament_999[132](1)

connect filament_999[133](1), filament_999[132](0)

connect filament_999[133](0), filament_999[135](1)

connect filament_999[134](0), filament_999[136](1)

connect filament_999[135](0), filament_999[136](1)

connect filament_999[136](0), filament_999[138](1)

connect filament_999[139](1), filament_999[137](0)

connect filament_999[139](1), filament_999[138](0)

connect filament_999[139](0), filament_999[140](1)

connect filament_999[140](0), filament_999[1113](1)

connect filament_999[141](0), filament_999[142](1)

connect filament_999[143](1), filament_999[142](0)

connect filament_999[143](0), filament_999[144](1)

connect filament_999[145](1), filament_999[144](0)

connect filament_999[145](0), filament_999[146](1)

connect filament_999[147](1), filament_999[146](0)

connect filament_999[147](0), filament_999[1064](1)

connect filament_999[149](1), filament_999[148](0)

connect filament_999[149](0), filament_999[150](1)

connect filament_999[150](0), filament_999[151](1)

connect filament_999[706](1), filament_999[151](0)

connect filament_999[152](0), filament_999[153](1)

connect filament_999[153](0), filament_999[154](1)

connect filament_999[154](0), filament_999[155](1)

connect filament_999[156](1), filament_999[155](0)

connect filament_999[157](1), filament_999[156](0)

connect filament_999[157](0), filament_999[158](1)

connect filament_999[158](0), filament_999[159](1)

connect filament_999[159](0), filament_999[160](1)

connect filament_999[1006](1), filament_999[160](0)

connect filament_999[162](1), filament_999[161](0)

connect filament_999[162](0), filament_999[163](1)

connect filament_999[163](0), filament_999[164](1)

connect filament_999[170](1), filament_999[164](0)

connect filament_999[166](1), filament_999[165](0)

connect filament_999[166](0), filament_999[167](1)

connect filament_999[167](0), filament_999[168](1)

connect filament_999[168](0), filament_999[169](1)

connect filament_999[171](1), filament_999[169](0)

connect filament_999[172](1), filament_999[170](0)

connect filament_999[172](1), filament_999[171](0)

connect filament_999[172](0), filament_999[173](1)

connect filament_999[173](0), filament_999[760](1)

connect filament_999[175](1), filament_999[174](0)

connect filament_999[176](1), filament_999[175](0)

connect filament_999[177](1), filament_999[176](0)

connect filament_999[177](0), filament_999[1117](1)

connect filament_999[179](1), filament_999[178](0)

connect filament_999[180](1), filament_999[179](0)

connect filament_999[181](1), filament_999[180](0)

connect filament_999[181](0), filament_999[182](1)

connect filament_999[183](1), filament_999[182](0)

connect filament_999[183](0), filament_999[184](1)

connect filament_999[184](0), filament_999[185](1)

connect filament_999[186](1), filament_999[185](0)

connect filament_999[187](1), filament_999[186](0)

connect filament_999[187](0), filament_999[188](1)

connect filament_999[188](0), filament_999[189](1)

connect filament_999[189](0), filament_999[190](1)

connect filament_999[191](1), filament_999[190](0)

connect filament_999[191](0), filament_999[192](1)

connect filament_999[347](1), filament_999[192](0)

connect filament_999[194](1), filament_999[193](0)

connect filament_999[194](0), filament_999[195](1)

connect filament_999[196](1), filament_999[195](0)

connect filament_999[196](0), filament_999[1082](1)

connect filament_999[197](0), filament_999[198](1)

connect filament_999[201](1), filament_999[198](0)

connect filament_999[199](0), filament_999[200](1)

connect filament_999[200](0), filament_999[202](1)

connect filament_999[686](1), filament_999[201](0)

connect filament_999[686](1), filament_999[202](0)

connect filament_999[204](1), filament_999[203](0)

connect filament_999[204](0), filament_999[205](1)

connect filament_999[206](1), filament_999[205](0)

connect filament_999[206](0), filament_999[207](1)

connect filament_999[208](1), filament_999[207](0)

connect filament_999[209](1), filament_999[208](0)

connect filament_999[209](0), filament_999[210](1)

connect filament_999[210](0), filament_999[1051](1)

connect filament_999[211](0), filament_999[212](1)

connect filament_999[213](1), filament_999[212](0)

connect filament_999[213](0), filament_999[214](1)

connect filament_999[215](1), filament_999[214](0)

connect filament_999[215](0), filament_999[216](1)

connect filament_999[217](1), filament_999[216](0)

connect filament_999[217](0), filament_999[218](1)

connect filament_999[218](0), filament_999[219](1)

connect filament_999[925](1), filament_999[219](0)

connect filament_999[222](1), filament_999[220](0)

connect filament_999[223](1), filament_999[221](0)

connect filament_999[223](1), filament_999[222](0)

connect filament_999[223](0), filament_999[224](1)

connect filament_999[224](0), filament_999[225](1)

connect filament_999[226](1), filament_999[225](0)

connect filament_999[226](0), filament_999[505](1)

connect filament_999[227](0), filament_999[228](1)

connect filament_999[229](1), filament_999[228](0)

connect filament_999[230](1), filament_999[229](0)

connect filament_999[230](0), filament_999[231](1)

connect filament_999[232](1), filament_999[231](0)

connect filament_999[233](1), filament_999[232](0)

connect filament_999[233](0), filament_999[234](1)

connect filament_999[235](1), filament_999[234](0)

connect filament_999[235](0), filament_999[236](1)

connect filament_999[237](1), filament_999[236](0)

connect filament_999[507](1), filament_999[237](0)

connect filament_999[238](0), filament_999[239](1)

connect filament_999[239](0), filament_999[265](1)

connect filament_999[241](1), filament_999[240](0)

connect filament_999[243](1), filament_999[241](0)

connect filament_999[244](1), filament_999[242](0)

connect filament_999[244](1), filament_999[243](0)

connect filament_999[244](0), filament_999[245](1)

connect filament_999[245](0), filament_999[246](1)

connect filament_999[1092](1), filament_999[246](0)

connect filament_999[247](0), filament_999[248](1)

connect filament_999[249](1), filament_999[248](0)

connect filament_999[253](1), filament_999[249](0)

connect filament_999[250](0), filament_999[251](1)

connect filament_999[252](1), filament_999[251](0)

connect filament_999[254](1), filament_999[252](0)

connect filament_999[255](1), filament_999[253](0)

connect filament_999[254](0), filament_999[255](1)

connect filament_999[255](0), filament_999[256](1)

connect filament_999[257](1), filament_999[256](0)

connect filament_999[257](0), filament_999[258](1)

connect filament_999[258](0), filament_999[259](1)

connect filament_999[260](1), filament_999[259](0)

connect filament_999[260](0), filament_999[261](1)

connect filament_999[262](1), filament_999[261](0)

connect filament_999[263](1), filament_999[262](0)

connect filament_999[263](0), filament_999[264](1)

connect filament_999[264](0), filament_999[309](1)

connect filament_999[265](0), filament_999[266](1)

connect filament_999[267](1), filament_999[266](0)

connect filament_999[267](0), filament_999[268](1)

connect filament_999[269](1), filament_999[268](0)

connect filament_999[269](0), filament_999[270](1)

connect filament_999[270](0), filament_999[271](1)

connect filament_999[271](0), filament_999[273](1)

connect filament_999[274](1), filament_999[272](0)

connect filament_999[274](1), filament_999[273](0)

connect filament_999[275](1), filament_999[274](0)

connect filament_999[275](0), filament_999[276](1)

connect filament_999[276](0), filament_999[277](1)

connect filament_999[277](0), filament_999[278](1)

connect filament_999[810](1), filament_999[278](0)

connect filament_999[280](1), filament_999[279](0)

connect filament_999[280](0), filament_999[281](1)

connect filament_999[281](0), filament_999[282](1)

connect filament_999[282](0), filament_999[283](1)

connect filament_999[284](1), filament_999[283](0)

connect filament_999[285](1), filament_999[284](0)

connect filament_999[285](0), filament_999[801](1)

connect filament_999[286](0), filament_999[287](1)

connect filament_999[287](0), filament_999[342](1)

connect filament_999[288](0), filament_999[289](1)

connect filament_999[290](1), filament_999[289](0)

connect filament_999[290](0), filament_999[291](1)

connect filament_999[292](1), filament_999[291](0)

connect filament_999[292](0), filament_999[293](1)

connect filament_999[294](1), filament_999[293](0)

connect filament_999[294](0), filament_999[295](1)

connect filament_999[295](0), filament_999[296](1)

connect filament_999[297](1), filament_999[296](0)

connect filament_999[297](0), filament_999[298](1)

connect filament_999[298](0), filament_999[299](1)

connect filament_999[299](0), filament_999[300](1)

connect filament_999[318](1), filament_999[300](0)

connect filament_999[302](1), filament_999[301](0)

connect filament_999[302](0), filament_999[303](1)

connect filament_999[304](1), filament_999[303](0)

connect filament_999[304](0), filament_999[305](1)

connect filament_999[306](1), filament_999[305](0)

connect filament_999[306](0), filament_999[321](1)

connect filament_999[307](0), filament_999[308](1)

connect filament_999[310](1), filament_999[308](0)

connect filament_999[311](1), filament_999[309](0)

connect filament_999[310](0), filament_999[311](1)

connect filament_999[312](1), filament_999[311](0)

connect filament_999[312](0), filament_999[313](1)

connect filament_999[313](0), filament_999[314](1)

connect filament_999[315](1), filament_999[314](0)

connect filament_999[316](1), filament_999[315](0)

connect filament_999[316](0), filament_999[317](1)

connect filament_999[319](1), filament_999[317](0)

connect filament_999[318](0), filament_999[320](1)

connect filament_999[319](0), filament_999[320](1)

connect filament_999[322](1), filament_999[320](0)

connect filament_999[321](0), filament_999[848](1)

connect filament_999[322](0), filament_999[848](1)

connect filament_999[446](1), filament_999[323](0)

connect filament_999[324](0), filament_999[325](1)

connect filament_999[326](1), filament_999[325](0)

connect filament_999[447](1), filament_999[326](0)

connect filament_999[327](0), filament_999[328](1)

connect filament_999[328](0), filament_999[329](1)

connect filament_999[329](0), filament_999[330](1)

connect filament_999[331](1), filament_999[330](0)

connect filament_999[332](1), filament_999[331](0)

connect filament_999[339](1), filament_999[332](0)

connect filament_999[333](0), filament_999[335](1)

connect filament_999[334](0), filament_999[336](1)

connect filament_999[335](0), filament_999[336](1)

connect filament_999[337](1), filament_999[336](0)

connect filament_999[337](0), filament_999[338](1)

connect filament_999[338](0), filament_999[340](1)

connect filament_999[339](0), filament_999[341](1)

connect filament_999[341](1), filament_999[340](0)

connect filament_999[341](0), filament_999[355](1)

connect filament_999[343](1), filament_999[342](0)

connect filament_999[343](0), filament_999[344](1)

connect filament_999[344](0), filament_999[345](1)

connect filament_999[346](1), filament_999[345](0)

connect filament_999[348](1), filament_999[346](0)

connect filament_999[347](0), filament_999[349](1)

connect filament_999[348](0), filament_999[349](1)

connect filament_999[350](1), filament_999[349](0)

connect filament_999[350](0), filament_999[351](1)

connect filament_999[351](0), filament_999[352](1)

connect filament_999[352](0), filament_999[353](1)

connect filament_999[354](1), filament_999[353](0)

connect filament_999[354](0), filament_999[356](1)

connect filament_999[357](1), filament_999[355](0)

connect filament_999[357](1), filament_999[356](0)

connect filament_999[357](0), filament_999[358](1)

connect filament_999[359](1), filament_999[358](0)

connect filament_999[359](0), filament_999[360](1)

connect filament_999[469](1), filament_999[360](0)

connect filament_999[361](0), filament_999[362](1)

connect filament_999[363](1), filament_999[362](0)

connect filament_999[363](0), filament_999[1061](1)

connect filament_999[364](0), filament_999[365](1)

connect filament_999[366](1), filament_999[365](0)

connect filament_999[366](0), filament_999[367](1)

connect filament_999[367](0), filament_999[368](1)

connect filament_999[369](1), filament_999[368](0)

connect filament_999[369](0), filament_999[370](1)

connect filament_999[370](0), filament_999[371](1)

connect filament_999[372](1), filament_999[371](0)

connect filament_999[376](1), filament_999[372](0)

connect filament_999[374](1), filament_999[373](0)

connect filament_999[375](1), filament_999[374](0)

connect filament_999[377](1), filament_999[375](0)

connect filament_999[376](0), filament_999[378](1)

connect filament_999[377](0), filament_999[378](1)

connect filament_999[379](1), filament_999[378](0)

connect filament_999[380](1), filament_999[379](0)

connect filament_999[380](0), filament_999[381](1)

connect filament_999[382](1), filament_999[381](0)

connect filament_999[382](0), filament_999[383](1)

connect filament_999[386](1), filament_999[383](0)

connect filament_999[384](0), filament_999[385](1)

connect filament_999[387](1), filament_999[385](0)

connect filament_999[386](0), filament_999[388](1)

connect filament_999[388](1), filament_999[387](0)

connect filament_999[392](1), filament_999[388](0)

connect filament_999[389](0), filament_999[391](1)

connect filament_999[393](1), filament_999[390](0)

connect filament_999[393](1), filament_999[391](0)

connect filament_999[394](1), filament_999[392](0)

connect filament_999[394](1), filament_999[393](0)

connect filament_999[394](0), filament_999[395](1)

connect filament_999[396](1), filament_999[395](0)

connect filament_999[397](1), filament_999[396](0)

connect filament_999[397](0), filament_999[398](1)

connect filament_999[399](1), filament_999[398](0)

connect filament_999[399](0), filament_999[400](1)

connect filament_999[401](1), filament_999[400](0)

connect filament_999[402](1), filament_999[401](0)

connect filament_999[403](1), filament_999[402](0)

connect filament_999[403](0), filament_999[404](1)

connect filament_999[405](1), filament_999[404](0)

connect filament_999[423](1), filament_999[405](0)

connect filament_999[406](0), filament_999[407](1)

connect filament_999[411](1), filament_999[407](0)

connect filament_999[409](1), filament_999[408](0)

connect filament_999[409](0), filament_999[410](1)

connect filament_999[412](1), filament_999[410](0)

connect filament_999[413](1), filament_999[411](0)

connect filament_999[413](1), filament_999[412](0)

connect filament_999[413](0), filament_999[424](1)

connect filament_999[414](0), filament_999[416](1)

connect filament_999[415](0), filament_999[417](1)

connect filament_999[417](1), filament_999[416](0)

connect filament_999[418](1), filament_999[417](0)

connect filament_999[419](1), filament_999[418](0)

connect filament_999[420](1), filament_999[419](0)

connect filament_999[420](0), filament_999[421](1)

connect filament_999[422](1), filament_999[421](0)

connect filament_999[422](0), filament_999[425](1)

connect filament_999[423](0), filament_999[426](1)

connect filament_999[424](0), filament_999[426](1)

connect filament_999[425](0), filament_999[426](1)

connect filament_999[430](1), filament_999[426](0)

connect filament_999[427](0), filament_999[428](1)

connect filament_999[428](0), filament_999[429](1)

connect filament_999[429](0), filament_999[431](1)

connect filament_999[432](1), filament_999[430](0)

connect filament_999[432](1), filament_999[431](0)

connect filament_999[433](1), filament_999[432](0)

connect filament_999[433](0), filament_999[434](1)

connect filament_999[435](1), filament_999[434](0)

connect filament_999[435](0), filament_999[436](1)

connect filament_999[976](1), filament_999[436](0)

connect filament_999[437](0), filament_999[438](1)

connect filament_999[438](0), filament_999[439](1)

connect filament_999[440](1), filament_999[439](0)

connect filament_999[440](0), filament_999[441](1)

connect filament_999[442](1), filament_999[441](0)

connect filament_999[442](0), filament_999[443](1)

connect filament_999[444](1), filament_999[443](0)

connect filament_999[445](1), filament_999[444](0)

connect filament_999[445](0), filament_999[856](1)

connect filament_999[448](1), filament_999[446](0)

connect filament_999[447](0), filament_999[449](1)

connect filament_999[448](0), filament_999[449](1)

connect filament_999[449](0), filament_999[450](1)

connect filament_999[451](0), filament_999[450](0)

connect filament_999[453](1), filament_999[452](0)

connect filament_999[463](1), filament_999[453](0)

connect filament_999[455](1), filament_999[454](0)

connect filament_999[455](0), filament_999[456](1)

connect filament_999[456](0), filament_999[457](1)

connect filament_999[457](0), filament_999[458](1)

connect filament_999[459](1), filament_999[458](0)

connect filament_999[459](0), filament_999[460](1)

connect filament_999[460](0), filament_999[461](1)

connect filament_999[462](1), filament_999[461](0)

connect filament_999[462](0), filament_999[1056](1)

connect filament_999[464](1), filament_999[463](0)

connect filament_999[464](0), filament_999[465](1)

connect filament_999[466](1), filament_999[465](0)

connect filament_999[466](0), filament_999[467](1)

connect filament_999[467](0), filament_999[468](1)

connect filament_999[470](1), filament_999[468](0)

connect filament_999[471](1), filament_999[469](0)

connect filament_999[470](0), filament_999[471](1)

connect filament_999[472](1), filament_999[471](0)

connect filament_999[473](1), filament_999[472](0)

connect filament_999[473](0), filament_999[474](1)

connect filament_999[475](1), filament_999[474](0)

connect filament_999[475](0), filament_999[476](1)

connect filament_999[533](1), filament_999[476](0)

connect filament_999[478](1), filament_999[477](0)

connect filament_999[478](0), filament_999[479](1)

connect filament_999[480](1), filament_999[479](0)

connect filament_999[480](0), filament_999[481](1)

connect filament_999[482](1), filament_999[481](0)

connect filament_999[482](0), filament_999[483](1)

connect filament_999[484](1), filament_999[483](0)

connect filament_999[484](0), filament_999[574](1)

connect filament_999[486](1), filament_999[485](0)

connect filament_999[486](0), filament_999[487](1)

connect filament_999[488](1), filament_999[487](0)

connect filament_999[488](0), filament_999[489](1)

connect filament_999[489](0), filament_999[490](1)

connect filament_999[491](1), filament_999[490](0)

connect filament_999[491](0), filament_999[492](1)

connect filament_999[493](1), filament_999[492](0)

connect filament_999[493](0), filament_999[494](1)

connect filament_999[495](1), filament_999[494](0)

connect filament_999[495](0), filament_999[496](1)

connect filament_999[963](1), filament_999[496](0)

connect filament_999[498](1), filament_999[497](0)

connect filament_999[498](0), filament_999[499](1)

connect filament_999[500](1), filament_999[499](0)

connect filament_999[500](0), filament_999[501](1)

connect filament_999[501](0), filament_999[502](1)

connect filament_999[503](1), filament_999[502](0)

connect filament_999[503](0), filament_999[946](1)

connect filament_999[506](1), filament_999[504](0)

connect filament_999[505](0), filament_999[509](1)

connect filament_999[506](0), filament_999[509](1)

connect filament_999[508](1), filament_999[507](0)

connect filament_999[508](0), filament_999[510](1)

connect filament_999[511](1), filament_999[509](0)

connect filament_999[510](0), filament_999[511](1)

connect filament_999[511](0), filament_999[512](1)

connect filament_999[512](0), filament_999[513](1)

connect filament_999[514](1), filament_999[513](0)

connect filament_999[515](1), filament_999[514](0)

connect filament_999[516](1), filament_999[515](0)

connect filament_999[516](0), filament_999[517](1)

connect filament_999[517](0), filament_999[947](1)

connect filament_999[519](1), filament_999[518](0)

connect filament_999[519](0), filament_999[520](1)

connect filament_999[521](1), filament_999[520](0)

connect filament_999[521](0), filament_999[522](1)

connect filament_999[523](1), filament_999[522](0)

connect filament_999[523](0), filament_999[524](1)

connect filament_999[597](1), filament_999[524](0)

connect filament_999[525](0), filament_999[526](1)

connect filament_999[527](1), filament_999[526](0)

connect filament_999[527](0), filament_999[528](1)

connect filament_999[535](1), filament_999[528](0)

connect filament_999[530](1), filament_999[529](0)

connect filament_999[530](0), filament_999[531](1)

connect filament_999[531](0), filament_999[532](1)

connect filament_999[534](1), filament_999[532](0)

connect filament_999[536](1), filament_999[533](0)

connect filament_999[536](1), filament_999[534](0)

connect filament_999[535](0), filament_999[537](1)

connect filament_999[536](0), filament_999[537](1)

connect filament_999[537](0), filament_999[538](1)

connect filament_999[538](0), filament_999[539](1)

connect filament_999[540](1), filament_999[539](0)

connect filament_999[540](0), filament_999[542](1)

connect filament_999[543](1), filament_999[541](0)

connect filament_999[543](1), filament_999[542](0)

connect filament_999[543](0), filament_999[546](1)

connect filament_999[545](1), filament_999[544](0)

connect filament_999[545](0), filament_999[547](1)

connect filament_999[546](0), filament_999[548](1)

connect filament_999[548](1), filament_999[547](0)

connect filament_999[549](1), filament_999[548](0)

connect filament_999[553](1), filament_999[549](0)

connect filament_999[551](1), filament_999[550](0)

connect filament_999[552](1), filament_999[551](0)

connect filament_999[554](1), filament_999[552](0)

connect filament_999[553](0), filament_999[555](1)

connect filament_999[554](0), filament_999[555](1)

connect filament_999[556](1), filament_999[555](0)

connect filament_999[559](1), filament_999[556](0)

connect filament_999[557](0), filament_999[558](1)

connect filament_999[560](1), filament_999[558](0)

connect filament_999[561](1), filament_999[559](0)

connect filament_999[561](1), filament_999[560](0)

connect filament_999[561](0), filament_999[562](1)

connect filament_999[563](1), filament_999[562](0)

connect filament_999[563](0), filament_999[564](1)

connect filament_999[565](1), filament_999[564](0)

connect filament_999[565](0), filament_999[566](1)

connect filament_999[566](0), filament_999[571](1)

connect filament_999[568](1), filament_999[567](0)

connect filament_999[568](0), filament_999[569](1)

connect filament_999[570](1), filament_999[569](0)

connect filament_999[572](1), filament_999[570](0)

connect filament_999[573](1), filament_999[571](0)

connect filament_999[572](0), filament_999[573](1)

connect filament_999[575](1), filament_999[573](0)

connect filament_999[574](0), filament_999[576](1)

connect filament_999[575](0), filament_999[576](1)

connect filament_999[576](0), filament_999[577](1)

connect filament_999[578](1), filament_999[577](0)

connect filament_999[578](0), filament_999[580](1)

connect filament_999[579](0), filament_999[581](1)

connect filament_999[580](0), filament_999[581](1)

connect filament_999[581](0), filament_999[589](1)

connect filament_999[583](1), filament_999[582](0)

connect filament_999[584](1), filament_999[583](0)

connect filament_999[585](1), filament_999[584](0)

connect filament_999[585](0), filament_999[590](1)

connect filament_999[586](0), filament_999[587](1)

connect filament_999[588](1), filament_999[587](0)

connect filament_999[588](0), filament_999[591](1)

connect filament_999[592](1), filament_999[589](0)

connect filament_999[592](1), filament_999[590](0)

connect filament_999[592](1), filament_999[591](0)

connect filament_999[592](0), filament_999[593](1)

connect filament_999[595](1), filament_999[593](0)

connect filament_999[596](1), filament_999[594](0)

connect filament_999[596](1), filament_999[595](0)

connect filament_999[596](0), filament_999[598](1)

connect filament_999[597](0), filament_999[599](1)

connect filament_999[598](0), filament_999[599](1)

connect filament_999[599](0), filament_999[600](1)

connect filament_999[601](1), filament_999[600](0)

connect filament_999[601](0), filament_999[1090](1)

connect filament_999[602](0), filament_999[603](1)

connect filament_999[609](1), filament_999[603](0)

connect filament_999[604](0), filament_999[605](1)

connect filament_999[606](1), filament_999[605](0)

connect filament_999[607](1), filament_999[606](0)

connect filament_999[607](0), filament_999[608](1)

connect filament_999[610](1), filament_999[608](0)

connect filament_999[609](0), filament_999[611](1)

connect filament_999[610](0), filament_999[611](1)

connect filament_999[612](1), filament_999[611](0)

connect filament_999[613](1), filament_999[612](0)

connect filament_999[614](1), filament_999[613](0)

connect filament_999[614](0), filament_999[617](1)

connect filament_999[616](1), filament_999[615](0)

connect filament_999[618](1), filament_999[616](0)

connect filament_999[619](1), filament_999[617](0)

connect filament_999[619](1), filament_999[618](0)

connect filament_999[620](1), filament_999[619](0)

connect filament_999[620](0), filament_999[621](1)

connect filament_999[621](0), filament_999[622](1)

connect filament_999[623](1), filament_999[622](0)

connect filament_999[623](0), filament_999[793](1)

connect filament_999[625](1), filament_999[624](0)

connect filament_999[625](0), filament_999[626](1)

connect filament_999[629](1), filament_999[626](0)

connect filament_999[627](0), filament_999[628](1)

connect filament_999[630](1), filament_999[628](0)

connect filament_999[629](0), filament_999[631](1)

connect filament_999[630](0), filament_999[631](1)

connect filament_999[632](1), filament_999[631](0)

connect filament_999[632](0), filament_999[633](1)

connect filament_999[633](0), filament_999[634](1)

connect filament_999[635](1), filament_999[634](0)

connect filament_999[635](0), filament_999[636](1)

connect filament_999[636](0), filament_999[637](1)

connect filament_999[638](1), filament_999[637](0)

connect filament_999[638](0), filament_999[639](1)

connect filament_999[733](1), filament_999[639](0)

connect filament_999[641](1), filament_999[640](0)

connect filament_999[642](1), filament_999[641](0)

connect filament_999[642](0), filament_999[643](1)

connect filament_999[644](1), filament_999[643](0)

connect filament_999[645](1), filament_999[644](0)

connect filament_999[645](0), filament_999[1141](1)

connect filament_999[647](1), filament_999[646](0)

connect filament_999[1181](1), filament_999[647](0)

connect filament_999[648](0), filament_999[649](1)

connect filament_999[650](1), filament_999[649](0)

connect filament_999[650](0), filament_999[651](1)

connect filament_999[651](0), filament_999[1182](1)

connect filament_999[652](0), filament_999[653](1)

connect filament_999[653](0), filament_999[654](1)

connect filament_999[655](1), filament_999[654](0)

connect filament_999[655](0), filament_999[656](1)

connect filament_999[657](1), filament_999[656](0)

connect filament_999[658](1), filament_999[657](0)

connect filament_999[658](0), filament_999[1074](1)

connect filament_999[660](1), filament_999[659](0)

connect filament_999[661](1), filament_999[660](0)

connect filament_999[661](0), filament_999[662](1)

connect filament_999[682](1), filament_999[662](0)

connect filament_999[663](0), filament_999[664](1)

connect filament_999[665](1), filament_999[664](0)

connect filament_999[666](1), filament_999[665](0)

connect filament_999[667](1), filament_999[666](0)

connect filament_999[667](0), filament_999[668](1)

connect filament_999[669](1), filament_999[668](0)

connect filament_999[670](1), filament_999[669](0)

connect filament_999[670](0), filament_999[671](1)

connect filament_999[671](0), filament_999[672](1)

connect filament_999[673](1), filament_999[672](0)

connect filament_999[674](1), filament_999[673](0)

connect filament_999[674](0), filament_999[675](1)

connect filament_999[675](0), filament_999[676](1)

connect filament_999[677](1), filament_999[676](0)

connect filament_999[677](0), filament_999[678](1)

connect filament_999[679](1), filament_999[678](0)

connect filament_999[679](0), filament_999[680](1)

connect filament_999[681](1), filament_999[680](0)

connect filament_999[681](0), filament_999[683](1)

connect filament_999[682](0), filament_999[684](1)

connect filament_999[683](0), filament_999[684](1)

connect filament_999[685](1), filament_999[684](0)

connect filament_999[703](1), filament_999[685](0)

connect filament_999[686](0), filament_999[687](1)

connect filament_999[688](1), filament_999[687](0)

connect filament_999[689](1), filament_999[688](0)

connect filament_999[689](0), filament_999[690](1)

connect filament_999[691](1), filament_999[690](0)

connect filament_999[692](1), filament_999[691](0)

connect filament_999[692](0), filament_999[1069](1)

connect filament_999[694](1), filament_999[693](0)

connect filament_999[694](0), filament_999[695](1)

connect filament_999[696](1), filament_999[695](0)

connect filament_999[696](0), filament_999[697](1)

connect filament_999[698](1), filament_999[697](0)

connect filament_999[699](1), filament_999[698](0)

connect filament_999[699](0), filament_999[700](1)

connect filament_999[700](0), filament_999[701](1)

connect filament_999[702](1), filament_999[701](0)

connect filament_999[1049](1), filament_999[702](0)

connect filament_999[703](0), filament_999[704](1)

connect filament_999[704](0), filament_999[705](1)

connect filament_999[707](1), filament_999[705](0)

connect filament_999[708](1), filament_999[706](0)

connect filament_999[708](1), filament_999[707](0)

connect filament_999[708](0), filament_999[709](1)

connect filament_999[710](1), filament_999[709](0)

connect filament_999[711](1), filament_999[710](0)

connect filament_999[711](0), filament_999[712](1)

connect filament_999[713](1), filament_999[712](0)

connect filament_999[713](0), filament_999[714](1)

connect filament_999[715](1), filament_999[714](0)

connect filament_999[715](0), filament_999[1086](1)

connect filament_999[717](1), filament_999[716](0)

connect filament_999[718](1), filament_999[717](0)

connect filament_999[718](0), filament_999[719](1)

connect filament_999[719](0), filament_999[721](1)

connect filament_999[728](1), filament_999[720](0)

connect filament_999[728](1), filament_999[721](0)

connect filament_999[723](1), filament_999[722](0)

connect filament_999[724](1), filament_999[723](0)

connect filament_999[725](1), filament_999[724](0)

connect filament_999[726](1), filament_999[725](0)

connect filament_999[726](0), filament_999[727](1)

connect filament_999[729](1), filament_999[727](0)

connect filament_999[728](0), filament_999[730](1)

connect filament_999[729](0), filament_999[730](1)

connect filament_999[731](1), filament_999[730](0)

connect filament_999[731](0), filament_999[732](1)

connect filament_999[734](1), filament_999[732](0)

connect filament_999[735](1), filament_999[733](0)

connect filament_999[735](1), filament_999[734](0)

connect filament_999[1040](1), filament_999[735](0)

connect filament_999[737](1), filament_999[736](0)

connect filament_999[738](1), filament_999[737](0)

connect filament_999[738](0), filament_999[739](1)

connect filament_999[739](0), filament_999[740](1)

connect filament_999[741](1), filament_999[740](0)

connect filament_999[741](0), filament_999[742](1)

connect filament_999[743](1), filament_999[742](0)

connect filament_999[743](0), filament_999[744](1)

connect filament_999[783](1), filament_999[744](0)

connect filament_999[745](0), filament_999[746](1)

connect filament_999[746](0), filament_999[747](1)

connect filament_999[747](0), filament_999[748](1)

connect filament_999[749](1), filament_999[748](0)

connect filament_999[750](1), filament_999[749](0)

connect filament_999[758](1), filament_999[750](0)

connect filament_999[752](1), filament_999[751](0)

connect filament_999[753](1), filament_999[752](0)

connect filament_999[753](0), filament_999[754](1)

connect filament_999[755](1), filament_999[754](0)

connect filament_999[756](1), filament_999[755](0)

connect filament_999[757](1), filament_999[756](0)

connect filament_999[757](0), filament_999[759](1)

connect filament_999[758](0), filament_999[769](1)

connect filament_999[769](1), filament_999[759](0)

connect filament_999[761](1), filament_999[760](0)

connect filament_999[762](1), filament_999[761](0)

connect filament_999[762](0), filament_999[763](1)

connect filament_999[763](0), filament_999[764](1)

connect filament_999[765](1), filament_999[764](0)

connect filament_999[767](1), filament_999[765](0)

connect filament_999[766](0), filament_999[768](1)

connect filament_999[767](0), filament_999[768](1)

connect filament_999[770](1), filament_999[768](0)

connect filament_999[771](1), filament_999[769](0)

connect filament_999[770](0), filament_999[771](1)

connect filament_999[772](1), filament_999[771](0)

connect filament_999[772](0), filament_999[773](1)

connect filament_999[774](1), filament_999[773](0)

connect filament_999[774](0), filament_999[775](1)

connect filament_999[776](1), filament_999[775](0)

connect filament_999[776](0), filament_999[777](1)

connect filament_999[778](1), filament_999[777](0)

connect filament_999[778](0), filament_999[780](1)

connect filament_999[781](1), filament_999[779](0)

connect filament_999[781](1), filament_999[780](0)

connect filament_999[781](0), filament_999[784](1)

connect filament_999[785](1), filament_999[782](0)

connect filament_999[785](1), filament_999[783](0)

connect filament_999[785](1), filament_999[784](0)

connect filament_999[785](0), filament_999[786](1)

connect filament_999[787](1), filament_999[786](0)

connect filament_999[787](0), filament_999[788](1)

connect filament_999[788](0), filament_999[789](1)

connect filament_999[790](1), filament_999[789](0)

connect filament_999[791](1), filament_999[790](0)

connect filament_999[792](1), filament_999[791](0)

connect filament_999[794](1), filament_999[792](0)

connect filament_999[793](0), filament_999[1030](1)

connect filament_999[794](0), filament_999[1030](1)

connect filament_999[795](0), filament_999[796](1)

connect filament_999[797](1), filament_999[796](0)

connect filament_999[797](0), filament_999[798](1)

connect filament_999[798](0), filament_999[799](1)

connect filament_999[799](0), filament_999[800](1)

connect filament_999[837](1), filament_999[800](0)

connect filament_999[801](0), filament_999[802](1)

connect filament_999[803](1), filament_999[802](0)

connect filament_999[803](0), filament_999[804](1)

connect filament_999[804](0), filament_999[805](1)

connect filament_999[806](1), filament_999[805](0)

connect filament_999[806](0), filament_999[807](1)

connect filament_999[807](0), filament_999[808](1)

connect filament_999[809](1), filament_999[808](0)

connect filament_999[809](0), filament_999[1107](1)

connect filament_999[811](1), filament_999[810](0)

connect filament_999[811](0), filament_999[812](1)

connect filament_999[813](1), filament_999[812](0)

connect filament_999[814](1), filament_999[813](0)

connect filament_999[814](0), filament_999[815](1)

connect filament_999[815](0), filament_999[816](1)

connect filament_999[816](0), filament_999[817](1)

connect filament_999[817](0), filament_999[818](1)

connect filament_999[819](1), filament_999[818](0)

connect filament_999[819](0), filament_999[820](1)

connect filament_999[821](1), filament_999[820](0)

connect filament_999[821](0), filament_999[1108](1)

connect filament_999[822](1), filament_999[823](0)

connect filament_999[824](0), filament_999[823](1)

connect filament_999[824](1), filament_999[825](0)

connect filament_999[825](1), filament_999[826](0)

connect filament_999[826](1), filament_999[827](0)

connect filament_999[828](0), filament_999[827](1)

connect filament_999[828](1), filament_999[829](0)

connect filament_999[830](0), filament_999[829](1)

connect filament_999[830](1), filament_999[831](0)

connect filament_999[833](0), filament_999[831](1)

connect filament_999[833](0), filament_999[832](0)

connect filament_999[1026](0), filament_999[832](1)

connect filament_999[833](1), filament_999[834](0)

connect filament_999[835](0), filament_999[834](1)

connect filament_999[835](1), filament_999[837](0)

connect filament_999[836](0), filament_999[837](0)

connect filament_999[836](1), filament_999[838](0)

connect filament_999[839](0), filament_999[838](1)

connect filament_999[840](0), filament_999[839](1)

connect filament_999[840](1), filament_999[842](0)

connect filament_999[841](0), filament_999[842](0)

connect filament_999[972](0), filament_999[841](1)

connect filament_999[843](0), filament_999[842](1)

connect filament_999[845](0), filament_999[843](1)

connect filament_999[845](0), filament_999[844](0)

connect filament_999[977](0), filament_999[844](1)

connect filament_999[845](1), filament_999[848](0)

connect filament_999[846](0), filament_999[848](0)

connect filament_999[849](0), filament_999[846](1)

connect filament_999[847](0), filament_999[848](0)

connect filament_999[849](1), filament_999[850](0)

connect filament_999[850](1), filament_999[852](0)

connect filament_999[851](0), filament_999[852](0)

connect filament_999[851](1), filament_999[1108](0)

connect filament_999[853](0), filament_999[852](1)

connect filament_999[853](1), filament_999[854](0)

connect filament_999[856](0), filament_999[854](1)

connect filament_999[855](0), filament_999[856](0)

connect filament_999[855](1), filament_999[857](0)

connect filament_999[857](1), filament_999[858](0)

connect filament_999[858](1), filament_999[859](0)

connect filament_999[859](1), filament_999[860](0)

connect filament_999[861](0), filament_999[860](1)

connect filament_999[862](0), filament_999[861](1)

connect filament_999[862](1), filament_999[863](0)

connect filament_999[863](1), filament_999[864](0)

connect filament_999[865](0), filament_999[864](1)

connect filament_999[866](0), filament_999[865](1)

connect filament_999[867](0), filament_999[866](1)

connect filament_999[868](0), filament_999[867](1)

connect filament_999[868](1), filament_999[869](0)

connect filament_999[869](1), filament_999[870](0)

connect filament_999[870](1), filament_999[871](0)

connect filament_999[871](1), filament_999[872](0)

connect filament_999[873](0), filament_999[872](1)

connect filament_999[874](0), filament_999[873](1)

connect filament_999[874](1), filament_999[875](0)

connect filament_999[875](1), filament_999[876](0)

connect filament_999[877](0), filament_999[876](1)

connect filament_999[878](0), filament_999[877](1)

connect filament_999[878](1), filament_999[879](0)

connect filament_999[880](0), filament_999[879](1)

connect filament_999[881](0), filament_999[880](1)

connect filament_999[882](0), filament_999[881](1)

connect filament_999[882](1), filament_999[883](0)

connect filament_999[884](0), filament_999[883](1)

connect filament_999[885](0), filament_999[884](1)

connect filament_999[885](1), filament_999[886](0)

connect filament_999[887](0), filament_999[886](1)

connect filament_999[888](0), filament_999[887](1)

connect filament_999[888](1), filament_999[889](0)

connect filament_999[889](1), filament_999[890](0)

connect filament_999[891](0), filament_999[890](1)

connect filament_999[891](1), filament_999[892](0)

connect filament_999[893](0), filament_999[892](1)

connect filament_999[894](0), filament_999[893](1)

connect filament_999[894](1), filament_999[895](0)

connect filament_999[896](0), filament_999[895](1)

connect filament_999[896](1), filament_999[898](0)

connect filament_999[897](0), filament_999[898](0)

connect filament_999[897](1), filament_999[910](0)

connect filament_999[899](0), filament_999[898](1)

connect filament_999[899](1), filament_999[900](0)

connect filament_999[901](0), filament_999[900](1)

connect filament_999[901](1), filament_999[902](0)

connect filament_999[903](0), filament_999[902](1)

connect filament_999[903](1), filament_999[904](0)

connect filament_999[905](0), filament_999[904](1)

connect filament_999[906](0), filament_999[905](1)

connect filament_999[907](0), filament_999[906](1)

connect filament_999[908](0), filament_999[907](1)

connect filament_999[908](1), filament_999[909](0)

connect filament_999[910](1), filament_999[911](0)

connect filament_999[912](0), filament_999[911](1)

connect filament_999[913](0), filament_999[912](1)

connect filament_999[913](1), filament_999[914](0)

connect filament_999[915](0), filament_999[914](1)

connect filament_999[915](1), filament_999[918](0)

connect filament_999[916](0), filament_999[918](0)

connect filament_999[916](1), filament_999[1007](0)

connect filament_999[918](0), filament_999[917](0)

connect filament_999[919](0), filament_999[917](1)

connect filament_999[993](0), filament_999[918](1)

connect filament_999[919](1), filament_999[920](0)

connect filament_999[921](0), filament_999[920](1)

connect filament_999[922](0), filament_999[921](1)

connect filament_999[922](1), filament_999[923](0)

connect filament_999[926](0), filament_999[923](1)

connect filament_999[926](0), filament_999[924](0)

connect filament_999[933](0), filament_999[924](1)

connect filament_999[925](0), filament_999[926](0)

connect filament_999[927](0), filament_999[926](1)

connect filament_999[927](1), filament_999[928](0)

connect filament_999[929](0), filament_999[928](1)

connect filament_999[930](0), filament_999[929](1)

connect filament_999[930](1), filament_999[931](0)

connect filament_999[932](0), filament_999[931](1)

connect filament_999[933](1), filament_999[934](0)

connect filament_999[934](1), filament_999[935](0)

connect filament_999[935](1), filament_999[936](0)

connect filament_999[937](0), filament_999[936](1)

connect filament_999[937](1), filament_999[938](0)

connect filament_999[938](1), filament_999[939](0)

connect filament_999[940](0), filament_999[939](1)

connect filament_999[941](0), filament_999[940](1)

connect filament_999[941](1), filament_999[942](0)

connect filament_999[943](0), filament_999[942](1)

connect filament_999[944](0), filament_999[943](1)

connect filament_999[944](1), filament_999[947](0)

connect filament_999[945](0), filament_999[947](0)

connect filament_999[948](0), filament_999[945](1)

connect filament_999[946](0), filament_999[947](0)

connect filament_999[948](1), filament_999[949](0)

connect filament_999[950](0), filament_999[949](1)

connect filament_999[950](1), filament_999[951](0)

connect filament_999[952](0), filament_999[951](1)

connect filament_999[953](0), filament_999[952](1)

connect filament_999[953](1), filament_999[954](0)

connect filament_999[955](0), filament_999[954](1)

connect filament_999[955](1), filament_999[956](0)

connect filament_999[957](0), filament_999[956](1)

connect filament_999[958](0), filament_999[957](1)

connect filament_999[958](1), filament_999[960](0)

connect filament_999[959](0), filament_999[960](0)

connect filament_999[959](1), filament_999[965](0)

connect filament_999[961](0), filament_999[960](1)

connect filament_999[963](0), filament_999[961](1)

connect filament_999[963](0), filament_999[962](0)

connect filament_999[964](0), filament_999[962](1)

connect filament_999[965](1), filament_999[966](0)

connect filament_999[967](0), filament_999[966](1)

connect filament_999[967](1), filament_999[968](0)

connect filament_999[969](0), filament_999[968](1)

connect filament_999[970](0), filament_999[969](1)

connect filament_999[970](1), filament_999[971](0)

connect filament_999[973](0), filament_999[972](1)

connect filament_999[974](0), filament_999[973](1)

connect filament_999[976](0), filament_999[974](1)

connect filament_999[976](0), filament_999[975](0)

connect filament_999[984](0), filament_999[975](1)

connect filament_999[978](0), filament_999[977](1)

connect filament_999[978](1), filament_999[979](0)

connect filament_999[980](0), filament_999[979](1)

connect filament_999[980](1), filament_999[981](0)

connect filament_999[982](0), filament_999[981](1)

connect filament_999[983](0), filament_999[982](1)

connect filament_999[984](1), filament_999[985](0)

connect filament_999[985](1), filament_999[986](0)

connect filament_999[987](0), filament_999[986](1)

connect filament_999[987](1), filament_999[988](0)

connect filament_999[989](0), filament_999[988](1)

connect filament_999[989](1), filament_999[990](0)

connect filament_999[991](0), filament_999[990](1)

connect filament_999[991](1), filament_999[992](0)

connect filament_999[993](1), filament_999[994](0)

connect filament_999[994](1), filament_999[995](0)

connect filament_999[996](0), filament_999[995](1)

connect filament_999[996](1), filament_999[997](0)

connect filament_999[997](1), filament_999[998](0)

connect filament_999[998](1), filament_999[999](0)

connect filament_999[999](1), filament_999[1000](0)

connect filament_999[1001](0), filament_999[1000](1)

connect filament_999[1002](0), filament_999[1001](1)

connect filament_999[1002](1), filament_999[1003](0)

connect filament_999[1004](0), filament_999[1003](1)

connect filament_999[1004](1), filament_999[1005](0)

connect filament_999[1005](1), filament_999[1006](0)

connect filament_999[1007](1), filament_999[1008](0)

connect filament_999[1009](0), filament_999[1008](1)

connect filament_999[1009](1), filament_999[1010](0)

connect filament_999[1012](0), filament_999[1010](1)

connect filament_999[1012](0), filament_999[1011](0)

connect filament_999[1020](0), filament_999[1011](1)

connect filament_999[1012](1), filament_999[1013](0)

connect filament_999[1014](0), filament_999[1013](1)

connect filament_999[1014](1), filament_999[1015](0)

connect filament_999[1016](0), filament_999[1015](1)

connect filament_999[1017](0), filament_999[1016](1)

connect filament_999[1018](0), filament_999[1017](1)

connect filament_999[1018](1), filament_999[1019](0)

connect filament_999[1021](0), filament_999[1020](1)

connect filament_999[1021](1), filament_999[1022](0)

connect filament_999[1022](1), filament_999[1023](0)

connect filament_999[1023](1), filament_999[1024](0)

connect filament_999[1025](0), filament_999[1024](1)

connect filament_999[1026](1), filament_999[1027](0)

connect filament_999[1027](1), filament_999[1028](0)

connect filament_999[1030](0), filament_999[1028](1)

connect filament_999[1030](0), filament_999[1029](0)

connect filament_999[1029](1), filament_999[1031](0)

connect filament_999[1032](0), filament_999[1031](1)

connect filament_999[1033](0), filament_999[1032](1)

connect filament_999[1033](1), filament_999[1034](0)

connect filament_999[1034](1), filament_999[1035](0)

connect filament_999[1036](0), filament_999[1035](1)

connect filament_999[1036](1), filament_999[1037](0)

connect filament_999[1038](0), filament_999[1037](1)

connect filament_999[1040](0), filament_999[1038](1)

connect filament_999[1040](0), filament_999[1039](0)

connect filament_999[1041](0), filament_999[1039](1)

connect filament_999[1041](1), filament_999[1044](0)

connect filament_999[1042](0), filament_999[1044](0)

connect filament_999[1042](1), filament_999[1084](0)

connect filament_999[1044](0), filament_999[1043](0)

connect filament_999[1045](0), filament_999[1044](1)

connect filament_999[1045](1), filament_999[1046](0)

connect filament_999[1047](0), filament_999[1046](1)

connect filament_999[1047](1), filament_999[1049](0)

connect filament_999[1049](0), filament_999[1048](0)

connect filament_999[1048](1), filament_999[1051](0)

connect filament_999[1050](0), filament_999[1051](0)

connect filament_999[1052](0), filament_999[1050](1)

connect filament_999[1052](1), filament_999[1053](0)

connect filament_999[1054](0), filament_999[1053](1)

connect filament_999[1056](0), filament_999[1054](1)

connect filament_999[1055](0), filament_999[1056](0)

connect filament_999[1055](1), filament_999[1057](0)

connect filament_999[1058](0), filament_999[1057](1)

connect filament_999[1058](1), filament_999[1059](0)

connect filament_999[1061](0), filament_999[1059](1)

connect filament_999[1061](0), filament_999[1060](0)

connect filament_999[1062](0), filament_999[1060](1)

connect filament_999[1062](1), filament_999[1064](0)

connect filament_999[1063](0), filament_999[1064](0)

connect filament_999[1063](1), filament_999[1065](0)

connect filament_999[1065](1), filament_999[1066](0)

connect filament_999[1066](1), filament_999[1067](0)

connect filament_999[1069](0), filament_999[1067](1)

connect filament_999[1069](0), filament_999[1068](0)

connect filament_999[1068](1), filament_999[1070](0)

connect filament_999[1071](0), filament_999[1070](1)

connect filament_999[1071](1), filament_999[1072](0)

connect filament_999[1072](1), filament_999[1074](0)

connect filament_999[1073](0), filament_999[1074](0)

connect filament_999[1075](0), filament_999[1073](1)

connect filament_999[1075](1), filament_999[1076](0)

connect filament_999[1077](0), filament_999[1076](1)

connect filament_999[1077](1), filament_999[1078](0)

connect filament_999[1079](0), filament_999[1078](1)

connect filament_999[1079](1), filament_999[1080](0)

connect filament_999[1082](0), filament_999[1080](1)

connect filament_999[1082](0), filament_999[1081](0)

connect filament_999[1083](0), filament_999[1081](1)

connect filament_999[1084](1), filament_999[1086](0)

connect filament_999[1085](0), filament_999[1086](0)

connect filament_999[1087](0), filament_999[1085](1)

connect filament_999[1088](0), filament_999[1087](1)

connect filament_999[1088](1), filament_999[1090](0)

connect filament_999[1089](0), filament_999[1090](0)

connect filament_999[1089](1), filament_999[1092](0)

connect filament_999[1092](0), filament_999[1091](0)

connect filament_999[1091](1), filament_999[1093](0)

connect filament_999[1095](0), filament_999[1093](1)

connect filament_999[1095](0), filament_999[1094](0)

connect filament_999[1100](0), filament_999[1094](1)

connect filament_999[1096](0), filament_999[1095](1)

connect filament_999[1096](1), filament_999[1097](0)

connect filament_999[1098](0), filament_999[1097](1)

connect filament_999[1098](1), filament_999[1099](0)

connect filament_999[1101](0), filament_999[1100](1)

connect filament_999[1101](1), filament_999[1102](0)

connect filament_999[1102](1), filament_999[1103](0)

connect filament_999[1103](1), filament_999[1104](0)

connect filament_999[1105](0), filament_999[1104](1)

connect filament_999[1106](0), filament_999[1108](0)

connect filament_999[1109](0), filament_999[1106](1)

connect filament_999[1107](0), filament_999[1108](0)

connect filament_999[1109](1), filament_999[1110](0)

connect filament_999[1111](0), filament_999[1110](1)

connect filament_999[1111](1), filament_999[1113](0)

connect filament_999[1112](0), filament_999[1113](0)

connect filament_999[1112](1), filament_999[1114](0)

connect filament_999[1115](0), filament_999[1114](1)

connect filament_999[1115](1), filament_999[1117](0)

connect filament_999[1116](0), filament_999[1117](0)

connect filament_999[1116](1), filament_999[1118](0)

connect filament_999[1120](0), filament_999[1118](1)

connect filament_999[1119](0), filament_999[1120](0)

connect filament_999[1119](1), filament_999[1166](0)

connect filament_999[1121](0), filament_999[1120](1)

connect filament_999[1121](1), filament_999[1122](0)

connect filament_999[1123](0), filament_999[1122](1)

connect filament_999[1125](0), filament_999[1123](1)

connect filament_999[1125](0), filament_999[1124](0)

connect filament_999[1124](1), filament_999[1126](0)

connect filament_999[1127](0), filament_999[1126](1)

connect filament_999[1128](0), filament_999[1127](1)

connect filament_999[1128](1), filament_999[1129](0)

connect filament_999[1130](0), filament_999[1129](1)

connect filament_999[1131](0), filament_999[1130](1)

connect filament_999[1131](1), filament_999[1133](0)

connect filament_999[1132](0), filament_999[1133](0)

connect filament_999[1132](1), filament_999[1142](0)

connect filament_999[1134](0), filament_999[1133](1)

connect filament_999[1135](0), filament_999[1134](1)

connect filament_999[1135](1), filament_999[1136](0)

connect filament_999[1136](1), filament_999[1137](0)

connect filament_999[1137](1), filament_999[1138](0)

connect filament_999[1139](0), filament_999[1138](1)

connect filament_999[1139](1), filament_999[1140](0)

connect filament_999[1141](0), filament_999[1140](1)

connect filament_999[1143](0), filament_999[1142](1)

connect filament_999[1144](0), filament_999[1143](1)

connect filament_999[1145](0), filament_999[1144](1)

connect filament_999[1145](1), filament_999[1146](0)

connect filament_999[1147](0), filament_999[1146](1)

connect filament_999[1147](1), filament_999[1148](0)

connect filament_999[1149](0), filament_999[1148](1)

connect filament_999[1149](1), filament_999[1150](0)

connect filament_999[1150](1), filament_999[1151](0)

connect filament_999[1151](1), filament_999[1152](0)

connect filament_999[1153](0), filament_999[1152](1)

connect filament_999[1154](0), filament_999[1153](1)

connect filament_999[1155](0), filament_999[1154](1)

connect filament_999[1155](1), filament_999[1156](0)

connect filament_999[1157](0), filament_999[1156](1)

connect filament_999[1157](1), filament_999[1158](0)

connect filament_999[1159](0), filament_999[1158](1)

connect filament_999[1160](0), filament_999[1159](1)

connect filament_999[1160](1), filament_999[1161](0)

connect filament_999[1162](0), filament_999[1161](1)

connect filament_999[1162](1), filament_999[1163](0)

connect filament_999[1163](1), filament_999[1164](0)

connect filament_999[1165](0), filament_999[1164](1)

connect filament_999[1167](0), filament_999[1166](1)

connect filament_999[1168](0), filament_999[1167](1)

connect filament_999[1169](0), filament_999[1168](1)

connect filament_999[1169](1), filament_999[1170](0)

connect filament_999[1170](1), filament_999[1171](0)

connect filament_999[1172](0), filament_999[1171](1)

connect filament_999[1172](1), filament_999[1173](0)

connect filament_999[1174](0), filament_999[1173](1)

connect filament_999[1174](1), filament_999[1175](0)

connect filament_999[1175](1), filament_999[1176](0)

connect filament_999[1177](0), filament_999[1176](1)

connect filament_999[1178](0), filament_999[1177](1)

connect filament_999[1178](1), filament_999[1179](0)

connect filament_999[1182](0), filament_999[1179](1)

connect filament_999[1182](0), filament_999[1180](0)

connect filament_999[1183](0), filament_999[1180](1)

connect filament_999[1181](0), filament_999[1182](0)

connect filament_999[1183](1), filament_999[1184](0)

connect filament_999[1185](0), filament_999[1184](1)

connect filament_999[1185](1), filament_999[1186](0)

connect filament_999[1187](0), filament_999[1186](1)

connect filament_999[1187](1), filament_999[1188](0)

connect filament_999[1188](1), filament_999[1189](0)

connect filament_999[1190](0), filament_999[1189](1)

connect filament_999[1190](1), filament_999[1191](0)

connect filament_999[1192](0), filament_999[1191](1)

connect filament_999[1192](1), filament_999[1193](0)

connect filament_999[1194](0), filament_999[1193](1)

connect filament_999[1194](1), filament_999[1195](0)

connect filament_999[1196](0), filament_999[1195](1)

connect filament_999[1197](0), filament_999[1196](1)

connect filament_999[1197](1), filament_999[1198](0)

connect filament_999[1198](1), filament_999[1199](0)

connect filament_999[1200](0), filament_999[1199](1)

connect filament_999[1200](1), filament_999[1201](0)

connect filament_999[1202](0), filament_999[1201](1)

connect filament_999[1202](1), filament_999[1203](0)
