# Supplementary material for: When complex neuronal structures may not matter
Source: eLife. 2017 Feb 6;6:e23508. doi: 10.7554/eLife.23508 (PMC5323043; doi:10.7554/eLife.23508)
Supplement: Supplementary file 1. — DOI: http://dx.doi.org/10.7554/eLife.23508.020 [file elife-23508-supp1.zip › Neuronal Structures/878_062_GM_scaled.hoc]

create filament_999[3110]

filament_999[0] {

  pt3dclear()

  pt3dadd(243.756, 84.17999999999999, 32.696,  1.500000)

  pt3dadd(273.768, 128.1, 43.432,  1.500000)

}

filament_999[1] {

  pt3dclear()

  pt3dadd(410.652, 289.14, 23.424,  1.500000)

  pt3dadd(405.52799999999996, 289.14, 22.448,  1.500000)

}

filament_999[2] {

  pt3dclear()

  pt3dadd(415.776, 289.14, 23.912,  1.500000)

  pt3dadd(410.652, 289.14, 23.424,  1.500000)

}

filament_999[3] {

  pt3dclear()

  pt3dadd(420.9, 288.408, 24.4,  1.500000)

  pt3dadd(415.776, 289.14, 23.912,  1.500000)

}

filament_999[4] {

  pt3dclear()

  pt3dadd(424.56, 288.408, 25.375999999999998,  1.500000)

  pt3dadd(420.9, 288.408, 24.4,  1.500000)

}

filament_999[5] {

  pt3dclear()

  pt3dadd(427.488, 290.604, 26.352,  1.500000)

  pt3dadd(424.56, 288.408, 25.375999999999998,  1.500000)

}

filament_999[6] {

  pt3dclear()

  pt3dadd(458.964, 279.62399999999997, 42.944,  1.500000)

  pt3dadd(460.428, 276.69599999999997, 40.504,  1.500000)

}

filament_999[7] {

  pt3dclear()

  pt3dadd(458.964, 282.552, 43.432,  1.500000)

  pt3dadd(458.964, 279.62399999999997, 42.944,  1.500000)

}

filament_999[8] {

  pt3dclear()

  pt3dadd(458.23199999999997, 285.48, 44.896,  1.500000)

  pt3dadd(458.964, 282.552, 43.432,  1.500000)

}

filament_999[9] {

  pt3dclear()

  pt3dadd(420.9, 491.904, 14.152,  1.500000)

  pt3dadd(420.168, 494.832, 14.64,  1.500000)

}

filament_999[10] {

  pt3dclear()

  pt3dadd(421.632, 488.976, 13.664,  1.500000)

  pt3dadd(420.9, 491.904, 14.152,  1.500000)

}

filament_999[11] {

  pt3dclear()

  pt3dadd(422.364, 486.048, 14.152,  1.500000)

  pt3dadd(421.632, 488.976, 13.664,  1.500000)

}

filament_999[12] {

  pt3dclear()

  pt3dadd(428.21999999999997, 487.512, 16.104,  1.500000)

  pt3dadd(429.68399999999997, 489.70799999999997, 16.592,  1.500000)

}

filament_999[13] {

  pt3dclear()

  pt3dadd(426.024, 485.316, 16.104,  1.500000)

  pt3dadd(428.21999999999997, 487.512, 16.104,  1.500000)

}

filament_999[14] {

  pt3dclear()

  pt3dadd(423.828, 483.12, 15.128,  1.500000)

  pt3dadd(422.364, 486.048, 14.152,  1.500000)

}

filament_999[15] {

  pt3dclear()

  pt3dadd(423.828, 483.12, 15.128,  1.500000)

  pt3dadd(426.024, 485.316, 16.104,  1.500000)

}

filament_999[16] {

  pt3dclear()

  pt3dadd(422.364, 480.924, 15.616,  1.500000)

  pt3dadd(423.828, 483.12, 15.128,  1.500000)

}

filament_999[17] {

  pt3dclear()

  pt3dadd(405.52799999999996, 522.648, 12.2,  1.500000)

  pt3dadd(402.59999999999997, 521.184, 12.2,  1.500000)

}

filament_999[18] {

  pt3dclear()

  pt3dadd(408.456, 521.184, 12.2,  1.500000)

  pt3dadd(405.52799999999996, 522.648, 12.2,  1.500000)

}

filament_999[19] {

  pt3dclear()

  pt3dadd(412.848, 520.452, 12.2,  1.500000)

  pt3dadd(408.456, 521.184, 12.2,  1.500000)

}

filament_999[20] {

  pt3dclear()

  pt3dadd(423.828, 529.236, 10.736,  1.500000)

  pt3dadd(426.756, 531.432, 9.76,  1.500000)

}

filament_999[21] {

  pt3dclear()

  pt3dadd(418.704, 527.7719999999999, 10.736,  1.500000)

  pt3dadd(423.828, 529.236, 10.736,  1.500000)

}

filament_999[22] {

  pt3dclear()

  pt3dadd(420.9, 541.68, 14.152,  1.500000)

  pt3dadd(424.56, 547.536, 14.152,  1.500000)

}

filament_999[23] {

  pt3dclear()

  pt3dadd(418.704, 537.288, 14.152,  1.500000)

  pt3dadd(420.9, 541.68, 14.152,  1.500000)

}

filament_999[24] {

  pt3dclear()

  pt3dadd(384.3, 536.556, 8.296,  1.500000)

  pt3dadd(385.764, 532.896, 8.296,  1.500000)

}

filament_999[25] {

  pt3dclear()

  pt3dadd(384.3, 536.556, 8.296,  1.500000)

  pt3dadd(379.908, 539.484, 8.296,  1.500000)

}

filament_999[26] {

  pt3dclear()

  pt3dadd(375.516, 540.948, 9.272,  1.500000)

  pt3dadd(379.908, 539.484, 8.296,  1.500000)

}

filament_999[27] {

  pt3dclear()

  pt3dadd(373.32, 538.752, 8.783999999999999,  1.500000)

  pt3dadd(375.516, 540.948, 9.272,  1.500000)

}

filament_999[28] {

  pt3dclear()

  pt3dadd(372.58799999999997, 535.824, 8.296,  1.500000)

  pt3dadd(373.32, 538.752, 8.783999999999999,  1.500000)

}

filament_999[29] {

  pt3dclear()

  pt3dadd(375.516, 534.36, 8.296,  1.500000)

  pt3dadd(372.58799999999997, 535.824, 8.296,  1.500000)

}

filament_999[30] {

  pt3dclear()

  pt3dadd(376.98, 492.63599999999997, 7.32,  1.500000)

  pt3dadd(374.05199999999996, 490.44, 6.832,  1.500000)

}

filament_999[31] {

  pt3dclear()

  pt3dadd(381.372, 494.09999999999997, 8.296,  1.500000)

  pt3dadd(376.98, 492.63599999999997, 7.32,  1.500000)

}

filament_999[32] {

  pt3dclear()

  pt3dadd(385.764, 494.09999999999997, 7.808,  1.500000)

  pt3dadd(381.372, 494.09999999999997, 8.296,  1.500000)

}

filament_999[33] {

  pt3dclear()

  pt3dadd(390.888, 493.368, 7.32,  1.500000)

  pt3dadd(393.816, 491.904, 7.808,  1.500000)

}

filament_999[34] {

  pt3dclear()

  pt3dadd(388.692, 495.56399999999996, 4.3919999999999995,  1.500000)

  pt3dadd(385.764, 494.09999999999997, 7.808,  1.500000)

}

filament_999[35] {

  pt3dclear()

  pt3dadd(388.692, 495.56399999999996, 4.3919999999999995,  1.500000)

  pt3dadd(390.888, 493.368, 7.32,  1.500000)

}

filament_999[36] {

  pt3dclear()

  pt3dadd(374.05199999999996, 491.904, 24.4,  1.500000)

  pt3dadd(375.516, 497.02799999999996, 25.375999999999998,  1.500000)

}

filament_999[37] {

  pt3dclear()

  pt3dadd(373.32, 486.78, 24.887999999999998,  1.500000)

  pt3dadd(374.05199999999996, 491.904, 24.4,  1.500000)

}

filament_999[38] {

  pt3dclear()

  pt3dadd(374.05199999999996, 481.656, 25.864,  1.500000)

  pt3dadd(373.32, 486.78, 24.887999999999998,  1.500000)

}

filament_999[39] {

  pt3dclear()

  pt3dadd(374.784, 477.264, 25.375999999999998,  1.500000)

  pt3dadd(374.05199999999996, 481.656, 25.864,  1.500000)

}

filament_999[40] {

  pt3dclear()

  pt3dadd(375.516, 472.872, 25.375999999999998,  1.500000)

  pt3dadd(374.784, 477.264, 25.375999999999998,  1.500000)

}

filament_999[41] {

  pt3dclear()

  pt3dadd(376.248, 468.48, 25.864,  1.500000)

  pt3dadd(375.516, 472.872, 25.375999999999998,  1.500000)

}

filament_999[42] {

  pt3dclear()

  pt3dadd(375.516, 464.82, 25.864,  1.500000)

  pt3dadd(376.248, 468.48, 25.864,  1.500000)

}

filament_999[43] {

  pt3dclear()

  pt3dadd(374.784, 460.428, 25.864,  1.500000)

  pt3dadd(375.516, 464.82, 25.864,  1.500000)

}

filament_999[44] {

  pt3dclear()

  pt3dadd(375.516, 455.304, 26.352,  1.500000)

  pt3dadd(374.784, 460.428, 25.864,  1.500000)

}

filament_999[45] {

  pt3dclear()

  pt3dadd(423.828, 428.952, 30.256,  1.500000)

  pt3dadd(426.024, 424.56, 26.352,  1.500000)

}

filament_999[46] {

  pt3dclear()

  pt3dadd(423.096, 432.61199999999997, 31.232,  1.500000)

  pt3dadd(423.828, 428.952, 30.256,  1.500000)

}

filament_999[47] {

  pt3dclear()

  pt3dadd(422.364, 434.808, 32.696,  1.500000)

  pt3dadd(423.096, 432.61199999999997, 31.232,  1.500000)

}

filament_999[48] {

  pt3dclear()

  pt3dadd(421.632, 436.272, 34.16,  1.500000)

  pt3dadd(423.828, 438.468, 33.672,  1.500000)

}

filament_999[49] {

  pt3dclear()

  pt3dadd(419.436, 434.808, 34.16,  1.500000)

  pt3dadd(421.632, 436.272, 34.16,  1.500000)

}

filament_999[50] {

  pt3dclear()

  pt3dadd(278.892, 294.996, 28.304,  1.500000)

  pt3dadd(281.82, 297.192, 27.328,  1.500000)

}

filament_999[51] {

  pt3dclear()

  pt3dadd(276.69599999999997, 290.604, 29.768,  1.500000)

  pt3dadd(278.892, 294.996, 28.304,  1.500000)

}

filament_999[52] {

  pt3dclear()

  pt3dadd(432.61199999999997, 265.716, 27.816,  1.500000)

  pt3dadd(428.21999999999997, 271.572, 27.816,  1.500000)

}

filament_999[53] {

  pt3dclear()

  pt3dadd(437.736, 264.984, 27.816,  1.500000)

  pt3dadd(432.61199999999997, 265.716, 27.816,  1.500000)

}

filament_999[54] {

  pt3dclear()

  pt3dadd(442.86, 266.448, 27.816,  1.500000)

  pt3dadd(437.736, 264.984, 27.816,  1.500000)

}

filament_999[55] {

  pt3dclear()

  pt3dadd(446.52, 269.376, 27.816,  1.500000)

  pt3dadd(442.86, 266.448, 27.816,  1.500000)

}

filament_999[56] {

  pt3dclear()

  pt3dadd(462.62399999999997, 352.824, 19.032,  1.500000)

  pt3dadd(467.01599999999996, 351.36, 18.544,  1.500000)

}

filament_999[57] {

  pt3dclear()

  pt3dadd(461.15999999999997, 356.484, 19.032,  1.500000)

  pt3dadd(462.62399999999997, 352.824, 19.032,  1.500000)

}

filament_999[58] {

  pt3dclear()

  pt3dadd(461.15999999999997, 360.876, 19.032,  1.500000)

  pt3dadd(461.15999999999997, 356.484, 19.032,  1.500000)

}

filament_999[59] {

  pt3dclear()

  pt3dadd(461.15999999999997, 365.268, 18.544,  1.500000)

  pt3dadd(461.15999999999997, 360.876, 19.032,  1.500000)

}

filament_999[60] {

  pt3dclear()

  pt3dadd(515.328, 396.012, 24.4,  1.500000)

  pt3dadd(517.524, 399.67199999999997, 23.424,  1.500000)

}

filament_999[61] {

  pt3dclear()

  pt3dadd(511.668, 394.548, 23.912,  1.500000)

  pt3dadd(515.328, 396.012, 24.4,  1.500000)

}

filament_999[62] {

  pt3dclear()

  pt3dadd(507.276, 395.28, 23.912,  1.500000)

  pt3dadd(511.668, 394.548, 23.912,  1.500000)

}

filament_999[63] {

  pt3dclear()

  pt3dadd(502.152, 394.548, 23.912,  1.500000)

  pt3dadd(507.276, 395.28, 23.912,  1.500000)

}

filament_999[64] {

  pt3dclear()

  pt3dadd(494.832, 413.58, 18.056,  1.500000)

  pt3dadd(494.832, 417.972, 18.056,  1.500000)

}

filament_999[65] {

  pt3dclear()

  pt3dadd(494.832, 409.188, 18.056,  1.500000)

  pt3dadd(494.832, 413.58, 18.056,  1.500000)

}

filament_999[66] {

  pt3dclear()

  pt3dadd(494.09999999999997, 404.796, 18.056,  1.500000)

  pt3dadd(494.832, 409.188, 18.056,  1.500000)

}

filament_999[67] {

  pt3dclear()

  pt3dadd(361.608, 371.856, 9.272,  1.500000)

  pt3dadd(361.608, 368.928, 8.296,  1.500000)

}

filament_999[68] {

  pt3dclear()

  pt3dadd(361.608, 375.516, 9.76,  1.500000)

  pt3dadd(361.608, 371.856, 9.272,  1.500000)

}

filament_999[69] {

  pt3dclear()

  pt3dadd(362.34, 379.176, 9.76,  1.500000)

  pt3dadd(361.608, 375.516, 9.76,  1.500000)

}

filament_999[70] {

  pt3dclear()

  pt3dadd(364.536, 381.372, 11.224,  1.500000)

  pt3dadd(362.34, 379.176, 9.76,  1.500000)

}

filament_999[71] {

  pt3dclear()

  pt3dadd(366.73199999999997, 383.568, 11.712,  1.500000)

  pt3dadd(364.536, 381.372, 11.224,  1.500000)

}

filament_999[72] {

  pt3dclear()

  pt3dadd(368.19599999999997, 385.764, 13.176,  1.500000)

  pt3dadd(366.73199999999997, 383.568, 11.712,  1.500000)

}

filament_999[73] {

  pt3dclear()

  pt3dadd(366.0, 385.032, 15.128,  1.500000)

  pt3dadd(368.19599999999997, 385.764, 13.176,  1.500000)

}

filament_999[74] {

  pt3dclear()

  pt3dadd(460.428, 464.82, 37.088,  1.500000)

  pt3dadd(457.5, 463.356, 37.088,  1.500000)

}

filament_999[75] {

  pt3dclear()

  pt3dadd(494.09999999999997, 440.664, 21.96,  1.500000)

  pt3dadd(489.70799999999997, 443.592, 21.472,  1.500000)

}

filament_999[76] {

  pt3dclear()

  pt3dadd(501.42, 439.2, 21.96,  1.500000)

  pt3dadd(494.09999999999997, 440.664, 21.96,  1.500000)

}

filament_999[77] {

  pt3dclear()

  pt3dadd(492.63599999999997, 437.00399999999996, 22.448,  1.500000)

  pt3dadd(486.048, 438.468, 22.448,  1.500000)

}

filament_999[78] {

  pt3dclear()

  pt3dadd(499.956, 437.00399999999996, 22.448,  1.500000)

  pt3dadd(492.63599999999997, 437.00399999999996, 22.448,  1.500000)

}

filament_999[79] {

  pt3dclear()

  pt3dadd(507.276, 437.00399999999996, 21.96,  1.500000)

  pt3dadd(501.42, 439.2, 21.96,  1.500000)

}

filament_999[80] {

  pt3dclear()

  pt3dadd(507.276, 437.00399999999996, 21.96,  1.500000)

  pt3dadd(499.956, 437.00399999999996, 22.448,  1.500000)

}

filament_999[81] {

  pt3dclear()

  pt3dadd(516.792, 423.096, 22.936,  1.500000)

  pt3dadd(520.452, 421.632, 23.912,  1.500000)

}

filament_999[82] {

  pt3dclear()

  pt3dadd(512.4, 424.56, 22.936,  1.500000)

  pt3dadd(516.792, 423.096, 22.936,  1.500000)

}

filament_999[83] {

  pt3dclear()

  pt3dadd(511.668, 426.756, 22.448,  1.500000)

  pt3dadd(514.596, 429.68399999999997, 21.472,  1.500000)

}

filament_999[84] {

  pt3dclear()

  pt3dadd(508.74, 423.828, 22.448,  1.500000)

  pt3dadd(512.4, 424.56, 22.936,  1.500000)

}

filament_999[85] {

  pt3dclear()

  pt3dadd(508.74, 423.828, 22.448,  1.500000)

  pt3dadd(511.668, 426.756, 22.448,  1.500000)

}

filament_999[86] {

  pt3dclear()

  pt3dadd(505.08, 423.096, 21.96,  1.500000)

  pt3dadd(508.74, 423.828, 22.448,  1.500000)

}

filament_999[87] {

  pt3dclear()

  pt3dadd(431.88, 322.08, 18.544,  1.500000)

  pt3dadd(432.61199999999997, 325.008, 18.056,  1.500000)

}

filament_999[88] {

  pt3dclear()

  pt3dadd(434.808, 316.224, 19.032,  1.500000)

  pt3dadd(431.88, 322.08, 18.544,  1.500000)

}

filament_999[89] {

  pt3dclear()

  pt3dadd(432.61199999999997, 314.028, 19.52,  1.500000)

  pt3dadd(434.808, 316.224, 19.032,  1.500000)

}

filament_999[90] {

  pt3dclear()

  pt3dadd(429.68399999999997, 311.09999999999997, 19.52,  1.500000)

  pt3dadd(432.61199999999997, 314.028, 19.52,  1.500000)

}

filament_999[91] {

  pt3dclear()

  pt3dadd(426.756, 308.904, 20.008,  1.500000)

  pt3dadd(429.68399999999997, 311.09999999999997, 19.52,  1.500000)

}

filament_999[92] {

  pt3dclear()

  pt3dadd(429.68399999999997, 307.44, 22.936,  1.500000)

  pt3dadd(426.756, 308.904, 20.008,  1.500000)

}

filament_999[93] {

  pt3dclear()

  pt3dadd(431.14799999999997, 310.368, 23.912,  1.500000)

  pt3dadd(429.68399999999997, 307.44, 22.936,  1.500000)

}

filament_999[94] {

  pt3dclear()

  pt3dadd(428.952, 312.564, 25.375999999999998,  1.500000)

  pt3dadd(431.14799999999997, 310.368, 23.912,  1.500000)

}

filament_999[95] {

  pt3dclear()

  pt3dadd(425.292, 314.028, 26.352,  1.500000)

  pt3dadd(428.952, 312.564, 25.375999999999998,  1.500000)

}

filament_999[96] {

  pt3dclear()

  pt3dadd(421.632, 315.492, 28.791999999999998,  1.500000)

  pt3dadd(425.292, 314.028, 26.352,  1.500000)

}

filament_999[97] {

  pt3dclear()

  pt3dadd(373.32, 405.52799999999996, 6.832,  1.500000)

  pt3dadd(376.248, 404.796, 6.343999999999999,  1.500000)

}

filament_999[98] {

  pt3dclear()

  pt3dadd(370.392, 405.52799999999996, 6.832,  1.500000)

  pt3dadd(373.32, 405.52799999999996, 6.832,  1.500000)

}

filament_999[99] {

  pt3dclear()

  pt3dadd(367.464, 405.52799999999996, 7.32,  1.500000)

  pt3dadd(370.392, 405.52799999999996, 6.832,  1.500000)

}

filament_999[100] {

  pt3dclear()

  pt3dadd(267.912, 483.852, 27.328,  1.500000)

  pt3dadd(266.448, 480.192, 26.84,  1.500000)

}

filament_999[101] {

  pt3dclear()

  pt3dadd(271.572, 486.78, 27.328,  1.500000)

  pt3dadd(267.912, 483.852, 27.328,  1.500000)

}

filament_999[102] {

  pt3dclear()

  pt3dadd(275.23199999999997, 486.78, 27.816,  1.500000)

  pt3dadd(271.572, 486.78, 27.328,  1.500000)

}

filament_999[103] {

  pt3dclear()

  pt3dadd(276.69599999999997, 483.12, 28.791999999999998,  1.500000)

  pt3dadd(275.23199999999997, 486.78, 27.816,  1.500000)

}

filament_999[104] {

  pt3dclear()

  pt3dadd(299.388, 467.748, 11.224,  1.500000)

  pt3dadd(297.192, 470.676, 11.712,  1.500000)

}

filament_999[105] {

  pt3dclear()

  pt3dadd(302.316, 466.284, 10.248,  1.500000)

  pt3dadd(299.388, 467.748, 11.224,  1.500000)

}

filament_999[106] {

  pt3dclear()

  pt3dadd(305.24399999999997, 468.48, 9.76,  1.500000)

  pt3dadd(302.316, 466.284, 10.248,  1.500000)

}

filament_999[107] {

  pt3dclear()

  pt3dadd(320.616, 436.272, 6.343999999999999,  1.500000)

  pt3dadd(323.544, 434.808, 6.832,  1.500000)

}

filament_999[108] {

  pt3dclear()

  pt3dadd(317.688, 438.468, 6.343999999999999,  1.500000)

  pt3dadd(320.616, 436.272, 6.343999999999999,  1.500000)

}

filament_999[109] {

  pt3dclear()

  pt3dadd(314.028, 440.664, 5.368,  1.500000)

  pt3dadd(317.688, 438.468, 6.343999999999999,  1.500000)

}

filament_999[110] {

  pt3dclear()

  pt3dadd(309.63599999999997, 442.128, 5.856,  1.500000)

  pt3dadd(314.028, 440.664, 5.368,  1.500000)

}

filament_999[111] {

  pt3dclear()

  pt3dadd(305.976, 443.592, 5.368,  1.500000)

  pt3dadd(309.63599999999997, 442.128, 5.856,  1.500000)

}

filament_999[112] {

  pt3dclear()

  pt3dadd(302.316, 445.788, 4.88,  1.500000)

  pt3dadd(305.976, 443.592, 5.368,  1.500000)

}

filament_999[113] {

  pt3dclear()

  pt3dadd(297.924, 445.788, 4.88,  1.500000)

  pt3dadd(302.316, 445.788, 4.88,  1.500000)

}

filament_999[114] {

  pt3dclear()

  pt3dadd(293.532, 446.52, 4.88,  1.500000)

  pt3dadd(297.924, 445.788, 4.88,  1.500000)

}

filament_999[115] {

  pt3dclear()

  pt3dadd(289.14, 447.984, 5.368,  1.500000)

  pt3dadd(293.532, 446.52, 4.88,  1.500000)

}

filament_999[116] {

  pt3dclear()

  pt3dadd(284.748, 449.448, 5.856,  1.500000)

  pt3dadd(289.14, 447.984, 5.368,  1.500000)

}

filament_999[117] {

  pt3dclear()

  pt3dadd(279.62399999999997, 447.984, 6.343999999999999,  1.500000)

  pt3dadd(284.748, 449.448, 5.856,  1.500000)

}

filament_999[118] {

  pt3dclear()

  pt3dadd(275.964, 446.52, 5.368,  1.500000)

  pt3dadd(279.62399999999997, 447.984, 6.343999999999999,  1.500000)

}

filament_999[119] {

  pt3dclear()

  pt3dadd(273.768, 444.324, 5.856,  1.500000)

  pt3dadd(275.964, 446.52, 5.368,  1.500000)

}

filament_999[120] {

  pt3dclear()

  pt3dadd(274.5, 441.396, 6.343999999999999,  1.500000)

  pt3dadd(273.768, 444.324, 5.856,  1.500000)

}

filament_999[121] {

  pt3dclear()

  pt3dadd(276.69599999999997, 438.468, 7.32,  1.500000)

  pt3dadd(274.5, 441.396, 6.343999999999999,  1.500000)

}

filament_999[122] {

  pt3dclear()

  pt3dadd(287.676, 432.61199999999997, 6.343999999999999,  1.500000)

  pt3dadd(292.068, 431.88, 6.343999999999999,  1.500000)

}

filament_999[123] {

  pt3dclear()

  pt3dadd(283.284, 434.808, 6.832,  1.500000)

  pt3dadd(287.676, 432.61199999999997, 6.343999999999999,  1.500000)

}

filament_999[124] {

  pt3dclear()

  pt3dadd(279.62399999999997, 436.272, 7.32,  1.500000)

  pt3dadd(276.69599999999997, 438.468, 7.32,  1.500000)

}

filament_999[125] {

  pt3dclear()

  pt3dadd(279.62399999999997, 436.272, 7.32,  1.500000)

  pt3dadd(283.284, 434.808, 6.832,  1.500000)

}

filament_999[126] {

  pt3dclear()

  pt3dadd(274.5, 435.53999999999996, 8.296,  1.500000)

  pt3dadd(279.62399999999997, 436.272, 7.32,  1.500000)

}

filament_999[127] {

  pt3dclear()

  pt3dadd(270.84, 432.61199999999997, 8.783999999999999,  1.500000)

  pt3dadd(274.5, 435.53999999999996, 8.296,  1.500000)

}

filament_999[128] {

  pt3dclear()

  pt3dadd(268.644, 428.952, 9.76,  1.500000)

  pt3dadd(270.84, 432.61199999999997, 8.783999999999999,  1.500000)

}

filament_999[129] {

  pt3dclear()

  pt3dadd(270.84, 425.292, 9.76,  1.500000)

  pt3dadd(268.644, 428.952, 9.76,  1.500000)

}

filament_999[130] {

  pt3dclear()

  pt3dadd(275.964, 422.364, 9.272,  1.500000)

  pt3dadd(270.84, 425.292, 9.76,  1.500000)

}

filament_999[131] {

  pt3dclear()

  pt3dadd(328.668, 399.67199999999997, 11.224,  1.500000)

  pt3dadd(327.204, 397.476, 10.736,  1.500000)

}

filament_999[132] {

  pt3dclear()

  pt3dadd(329.4, 402.59999999999997, 11.712,  1.500000)

  pt3dadd(328.668, 399.67199999999997, 11.224,  1.500000)

}

filament_999[133] {

  pt3dclear()

  pt3dadd(327.936, 405.52799999999996, 11.224,  1.500000)

  pt3dadd(329.4, 402.59999999999997, 11.712,  1.500000)

}

filament_999[134] {

  pt3dclear()

  pt3dadd(325.74, 408.456, 10.736,  1.500000)

  pt3dadd(327.936, 405.52799999999996, 11.224,  1.500000)

}

filament_999[135] {

  pt3dclear()

  pt3dadd(321.348, 409.92, 10.736,  1.500000)

  pt3dadd(325.74, 408.456, 10.736,  1.500000)

}

filament_999[136] {

  pt3dclear()

  pt3dadd(317.688, 409.92, 10.736,  1.500000)

  pt3dadd(321.348, 409.92, 10.736,  1.500000)

}

filament_999[137] {

  pt3dclear()

  pt3dadd(326.472, 418.704, 8.296,  1.500000)

  pt3dadd(330.132, 419.436, 8.783999999999999,  1.500000)

}

filament_999[138] {

  pt3dclear()

  pt3dadd(322.812, 417.972, 8.783999999999999,  1.500000)

  pt3dadd(326.472, 418.704, 8.296,  1.500000)

}

filament_999[139] {

  pt3dclear()

  pt3dadd(319.152, 416.508, 8.783999999999999,  1.500000)

  pt3dadd(322.812, 417.972, 8.783999999999999,  1.500000)

}

filament_999[140] {

  pt3dclear()

  pt3dadd(316.224, 412.848, 8.296,  1.500000)

  pt3dadd(319.152, 416.508, 8.783999999999999,  1.500000)

}

filament_999[141] {

  pt3dclear()

  pt3dadd(313.296, 409.188, 9.272,  1.500000)

  pt3dadd(317.688, 409.92, 10.736,  1.500000)

}

filament_999[142] {

  pt3dclear()

  pt3dadd(313.296, 409.188, 9.272,  1.500000)

  pt3dadd(316.224, 412.848, 8.296,  1.500000)

}

filament_999[143] {

  pt3dclear()

  pt3dadd(314.76, 404.06399999999996, 9.76,  1.500000)

  pt3dadd(316.956, 401.868, 9.272,  1.500000)

}

filament_999[144] {

  pt3dclear()

  pt3dadd(311.832, 405.52799999999996, 10.248,  1.500000)

  pt3dadd(313.296, 409.188, 9.272,  1.500000)

}

filament_999[145] {

  pt3dclear()

  pt3dadd(311.832, 405.52799999999996, 10.248,  1.500000)

  pt3dadd(314.76, 404.06399999999996, 9.76,  1.500000)

}

filament_999[146] {

  pt3dclear()

  pt3dadd(308.904, 404.796, 10.736,  1.500000)

  pt3dadd(311.832, 405.52799999999996, 10.248,  1.500000)

}

filament_999[147] {

  pt3dclear()

  pt3dadd(305.976, 402.59999999999997, 11.712,  1.500000)

  pt3dadd(308.904, 404.796, 10.736,  1.500000)

}

filament_999[148] {

  pt3dclear()

  pt3dadd(304.512, 399.67199999999997, 12.687999999999999,  1.500000)

  pt3dadd(305.976, 402.59999999999997, 11.712,  1.500000)

}

filament_999[149] {

  pt3dclear()

  pt3dadd(303.78, 396.74399999999997, 13.664,  1.500000)

  pt3dadd(304.512, 399.67199999999997, 12.687999999999999,  1.500000)

}

filament_999[150] {

  pt3dclear()

  pt3dadd(303.048, 387.96, 5.856,  1.500000)

  pt3dadd(300.852, 390.156, 5.856,  1.500000)

}

filament_999[151] {

  pt3dclear()

  pt3dadd(305.24399999999997, 387.228, 5.856,  1.500000)

  pt3dadd(303.048, 387.96, 5.856,  1.500000)

}

filament_999[152] {

  pt3dclear()

  pt3dadd(497.76, 380.64, 33.672,  1.500000)

  pt3dadd(498.49199999999996, 385.032, 33.184,  1.500000)

}

filament_999[153] {

  pt3dclear()

  pt3dadd(495.56399999999996, 379.908, 33.184,  1.500000)

  pt3dadd(497.76, 380.64, 33.672,  1.500000)

}

filament_999[154] {

  pt3dclear()

  pt3dadd(491.17199999999997, 378.444, 32.696,  1.500000)

  pt3dadd(495.56399999999996, 379.908, 33.184,  1.500000)

}

filament_999[155] {

  pt3dclear()

  pt3dadd(487.512, 382.104, 32.208,  1.500000)

  pt3dadd(488.24399999999997, 386.496, 31.72,  1.500000)

}

filament_999[156] {

  pt3dclear()

  pt3dadd(487.512, 378.444, 32.696,  1.500000)

  pt3dadd(487.512, 382.104, 32.208,  1.500000)

}

filament_999[157] {

  pt3dclear()

  pt3dadd(492.63599999999997, 315.492, 34.647999999999996,  1.500000)

  pt3dadd(495.56399999999996, 319.152, 35.135999999999996,  1.500000)

}

filament_999[158] {

  pt3dclear()

  pt3dadd(490.44, 287.676, 31.232,  1.500000)

  pt3dadd(489.70799999999997, 284.016, 30.256,  1.500000)

}

filament_999[159] {

  pt3dclear()

  pt3dadd(492.63599999999997, 291.336, 30.744,  1.500000)

  pt3dadd(490.44, 287.676, 31.232,  1.500000)

}

filament_999[160] {

  pt3dclear()

  pt3dadd(489.70799999999997, 294.264, 30.744,  1.500000)

  pt3dadd(492.63599999999997, 291.336, 30.744,  1.500000)

}

filament_999[161] {

  pt3dclear()

  pt3dadd(477.264, 335.256, 38.552,  1.500000)

  pt3dadd(482.388, 333.06, 38.552,  1.500000)

}

filament_999[162] {

  pt3dclear()

  pt3dadd(472.14, 336.71999999999997, 39.04,  1.500000)

  pt3dadd(477.264, 335.256, 38.552,  1.500000)

}

filament_999[163] {

  pt3dclear()

  pt3dadd(468.48, 339.64799999999997, 39.528,  1.500000)

  pt3dadd(472.14, 336.71999999999997, 39.04,  1.500000)

}

filament_999[164] {

  pt3dclear()

  pt3dadd(464.82, 342.57599999999996, 39.528,  1.500000)

  pt3dadd(468.48, 339.64799999999997, 39.528,  1.500000)

}

filament_999[165] {

  pt3dclear()

  pt3dadd(352.824, 348.432, 16.592,  1.500000)

  pt3dadd(353.556, 344.772, 17.08,  1.500000)

}

filament_999[166] {

  pt3dclear()

  pt3dadd(349.164, 349.896, 16.592,  1.500000)

  pt3dadd(352.824, 348.432, 16.592,  1.500000)

}

filament_999[167] {

  pt3dclear()

  pt3dadd(345.504, 348.432, 16.104,  1.500000)

  pt3dadd(349.164, 349.896, 16.592,  1.500000)

}

filament_999[168] {

  pt3dclear()

  pt3dadd(342.57599999999996, 344.04, 16.104,  1.500000)

  pt3dadd(345.504, 348.432, 16.104,  1.500000)

}

filament_999[169] {

  pt3dclear()

  pt3dadd(339.64799999999997, 340.38, 16.104,  1.500000)

  pt3dadd(342.57599999999996, 344.04, 16.104,  1.500000)

}

filament_999[170] {

  pt3dclear()

  pt3dadd(336.71999999999997, 337.452, 16.104,  1.500000)

  pt3dadd(339.64799999999997, 340.38, 16.104,  1.500000)

}

filament_999[171] {

  pt3dclear()

  pt3dadd(353.556, 551.928, 14.152,  1.500000)

  pt3dadd(355.752, 554.124, 14.64,  1.500000)

}

filament_999[172] {

  pt3dclear()

  pt3dadd(352.092, 548.268, 13.664,  1.500000)

  pt3dadd(353.556, 551.928, 14.152,  1.500000)

}

filament_999[173] {

  pt3dclear()

  pt3dadd(350.628, 544.608, 13.176,  1.500000)

  pt3dadd(352.092, 548.268, 13.664,  1.500000)

}

filament_999[174] {

  pt3dclear()

  pt3dadd(455.304, 511.668, 20.496,  1.500000)

  pt3dadd(459.69599999999997, 511.668, 21.96,  1.500000)

}

filament_999[175] {

  pt3dclear()

  pt3dadd(450.912, 513.864, 20.983999999999998,  1.500000)

  pt3dadd(455.304, 511.668, 20.496,  1.500000)

}

filament_999[176] {

  pt3dclear()

  pt3dadd(447.984, 516.792, 20.983999999999998,  1.500000)

  pt3dadd(450.912, 513.864, 20.983999999999998,  1.500000)

}

filament_999[177] {

  pt3dclear()

  pt3dadd(445.056, 519.72, 20.008,  1.500000)

  pt3dadd(447.984, 516.792, 20.983999999999998,  1.500000)

}

filament_999[178] {

  pt3dclear()

  pt3dadd(477.264, 716.6279999999999, 14.64,  1.500000)

  pt3dadd(477.996, 722.484, 15.128,  1.500000)

}

filament_999[179] {

  pt3dclear()

  pt3dadd(475.8, 710.7719999999999, 14.64,  1.500000)

  pt3dadd(477.264, 716.6279999999999, 14.64,  1.500000)

}

filament_999[180] {

  pt3dclear()

  pt3dadd(474.336, 705.648, 14.64,  1.500000)

  pt3dadd(475.8, 710.7719999999999, 14.64,  1.500000)

}

filament_999[181] {

  pt3dclear()

  pt3dadd(472.872, 700.524, 14.152,  1.500000)

  pt3dadd(474.336, 705.648, 14.64,  1.500000)

}

filament_999[182] {

  pt3dclear()

  pt3dadd(471.408, 695.4, 13.664,  1.500000)

  pt3dadd(472.872, 700.524, 14.152,  1.500000)

}

filament_999[183] {

  pt3dclear()

  pt3dadd(470.676, 690.276, 14.152,  1.500000)

  pt3dadd(471.408, 695.4, 13.664,  1.500000)

}

filament_999[184] {

  pt3dclear()

  pt3dadd(469.944, 685.1519999999999, 14.64,  1.500000)

  pt3dadd(470.676, 690.276, 14.152,  1.500000)

}

filament_999[185] {

  pt3dclear()

  pt3dadd(469.212, 680.028, 14.152,  1.500000)

  pt3dadd(469.944, 685.1519999999999, 14.64,  1.500000)

}

filament_999[186] {

  pt3dclear()

  pt3dadd(468.48, 674.904, 13.664,  1.500000)

  pt3dadd(469.212, 680.028, 14.152,  1.500000)

}

filament_999[187] {

  pt3dclear()

  pt3dadd(467.748, 669.78, 13.664,  1.500000)

  pt3dadd(468.48, 674.904, 13.664,  1.500000)

}

filament_999[188] {

  pt3dclear()

  pt3dadd(467.01599999999996, 664.656, 13.664,  1.500000)

  pt3dadd(467.748, 669.78, 13.664,  1.500000)

}

filament_999[189] {

  pt3dclear()

  pt3dadd(466.284, 659.532, 14.152,  1.500000)

  pt3dadd(467.01599999999996, 664.656, 13.664,  1.500000)

}

filament_999[190] {

  pt3dclear()

  pt3dadd(465.55199999999996, 654.408, 14.152,  1.500000)

  pt3dadd(466.284, 659.532, 14.152,  1.500000)

}

filament_999[191] {

  pt3dclear()

  pt3dadd(464.82, 649.284, 14.152,  1.500000)

  pt3dadd(465.55199999999996, 654.408, 14.152,  1.500000)

}

filament_999[192] {

  pt3dclear()

  pt3dadd(464.08799999999997, 643.428, 14.64,  1.500000)

  pt3dadd(464.82, 649.284, 14.152,  1.500000)

}

filament_999[193] {

  pt3dclear()

  pt3dadd(463.356, 637.572, 14.64,  1.500000)

  pt3dadd(464.08799999999997, 643.428, 14.64,  1.500000)

}

filament_999[194] {

  pt3dclear()

  pt3dadd(462.62399999999997, 631.716, 15.128,  1.500000)

  pt3dadd(463.356, 637.572, 14.64,  1.500000)

}

filament_999[195] {

  pt3dclear()

  pt3dadd(461.15999999999997, 625.86, 15.616,  1.500000)

  pt3dadd(462.62399999999997, 631.716, 15.128,  1.500000)

}

filament_999[196] {

  pt3dclear()

  pt3dadd(460.428, 620.004, 16.104,  1.500000)

  pt3dadd(461.15999999999997, 625.86, 15.616,  1.500000)

}

filament_999[197] {

  pt3dclear()

  pt3dadd(460.428, 614.148, 16.104,  1.500000)

  pt3dadd(460.428, 620.004, 16.104,  1.500000)

}

filament_999[198] {

  pt3dclear()

  pt3dadd(460.428, 608.292, 16.104,  1.500000)

  pt3dadd(460.428, 614.148, 16.104,  1.500000)

}

filament_999[199] {

  pt3dclear()

  pt3dadd(460.428, 603.168, 16.104,  1.500000)

  pt3dadd(460.428, 608.292, 16.104,  1.500000)

}

filament_999[200] {

  pt3dclear()

  pt3dadd(460.428, 598.044, 16.104,  1.500000)

  pt3dadd(460.428, 603.168, 16.104,  1.500000)

}

filament_999[201] {

  pt3dclear()

  pt3dadd(461.15999999999997, 592.92, 16.592,  1.500000)

  pt3dadd(460.428, 598.044, 16.104,  1.500000)

}

filament_999[202] {

  pt3dclear()

  pt3dadd(461.15999999999997, 587.7959999999999, 17.08,  1.500000)

  pt3dadd(461.15999999999997, 592.92, 16.592,  1.500000)

}

filament_999[203] {

  pt3dclear()

  pt3dadd(460.428, 583.404, 17.567999999999998,  1.500000)

  pt3dadd(461.15999999999997, 587.7959999999999, 17.08,  1.500000)

}

filament_999[204] {

  pt3dclear()

  pt3dadd(460.428, 579.012, 17.567999999999998,  1.500000)

  pt3dadd(460.428, 583.404, 17.567999999999998,  1.500000)

}

filament_999[205] {

  pt3dclear()

  pt3dadd(459.69599999999997, 575.352, 17.567999999999998,  1.500000)

  pt3dadd(460.428, 579.012, 17.567999999999998,  1.500000)

}

filament_999[206] {

  pt3dclear()

  pt3dadd(457.5, 571.692, 17.567999999999998,  1.500000)

  pt3dadd(459.69599999999997, 575.352, 17.567999999999998,  1.500000)

}

filament_999[207] {

  pt3dclear()

  pt3dadd(455.304, 568.764, 17.08,  1.500000)

  pt3dadd(457.5, 571.692, 17.567999999999998,  1.500000)

}

filament_999[208] {

  pt3dclear()

  pt3dadd(453.108, 565.836, 16.592,  1.500000)

  pt3dadd(455.304, 568.764, 17.08,  1.500000)

}

filament_999[209] {

  pt3dclear()

  pt3dadd(450.18, 562.908, 16.592,  1.500000)

  pt3dadd(453.108, 565.836, 16.592,  1.500000)

}

filament_999[210] {

  pt3dclear()

  pt3dadd(450.912, 559.2479999999999, 17.08,  1.500000)

  pt3dadd(450.18, 562.908, 16.592,  1.500000)

}

filament_999[211] {

  pt3dclear()

  pt3dadd(453.108, 555.588, 17.08,  1.500000)

  pt3dadd(450.912, 559.2479999999999, 17.08,  1.500000)

}

filament_999[212] {

  pt3dclear()

  pt3dadd(450.912, 554.856, 17.567999999999998,  1.500000)

  pt3dadd(453.108, 555.588, 17.08,  1.500000)

}

filament_999[213] {

  pt3dclear()

  pt3dadd(447.252, 556.3199999999999, 18.056,  1.500000)

  pt3dadd(450.912, 554.856, 17.567999999999998,  1.500000)

}

filament_999[214] {

  pt3dclear()

  pt3dadd(445.788, 559.2479999999999, 18.544,  1.500000)

  pt3dadd(447.252, 556.3199999999999, 18.056,  1.500000)

}

filament_999[215] {

  pt3dclear()

  pt3dadd(445.056, 562.1759999999999, 19.032,  1.500000)

  pt3dadd(445.788, 559.2479999999999, 18.544,  1.500000)

}

filament_999[216] {

  pt3dclear()

  pt3dadd(445.788, 565.104, 20.496,  1.500000)

  pt3dadd(445.056, 562.1759999999999, 19.032,  1.500000)

}

filament_999[217] {

  pt3dclear()

  pt3dadd(448.716, 562.1759999999999, 22.448,  1.500000)

  pt3dadd(445.788, 565.104, 20.496,  1.500000)

}

filament_999[218] {

  pt3dclear()

  pt3dadd(451.644, 558.516, 21.96,  1.500000)

  pt3dadd(448.716, 562.1759999999999, 22.448,  1.500000)

}

filament_999[219] {

  pt3dclear()

  pt3dadd(454.572, 554.856, 21.96,  1.500000)

  pt3dadd(451.644, 558.516, 21.96,  1.500000)

}

filament_999[220] {

  pt3dclear()

  pt3dadd(458.23199999999997, 552.66, 21.472,  1.500000)

  pt3dadd(454.572, 554.856, 21.96,  1.500000)

}

filament_999[221] {

  pt3dclear()

  pt3dadd(459.69599999999997, 549.732, 21.472,  1.500000)

  pt3dadd(458.23199999999997, 552.66, 21.472,  1.500000)

}

filament_999[222] {

  pt3dclear()

  pt3dadd(459.69599999999997, 546.072, 20.983999999999998,  1.500000)

  pt3dadd(459.69599999999997, 549.732, 21.472,  1.500000)

}

filament_999[223] {

  pt3dclear()

  pt3dadd(459.69599999999997, 542.412, 21.472,  1.500000)

  pt3dadd(459.69599999999997, 546.072, 20.983999999999998,  1.500000)

}

filament_999[224] {

  pt3dclear()

  pt3dadd(459.69599999999997, 538.752, 21.96,  1.500000)

  pt3dadd(459.69599999999997, 542.412, 21.472,  1.500000)

}

filament_999[225] {

  pt3dclear()

  pt3dadd(458.964, 533.628, 22.936,  1.500000)

  pt3dadd(459.69599999999997, 538.752, 21.96,  1.500000)

}

filament_999[226] {

  pt3dclear()

  pt3dadd(457.5, 529.236, 21.472,  1.500000)

  pt3dadd(458.964, 533.628, 22.936,  1.500000)

}

filament_999[227] {

  pt3dclear()

  pt3dadd(453.84, 526.308, 20.496,  1.500000)

  pt3dadd(457.5, 529.236, 21.472,  1.500000)

}

filament_999[228] {

  pt3dclear()

  pt3dadd(450.18, 526.308, 19.032,  1.500000)

  pt3dadd(453.84, 526.308, 20.496,  1.500000)

}

filament_999[229] {

  pt3dclear()

  pt3dadd(446.52, 524.8439999999999, 20.008,  1.500000)

  pt3dadd(450.18, 526.308, 19.032,  1.500000)

}

filament_999[230] {

  pt3dclear()

  pt3dadd(333.792, 532.164, 18.544,  1.500000)

  pt3dadd(337.452, 535.092, 19.52,  1.500000)

}

filament_999[231] {

  pt3dclear()

  pt3dadd(331.596, 532.896, 17.567999999999998,  1.500000)

  pt3dadd(333.792, 532.164, 18.544,  1.500000)

}

filament_999[232] {

  pt3dclear()

  pt3dadd(328.668, 532.164, 16.592,  1.500000)

  pt3dadd(331.596, 532.896, 17.567999999999998,  1.500000)

}

filament_999[233] {

  pt3dclear()

  pt3dadd(325.74, 531.432, 16.104,  1.500000)

  pt3dadd(328.668, 532.164, 16.592,  1.500000)

}

filament_999[234] {

  pt3dclear()

  pt3dadd(323.544, 527.7719999999999, 15.616,  1.500000)

  pt3dadd(325.74, 531.432, 16.104,  1.500000)

}

filament_999[235] {

  pt3dclear()

  pt3dadd(391.62, 498.49199999999996, 7.32,  1.500000)

  pt3dadd(388.692, 495.56399999999996, 4.3919999999999995,  1.500000)

}

filament_999[236] {

  pt3dclear()

  pt3dadd(393.084, 500.688, 4.88,  1.500000)

  pt3dadd(391.62, 498.49199999999996, 7.32,  1.500000)

}

filament_999[237] {

  pt3dclear()

  pt3dadd(394.548, 502.884, 5.856,  1.500000)

  pt3dadd(393.084, 500.688, 4.88,  1.500000)

}

filament_999[238] {

  pt3dclear()

  pt3dadd(398.20799999999997, 502.884, 5.856,  1.500000)

  pt3dadd(394.548, 502.884, 5.856,  1.500000)

}

filament_999[239] {

  pt3dclear()

  pt3dadd(376.248, 512.4, 6.832,  1.500000)

  pt3dadd(374.784, 509.472, 6.832,  1.500000)

}

filament_999[240] {

  pt3dclear()

  pt3dadd(378.444, 515.328, 6.832,  1.500000)

  pt3dadd(376.248, 512.4, 6.832,  1.500000)

}

filament_999[241] {

  pt3dclear()

  pt3dadd(381.372, 515.328, 6.832,  1.500000)

  pt3dadd(378.444, 515.328, 6.832,  1.500000)

}

filament_999[242] {

  pt3dclear()

  pt3dadd(384.3, 515.328, 6.832,  1.500000)

  pt3dadd(381.372, 515.328, 6.832,  1.500000)

}

filament_999[243] {

  pt3dclear()

  pt3dadd(387.228, 518.256, 6.343999999999999,  1.500000)

  pt3dadd(384.3, 515.328, 6.832,  1.500000)

}

filament_999[244] {

  pt3dclear()

  pt3dadd(389.424, 521.184, 6.832,  1.500000)

  pt3dadd(387.228, 518.256, 6.343999999999999,  1.500000)

}

filament_999[245] {

  pt3dclear()

  pt3dadd(391.62, 522.648, 8.296,  1.500000)

  pt3dadd(389.424, 521.184, 6.832,  1.500000)

}

filament_999[246] {

  pt3dclear()

  pt3dadd(393.816, 519.72, 6.832,  1.500000)

  pt3dadd(391.62, 522.648, 8.296,  1.500000)

}

filament_999[247] {

  pt3dclear()

  pt3dadd(394.548, 516.06, 6.343999999999999,  1.500000)

  pt3dadd(393.816, 519.72, 6.832,  1.500000)

}

filament_999[248] {

  pt3dclear()

  pt3dadd(395.28, 511.668, 5.856,  1.500000)

  pt3dadd(394.548, 516.06, 6.343999999999999,  1.500000)

}

filament_999[249] {

  pt3dclear()

  pt3dadd(396.012, 508.74, 6.343999999999999,  1.500000)

  pt3dadd(395.28, 511.668, 5.856,  1.500000)

}

filament_999[250] {

  pt3dclear()

  pt3dadd(379.908, 532.164, 6.832,  1.500000)

  pt3dadd(375.516, 534.36, 8.296,  1.500000)

}

filament_999[251] {

  pt3dclear()

  pt3dadd(383.568, 529.968, 7.32,  1.500000)

  pt3dadd(379.908, 532.164, 6.832,  1.500000)

}

filament_999[252] {

  pt3dclear()

  pt3dadd(387.228, 527.7719999999999, 7.808,  1.500000)

  pt3dadd(383.568, 529.968, 7.32,  1.500000)

}

filament_999[253] {

  pt3dclear()

  pt3dadd(390.888, 525.576, 7.808,  1.500000)

  pt3dadd(387.228, 527.7719999999999, 7.808,  1.500000)

}

filament_999[254] {

  pt3dclear()

  pt3dadd(394.548, 524.112, 8.296,  1.500000)

  pt3dadd(390.888, 525.576, 7.808,  1.500000)

}

filament_999[255] {

  pt3dclear()

  pt3dadd(396.012, 520.452, 8.783999999999999,  1.500000)

  pt3dadd(394.548, 524.112, 8.296,  1.500000)

}

filament_999[256] {

  pt3dclear()

  pt3dadd(396.012, 516.792, 8.783999999999999,  1.500000)

  pt3dadd(396.012, 520.452, 8.783999999999999,  1.500000)

}

filament_999[257] {

  pt3dclear()

  pt3dadd(391.62, 516.792, 9.272,  1.500000)

  pt3dadd(385.764, 518.9879999999999, 9.272,  1.500000)

}

filament_999[258] {

  pt3dclear()

  pt3dadd(394.548, 514.596, 9.272,  1.500000)

  pt3dadd(396.012, 516.792, 8.783999999999999,  1.500000)

}

filament_999[259] {

  pt3dclear()

  pt3dadd(394.548, 514.596, 9.272,  1.500000)

  pt3dadd(391.62, 516.792, 9.272,  1.500000)

}

filament_999[260] {

  pt3dclear()

  pt3dadd(396.74399999999997, 511.668, 9.272,  1.500000)

  pt3dadd(394.548, 514.596, 9.272,  1.500000)

}

filament_999[261] {

  pt3dclear()

  pt3dadd(418.704, 458.23199999999997, 8.296,  1.500000)

  pt3dadd(417.24, 455.304, 8.783999999999999,  1.500000)

}

filament_999[262] {

  pt3dclear()

  pt3dadd(419.436, 461.15999999999997, 6.832,  1.500000)

  pt3dadd(418.704, 458.23199999999997, 8.296,  1.500000)

}

filament_999[263] {

  pt3dclear()

  pt3dadd(417.24, 463.356, 7.32,  1.500000)

  pt3dadd(419.436, 461.15999999999997, 6.832,  1.500000)

}

filament_999[264] {

  pt3dclear()

  pt3dadd(414.312, 466.284, 6.832,  1.500000)

  pt3dadd(417.24, 463.356, 7.32,  1.500000)

}

filament_999[265] {

  pt3dclear()

  pt3dadd(412.116, 469.212, 6.343999999999999,  1.500000)

  pt3dadd(414.312, 466.284, 6.832,  1.500000)

}

filament_999[266] {

  pt3dclear()

  pt3dadd(412.116, 472.872, 5.856,  1.500000)

  pt3dadd(412.116, 469.212, 6.343999999999999,  1.500000)

}

filament_999[267] {

  pt3dclear()

  pt3dadd(413.58, 476.532, 5.856,  1.500000)

  pt3dadd(412.116, 472.872, 5.856,  1.500000)

}

filament_999[268] {

  pt3dclear()

  pt3dadd(416.508, 479.46, 6.343999999999999,  1.500000)

  pt3dadd(413.58, 476.532, 5.856,  1.500000)

}

filament_999[269] {

  pt3dclear()

  pt3dadd(417.972, 482.388, 6.343999999999999,  1.500000)

  pt3dadd(416.508, 479.46, 6.343999999999999,  1.500000)

}

filament_999[270] {

  pt3dclear()

  pt3dadd(421.632, 482.388, 6.832,  1.500000)

  pt3dadd(417.972, 482.388, 6.343999999999999,  1.500000)

}

filament_999[271] {

  pt3dclear()

  pt3dadd(426.024, 482.388, 7.808,  1.500000)

  pt3dadd(421.632, 482.388, 6.832,  1.500000)

}

filament_999[272] {

  pt3dclear()

  pt3dadd(430.416, 482.388, 8.296,  1.500000)

  pt3dadd(426.024, 482.388, 7.808,  1.500000)

}

filament_999[273] {

  pt3dclear()

  pt3dadd(434.07599999999996, 483.852, 7.808,  1.500000)

  pt3dadd(430.416, 482.388, 8.296,  1.500000)

}

filament_999[274] {

  pt3dclear()

  pt3dadd(434.07599999999996, 486.78, 7.808,  1.500000)

  pt3dadd(434.07599999999996, 483.852, 7.808,  1.500000)

}

filament_999[275] {

  pt3dclear()

  pt3dadd(432.61199999999997, 489.70799999999997, 7.32,  1.500000)

  pt3dadd(434.07599999999996, 486.78, 7.808,  1.500000)

}

filament_999[276] {

  pt3dclear()

  pt3dadd(430.416, 491.17199999999997, 7.32,  1.500000)

  pt3dadd(432.61199999999997, 489.70799999999997, 7.32,  1.500000)

}

filament_999[277] {

  pt3dclear()

  pt3dadd(426.756, 492.63599999999997, 7.32,  1.500000)

  pt3dadd(430.416, 491.17199999999997, 7.32,  1.500000)

}

filament_999[278] {

  pt3dclear()

  pt3dadd(423.096, 492.63599999999997, 7.32,  1.500000)

  pt3dadd(426.756, 492.63599999999997, 7.32,  1.500000)

}

filament_999[279] {

  pt3dclear()

  pt3dadd(420.168, 494.09999999999997, 7.32,  1.500000)

  pt3dadd(423.096, 492.63599999999997, 7.32,  1.500000)

}

filament_999[280] {

  pt3dclear()

  pt3dadd(416.508, 496.296, 7.32,  1.500000)

  pt3dadd(420.168, 494.09999999999997, 7.32,  1.500000)

}

filament_999[281] {

  pt3dclear()

  pt3dadd(412.848, 498.49199999999996, 6.832,  1.500000)

  pt3dadd(416.508, 496.296, 7.32,  1.500000)

}

filament_999[282] {

  pt3dclear()

  pt3dadd(409.92, 500.688, 6.832,  1.500000)

  pt3dadd(412.848, 498.49199999999996, 6.832,  1.500000)

}

filament_999[283] {

  pt3dclear()

  pt3dadd(406.992, 501.42, 6.832,  1.500000)

  pt3dadd(409.92, 500.688, 6.832,  1.500000)

}

filament_999[284] {

  pt3dclear()

  pt3dadd(404.06399999999996, 501.42, 7.32,  1.500000)

  pt3dadd(406.992, 501.42, 6.832,  1.500000)

}

filament_999[285] {

  pt3dclear()

  pt3dadd(400.404, 501.42, 8.296,  1.500000)

  pt3dadd(398.20799999999997, 502.884, 5.856,  1.500000)

}

filament_999[286] {

  pt3dclear()

  pt3dadd(400.404, 501.42, 8.296,  1.500000)

  pt3dadd(404.06399999999996, 501.42, 7.32,  1.500000)

}

filament_999[287] {

  pt3dclear()

  pt3dadd(404.796, 506.544, 7.808,  1.500000)

  pt3dadd(408.456, 506.544, 8.296,  1.500000)

}

filament_999[288] {

  pt3dclear()

  pt3dadd(401.868, 508.74, 8.296,  1.500000)

  pt3dadd(404.796, 506.544, 7.808,  1.500000)

}

filament_999[289] {

  pt3dclear()

  pt3dadd(398.20799999999997, 508.74, 8.783999999999999,  1.500000)

  pt3dadd(396.012, 508.74, 6.343999999999999,  1.500000)

}

filament_999[290] {

  pt3dclear()

  pt3dadd(398.20799999999997, 508.74, 8.783999999999999,  1.500000)

  pt3dadd(396.74399999999997, 511.668, 9.272,  1.500000)

}

filament_999[291] {

  pt3dclear()

  pt3dadd(398.20799999999997, 508.74, 8.783999999999999,  1.500000)

  pt3dadd(401.868, 508.74, 8.296,  1.500000)

}

filament_999[292] {

  pt3dclear()

  pt3dadd(398.20799999999997, 505.812, 8.296,  1.500000)

  pt3dadd(398.20799999999997, 508.74, 8.783999999999999,  1.500000)

}

filament_999[293] {

  pt3dclear()

  pt3dadd(398.20799999999997, 502.884, 10.736,  1.500000)

  pt3dadd(400.404, 501.42, 8.296,  1.500000)

}

filament_999[294] {

  pt3dclear()

  pt3dadd(398.20799999999997, 502.884, 10.736,  1.500000)

  pt3dadd(398.20799999999997, 505.812, 8.296,  1.500000)

}

filament_999[295] {

  pt3dclear()

  pt3dadd(398.94, 504.348, 14.152,  1.500000)

  pt3dadd(398.20799999999997, 502.884, 10.736,  1.500000)

}

filament_999[296] {

  pt3dclear()

  pt3dadd(311.09999999999997, 349.164, 26.352,  1.500000)

  pt3dadd(307.44, 349.896, 26.352,  1.500000)

}

filament_999[297] {

  pt3dclear()

  pt3dadd(314.028, 348.432, 26.352,  1.500000)

  pt3dadd(311.09999999999997, 349.164, 26.352,  1.500000)

}

filament_999[298] {

  pt3dclear()

  pt3dadd(304.512, 344.04, 26.84,  1.500000)

  pt3dadd(300.12, 342.57599999999996, 27.328,  1.500000)

}

filament_999[299] {

  pt3dclear()

  pt3dadd(308.904, 344.772, 26.352,  1.500000)

  pt3dadd(304.512, 344.04, 26.84,  1.500000)

}

filament_999[300] {

  pt3dclear()

  pt3dadd(313.296, 345.504, 25.375999999999998,  1.500000)

  pt3dadd(308.904, 344.772, 26.352,  1.500000)

}

filament_999[301] {

  pt3dclear()

  pt3dadd(316.224, 346.968, 25.864,  1.500000)

  pt3dadd(313.296, 345.504, 25.375999999999998,  1.500000)

}

filament_999[302] {

  pt3dclear()

  pt3dadd(319.152, 348.432, 24.887999999999998,  1.500000)

  pt3dadd(314.028, 348.432, 26.352,  1.500000)

}

filament_999[303] {

  pt3dclear()

  pt3dadd(319.152, 348.432, 24.887999999999998,  1.500000)

  pt3dadd(316.224, 346.968, 25.864,  1.500000)

}

filament_999[304] {

  pt3dclear()

  pt3dadd(322.812, 346.236, 24.4,  1.500000)

  pt3dadd(319.152, 348.432, 24.887999999999998,  1.500000)

}

filament_999[305] {

  pt3dclear()

  pt3dadd(325.74, 341.844, 23.424,  1.500000)

  pt3dadd(322.812, 346.236, 24.4,  1.500000)

}

filament_999[306] {

  pt3dclear()

  pt3dadd(330.132, 337.452, 21.96,  1.500000)

  pt3dadd(325.74, 341.844, 23.424,  1.500000)

}

filament_999[307] {

  pt3dclear()

  pt3dadd(465.55199999999996, 383.568, 13.664,  1.500000)

  pt3dadd(459.69599999999997, 385.764, 14.152,  1.500000)

}

filament_999[308] {

  pt3dclear()

  pt3dadd(470.676, 379.908, 14.152,  1.500000)

  pt3dadd(465.55199999999996, 383.568, 13.664,  1.500000)

}

filament_999[309] {

  pt3dclear()

  pt3dadd(471.408, 374.784, 14.64,  1.500000)

  pt3dadd(470.676, 379.908, 14.152,  1.500000)

}

filament_999[310] {

  pt3dclear()

  pt3dadd(474.336, 374.05199999999996, 15.128,  1.500000)

  pt3dadd(471.408, 374.784, 14.64,  1.500000)

}

filament_999[311] {

  pt3dclear()

  pt3dadd(480.192, 374.05199999999996, 15.616,  1.500000)

  pt3dadd(474.336, 374.05199999999996, 15.128,  1.500000)

}

filament_999[312] {

  pt3dclear()

  pt3dadd(484.584, 373.32, 16.104,  1.500000)

  pt3dadd(480.192, 374.05199999999996, 15.616,  1.500000)

}

filament_999[313] {

  pt3dclear()

  pt3dadd(488.976, 373.32, 15.616,  1.500000)

  pt3dadd(484.584, 373.32, 16.104,  1.500000)

}

filament_999[314] {

  pt3dclear()

  pt3dadd(493.368, 373.32, 17.08,  1.500000)

  pt3dadd(488.976, 373.32, 15.616,  1.500000)

}

filament_999[315] {

  pt3dclear()

  pt3dadd(497.02799999999996, 373.32, 19.032,  1.500000)

  pt3dadd(493.368, 373.32, 17.08,  1.500000)

}

filament_999[316] {

  pt3dclear()

  pt3dadd(500.688, 374.05199999999996, 19.52,  1.500000)

  pt3dadd(497.02799999999996, 373.32, 19.032,  1.500000)

}

filament_999[317] {

  pt3dclear()

  pt3dadd(503.616, 376.248, 20.496,  1.500000)

  pt3dadd(500.688, 374.05199999999996, 19.52,  1.500000)

}

filament_999[318] {

  pt3dclear()

  pt3dadd(507.276, 376.98, 20.983999999999998,  1.500000)

  pt3dadd(503.616, 376.248, 20.496,  1.500000)

}

filament_999[319] {

  pt3dclear()

  pt3dadd(273.768, 128.1, 43.432,  1.500000)

  pt3dadd(279.62399999999997, 135.42, 42.455999999999996,  1.500000)

}

filament_999[320] {

  pt3dclear()

  pt3dadd(279.62399999999997, 135.42, 42.455999999999996,  1.500000)

  pt3dadd(284.748, 143.472, 39.528,  1.500000)

}

filament_999[321] {

  pt3dclear()

  pt3dadd(284.748, 143.472, 39.528,  1.500000)

  pt3dadd(289.14, 150.792, 38.552,  1.500000)

}

filament_999[322] {

  pt3dclear()

  pt3dadd(289.14, 150.792, 38.552,  1.500000)

  pt3dadd(293.532, 156.648, 39.04,  1.500000)

}

filament_999[323] {

  pt3dclear()

  pt3dadd(293.532, 156.648, 39.04,  1.500000)

  pt3dadd(297.924, 161.772, 39.04,  1.500000)

}

filament_999[324] {

  pt3dclear()

  pt3dadd(297.924, 161.772, 39.04,  1.500000)

  pt3dadd(302.316, 167.628, 38.552,  1.500000)

}

filament_999[325] {

  pt3dclear()

  pt3dadd(302.316, 167.628, 38.552,  1.500000)

  pt3dadd(306.70799999999997, 173.484, 38.064,  1.500000)

}

filament_999[326] {

  pt3dclear()

  pt3dadd(306.70799999999997, 173.484, 38.064,  1.500000)

  pt3dadd(310.368, 180.072, 37.576,  1.500000)

}

filament_999[327] {

  pt3dclear()

  pt3dadd(310.368, 180.072, 37.576,  1.500000)

  pt3dadd(314.028, 187.392, 37.088,  1.500000)

}

filament_999[328] {

  pt3dclear()

  pt3dadd(314.028, 187.392, 37.088,  1.500000)

  pt3dadd(316.224, 194.712, 36.6,  1.500000)

}

filament_999[329] {

  pt3dclear()

  pt3dadd(316.224, 194.712, 36.6,  1.500000)

  pt3dadd(318.42, 202.03199999999998, 36.112,  1.500000)

}

filament_999[330] {

  pt3dclear()

  pt3dadd(318.42, 202.03199999999998, 36.112,  1.500000)

  pt3dadd(322.812, 207.156, 35.624,  1.500000)

}

filament_999[331] {

  pt3dclear()

  pt3dadd(322.812, 207.156, 35.624,  1.500000)

  pt3dadd(327.936, 212.28, 35.135999999999996,  1.500000)

}

filament_999[332] {

  pt3dclear()

  pt3dadd(327.936, 212.28, 35.135999999999996,  1.500000)

  pt3dadd(333.06, 216.672, 34.647999999999996,  1.500000)

}

filament_999[333] {

  pt3dclear()

  pt3dadd(333.06, 216.672, 34.647999999999996,  1.500000)

  pt3dadd(337.452, 220.332, 35.135999999999996,  1.500000)

}

filament_999[334] {

  pt3dclear()

  pt3dadd(337.452, 220.332, 35.135999999999996,  1.500000)

  pt3dadd(341.844, 223.992, 36.112,  1.500000)

}

filament_999[335] {

  pt3dclear()

  pt3dadd(341.844, 223.992, 36.112,  1.500000)

  pt3dadd(344.772, 229.11599999999999, 37.576,  1.500000)

}

filament_999[336] {

  pt3dclear()

  pt3dadd(344.772, 229.11599999999999, 37.576,  1.500000)

  pt3dadd(346.236, 234.24, 40.504,  1.500000)

}

filament_999[337] {

  pt3dclear()

  pt3dadd(346.236, 234.24, 40.504,  1.500000)

  pt3dadd(349.896, 240.096, 42.944,  1.500000)

}

filament_999[338] {

  pt3dclear()

  pt3dadd(349.896, 240.096, 42.944,  1.500000)

  pt3dadd(353.556, 246.684, 43.92,  1.500000)

}

filament_999[339] {

  pt3dclear()

  pt3dadd(353.556, 246.684, 43.92,  1.500000)

  pt3dadd(357.216, 253.272, 43.92,  1.500000)

}

filament_999[340] {

  pt3dclear()

  pt3dadd(357.216, 253.272, 43.92,  1.500000)

  pt3dadd(360.144, 260.592, 44.408,  1.500000)

}

filament_999[341] {

  pt3dclear()

  pt3dadd(360.144, 260.592, 44.408,  1.500000)

  pt3dadd(362.34, 268.644, 44.408,  1.500000)

}

filament_999[342] {

  pt3dclear()

  pt3dadd(362.34, 268.644, 44.408,  1.500000)

  pt3dadd(360.876, 270.108, 40.992,  1.500000)

}

filament_999[343] {

  pt3dclear()

  pt3dadd(362.34, 268.644, 44.408,  1.500000)

  pt3dadd(361.608, 276.69599999999997, 43.432,  1.500000)

}

filament_999[344] {

  pt3dclear()

  pt3dadd(361.608, 276.69599999999997, 43.432,  1.500000)

  pt3dadd(362.34, 284.748, 43.92,  1.500000)

}

filament_999[345] {

  pt3dclear()

  pt3dadd(362.34, 284.748, 43.92,  1.500000)

  pt3dadd(364.536, 292.068, 42.944,  1.500000)

}

filament_999[346] {

  pt3dclear()

  pt3dadd(364.536, 292.068, 42.944,  1.500000)

  pt3dadd(367.464, 298.656, 42.455999999999996,  1.500000)

}

filament_999[347] {

  pt3dclear()

  pt3dadd(367.464, 298.656, 42.455999999999996,  1.500000)

  pt3dadd(371.856, 304.512, 41.48,  1.500000)

}

filament_999[348] {

  pt3dclear()

  pt3dadd(371.856, 304.512, 41.48,  1.500000)

  pt3dadd(379.176, 311.832, 40.016,  1.500000)

}

filament_999[349] {

  pt3dclear()

  pt3dadd(379.176, 311.832, 40.016,  1.500000)

  pt3dadd(384.3, 316.956, 40.016,  1.500000)

}

filament_999[350] {

  pt3dclear()

  pt3dadd(384.3, 316.956, 40.016,  1.500000)

  pt3dadd(390.156, 320.616, 38.552,  1.500000)

}

filament_999[351] {

  pt3dclear()

  pt3dadd(390.156, 320.616, 38.552,  1.500000)

  pt3dadd(391.62, 319.152, 42.455999999999996,  1.500000)

}

filament_999[352] {

  pt3dclear()

  pt3dadd(390.156, 320.616, 38.552,  1.500000)

  pt3dadd(396.012, 324.276, 37.088,  1.500000)

}

filament_999[353] {

  pt3dclear()

  pt3dadd(396.012, 324.276, 37.088,  1.500000)

  pt3dadd(402.59999999999997, 327.204, 35.135999999999996,  1.500000)

}

filament_999[354] {

  pt3dclear()

  pt3dadd(402.59999999999997, 327.204, 35.135999999999996,  1.500000)

  pt3dadd(410.652, 329.4, 33.672,  1.500000)

}

filament_999[355] {

  pt3dclear()

  pt3dadd(410.652, 329.4, 33.672,  1.500000)

  pt3dadd(418.704, 331.596, 33.184,  1.500000)

}

filament_999[356] {

  pt3dclear()

  pt3dadd(418.704, 331.596, 33.184,  1.500000)

  pt3dadd(426.756, 332.328, 32.696,  1.500000)

}

filament_999[357] {

  pt3dclear()

  pt3dadd(426.756, 332.328, 32.696,  1.500000)

  pt3dadd(435.53999999999996, 330.132, 32.696,  1.500000)

}

filament_999[358] {

  pt3dclear()

  pt3dadd(426.756, 332.328, 32.696,  1.500000)

  pt3dadd(419.436, 339.64799999999997, 33.672,  1.500000)

}

filament_999[359] {

  pt3dclear()

  pt3dadd(426.756, 332.328, 32.696,  1.500000)

  pt3dadd(423.828, 324.276, 31.72,  1.500000)

}

filament_999[360] {

  pt3dclear()

  pt3dadd(426.756, 332.328, 32.696,  1.500000)

  pt3dadd(428.952, 325.008, 31.232,  1.500000)

}

filament_999[361] {

  pt3dclear()

  pt3dadd(426.756, 332.328, 32.696,  1.500000)

  pt3dadd(432.61199999999997, 342.57599999999996, 31.72,  1.500000)

}

filament_999[362] {

  pt3dclear()

  pt3dadd(419.436, 339.64799999999997, 33.672,  1.500000)

  pt3dadd(415.776, 345.504, 33.672,  1.500000)

}

filament_999[363] {

  pt3dclear()

  pt3dadd(415.776, 345.504, 33.672,  1.500000)

  pt3dadd(415.044, 351.36, 33.672,  1.500000)

}

filament_999[364] {

  pt3dclear()

  pt3dadd(415.044, 351.36, 33.672,  1.500000)

  pt3dadd(415.044, 357.216, 33.672,  1.500000)

}

filament_999[365] {

  pt3dclear()

  pt3dadd(415.044, 357.216, 33.672,  1.500000)

  pt3dadd(415.044, 363.072, 33.672,  1.500000)

}

filament_999[366] {

  pt3dclear()

  pt3dadd(415.044, 363.072, 33.672,  1.500000)

  pt3dadd(415.044, 368.928, 33.672,  1.500000)

}

filament_999[367] {

  pt3dclear()

  pt3dadd(415.044, 368.928, 33.672,  1.500000)

  pt3dadd(414.312, 374.784, 33.672,  1.500000)

}

filament_999[368] {

  pt3dclear()

  pt3dadd(414.312, 374.784, 33.672,  1.500000)

  pt3dadd(413.58, 380.64, 33.184,  1.500000)

}

filament_999[369] {

  pt3dclear()

  pt3dadd(413.58, 380.64, 33.184,  1.500000)

  pt3dadd(412.848, 386.496, 32.696,  1.500000)

}

filament_999[370] {

  pt3dclear()

  pt3dadd(412.848, 386.496, 32.696,  1.500000)

  pt3dadd(412.848, 391.62, 33.184,  1.500000)

}

filament_999[371] {

  pt3dclear()

  pt3dadd(412.848, 391.62, 33.184,  1.500000)

  pt3dadd(413.58, 397.476, 33.184,  1.500000)

}

filament_999[372] {

  pt3dclear()

  pt3dadd(413.58, 397.476, 33.184,  1.500000)

  pt3dadd(411.384, 399.67199999999997, 32.696,  1.500000)

}

filament_999[373] {

  pt3dclear()

  pt3dadd(413.58, 397.476, 33.184,  1.500000)

  pt3dadd(415.776, 401.868, 31.72,  1.500000)

}

filament_999[374] {

  pt3dclear()

  pt3dadd(415.776, 401.868, 31.72,  1.500000)

  pt3dadd(417.24, 406.26, 30.744,  1.500000)

}

filament_999[375] {

  pt3dclear()

  pt3dadd(417.24, 406.26, 30.744,  1.500000)

  pt3dadd(417.972, 410.652, 30.256,  1.500000)

}

filament_999[376] {

  pt3dclear()

  pt3dadd(417.972, 410.652, 30.256,  1.500000)

  pt3dadd(420.168, 414.312, 29.28,  1.500000)

}

filament_999[377] {

  pt3dclear()

  pt3dadd(420.168, 414.312, 29.28,  1.500000)

  pt3dadd(423.096, 417.24, 28.791999999999998,  1.500000)

}

filament_999[378] {

  pt3dclear()

  pt3dadd(423.096, 417.24, 28.791999999999998,  1.500000)

  pt3dadd(426.024, 420.168, 28.304,  1.500000)

}

filament_999[379] {

  pt3dclear()

  pt3dadd(426.024, 420.168, 28.304,  1.500000)

  pt3dadd(426.024, 424.56, 26.352,  1.500000)

}

filament_999[380] {

  pt3dclear()

  pt3dadd(426.024, 424.56, 26.352,  1.500000)

  pt3dadd(425.292, 428.21999999999997, 26.352,  1.500000)

}

filament_999[381] {

  pt3dclear()

  pt3dadd(425.292, 428.21999999999997, 26.352,  1.500000)

  pt3dadd(428.952, 431.14799999999997, 25.864,  1.500000)

}

filament_999[382] {

  pt3dclear()

  pt3dadd(428.952, 431.14799999999997, 25.864,  1.500000)

  pt3dadd(431.88, 434.07599999999996, 25.375999999999998,  1.500000)

}

filament_999[383] {

  pt3dclear()

  pt3dadd(431.88, 434.07599999999996, 25.375999999999998,  1.500000)

  pt3dadd(431.14799999999997, 437.00399999999996, 24.887999999999998,  1.500000)

}

filament_999[384] {

  pt3dclear()

  pt3dadd(431.14799999999997, 437.00399999999996, 24.887999999999998,  1.500000)

  pt3dadd(430.416, 440.664, 23.912,  1.500000)

}

filament_999[385] {

  pt3dclear()

  pt3dadd(430.416, 440.664, 23.912,  1.500000)

  pt3dadd(430.416, 444.324, 22.936,  1.500000)

}

filament_999[386] {

  pt3dclear()

  pt3dadd(430.416, 444.324, 22.936,  1.500000)

  pt3dadd(430.416, 447.984, 21.96,  1.500000)

}

filament_999[387] {

  pt3dclear()

  pt3dadd(430.416, 447.984, 21.96,  1.500000)

  pt3dadd(429.68399999999997, 452.376, 20.983999999999998,  1.500000)

}

filament_999[388] {

  pt3dclear()

  pt3dadd(429.68399999999997, 452.376, 20.983999999999998,  1.500000)

  pt3dadd(428.21999999999997, 456.036, 20.008,  1.500000)

}

filament_999[389] {

  pt3dclear()

  pt3dadd(428.21999999999997, 456.036, 20.008,  1.500000)

  pt3dadd(427.488, 460.428, 19.032,  1.500000)

}

filament_999[390] {

  pt3dclear()

  pt3dadd(427.488, 460.428, 19.032,  1.500000)

  pt3dadd(427.488, 464.82, 18.056,  1.500000)

}

filament_999[391] {

  pt3dclear()

  pt3dadd(427.488, 464.82, 18.056,  1.500000)

  pt3dadd(424.56, 463.356, 16.592,  1.500000)

}

filament_999[392] {

  pt3dclear()

  pt3dadd(427.488, 464.82, 18.056,  1.500000)

  pt3dadd(426.756, 469.212, 16.592,  1.500000)

}

filament_999[393] {

  pt3dclear()

  pt3dadd(426.756, 469.212, 16.592,  1.500000)

  pt3dadd(428.952, 473.604, 16.104,  1.500000)

}

filament_999[394] {

  pt3dclear()

  pt3dadd(426.756, 469.212, 16.592,  1.500000)

  pt3dadd(423.828, 472.872, 16.592,  1.500000)

}

filament_999[395] {

  pt3dclear()

  pt3dadd(423.828, 472.872, 16.592,  1.500000)

  pt3dadd(420.9, 476.532, 16.592,  1.500000)

}

filament_999[396] {

  pt3dclear()

  pt3dadd(420.9, 476.532, 16.592,  1.500000)

  pt3dadd(416.508, 478.728, 16.592,  1.500000)

}

filament_999[397] {

  pt3dclear()

  pt3dadd(420.9, 476.532, 16.592,  1.500000)

  pt3dadd(422.364, 480.924, 15.616,  1.500000)

}

filament_999[398] {

  pt3dclear()

  pt3dadd(416.508, 478.728, 16.592,  1.500000)

  pt3dadd(419.436, 476.532, 14.152,  1.500000)

}

filament_999[399] {

  pt3dclear()

  pt3dadd(416.508, 478.728, 16.592,  1.500000)

  pt3dadd(412.116, 480.192, 16.592,  1.500000)

}

filament_999[400] {

  pt3dclear()

  pt3dadd(412.116, 480.192, 16.592,  1.500000)

  pt3dadd(408.456, 481.656, 16.592,  1.500000)

}

filament_999[401] {

  pt3dclear()

  pt3dadd(408.456, 481.656, 16.592,  1.500000)

  pt3dadd(404.06399999999996, 482.388, 16.104,  1.500000)

}

filament_999[402] {

  pt3dclear()

  pt3dadd(404.06399999999996, 482.388, 16.104,  1.500000)

  pt3dadd(405.52799999999996, 485.316, 13.176,  1.500000)

}

filament_999[403] {

  pt3dclear()

  pt3dadd(404.06399999999996, 482.388, 16.104,  1.500000)

  pt3dadd(400.404, 483.12, 15.616,  1.500000)

}

filament_999[404] {

  pt3dclear()

  pt3dadd(400.404, 483.12, 15.616,  1.500000)

  pt3dadd(398.20799999999997, 481.656, 15.128,  1.500000)

}

filament_999[405] {

  pt3dclear()

  pt3dadd(400.404, 483.12, 15.616,  1.500000)

  pt3dadd(397.476, 485.316, 16.104,  1.500000)

}

filament_999[406] {

  pt3dclear()

  pt3dadd(397.476, 485.316, 16.104,  1.500000)

  pt3dadd(394.548, 485.316, 15.616,  1.500000)

}

filament_999[407] {

  pt3dclear()

  pt3dadd(397.476, 485.316, 16.104,  1.500000)

  pt3dadd(394.548, 488.24399999999997, 16.592,  1.500000)

}

filament_999[408] {

  pt3dclear()

  pt3dadd(394.548, 488.24399999999997, 16.592,  1.500000)

  pt3dadd(391.62, 491.17199999999997, 17.08,  1.500000)

}

filament_999[409] {

  pt3dclear()

  pt3dadd(391.62, 491.17199999999997, 17.08,  1.500000)

  pt3dadd(387.228, 490.44, 18.056,  1.500000)

}

filament_999[410] {

  pt3dclear()

  pt3dadd(391.62, 491.17199999999997, 17.08,  1.500000)

  pt3dadd(391.62, 494.832, 18.056,  1.500000)

}

filament_999[411] {

  pt3dclear()

  pt3dadd(391.62, 491.17199999999997, 17.08,  1.500000)

  pt3dadd(387.96, 492.63599999999997, 18.544,  1.500000)

}

filament_999[412] {

  pt3dclear()

  pt3dadd(391.62, 494.832, 18.056,  1.500000)

  pt3dadd(394.548, 497.76, 17.567999999999998,  1.500000)

}

filament_999[413] {

  pt3dclear()

  pt3dadd(391.62, 494.832, 18.056,  1.500000)

  pt3dadd(389.424, 498.49199999999996, 18.056,  1.500000)

}

filament_999[414] {

  pt3dclear()

  pt3dadd(389.424, 498.49199999999996, 18.056,  1.500000)

  pt3dadd(388.692, 501.42, 19.52,  1.500000)

}

filament_999[415] {

  pt3dclear()

  pt3dadd(389.424, 498.49199999999996, 18.056,  1.500000)

  pt3dadd(386.496, 500.688, 18.544,  1.500000)

}

filament_999[416] {

  pt3dclear()

  pt3dadd(386.496, 500.688, 18.544,  1.500000)

  pt3dadd(382.836, 502.152, 19.032,  1.500000)

}

filament_999[417] {

  pt3dclear()

  pt3dadd(382.836, 502.152, 19.032,  1.500000)

  pt3dadd(379.176, 503.616, 19.52,  1.500000)

}

filament_999[418] {

  pt3dclear()

  pt3dadd(379.176, 503.616, 19.52,  1.500000)

  pt3dadd(375.516, 505.08, 19.52,  1.500000)

}

filament_999[419] {

  pt3dclear()

  pt3dadd(379.176, 503.616, 19.52,  1.500000)

  pt3dadd(378.444, 508.008, 19.52,  1.500000)

}

filament_999[420] {

  pt3dclear()

  pt3dadd(388.692, 501.42, 19.52,  1.500000)

  pt3dadd(386.496, 504.348, 19.032,  1.500000)

}

filament_999[421] {

  pt3dclear()

  pt3dadd(386.496, 504.348, 19.032,  1.500000)

  pt3dadd(387.228, 508.008, 19.032,  1.500000)

}

filament_999[422] {

  pt3dclear()

  pt3dadd(387.228, 508.008, 19.032,  1.500000)

  pt3dadd(388.692, 511.668, 18.544,  1.500000)

}

filament_999[423] {

  pt3dclear()

  pt3dadd(388.692, 511.668, 18.544,  1.500000)

  pt3dadd(391.62, 511.668, 18.056,  1.500000)

}

filament_999[424] {

  pt3dclear()

  pt3dadd(388.692, 511.668, 18.544,  1.500000)

  pt3dadd(390.156, 515.328, 18.544,  1.500000)

}

filament_999[425] {

  pt3dclear()

  pt3dadd(390.156, 515.328, 18.544,  1.500000)

  pt3dadd(391.62, 518.256, 18.056,  1.500000)

}

filament_999[426] {

  pt3dclear()

  pt3dadd(391.62, 518.256, 18.056,  1.500000)

  pt3dadd(392.352, 521.9159999999999, 16.592,  1.500000)

}

filament_999[427] {

  pt3dclear()

  pt3dadd(394.548, 497.76, 17.567999999999998,  1.500000)

  pt3dadd(396.74399999999997, 499.956, 17.567999999999998,  1.500000)

}

filament_999[428] {

  pt3dclear()

  pt3dadd(396.74399999999997, 499.956, 17.567999999999998,  1.500000)

  pt3dadd(399.67199999999997, 499.956, 17.567999999999998,  1.500000)

}

filament_999[429] {

  pt3dclear()

  pt3dadd(396.74399999999997, 499.956, 17.567999999999998,  1.500000)

  pt3dadd(398.20799999999997, 503.616, 17.567999999999998,  1.500000)

}

filament_999[430] {

  pt3dclear()

  pt3dadd(398.20799999999997, 503.616, 17.567999999999998,  1.500000)

  pt3dadd(398.94, 504.348, 14.152,  1.500000)

}

filament_999[431] {

  pt3dclear()

  pt3dadd(399.67199999999997, 499.956, 17.567999999999998,  1.500000)

  pt3dadd(403.332, 500.688, 17.567999999999998,  1.500000)

}

filament_999[432] {

  pt3dclear()

  pt3dadd(403.332, 500.688, 17.567999999999998,  1.500000)

  pt3dadd(406.992, 500.688, 17.567999999999998,  1.500000)

}

filament_999[433] {

  pt3dclear()

  pt3dadd(406.992, 500.688, 17.567999999999998,  1.500000)

  pt3dadd(410.652, 499.956, 17.567999999999998,  1.500000)

}

filament_999[434] {

  pt3dclear()

  pt3dadd(410.652, 499.956, 17.567999999999998,  1.500000)

  pt3dadd(414.312, 499.224, 17.567999999999998,  1.500000)

}

filament_999[435] {

  pt3dclear()

  pt3dadd(414.312, 499.224, 17.567999999999998,  1.500000)

  pt3dadd(417.972, 499.224, 17.08,  1.500000)

}

filament_999[436] {

  pt3dclear()

  pt3dadd(417.972, 499.224, 17.08,  1.500000)

  pt3dadd(421.632, 499.224, 16.592,  1.500000)

}

filament_999[437] {

  pt3dclear()

  pt3dadd(421.632, 499.224, 16.592,  1.500000)

  pt3dadd(423.096, 501.42, 17.08,  1.500000)

}

filament_999[438] {

  pt3dclear()

  pt3dadd(423.096, 501.42, 17.08,  1.500000)

  pt3dadd(424.56, 504.348, 17.08,  1.500000)

}

filament_999[439] {

  pt3dclear()

  pt3dadd(423.096, 501.42, 17.08,  1.500000)

  pt3dadd(425.292, 499.224, 17.08,  1.500000)

}

filament_999[440] {

  pt3dclear()

  pt3dadd(387.96, 492.63599999999997, 18.544,  1.500000)

  pt3dadd(385.032, 494.09999999999997, 18.544,  1.500000)

}

filament_999[441] {

  pt3dclear()

  pt3dadd(387.228, 490.44, 18.056,  1.500000)

  pt3dadd(383.568, 489.70799999999997, 18.056,  1.500000)

}

filament_999[442] {

  pt3dclear()

  pt3dadd(383.568, 489.70799999999997, 18.056,  1.500000)

  pt3dadd(379.908, 488.976, 18.544,  1.500000)

}

filament_999[443] {

  pt3dclear()

  pt3dadd(379.908, 488.976, 18.544,  1.500000)

  pt3dadd(376.98, 487.512, 19.032,  1.500000)

}

filament_999[444] {

  pt3dclear()

  pt3dadd(376.98, 487.512, 19.032,  1.500000)

  pt3dadd(374.05199999999996, 486.78, 18.544,  1.500000)

}

filament_999[445] {

  pt3dclear()

  pt3dadd(374.05199999999996, 486.78, 18.544,  1.500000)

  pt3dadd(371.12399999999997, 487.512, 18.544,  1.500000)

}

filament_999[446] {

  pt3dclear()

  pt3dadd(371.12399999999997, 487.512, 18.544,  1.500000)

  pt3dadd(369.65999999999997, 490.44, 19.032,  1.500000)

}

filament_999[447] {

  pt3dclear()

  pt3dadd(369.65999999999997, 490.44, 19.032,  1.500000)

  pt3dadd(368.928, 493.368, 19.52,  1.500000)

}

filament_999[448] {

  pt3dclear()

  pt3dadd(394.548, 485.316, 15.616,  1.500000)

  pt3dadd(391.62, 484.584, 15.616,  1.500000)

}

filament_999[449] {

  pt3dclear()

  pt3dadd(391.62, 484.584, 15.616,  1.500000)

  pt3dadd(388.692, 483.12, 16.104,  1.500000)

}

filament_999[450] {

  pt3dclear()

  pt3dadd(388.692, 483.12, 16.104,  1.500000)

  pt3dadd(386.496, 481.656, 16.592,  1.500000)

}

filament_999[451] {

  pt3dclear()

  pt3dadd(386.496, 481.656, 16.592,  1.500000)

  pt3dadd(385.032, 478.728, 17.08,  1.500000)

}

filament_999[452] {

  pt3dclear()

  pt3dadd(385.032, 478.728, 17.08,  1.500000)

  pt3dadd(383.568, 475.8, 17.567999999999998,  1.500000)

}

filament_999[453] {

  pt3dclear()

  pt3dadd(383.568, 475.8, 17.567999999999998,  1.500000)

  pt3dadd(383.568, 472.872, 19.032,  1.500000)

}

filament_999[454] {

  pt3dclear()

  pt3dadd(405.52799999999996, 485.316, 13.176,  1.500000)

  pt3dadd(406.26, 488.976, 13.176,  1.500000)

}

filament_999[455] {

  pt3dclear()

  pt3dadd(406.26, 488.976, 13.176,  1.500000)

  pt3dadd(408.456, 492.63599999999997, 13.664,  1.500000)

}

filament_999[456] {

  pt3dclear()

  pt3dadd(408.456, 492.63599999999997, 13.664,  1.500000)

  pt3dadd(409.92, 496.296, 14.152,  1.500000)

}

filament_999[457] {

  pt3dclear()

  pt3dadd(409.92, 496.296, 14.152,  1.500000)

  pt3dadd(411.384, 499.956, 14.64,  1.500000)

}

filament_999[458] {

  pt3dclear()

  pt3dadd(411.384, 499.956, 14.64,  1.500000)

  pt3dadd(412.116, 504.348, 14.64,  1.500000)

}

filament_999[459] {

  pt3dclear()

  pt3dadd(412.116, 504.348, 14.64,  1.500000)

  pt3dadd(413.58, 508.008, 14.64,  1.500000)

}

filament_999[460] {

  pt3dclear()

  pt3dadd(413.58, 508.008, 14.64,  1.500000)

  pt3dadd(414.312, 511.668, 14.152,  1.500000)

}

filament_999[461] {

  pt3dclear()

  pt3dadd(414.312, 511.668, 14.152,  1.500000)

  pt3dadd(415.044, 515.328, 14.64,  1.500000)

}

filament_999[462] {

  pt3dclear()

  pt3dadd(415.044, 515.328, 14.64,  1.500000)

  pt3dadd(415.776, 518.9879999999999, 13.664,  1.500000)

}

filament_999[463] {

  pt3dclear()

  pt3dadd(415.776, 518.9879999999999, 13.664,  1.500000)

  pt3dadd(415.044, 523.38, 13.176,  1.500000)

}

filament_999[464] {

  pt3dclear()

  pt3dadd(415.776, 518.9879999999999, 13.664,  1.500000)

  pt3dadd(412.848, 520.452, 12.2,  1.500000)

}

filament_999[465] {

  pt3dclear()

  pt3dadd(415.044, 523.38, 13.176,  1.500000)

  pt3dadd(415.044, 527.7719999999999, 12.687999999999999,  1.500000)

}

filament_999[466] {

  pt3dclear()

  pt3dadd(415.044, 527.7719999999999, 12.687999999999999,  1.500000)

  pt3dadd(415.044, 531.432, 13.664,  1.500000)

}

filament_999[467] {

  pt3dclear()

  pt3dadd(415.044, 527.7719999999999, 12.687999999999999,  1.500000)

  pt3dadd(418.704, 527.7719999999999, 10.736,  1.500000)

}

filament_999[468] {

  pt3dclear()

  pt3dadd(415.044, 531.432, 13.664,  1.500000)

  pt3dadd(418.704, 537.288, 14.152,  1.500000)

}

filament_999[469] {

  pt3dclear()

  pt3dadd(392.352, 521.9159999999999, 16.592,  1.500000)

  pt3dadd(393.816, 524.8439999999999, 15.616,  1.500000)

}

filament_999[470] {

  pt3dclear()

  pt3dadd(393.816, 524.8439999999999, 15.616,  1.500000)

  pt3dadd(396.012, 527.7719999999999, 14.64,  1.500000)

}

filament_999[471] {

  pt3dclear()

  pt3dadd(396.012, 527.7719999999999, 14.64,  1.500000)

  pt3dadd(398.20799999999997, 530.6999999999999, 14.152,  1.500000)

}

filament_999[472] {

  pt3dclear()

  pt3dadd(398.20799999999997, 530.6999999999999, 14.152,  1.500000)

  pt3dadd(399.67199999999997, 534.36, 13.664,  1.500000)

}

filament_999[473] {

  pt3dclear()

  pt3dadd(399.67199999999997, 534.36, 13.664,  1.500000)

  pt3dadd(401.868, 538.02, 13.176,  1.500000)

}

filament_999[474] {

  pt3dclear()

  pt3dadd(401.868, 538.02, 13.176,  1.500000)

  pt3dadd(402.59999999999997, 541.68, 12.687999999999999,  1.500000)

}

filament_999[475] {

  pt3dclear()

  pt3dadd(402.59999999999997, 541.68, 12.687999999999999,  1.500000)

  pt3dadd(402.59999999999997, 545.34, 11.712,  1.500000)

}

filament_999[476] {

  pt3dclear()

  pt3dadd(402.59999999999997, 545.34, 11.712,  1.500000)

  pt3dadd(401.13599999999997, 548.268, 11.224,  1.500000)

}

filament_999[477] {

  pt3dclear()

  pt3dadd(401.13599999999997, 548.268, 11.224,  1.500000)

  pt3dadd(398.94, 549.732, 10.248,  1.500000)

}

filament_999[478] {

  pt3dclear()

  pt3dadd(398.94, 549.732, 10.248,  1.500000)

  pt3dadd(398.20799999999997, 552.66, 8.783999999999999,  1.500000)

}

filament_999[479] {

  pt3dclear()

  pt3dadd(398.20799999999997, 552.66, 8.783999999999999,  1.500000)

  pt3dadd(398.94, 555.588, 7.808,  1.500000)

}

filament_999[480] {

  pt3dclear()

  pt3dadd(398.94, 555.588, 7.808,  1.500000)

  pt3dadd(401.13599999999997, 557.784, 7.32,  1.500000)

}

filament_999[481] {

  pt3dclear()

  pt3dadd(401.13599999999997, 557.784, 7.32,  1.500000)

  pt3dadd(404.06399999999996, 559.98, 7.32,  1.500000)

}

filament_999[482] {

  pt3dclear()

  pt3dadd(404.06399999999996, 559.98, 7.32,  1.500000)

  pt3dadd(407.724, 561.444, 7.808,  1.500000)

}

filament_999[483] {

  pt3dclear()

  pt3dadd(407.724, 561.444, 7.808,  1.500000)

  pt3dadd(410.652, 562.908, 8.296,  1.500000)

}

filament_999[484] {

  pt3dclear()

  pt3dadd(410.652, 562.908, 8.296,  1.500000)

  pt3dadd(413.58, 564.372, 8.296,  1.500000)

}

filament_999[485] {

  pt3dclear()

  pt3dadd(413.58, 564.372, 8.296,  1.500000)

  pt3dadd(416.508, 565.836, 8.296,  1.500000)

}

filament_999[486] {

  pt3dclear()

  pt3dadd(416.508, 565.836, 8.296,  1.500000)

  pt3dadd(419.436, 566.568, 8.783999999999999,  1.500000)

}

filament_999[487] {

  pt3dclear()

  pt3dadd(419.436, 566.568, 8.783999999999999,  1.500000)

  pt3dadd(422.364, 568.032, 9.76,  1.500000)

}

filament_999[488] {

  pt3dclear()

  pt3dadd(422.364, 568.032, 9.76,  1.500000)

  pt3dadd(423.828, 570.228, 12.2,  1.500000)

}

filament_999[489] {

  pt3dclear()

  pt3dadd(423.828, 570.228, 12.2,  1.500000)

  pt3dadd(421.632, 572.424, 12.687999999999999,  1.500000)

}

filament_999[490] {

  pt3dclear()

  pt3dadd(421.632, 572.424, 12.687999999999999,  1.500000)

  pt3dadd(418.704, 574.62, 12.687999999999999,  1.500000)

}

filament_999[491] {

  pt3dclear()

  pt3dadd(418.704, 574.62, 12.687999999999999,  1.500000)

  pt3dadd(415.776, 576.816, 12.687999999999999,  1.500000)

}

filament_999[492] {

  pt3dclear()

  pt3dadd(415.776, 576.816, 12.687999999999999,  1.500000)

  pt3dadd(412.848, 577.548, 11.712,  1.500000)

}

filament_999[493] {

  pt3dclear()

  pt3dadd(412.848, 577.548, 11.712,  1.500000)

  pt3dadd(409.92, 577.548, 10.248,  1.500000)

}

filament_999[494] {

  pt3dclear()

  pt3dadd(409.92, 577.548, 10.248,  1.500000)

  pt3dadd(408.456, 576.816, 8.783999999999999,  1.500000)

}

filament_999[495] {

  pt3dclear()

  pt3dadd(408.456, 576.816, 8.783999999999999,  1.500000)

  pt3dadd(410.652, 579.012, 8.296,  1.500000)

}

filament_999[496] {

  pt3dclear()

  pt3dadd(410.652, 579.012, 8.296,  1.500000)

  pt3dadd(412.116, 581.9399999999999, 8.296,  1.500000)

}

filament_999[497] {

  pt3dclear()

  pt3dadd(412.116, 581.9399999999999, 8.296,  1.500000)

  pt3dadd(414.312, 584.8679999999999, 7.808,  1.500000)

}

filament_999[498] {

  pt3dclear()

  pt3dadd(414.312, 584.8679999999999, 7.808,  1.500000)

  pt3dadd(416.508, 587.7959999999999, 7.808,  1.500000)

}

filament_999[499] {

  pt3dclear()

  pt3dadd(416.508, 587.7959999999999, 7.808,  1.500000)

  pt3dadd(417.972, 591.456, 7.32,  1.500000)

}

filament_999[500] {

  pt3dclear()

  pt3dadd(417.972, 591.456, 7.32,  1.500000)

  pt3dadd(419.436, 595.116, 7.808,  1.500000)

}

filament_999[501] {

  pt3dclear()

  pt3dadd(419.436, 595.116, 7.808,  1.500000)

  pt3dadd(420.9, 598.776, 7.808,  1.500000)

}

filament_999[502] {

  pt3dclear()

  pt3dadd(420.9, 598.776, 7.808,  1.500000)

  pt3dadd(422.364, 602.436, 8.296,  1.500000)

}

filament_999[503] {

  pt3dclear()

  pt3dadd(422.364, 602.436, 8.296,  1.500000)

  pt3dadd(423.828, 606.096, 8.296,  1.500000)

}

filament_999[504] {

  pt3dclear()

  pt3dadd(423.828, 606.096, 8.296,  1.500000)

  pt3dadd(425.292, 609.756, 8.296,  1.500000)

}

filament_999[505] {

  pt3dclear()

  pt3dadd(425.292, 609.756, 8.296,  1.500000)

  pt3dadd(426.024, 612.684, 8.783999999999999,  1.500000)

}

filament_999[506] {

  pt3dclear()

  pt3dadd(426.024, 612.684, 8.783999999999999,  1.500000)

  pt3dadd(426.756, 615.612, 9.272,  1.500000)

}

filament_999[507] {

  pt3dclear()

  pt3dadd(426.756, 615.612, 9.272,  1.500000)

  pt3dadd(427.488, 618.54, 9.76,  1.500000)

}

filament_999[508] {

  pt3dclear()

  pt3dadd(427.488, 618.54, 9.76,  1.500000)

  pt3dadd(428.21999999999997, 622.1999999999999, 11.224,  1.500000)

}

filament_999[509] {

  pt3dclear()

  pt3dadd(428.21999999999997, 622.1999999999999, 11.224,  1.500000)

  pt3dadd(430.416, 624.396, 12.2,  1.500000)

}

filament_999[510] {

  pt3dclear()

  pt3dadd(430.416, 624.396, 12.2,  1.500000)

  pt3dadd(432.61199999999997, 626.592, 13.176,  1.500000)

}

filament_999[511] {

  pt3dclear()

  pt3dadd(432.61199999999997, 626.592, 13.176,  1.500000)

  pt3dadd(434.07599999999996, 628.788, 13.664,  1.500000)

}

filament_999[512] {

  pt3dclear()

  pt3dadd(434.07599999999996, 628.788, 13.664,  1.500000)

  pt3dadd(435.53999999999996, 631.716, 13.664,  1.500000)

}

filament_999[513] {

  pt3dclear()

  pt3dadd(435.53999999999996, 631.716, 13.664,  1.500000)

  pt3dadd(437.00399999999996, 634.644, 14.152,  1.500000)

}

filament_999[514] {

  pt3dclear()

  pt3dadd(437.00399999999996, 634.644, 14.152,  1.500000)

  pt3dadd(438.468, 637.572, 13.664,  1.500000)

}

filament_999[515] {

  pt3dclear()

  pt3dadd(438.468, 637.572, 13.664,  1.500000)

  pt3dadd(439.2, 640.5, 13.664,  1.500000)

}

filament_999[516] {

  pt3dclear()

  pt3dadd(439.2, 640.5, 13.664,  1.500000)

  pt3dadd(439.932, 643.428, 14.152,  1.500000)

}

filament_999[517] {

  pt3dclear()

  pt3dadd(439.932, 643.428, 14.152,  1.500000)

  pt3dadd(440.664, 646.356, 14.152,  1.500000)

}

filament_999[518] {

  pt3dclear()

  pt3dadd(440.664, 646.356, 14.152,  1.500000)

  pt3dadd(441.396, 649.284, 14.152,  1.500000)

}

filament_999[519] {

  pt3dclear()

  pt3dadd(441.396, 649.284, 14.152,  1.500000)

  pt3dadd(442.128, 652.212, 13.664,  1.500000)

}

filament_999[520] {

  pt3dclear()

  pt3dadd(442.128, 652.212, 13.664,  1.500000)

  pt3dadd(442.86, 655.14, 14.152,  1.500000)

}

filament_999[521] {

  pt3dclear()

  pt3dadd(442.86, 655.14, 14.152,  1.500000)

  pt3dadd(443.592, 658.8, 14.152,  1.500000)

}

filament_999[522] {

  pt3dclear()

  pt3dadd(443.592, 658.8, 14.152,  1.500000)

  pt3dadd(444.324, 662.46, 14.152,  1.500000)

}

filament_999[523] {

  pt3dclear()

  pt3dadd(444.324, 662.46, 14.152,  1.500000)

  pt3dadd(445.056, 666.12, 13.664,  1.500000)

}

filament_999[524] {

  pt3dclear()

  pt3dadd(445.056, 666.12, 13.664,  1.500000)

  pt3dadd(446.52, 669.048, 13.176,  1.500000)

}

filament_999[525] {

  pt3dclear()

  pt3dadd(446.52, 669.048, 13.176,  1.500000)

  pt3dadd(448.716, 671.976, 13.176,  1.500000)

}

filament_999[526] {

  pt3dclear()

  pt3dadd(448.716, 671.976, 13.176,  1.500000)

  pt3dadd(450.912, 674.904, 13.176,  1.500000)

}

filament_999[527] {

  pt3dclear()

  pt3dadd(450.912, 674.904, 13.176,  1.500000)

  pt3dadd(453.108, 677.832, 13.176,  1.500000)

}

filament_999[528] {

  pt3dclear()

  pt3dadd(453.108, 677.832, 13.176,  1.500000)

  pt3dadd(454.572, 681.492, 13.176,  1.500000)

}

filament_999[529] {

  pt3dclear()

  pt3dadd(454.572, 681.492, 13.176,  1.500000)

  pt3dadd(455.304, 685.1519999999999, 13.176,  1.500000)

}

filament_999[530] {

  pt3dclear()

  pt3dadd(455.304, 685.1519999999999, 13.176,  1.500000)

  pt3dadd(456.036, 688.812, 13.176,  1.500000)

}

filament_999[531] {

  pt3dclear()

  pt3dadd(456.036, 688.812, 13.176,  1.500000)

  pt3dadd(456.768, 692.472, 13.176,  1.500000)

}

filament_999[532] {

  pt3dclear()

  pt3dadd(456.768, 692.472, 13.176,  1.500000)

  pt3dadd(457.5, 696.132, 13.176,  1.500000)

}

filament_999[533] {

  pt3dclear()

  pt3dadd(457.5, 696.132, 13.176,  1.500000)

  pt3dadd(458.964, 699.792, 13.176,  1.500000)

}

filament_999[534] {

  pt3dclear()

  pt3dadd(458.964, 699.792, 13.176,  1.500000)

  pt3dadd(460.428, 703.452, 12.687999999999999,  1.500000)

}

filament_999[535] {

  pt3dclear()

  pt3dadd(460.428, 703.452, 12.687999999999999,  1.500000)

  pt3dadd(460.428, 707.112, 12.2,  1.500000)

}

filament_999[536] {

  pt3dclear()

  pt3dadd(460.428, 707.112, 12.2,  1.500000)

  pt3dadd(460.428, 710.7719999999999, 12.687999999999999,  1.500000)

}

filament_999[537] {

  pt3dclear()

  pt3dadd(460.428, 710.7719999999999, 12.687999999999999,  1.500000)

  pt3dadd(461.892, 712.968, 12.687999999999999,  1.500000)

}

filament_999[538] {

  pt3dclear()

  pt3dadd(461.892, 712.968, 12.687999999999999,  1.500000)

  pt3dadd(463.356, 716.6279999999999, 12.2,  1.500000)

}

filament_999[539] {

  pt3dclear()

  pt3dadd(463.356, 716.6279999999999, 12.2,  1.500000)

  pt3dadd(464.08799999999997, 720.288, 12.687999999999999,  1.500000)

}

filament_999[540] {

  pt3dclear()

  pt3dadd(464.08799999999997, 720.288, 12.687999999999999,  1.500000)

  pt3dadd(464.82, 723.948, 12.687999999999999,  1.500000)

}

filament_999[541] {

  pt3dclear()

  pt3dadd(464.82, 723.948, 12.687999999999999,  1.500000)

  pt3dadd(464.82, 727.608, 12.687999999999999,  1.500000)

}

filament_999[542] {

  pt3dclear()

  pt3dadd(464.82, 727.608, 12.687999999999999,  1.500000)

  pt3dadd(464.82, 731.268, 13.176,  1.500000)

}

filament_999[543] {

  pt3dclear()

  pt3dadd(464.82, 731.268, 13.176,  1.500000)

  pt3dadd(464.82, 734.928, 13.176,  1.500000)

}

filament_999[544] {

  pt3dclear()

  pt3dadd(464.82, 734.928, 13.176,  1.500000)

  pt3dadd(466.284, 738.588, 13.176,  1.500000)

}

filament_999[545] {

  pt3dclear()

  pt3dadd(466.284, 738.588, 13.176,  1.500000)

  pt3dadd(467.01599999999996, 742.2479999999999, 13.176,  1.500000)

}

filament_999[546] {

  pt3dclear()

  pt3dadd(467.01599999999996, 742.2479999999999, 13.176,  1.500000)

  pt3dadd(467.748, 745.908, 13.176,  1.500000)

}

filament_999[547] {

  pt3dclear()

  pt3dadd(467.748, 745.908, 13.176,  1.500000)

  pt3dadd(467.748, 749.568, 12.687999999999999,  1.500000)

}

filament_999[548] {

  pt3dclear()

  pt3dadd(398.20799999999997, 481.656, 15.128,  1.500000)

  pt3dadd(396.012, 480.192, 15.128,  1.500000)

}

filament_999[549] {

  pt3dclear()

  pt3dadd(396.012, 480.192, 15.128,  1.500000)

  pt3dadd(393.816, 477.996, 16.104,  1.500000)

}

filament_999[550] {

  pt3dclear()

  pt3dadd(393.816, 477.996, 16.104,  1.500000)

  pt3dadd(393.816, 474.336, 15.128,  1.500000)

}

filament_999[551] {

  pt3dclear()

  pt3dadd(393.816, 474.336, 15.128,  1.500000)

  pt3dadd(391.62, 472.14, 17.567999999999998,  1.500000)

}

filament_999[552] {

  pt3dclear()

  pt3dadd(391.62, 472.14, 17.567999999999998,  1.500000)

  pt3dadd(389.424, 469.212, 18.056,  1.500000)

}

filament_999[553] {

  pt3dclear()

  pt3dadd(389.424, 469.212, 18.056,  1.500000)

  pt3dadd(387.228, 466.284, 18.544,  1.500000)

}

filament_999[554] {

  pt3dclear()

  pt3dadd(387.228, 466.284, 18.544,  1.500000)

  pt3dadd(386.496, 462.62399999999997, 19.032,  1.500000)

}

filament_999[555] {

  pt3dclear()

  pt3dadd(383.568, 472.872, 19.032,  1.500000)

  pt3dadd(380.64, 469.944, 19.52,  1.500000)

}

filament_999[556] {

  pt3dclear()

  pt3dadd(380.64, 469.944, 19.52,  1.500000)

  pt3dadd(377.712, 467.01599999999996, 20.008,  1.500000)

}

filament_999[557] {

  pt3dclear()

  pt3dadd(377.712, 467.01599999999996, 20.008,  1.500000)

  pt3dadd(374.784, 464.08799999999997, 20.496,  1.500000)

}

filament_999[558] {

  pt3dclear()

  pt3dadd(419.436, 476.532, 14.152,  1.500000)

  pt3dadd(419.436, 474.336, 13.664,  1.500000)

}

filament_999[559] {

  pt3dclear()

  pt3dadd(419.436, 474.336, 13.664,  1.500000)

  pt3dadd(418.704, 472.14, 13.176,  1.500000)

}

filament_999[560] {

  pt3dclear()

  pt3dadd(418.704, 472.14, 13.176,  1.500000)

  pt3dadd(417.24, 469.944, 12.687999999999999,  1.500000)

}

filament_999[561] {

  pt3dclear()

  pt3dadd(417.24, 469.944, 12.687999999999999,  1.500000)

  pt3dadd(416.508, 467.748, 12.2,  1.500000)

}

filament_999[562] {

  pt3dclear()

  pt3dadd(416.508, 467.748, 12.2,  1.500000)

  pt3dadd(415.044, 465.55199999999996, 12.687999999999999,  1.500000)

}

filament_999[563] {

  pt3dclear()

  pt3dadd(416.508, 467.748, 12.2,  1.500000)

  pt3dadd(414.312, 467.748, 12.2,  1.500000)

}

filament_999[564] {

  pt3dclear()

  pt3dadd(414.312, 467.748, 12.2,  1.500000)

  pt3dadd(412.116, 468.48, 12.2,  1.500000)

}

filament_999[565] {

  pt3dclear()

  pt3dadd(412.116, 468.48, 12.2,  1.500000)

  pt3dadd(410.652, 470.676, 11.712,  1.500000)

}

filament_999[566] {

  pt3dclear()

  pt3dadd(415.044, 465.55199999999996, 12.687999999999999,  1.500000)

  pt3dadd(414.312, 462.62399999999997, 12.2,  1.500000)

}

filament_999[567] {

  pt3dclear()

  pt3dadd(414.312, 462.62399999999997, 12.2,  1.500000)

  pt3dadd(412.116, 460.428, 12.2,  1.500000)

}

filament_999[568] {

  pt3dclear()

  pt3dadd(412.116, 460.428, 12.2,  1.500000)

  pt3dadd(409.92, 458.23199999999997, 12.2,  1.500000)

}

filament_999[569] {

  pt3dclear()

  pt3dadd(409.92, 458.23199999999997, 12.2,  1.500000)

  pt3dadd(407.724, 456.036, 12.2,  1.500000)

}

filament_999[570] {

  pt3dclear()

  pt3dadd(407.724, 456.036, 12.2,  1.500000)

  pt3dadd(405.52799999999996, 453.84, 12.2,  1.500000)

}

filament_999[571] {

  pt3dclear()

  pt3dadd(405.52799999999996, 453.84, 12.2,  1.500000)

  pt3dadd(402.59999999999997, 451.644, 11.712,  1.500000)

}

filament_999[572] {

  pt3dclear()

  pt3dadd(402.59999999999997, 451.644, 11.712,  1.500000)

  pt3dadd(398.94, 450.18, 11.712,  1.500000)

}

filament_999[573] {

  pt3dclear()

  pt3dadd(398.94, 450.18, 11.712,  1.500000)

  pt3dadd(394.548, 449.448, 11.712,  1.500000)

}

filament_999[574] {

  pt3dclear()

  pt3dadd(394.548, 449.448, 11.712,  1.500000)

  pt3dadd(390.888, 447.984, 11.224,  1.500000)

}

filament_999[575] {

  pt3dclear()

  pt3dadd(390.888, 447.984, 11.224,  1.500000)

  pt3dadd(387.228, 446.52, 10.736,  1.500000)

}

filament_999[576] {

  pt3dclear()

  pt3dadd(387.228, 446.52, 10.736,  1.500000)

  pt3dadd(383.568, 445.788, 11.224,  1.500000)

}

filament_999[577] {

  pt3dclear()

  pt3dadd(383.568, 445.788, 11.224,  1.500000)

  pt3dadd(379.908, 445.788, 10.736,  1.500000)

}

filament_999[578] {

  pt3dclear()

  pt3dadd(379.908, 445.788, 10.736,  1.500000)

  pt3dadd(376.248, 445.788, 9.76,  1.500000)

}

filament_999[579] {

  pt3dclear()

  pt3dadd(379.908, 445.788, 10.736,  1.500000)

  pt3dadd(377.712, 447.984, 10.736,  1.500000)

}

filament_999[580] {

  pt3dclear()

  pt3dadd(377.712, 447.984, 10.736,  1.500000)

  pt3dadd(376.98, 450.18, 10.736,  1.500000)

}

filament_999[581] {

  pt3dclear()

  pt3dadd(376.248, 445.788, 9.76,  1.500000)

  pt3dadd(374.05199999999996, 445.788, 9.272,  1.500000)

}

filament_999[582] {

  pt3dclear()

  pt3dadd(374.05199999999996, 445.788, 9.272,  1.500000)

  pt3dadd(371.12399999999997, 445.788, 9.272,  1.500000)

}

filament_999[583] {

  pt3dclear()

  pt3dadd(371.12399999999997, 445.788, 9.272,  1.500000)

  pt3dadd(368.928, 447.252, 8.783999999999999,  1.500000)

}

filament_999[584] {

  pt3dclear()

  pt3dadd(424.56, 463.356, 16.592,  1.500000)

  pt3dadd(421.632, 463.356, 16.592,  1.500000)

}

filament_999[585] {

  pt3dclear()

  pt3dadd(421.632, 463.356, 16.592,  1.500000)

  pt3dadd(418.704, 462.62399999999997, 17.08,  1.500000)

}

filament_999[586] {

  pt3dclear()

  pt3dadd(421.632, 463.356, 16.592,  1.500000)

  pt3dadd(420.168, 465.55199999999996, 16.592,  1.500000)

}

filament_999[587] {

  pt3dclear()

  pt3dadd(420.168, 465.55199999999996, 16.592,  1.500000)

  pt3dadd(417.972, 467.01599999999996, 16.592,  1.500000)

}

filament_999[588] {

  pt3dclear()

  pt3dadd(417.972, 467.01599999999996, 16.592,  1.500000)

  pt3dadd(415.044, 467.748, 16.592,  1.500000)

}

filament_999[589] {

  pt3dclear()

  pt3dadd(415.044, 467.748, 16.592,  1.500000)

  pt3dadd(411.384, 467.748, 16.592,  1.500000)

}

filament_999[590] {

  pt3dclear()

  pt3dadd(418.704, 462.62399999999997, 17.08,  1.500000)

  pt3dadd(416.508, 460.428, 16.104,  1.500000)

}

filament_999[591] {

  pt3dclear()

  pt3dadd(416.508, 460.428, 16.104,  1.500000)

  pt3dadd(412.848, 460.428, 16.104,  1.500000)

}

filament_999[592] {

  pt3dclear()

  pt3dadd(412.848, 460.428, 16.104,  1.500000)

  pt3dadd(409.92, 461.892, 16.104,  1.500000)

}

filament_999[593] {

  pt3dclear()

  pt3dadd(409.92, 461.892, 16.104,  1.500000)

  pt3dadd(406.992, 464.08799999999997, 16.104,  1.500000)

}

filament_999[594] {

  pt3dclear()

  pt3dadd(428.952, 473.604, 16.104,  1.500000)

  pt3dadd(431.14799999999997, 475.8, 15.616,  1.500000)

}

filament_999[595] {

  pt3dclear()

  pt3dadd(431.14799999999997, 475.8, 15.616,  1.500000)

  pt3dadd(434.07599999999996, 477.264, 15.616,  1.500000)

}

filament_999[596] {

  pt3dclear()

  pt3dadd(434.07599999999996, 477.264, 15.616,  1.500000)

  pt3dadd(437.00399999999996, 476.532, 14.64,  1.500000)

}

filament_999[597] {

  pt3dclear()

  pt3dadd(434.07599999999996, 477.264, 15.616,  1.500000)

  pt3dadd(436.272, 480.192, 15.616,  1.500000)

}

filament_999[598] {

  pt3dclear()

  pt3dadd(436.272, 480.192, 15.616,  1.500000)

  pt3dadd(439.2, 482.388, 15.616,  1.500000)

}

filament_999[599] {

  pt3dclear()

  pt3dadd(439.2, 482.388, 15.616,  1.500000)

  pt3dadd(442.128, 484.584, 15.616,  1.500000)

}

filament_999[600] {

  pt3dclear()

  pt3dadd(442.128, 484.584, 15.616,  1.500000)

  pt3dadd(445.788, 484.584, 14.152,  1.500000)

}

filament_999[601] {

  pt3dclear()

  pt3dadd(442.128, 484.584, 15.616,  1.500000)

  pt3dadd(445.056, 486.78, 15.128,  1.500000)

}

filament_999[602] {

  pt3dclear()

  pt3dadd(445.056, 486.78, 15.128,  1.500000)

  pt3dadd(447.252, 488.976, 14.64,  1.500000)

}

filament_999[603] {

  pt3dclear()

  pt3dadd(447.252, 488.976, 14.64,  1.500000)

  pt3dadd(447.252, 491.904, 15.128,  1.500000)

}

filament_999[604] {

  pt3dclear()

  pt3dadd(447.252, 491.904, 15.128,  1.500000)

  pt3dadd(446.52, 495.56399999999996, 15.616,  1.500000)

}

filament_999[605] {

  pt3dclear()

  pt3dadd(446.52, 495.56399999999996, 15.616,  1.500000)

  pt3dadd(445.788, 499.224, 15.128,  1.500000)

}

filament_999[606] {

  pt3dclear()

  pt3dadd(445.788, 499.224, 15.128,  1.500000)

  pt3dadd(445.056, 502.884, 15.128,  1.500000)

}

filament_999[607] {

  pt3dclear()

  pt3dadd(445.056, 502.884, 15.128,  1.500000)

  pt3dadd(444.324, 506.544, 15.128,  1.500000)

}

filament_999[608] {

  pt3dclear()

  pt3dadd(444.324, 506.544, 15.128,  1.500000)

  pt3dadd(446.52, 508.74, 15.128,  1.500000)

}

filament_999[609] {

  pt3dclear()

  pt3dadd(446.52, 508.74, 15.128,  1.500000)

  pt3dadd(449.448, 510.936, 15.128,  1.500000)

}

filament_999[610] {

  pt3dclear()

  pt3dadd(449.448, 510.936, 15.128,  1.500000)

  pt3dadd(452.376, 513.132, 15.128,  1.500000)

}

filament_999[611] {

  pt3dclear()

  pt3dadd(452.376, 513.132, 15.128,  1.500000)

  pt3dadd(455.304, 513.864, 14.64,  1.500000)

}

filament_999[612] {

  pt3dclear()

  pt3dadd(452.376, 513.132, 15.128,  1.500000)

  pt3dadd(451.644, 516.06, 15.128,  1.500000)

}

filament_999[613] {

  pt3dclear()

  pt3dadd(451.644, 516.06, 15.128,  1.500000)

  pt3dadd(450.18, 518.9879999999999, 15.128,  1.500000)

}

filament_999[614] {

  pt3dclear()

  pt3dadd(450.18, 518.9879999999999, 15.128,  1.500000)

  pt3dadd(447.252, 521.184, 15.616,  1.500000)

}

filament_999[615] {

  pt3dclear()

  pt3dadd(447.252, 521.184, 15.616,  1.500000)

  pt3dadd(444.324, 522.648, 16.104,  1.500000)

}

filament_999[616] {

  pt3dclear()

  pt3dadd(444.324, 522.648, 16.104,  1.500000)

  pt3dadd(441.396, 522.648, 15.128,  1.500000)

}

filament_999[617] {

  pt3dclear()

  pt3dadd(444.324, 522.648, 16.104,  1.500000)

  pt3dadd(445.056, 519.72, 20.008,  1.500000)

}

filament_999[618] {

  pt3dclear()

  pt3dadd(444.324, 522.648, 16.104,  1.500000)

  pt3dadd(446.52, 524.8439999999999, 20.008,  1.500000)

}

filament_999[619] {

  pt3dclear()

  pt3dadd(441.396, 522.648, 15.128,  1.500000)

  pt3dadd(439.2, 521.184, 14.64,  1.500000)

}

filament_999[620] {

  pt3dclear()

  pt3dadd(439.2, 521.184, 14.64,  1.500000)

  pt3dadd(439.932, 518.256, 14.64,  1.500000)

}

filament_999[621] {

  pt3dclear()

  pt3dadd(439.932, 518.256, 14.64,  1.500000)

  pt3dadd(442.128, 516.792, 14.64,  1.500000)

}

filament_999[622] {

  pt3dclear()

  pt3dadd(455.304, 513.864, 14.64,  1.500000)

  pt3dadd(457.5, 511.668, 14.64,  1.500000)

}

filament_999[623] {

  pt3dclear()

  pt3dadd(457.5, 511.668, 14.64,  1.500000)

  pt3dadd(458.23199999999997, 508.74, 14.64,  1.500000)

}

filament_999[624] {

  pt3dclear()

  pt3dadd(458.23199999999997, 508.74, 14.64,  1.500000)

  pt3dadd(458.964, 505.812, 14.64,  1.500000)

}

filament_999[625] {

  pt3dclear()

  pt3dadd(458.964, 505.812, 14.64,  1.500000)

  pt3dadd(458.964, 502.152, 15.128,  1.500000)

}

filament_999[626] {

  pt3dclear()

  pt3dadd(458.964, 502.152, 15.128,  1.500000)

  pt3dadd(460.428, 498.49199999999996, 15.128,  1.500000)

}

filament_999[627] {

  pt3dclear()

  pt3dadd(460.428, 498.49199999999996, 15.128,  1.500000)

  pt3dadd(461.892, 495.56399999999996, 15.616,  1.500000)

}

filament_999[628] {

  pt3dclear()

  pt3dadd(461.892, 495.56399999999996, 15.616,  1.500000)

  pt3dadd(464.08799999999997, 492.63599999999997, 16.104,  1.500000)

}

filament_999[629] {

  pt3dclear()

  pt3dadd(464.08799999999997, 492.63599999999997, 16.104,  1.500000)

  pt3dadd(467.01599999999996, 490.44, 16.592,  1.500000)

}

filament_999[630] {

  pt3dclear()

  pt3dadd(467.01599999999996, 490.44, 16.592,  1.500000)

  pt3dadd(469.212, 488.976, 17.08,  1.500000)

}

filament_999[631] {

  pt3dclear()

  pt3dadd(469.212, 488.976, 17.08,  1.500000)

  pt3dadd(470.676, 486.78, 18.544,  1.500000)

}

filament_999[632] {

  pt3dclear()

  pt3dadd(470.676, 486.78, 18.544,  1.500000)

  pt3dadd(473.604, 487.512, 19.032,  1.500000)

}

filament_999[633] {

  pt3dclear()

  pt3dadd(473.604, 487.512, 19.032,  1.500000)

  pt3dadd(477.264, 487.512, 19.52,  1.500000)

}

filament_999[634] {

  pt3dclear()

  pt3dadd(477.264, 487.512, 19.52,  1.500000)

  pt3dadd(480.924, 486.78, 20.008,  1.500000)

}

filament_999[635] {

  pt3dclear()

  pt3dadd(480.924, 486.78, 20.008,  1.500000)

  pt3dadd(482.388, 483.852, 20.983999999999998,  1.500000)

}

filament_999[636] {

  pt3dclear()

  pt3dadd(480.924, 486.78, 20.008,  1.500000)

  pt3dadd(483.12, 488.976, 20.983999999999998,  1.500000)

}

filament_999[637] {

  pt3dclear()

  pt3dadd(483.12, 488.976, 20.983999999999998,  1.500000)

  pt3dadd(486.048, 491.17199999999997, 22.448,  1.500000)

}

filament_999[638] {

  pt3dclear()

  pt3dadd(486.048, 491.17199999999997, 22.448,  1.500000)

  pt3dadd(488.976, 493.368, 22.936,  1.500000)

}

filament_999[639] {

  pt3dclear()

  pt3dadd(488.976, 493.368, 22.936,  1.500000)

  pt3dadd(491.904, 494.832, 23.424,  1.500000)

}

filament_999[640] {

  pt3dclear()

  pt3dadd(482.388, 483.852, 20.983999999999998,  1.500000)

  pt3dadd(482.388, 480.924, 21.96,  1.500000)

}

filament_999[641] {

  pt3dclear()

  pt3dadd(482.388, 480.924, 21.96,  1.500000)

  pt3dadd(483.852, 477.264, 21.96,  1.500000)

}

filament_999[642] {

  pt3dclear()

  pt3dadd(483.852, 477.264, 21.96,  1.500000)

  pt3dadd(485.316, 473.604, 22.448,  1.500000)

}

filament_999[643] {

  pt3dclear()

  pt3dadd(485.316, 473.604, 22.448,  1.500000)

  pt3dadd(488.24399999999997, 472.14, 22.448,  1.500000)

}

filament_999[644] {

  pt3dclear()

  pt3dadd(488.24399999999997, 472.14, 22.448,  1.500000)

  pt3dadd(490.44, 469.944, 23.424,  1.500000)

}

filament_999[645] {

  pt3dclear()

  pt3dadd(490.44, 469.944, 23.424,  1.500000)

  pt3dadd(493.368, 467.01599999999996, 23.912,  1.500000)

}

filament_999[646] {

  pt3dclear()

  pt3dadd(493.368, 467.01599999999996, 23.912,  1.500000)

  pt3dadd(495.56399999999996, 464.82, 22.936,  1.500000)

}

filament_999[647] {

  pt3dclear()

  pt3dadd(437.00399999999996, 476.532, 14.64,  1.500000)

  pt3dadd(439.932, 475.8, 14.152,  1.500000)

}

filament_999[648] {

  pt3dclear()

  pt3dadd(439.932, 475.8, 14.152,  1.500000)

  pt3dadd(442.86, 475.068, 13.664,  1.500000)

}

filament_999[649] {

  pt3dclear()

  pt3dadd(442.86, 475.068, 13.664,  1.500000)

  pt3dadd(445.788, 474.336, 14.152,  1.500000)

}

filament_999[650] {

  pt3dclear()

  pt3dadd(445.788, 474.336, 14.152,  1.500000)

  pt3dadd(442.86, 472.14, 16.592,  1.500000)

}

filament_999[651] {

  pt3dclear()

  pt3dadd(445.788, 474.336, 14.152,  1.500000)

  pt3dadd(449.448, 474.336, 14.64,  1.500000)

}

filament_999[652] {

  pt3dclear()

  pt3dadd(449.448, 474.336, 14.64,  1.500000)

  pt3dadd(451.644, 472.14, 15.128,  1.500000)

}

filament_999[653] {

  pt3dclear()

  pt3dadd(449.448, 474.336, 14.64,  1.500000)

  pt3dadd(452.376, 474.336, 14.64,  1.500000)

}

filament_999[654] {

  pt3dclear()

  pt3dadd(452.376, 474.336, 14.64,  1.500000)

  pt3dadd(455.304, 475.8, 15.128,  1.500000)

}

filament_999[655] {

  pt3dclear()

  pt3dadd(455.304, 475.8, 15.128,  1.500000)

  pt3dadd(458.23199999999997, 477.264, 15.128,  1.500000)

}

filament_999[656] {

  pt3dclear()

  pt3dadd(458.23199999999997, 477.264, 15.128,  1.500000)

  pt3dadd(461.15999999999997, 479.46, 15.616,  1.500000)

}

filament_999[657] {

  pt3dclear()

  pt3dadd(461.15999999999997, 479.46, 15.616,  1.500000)

  pt3dadd(464.08799999999997, 480.924, 14.64,  1.500000)

}

filament_999[658] {

  pt3dclear()

  pt3dadd(442.86, 472.14, 16.592,  1.500000)

  pt3dadd(439.932, 470.676, 15.616,  1.500000)

}

filament_999[659] {

  pt3dclear()

  pt3dadd(439.932, 470.676, 15.616,  1.500000)

  pt3dadd(436.272, 469.944, 17.08,  1.500000)

}

filament_999[660] {

  pt3dclear()

  pt3dadd(451.644, 472.14, 15.128,  1.500000)

  pt3dadd(453.108, 469.944, 15.616,  1.500000)

}

filament_999[661] {

  pt3dclear()

  pt3dadd(453.108, 469.944, 15.616,  1.500000)

  pt3dadd(453.84, 467.01599999999996, 15.616,  1.500000)

}

filament_999[662] {

  pt3dclear()

  pt3dadd(453.84, 467.01599999999996, 15.616,  1.500000)

  pt3dadd(452.376, 465.55199999999996, 15.616,  1.500000)

}

filament_999[663] {

  pt3dclear()

  pt3dadd(445.788, 484.584, 14.152,  1.500000)

  pt3dadd(448.716, 483.852, 13.664,  1.500000)

}

filament_999[664] {

  pt3dclear()

  pt3dadd(448.716, 483.852, 13.664,  1.500000)

  pt3dadd(450.912, 486.048, 12.687999999999999,  1.500000)

}

filament_999[665] {

  pt3dclear()

  pt3dadd(411.384, 399.67199999999997, 32.696,  1.500000)

  pt3dadd(410.652, 403.332, 32.208,  1.500000)

}

filament_999[666] {

  pt3dclear()

  pt3dadd(410.652, 403.332, 32.208,  1.500000)

  pt3dadd(411.384, 406.26, 33.184,  1.500000)

}

filament_999[667] {

  pt3dclear()

  pt3dadd(411.384, 406.26, 33.184,  1.500000)

  pt3dadd(413.58, 408.456, 33.672,  1.500000)

}

filament_999[668] {

  pt3dclear()

  pt3dadd(413.58, 408.456, 33.672,  1.500000)

  pt3dadd(415.776, 411.384, 34.16,  1.500000)

}

filament_999[669] {

  pt3dclear()

  pt3dadd(415.776, 411.384, 34.16,  1.500000)

  pt3dadd(415.776, 414.312, 34.647999999999996,  1.500000)

}

filament_999[670] {

  pt3dclear()

  pt3dadd(415.776, 414.312, 34.647999999999996,  1.500000)

  pt3dadd(415.044, 417.972, 35.135999999999996,  1.500000)

}

filament_999[671] {

  pt3dclear()

  pt3dadd(415.044, 417.972, 35.135999999999996,  1.500000)

  pt3dadd(415.044, 421.632, 35.135999999999996,  1.500000)

}

filament_999[672] {

  pt3dclear()

  pt3dadd(415.044, 421.632, 35.135999999999996,  1.500000)

  pt3dadd(415.044, 425.292, 35.135999999999996,  1.500000)

}

filament_999[673] {

  pt3dclear()

  pt3dadd(415.044, 425.292, 35.135999999999996,  1.500000)

  pt3dadd(415.044, 428.952, 34.647999999999996,  1.500000)

}

filament_999[674] {

  pt3dclear()

  pt3dadd(415.044, 428.952, 34.647999999999996,  1.500000)

  pt3dadd(415.776, 432.61199999999997, 34.647999999999996,  1.500000)

}

filament_999[675] {

  pt3dclear()

  pt3dadd(415.776, 432.61199999999997, 34.647999999999996,  1.500000)

  pt3dadd(419.436, 434.808, 34.16,  1.500000)

}

filament_999[676] {

  pt3dclear()

  pt3dadd(423.828, 438.468, 33.672,  1.500000)

  pt3dadd(424.56, 442.128, 33.672,  1.500000)

}

filament_999[677] {

  pt3dclear()

  pt3dadd(424.56, 442.128, 33.672,  1.500000)

  pt3dadd(425.292, 445.788, 33.184,  1.500000)

}

filament_999[678] {

  pt3dclear()

  pt3dadd(425.292, 445.788, 33.184,  1.500000)

  pt3dadd(426.756, 449.448, 33.184,  1.500000)

}

filament_999[679] {

  pt3dclear()

  pt3dadd(426.756, 449.448, 33.184,  1.500000)

  pt3dadd(428.21999999999997, 453.108, 33.184,  1.500000)

}

filament_999[680] {

  pt3dclear()

  pt3dadd(428.21999999999997, 453.108, 33.184,  1.500000)

  pt3dadd(430.416, 455.304, 32.208,  1.500000)

}

filament_999[681] {

  pt3dclear()

  pt3dadd(430.416, 455.304, 32.208,  1.500000)

  pt3dadd(431.88, 458.23199999999997, 31.232,  1.500000)

}

filament_999[682] {

  pt3dclear()

  pt3dadd(431.88, 458.23199999999997, 31.232,  1.500000)

  pt3dadd(431.88, 461.892, 30.744,  1.500000)

}

filament_999[683] {

  pt3dclear()

  pt3dadd(431.88, 461.892, 30.744,  1.500000)

  pt3dadd(431.14799999999997, 466.284, 31.232,  1.500000)

}

filament_999[684] {

  pt3dclear()

  pt3dadd(431.14799999999997, 466.284, 31.232,  1.500000)

  pt3dadd(429.68399999999997, 470.676, 31.232,  1.500000)

}

filament_999[685] {

  pt3dclear()

  pt3dadd(429.68399999999997, 470.676, 31.232,  1.500000)

  pt3dadd(428.21999999999997, 475.068, 31.72,  1.500000)

}

filament_999[686] {

  pt3dclear()

  pt3dadd(428.21999999999997, 475.068, 31.72,  1.500000)

  pt3dadd(426.024, 478.728, 31.72,  1.500000)

}

filament_999[687] {

  pt3dclear()

  pt3dadd(426.024, 478.728, 31.72,  1.500000)

  pt3dadd(423.096, 480.924, 31.232,  1.500000)

}

filament_999[688] {

  pt3dclear()

  pt3dadd(423.096, 480.924, 31.232,  1.500000)

  pt3dadd(420.9, 483.852, 31.72,  1.500000)

}

filament_999[689] {

  pt3dclear()

  pt3dadd(420.9, 483.852, 31.72,  1.500000)

  pt3dadd(420.168, 486.048, 32.208,  1.500000)

}

filament_999[690] {

  pt3dclear()

  pt3dadd(420.168, 486.048, 32.208,  1.500000)

  pt3dadd(421.632, 488.24399999999997, 31.72,  1.500000)

}

filament_999[691] {

  pt3dclear()

  pt3dadd(420.9, 439.2, 34.16,  1.500000)

  pt3dadd(420.168, 442.86, 34.16,  1.500000)

}

filament_999[692] {

  pt3dclear()

  pt3dadd(420.9, 439.2, 34.16,  1.500000)

  pt3dadd(422.364, 434.808, 32.696,  1.500000)

}

filament_999[693] {

  pt3dclear()

  pt3dadd(420.168, 442.86, 34.16,  1.500000)

  pt3dadd(419.436, 446.52, 33.672,  1.500000)

}

filament_999[694] {

  pt3dclear()

  pt3dadd(419.436, 446.52, 33.672,  1.500000)

  pt3dadd(417.972, 449.448, 33.184,  1.500000)

}

filament_999[695] {

  pt3dclear()

  pt3dadd(417.972, 449.448, 33.184,  1.500000)

  pt3dadd(415.776, 452.376, 32.696,  1.500000)

}

filament_999[696] {

  pt3dclear()

  pt3dadd(415.776, 452.376, 32.696,  1.500000)

  pt3dadd(412.848, 454.572, 32.696,  1.500000)

}

filament_999[697] {

  pt3dclear()

  pt3dadd(412.848, 454.572, 32.696,  1.500000)

  pt3dadd(409.188, 456.036, 32.208,  1.500000)

}

filament_999[698] {

  pt3dclear()

  pt3dadd(409.188, 456.036, 32.208,  1.500000)

  pt3dadd(405.52799999999996, 456.768, 31.72,  1.500000)

}

filament_999[699] {

  pt3dclear()

  pt3dadd(405.52799999999996, 456.768, 31.72,  1.500000)

  pt3dadd(401.13599999999997, 456.036, 31.72,  1.500000)

}

filament_999[700] {

  pt3dclear()

  pt3dadd(401.13599999999997, 456.036, 31.72,  1.500000)

  pt3dadd(397.476, 455.304, 31.72,  1.500000)

}

filament_999[701] {

  pt3dclear()

  pt3dadd(401.13599999999997, 456.036, 31.72,  1.500000)

  pt3dadd(399.67199999999997, 458.23199999999997, 31.72,  1.500000)

}

filament_999[702] {

  pt3dclear()

  pt3dadd(399.67199999999997, 458.23199999999997, 31.72,  1.500000)

  pt3dadd(398.94, 461.15999999999997, 31.72,  1.500000)

}

filament_999[703] {

  pt3dclear()

  pt3dadd(398.94, 461.15999999999997, 31.72,  1.500000)

  pt3dadd(399.67199999999997, 464.08799999999997, 31.72,  1.500000)

}

filament_999[704] {

  pt3dclear()

  pt3dadd(397.476, 455.304, 31.72,  1.500000)

  pt3dadd(394.548, 454.572, 31.72,  1.500000)

}

filament_999[705] {

  pt3dclear()

  pt3dadd(394.548, 454.572, 31.72,  1.500000)

  pt3dadd(391.62, 452.376, 31.232,  1.500000)

}

filament_999[706] {

  pt3dclear()

  pt3dadd(391.62, 452.376, 31.232,  1.500000)

  pt3dadd(389.424, 450.912, 30.744,  1.500000)

}

filament_999[707] {

  pt3dclear()

  pt3dadd(389.424, 450.912, 30.744,  1.500000)

  pt3dadd(386.496, 450.18, 30.256,  1.500000)

}

filament_999[708] {

  pt3dclear()

  pt3dadd(386.496, 450.18, 30.256,  1.500000)

  pt3dadd(383.568, 449.448, 29.768,  1.500000)

}

filament_999[709] {

  pt3dclear()

  pt3dadd(383.568, 449.448, 29.768,  1.500000)

  pt3dadd(380.64, 450.912, 27.816,  1.500000)

}

filament_999[710] {

  pt3dclear()

  pt3dadd(380.64, 450.912, 27.816,  1.500000)

  pt3dadd(377.712, 452.376, 27.328,  1.500000)

}

filament_999[711] {

  pt3dclear()

  pt3dadd(377.712, 452.376, 27.328,  1.500000)

  pt3dadd(375.516, 455.304, 26.352,  1.500000)

}

filament_999[712] {

  pt3dclear()

  pt3dadd(421.632, 488.24399999999997, 31.72,  1.500000)

  pt3dadd(423.828, 490.44, 31.72,  1.500000)

}

filament_999[713] {

  pt3dclear()

  pt3dadd(423.828, 490.44, 31.72,  1.500000)

  pt3dadd(425.292, 492.63599999999997, 31.72,  1.500000)

}

filament_999[714] {

  pt3dclear()

  pt3dadd(423.828, 324.276, 31.72,  1.500000)

  pt3dadd(422.364, 321.348, 31.72,  1.500000)

}

filament_999[715] {

  pt3dclear()

  pt3dadd(422.364, 321.348, 31.72,  1.500000)

  pt3dadd(420.168, 318.42, 30.256,  1.500000)

}

filament_999[716] {

  pt3dclear()

  pt3dadd(420.168, 318.42, 30.256,  1.500000)

  pt3dadd(417.972, 321.348, 27.328,  1.500000)

}

filament_999[717] {

  pt3dclear()

  pt3dadd(420.168, 318.42, 30.256,  1.500000)

  pt3dadd(421.632, 315.492, 28.791999999999998,  1.500000)

}

filament_999[718] {

  pt3dclear()

  pt3dadd(420.168, 318.42, 30.256,  1.500000)

  pt3dadd(417.972, 316.224, 28.791999999999998,  1.500000)

}

filament_999[719] {

  pt3dclear()

  pt3dadd(417.972, 316.224, 28.791999999999998,  1.500000)

  pt3dadd(415.044, 315.492, 29.28,  1.500000)

}

filament_999[720] {

  pt3dclear()

  pt3dadd(415.044, 315.492, 29.28,  1.500000)

  pt3dadd(412.848, 314.028, 28.791999999999998,  1.500000)

}

filament_999[721] {

  pt3dclear()

  pt3dadd(412.848, 314.028, 28.791999999999998,  1.500000)

  pt3dadd(410.652, 311.832, 29.28,  1.500000)

}

filament_999[722] {

  pt3dclear()

  pt3dadd(410.652, 311.832, 29.28,  1.500000)

  pt3dadd(408.456, 309.63599999999997, 30.256,  1.500000)

}

filament_999[723] {

  pt3dclear()

  pt3dadd(408.456, 309.63599999999997, 30.256,  1.500000)

  pt3dadd(405.52799999999996, 307.44, 30.744,  1.500000)

}

filament_999[724] {

  pt3dclear()

  pt3dadd(405.52799999999996, 307.44, 30.744,  1.500000)

  pt3dadd(402.59999999999997, 305.976, 31.232,  1.500000)

}

filament_999[725] {

  pt3dclear()

  pt3dadd(402.59999999999997, 305.976, 31.232,  1.500000)

  pt3dadd(398.94, 304.512, 31.72,  1.500000)

}

filament_999[726] {

  pt3dclear()

  pt3dadd(398.94, 304.512, 31.72,  1.500000)

  pt3dadd(395.28, 303.78, 31.72,  1.500000)

}

filament_999[727] {

  pt3dclear()

  pt3dadd(395.28, 303.78, 31.72,  1.500000)

  pt3dadd(391.62, 303.048, 32.208,  1.500000)

}

filament_999[728] {

  pt3dclear()

  pt3dadd(391.62, 303.048, 32.208,  1.500000)

  pt3dadd(387.96, 302.316, 31.72,  1.500000)

}

filament_999[729] {

  pt3dclear()

  pt3dadd(387.96, 302.316, 31.72,  1.500000)

  pt3dadd(383.568, 302.316, 32.208,  1.500000)

}

filament_999[730] {

  pt3dclear()

  pt3dadd(383.568, 302.316, 32.208,  1.500000)

  pt3dadd(379.176, 303.048, 32.208,  1.500000)

}

filament_999[731] {

  pt3dclear()

  pt3dadd(379.176, 303.048, 32.208,  1.500000)

  pt3dadd(374.784, 305.24399999999997, 32.208,  1.500000)

}

filament_999[732] {

  pt3dclear()

  pt3dadd(374.784, 305.24399999999997, 32.208,  1.500000)

  pt3dadd(370.392, 306.70799999999997, 32.208,  1.500000)

}

filament_999[733] {

  pt3dclear()

  pt3dadd(370.392, 306.70799999999997, 32.208,  1.500000)

  pt3dadd(366.73199999999997, 309.63599999999997, 33.184,  1.500000)

}

filament_999[734] {

  pt3dclear()

  pt3dadd(366.73199999999997, 309.63599999999997, 33.184,  1.500000)

  pt3dadd(363.072, 314.028, 33.672,  1.500000)

}

filament_999[735] {

  pt3dclear()

  pt3dadd(363.072, 314.028, 33.672,  1.500000)

  pt3dadd(360.876, 317.688, 34.647999999999996,  1.500000)

}

filament_999[736] {

  pt3dclear()

  pt3dadd(363.072, 314.028, 33.672,  1.500000)

  pt3dadd(359.412, 314.76, 33.672,  1.500000)

}

filament_999[737] {

  pt3dclear()

  pt3dadd(359.412, 314.76, 33.672,  1.500000)

  pt3dadd(355.02, 315.492, 33.672,  1.500000)

}

filament_999[738] {

  pt3dclear()

  pt3dadd(355.02, 315.492, 33.672,  1.500000)

  pt3dadd(350.628, 317.688, 34.16,  1.500000)

}

filament_999[739] {

  pt3dclear()

  pt3dadd(360.876, 317.688, 34.647999999999996,  1.500000)

  pt3dadd(360.876, 320.616, 35.624,  1.500000)

}

filament_999[740] {

  pt3dclear()

  pt3dadd(360.876, 320.616, 35.624,  1.500000)

  pt3dadd(361.608, 324.276, 36.6,  1.500000)

}

filament_999[741] {

  pt3dclear()

  pt3dadd(361.608, 324.276, 36.6,  1.500000)

  pt3dadd(363.072, 327.936, 37.088,  1.500000)

}

filament_999[742] {

  pt3dclear()

  pt3dadd(363.072, 327.936, 37.088,  1.500000)

  pt3dadd(365.268, 331.596, 37.576,  1.500000)

}

filament_999[743] {

  pt3dclear()

  pt3dadd(365.268, 331.596, 37.576,  1.500000)

  pt3dadd(368.928, 334.524, 37.576,  1.500000)

}

filament_999[744] {

  pt3dclear()

  pt3dadd(368.928, 334.524, 37.576,  1.500000)

  pt3dadd(372.58799999999997, 337.452, 38.064,  1.500000)

}

filament_999[745] {

  pt3dclear()

  pt3dadd(372.58799999999997, 337.452, 38.064,  1.500000)

  pt3dadd(376.248, 338.18399999999997, 38.552,  1.500000)

}

filament_999[746] {

  pt3dclear()

  pt3dadd(376.248, 338.18399999999997, 38.552,  1.500000)

  pt3dadd(380.64, 337.452, 39.04,  1.500000)

}

filament_999[747] {

  pt3dclear()

  pt3dadd(380.64, 337.452, 39.04,  1.500000)

  pt3dadd(385.032, 336.71999999999997, 39.04,  1.500000)

}

filament_999[748] {

  pt3dclear()

  pt3dadd(385.032, 336.71999999999997, 39.04,  1.500000)

  pt3dadd(389.424, 336.71999999999997, 40.016,  1.500000)

}

filament_999[749] {

  pt3dclear()

  pt3dadd(389.424, 336.71999999999997, 40.016,  1.500000)

  pt3dadd(393.816, 336.71999999999997, 40.504,  1.500000)

}

filament_999[750] {

  pt3dclear()

  pt3dadd(393.816, 336.71999999999997, 40.504,  1.500000)

  pt3dadd(398.20799999999997, 336.71999999999997, 40.992,  1.500000)

}

filament_999[751] {

  pt3dclear()

  pt3dadd(398.20799999999997, 336.71999999999997, 40.992,  1.500000)

  pt3dadd(401.868, 337.452, 41.48,  1.500000)

}

filament_999[752] {

  pt3dclear()

  pt3dadd(401.868, 337.452, 41.48,  1.500000)

  pt3dadd(402.59999999999997, 341.11199999999997, 41.967999999999996,  1.500000)

}

filament_999[753] {

  pt3dclear()

  pt3dadd(402.59999999999997, 341.11199999999997, 41.967999999999996,  1.500000)

  pt3dadd(402.59999999999997, 344.772, 42.455999999999996,  1.500000)

}

filament_999[754] {

  pt3dclear()

  pt3dadd(402.59999999999997, 344.772, 42.455999999999996,  1.500000)

  pt3dadd(401.868, 348.432, 42.455999999999996,  1.500000)

}

filament_999[755] {

  pt3dclear()

  pt3dadd(401.868, 348.432, 42.455999999999996,  1.500000)

  pt3dadd(401.868, 352.092, 42.944,  1.500000)

}

filament_999[756] {

  pt3dclear()

  pt3dadd(401.868, 352.092, 42.944,  1.500000)

  pt3dadd(401.868, 355.752, 42.944,  1.500000)

}

filament_999[757] {

  pt3dclear()

  pt3dadd(401.868, 355.752, 42.944,  1.500000)

  pt3dadd(404.06399999999996, 358.68, 43.432,  1.500000)

}

filament_999[758] {

  pt3dclear()

  pt3dadd(404.06399999999996, 358.68, 43.432,  1.500000)

  pt3dadd(406.992, 361.608, 42.944,  1.500000)

}

filament_999[759] {

  pt3dclear()

  pt3dadd(406.992, 361.608, 42.944,  1.500000)

  pt3dadd(409.92, 364.536, 42.455999999999996,  1.500000)

}

filament_999[760] {

  pt3dclear()

  pt3dadd(409.92, 364.536, 42.455999999999996,  1.500000)

  pt3dadd(412.848, 367.464, 42.455999999999996,  1.500000)

}

filament_999[761] {

  pt3dclear()

  pt3dadd(412.848, 367.464, 42.455999999999996,  1.500000)

  pt3dadd(414.312, 371.12399999999997, 41.967999999999996,  1.500000)

}

filament_999[762] {

  pt3dclear()

  pt3dadd(414.312, 371.12399999999997, 41.967999999999996,  1.500000)

  pt3dadd(415.776, 374.784, 41.967999999999996,  1.500000)

}

filament_999[763] {

  pt3dclear()

  pt3dadd(415.776, 374.784, 41.967999999999996,  1.500000)

  pt3dadd(417.24, 378.444, 41.48,  1.500000)

}

filament_999[764] {

  pt3dclear()

  pt3dadd(417.24, 378.444, 41.48,  1.500000)

  pt3dadd(419.436, 382.104, 41.967999999999996,  1.500000)

}

filament_999[765] {

  pt3dclear()

  pt3dadd(419.436, 382.104, 41.967999999999996,  1.500000)

  pt3dadd(421.632, 385.764, 41.48,  1.500000)

}

filament_999[766] {

  pt3dclear()

  pt3dadd(421.632, 385.764, 41.48,  1.500000)

  pt3dadd(423.096, 388.692, 40.016,  1.500000)

}

filament_999[767] {

  pt3dclear()

  pt3dadd(423.096, 388.692, 40.016,  1.500000)

  pt3dadd(424.56, 392.352, 39.528,  1.500000)

}

filament_999[768] {

  pt3dclear()

  pt3dadd(424.56, 392.352, 39.528,  1.500000)

  pt3dadd(425.292, 396.012, 39.04,  1.500000)

}

filament_999[769] {

  pt3dclear()

  pt3dadd(425.292, 396.012, 39.04,  1.500000)

  pt3dadd(424.56, 400.404, 38.552,  1.500000)

}

filament_999[770] {

  pt3dclear()

  pt3dadd(424.56, 400.404, 38.552,  1.500000)

  pt3dadd(423.828, 404.06399999999996, 39.04,  1.500000)

}

filament_999[771] {

  pt3dclear()

  pt3dadd(423.828, 404.06399999999996, 39.04,  1.500000)

  pt3dadd(423.096, 407.724, 38.552,  1.500000)

}

filament_999[772] {

  pt3dclear()

  pt3dadd(423.096, 407.724, 38.552,  1.500000)

  pt3dadd(422.364, 411.384, 38.552,  1.500000)

}

filament_999[773] {

  pt3dclear()

  pt3dadd(422.364, 411.384, 38.552,  1.500000)

  pt3dadd(422.364, 415.776, 38.552,  1.500000)

}

filament_999[774] {

  pt3dclear()

  pt3dadd(422.364, 415.776, 38.552,  1.500000)

  pt3dadd(422.364, 420.168, 38.552,  1.500000)

}

filament_999[775] {

  pt3dclear()

  pt3dadd(422.364, 420.168, 38.552,  1.500000)

  pt3dadd(420.9, 423.828, 38.552,  1.500000)

}

filament_999[776] {

  pt3dclear()

  pt3dadd(420.9, 423.828, 38.552,  1.500000)

  pt3dadd(419.436, 427.488, 38.552,  1.500000)

}

filament_999[777] {

  pt3dclear()

  pt3dadd(419.436, 427.488, 38.552,  1.500000)

  pt3dadd(417.972, 431.14799999999997, 38.064,  1.500000)

}

filament_999[778] {

  pt3dclear()

  pt3dadd(417.972, 431.14799999999997, 38.064,  1.500000)

  pt3dadd(418.704, 434.808, 38.552,  1.500000)

}

filament_999[779] {

  pt3dclear()

  pt3dadd(418.704, 434.808, 38.552,  1.500000)

  pt3dadd(419.436, 438.468, 38.552,  1.500000)

}

filament_999[780] {

  pt3dclear()

  pt3dadd(419.436, 438.468, 38.552,  1.500000)

  pt3dadd(419.436, 442.128, 38.552,  1.500000)

}

filament_999[781] {

  pt3dclear()

  pt3dadd(419.436, 442.128, 38.552,  1.500000)

  pt3dadd(417.24, 445.056, 38.552,  1.500000)

}

filament_999[782] {

  pt3dclear()

  pt3dadd(417.24, 445.056, 38.552,  1.500000)

  pt3dadd(415.776, 447.984, 39.04,  1.500000)

}

filament_999[783] {

  pt3dclear()

  pt3dadd(415.776, 447.984, 39.04,  1.500000)

  pt3dadd(415.044, 451.644, 39.04,  1.500000)

}

filament_999[784] {

  pt3dclear()

  pt3dadd(415.044, 451.644, 39.04,  1.500000)

  pt3dadd(414.312, 455.304, 38.552,  1.500000)

}

filament_999[785] {

  pt3dclear()

  pt3dadd(414.312, 455.304, 38.552,  1.500000)

  pt3dadd(415.044, 458.964, 38.552,  1.500000)

}

filament_999[786] {

  pt3dclear()

  pt3dadd(415.044, 458.964, 38.552,  1.500000)

  pt3dadd(416.508, 463.356, 38.064,  1.500000)

}

filament_999[787] {

  pt3dclear()

  pt3dadd(416.508, 463.356, 38.064,  1.500000)

  pt3dadd(417.972, 467.748, 38.552,  1.500000)

}

filament_999[788] {

  pt3dclear()

  pt3dadd(417.972, 467.748, 38.552,  1.500000)

  pt3dadd(419.436, 472.14, 38.552,  1.500000)

}

filament_999[789] {

  pt3dclear()

  pt3dadd(419.436, 472.14, 38.552,  1.500000)

  pt3dadd(421.632, 475.068, 38.552,  1.500000)

}

filament_999[790] {

  pt3dclear()

  pt3dadd(421.632, 475.068, 38.552,  1.500000)

  pt3dadd(424.56, 477.264, 38.552,  1.500000)

}

filament_999[791] {

  pt3dclear()

  pt3dadd(424.56, 477.264, 38.552,  1.500000)

  pt3dadd(427.488, 479.46, 38.064,  1.500000)

}

filament_999[792] {

  pt3dclear()

  pt3dadd(427.488, 479.46, 38.064,  1.500000)

  pt3dadd(430.416, 482.388, 37.576,  1.500000)

}

filament_999[793] {

  pt3dclear()

  pt3dadd(430.416, 482.388, 37.576,  1.500000)

  pt3dadd(433.344, 485.316, 37.088,  1.500000)

}

filament_999[794] {

  pt3dclear()

  pt3dadd(433.344, 485.316, 37.088,  1.500000)

  pt3dadd(435.53999999999996, 488.976, 36.6,  1.500000)

}

filament_999[795] {

  pt3dclear()

  pt3dadd(435.53999999999996, 488.976, 36.6,  1.500000)

  pt3dadd(438.468, 491.17199999999997, 36.6,  1.500000)

}

filament_999[796] {

  pt3dclear()

  pt3dadd(438.468, 491.17199999999997, 36.6,  1.500000)

  pt3dadd(441.396, 492.63599999999997, 35.624,  1.500000)

}

filament_999[797] {

  pt3dclear()

  pt3dadd(441.396, 492.63599999999997, 35.624,  1.500000)

  pt3dadd(444.324, 494.09999999999997, 34.647999999999996,  1.500000)

}

filament_999[798] {

  pt3dclear()

  pt3dadd(444.324, 494.09999999999997, 34.647999999999996,  1.500000)

  pt3dadd(447.252, 495.56399999999996, 33.672,  1.500000)

}

filament_999[799] {

  pt3dclear()

  pt3dadd(447.252, 495.56399999999996, 33.672,  1.500000)

  pt3dadd(448.716, 498.49199999999996, 32.696,  1.500000)

}

filament_999[800] {

  pt3dclear()

  pt3dadd(448.716, 498.49199999999996, 32.696,  1.500000)

  pt3dadd(448.716, 501.42, 32.208,  1.500000)

}

filament_999[801] {

  pt3dclear()

  pt3dadd(448.716, 501.42, 32.208,  1.500000)

  pt3dadd(448.716, 505.08, 31.72,  1.500000)

}

filament_999[802] {

  pt3dclear()

  pt3dadd(448.716, 505.08, 31.72,  1.500000)

  pt3dadd(448.716, 508.74, 31.232,  1.500000)

}

filament_999[803] {

  pt3dclear()

  pt3dadd(448.716, 508.74, 31.232,  1.500000)

  pt3dadd(447.984, 512.4, 31.72,  1.500000)

}

filament_999[804] {

  pt3dclear()

  pt3dadd(447.984, 512.4, 31.72,  1.500000)

  pt3dadd(445.788, 516.06, 31.232,  1.500000)

}

filament_999[805] {

  pt3dclear()

  pt3dadd(445.788, 516.06, 31.232,  1.500000)

  pt3dadd(442.86, 519.72, 30.744,  1.500000)

}

filament_999[806] {

  pt3dclear()

  pt3dadd(442.86, 519.72, 30.744,  1.500000)

  pt3dadd(445.056, 521.184, 31.232,  1.500000)

}

filament_999[807] {

  pt3dclear()

  pt3dadd(442.86, 519.72, 30.744,  1.500000)

  pt3dadd(439.932, 521.9159999999999, 32.208,  1.500000)

}

filament_999[808] {

  pt3dclear()

  pt3dadd(439.932, 521.9159999999999, 32.208,  1.500000)

  pt3dadd(435.53999999999996, 523.38, 32.696,  1.500000)

}

filament_999[809] {

  pt3dclear()

  pt3dadd(435.53999999999996, 523.38, 32.696,  1.500000)

  pt3dadd(432.61199999999997, 521.9159999999999, 32.208,  1.500000)

}

filament_999[810] {

  pt3dclear()

  pt3dadd(445.056, 521.184, 31.232,  1.500000)

  pt3dadd(443.592, 524.8439999999999, 31.232,  1.500000)

}

filament_999[811] {

  pt3dclear()

  pt3dadd(443.592, 524.8439999999999, 31.232,  1.500000)

  pt3dadd(440.664, 525.576, 29.28,  1.500000)

}

filament_999[812] {

  pt3dclear()

  pt3dadd(428.952, 325.008, 31.232,  1.500000)

  pt3dadd(428.952, 319.884, 31.232,  1.500000)

}

filament_999[813] {

  pt3dclear()

  pt3dadd(428.952, 319.884, 31.232,  1.500000)

  pt3dadd(428.952, 314.028, 30.744,  1.500000)

}

filament_999[814] {

  pt3dclear()

  pt3dadd(428.952, 314.028, 30.744,  1.500000)

  pt3dadd(428.952, 308.904, 30.256,  1.500000)

}

filament_999[815] {

  pt3dclear()

  pt3dadd(428.952, 308.904, 30.256,  1.500000)

  pt3dadd(428.21999999999997, 303.78, 30.744,  1.500000)

}

filament_999[816] {

  pt3dclear()

  pt3dadd(428.21999999999997, 303.78, 30.744,  1.500000)

  pt3dadd(426.756, 298.656, 30.744,  1.500000)

}

filament_999[817] {

  pt3dclear()

  pt3dadd(426.756, 298.656, 30.744,  1.500000)

  pt3dadd(428.952, 294.996, 28.304,  1.500000)

}

filament_999[818] {

  pt3dclear()

  pt3dadd(426.756, 298.656, 30.744,  1.500000)

  pt3dadd(423.828, 294.264, 29.28,  1.500000)

}

filament_999[819] {

  pt3dclear()

  pt3dadd(423.828, 294.264, 29.28,  1.500000)

  pt3dadd(427.488, 292.068, 32.208,  1.500000)

}

filament_999[820] {

  pt3dclear()

  pt3dadd(423.828, 294.264, 29.28,  1.500000)

  pt3dadd(420.168, 289.872, 29.28,  1.500000)

}

filament_999[821] {

  pt3dclear()

  pt3dadd(420.168, 289.872, 29.28,  1.500000)

  pt3dadd(415.776, 286.212, 28.791999999999998,  1.500000)

}

filament_999[822] {

  pt3dclear()

  pt3dadd(415.776, 286.212, 28.791999999999998,  1.500000)

  pt3dadd(410.652, 283.284, 28.304,  1.500000)

}

filament_999[823] {

  pt3dclear()

  pt3dadd(410.652, 283.284, 28.304,  1.500000)

  pt3dadd(405.52799999999996, 281.08799999999997, 27.816,  1.500000)

}

filament_999[824] {

  pt3dclear()

  pt3dadd(405.52799999999996, 281.08799999999997, 27.816,  1.500000)

  pt3dadd(399.67199999999997, 278.892, 27.328,  1.500000)

}

filament_999[825] {

  pt3dclear()

  pt3dadd(399.67199999999997, 278.892, 27.328,  1.500000)

  pt3dadd(394.548, 279.62399999999997, 24.4,  1.500000)

}

filament_999[826] {

  pt3dclear()

  pt3dadd(399.67199999999997, 278.892, 27.328,  1.500000)

  pt3dadd(394.548, 277.428, 25.864,  1.500000)

}

filament_999[827] {

  pt3dclear()

  pt3dadd(394.548, 277.428, 25.864,  1.500000)

  pt3dadd(398.20799999999997, 275.964, 24.4,  1.500000)

}

filament_999[828] {

  pt3dclear()

  pt3dadd(394.548, 277.428, 25.864,  1.500000)

  pt3dadd(389.424, 275.964, 24.887999999999998,  1.500000)

}

filament_999[829] {

  pt3dclear()

  pt3dadd(389.424, 275.964, 24.887999999999998,  1.500000)

  pt3dadd(384.3, 274.5, 24.4,  1.500000)

}

filament_999[830] {

  pt3dclear()

  pt3dadd(384.3, 274.5, 24.4,  1.500000)

  pt3dadd(378.444, 274.5, 23.912,  1.500000)

}

filament_999[831] {

  pt3dclear()

  pt3dadd(378.444, 274.5, 23.912,  1.500000)

  pt3dadd(372.58799999999997, 273.036, 23.912,  1.500000)

}

filament_999[832] {

  pt3dclear()

  pt3dadd(372.58799999999997, 273.036, 23.912,  1.500000)

  pt3dadd(366.73199999999997, 273.036, 23.912,  1.500000)

}

filament_999[833] {

  pt3dclear()

  pt3dadd(366.73199999999997, 273.036, 23.912,  1.500000)

  pt3dadd(360.876, 273.036, 23.912,  1.500000)

}

filament_999[834] {

  pt3dclear()

  pt3dadd(360.876, 273.036, 23.912,  1.500000)

  pt3dadd(355.02, 273.768, 23.424,  1.500000)

}

filament_999[835] {

  pt3dclear()

  pt3dadd(355.02, 273.768, 23.424,  1.500000)

  pt3dadd(349.164, 274.5, 23.912,  1.500000)

}

filament_999[836] {

  pt3dclear()

  pt3dadd(349.164, 274.5, 23.912,  1.500000)

  pt3dadd(343.308, 275.23199999999997, 24.4,  1.500000)

}

filament_999[837] {

  pt3dclear()

  pt3dadd(343.308, 275.23199999999997, 24.4,  1.500000)

  pt3dadd(339.64799999999997, 277.428, 24.4,  1.500000)

}

filament_999[838] {

  pt3dclear()

  pt3dadd(343.308, 275.23199999999997, 24.4,  1.500000)

  pt3dadd(337.452, 275.23199999999997, 24.887999999999998,  1.500000)

}

filament_999[839] {

  pt3dclear()

  pt3dadd(337.452, 275.23199999999997, 24.887999999999998,  1.500000)

  pt3dadd(332.328, 275.23199999999997, 25.375999999999998,  1.500000)

}

filament_999[840] {

  pt3dclear()

  pt3dadd(332.328, 275.23199999999997, 25.375999999999998,  1.500000)

  pt3dadd(326.472, 276.69599999999997, 25.375999999999998,  1.500000)

}

filament_999[841] {

  pt3dclear()

  pt3dadd(326.472, 276.69599999999997, 25.375999999999998,  1.500000)

  pt3dadd(321.348, 279.62399999999997, 25.375999999999998,  1.500000)

}

filament_999[842] {

  pt3dclear()

  pt3dadd(321.348, 279.62399999999997, 25.375999999999998,  1.500000)

  pt3dadd(318.42, 281.82, 23.912,  1.500000)

}

filament_999[843] {

  pt3dclear()

  pt3dadd(321.348, 279.62399999999997, 25.375999999999998,  1.500000)

  pt3dadd(316.224, 281.08799999999997, 25.864,  1.500000)

}

filament_999[844] {

  pt3dclear()

  pt3dadd(316.224, 281.08799999999997, 25.864,  1.500000)

  pt3dadd(311.832, 281.82, 26.352,  1.500000)

}

filament_999[845] {

  pt3dclear()

  pt3dadd(311.832, 281.82, 26.352,  1.500000)

  pt3dadd(307.44, 282.552, 26.84,  1.500000)

}

filament_999[846] {

  pt3dclear()

  pt3dadd(307.44, 282.552, 26.84,  1.500000)

  pt3dadd(303.048, 283.284, 26.84,  1.500000)

}

filament_999[847] {

  pt3dclear()

  pt3dadd(303.048, 283.284, 26.84,  1.500000)

  pt3dadd(298.656, 284.016, 27.328,  1.500000)

}

filament_999[848] {

  pt3dclear()

  pt3dadd(298.656, 284.016, 27.328,  1.500000)

  pt3dadd(294.264, 284.748, 27.816,  1.500000)

}

filament_999[849] {

  pt3dclear()

  pt3dadd(294.264, 284.748, 27.816,  1.500000)

  pt3dadd(289.872, 285.48, 28.304,  1.500000)

}

filament_999[850] {

  pt3dclear()

  pt3dadd(289.872, 285.48, 28.304,  1.500000)

  pt3dadd(285.48, 282.552, 29.28,  1.500000)

}

filament_999[851] {

  pt3dclear()

  pt3dadd(289.872, 285.48, 28.304,  1.500000)

  pt3dadd(284.748, 285.48, 28.304,  1.500000)

}

filament_999[852] {

  pt3dclear()

  pt3dadd(284.748, 285.48, 28.304,  1.500000)

  pt3dadd(279.62399999999997, 285.48, 28.304,  1.500000)

}

filament_999[853] {

  pt3dclear()

  pt3dadd(279.62399999999997, 285.48, 28.304,  1.500000)

  pt3dadd(275.23199999999997, 286.944, 28.304,  1.500000)

}

filament_999[854] {

  pt3dclear()

  pt3dadd(275.23199999999997, 286.944, 28.304,  1.500000)

  pt3dadd(270.84, 288.408, 28.304,  1.500000)

}

filament_999[855] {

  pt3dclear()

  pt3dadd(275.23199999999997, 286.944, 28.304,  1.500000)

  pt3dadd(276.69599999999997, 290.604, 29.768,  1.500000)

}

filament_999[856] {

  pt3dclear()

  pt3dadd(270.84, 288.408, 28.304,  1.500000)

  pt3dadd(267.18, 290.604, 28.304,  1.500000)

}

filament_999[857] {

  pt3dclear()

  pt3dadd(267.18, 290.604, 28.304,  1.500000)

  pt3dadd(263.52, 293.532, 28.304,  1.500000)

}

filament_999[858] {

  pt3dclear()

  pt3dadd(263.52, 293.532, 28.304,  1.500000)

  pt3dadd(259.86, 296.46, 28.304,  1.500000)

}

filament_999[859] {

  pt3dclear()

  pt3dadd(259.86, 296.46, 28.304,  1.500000)

  pt3dadd(256.2, 299.388, 28.304,  1.500000)

}

filament_999[860] {

  pt3dclear()

  pt3dadd(256.2, 299.388, 28.304,  1.500000)

  pt3dadd(251.808, 302.316, 28.791999999999998,  1.500000)

}

filament_999[861] {

  pt3dclear()

  pt3dadd(251.808, 302.316, 28.791999999999998,  1.500000)

  pt3dadd(248.148, 306.70799999999997, 29.28,  1.500000)

}

filament_999[862] {

  pt3dclear()

  pt3dadd(248.148, 306.70799999999997, 29.28,  1.500000)

  pt3dadd(245.22, 310.368, 29.28,  1.500000)

}

filament_999[863] {

  pt3dclear()

  pt3dadd(248.148, 306.70799999999997, 29.28,  1.500000)

  pt3dadd(246.684, 310.368, 29.768,  1.500000)

}

filament_999[864] {

  pt3dclear()

  pt3dadd(246.684, 310.368, 29.768,  1.500000)

  pt3dadd(245.22, 314.028, 29.768,  1.500000)

}

filament_999[865] {

  pt3dclear()

  pt3dadd(245.22, 314.028, 29.768,  1.500000)

  pt3dadd(243.756, 317.688, 29.768,  1.500000)

}

filament_999[866] {

  pt3dclear()

  pt3dadd(243.756, 317.688, 29.768,  1.500000)

  pt3dadd(242.292, 321.348, 29.768,  1.500000)

}

filament_999[867] {

  pt3dclear()

  pt3dadd(242.292, 321.348, 29.768,  1.500000)

  pt3dadd(241.56, 325.74, 29.768,  1.500000)

}

filament_999[868] {

  pt3dclear()

  pt3dadd(241.56, 325.74, 29.768,  1.500000)

  pt3dadd(240.828, 330.132, 29.768,  1.500000)

}

filament_999[869] {

  pt3dclear()

  pt3dadd(240.828, 330.132, 29.768,  1.500000)

  pt3dadd(240.096, 334.524, 29.768,  1.500000)

}

filament_999[870] {

  pt3dclear()

  pt3dadd(240.096, 334.524, 29.768,  1.500000)

  pt3dadd(240.096, 338.916, 29.768,  1.500000)

}

filament_999[871] {

  pt3dclear()

  pt3dadd(240.096, 338.916, 29.768,  1.500000)

  pt3dadd(239.364, 343.308, 30.256,  1.500000)

}

filament_999[872] {

  pt3dclear()

  pt3dadd(239.364, 343.308, 30.256,  1.500000)

  pt3dadd(240.828, 346.236, 31.232,  1.500000)

}

filament_999[873] {

  pt3dclear()

  pt3dadd(239.364, 343.308, 30.256,  1.500000)

  pt3dadd(238.632, 346.968, 30.744,  1.500000)

}

filament_999[874] {

  pt3dclear()

  pt3dadd(238.632, 346.968, 30.744,  1.500000)

  pt3dadd(237.9, 350.628, 31.232,  1.500000)

}

filament_999[875] {

  pt3dclear()

  pt3dadd(237.9, 350.628, 31.232,  1.500000)

  pt3dadd(237.168, 354.288, 31.232,  1.500000)

}

filament_999[876] {

  pt3dclear()

  pt3dadd(237.168, 354.288, 31.232,  1.500000)

  pt3dadd(236.436, 357.948, 31.232,  1.500000)

}

filament_999[877] {

  pt3dclear()

  pt3dadd(236.436, 357.948, 31.232,  1.500000)

  pt3dadd(235.704, 361.608, 31.72,  1.500000)

}

filament_999[878] {

  pt3dclear()

  pt3dadd(235.704, 361.608, 31.72,  1.500000)

  pt3dadd(234.972, 364.536, 28.791999999999998,  1.500000)

}

filament_999[879] {

  pt3dclear()

  pt3dadd(235.704, 361.608, 31.72,  1.500000)

  pt3dadd(234.972, 365.268, 32.208,  1.500000)

}

filament_999[880] {

  pt3dclear()

  pt3dadd(234.972, 365.268, 32.208,  1.500000)

  pt3dadd(234.972, 369.65999999999997, 32.208,  1.500000)

}

filament_999[881] {

  pt3dclear()

  pt3dadd(234.972, 369.65999999999997, 32.208,  1.500000)

  pt3dadd(234.24, 374.05199999999996, 32.696,  1.500000)

}

filament_999[882] {

  pt3dclear()

  pt3dadd(234.24, 374.05199999999996, 32.696,  1.500000)

  pt3dadd(233.50799999999998, 378.444, 32.696,  1.500000)

}

filament_999[883] {

  pt3dclear()

  pt3dadd(233.50799999999998, 378.444, 32.696,  1.500000)

  pt3dadd(232.77599999999998, 382.836, 33.184,  1.500000)

}

filament_999[884] {

  pt3dclear()

  pt3dadd(232.77599999999998, 382.836, 33.184,  1.500000)

  pt3dadd(232.04399999999998, 387.228, 33.184,  1.500000)

}

filament_999[885] {

  pt3dclear()

  pt3dadd(232.04399999999998, 387.228, 33.184,  1.500000)

  pt3dadd(231.31199999999998, 391.62, 33.184,  1.500000)

}

filament_999[886] {

  pt3dclear()

  pt3dadd(231.31199999999998, 391.62, 33.184,  1.500000)

  pt3dadd(230.57999999999998, 396.012, 33.184,  1.500000)

}

filament_999[887] {

  pt3dclear()

  pt3dadd(230.57999999999998, 396.012, 33.184,  1.500000)

  pt3dadd(230.57999999999998, 401.13599999999997, 33.184,  1.500000)

}

filament_999[888] {

  pt3dclear()

  pt3dadd(230.57999999999998, 401.13599999999997, 33.184,  1.500000)

  pt3dadd(230.57999999999998, 405.52799999999996, 33.184,  1.500000)

}

filament_999[889] {

  pt3dclear()

  pt3dadd(230.57999999999998, 405.52799999999996, 33.184,  1.500000)

  pt3dadd(230.57999999999998, 409.92, 33.184,  1.500000)

}

filament_999[890] {

  pt3dclear()

  pt3dadd(230.57999999999998, 409.92, 33.184,  1.500000)

  pt3dadd(232.77599999999998, 413.58, 33.184,  1.500000)

}

filament_999[891] {

  pt3dclear()

  pt3dadd(230.57999999999998, 409.92, 33.184,  1.500000)

  pt3dadd(229.11599999999999, 414.312, 33.672,  1.500000)

}

filament_999[892] {

  pt3dclear()

  pt3dadd(229.11599999999999, 414.312, 33.672,  1.500000)

  pt3dadd(224.724, 416.508, 33.184,  1.500000)

}

filament_999[893] {

  pt3dclear()

  pt3dadd(224.724, 416.508, 33.184,  1.500000)

  pt3dadd(228.384, 417.24, 35.135999999999996,  1.500000)

}

filament_999[894] {

  pt3dclear()

  pt3dadd(224.724, 416.508, 33.184,  1.500000)

  pt3dadd(220.332, 417.972, 32.696,  1.500000)

}

filament_999[895] {

  pt3dclear()

  pt3dadd(220.332, 417.972, 32.696,  1.500000)

  pt3dadd(215.94, 420.168, 32.208,  1.500000)

}

filament_999[896] {

  pt3dclear()

  pt3dadd(215.94, 420.168, 32.208,  1.500000)

  pt3dadd(213.744, 423.096, 32.208,  1.500000)

}

filament_999[897] {

  pt3dclear()

  pt3dadd(213.744, 423.096, 32.208,  1.500000)

  pt3dadd(214.476, 426.024, 31.232,  1.500000)

}

filament_999[898] {

  pt3dclear()

  pt3dadd(214.476, 426.024, 31.232,  1.500000)

  pt3dadd(216.672, 428.21999999999997, 30.744,  1.500000)

}

filament_999[899] {

  pt3dclear()

  pt3dadd(216.672, 428.21999999999997, 30.744,  1.500000)

  pt3dadd(218.868, 429.68399999999997, 29.28,  1.500000)

}

filament_999[900] {

  pt3dclear()

  pt3dadd(218.868, 429.68399999999997, 29.28,  1.500000)

  pt3dadd(221.796, 431.14799999999997, 28.304,  1.500000)

}

filament_999[901] {

  pt3dclear()

  pt3dadd(221.796, 431.14799999999997, 28.304,  1.500000)

  pt3dadd(224.724, 430.416, 27.816,  1.500000)

}

filament_999[902] {

  pt3dclear()

  pt3dadd(224.724, 430.416, 27.816,  1.500000)

  pt3dadd(226.92, 427.488, 26.84,  1.500000)

}

filament_999[903] {

  pt3dclear()

  pt3dadd(226.92, 427.488, 26.84,  1.500000)

  pt3dadd(229.11599999999999, 425.292, 25.375999999999998,  1.500000)

}

filament_999[904] {

  pt3dclear()

  pt3dadd(229.11599999999999, 425.292, 25.375999999999998,  1.500000)

  pt3dadd(232.04399999999998, 423.828, 23.912,  1.500000)

}

filament_999[905] {

  pt3dclear()

  pt3dadd(232.04399999999998, 423.828, 23.912,  1.500000)

  pt3dadd(231.31199999999998, 421.632, 24.887999999999998,  1.500000)

}

filament_999[906] {

  pt3dclear()

  pt3dadd(232.04399999999998, 423.828, 23.912,  1.500000)

  pt3dadd(235.704, 425.292, 25.375999999999998,  1.500000)

}

filament_999[907] {

  pt3dclear()

  pt3dadd(235.704, 425.292, 25.375999999999998,  1.500000)

  pt3dadd(239.364, 426.024, 24.887999999999998,  1.500000)

}

filament_999[908] {

  pt3dclear()

  pt3dadd(231.31199999999998, 421.632, 24.887999999999998,  1.500000)

  pt3dadd(229.84799999999998, 418.704, 24.887999999999998,  1.500000)

}

filament_999[909] {

  pt3dclear()

  pt3dadd(229.84799999999998, 418.704, 24.887999999999998,  1.500000)

  pt3dadd(230.57999999999998, 414.312, 24.887999999999998,  1.500000)

}

filament_999[910] {

  pt3dclear()

  pt3dadd(230.57999999999998, 414.312, 24.887999999999998,  1.500000)

  pt3dadd(230.57999999999998, 410.652, 25.375999999999998,  1.500000)

}

filament_999[911] {

  pt3dclear()

  pt3dadd(230.57999999999998, 410.652, 25.375999999999998,  1.500000)

  pt3dadd(229.84799999999998, 406.992, 25.864,  1.500000)

}

filament_999[912] {

  pt3dclear()

  pt3dadd(229.84799999999998, 406.992, 25.864,  1.500000)

  pt3dadd(228.384, 403.332, 26.352,  1.500000)

}

filament_999[913] {

  pt3dclear()

  pt3dadd(228.384, 403.332, 26.352,  1.500000)

  pt3dadd(226.188, 400.404, 26.84,  1.500000)

}

filament_999[914] {

  pt3dclear()

  pt3dadd(226.188, 400.404, 26.84,  1.500000)

  pt3dadd(226.188, 397.476, 27.816,  1.500000)

}

filament_999[915] {

  pt3dclear()

  pt3dadd(226.188, 397.476, 27.816,  1.500000)

  pt3dadd(226.188, 394.548, 29.768,  1.500000)

}

filament_999[916] {

  pt3dclear()

  pt3dadd(226.188, 394.548, 29.768,  1.500000)

  pt3dadd(225.456, 391.62, 28.791999999999998,  1.500000)

}

filament_999[917] {

  pt3dclear()

  pt3dadd(225.456, 391.62, 28.791999999999998,  1.500000)

  pt3dadd(224.724, 387.96, 28.791999999999998,  1.500000)

}

filament_999[918] {

  pt3dclear()

  pt3dadd(224.724, 387.96, 28.791999999999998,  1.500000)

  pt3dadd(223.992, 384.3, 28.791999999999998,  1.500000)

}

filament_999[919] {

  pt3dclear()

  pt3dadd(223.992, 384.3, 28.791999999999998,  1.500000)

  pt3dadd(222.528, 380.64, 27.328,  1.500000)

}

filament_999[920] {

  pt3dclear()

  pt3dadd(234.972, 364.536, 28.791999999999998,  1.500000)

  pt3dadd(233.50799999999998, 367.464, 27.816,  1.500000)

}

filament_999[921] {

  pt3dclear()

  pt3dadd(233.50799999999998, 367.464, 27.816,  1.500000)

  pt3dadd(230.57999999999998, 368.928, 27.328,  1.500000)

}

filament_999[922] {

  pt3dclear()

  pt3dadd(230.57999999999998, 368.928, 27.328,  1.500000)

  pt3dadd(227.652, 371.12399999999997, 26.84,  1.500000)

}

filament_999[923] {

  pt3dclear()

  pt3dadd(227.652, 371.12399999999997, 26.84,  1.500000)

  pt3dadd(224.724, 373.32, 26.352,  1.500000)

}

filament_999[924] {

  pt3dclear()

  pt3dadd(224.724, 373.32, 26.352,  1.500000)

  pt3dadd(221.796, 376.248, 25.864,  1.500000)

}

filament_999[925] {

  pt3dclear()

  pt3dadd(221.796, 376.248, 25.864,  1.500000)

  pt3dadd(219.6, 378.444, 24.887999999999998,  1.500000)

}

filament_999[926] {

  pt3dclear()

  pt3dadd(219.6, 378.444, 24.887999999999998,  1.500000)

  pt3dadd(221.064, 380.64, 23.912,  1.500000)

}

filament_999[927] {

  pt3dclear()

  pt3dadd(221.064, 380.64, 23.912,  1.500000)

  pt3dadd(223.992, 381.372, 23.424,  1.500000)

}

filament_999[928] {

  pt3dclear()

  pt3dadd(223.992, 381.372, 23.424,  1.500000)

  pt3dadd(226.92, 380.64, 22.936,  1.500000)

}

filament_999[929] {

  pt3dclear()

  pt3dadd(226.92, 380.64, 22.936,  1.500000)

  pt3dadd(229.84799999999998, 379.908, 22.448,  1.500000)

}

filament_999[930] {

  pt3dclear()

  pt3dadd(229.84799999999998, 379.908, 22.448,  1.500000)

  pt3dadd(229.84799999999998, 382.836, 21.96,  1.500000)

}

filament_999[931] {

  pt3dclear()

  pt3dadd(229.84799999999998, 382.836, 21.96,  1.500000)

  pt3dadd(229.11599999999999, 385.764, 21.96,  1.500000)

}

filament_999[932] {

  pt3dclear()

  pt3dadd(229.11599999999999, 385.764, 21.96,  1.500000)

  pt3dadd(226.92, 387.96, 22.448,  1.500000)

}

filament_999[933] {

  pt3dclear()

  pt3dadd(226.92, 387.96, 22.448,  1.500000)

  pt3dadd(223.26, 389.424, 21.96,  1.500000)

}

filament_999[934] {

  pt3dclear()

  pt3dadd(223.26, 389.424, 21.96,  1.500000)

  pt3dadd(219.6, 390.888, 21.96,  1.500000)

}

filament_999[935] {

  pt3dclear()

  pt3dadd(228.384, 417.24, 35.135999999999996,  1.500000)

  pt3dadd(232.04399999999998, 419.436, 35.624,  1.500000)

}

filament_999[936] {

  pt3dclear()

  pt3dadd(232.04399999999998, 419.436, 35.624,  1.500000)

  pt3dadd(234.972, 422.364, 36.112,  1.500000)

}

filament_999[937] {

  pt3dclear()

  pt3dadd(234.972, 422.364, 36.112,  1.500000)

  pt3dadd(238.632, 425.292, 36.112,  1.500000)

}

filament_999[938] {

  pt3dclear()

  pt3dadd(238.632, 425.292, 36.112,  1.500000)

  pt3dadd(242.292, 427.488, 36.6,  1.500000)

}

filament_999[939] {

  pt3dclear()

  pt3dadd(242.292, 427.488, 36.6,  1.500000)

  pt3dadd(245.952, 429.68399999999997, 36.112,  1.500000)

}

filament_999[940] {

  pt3dclear()

  pt3dadd(245.952, 429.68399999999997, 36.112,  1.500000)

  pt3dadd(248.88, 432.61199999999997, 36.112,  1.500000)

}

filament_999[941] {

  pt3dclear()

  pt3dadd(248.88, 432.61199999999997, 36.112,  1.500000)

  pt3dadd(251.808, 435.53999999999996, 35.624,  1.500000)

}

filament_999[942] {

  pt3dclear()

  pt3dadd(251.808, 435.53999999999996, 35.624,  1.500000)

  pt3dadd(254.736, 439.2, 36.112,  1.500000)

}

filament_999[943] {

  pt3dclear()

  pt3dadd(254.736, 439.2, 36.112,  1.500000)

  pt3dadd(256.2, 442.86, 35.624,  1.500000)

}

filament_999[944] {

  pt3dclear()

  pt3dadd(256.2, 442.86, 35.624,  1.500000)

  pt3dadd(257.664, 446.52, 35.135999999999996,  1.500000)

}

filament_999[945] {

  pt3dclear()

  pt3dadd(257.664, 446.52, 35.135999999999996,  1.500000)

  pt3dadd(259.128, 450.912, 34.647999999999996,  1.500000)

}

filament_999[946] {

  pt3dclear()

  pt3dadd(259.128, 450.912, 34.647999999999996,  1.500000)

  pt3dadd(260.592, 455.304, 34.16,  1.500000)

}

filament_999[947] {

  pt3dclear()

  pt3dadd(260.592, 455.304, 34.16,  1.500000)

  pt3dadd(262.056, 459.69599999999997, 34.16,  1.500000)

}

filament_999[948] {

  pt3dclear()

  pt3dadd(262.056, 459.69599999999997, 34.16,  1.500000)

  pt3dadd(264.252, 463.356, 34.647999999999996,  1.500000)

}

filament_999[949] {

  pt3dclear()

  pt3dadd(262.056, 459.69599999999997, 34.16,  1.500000)

  pt3dadd(262.056, 464.08799999999997, 33.672,  1.500000)

}

filament_999[950] {

  pt3dclear()

  pt3dadd(262.056, 464.08799999999997, 33.672,  1.500000)

  pt3dadd(263.52, 467.748, 33.184,  1.500000)

}

filament_999[951] {

  pt3dclear()

  pt3dadd(263.52, 467.748, 33.184,  1.500000)

  pt3dadd(264.984, 471.408, 32.696,  1.500000)

}

filament_999[952] {

  pt3dclear()

  pt3dadd(264.984, 471.408, 32.696,  1.500000)

  pt3dadd(267.18, 473.604, 32.208,  1.500000)

}

filament_999[953] {

  pt3dclear()

  pt3dadd(267.18, 473.604, 32.208,  1.500000)

  pt3dadd(270.108, 474.336, 31.72,  1.500000)

}

filament_999[954] {

  pt3dclear()

  pt3dadd(270.108, 474.336, 31.72,  1.500000)

  pt3dadd(273.036, 476.532, 31.232,  1.500000)

}

filament_999[955] {

  pt3dclear()

  pt3dadd(273.036, 476.532, 31.232,  1.500000)

  pt3dadd(275.964, 478.728, 31.232,  1.500000)

}

filament_999[956] {

  pt3dclear()

  pt3dadd(275.964, 478.728, 31.232,  1.500000)

  pt3dadd(276.69599999999997, 483.12, 28.791999999999998,  1.500000)

}

filament_999[957] {

  pt3dclear()

  pt3dadd(264.252, 463.356, 34.647999999999996,  1.500000)

  pt3dadd(267.18, 466.284, 34.647999999999996,  1.500000)

}

filament_999[958] {

  pt3dclear()

  pt3dadd(267.18, 466.284, 34.647999999999996,  1.500000)

  pt3dadd(271.572, 468.48, 33.672,  1.500000)

}

filament_999[959] {

  pt3dclear()

  pt3dadd(232.77599999999998, 413.58, 33.184,  1.500000)

  pt3dadd(235.704, 416.508, 32.696,  1.500000)

}

filament_999[960] {

  pt3dclear()

  pt3dadd(235.704, 416.508, 32.696,  1.500000)

  pt3dadd(239.364, 418.704, 33.184,  1.500000)

}

filament_999[961] {

  pt3dclear()

  pt3dadd(239.364, 418.704, 33.184,  1.500000)

  pt3dadd(243.024, 420.9, 32.696,  1.500000)

}

filament_999[962] {

  pt3dclear()

  pt3dadd(243.024, 420.9, 32.696,  1.500000)

  pt3dadd(247.416, 420.9, 32.208,  1.500000)

}

filament_999[963] {

  pt3dclear()

  pt3dadd(243.024, 420.9, 32.696,  1.500000)

  pt3dadd(244.488, 425.292, 32.208,  1.500000)

}

filament_999[964] {

  pt3dclear()

  pt3dadd(244.488, 425.292, 32.208,  1.500000)

  pt3dadd(245.952, 428.21999999999997, 32.208,  1.500000)

}

filament_999[965] {

  pt3dclear()

  pt3dadd(245.952, 428.21999999999997, 32.208,  1.500000)

  pt3dadd(246.684, 431.88, 31.232,  1.500000)

}

filament_999[966] {

  pt3dclear()

  pt3dadd(246.684, 431.88, 31.232,  1.500000)

  pt3dadd(249.612, 435.53999999999996, 30.256,  1.500000)

}

filament_999[967] {

  pt3dclear()

  pt3dadd(246.684, 431.88, 31.232,  1.500000)

  pt3dadd(247.416, 436.272, 30.256,  1.500000)

}

filament_999[968] {

  pt3dclear()

  pt3dadd(247.416, 436.272, 30.256,  1.500000)

  pt3dadd(247.416, 439.932, 29.768,  1.500000)

}

filament_999[969] {

  pt3dclear()

  pt3dadd(247.416, 420.9, 32.208,  1.500000)

  pt3dadd(250.344, 420.168, 32.208,  1.500000)

}

filament_999[970] {

  pt3dclear()

  pt3dadd(250.344, 420.168, 32.208,  1.500000)

  pt3dadd(254.004, 419.436, 32.696,  1.500000)

}

filament_999[971] {

  pt3dclear()

  pt3dadd(254.004, 419.436, 32.696,  1.500000)

  pt3dadd(258.396, 417.972, 31.72,  1.500000)

}

filament_999[972] {

  pt3dclear()

  pt3dadd(258.396, 417.972, 31.72,  1.500000)

  pt3dadd(262.056, 415.776, 32.696,  1.500000)

}

filament_999[973] {

  pt3dclear()

  pt3dadd(262.056, 415.776, 32.696,  1.500000)

  pt3dadd(266.448, 414.312, 32.696,  1.500000)

}

filament_999[974] {

  pt3dclear()

  pt3dadd(266.448, 414.312, 32.696,  1.500000)

  pt3dadd(270.108, 410.652, 33.184,  1.500000)

}

filament_999[975] {

  pt3dclear()

  pt3dadd(240.828, 346.236, 31.232,  1.500000)

  pt3dadd(244.488, 349.164, 30.744,  1.500000)

}

filament_999[976] {

  pt3dclear()

  pt3dadd(244.488, 349.164, 30.744,  1.500000)

  pt3dadd(248.148, 351.36, 30.256,  1.500000)

}

filament_999[977] {

  pt3dclear()

  pt3dadd(248.148, 351.36, 30.256,  1.500000)

  pt3dadd(251.076, 354.288, 29.768,  1.500000)

}

filament_999[978] {

  pt3dclear()

  pt3dadd(251.076, 354.288, 29.768,  1.500000)

  pt3dadd(252.54, 357.216, 28.304,  1.500000)

}

filament_999[979] {

  pt3dclear()

  pt3dadd(245.22, 310.368, 29.28,  1.500000)

  pt3dadd(242.292, 312.564, 28.791999999999998,  1.500000)

}

filament_999[980] {

  pt3dclear()

  pt3dadd(242.292, 312.564, 28.791999999999998,  1.500000)

  pt3dadd(239.364, 314.028, 27.816,  1.500000)

}

filament_999[981] {

  pt3dclear()

  pt3dadd(239.364, 314.028, 27.816,  1.500000)

  pt3dadd(237.168, 316.224, 26.84,  1.500000)

}

filament_999[982] {

  pt3dclear()

  pt3dadd(237.168, 316.224, 26.84,  1.500000)

  pt3dadd(236.436, 318.42, 25.375999999999998,  1.500000)

}

filament_999[983] {

  pt3dclear()

  pt3dadd(236.436, 318.42, 25.375999999999998,  1.500000)

  pt3dadd(237.9, 321.348, 24.887999999999998,  1.500000)

}

filament_999[984] {

  pt3dclear()

  pt3dadd(236.436, 318.42, 25.375999999999998,  1.500000)

  pt3dadd(239.364, 316.224, 24.887999999999998,  1.500000)

}

filament_999[985] {

  pt3dclear()

  pt3dadd(239.364, 316.224, 24.887999999999998,  1.500000)

  pt3dadd(243.024, 314.028, 24.4,  1.500000)

}

filament_999[986] {

  pt3dclear()

  pt3dadd(243.024, 314.028, 24.4,  1.500000)

  pt3dadd(246.684, 311.832, 24.4,  1.500000)

}

filament_999[987] {

  pt3dclear()

  pt3dadd(246.684, 311.832, 24.4,  1.500000)

  pt3dadd(250.344, 311.09999999999997, 24.4,  1.500000)

}

filament_999[988] {

  pt3dclear()

  pt3dadd(250.344, 311.09999999999997, 24.4,  1.500000)

  pt3dadd(254.004, 310.368, 23.912,  1.500000)

}

filament_999[989] {

  pt3dclear()

  pt3dadd(254.004, 310.368, 23.912,  1.500000)

  pt3dadd(256.2, 308.17199999999997, 23.424,  1.500000)

}

filament_999[990] {

  pt3dclear()

  pt3dadd(256.2, 308.17199999999997, 23.424,  1.500000)

  pt3dadd(256.932, 305.24399999999997, 22.936,  1.500000)

}

filament_999[991] {

  pt3dclear()

  pt3dadd(256.932, 305.24399999999997, 22.936,  1.500000)

  pt3dadd(256.932, 302.316, 21.96,  1.500000)

}

filament_999[992] {

  pt3dclear()

  pt3dadd(256.932, 305.24399999999997, 22.936,  1.500000)

  pt3dadd(259.86, 304.512, 22.448,  1.500000)

}

filament_999[993] {

  pt3dclear()

  pt3dadd(259.86, 304.512, 22.448,  1.500000)

  pt3dadd(262.788, 306.70799999999997, 21.96,  1.500000)

}

filament_999[994] {

  pt3dclear()

  pt3dadd(262.788, 306.70799999999997, 21.96,  1.500000)

  pt3dadd(264.252, 303.048, 21.96,  1.500000)

}

filament_999[995] {

  pt3dclear()

  pt3dadd(256.932, 302.316, 21.96,  1.500000)

  pt3dadd(256.932, 299.388, 21.96,  1.500000)

}

filament_999[996] {

  pt3dclear()

  pt3dadd(256.932, 299.388, 21.96,  1.500000)

  pt3dadd(259.128, 297.924, 21.96,  1.500000)

}

filament_999[997] {

  pt3dclear()

  pt3dadd(264.252, 303.048, 21.96,  1.500000)

  pt3dadd(267.18, 301.584, 22.448,  1.500000)

}

filament_999[998] {

  pt3dclear()

  pt3dadd(267.18, 301.584, 22.448,  1.500000)

  pt3dadd(270.84, 300.12, 21.96,  1.500000)

}

filament_999[999] {

  pt3dclear()

  pt3dadd(270.84, 300.12, 21.96,  1.500000)

  pt3dadd(274.5, 298.656, 21.472,  1.500000)

}

filament_999[1000] {

  pt3dclear()

  pt3dadd(237.9, 321.348, 24.887999999999998,  1.500000)

  pt3dadd(240.096, 323.544, 23.912,  1.500000)

}

filament_999[1001] {

  pt3dclear()

  pt3dadd(240.096, 323.544, 23.912,  1.500000)

  pt3dadd(241.56, 327.204, 24.4,  1.500000)

}

filament_999[1002] {

  pt3dclear()

  pt3dadd(240.096, 323.544, 23.912,  1.500000)

  pt3dadd(242.292, 325.008, 23.912,  1.500000)

}

filament_999[1003] {

  pt3dclear()

  pt3dadd(242.292, 325.008, 23.912,  1.500000)

  pt3dadd(245.22, 324.276, 23.912,  1.500000)

}

filament_999[1004] {

  pt3dclear()

  pt3dadd(245.22, 324.276, 23.912,  1.500000)

  pt3dadd(246.684, 322.08, 22.936,  1.500000)

}

filament_999[1005] {

  pt3dclear()

  pt3dadd(246.684, 322.08, 22.936,  1.500000)

  pt3dadd(249.612, 322.08, 22.448,  1.500000)

}

filament_999[1006] {

  pt3dclear()

  pt3dadd(249.612, 322.08, 22.448,  1.500000)

  pt3dadd(252.54, 323.544, 21.96,  1.500000)

}

filament_999[1007] {

  pt3dclear()

  pt3dadd(252.54, 323.544, 21.96,  1.500000)

  pt3dadd(254.736, 326.472, 21.472,  1.500000)

}

filament_999[1008] {

  pt3dclear()

  pt3dadd(241.56, 327.204, 24.4,  1.500000)

  pt3dadd(243.024, 330.864, 24.4,  1.500000)

}

filament_999[1009] {

  pt3dclear()

  pt3dadd(243.024, 330.864, 24.4,  1.500000)

  pt3dadd(243.756, 334.524, 23.912,  1.500000)

}

filament_999[1010] {

  pt3dclear()

  pt3dadd(243.756, 334.524, 23.912,  1.500000)

  pt3dadd(245.952, 338.18399999999997, 23.424,  1.500000)

}

filament_999[1011] {

  pt3dclear()

  pt3dadd(245.952, 338.18399999999997, 23.424,  1.500000)

  pt3dadd(248.88, 340.38, 22.936,  1.500000)

}

filament_999[1012] {

  pt3dclear()

  pt3dadd(248.88, 340.38, 22.936,  1.500000)

  pt3dadd(251.808, 342.57599999999996, 22.448,  1.500000)

}

filament_999[1013] {

  pt3dclear()

  pt3dadd(251.808, 342.57599999999996, 22.448,  1.500000)

  pt3dadd(251.808, 346.236, 22.936,  1.500000)

}

filament_999[1014] {

  pt3dclear()

  pt3dadd(251.808, 346.236, 22.936,  1.500000)

  pt3dadd(249.612, 349.896, 23.424,  1.500000)

}

filament_999[1015] {

  pt3dclear()

  pt3dadd(249.612, 349.896, 23.424,  1.500000)

  pt3dadd(247.416, 353.556, 23.912,  1.500000)

}

filament_999[1016] {

  pt3dclear()

  pt3dadd(247.416, 353.556, 23.912,  1.500000)

  pt3dadd(245.952, 356.484, 23.424,  1.500000)

}

filament_999[1017] {

  pt3dclear()

  pt3dadd(245.952, 356.484, 23.424,  1.500000)

  pt3dadd(245.952, 360.144, 23.424,  1.500000)

}

filament_999[1018] {

  pt3dclear()

  pt3dadd(245.952, 360.144, 23.424,  1.500000)

  pt3dadd(247.416, 363.804, 22.936,  1.500000)

}

filament_999[1019] {

  pt3dclear()

  pt3dadd(247.416, 363.804, 22.936,  1.500000)

  pt3dadd(248.88, 367.464, 22.448,  1.500000)

}

filament_999[1020] {

  pt3dclear()

  pt3dadd(248.88, 367.464, 22.448,  1.500000)

  pt3dadd(250.344, 371.12399999999997, 22.936,  1.500000)

}

filament_999[1021] {

  pt3dclear()

  pt3dadd(250.344, 371.12399999999997, 22.936,  1.500000)

  pt3dadd(250.344, 374.784, 23.424,  1.500000)

}

filament_999[1022] {

  pt3dclear()

  pt3dadd(250.344, 374.784, 23.424,  1.500000)

  pt3dadd(250.344, 379.176, 22.448,  1.500000)

}

filament_999[1023] {

  pt3dclear()

  pt3dadd(250.344, 379.176, 22.448,  1.500000)

  pt3dadd(250.344, 383.568, 22.448,  1.500000)

}

filament_999[1024] {

  pt3dclear()

  pt3dadd(250.344, 383.568, 22.448,  1.500000)

  pt3dadd(250.344, 387.96, 22.448,  1.500000)

}

filament_999[1025] {

  pt3dclear()

  pt3dadd(250.344, 387.96, 22.448,  1.500000)

  pt3dadd(248.88, 391.62, 22.448,  1.500000)

}

filament_999[1026] {

  pt3dclear()

  pt3dadd(248.88, 391.62, 22.448,  1.500000)

  pt3dadd(246.684, 395.28, 21.96,  1.500000)

}

filament_999[1027] {

  pt3dclear()

  pt3dadd(246.684, 395.28, 21.96,  1.500000)

  pt3dadd(243.024, 398.20799999999997, 21.96,  1.500000)

}

filament_999[1028] {

  pt3dclear()

  pt3dadd(243.024, 398.20799999999997, 21.96,  1.500000)

  pt3dadd(240.096, 401.13599999999997, 21.472,  1.500000)

}

filament_999[1029] {

  pt3dclear()

  pt3dadd(240.096, 401.13599999999997, 21.472,  1.500000)

  pt3dadd(237.168, 404.06399999999996, 21.472,  1.500000)

}

filament_999[1030] {

  pt3dclear()

  pt3dadd(237.168, 404.06399999999996, 21.472,  1.500000)

  pt3dadd(233.50799999999998, 405.52799999999996, 21.472,  1.500000)

}

filament_999[1031] {

  pt3dclear()

  pt3dadd(233.50799999999998, 405.52799999999996, 21.472,  1.500000)

  pt3dadd(229.84799999999998, 407.724, 20.983999999999998,  1.500000)

}

filament_999[1032] {

  pt3dclear()

  pt3dadd(229.84799999999998, 407.724, 20.983999999999998,  1.500000)

  pt3dadd(226.92, 407.724, 19.032,  1.500000)

}

filament_999[1033] {

  pt3dclear()

  pt3dadd(226.92, 407.724, 19.032,  1.500000)

  pt3dadd(225.456, 405.52799999999996, 17.567999999999998,  1.500000)

}

filament_999[1034] {

  pt3dclear()

  pt3dadd(225.456, 405.52799999999996, 17.567999999999998,  1.500000)

  pt3dadd(226.188, 401.868, 17.08,  1.500000)

}

filament_999[1035] {

  pt3dclear()

  pt3dadd(226.188, 401.868, 17.08,  1.500000)

  pt3dadd(226.92, 399.67199999999997, 16.104,  1.500000)

}

filament_999[1036] {

  pt3dclear()

  pt3dadd(226.92, 399.67199999999997, 16.104,  1.500000)

  pt3dadd(228.384, 396.74399999999997, 16.104,  1.500000)

}

filament_999[1037] {

  pt3dclear()

  pt3dadd(226.92, 399.67199999999997, 16.104,  1.500000)

  pt3dadd(229.84799999999998, 399.67199999999997, 16.104,  1.500000)

}

filament_999[1038] {

  pt3dclear()

  pt3dadd(229.84799999999998, 399.67199999999997, 16.104,  1.500000)

  pt3dadd(232.77599999999998, 401.13599999999997, 15.128,  1.500000)

}

filament_999[1039] {

  pt3dclear()

  pt3dadd(228.384, 396.74399999999997, 16.104,  1.500000)

  pt3dadd(229.84799999999998, 393.816, 16.104,  1.500000)

}

filament_999[1040] {

  pt3dclear()

  pt3dadd(229.84799999999998, 393.816, 16.104,  1.500000)

  pt3dadd(232.77599999999998, 390.888, 15.616,  1.500000)

}

filament_999[1041] {

  pt3dclear()

  pt3dadd(285.48, 282.552, 29.28,  1.500000)

  pt3dadd(282.552, 279.62399999999997, 30.256,  1.500000)

}

filament_999[1042] {

  pt3dclear()

  pt3dadd(282.552, 279.62399999999997, 30.256,  1.500000)

  pt3dadd(278.892, 278.15999999999997, 31.232,  1.500000)

}

filament_999[1043] {

  pt3dclear()

  pt3dadd(278.892, 278.15999999999997, 31.232,  1.500000)

  pt3dadd(275.964, 275.964, 32.696,  1.500000)

}

filament_999[1044] {

  pt3dclear()

  pt3dadd(275.964, 275.964, 32.696,  1.500000)

  pt3dadd(273.036, 274.5, 34.16,  1.500000)

}

filament_999[1045] {

  pt3dclear()

  pt3dadd(273.036, 274.5, 34.16,  1.500000)

  pt3dadd(270.108, 274.5, 35.624,  1.500000)

}

filament_999[1046] {

  pt3dclear()

  pt3dadd(270.108, 274.5, 35.624,  1.500000)

  pt3dadd(267.18, 275.964, 37.088,  1.500000)

}

filament_999[1047] {

  pt3dclear()

  pt3dadd(267.18, 275.964, 37.088,  1.500000)

  pt3dadd(263.52, 273.768, 40.016,  1.500000)

}

filament_999[1048] {

  pt3dclear()

  pt3dadd(267.18, 275.964, 37.088,  1.500000)

  pt3dadd(265.716, 278.15999999999997, 40.016,  1.500000)

}

filament_999[1049] {

  pt3dclear()

  pt3dadd(265.716, 278.15999999999997, 40.016,  1.500000)

  pt3dadd(263.52, 281.08799999999997, 40.992,  1.500000)

}

filament_999[1050] {

  pt3dclear()

  pt3dadd(263.52, 281.08799999999997, 40.992,  1.500000)

  pt3dadd(261.324, 283.284, 42.455999999999996,  1.500000)

}

filament_999[1051] {

  pt3dclear()

  pt3dadd(261.324, 283.284, 42.455999999999996,  1.500000)

  pt3dadd(259.128, 286.212, 43.92,  1.500000)

}

filament_999[1052] {

  pt3dclear()

  pt3dadd(259.128, 286.212, 43.92,  1.500000)

  pt3dadd(257.664, 289.872, 44.408,  1.500000)

}

filament_999[1053] {

  pt3dclear()

  pt3dadd(263.52, 273.768, 40.016,  1.500000)

  pt3dadd(262.056, 270.108, 41.967999999999996,  1.500000)

}

filament_999[1054] {

  pt3dclear()

  pt3dadd(262.056, 270.108, 41.967999999999996,  1.500000)

  pt3dadd(260.592, 267.18, 42.455999999999996,  1.500000)

}

filament_999[1055] {

  pt3dclear()

  pt3dadd(260.592, 267.18, 42.455999999999996,  1.500000)

  pt3dadd(260.592, 263.52, 44.408,  1.500000)

}

filament_999[1056] {

  pt3dclear()

  pt3dadd(260.592, 263.52, 44.408,  1.500000)

  pt3dadd(262.788, 260.592, 44.896,  1.500000)

}

filament_999[1057] {

  pt3dclear()

  pt3dadd(262.788, 260.592, 44.896,  1.500000)

  pt3dadd(265.716, 257.664, 45.384,  1.500000)

}

filament_999[1058] {

  pt3dclear()

  pt3dadd(265.716, 257.664, 45.384,  1.500000)

  pt3dadd(267.18, 254.004, 45.872,  1.500000)

}

filament_999[1059] {

  pt3dclear()

  pt3dadd(267.18, 254.004, 45.872,  1.500000)

  pt3dadd(268.644, 249.612, 46.36,  1.500000)

}

filament_999[1060] {

  pt3dclear()

  pt3dadd(268.644, 249.612, 46.36,  1.500000)

  pt3dadd(271.572, 246.684, 46.848,  1.500000)

}

filament_999[1061] {

  pt3dclear()

  pt3dadd(271.572, 246.684, 46.848,  1.500000)

  pt3dadd(275.23199999999997, 243.756, 47.336,  1.500000)

}

filament_999[1062] {

  pt3dclear()

  pt3dadd(275.23199999999997, 243.756, 47.336,  1.500000)

  pt3dadd(278.892, 241.56, 47.336,  1.500000)

}

filament_999[1063] {

  pt3dclear()

  pt3dadd(278.892, 241.56, 47.336,  1.500000)

  pt3dadd(283.284, 240.828, 47.824,  1.500000)

}

filament_999[1064] {

  pt3dclear()

  pt3dadd(283.284, 240.828, 47.824,  1.500000)

  pt3dadd(287.676, 240.096, 48.312,  1.500000)

}

filament_999[1065] {

  pt3dclear()

  pt3dadd(287.676, 240.096, 48.312,  1.500000)

  pt3dadd(290.604, 237.168, 47.824,  1.500000)

}

filament_999[1066] {

  pt3dclear()

  pt3dadd(290.604, 237.168, 47.824,  1.500000)

  pt3dadd(294.264, 234.972, 47.824,  1.500000)

}

filament_999[1067] {

  pt3dclear()

  pt3dadd(294.264, 234.972, 47.824,  1.500000)

  pt3dadd(297.924, 233.50799999999998, 47.336,  1.500000)

}

filament_999[1068] {

  pt3dclear()

  pt3dadd(297.924, 233.50799999999998, 47.336,  1.500000)

  pt3dadd(301.584, 232.04399999999998, 46.36,  1.500000)

}

filament_999[1069] {

  pt3dclear()

  pt3dadd(301.584, 232.04399999999998, 46.36,  1.500000)

  pt3dadd(305.24399999999997, 230.57999999999998, 45.384,  1.500000)

}

filament_999[1070] {

  pt3dclear()

  pt3dadd(305.24399999999997, 230.57999999999998, 45.384,  1.500000)

  pt3dadd(308.904, 230.57999999999998, 43.92,  1.500000)

}

filament_999[1071] {

  pt3dclear()

  pt3dadd(308.904, 230.57999999999998, 43.92,  1.500000)

  pt3dadd(311.09999999999997, 228.384, 42.944,  1.500000)

}

filament_999[1072] {

  pt3dclear()

  pt3dadd(311.09999999999997, 228.384, 42.944,  1.500000)

  pt3dadd(313.296, 225.456, 41.48,  1.500000)

}

filament_999[1073] {

  pt3dclear()

  pt3dadd(313.296, 225.456, 41.48,  1.500000)

  pt3dadd(315.492, 222.528, 40.016,  1.500000)

}

filament_999[1074] {

  pt3dclear()

  pt3dadd(315.492, 222.528, 40.016,  1.500000)

  pt3dadd(317.688, 218.136, 39.04,  1.500000)

}

filament_999[1075] {

  pt3dclear()

  pt3dadd(317.688, 218.136, 39.04,  1.500000)

  pt3dadd(319.884, 214.476, 39.528,  1.500000)

}

filament_999[1076] {

  pt3dclear()

  pt3dadd(319.884, 214.476, 39.528,  1.500000)

  pt3dadd(323.544, 211.548, 39.04,  1.500000)

}

filament_999[1077] {

  pt3dclear()

  pt3dadd(323.544, 211.548, 39.04,  1.500000)

  pt3dadd(328.668, 211.548, 40.992,  1.500000)

}

filament_999[1078] {

  pt3dclear()

  pt3dadd(328.668, 211.548, 40.992,  1.500000)

  pt3dadd(333.06, 215.208, 41.48,  1.500000)

}

filament_999[1079] {

  pt3dclear()

  pt3dadd(333.06, 215.208, 41.48,  1.500000)

  pt3dadd(339.64799999999997, 220.332, 41.967999999999996,  1.500000)

}

filament_999[1080] {

  pt3dclear()

  pt3dadd(339.64799999999997, 220.332, 41.967999999999996,  1.500000)

  pt3dadd(345.504, 225.456, 42.455999999999996,  1.500000)

}

filament_999[1081] {

  pt3dclear()

  pt3dadd(345.504, 225.456, 42.455999999999996,  1.500000)

  pt3dadd(351.36, 229.11599999999999, 43.432,  1.500000)

}

filament_999[1082] {

  pt3dclear()

  pt3dadd(351.36, 229.11599999999999, 43.432,  1.500000)

  pt3dadd(357.216, 229.84799999999998, 42.455999999999996,  1.500000)

}

filament_999[1083] {

  pt3dclear()

  pt3dadd(357.216, 229.84799999999998, 42.455999999999996,  1.500000)

  pt3dadd(363.072, 232.04399999999998, 41.48,  1.500000)

}

filament_999[1084] {

  pt3dclear()

  pt3dadd(363.072, 232.04399999999998, 41.48,  1.500000)

  pt3dadd(369.65999999999997, 233.50799999999998, 40.504,  1.500000)

}

filament_999[1085] {

  pt3dclear()

  pt3dadd(369.65999999999997, 233.50799999999998, 40.504,  1.500000)

  pt3dadd(374.784, 234.24, 39.528,  1.500000)

}

filament_999[1086] {

  pt3dclear()

  pt3dadd(374.784, 234.24, 39.528,  1.500000)

  pt3dadd(381.372, 234.972, 39.528,  1.500000)

}

filament_999[1087] {

  pt3dclear()

  pt3dadd(381.372, 234.972, 39.528,  1.500000)

  pt3dadd(387.228, 233.50799999999998, 38.552,  1.500000)

}

filament_999[1088] {

  pt3dclear()

  pt3dadd(387.228, 233.50799999999998, 38.552,  1.500000)

  pt3dadd(390.888, 230.57999999999998, 38.552,  1.500000)

}

filament_999[1089] {

  pt3dclear()

  pt3dadd(390.888, 230.57999999999998, 38.552,  1.500000)

  pt3dadd(396.012, 230.57999999999998, 38.064,  1.500000)

}

filament_999[1090] {

  pt3dclear()

  pt3dadd(396.012, 230.57999999999998, 38.064,  1.500000)

  pt3dadd(401.868, 234.24, 39.528,  1.500000)

}

filament_999[1091] {

  pt3dclear()

  pt3dadd(401.868, 234.24, 39.528,  1.500000)

  pt3dadd(407.724, 238.632, 40.016,  1.500000)

}

filament_999[1092] {

  pt3dclear()

  pt3dadd(407.724, 238.632, 40.016,  1.500000)

  pt3dadd(412.848, 242.292, 40.992,  1.500000)

}

filament_999[1093] {

  pt3dclear()

  pt3dadd(412.848, 242.292, 40.992,  1.500000)

  pt3dadd(417.972, 243.756, 40.992,  1.500000)

}

filament_999[1094] {

  pt3dclear()

  pt3dadd(417.972, 243.756, 40.992,  1.500000)

  pt3dadd(424.56, 244.488, 40.504,  1.500000)

}

filament_999[1095] {

  pt3dclear()

  pt3dadd(318.42, 281.82, 23.912,  1.500000)

  pt3dadd(319.152, 278.892, 21.96,  1.500000)

}

filament_999[1096] {

  pt3dclear()

  pt3dadd(318.42, 281.82, 23.912,  1.500000)

  pt3dadd(317.688, 284.748, 20.496,  1.500000)

}

filament_999[1097] {

  pt3dclear()

  pt3dadd(317.688, 284.748, 20.496,  1.500000)

  pt3dadd(316.956, 287.676, 17.567999999999998,  1.500000)

}

filament_999[1098] {

  pt3dclear()

  pt3dadd(316.956, 287.676, 17.567999999999998,  1.500000)

  pt3dadd(312.564, 285.48, 18.544,  1.500000)

}

filament_999[1099] {

  pt3dclear()

  pt3dadd(316.956, 287.676, 17.567999999999998,  1.500000)

  pt3dadd(316.224, 291.336, 15.128,  1.500000)

}

filament_999[1100] {

  pt3dclear()

  pt3dadd(316.956, 287.676, 17.567999999999998,  1.500000)

  pt3dadd(320.616, 286.212, 17.567999999999998,  1.500000)

}

filament_999[1101] {

  pt3dclear()

  pt3dadd(316.224, 291.336, 15.128,  1.500000)

  pt3dadd(316.224, 295.728, 13.664,  1.500000)

}

filament_999[1102] {

  pt3dclear()

  pt3dadd(316.224, 295.728, 13.664,  1.500000)

  pt3dadd(319.152, 296.46, 12.687999999999999,  1.500000)

}

filament_999[1103] {

  pt3dclear()

  pt3dadd(316.224, 295.728, 13.664,  1.500000)

  pt3dadd(314.76, 298.656, 12.687999999999999,  1.500000)

}

filament_999[1104] {

  pt3dclear()

  pt3dadd(316.224, 295.728, 13.664,  1.500000)

  pt3dadd(316.956, 299.388, 10.248,  1.500000)

}

filament_999[1105] {

  pt3dclear()

  pt3dadd(314.76, 298.656, 12.687999999999999,  1.500000)

  pt3dadd(312.564, 301.584, 12.2,  1.500000)

}

filament_999[1106] {

  pt3dclear()

  pt3dadd(312.564, 301.584, 12.2,  1.500000)

  pt3dadd(314.028, 303.78, 10.248,  1.500000)

}

filament_999[1107] {

  pt3dclear()

  pt3dadd(312.564, 301.584, 12.2,  1.500000)

  pt3dadd(309.63599999999997, 304.512, 11.224,  1.500000)

}

filament_999[1108] {

  pt3dclear()

  pt3dadd(316.956, 299.388, 10.248,  1.500000)

  pt3dadd(319.884, 302.316, 9.76,  1.500000)

}

filament_999[1109] {

  pt3dclear()

  pt3dadd(319.884, 302.316, 9.76,  1.500000)

  pt3dadd(323.544, 302.316, 9.272,  1.500000)

}

filament_999[1110] {

  pt3dclear()

  pt3dadd(323.544, 302.316, 9.272,  1.500000)

  pt3dadd(327.204, 301.584, 9.272,  1.500000)

}

filament_999[1111] {

  pt3dclear()

  pt3dadd(327.204, 301.584, 9.272,  1.500000)

  pt3dadd(328.668, 299.388, 9.76,  1.500000)

}

filament_999[1112] {

  pt3dclear()

  pt3dadd(328.668, 299.388, 9.76,  1.500000)

  pt3dadd(327.204, 297.192, 9.76,  1.500000)

}

filament_999[1113] {

  pt3dclear()

  pt3dadd(327.204, 297.192, 9.76,  1.500000)

  pt3dadd(325.008, 294.996, 10.248,  1.500000)

}

filament_999[1114] {

  pt3dclear()

  pt3dadd(325.008, 294.996, 10.248,  1.500000)

  pt3dadd(322.812, 293.532, 10.248,  1.500000)

}

filament_999[1115] {

  pt3dclear()

  pt3dadd(319.152, 296.46, 12.687999999999999,  1.500000)

  pt3dadd(322.08, 294.996, 12.687999999999999,  1.500000)

}

filament_999[1116] {

  pt3dclear()

  pt3dadd(322.08, 294.996, 12.687999999999999,  1.500000)

  pt3dadd(325.74, 292.8, 12.687999999999999,  1.500000)

}

filament_999[1117] {

  pt3dclear()

  pt3dadd(309.63599999999997, 304.512, 11.224,  1.500000)

  pt3dadd(308.17199999999997, 307.44, 10.736,  1.500000)

}

filament_999[1118] {

  pt3dclear()

  pt3dadd(308.17199999999997, 307.44, 10.736,  1.500000)

  pt3dadd(305.976, 308.904, 11.712,  1.500000)

}

filament_999[1119] {

  pt3dclear()

  pt3dadd(308.17199999999997, 307.44, 10.736,  1.500000)

  pt3dadd(307.44, 311.09999999999997, 10.248,  1.500000)

}

filament_999[1120] {

  pt3dclear()

  pt3dadd(307.44, 311.09999999999997, 10.248,  1.500000)

  pt3dadd(308.17199999999997, 314.028, 9.272,  1.500000)

}

filament_999[1121] {

  pt3dclear()

  pt3dadd(307.44, 311.09999999999997, 10.248,  1.500000)

  pt3dadd(305.24399999999997, 313.296, 10.248,  1.500000)

}

filament_999[1122] {

  pt3dclear()

  pt3dadd(305.24399999999997, 313.296, 10.248,  1.500000)

  pt3dadd(301.584, 314.028, 10.248,  1.500000)

}

filament_999[1123] {

  pt3dclear()

  pt3dadd(301.584, 314.028, 10.248,  1.500000)

  pt3dadd(300.12, 316.956, 10.248,  1.500000)

}

filament_999[1124] {

  pt3dclear()

  pt3dadd(301.584, 314.028, 10.248,  1.500000)

  pt3dadd(298.656, 313.296, 10.736,  1.500000)

}

filament_999[1125] {

  pt3dclear()

  pt3dadd(298.656, 313.296, 10.736,  1.500000)

  pt3dadd(296.46, 311.832, 10.248,  1.500000)

}

filament_999[1126] {

  pt3dclear()

  pt3dadd(300.12, 316.956, 10.248,  1.500000)

  pt3dadd(297.924, 319.152, 10.736,  1.500000)

}

filament_999[1127] {

  pt3dclear()

  pt3dadd(297.924, 319.152, 10.736,  1.500000)

  pt3dadd(295.728, 321.348, 10.248,  1.500000)

}

filament_999[1128] {

  pt3dclear()

  pt3dadd(295.728, 321.348, 10.248,  1.500000)

  pt3dadd(292.8, 322.812, 9.272,  1.500000)

}

filament_999[1129] {

  pt3dclear()

  pt3dadd(292.8, 322.812, 9.272,  1.500000)

  pt3dadd(289.872, 323.544, 9.272,  1.500000)

}

filament_999[1130] {

  pt3dclear()

  pt3dadd(308.17199999999997, 314.028, 9.272,  1.500000)

  pt3dadd(308.904, 316.956, 8.783999999999999,  1.500000)

}

filament_999[1131] {

  pt3dclear()

  pt3dadd(308.904, 316.956, 8.783999999999999,  1.500000)

  pt3dadd(308.904, 319.152, 8.783999999999999,  1.500000)

}

filament_999[1132] {

  pt3dclear()

  pt3dadd(308.904, 319.152, 8.783999999999999,  1.500000)

  pt3dadd(305.976, 319.884, 8.296,  1.500000)

}

filament_999[1133] {

  pt3dclear()

  pt3dadd(305.976, 319.884, 8.296,  1.500000)

  pt3dadd(303.048, 321.348, 8.296,  1.500000)

}

filament_999[1134] {

  pt3dclear()

  pt3dadd(303.048, 321.348, 8.296,  1.500000)

  pt3dadd(300.12, 322.812, 8.296,  1.500000)

}

filament_999[1135] {

  pt3dclear()

  pt3dadd(300.12, 322.812, 8.296,  1.500000)

  pt3dadd(296.46, 323.544, 8.296,  1.500000)

}

filament_999[1136] {

  pt3dclear()

  pt3dadd(296.46, 323.544, 8.296,  1.500000)

  pt3dadd(292.8, 324.276, 8.296,  1.500000)

}

filament_999[1137] {

  pt3dclear()

  pt3dadd(292.8, 324.276, 8.296,  1.500000)

  pt3dadd(289.14, 325.008, 8.296,  1.500000)

}

filament_999[1138] {

  pt3dclear()

  pt3dadd(289.14, 325.008, 8.296,  1.500000)

  pt3dadd(285.48, 325.008, 8.783999999999999,  1.500000)

}

filament_999[1139] {

  pt3dclear()

  pt3dadd(285.48, 325.008, 8.783999999999999,  1.500000)

  pt3dadd(281.82, 325.008, 9.272,  1.500000)

}

filament_999[1140] {

  pt3dclear()

  pt3dadd(281.82, 325.008, 9.272,  1.500000)

  pt3dadd(279.62399999999997, 322.08, 11.224,  1.500000)

}

filament_999[1141] {

  pt3dclear()

  pt3dadd(281.82, 325.008, 9.272,  1.500000)

  pt3dadd(278.892, 327.204, 9.76,  1.500000)

}

filament_999[1142] {

  pt3dclear()

  pt3dadd(278.892, 327.204, 9.76,  1.500000)

  pt3dadd(275.964, 329.4, 10.248,  1.500000)

}

filament_999[1143] {

  pt3dclear()

  pt3dadd(275.964, 329.4, 10.248,  1.500000)

  pt3dadd(273.768, 331.596, 10.736,  1.500000)

}

filament_999[1144] {

  pt3dclear()

  pt3dadd(273.768, 331.596, 10.736,  1.500000)

  pt3dadd(271.572, 334.524, 10.736,  1.500000)

}

filament_999[1145] {

  pt3dclear()

  pt3dadd(271.572, 334.524, 10.736,  1.500000)

  pt3dadd(271.572, 337.452, 10.736,  1.500000)

}

filament_999[1146] {

  pt3dclear()

  pt3dadd(271.572, 337.452, 10.736,  1.500000)

  pt3dadd(273.768, 339.64799999999997, 10.248,  1.500000)

}

filament_999[1147] {

  pt3dclear()

  pt3dadd(273.768, 339.64799999999997, 10.248,  1.500000)

  pt3dadd(278.15999999999997, 339.64799999999997, 10.248,  1.500000)

}

filament_999[1148] {

  pt3dclear()

  pt3dadd(278.15999999999997, 339.64799999999997, 10.248,  1.500000)

  pt3dadd(282.552, 339.64799999999997, 10.248,  1.500000)

}

filament_999[1149] {

  pt3dclear()

  pt3dadd(282.552, 339.64799999999997, 10.248,  1.500000)

  pt3dadd(287.676, 339.64799999999997, 9.76,  1.500000)

}

filament_999[1150] {

  pt3dclear()

  pt3dadd(287.676, 339.64799999999997, 9.76,  1.500000)

  pt3dadd(290.604, 339.64799999999997, 9.272,  1.500000)

}

filament_999[1151] {

  pt3dclear()

  pt3dadd(290.604, 339.64799999999997, 9.272,  1.500000)

  pt3dadd(294.264, 340.38, 8.783999999999999,  1.500000)

}

filament_999[1152] {

  pt3dclear()

  pt3dadd(290.604, 339.64799999999997, 9.272,  1.500000)

  pt3dadd(292.068, 337.452, 9.272,  1.500000)

}

filament_999[1153] {

  pt3dclear()

  pt3dadd(292.068, 337.452, 9.272,  1.500000)

  pt3dadd(294.264, 335.256, 7.808,  1.500000)

}

filament_999[1154] {

  pt3dclear()

  pt3dadd(294.264, 335.256, 7.808,  1.500000)

  pt3dadd(296.46, 333.06, 7.32,  1.500000)

}

filament_999[1155] {

  pt3dclear()

  pt3dadd(296.46, 333.06, 7.32,  1.500000)

  pt3dadd(298.656, 330.864, 7.32,  1.500000)

}

filament_999[1156] {

  pt3dclear()

  pt3dadd(298.656, 330.864, 7.32,  1.500000)

  pt3dadd(300.852, 328.668, 7.32,  1.500000)

}

filament_999[1157] {

  pt3dclear()

  pt3dadd(298.656, 330.864, 7.32,  1.500000)

  pt3dadd(301.584, 330.864, 6.832,  1.500000)

}

filament_999[1158] {

  pt3dclear()

  pt3dadd(301.584, 330.864, 6.832,  1.500000)

  pt3dadd(305.24399999999997, 330.864, 6.343999999999999,  1.500000)

}

filament_999[1159] {

  pt3dclear()

  pt3dadd(300.852, 328.668, 7.32,  1.500000)

  pt3dadd(303.048, 326.472, 7.32,  1.500000)

}

filament_999[1160] {

  pt3dclear()

  pt3dadd(303.048, 326.472, 7.32,  1.500000)

  pt3dadd(305.976, 325.74, 7.32,  1.500000)

}

filament_999[1161] {

  pt3dclear()

  pt3dadd(305.976, 325.74, 7.32,  1.500000)

  pt3dadd(308.17199999999997, 327.936, 8.296,  1.500000)

}

filament_999[1162] {

  pt3dclear()

  pt3dadd(308.17199999999997, 327.936, 8.296,  1.500000)

  pt3dadd(310.368, 330.132, 8.783999999999999,  1.500000)

}

filament_999[1163] {

  pt3dclear()

  pt3dadd(294.264, 340.38, 8.783999999999999,  1.500000)

  pt3dadd(297.924, 341.844, 8.296,  1.500000)

}

filament_999[1164] {

  pt3dclear()

  pt3dadd(297.924, 341.844, 8.296,  1.500000)

  pt3dadd(300.12, 339.64799999999997, 8.296,  1.500000)

}

filament_999[1165] {

  pt3dclear()

  pt3dadd(297.924, 341.844, 8.296,  1.500000)

  pt3dadd(299.388, 344.04, 7.808,  1.500000)

}

filament_999[1166] {

  pt3dclear()

  pt3dadd(299.388, 344.04, 7.808,  1.500000)

  pt3dadd(298.656, 346.968, 7.32,  1.500000)

}

filament_999[1167] {

  pt3dclear()

  pt3dadd(298.656, 346.968, 7.32,  1.500000)

  pt3dadd(296.46, 349.896, 7.32,  1.500000)

}

filament_999[1168] {

  pt3dclear()

  pt3dadd(296.46, 349.896, 7.32,  1.500000)

  pt3dadd(293.532, 352.092, 7.32,  1.500000)

}

filament_999[1169] {

  pt3dclear()

  pt3dadd(293.532, 352.092, 7.32,  1.500000)

  pt3dadd(290.604, 354.288, 7.808,  1.500000)

}

filament_999[1170] {

  pt3dclear()

  pt3dadd(290.604, 354.288, 7.808,  1.500000)

  pt3dadd(287.676, 356.484, 8.296,  1.500000)

}

filament_999[1171] {

  pt3dclear()

  pt3dadd(287.676, 356.484, 8.296,  1.500000)

  pt3dadd(287.676, 358.68, 8.296,  1.500000)

}

filament_999[1172] {

  pt3dclear()

  pt3dadd(287.676, 358.68, 8.296,  1.500000)

  pt3dadd(290.604, 360.144, 8.783999999999999,  1.500000)

}

filament_999[1173] {

  pt3dclear()

  pt3dadd(290.604, 360.144, 8.783999999999999,  1.500000)

  pt3dadd(294.264, 360.876, 8.783999999999999,  1.500000)

}

filament_999[1174] {

  pt3dclear()

  pt3dadd(294.264, 360.876, 8.783999999999999,  1.500000)

  pt3dadd(297.924, 360.876, 9.272,  1.500000)

}

filament_999[1175] {

  pt3dclear()

  pt3dadd(297.924, 360.876, 9.272,  1.500000)

  pt3dadd(301.584, 361.608, 9.76,  1.500000)

}

filament_999[1176] {

  pt3dclear()

  pt3dadd(301.584, 361.608, 9.76,  1.500000)

  pt3dadd(305.24399999999997, 362.34, 9.272,  1.500000)

}

filament_999[1177] {

  pt3dclear()

  pt3dadd(305.24399999999997, 362.34, 9.272,  1.500000)

  pt3dadd(308.904, 363.804, 8.783999999999999,  1.500000)

}

filament_999[1178] {

  pt3dclear()

  pt3dadd(308.904, 363.804, 8.783999999999999,  1.500000)

  pt3dadd(311.832, 366.0, 8.296,  1.500000)

}

filament_999[1179] {

  pt3dclear()

  pt3dadd(311.832, 366.0, 8.296,  1.500000)

  pt3dadd(314.76, 368.19599999999997, 8.783999999999999,  1.500000)

}

filament_999[1180] {

  pt3dclear()

  pt3dadd(314.76, 368.19599999999997, 8.783999999999999,  1.500000)

  pt3dadd(316.956, 371.12399999999997, 10.248,  1.500000)

}

filament_999[1181] {

  pt3dclear()

  pt3dadd(314.76, 368.19599999999997, 8.783999999999999,  1.500000)

  pt3dadd(318.42, 368.928, 9.272,  1.500000)

}

filament_999[1182] {

  pt3dclear()

  pt3dadd(318.42, 368.928, 9.272,  1.500000)

  pt3dadd(320.616, 367.464, 8.296,  1.500000)

}

filament_999[1183] {

  pt3dclear()

  pt3dadd(316.956, 371.12399999999997, 10.248,  1.500000)

  pt3dadd(316.956, 374.784, 10.248,  1.500000)

}

filament_999[1184] {

  pt3dclear()

  pt3dadd(316.956, 374.784, 10.248,  1.500000)

  pt3dadd(316.224, 379.176, 10.248,  1.500000)

}

filament_999[1185] {

  pt3dclear()

  pt3dadd(300.12, 339.64799999999997, 8.296,  1.500000)

  pt3dadd(301.584, 337.452, 7.808,  1.500000)

}

filament_999[1186] {

  pt3dclear()

  pt3dadd(301.584, 337.452, 7.808,  1.500000)

  pt3dadd(304.512, 335.988, 7.808,  1.500000)

}

filament_999[1187] {

  pt3dclear()

  pt3dadd(279.62399999999997, 322.08, 11.224,  1.500000)

  pt3dadd(274.5, 320.616, 11.712,  1.500000)

}

filament_999[1188] {

  pt3dclear()

  pt3dadd(279.62399999999997, 322.08, 11.224,  1.500000)

  pt3dadd(279.62399999999997, 318.42, 11.712,  1.500000)

}

filament_999[1189] {

  pt3dclear()

  pt3dadd(279.62399999999997, 322.08, 11.224,  1.500000)

  pt3dadd(276.69599999999997, 322.08, 11.712,  1.500000)

}

filament_999[1190] {

  pt3dclear()

  pt3dadd(279.62399999999997, 318.42, 11.712,  1.500000)

  pt3dadd(279.62399999999997, 314.76, 12.2,  1.500000)

}

filament_999[1191] {

  pt3dclear()

  pt3dadd(279.62399999999997, 314.76, 12.2,  1.500000)

  pt3dadd(280.356, 311.832, 12.687999999999999,  1.500000)

}

filament_999[1192] {

  pt3dclear()

  pt3dadd(276.69599999999997, 322.08, 11.712,  1.500000)

  pt3dadd(273.768, 324.276, 11.712,  1.500000)

}

filament_999[1193] {

  pt3dclear()

  pt3dadd(273.768, 324.276, 11.712,  1.500000)

  pt3dadd(271.572, 327.204, 12.2,  1.500000)

}

filament_999[1194] {

  pt3dclear()

  pt3dadd(271.572, 327.204, 12.2,  1.500000)

  pt3dadd(269.376, 330.132, 12.2,  1.500000)

}

filament_999[1195] {

  pt3dclear()

  pt3dadd(274.5, 320.616, 11.712,  1.500000)

  pt3dadd(271.572, 318.42, 10.736,  1.500000)

}

filament_999[1196] {

  pt3dclear()

  pt3dadd(314.028, 303.78, 10.248,  1.500000)

  pt3dadd(312.564, 306.70799999999997, 9.272,  1.500000)

}

filament_999[1197] {

  pt3dclear()

  pt3dadd(312.564, 306.70799999999997, 9.272,  1.500000)

  pt3dadd(311.832, 309.63599999999997, 8.783999999999999,  1.500000)

}

filament_999[1198] {

  pt3dclear()

  pt3dadd(311.832, 309.63599999999997, 8.783999999999999,  1.500000)

  pt3dadd(310.368, 312.564, 8.296,  1.500000)

}

filament_999[1199] {

  pt3dclear()

  pt3dadd(310.368, 312.564, 8.296,  1.500000)

  pt3dadd(306.70799999999997, 315.492, 8.783999999999999,  1.500000)

}

filament_999[1200] {

  pt3dclear()

  pt3dadd(306.70799999999997, 315.492, 8.783999999999999,  1.500000)

  pt3dadd(303.048, 316.956, 8.783999999999999,  1.500000)

}

filament_999[1201] {

  pt3dclear()

  pt3dadd(303.048, 316.956, 8.783999999999999,  1.500000)

  pt3dadd(299.388, 318.42, 8.783999999999999,  1.500000)

}

filament_999[1202] {

  pt3dclear()

  pt3dadd(305.976, 308.904, 11.712,  1.500000)

  pt3dadd(303.048, 307.44, 11.224,  1.500000)

}

filament_999[1203] {

  pt3dclear()

  pt3dadd(303.048, 307.44, 11.224,  1.500000)

  pt3dadd(299.388, 308.904, 10.248,  1.500000)

}

filament_999[1204] {

  pt3dclear()

  pt3dadd(303.048, 307.44, 11.224,  1.500000)

  pt3dadd(300.852, 305.976, 10.736,  1.500000)

}

filament_999[1205] {

  pt3dclear()

  pt3dadd(299.388, 308.904, 10.248,  1.500000)

  pt3dadd(295.728, 308.904, 10.248,  1.500000)

}

filament_999[1206] {

  pt3dclear()

  pt3dadd(295.728, 308.904, 10.248,  1.500000)

  pt3dadd(292.068, 307.44, 10.248,  1.500000)

}

filament_999[1207] {

  pt3dclear()

  pt3dadd(320.616, 286.212, 17.567999999999998,  1.500000)

  pt3dadd(322.812, 284.016, 17.08,  1.500000)

}

filament_999[1208] {

  pt3dclear()

  pt3dadd(322.812, 284.016, 17.08,  1.500000)

  pt3dadd(325.74, 281.82, 17.08,  1.500000)

}

filament_999[1209] {

  pt3dclear()

  pt3dadd(325.74, 281.82, 17.08,  1.500000)

  pt3dadd(329.4, 279.62399999999997, 16.592,  1.500000)

}

filament_999[1210] {

  pt3dclear()

  pt3dadd(329.4, 279.62399999999997, 16.592,  1.500000)

  pt3dadd(333.06, 277.428, 17.08,  1.500000)

}

filament_999[1211] {

  pt3dclear()

  pt3dadd(333.06, 277.428, 17.08,  1.500000)

  pt3dadd(337.452, 275.23199999999997, 17.08,  1.500000)

}

filament_999[1212] {

  pt3dclear()

  pt3dadd(337.452, 275.23199999999997, 17.08,  1.500000)

  pt3dadd(342.57599999999996, 273.768, 18.544,  1.500000)

}

filament_999[1213] {

  pt3dclear()

  pt3dadd(342.57599999999996, 273.768, 18.544,  1.500000)

  pt3dadd(347.7, 272.304, 18.056,  1.500000)

}

filament_999[1214] {

  pt3dclear()

  pt3dadd(342.57599999999996, 273.768, 18.544,  1.500000)

  pt3dadd(344.04, 270.108, 19.032,  1.500000)

}

filament_999[1215] {

  pt3dclear()

  pt3dadd(344.04, 270.108, 19.032,  1.500000)

  pt3dadd(345.504, 266.448, 19.52,  1.500000)

}

filament_999[1216] {

  pt3dclear()

  pt3dadd(345.504, 266.448, 19.52,  1.500000)

  pt3dadd(347.7, 264.984, 19.52,  1.500000)

}

filament_999[1217] {

  pt3dclear()

  pt3dadd(347.7, 264.984, 19.52,  1.500000)

  pt3dadd(349.896, 262.788, 20.008,  1.500000)

}

filament_999[1218] {

  pt3dclear()

  pt3dadd(349.896, 262.788, 20.008,  1.500000)

  pt3dadd(352.824, 261.324, 20.496,  1.500000)

}

filament_999[1219] {

  pt3dclear()

  pt3dadd(347.7, 272.304, 18.056,  1.500000)

  pt3dadd(350.628, 269.376, 18.056,  1.500000)

}

filament_999[1220] {

  pt3dclear()

  pt3dadd(350.628, 269.376, 18.056,  1.500000)

  pt3dadd(353.556, 267.912, 17.567999999999998,  1.500000)

}

filament_999[1221] {

  pt3dclear()

  pt3dadd(319.152, 278.892, 21.96,  1.500000)

  pt3dadd(317.688, 275.964, 22.448,  1.500000)

}

filament_999[1222] {

  pt3dclear()

  pt3dadd(317.688, 275.964, 22.448,  1.500000)

  pt3dadd(316.224, 273.768, 22.936,  1.500000)

}

filament_999[1223] {

  pt3dclear()

  pt3dadd(316.224, 273.768, 22.936,  1.500000)

  pt3dadd(314.76, 270.84, 22.936,  1.500000)

}

filament_999[1224] {

  pt3dclear()

  pt3dadd(314.76, 270.84, 22.936,  1.500000)

  pt3dadd(314.76, 267.912, 23.424,  1.500000)

}

filament_999[1225] {

  pt3dclear()

  pt3dadd(314.76, 267.912, 23.424,  1.500000)

  pt3dadd(316.956, 264.252, 23.912,  1.500000)

}

filament_999[1226] {

  pt3dclear()

  pt3dadd(316.956, 264.252, 23.912,  1.500000)

  pt3dadd(320.616, 260.592, 23.424,  1.500000)

}

filament_999[1227] {

  pt3dclear()

  pt3dadd(320.616, 260.592, 23.424,  1.500000)

  pt3dadd(323.544, 256.932, 23.912,  1.500000)

}

filament_999[1228] {

  pt3dclear()

  pt3dadd(323.544, 256.932, 23.912,  1.500000)

  pt3dadd(322.08, 254.004, 24.4,  1.500000)

}

filament_999[1229] {

  pt3dclear()

  pt3dadd(312.564, 285.48, 18.544,  1.500000)

  pt3dadd(308.904, 284.748, 18.544,  1.500000)

}

filament_999[1230] {

  pt3dclear()

  pt3dadd(308.904, 284.748, 18.544,  1.500000)

  pt3dadd(305.976, 286.212, 18.056,  1.500000)

}

filament_999[1231] {

  pt3dclear()

  pt3dadd(339.64799999999997, 277.428, 24.4,  1.500000)

  pt3dadd(337.452, 280.356, 24.887999999999998,  1.500000)

}

filament_999[1232] {

  pt3dclear()

  pt3dadd(337.452, 280.356, 24.887999999999998,  1.500000)

  pt3dadd(335.256, 283.284, 25.375999999999998,  1.500000)

}

filament_999[1233] {

  pt3dclear()

  pt3dadd(335.256, 283.284, 25.375999999999998,  1.500000)

  pt3dadd(331.596, 285.48, 25.864,  1.500000)

}

filament_999[1234] {

  pt3dclear()

  pt3dadd(331.596, 285.48, 25.864,  1.500000)

  pt3dadd(327.204, 287.676, 25.864,  1.500000)

}

filament_999[1235] {

  pt3dclear()

  pt3dadd(327.204, 287.676, 25.864,  1.500000)

  pt3dadd(324.276, 289.14, 26.352,  1.500000)

}

filament_999[1236] {

  pt3dclear()

  pt3dadd(324.276, 289.14, 26.352,  1.500000)

  pt3dadd(321.348, 291.336, 26.84,  1.500000)

}

filament_999[1237] {

  pt3dclear()

  pt3dadd(321.348, 291.336, 26.84,  1.500000)

  pt3dadd(319.152, 294.264, 27.328,  1.500000)

}

filament_999[1238] {

  pt3dclear()

  pt3dadd(319.152, 294.264, 27.328,  1.500000)

  pt3dadd(319.152, 297.192, 27.816,  1.500000)

}

filament_999[1239] {

  pt3dclear()

  pt3dadd(319.152, 297.192, 27.816,  1.500000)

  pt3dadd(322.08, 300.12, 27.328,  1.500000)

}

filament_999[1240] {

  pt3dclear()

  pt3dadd(322.08, 300.12, 27.328,  1.500000)

  pt3dadd(322.812, 303.78, 27.816,  1.500000)

}

filament_999[1241] {

  pt3dclear()

  pt3dadd(322.812, 303.78, 27.816,  1.500000)

  pt3dadd(322.812, 308.17199999999997, 28.304,  1.500000)

}

filament_999[1242] {

  pt3dclear()

  pt3dadd(322.812, 308.17199999999997, 28.304,  1.500000)

  pt3dadd(323.544, 312.564, 28.791999999999998,  1.500000)

}

filament_999[1243] {

  pt3dclear()

  pt3dadd(323.544, 312.564, 28.791999999999998,  1.500000)

  pt3dadd(325.74, 316.224, 29.28,  1.500000)

}

filament_999[1244] {

  pt3dclear()

  pt3dadd(325.74, 316.224, 29.28,  1.500000)

  pt3dadd(326.472, 319.884, 29.768,  1.500000)

}

filament_999[1245] {

  pt3dclear()

  pt3dadd(326.472, 319.884, 29.768,  1.500000)

  pt3dadd(327.204, 324.276, 30.256,  1.500000)

}

filament_999[1246] {

  pt3dclear()

  pt3dadd(327.204, 324.276, 30.256,  1.500000)

  pt3dadd(327.204, 328.668, 30.744,  1.500000)

}

filament_999[1247] {

  pt3dclear()

  pt3dadd(327.204, 328.668, 30.744,  1.500000)

  pt3dadd(327.204, 333.06, 30.256,  1.500000)

}

filament_999[1248] {

  pt3dclear()

  pt3dadd(327.204, 333.06, 30.256,  1.500000)

  pt3dadd(328.668, 336.71999999999997, 30.744,  1.500000)

}

filament_999[1249] {

  pt3dclear()

  pt3dadd(328.668, 336.71999999999997, 30.744,  1.500000)

  pt3dadd(330.864, 338.916, 31.72,  1.500000)

}

filament_999[1250] {

  pt3dclear()

  pt3dadd(330.864, 338.916, 31.72,  1.500000)

  pt3dadd(333.792, 340.38, 32.696,  1.500000)

}

filament_999[1251] {

  pt3dclear()

  pt3dadd(333.792, 340.38, 32.696,  1.500000)

  pt3dadd(336.71999999999997, 342.57599999999996, 32.696,  1.500000)

}

filament_999[1252] {

  pt3dclear()

  pt3dadd(336.71999999999997, 342.57599999999996, 32.696,  1.500000)

  pt3dadd(338.18399999999997, 347.7, 32.208,  1.500000)

}

filament_999[1253] {

  pt3dclear()

  pt3dadd(338.18399999999997, 347.7, 32.208,  1.500000)

  pt3dadd(338.916, 353.556, 31.72,  1.500000)

}

filament_999[1254] {

  pt3dclear()

  pt3dadd(394.548, 279.62399999999997, 24.4,  1.500000)

  pt3dadd(390.888, 281.82, 23.424,  1.500000)

}

filament_999[1255] {

  pt3dclear()

  pt3dadd(390.888, 281.82, 23.424,  1.500000)

  pt3dadd(388.692, 284.748, 21.96,  1.500000)

}

filament_999[1256] {

  pt3dclear()

  pt3dadd(388.692, 284.748, 21.96,  1.500000)

  pt3dadd(387.228, 287.676, 20.008,  1.500000)

}

filament_999[1257] {

  pt3dclear()

  pt3dadd(387.228, 287.676, 20.008,  1.500000)

  pt3dadd(385.032, 290.604, 18.544,  1.500000)

}

filament_999[1258] {

  pt3dclear()

  pt3dadd(385.032, 290.604, 18.544,  1.500000)

  pt3dadd(382.104, 293.532, 18.056,  1.500000)

}

filament_999[1259] {

  pt3dclear()

  pt3dadd(382.104, 293.532, 18.056,  1.500000)

  pt3dadd(379.176, 296.46, 17.08,  1.500000)

}

filament_999[1260] {

  pt3dclear()

  pt3dadd(379.176, 296.46, 17.08,  1.500000)

  pt3dadd(382.836, 296.46, 15.616,  1.500000)

}

filament_999[1261] {

  pt3dclear()

  pt3dadd(379.176, 296.46, 17.08,  1.500000)

  pt3dadd(376.248, 299.388, 16.104,  1.500000)

}

filament_999[1262] {

  pt3dclear()

  pt3dadd(376.248, 299.388, 16.104,  1.500000)

  pt3dadd(373.32, 302.316, 16.104,  1.500000)

}

filament_999[1263] {

  pt3dclear()

  pt3dadd(373.32, 302.316, 16.104,  1.500000)

  pt3dadd(371.856, 305.976, 16.104,  1.500000)

}

filament_999[1264] {

  pt3dclear()

  pt3dadd(371.856, 305.976, 16.104,  1.500000)

  pt3dadd(370.392, 309.63599999999997, 16.104,  1.500000)

}

filament_999[1265] {

  pt3dclear()

  pt3dadd(370.392, 309.63599999999997, 16.104,  1.500000)

  pt3dadd(368.928, 313.296, 15.616,  1.500000)

}

filament_999[1266] {

  pt3dclear()

  pt3dadd(368.928, 313.296, 15.616,  1.500000)

  pt3dadd(366.0, 316.956, 15.616,  1.500000)

}

filament_999[1267] {

  pt3dclear()

  pt3dadd(366.0, 316.956, 15.616,  1.500000)

  pt3dadd(362.34, 319.884, 15.128,  1.500000)

}

filament_999[1268] {

  pt3dclear()

  pt3dadd(362.34, 319.884, 15.128,  1.500000)

  pt3dadd(358.68, 322.08, 15.128,  1.500000)

}

filament_999[1269] {

  pt3dclear()

  pt3dadd(358.68, 322.08, 15.128,  1.500000)

  pt3dadd(362.34, 325.008, 14.152,  1.500000)

}

filament_999[1270] {

  pt3dclear()

  pt3dadd(358.68, 322.08, 15.128,  1.500000)

  pt3dadd(355.02, 323.544, 15.616,  1.500000)

}

filament_999[1271] {

  pt3dclear()

  pt3dadd(355.02, 323.544, 15.616,  1.500000)

  pt3dadd(351.36, 325.008, 16.104,  1.500000)

}

filament_999[1272] {

  pt3dclear()

  pt3dadd(351.36, 325.008, 16.104,  1.500000)

  pt3dadd(347.7, 327.204, 16.592,  1.500000)

}

filament_999[1273] {

  pt3dclear()

  pt3dadd(347.7, 327.204, 16.592,  1.500000)

  pt3dadd(344.04, 329.4, 17.08,  1.500000)

}

filament_999[1274] {

  pt3dclear()

  pt3dadd(344.04, 329.4, 17.08,  1.500000)

  pt3dadd(340.38, 331.596, 17.567999999999998,  1.500000)

}

filament_999[1275] {

  pt3dclear()

  pt3dadd(340.38, 331.596, 17.567999999999998,  1.500000)

  pt3dadd(336.71999999999997, 333.792, 18.056,  1.500000)

}

filament_999[1276] {

  pt3dclear()

  pt3dadd(336.71999999999997, 333.792, 18.056,  1.500000)

  pt3dadd(333.06, 335.988, 18.544,  1.500000)

}

filament_999[1277] {

  pt3dclear()

  pt3dadd(333.06, 335.988, 18.544,  1.500000)

  pt3dadd(328.668, 335.256, 20.496,  1.500000)

}

filament_999[1278] {

  pt3dclear()

  pt3dadd(333.06, 335.988, 18.544,  1.500000)

  pt3dadd(336.71999999999997, 337.452, 16.104,  1.500000)

}

filament_999[1279] {

  pt3dclear()

  pt3dadd(333.06, 335.988, 18.544,  1.500000)

  pt3dadd(330.132, 337.452, 21.96,  1.500000)

}

filament_999[1280] {

  pt3dclear()

  pt3dadd(333.06, 335.988, 18.544,  1.500000)

  pt3dadd(330.132, 338.916, 18.544,  1.500000)

}

filament_999[1281] {

  pt3dclear()

  pt3dadd(330.132, 338.916, 18.544,  1.500000)

  pt3dadd(327.204, 341.844, 19.032,  1.500000)

}

filament_999[1282] {

  pt3dclear()

  pt3dadd(327.204, 341.844, 19.032,  1.500000)

  pt3dadd(323.544, 344.772, 18.544,  1.500000)

}

filament_999[1283] {

  pt3dclear()

  pt3dadd(323.544, 344.772, 18.544,  1.500000)

  pt3dadd(322.812, 341.844, 16.592,  1.500000)

}

filament_999[1284] {

  pt3dclear()

  pt3dadd(323.544, 344.772, 18.544,  1.500000)

  pt3dadd(319.884, 346.968, 18.544,  1.500000)

}

filament_999[1285] {

  pt3dclear()

  pt3dadd(319.884, 346.968, 18.544,  1.500000)

  pt3dadd(316.224, 349.164, 19.032,  1.500000)

}

filament_999[1286] {

  pt3dclear()

  pt3dadd(316.224, 349.164, 19.032,  1.500000)

  pt3dadd(311.09999999999997, 349.164, 18.056,  1.500000)

}

filament_999[1287] {

  pt3dclear()

  pt3dadd(316.224, 349.164, 19.032,  1.500000)

  pt3dadd(313.296, 351.36, 18.544,  1.500000)

}

filament_999[1288] {

  pt3dclear()

  pt3dadd(313.296, 351.36, 18.544,  1.500000)

  pt3dadd(309.63599999999997, 352.824, 19.032,  1.500000)

}

filament_999[1289] {

  pt3dclear()

  pt3dadd(309.63599999999997, 352.824, 19.032,  1.500000)

  pt3dadd(305.976, 354.288, 19.52,  1.500000)

}

filament_999[1290] {

  pt3dclear()

  pt3dadd(305.976, 354.288, 19.52,  1.500000)

  pt3dadd(305.24399999999997, 357.948, 19.52,  1.500000)

}

filament_999[1291] {

  pt3dclear()

  pt3dadd(305.976, 354.288, 19.52,  1.500000)

  pt3dadd(302.316, 355.752, 20.008,  1.500000)

}

filament_999[1292] {

  pt3dclear()

  pt3dadd(302.316, 355.752, 20.008,  1.500000)

  pt3dadd(298.656, 356.484, 20.496,  1.500000)

}

filament_999[1293] {

  pt3dclear()

  pt3dadd(298.656, 356.484, 20.496,  1.500000)

  pt3dadd(296.46, 354.288, 21.472,  1.500000)

}

filament_999[1294] {

  pt3dclear()

  pt3dadd(298.656, 356.484, 20.496,  1.500000)

  pt3dadd(294.996, 357.216, 20.983999999999998,  1.500000)

}

filament_999[1295] {

  pt3dclear()

  pt3dadd(294.996, 357.216, 20.983999999999998,  1.500000)

  pt3dadd(291.336, 359.412, 20.983999999999998,  1.500000)

}

filament_999[1296] {

  pt3dclear()

  pt3dadd(291.336, 359.412, 20.983999999999998,  1.500000)

  pt3dadd(287.676, 361.608, 21.472,  1.500000)

}

filament_999[1297] {

  pt3dclear()

  pt3dadd(287.676, 361.608, 21.472,  1.500000)

  pt3dadd(284.016, 363.804, 21.96,  1.500000)

}

filament_999[1298] {

  pt3dclear()

  pt3dadd(284.016, 363.804, 21.96,  1.500000)

  pt3dadd(280.356, 366.0, 21.96,  1.500000)

}

filament_999[1299] {

  pt3dclear()

  pt3dadd(280.356, 366.0, 21.96,  1.500000)

  pt3dadd(276.69599999999997, 368.19599999999997, 22.448,  1.500000)

}

filament_999[1300] {

  pt3dclear()

  pt3dadd(276.69599999999997, 368.19599999999997, 22.448,  1.500000)

  pt3dadd(273.036, 370.392, 22.936,  1.500000)

}

filament_999[1301] {

  pt3dclear()

  pt3dadd(273.036, 370.392, 22.936,  1.500000)

  pt3dadd(269.376, 370.392, 22.936,  1.500000)

}

filament_999[1302] {

  pt3dclear()

  pt3dadd(269.376, 370.392, 22.936,  1.500000)

  pt3dadd(265.716, 369.65999999999997, 22.936,  1.500000)

}

filament_999[1303] {

  pt3dclear()

  pt3dadd(265.716, 369.65999999999997, 22.936,  1.500000)

  pt3dadd(262.056, 368.19599999999997, 23.912,  1.500000)

}

filament_999[1304] {

  pt3dclear()

  pt3dadd(262.056, 368.19599999999997, 23.912,  1.500000)

  pt3dadd(258.396, 367.464, 22.936,  1.500000)

}

filament_999[1305] {

  pt3dclear()

  pt3dadd(258.396, 367.464, 22.936,  1.500000)

  pt3dadd(256.2, 368.928, 23.912,  1.500000)

}

filament_999[1306] {

  pt3dclear()

  pt3dadd(256.2, 368.928, 23.912,  1.500000)

  pt3dadd(257.664, 371.856, 23.424,  1.500000)

}

filament_999[1307] {

  pt3dclear()

  pt3dadd(257.664, 371.856, 23.424,  1.500000)

  pt3dadd(259.128, 375.516, 22.936,  1.500000)

}

filament_999[1308] {

  pt3dclear()

  pt3dadd(259.128, 375.516, 22.936,  1.500000)

  pt3dadd(260.592, 379.176, 22.448,  1.500000)

}

filament_999[1309] {

  pt3dclear()

  pt3dadd(260.592, 379.176, 22.448,  1.500000)

  pt3dadd(262.056, 382.836, 21.96,  1.500000)

}

filament_999[1310] {

  pt3dclear()

  pt3dadd(262.056, 382.836, 21.96,  1.500000)

  pt3dadd(262.788, 386.496, 21.472,  1.500000)

}

filament_999[1311] {

  pt3dclear()

  pt3dadd(262.788, 386.496, 21.472,  1.500000)

  pt3dadd(262.788, 390.888, 22.448,  1.500000)

}

filament_999[1312] {

  pt3dclear()

  pt3dadd(262.788, 390.888, 22.448,  1.500000)

  pt3dadd(262.788, 396.012, 22.448,  1.500000)

}

filament_999[1313] {

  pt3dclear()

  pt3dadd(262.788, 396.012, 22.448,  1.500000)

  pt3dadd(262.788, 401.868, 23.424,  1.500000)

}

filament_999[1314] {

  pt3dclear()

  pt3dadd(262.788, 401.868, 23.424,  1.500000)

  pt3dadd(262.056, 406.992, 24.4,  1.500000)

}

filament_999[1315] {

  pt3dclear()

  pt3dadd(296.46, 354.288, 21.472,  1.500000)

  pt3dadd(297.192, 350.628, 21.472,  1.500000)

}

filament_999[1316] {

  pt3dclear()

  pt3dadd(297.192, 350.628, 21.472,  1.500000)

  pt3dadd(300.12, 347.7, 21.96,  1.500000)

}

filament_999[1317] {

  pt3dclear()

  pt3dadd(300.12, 347.7, 21.96,  1.500000)

  pt3dadd(303.048, 344.772, 21.472,  1.500000)

}

filament_999[1318] {

  pt3dclear()

  pt3dadd(303.048, 344.772, 21.472,  1.500000)

  pt3dadd(304.512, 340.38, 20.983999999999998,  1.500000)

}

filament_999[1319] {

  pt3dclear()

  pt3dadd(304.512, 340.38, 20.983999999999998,  1.500000)

  pt3dadd(305.976, 335.988, 20.008,  1.500000)

}

filament_999[1320] {

  pt3dclear()

  pt3dadd(311.09999999999997, 349.164, 18.056,  1.500000)

  pt3dadd(307.44, 349.896, 18.056,  1.500000)

}

filament_999[1321] {

  pt3dclear()

  pt3dadd(307.44, 349.896, 18.056,  1.500000)

  pt3dadd(303.78, 351.36, 18.056,  1.500000)

}

filament_999[1322] {

  pt3dclear()

  pt3dadd(303.78, 351.36, 18.056,  1.500000)

  pt3dadd(300.12, 352.824, 18.056,  1.500000)

}

filament_999[1323] {

  pt3dclear()

  pt3dadd(300.12, 352.824, 18.056,  1.500000)

  pt3dadd(296.46, 353.556, 18.056,  1.500000)

}

filament_999[1324] {

  pt3dclear()

  pt3dadd(296.46, 353.556, 18.056,  1.500000)

  pt3dadd(292.8, 353.556, 18.544,  1.500000)

}

filament_999[1325] {

  pt3dclear()

  pt3dadd(292.8, 353.556, 18.544,  1.500000)

  pt3dadd(289.14, 353.556, 18.544,  1.500000)

}

filament_999[1326] {

  pt3dclear()

  pt3dadd(289.14, 353.556, 18.544,  1.500000)

  pt3dadd(285.48, 352.824, 19.032,  1.500000)

}

filament_999[1327] {

  pt3dclear()

  pt3dadd(285.48, 352.824, 19.032,  1.500000)

  pt3dadd(281.82, 352.824, 19.032,  1.500000)

}

filament_999[1328] {

  pt3dclear()

  pt3dadd(281.82, 352.824, 19.032,  1.500000)

  pt3dadd(278.15999999999997, 353.556, 19.032,  1.500000)

}

filament_999[1329] {

  pt3dclear()

  pt3dadd(278.15999999999997, 353.556, 19.032,  1.500000)

  pt3dadd(274.5, 354.288, 19.52,  1.500000)

}

filament_999[1330] {

  pt3dclear()

  pt3dadd(274.5, 354.288, 19.52,  1.500000)

  pt3dadd(270.84, 355.752, 19.032,  1.500000)

}

filament_999[1331] {

  pt3dclear()

  pt3dadd(270.84, 355.752, 19.032,  1.500000)

  pt3dadd(267.18, 358.68, 19.032,  1.500000)

}

filament_999[1332] {

  pt3dclear()

  pt3dadd(267.18, 358.68, 19.032,  1.500000)

  pt3dadd(263.52, 361.608, 19.032,  1.500000)

}

filament_999[1333] {

  pt3dclear()

  pt3dadd(263.52, 361.608, 19.032,  1.500000)

  pt3dadd(259.86, 364.536, 19.032,  1.500000)

}

filament_999[1334] {

  pt3dclear()

  pt3dadd(259.86, 364.536, 19.032,  1.500000)

  pt3dadd(256.2, 367.464, 18.056,  1.500000)

}

filament_999[1335] {

  pt3dclear()

  pt3dadd(256.2, 367.464, 18.056,  1.500000)

  pt3dadd(252.54, 370.392, 18.056,  1.500000)

}

filament_999[1336] {

  pt3dclear()

  pt3dadd(252.54, 370.392, 18.056,  1.500000)

  pt3dadd(248.148, 373.32, 18.056,  1.500000)

}

filament_999[1337] {

  pt3dclear()

  pt3dadd(248.148, 373.32, 18.056,  1.500000)

  pt3dadd(246.684, 376.98, 18.544,  1.500000)

}

filament_999[1338] {

  pt3dclear()

  pt3dadd(246.684, 376.98, 18.544,  1.500000)

  pt3dadd(244.488, 380.64, 18.056,  1.500000)

}

filament_999[1339] {

  pt3dclear()

  pt3dadd(305.24399999999997, 357.948, 19.52,  1.500000)

  pt3dadd(303.78, 361.608, 20.496,  1.500000)

}

filament_999[1340] {

  pt3dclear()

  pt3dadd(303.78, 361.608, 20.496,  1.500000)

  pt3dadd(303.78, 366.0, 20.983999999999998,  1.500000)

}

filament_999[1341] {

  pt3dclear()

  pt3dadd(303.78, 366.0, 20.983999999999998,  1.500000)

  pt3dadd(303.048, 369.65999999999997, 21.96,  1.500000)

}

filament_999[1342] {

  pt3dclear()

  pt3dadd(303.048, 369.65999999999997, 21.96,  1.500000)

  pt3dadd(303.048, 373.32, 21.96,  1.500000)

}

filament_999[1343] {

  pt3dclear()

  pt3dadd(303.048, 373.32, 21.96,  1.500000)

  pt3dadd(303.78, 376.98, 21.96,  1.500000)

}

filament_999[1344] {

  pt3dclear()

  pt3dadd(303.78, 376.98, 21.96,  1.500000)

  pt3dadd(303.78, 380.64, 22.448,  1.500000)

}

filament_999[1345] {

  pt3dclear()

  pt3dadd(303.78, 380.64, 22.448,  1.500000)

  pt3dadd(303.78, 384.3, 21.96,  1.500000)

}

filament_999[1346] {

  pt3dclear()

  pt3dadd(303.78, 384.3, 21.96,  1.500000)

  pt3dadd(302.316, 387.96, 21.96,  1.500000)

}

filament_999[1347] {

  pt3dclear()

  pt3dadd(302.316, 387.96, 21.96,  1.500000)

  pt3dadd(300.12, 391.62, 21.472,  1.500000)

}

filament_999[1348] {

  pt3dclear()

  pt3dadd(300.12, 391.62, 21.472,  1.500000)

  pt3dadd(296.46, 395.28, 21.96,  1.500000)

}

filament_999[1349] {

  pt3dclear()

  pt3dadd(296.46, 395.28, 21.96,  1.500000)

  pt3dadd(292.068, 397.476, 21.472,  1.500000)

}

filament_999[1350] {

  pt3dclear()

  pt3dadd(292.068, 397.476, 21.472,  1.500000)

  pt3dadd(287.676, 398.94, 21.472,  1.500000)

}

filament_999[1351] {

  pt3dclear()

  pt3dadd(287.676, 398.94, 21.472,  1.500000)

  pt3dadd(284.748, 397.476, 20.496,  1.500000)

}

filament_999[1352] {

  pt3dclear()

  pt3dadd(287.676, 398.94, 21.472,  1.500000)

  pt3dadd(289.14, 402.59999999999997, 21.472,  1.500000)

}

filament_999[1353] {

  pt3dclear()

  pt3dadd(289.14, 402.59999999999997, 21.472,  1.500000)

  pt3dadd(291.336, 405.52799999999996, 21.96,  1.500000)

}

filament_999[1354] {

  pt3dclear()

  pt3dadd(291.336, 405.52799999999996, 21.96,  1.500000)

  pt3dadd(294.996, 406.992, 22.448,  1.500000)

}

filament_999[1355] {

  pt3dclear()

  pt3dadd(284.748, 397.476, 20.496,  1.500000)

  pt3dadd(281.82, 397.476, 20.008,  1.500000)

}

filament_999[1356] {

  pt3dclear()

  pt3dadd(281.82, 397.476, 20.008,  1.500000)

  pt3dadd(278.892, 399.67199999999997, 20.496,  1.500000)

}

filament_999[1357] {

  pt3dclear()

  pt3dadd(328.668, 335.256, 20.496,  1.500000)

  pt3dadd(325.74, 333.792, 20.983999999999998,  1.500000)

}

filament_999[1358] {

  pt3dclear()

  pt3dadd(325.74, 333.792, 20.983999999999998,  1.500000)

  pt3dadd(322.812, 331.596, 20.496,  1.500000)

}

filament_999[1359] {

  pt3dclear()

  pt3dadd(322.812, 331.596, 20.496,  1.500000)

  pt3dadd(321.348, 327.936, 20.496,  1.500000)

}

filament_999[1360] {

  pt3dclear()

  pt3dadd(321.348, 327.936, 20.496,  1.500000)

  pt3dadd(319.884, 325.008, 20.008,  1.500000)

}

filament_999[1361] {

  pt3dclear()

  pt3dadd(319.884, 325.008, 20.008,  1.500000)

  pt3dadd(316.956, 324.276, 20.496,  1.500000)

}

filament_999[1362] {

  pt3dclear()

  pt3dadd(316.956, 324.276, 20.496,  1.500000)

  pt3dadd(314.028, 323.544, 20.983999999999998,  1.500000)

}

filament_999[1363] {

  pt3dclear()

  pt3dadd(314.028, 323.544, 20.983999999999998,  1.500000)

  pt3dadd(311.09999999999997, 322.812, 20.983999999999998,  1.500000)

}

filament_999[1364] {

  pt3dclear()

  pt3dadd(311.09999999999997, 322.812, 20.983999999999998,  1.500000)

  pt3dadd(308.17199999999997, 322.08, 21.472,  1.500000)

}

filament_999[1365] {

  pt3dclear()

  pt3dadd(308.17199999999997, 322.08, 21.472,  1.500000)

  pt3dadd(304.512, 321.348, 20.983999999999998,  1.500000)

}

filament_999[1366] {

  pt3dclear()

  pt3dadd(304.512, 321.348, 20.983999999999998,  1.500000)

  pt3dadd(300.852, 320.616, 20.983999999999998,  1.500000)

}

filament_999[1367] {

  pt3dclear()

  pt3dadd(300.852, 320.616, 20.983999999999998,  1.500000)

  pt3dadd(297.924, 319.152, 19.52,  1.500000)

}

filament_999[1368] {

  pt3dclear()

  pt3dadd(297.924, 319.152, 19.52,  1.500000)

  pt3dadd(294.996, 316.956, 21.472,  1.500000)

}

filament_999[1369] {

  pt3dclear()

  pt3dadd(322.812, 341.844, 16.592,  1.500000)

  pt3dadd(324.276, 337.452, 15.616,  1.500000)

}

filament_999[1370] {

  pt3dclear()

  pt3dadd(324.276, 337.452, 15.616,  1.500000)

  pt3dadd(326.472, 333.792, 15.128,  1.500000)

}

filament_999[1371] {

  pt3dclear()

  pt3dadd(326.472, 333.792, 15.128,  1.500000)

  pt3dadd(328.668, 330.864, 14.64,  1.500000)

}

filament_999[1372] {

  pt3dclear()

  pt3dadd(328.668, 330.864, 14.64,  1.500000)

  pt3dadd(330.864, 327.936, 14.152,  1.500000)

}

filament_999[1373] {

  pt3dclear()

  pt3dadd(330.864, 327.936, 14.152,  1.500000)

  pt3dadd(333.06, 324.276, 13.664,  1.500000)

}

filament_999[1374] {

  pt3dclear()

  pt3dadd(333.06, 324.276, 13.664,  1.500000)

  pt3dadd(335.256, 320.616, 13.176,  1.500000)

}

filament_999[1375] {

  pt3dclear()

  pt3dadd(335.256, 320.616, 13.176,  1.500000)

  pt3dadd(337.452, 316.956, 12.687999999999999,  1.500000)

}

filament_999[1376] {

  pt3dclear()

  pt3dadd(337.452, 316.956, 12.687999999999999,  1.500000)

  pt3dadd(338.916, 312.564, 12.687999999999999,  1.500000)

}

filament_999[1377] {

  pt3dclear()

  pt3dadd(338.916, 312.564, 12.687999999999999,  1.500000)

  pt3dadd(340.38, 308.904, 12.2,  1.500000)

}

filament_999[1378] {

  pt3dclear()

  pt3dadd(340.38, 308.904, 12.2,  1.500000)

  pt3dadd(341.844, 305.24399999999997, 11.712,  1.500000)

}

filament_999[1379] {

  pt3dclear()

  pt3dadd(341.844, 305.24399999999997, 11.712,  1.500000)

  pt3dadd(343.308, 301.584, 11.224,  1.500000)

}

filament_999[1380] {

  pt3dclear()

  pt3dadd(341.844, 305.24399999999997, 11.712,  1.500000)

  pt3dadd(340.38, 302.316, 11.712,  1.500000)

}

filament_999[1381] {

  pt3dclear()

  pt3dadd(340.38, 302.316, 11.712,  1.500000)

  pt3dadd(337.452, 299.388, 12.2,  1.500000)

}

filament_999[1382] {

  pt3dclear()

  pt3dadd(343.308, 301.584, 11.224,  1.500000)

  pt3dadd(346.236, 298.656, 10.736,  1.500000)

}

filament_999[1383] {

  pt3dclear()

  pt3dadd(346.236, 298.656, 10.736,  1.500000)

  pt3dadd(350.628, 297.192, 10.248,  1.500000)

}

filament_999[1384] {

  pt3dclear()

  pt3dadd(350.628, 297.192, 10.248,  1.500000)

  pt3dadd(355.02, 295.728, 9.76,  1.500000)

}

filament_999[1385] {

  pt3dclear()

  pt3dadd(355.02, 295.728, 9.76,  1.500000)

  pt3dadd(359.412, 294.996, 9.272,  1.500000)

}

filament_999[1386] {

  pt3dclear()

  pt3dadd(359.412, 294.996, 9.272,  1.500000)

  pt3dadd(358.68, 289.872, 9.272,  1.500000)

}

filament_999[1387] {

  pt3dclear()

  pt3dadd(359.412, 294.996, 9.272,  1.500000)

  pt3dadd(363.804, 295.728, 8.783999999999999,  1.500000)

}

filament_999[1388] {

  pt3dclear()

  pt3dadd(363.804, 295.728, 8.783999999999999,  1.500000)

  pt3dadd(368.928, 296.46, 8.783999999999999,  1.500000)

}

filament_999[1389] {

  pt3dclear()

  pt3dadd(368.928, 296.46, 8.783999999999999,  1.500000)

  pt3dadd(374.05199999999996, 297.924, 8.296,  1.500000)

}

filament_999[1390] {

  pt3dclear()

  pt3dadd(374.05199999999996, 297.924, 8.296,  1.500000)

  pt3dadd(378.444, 300.852, 7.808,  1.500000)

}

filament_999[1391] {

  pt3dclear()

  pt3dadd(378.444, 300.852, 7.808,  1.500000)

  pt3dadd(382.104, 304.512, 7.32,  1.500000)

}

filament_999[1392] {

  pt3dclear()

  pt3dadd(382.104, 304.512, 7.32,  1.500000)

  pt3dadd(385.032, 308.17199999999997, 6.832,  1.500000)

}

filament_999[1393] {

  pt3dclear()

  pt3dadd(385.032, 308.17199999999997, 6.832,  1.500000)

  pt3dadd(387.96, 311.832, 6.343999999999999,  1.500000)

}

filament_999[1394] {

  pt3dclear()

  pt3dadd(387.96, 311.832, 6.343999999999999,  1.500000)

  pt3dadd(389.424, 316.224, 5.856,  1.500000)

}

filament_999[1395] {

  pt3dclear()

  pt3dadd(389.424, 316.224, 5.856,  1.500000)

  pt3dadd(390.888, 320.616, 5.368,  1.500000)

}

filament_999[1396] {

  pt3dclear()

  pt3dadd(390.888, 320.616, 5.368,  1.500000)

  pt3dadd(392.352, 325.008, 4.88,  1.500000)

}

filament_999[1397] {

  pt3dclear()

  pt3dadd(392.352, 325.008, 4.88,  1.500000)

  pt3dadd(393.816, 330.132, 4.88,  1.500000)

}

filament_999[1398] {

  pt3dclear()

  pt3dadd(393.816, 330.132, 4.88,  1.500000)

  pt3dadd(393.816, 335.256, 4.88,  1.500000)

}

filament_999[1399] {

  pt3dclear()

  pt3dadd(393.816, 335.256, 4.88,  1.500000)

  pt3dadd(394.548, 339.64799999999997, 4.88,  1.500000)

}

filament_999[1400] {

  pt3dclear()

  pt3dadd(394.548, 339.64799999999997, 4.88,  1.500000)

  pt3dadd(396.012, 344.04, 4.3919999999999995,  1.500000)

}

filament_999[1401] {

  pt3dclear()

  pt3dadd(396.012, 344.04, 4.3919999999999995,  1.500000)

  pt3dadd(398.20799999999997, 348.432, 4.3919999999999995,  1.500000)

}

filament_999[1402] {

  pt3dclear()

  pt3dadd(398.20799999999997, 348.432, 4.3919999999999995,  1.500000)

  pt3dadd(400.404, 352.824, 4.3919999999999995,  1.500000)

}

filament_999[1403] {

  pt3dclear()

  pt3dadd(400.404, 352.824, 4.3919999999999995,  1.500000)

  pt3dadd(401.868, 357.216, 4.3919999999999995,  1.500000)

}

filament_999[1404] {

  pt3dclear()

  pt3dadd(401.868, 357.216, 4.3919999999999995,  1.500000)

  pt3dadd(403.332, 361.608, 4.3919999999999995,  1.500000)

}

filament_999[1405] {

  pt3dclear()

  pt3dadd(403.332, 361.608, 4.3919999999999995,  1.500000)

  pt3dadd(404.796, 366.0, 4.88,  1.500000)

}

filament_999[1406] {

  pt3dclear()

  pt3dadd(404.796, 366.0, 4.88,  1.500000)

  pt3dadd(404.796, 369.65999999999997, 5.368,  1.500000)

}

filament_999[1407] {

  pt3dclear()

  pt3dadd(404.796, 369.65999999999997, 5.368,  1.500000)

  pt3dadd(409.188, 371.856, 4.3919999999999995,  1.500000)

}

filament_999[1408] {

  pt3dclear()

  pt3dadd(404.796, 369.65999999999997, 5.368,  1.500000)

  pt3dadd(403.332, 372.58799999999997, 4.3919999999999995,  1.500000)

}

filament_999[1409] {

  pt3dclear()

  pt3dadd(403.332, 372.58799999999997, 4.3919999999999995,  1.500000)

  pt3dadd(401.13599999999997, 375.516, 4.3919999999999995,  1.500000)

}

filament_999[1410] {

  pt3dclear()

  pt3dadd(401.13599999999997, 375.516, 4.3919999999999995,  1.500000)

  pt3dadd(398.20799999999997, 378.444, 4.3919999999999995,  1.500000)

}

filament_999[1411] {

  pt3dclear()

  pt3dadd(398.20799999999997, 378.444, 4.3919999999999995,  1.500000)

  pt3dadd(395.28, 381.372, 4.3919999999999995,  1.500000)

}

filament_999[1412] {

  pt3dclear()

  pt3dadd(395.28, 381.372, 4.3919999999999995,  1.500000)

  pt3dadd(391.62, 383.568, 4.3919999999999995,  1.500000)

}

filament_999[1413] {

  pt3dclear()

  pt3dadd(391.62, 383.568, 4.3919999999999995,  1.500000)

  pt3dadd(387.96, 385.764, 4.3919999999999995,  1.500000)

}

filament_999[1414] {

  pt3dclear()

  pt3dadd(387.96, 385.764, 4.3919999999999995,  1.500000)

  pt3dadd(385.032, 387.96, 4.3919999999999995,  1.500000)

}

filament_999[1415] {

  pt3dclear()

  pt3dadd(385.032, 387.96, 4.3919999999999995,  1.500000)

  pt3dadd(382.104, 390.156, 4.3919999999999995,  1.500000)

}

filament_999[1416] {

  pt3dclear()

  pt3dadd(382.104, 390.156, 4.3919999999999995,  1.500000)

  pt3dadd(379.176, 392.352, 4.3919999999999995,  1.500000)

}

filament_999[1417] {

  pt3dclear()

  pt3dadd(379.176, 392.352, 4.3919999999999995,  1.500000)

  pt3dadd(375.516, 393.816, 4.3919999999999995,  1.500000)

}

filament_999[1418] {

  pt3dclear()

  pt3dadd(375.516, 393.816, 4.3919999999999995,  1.500000)

  pt3dadd(371.856, 395.28, 4.3919999999999995,  1.500000)

}

filament_999[1419] {

  pt3dclear()

  pt3dadd(371.856, 395.28, 4.3919999999999995,  1.500000)

  pt3dadd(368.19599999999997, 396.74399999999997, 4.3919999999999995,  1.500000)

}

filament_999[1420] {

  pt3dclear()

  pt3dadd(368.19599999999997, 396.74399999999997, 4.3919999999999995,  1.500000)

  pt3dadd(365.268, 398.94, 4.3919999999999995,  1.500000)

}

filament_999[1421] {

  pt3dclear()

  pt3dadd(365.268, 398.94, 4.3919999999999995,  1.500000)

  pt3dadd(362.34, 401.13599999999997, 4.3919999999999995,  1.500000)

}

filament_999[1422] {

  pt3dclear()

  pt3dadd(362.34, 401.13599999999997, 4.3919999999999995,  1.500000)

  pt3dadd(363.072, 404.796, 4.88,  1.500000)

}

filament_999[1423] {

  pt3dclear()

  pt3dadd(362.34, 401.13599999999997, 4.3919999999999995,  1.500000)

  pt3dadd(359.412, 402.59999999999997, 4.3919999999999995,  1.500000)

}

filament_999[1424] {

  pt3dclear()

  pt3dadd(359.412, 402.59999999999997, 4.3919999999999995,  1.500000)

  pt3dadd(355.752, 403.332, 4.88,  1.500000)

}

filament_999[1425] {

  pt3dclear()

  pt3dadd(355.752, 403.332, 4.88,  1.500000)

  pt3dadd(352.824, 403.332, 5.368,  1.500000)

}

filament_999[1426] {

  pt3dclear()

  pt3dadd(352.824, 403.332, 5.368,  1.500000)

  pt3dadd(351.36, 405.52799999999996, 8.783999999999999,  1.500000)

}

filament_999[1427] {

  pt3dclear()

  pt3dadd(352.824, 403.332, 5.368,  1.500000)

  pt3dadd(349.896, 403.332, 5.368,  1.500000)

}

filament_999[1428] {

  pt3dclear()

  pt3dadd(349.896, 403.332, 5.368,  1.500000)

  pt3dadd(346.968, 402.59999999999997, 5.368,  1.500000)

}

filament_999[1429] {

  pt3dclear()

  pt3dadd(346.968, 402.59999999999997, 5.368,  1.500000)

  pt3dadd(344.772, 399.67199999999997, 4.3919999999999995,  1.500000)

}

filament_999[1430] {

  pt3dclear()

  pt3dadd(346.968, 402.59999999999997, 5.368,  1.500000)

  pt3dadd(342.57599999999996, 401.13599999999997, 5.368,  1.500000)

}

filament_999[1431] {

  pt3dclear()

  pt3dadd(342.57599999999996, 401.13599999999997, 5.368,  1.500000)

  pt3dadd(338.18399999999997, 399.67199999999997, 5.368,  1.500000)

}

filament_999[1432] {

  pt3dclear()

  pt3dadd(338.18399999999997, 399.67199999999997, 5.368,  1.500000)

  pt3dadd(333.792, 399.67199999999997, 5.368,  1.500000)

}

filament_999[1433] {

  pt3dclear()

  pt3dadd(333.792, 399.67199999999997, 5.368,  1.500000)

  pt3dadd(330.132, 401.13599999999997, 5.368,  1.500000)

}

filament_999[1434] {

  pt3dclear()

  pt3dadd(330.132, 401.13599999999997, 5.368,  1.500000)

  pt3dadd(326.472, 401.868, 5.368,  1.500000)

}

filament_999[1435] {

  pt3dclear()

  pt3dadd(326.472, 401.868, 5.368,  1.500000)

  pt3dadd(322.08, 400.404, 4.88,  1.500000)

}

filament_999[1436] {

  pt3dclear()

  pt3dadd(326.472, 401.868, 5.368,  1.500000)

  pt3dadd(323.544, 403.332, 5.368,  1.500000)

}

filament_999[1437] {

  pt3dclear()

  pt3dadd(323.544, 403.332, 5.368,  1.500000)

  pt3dadd(320.616, 404.796, 4.88,  1.500000)

}

filament_999[1438] {

  pt3dclear()

  pt3dadd(320.616, 404.796, 4.88,  1.500000)

  pt3dadd(318.42, 407.724, 4.88,  1.500000)

}

filament_999[1439] {

  pt3dclear()

  pt3dadd(318.42, 407.724, 4.88,  1.500000)

  pt3dadd(316.224, 410.652, 4.88,  1.500000)

}

filament_999[1440] {

  pt3dclear()

  pt3dadd(316.224, 410.652, 4.88,  1.500000)

  pt3dadd(313.296, 412.848, 5.368,  1.500000)

}

filament_999[1441] {

  pt3dclear()

  pt3dadd(313.296, 412.848, 5.368,  1.500000)

  pt3dadd(311.09999999999997, 412.848, 4.3919999999999995,  1.500000)

}

filament_999[1442] {

  pt3dclear()

  pt3dadd(322.08, 400.404, 4.88,  1.500000)

  pt3dadd(319.884, 397.476, 4.88,  1.500000)

}

filament_999[1443] {

  pt3dclear()

  pt3dadd(319.884, 397.476, 4.88,  1.500000)

  pt3dadd(317.688, 395.28, 4.88,  1.500000)

}

filament_999[1444] {

  pt3dclear()

  pt3dadd(317.688, 395.28, 4.88,  1.500000)

  pt3dadd(315.492, 393.084, 4.88,  1.500000)

}

filament_999[1445] {

  pt3dclear()

  pt3dadd(315.492, 393.084, 4.88,  1.500000)

  pt3dadd(313.296, 390.156, 5.368,  1.500000)

}

filament_999[1446] {

  pt3dclear()

  pt3dadd(313.296, 390.156, 5.368,  1.500000)

  pt3dadd(312.564, 387.96, 5.856,  1.500000)

}

filament_999[1447] {

  pt3dclear()

  pt3dadd(312.564, 387.96, 5.856,  1.500000)

  pt3dadd(310.368, 385.032, 6.832,  1.500000)

}

filament_999[1448] {

  pt3dclear()

  pt3dadd(312.564, 387.96, 5.856,  1.500000)

  pt3dadd(309.63599999999997, 387.96, 5.856,  1.500000)

}

filament_999[1449] {

  pt3dclear()

  pt3dadd(309.63599999999997, 387.96, 5.856,  1.500000)

  pt3dadd(305.24399999999997, 387.228, 5.856,  1.500000)

}

filament_999[1450] {

  pt3dclear()

  pt3dadd(310.368, 385.032, 6.832,  1.500000)

  pt3dadd(307.44, 382.104, 6.832,  1.500000)

}

filament_999[1451] {

  pt3dclear()

  pt3dadd(307.44, 382.104, 6.832,  1.500000)

  pt3dadd(303.78, 379.176, 6.832,  1.500000)

}

filament_999[1452] {

  pt3dclear()

  pt3dadd(303.78, 379.176, 6.832,  1.500000)

  pt3dadd(300.12, 376.248, 6.832,  1.500000)

}

filament_999[1453] {

  pt3dclear()

  pt3dadd(300.12, 376.248, 6.832,  1.500000)

  pt3dadd(296.46, 373.32, 7.32,  1.500000)

}

filament_999[1454] {

  pt3dclear()

  pt3dadd(296.46, 373.32, 7.32,  1.500000)

  pt3dadd(292.8, 370.392, 7.808,  1.500000)

}

filament_999[1455] {

  pt3dclear()

  pt3dadd(292.8, 370.392, 7.808,  1.500000)

  pt3dadd(289.14, 367.464, 8.296,  1.500000)

}

filament_999[1456] {

  pt3dclear()

  pt3dadd(289.14, 367.464, 8.296,  1.500000)

  pt3dadd(286.212, 364.536, 8.783999999999999,  1.500000)

}

filament_999[1457] {

  pt3dclear()

  pt3dadd(344.772, 399.67199999999997, 4.3919999999999995,  1.500000)

  pt3dadd(341.844, 397.476, 4.3919999999999995,  1.500000)

}

filament_999[1458] {

  pt3dclear()

  pt3dadd(341.844, 397.476, 4.3919999999999995,  1.500000)

  pt3dadd(337.452, 396.012, 4.88,  1.500000)

}

filament_999[1459] {

  pt3dclear()

  pt3dadd(337.452, 396.012, 4.88,  1.500000)

  pt3dadd(333.06, 394.548, 5.368,  1.500000)

}

filament_999[1460] {

  pt3dclear()

  pt3dadd(333.06, 394.548, 5.368,  1.500000)

  pt3dadd(329.4, 394.548, 5.856,  1.500000)

}

filament_999[1461] {

  pt3dclear()

  pt3dadd(329.4, 394.548, 5.856,  1.500000)

  pt3dadd(327.936, 393.084, 5.856,  1.500000)

}

filament_999[1462] {

  pt3dclear()

  pt3dadd(327.936, 393.084, 5.856,  1.500000)

  pt3dadd(327.936, 390.156, 5.856,  1.500000)

}

filament_999[1463] {

  pt3dclear()

  pt3dadd(327.936, 390.156, 5.856,  1.500000)

  pt3dadd(328.668, 387.228, 5.856,  1.500000)

}

filament_999[1464] {

  pt3dclear()

  pt3dadd(328.668, 387.228, 5.856,  1.500000)

  pt3dadd(329.4, 384.3, 5.368,  1.500000)

}

filament_999[1465] {

  pt3dclear()

  pt3dadd(329.4, 384.3, 5.368,  1.500000)

  pt3dadd(329.4, 380.64, 6.343999999999999,  1.500000)

}

filament_999[1466] {

  pt3dclear()

  pt3dadd(329.4, 380.64, 6.343999999999999,  1.500000)

  pt3dadd(328.668, 377.712, 6.832,  1.500000)

}

filament_999[1467] {

  pt3dclear()

  pt3dadd(328.668, 377.712, 6.832,  1.500000)

  pt3dadd(326.472, 374.784, 6.343999999999999,  1.500000)

}

filament_999[1468] {

  pt3dclear()

  pt3dadd(326.472, 374.784, 6.343999999999999,  1.500000)

  pt3dadd(324.276, 371.856, 5.856,  1.500000)

}

filament_999[1469] {

  pt3dclear()

  pt3dadd(324.276, 371.856, 5.856,  1.500000)

  pt3dadd(322.08, 368.928, 5.368,  1.500000)

}

filament_999[1470] {

  pt3dclear()

  pt3dadd(322.08, 368.928, 5.368,  1.500000)

  pt3dadd(319.884, 366.0, 5.368,  1.500000)

}

filament_999[1471] {

  pt3dclear()

  pt3dadd(319.884, 366.0, 5.368,  1.500000)

  pt3dadd(322.08, 362.34, 5.368,  1.500000)

}

filament_999[1472] {

  pt3dclear()

  pt3dadd(322.08, 362.34, 5.368,  1.500000)

  pt3dadd(322.812, 358.68, 4.88,  1.500000)

}

filament_999[1473] {

  pt3dclear()

  pt3dadd(322.812, 358.68, 4.88,  1.500000)

  pt3dadd(322.812, 355.02, 4.88,  1.500000)

}

filament_999[1474] {

  pt3dclear()

  pt3dadd(322.812, 355.02, 4.88,  1.500000)

  pt3dadd(325.008, 352.092, 4.3919999999999995,  1.500000)

}

filament_999[1475] {

  pt3dclear()

  pt3dadd(325.008, 352.092, 4.3919999999999995,  1.500000)

  pt3dadd(329.4, 351.36, 4.88,  1.500000)

}

filament_999[1476] {

  pt3dclear()

  pt3dadd(329.4, 351.36, 4.88,  1.500000)

  pt3dadd(333.792, 352.092, 5.368,  1.500000)

}

filament_999[1477] {

  pt3dclear()

  pt3dadd(333.792, 352.092, 5.368,  1.500000)

  pt3dadd(337.452, 353.556, 5.856,  1.500000)

}

filament_999[1478] {

  pt3dclear()

  pt3dadd(337.452, 353.556, 5.856,  1.500000)

  pt3dadd(341.11199999999997, 355.02, 6.343999999999999,  1.500000)

}

filament_999[1479] {

  pt3dclear()

  pt3dadd(341.11199999999997, 355.02, 6.343999999999999,  1.500000)

  pt3dadd(344.772, 356.484, 6.343999999999999,  1.500000)

}

filament_999[1480] {

  pt3dclear()

  pt3dadd(344.772, 356.484, 6.343999999999999,  1.500000)

  pt3dadd(346.968, 358.68, 6.832,  1.500000)

}

filament_999[1481] {

  pt3dclear()

  pt3dadd(346.968, 358.68, 6.832,  1.500000)

  pt3dadd(350.628, 360.144, 7.32,  1.500000)

}

filament_999[1482] {

  pt3dclear()

  pt3dadd(350.628, 360.144, 7.32,  1.500000)

  pt3dadd(354.288, 361.608, 6.832,  1.500000)

}

filament_999[1483] {

  pt3dclear()

  pt3dadd(354.288, 361.608, 6.832,  1.500000)

  pt3dadd(357.948, 363.072, 6.832,  1.500000)

}

filament_999[1484] {

  pt3dclear()

  pt3dadd(357.948, 363.072, 6.832,  1.500000)

  pt3dadd(361.608, 364.536, 6.343999999999999,  1.500000)

}

filament_999[1485] {

  pt3dclear()

  pt3dadd(361.608, 364.536, 6.343999999999999,  1.500000)

  pt3dadd(365.268, 366.0, 5.856,  1.500000)

}

filament_999[1486] {

  pt3dclear()

  pt3dadd(365.268, 366.0, 5.856,  1.500000)

  pt3dadd(367.464, 368.19599999999997, 6.343999999999999,  1.500000)

}

filament_999[1487] {

  pt3dclear()

  pt3dadd(367.464, 368.19599999999997, 6.343999999999999,  1.500000)

  pt3dadd(368.19599999999997, 371.856, 6.343999999999999,  1.500000)

}

filament_999[1488] {

  pt3dclear()

  pt3dadd(368.19599999999997, 371.856, 6.343999999999999,  1.500000)

  pt3dadd(368.928, 374.784, 6.343999999999999,  1.500000)

}

filament_999[1489] {

  pt3dclear()

  pt3dadd(368.928, 374.784, 6.343999999999999,  1.500000)

  pt3dadd(371.12399999999997, 375.516, 6.343999999999999,  1.500000)

}

filament_999[1490] {

  pt3dclear()

  pt3dadd(371.12399999999997, 375.516, 6.343999999999999,  1.500000)

  pt3dadd(374.784, 375.516, 6.343999999999999,  1.500000)

}

filament_999[1491] {

  pt3dclear()

  pt3dadd(374.784, 375.516, 6.343999999999999,  1.500000)

  pt3dadd(378.444, 375.516, 5.856,  1.500000)

}

filament_999[1492] {

  pt3dclear()

  pt3dadd(378.444, 375.516, 5.856,  1.500000)

  pt3dadd(382.104, 375.516, 5.368,  1.500000)

}

filament_999[1493] {

  pt3dclear()

  pt3dadd(382.104, 375.516, 5.368,  1.500000)

  pt3dadd(385.032, 375.516, 5.856,  1.500000)

}

filament_999[1494] {

  pt3dclear()

  pt3dadd(363.072, 404.796, 4.88,  1.500000)

  pt3dadd(364.536, 407.724, 4.88,  1.500000)

}

filament_999[1495] {

  pt3dclear()

  pt3dadd(364.536, 407.724, 4.88,  1.500000)

  pt3dadd(366.0, 410.652, 4.88,  1.500000)

}

filament_999[1496] {

  pt3dclear()

  pt3dadd(364.536, 407.724, 4.88,  1.500000)

  pt3dadd(367.464, 405.52799999999996, 7.32,  1.500000)

}

filament_999[1497] {

  pt3dclear()

  pt3dadd(366.0, 410.652, 4.88,  1.500000)

  pt3dadd(368.19599999999997, 413.58, 4.88,  1.500000)

}

filament_999[1498] {

  pt3dclear()

  pt3dadd(368.19599999999997, 413.58, 4.88,  1.500000)

  pt3dadd(369.65999999999997, 416.508, 4.88,  1.500000)

}

filament_999[1499] {

  pt3dclear()

  pt3dadd(369.65999999999997, 416.508, 4.88,  1.500000)

  pt3dadd(368.19599999999997, 419.436, 5.368,  1.500000)

}

filament_999[1500] {

  pt3dclear()

  pt3dadd(369.65999999999997, 416.508, 4.88,  1.500000)

  pt3dadd(372.58799999999997, 417.972, 4.88,  1.500000)

}

filament_999[1501] {

  pt3dclear()

  pt3dadd(372.58799999999997, 417.972, 4.88,  1.500000)

  pt3dadd(375.516, 419.436, 4.88,  1.500000)

}

filament_999[1502] {

  pt3dclear()

  pt3dadd(375.516, 419.436, 4.88,  1.500000)

  pt3dadd(377.712, 421.632, 4.88,  1.500000)

}

filament_999[1503] {

  pt3dclear()

  pt3dadd(377.712, 421.632, 4.88,  1.500000)

  pt3dadd(379.908, 423.828, 4.88,  1.500000)

}

filament_999[1504] {

  pt3dclear()

  pt3dadd(379.908, 423.828, 4.88,  1.500000)

  pt3dadd(382.836, 424.56, 4.88,  1.500000)

}

filament_999[1505] {

  pt3dclear()

  pt3dadd(382.836, 424.56, 4.88,  1.500000)

  pt3dadd(381.372, 427.488, 5.368,  1.500000)

}

filament_999[1506] {

  pt3dclear()

  pt3dadd(382.836, 424.56, 4.88,  1.500000)

  pt3dadd(385.764, 424.56, 4.88,  1.500000)

}

filament_999[1507] {

  pt3dclear()

  pt3dadd(385.764, 424.56, 4.88,  1.500000)

  pt3dadd(389.424, 424.56, 4.88,  1.500000)

}

filament_999[1508] {

  pt3dclear()

  pt3dadd(389.424, 424.56, 4.88,  1.500000)

  pt3dadd(393.084, 424.56, 4.88,  1.500000)

}

filament_999[1509] {

  pt3dclear()

  pt3dadd(393.084, 424.56, 4.88,  1.500000)

  pt3dadd(396.012, 426.024, 4.88,  1.500000)

}

filament_999[1510] {

  pt3dclear()

  pt3dadd(396.012, 426.024, 4.88,  1.500000)

  pt3dadd(399.67199999999997, 426.756, 4.88,  1.500000)

}

filament_999[1511] {

  pt3dclear()

  pt3dadd(399.67199999999997, 426.756, 4.88,  1.500000)

  pt3dadd(403.332, 427.488, 4.88,  1.500000)

}

filament_999[1512] {

  pt3dclear()

  pt3dadd(403.332, 427.488, 4.88,  1.500000)

  pt3dadd(406.992, 428.21999999999997, 4.88,  1.500000)

}

filament_999[1513] {

  pt3dclear()

  pt3dadd(406.992, 428.21999999999997, 4.88,  1.500000)

  pt3dadd(411.384, 428.21999999999997, 4.88,  1.500000)

}

filament_999[1514] {

  pt3dclear()

  pt3dadd(411.384, 428.21999999999997, 4.88,  1.500000)

  pt3dadd(414.312, 427.488, 5.368,  1.500000)

}

filament_999[1515] {

  pt3dclear()

  pt3dadd(414.312, 427.488, 5.368,  1.500000)

  pt3dadd(417.972, 426.756, 5.856,  1.500000)

}

filament_999[1516] {

  pt3dclear()

  pt3dadd(417.972, 426.756, 5.856,  1.500000)

  pt3dadd(421.632, 426.756, 6.832,  1.500000)

}

filament_999[1517] {

  pt3dclear()

  pt3dadd(421.632, 426.756, 6.832,  1.500000)

  pt3dadd(424.56, 427.488, 7.32,  1.500000)

}

filament_999[1518] {

  pt3dclear()

  pt3dadd(424.56, 427.488, 7.32,  1.500000)

  pt3dadd(426.024, 430.416, 7.32,  1.500000)

}

filament_999[1519] {

  pt3dclear()

  pt3dadd(424.56, 427.488, 7.32,  1.500000)

  pt3dadd(427.488, 428.21999999999997, 8.296,  1.500000)

}

filament_999[1520] {

  pt3dclear()

  pt3dadd(427.488, 428.21999999999997, 8.296,  1.500000)

  pt3dadd(430.416, 426.024, 8.783999999999999,  1.500000)

}

filament_999[1521] {

  pt3dclear()

  pt3dadd(430.416, 426.024, 8.783999999999999,  1.500000)

  pt3dadd(431.14799999999997, 423.828, 8.783999999999999,  1.500000)

}

filament_999[1522] {

  pt3dclear()

  pt3dadd(431.14799999999997, 423.828, 8.783999999999999,  1.500000)

  pt3dadd(431.14799999999997, 420.9, 9.76,  1.500000)

}

filament_999[1523] {

  pt3dclear()

  pt3dadd(431.14799999999997, 420.9, 9.76,  1.500000)

  pt3dadd(432.61199999999997, 417.972, 9.76,  1.500000)

}

filament_999[1524] {

  pt3dclear()

  pt3dadd(432.61199999999997, 417.972, 9.76,  1.500000)

  pt3dadd(435.53999999999996, 415.776, 10.248,  1.500000)

}

filament_999[1525] {

  pt3dclear()

  pt3dadd(435.53999999999996, 415.776, 10.248,  1.500000)

  pt3dadd(438.468, 416.508, 11.224,  1.500000)

}

filament_999[1526] {

  pt3dclear()

  pt3dadd(426.024, 430.416, 7.32,  1.500000)

  pt3dadd(426.756, 433.344, 8.296,  1.500000)

}

filament_999[1527] {

  pt3dclear()

  pt3dadd(426.756, 433.344, 8.296,  1.500000)

  pt3dadd(429.68399999999997, 434.808, 8.783999999999999,  1.500000)

}

filament_999[1528] {

  pt3dclear()

  pt3dadd(429.68399999999997, 434.808, 8.783999999999999,  1.500000)

  pt3dadd(432.61199999999997, 436.272, 9.272,  1.500000)

}

filament_999[1529] {

  pt3dclear()

  pt3dadd(381.372, 427.488, 5.368,  1.500000)

  pt3dadd(378.444, 427.488, 5.368,  1.500000)

}

filament_999[1530] {

  pt3dclear()

  pt3dadd(368.19599999999997, 419.436, 5.368,  1.500000)

  pt3dadd(366.73199999999997, 422.364, 5.856,  1.500000)

}

filament_999[1531] {

  pt3dclear()

  pt3dadd(366.73199999999997, 422.364, 5.856,  1.500000)

  pt3dadd(370.392, 423.096, 5.368,  1.500000)

}

filament_999[1532] {

  pt3dclear()

  pt3dadd(366.73199999999997, 422.364, 5.856,  1.500000)

  pt3dadd(368.19599999999997, 426.756, 5.856,  1.500000)

}

filament_999[1533] {

  pt3dclear()

  pt3dadd(368.19599999999997, 426.756, 5.856,  1.500000)

  pt3dadd(371.12399999999997, 429.68399999999997, 5.856,  1.500000)

}

filament_999[1534] {

  pt3dclear()

  pt3dadd(371.12399999999997, 429.68399999999997, 5.856,  1.500000)

  pt3dadd(374.784, 429.68399999999997, 6.832,  1.500000)

}

filament_999[1535] {

  pt3dclear()

  pt3dadd(370.392, 423.096, 5.368,  1.500000)

  pt3dadd(373.32, 423.096, 5.368,  1.500000)

}

filament_999[1536] {

  pt3dclear()

  pt3dadd(373.32, 423.096, 5.368,  1.500000)

  pt3dadd(376.248, 422.364, 5.368,  1.500000)

}

filament_999[1537] {

  pt3dclear()

  pt3dadd(376.248, 422.364, 5.368,  1.500000)

  pt3dadd(378.444, 419.436, 5.368,  1.500000)

}

filament_999[1538] {

  pt3dclear()

  pt3dadd(378.444, 419.436, 5.368,  1.500000)

  pt3dadd(379.908, 415.776, 5.856,  1.500000)

}

filament_999[1539] {

  pt3dclear()

  pt3dadd(379.908, 415.776, 5.856,  1.500000)

  pt3dadd(381.372, 412.848, 6.343999999999999,  1.500000)

}

filament_999[1540] {

  pt3dclear()

  pt3dadd(351.36, 405.52799999999996, 8.783999999999999,  1.500000)

  pt3dadd(352.824, 406.992, 9.272,  1.500000)

}

filament_999[1541] {

  pt3dclear()

  pt3dadd(352.824, 406.992, 9.272,  1.500000)

  pt3dadd(356.484, 408.456, 9.76,  1.500000)

}

filament_999[1542] {

  pt3dclear()

  pt3dadd(356.484, 408.456, 9.76,  1.500000)

  pt3dadd(359.412, 409.188, 9.76,  1.500000)

}

filament_999[1543] {

  pt3dclear()

  pt3dadd(359.412, 409.188, 9.76,  1.500000)

  pt3dadd(360.144, 411.384, 7.808,  1.500000)

}

filament_999[1544] {

  pt3dclear()

  pt3dadd(360.144, 411.384, 7.808,  1.500000)

  pt3dadd(360.876, 413.58, 7.32,  1.500000)

}

filament_999[1545] {

  pt3dclear()

  pt3dadd(360.876, 413.58, 7.32,  1.500000)

  pt3dadd(361.608, 416.508, 6.832,  1.500000)

}

filament_999[1546] {

  pt3dclear()

  pt3dadd(361.608, 416.508, 6.832,  1.500000)

  pt3dadd(360.876, 419.436, 6.343999999999999,  1.500000)

}

filament_999[1547] {

  pt3dclear()

  pt3dadd(360.876, 419.436, 6.343999999999999,  1.500000)

  pt3dadd(357.948, 419.436, 5.368,  1.500000)

}

filament_999[1548] {

  pt3dclear()

  pt3dadd(360.876, 419.436, 6.343999999999999,  1.500000)

  pt3dadd(360.876, 422.364, 5.856,  1.500000)

}

filament_999[1549] {

  pt3dclear()

  pt3dadd(360.876, 422.364, 5.856,  1.500000)

  pt3dadd(361.608, 425.292, 5.856,  1.500000)

}

filament_999[1550] {

  pt3dclear()

  pt3dadd(361.608, 425.292, 5.856,  1.500000)

  pt3dadd(360.144, 428.21999999999997, 5.856,  1.500000)

}

filament_999[1551] {

  pt3dclear()

  pt3dadd(360.144, 428.21999999999997, 5.856,  1.500000)

  pt3dadd(357.948, 431.88, 5.856,  1.500000)

}

filament_999[1552] {

  pt3dclear()

  pt3dadd(357.948, 431.88, 5.856,  1.500000)

  pt3dadd(357.216, 434.808, 5.368,  1.500000)

}

filament_999[1553] {

  pt3dclear()

  pt3dadd(357.216, 434.808, 5.368,  1.500000)

  pt3dadd(357.216, 437.736, 5.856,  1.500000)

}

filament_999[1554] {

  pt3dclear()

  pt3dadd(357.216, 437.736, 5.856,  1.500000)

  pt3dadd(357.948, 439.932, 6.343999999999999,  1.500000)

}

filament_999[1555] {

  pt3dclear()

  pt3dadd(357.948, 439.932, 6.343999999999999,  1.500000)

  pt3dadd(357.948, 442.86, 5.856,  1.500000)

}

filament_999[1556] {

  pt3dclear()

  pt3dadd(357.948, 442.86, 5.856,  1.500000)

  pt3dadd(358.68, 445.788, 5.368,  1.500000)

}

filament_999[1557] {

  pt3dclear()

  pt3dadd(358.68, 445.788, 5.368,  1.500000)

  pt3dadd(358.68, 448.716, 4.88,  1.500000)

}

filament_999[1558] {

  pt3dclear()

  pt3dadd(358.68, 448.716, 4.88,  1.500000)

  pt3dadd(357.948, 451.644, 5.368,  1.500000)

}

filament_999[1559] {

  pt3dclear()

  pt3dadd(357.948, 451.644, 5.368,  1.500000)

  pt3dadd(357.948, 454.572, 5.856,  1.500000)

}

filament_999[1560] {

  pt3dclear()

  pt3dadd(357.948, 451.644, 5.368,  1.500000)

  pt3dadd(355.752, 451.644, 6.832,  1.500000)

}

filament_999[1561] {

  pt3dclear()

  pt3dadd(355.752, 451.644, 6.832,  1.500000)

  pt3dadd(353.556, 450.18, 7.32,  1.500000)

}

filament_999[1562] {

  pt3dclear()

  pt3dadd(353.556, 450.18, 7.32,  1.500000)

  pt3dadd(351.36, 448.716, 7.808,  1.500000)

}

filament_999[1563] {

  pt3dclear()

  pt3dadd(351.36, 448.716, 7.808,  1.500000)

  pt3dadd(348.432, 450.18, 8.296,  1.500000)

}

filament_999[1564] {

  pt3dclear()

  pt3dadd(357.948, 454.572, 5.856,  1.500000)

  pt3dadd(359.412, 457.5, 5.856,  1.500000)

}

filament_999[1565] {

  pt3dclear()

  pt3dadd(359.412, 457.5, 5.856,  1.500000)

  pt3dadd(357.216, 460.428, 5.856,  1.500000)

}

filament_999[1566] {

  pt3dclear()

  pt3dadd(357.948, 419.436, 5.368,  1.500000)

  pt3dadd(355.02, 417.24, 6.343999999999999,  1.500000)

}

filament_999[1567] {

  pt3dclear()

  pt3dadd(355.02, 417.24, 6.343999999999999,  1.500000)

  pt3dadd(351.36, 415.776, 6.832,  1.500000)

}

filament_999[1568] {

  pt3dclear()

  pt3dadd(351.36, 415.776, 6.832,  1.500000)

  pt3dadd(346.968, 415.044, 7.32,  1.500000)

}

filament_999[1569] {

  pt3dclear()

  pt3dadd(346.968, 415.044, 7.32,  1.500000)

  pt3dadd(342.57599999999996, 414.312, 7.808,  1.500000)

}

filament_999[1570] {

  pt3dclear()

  pt3dadd(409.188, 371.856, 4.3919999999999995,  1.500000)

  pt3dadd(412.848, 373.32, 4.3919999999999995,  1.500000)

}

filament_999[1571] {

  pt3dclear()

  pt3dadd(412.848, 373.32, 4.3919999999999995,  1.500000)

  pt3dadd(416.508, 374.784, 4.3919999999999995,  1.500000)

}

filament_999[1572] {

  pt3dclear()

  pt3dadd(416.508, 374.784, 4.3919999999999995,  1.500000)

  pt3dadd(420.168, 376.98, 4.3919999999999995,  1.500000)

}

filament_999[1573] {

  pt3dclear()

  pt3dadd(420.168, 376.98, 4.3919999999999995,  1.500000)

  pt3dadd(424.56, 379.176, 4.88,  1.500000)

}

filament_999[1574] {

  pt3dclear()

  pt3dadd(417.972, 321.348, 27.328,  1.500000)

  pt3dadd(416.508, 325.008, 26.84,  1.500000)

}

filament_999[1575] {

  pt3dclear()

  pt3dadd(416.508, 325.008, 26.84,  1.500000)

  pt3dadd(414.312, 327.936, 26.352,  1.500000)

}

filament_999[1576] {

  pt3dclear()

  pt3dadd(414.312, 327.936, 26.352,  1.500000)

  pt3dadd(412.848, 331.596, 25.864,  1.500000)

}

filament_999[1577] {

  pt3dclear()

  pt3dadd(412.848, 331.596, 25.864,  1.500000)

  pt3dadd(411.384, 335.256, 25.375999999999998,  1.500000)

}

filament_999[1578] {

  pt3dclear()

  pt3dadd(411.384, 335.256, 25.375999999999998,  1.500000)

  pt3dadd(409.92, 338.916, 24.4,  1.500000)

}

filament_999[1579] {

  pt3dclear()

  pt3dadd(409.92, 338.916, 24.4,  1.500000)

  pt3dadd(408.456, 342.57599999999996, 23.912,  1.500000)

}

filament_999[1580] {

  pt3dclear()

  pt3dadd(408.456, 342.57599999999996, 23.912,  1.500000)

  pt3dadd(406.26, 346.236, 23.424,  1.500000)

}

filament_999[1581] {

  pt3dclear()

  pt3dadd(406.26, 346.236, 23.424,  1.500000)

  pt3dadd(402.59999999999997, 349.164, 22.936,  1.500000)

}

filament_999[1582] {

  pt3dclear()

  pt3dadd(402.59999999999997, 349.164, 22.936,  1.500000)

  pt3dadd(398.20799999999997, 352.092, 22.448,  1.500000)

}

filament_999[1583] {

  pt3dclear()

  pt3dadd(398.20799999999997, 352.092, 22.448,  1.500000)

  pt3dadd(393.084, 352.824, 21.96,  1.500000)

}

filament_999[1584] {

  pt3dclear()

  pt3dadd(393.084, 352.824, 21.96,  1.500000)

  pt3dadd(387.96, 354.288, 21.472,  1.500000)

}

filament_999[1585] {

  pt3dclear()

  pt3dadd(387.96, 354.288, 21.472,  1.500000)

  pt3dadd(382.104, 355.752, 20.983999999999998,  1.500000)

}

filament_999[1586] {

  pt3dclear()

  pt3dadd(382.104, 355.752, 20.983999999999998,  1.500000)

  pt3dadd(376.98, 357.948, 20.496,  1.500000)

}

filament_999[1587] {

  pt3dclear()

  pt3dadd(376.98, 357.948, 20.496,  1.500000)

  pt3dadd(371.856, 360.144, 20.983999999999998,  1.500000)

}

filament_999[1588] {

  pt3dclear()

  pt3dadd(371.856, 360.144, 20.983999999999998,  1.500000)

  pt3dadd(366.73199999999997, 363.072, 21.472,  1.500000)

}

filament_999[1589] {

  pt3dclear()

  pt3dadd(366.73199999999997, 363.072, 21.472,  1.500000)

  pt3dadd(361.608, 366.73199999999997, 21.96,  1.500000)

}

filament_999[1590] {

  pt3dclear()

  pt3dadd(361.608, 366.73199999999997, 21.96,  1.500000)

  pt3dadd(356.484, 370.392, 22.448,  1.500000)

}

filament_999[1591] {

  pt3dclear()

  pt3dadd(356.484, 370.392, 22.448,  1.500000)

  pt3dadd(352.092, 374.784, 22.936,  1.500000)

}

filament_999[1592] {

  pt3dclear()

  pt3dadd(352.092, 374.784, 22.936,  1.500000)

  pt3dadd(347.7, 379.176, 23.424,  1.500000)

}

filament_999[1593] {

  pt3dclear()

  pt3dadd(347.7, 379.176, 23.424,  1.500000)

  pt3dadd(342.57599999999996, 382.836, 23.912,  1.500000)

}

filament_999[1594] {

  pt3dclear()

  pt3dadd(342.57599999999996, 382.836, 23.912,  1.500000)

  pt3dadd(337.452, 386.496, 23.424,  1.500000)

}

filament_999[1595] {

  pt3dclear()

  pt3dadd(337.452, 386.496, 23.424,  1.500000)

  pt3dadd(331.596, 389.424, 23.424,  1.500000)

}

filament_999[1596] {

  pt3dclear()

  pt3dadd(331.596, 389.424, 23.424,  1.500000)

  pt3dadd(326.472, 393.084, 23.424,  1.500000)

}

filament_999[1597] {

  pt3dclear()

  pt3dadd(326.472, 393.084, 23.424,  1.500000)

  pt3dadd(321.348, 396.74399999999997, 23.424,  1.500000)

}

filament_999[1598] {

  pt3dclear()

  pt3dadd(321.348, 396.74399999999997, 23.424,  1.500000)

  pt3dadd(316.956, 401.868, 23.912,  1.500000)

}

filament_999[1599] {

  pt3dclear()

  pt3dadd(316.956, 401.868, 23.912,  1.500000)

  pt3dadd(314.028, 406.26, 23.424,  1.500000)

}

filament_999[1600] {

  pt3dclear()

  pt3dadd(314.028, 406.26, 23.424,  1.500000)

  pt3dadd(316.224, 409.188, 23.912,  1.500000)

}

filament_999[1601] {

  pt3dclear()

  pt3dadd(314.028, 406.26, 23.424,  1.500000)

  pt3dadd(312.564, 410.652, 24.4,  1.500000)

}

filament_999[1602] {

  pt3dclear()

  pt3dadd(312.564, 410.652, 24.4,  1.500000)

  pt3dadd(311.09999999999997, 415.044, 24.887999999999998,  1.500000)

}

filament_999[1603] {

  pt3dclear()

  pt3dadd(311.09999999999997, 415.044, 24.887999999999998,  1.500000)

  pt3dadd(309.63599999999997, 419.436, 25.375999999999998,  1.500000)

}

filament_999[1604] {

  pt3dclear()

  pt3dadd(309.63599999999997, 419.436, 25.375999999999998,  1.500000)

  pt3dadd(308.904, 423.828, 26.352,  1.500000)

}

filament_999[1605] {

  pt3dclear()

  pt3dadd(308.904, 423.828, 26.352,  1.500000)

  pt3dadd(310.368, 427.488, 25.375999999999998,  1.500000)

}

filament_999[1606] {

  pt3dclear()

  pt3dadd(308.904, 423.828, 26.352,  1.500000)

  pt3dadd(308.17199999999997, 428.21999999999997, 26.84,  1.500000)

}

filament_999[1607] {

  pt3dclear()

  pt3dadd(308.17199999999997, 428.21999999999997, 26.84,  1.500000)

  pt3dadd(304.512, 428.21999999999997, 26.84,  1.500000)

}

filament_999[1608] {

  pt3dclear()

  pt3dadd(308.17199999999997, 428.21999999999997, 26.84,  1.500000)

  pt3dadd(307.44, 432.61199999999997, 27.328,  1.500000)

}

filament_999[1609] {

  pt3dclear()

  pt3dadd(307.44, 432.61199999999997, 27.328,  1.500000)

  pt3dadd(306.70799999999997, 437.00399999999996, 27.816,  1.500000)

}

filament_999[1610] {

  pt3dclear()

  pt3dadd(306.70799999999997, 437.00399999999996, 27.816,  1.500000)

  pt3dadd(305.976, 440.664, 28.304,  1.500000)

}

filament_999[1611] {

  pt3dclear()

  pt3dadd(305.976, 440.664, 28.304,  1.500000)

  pt3dadd(308.904, 443.592, 30.256,  1.500000)

}

filament_999[1612] {

  pt3dclear()

  pt3dadd(305.976, 440.664, 28.304,  1.500000)

  pt3dadd(303.048, 439.932, 29.28,  1.500000)

}

filament_999[1613] {

  pt3dclear()

  pt3dadd(303.048, 439.932, 29.28,  1.500000)

  pt3dadd(298.656, 439.2, 29.28,  1.500000)

}

filament_999[1614] {

  pt3dclear()

  pt3dadd(298.656, 439.2, 29.28,  1.500000)

  pt3dadd(294.996, 438.468, 29.768,  1.500000)

}

filament_999[1615] {

  pt3dclear()

  pt3dadd(294.996, 438.468, 29.768,  1.500000)

  pt3dadd(290.604, 437.736, 29.28,  1.500000)

}

filament_999[1616] {

  pt3dclear()

  pt3dadd(290.604, 437.736, 29.28,  1.500000)

  pt3dadd(286.212, 437.736, 28.791999999999998,  1.500000)

}

filament_999[1617] {

  pt3dclear()

  pt3dadd(286.212, 437.736, 28.791999999999998,  1.500000)

  pt3dadd(281.82, 438.468, 28.304,  1.500000)

}

filament_999[1618] {

  pt3dclear()

  pt3dadd(281.82, 438.468, 28.304,  1.500000)

  pt3dadd(277.428, 439.2, 28.304,  1.500000)

}

filament_999[1619] {

  pt3dclear()

  pt3dadd(277.428, 439.2, 28.304,  1.500000)

  pt3dadd(274.5, 437.00399999999996, 28.304,  1.500000)

}

filament_999[1620] {

  pt3dclear()

  pt3dadd(274.5, 437.00399999999996, 28.304,  1.500000)

  pt3dadd(271.572, 434.07599999999996, 27.816,  1.500000)

}

filament_999[1621] {

  pt3dclear()

  pt3dadd(271.572, 434.07599999999996, 27.816,  1.500000)

  pt3dadd(267.912, 431.14799999999997, 26.84,  1.500000)

}

filament_999[1622] {

  pt3dclear()

  pt3dadd(267.912, 431.14799999999997, 26.84,  1.500000)

  pt3dadd(270.84, 430.416, 25.864,  1.500000)

}

filament_999[1623] {

  pt3dclear()

  pt3dadd(270.84, 430.416, 25.864,  1.500000)

  pt3dadd(273.768, 428.952, 24.887999999999998,  1.500000)

}

filament_999[1624] {

  pt3dclear()

  pt3dadd(273.768, 428.952, 24.887999999999998,  1.500000)

  pt3dadd(275.964, 426.024, 24.887999999999998,  1.500000)

}

filament_999[1625] {

  pt3dclear()

  pt3dadd(275.964, 426.024, 24.887999999999998,  1.500000)

  pt3dadd(276.69599999999997, 422.364, 24.887999999999998,  1.500000)

}

filament_999[1626] {

  pt3dclear()

  pt3dadd(276.69599999999997, 422.364, 24.887999999999998,  1.500000)

  pt3dadd(277.428, 418.704, 24.4,  1.500000)

}

filament_999[1627] {

  pt3dclear()

  pt3dadd(277.428, 418.704, 24.4,  1.500000)

  pt3dadd(278.15999999999997, 415.776, 25.375999999999998,  1.500000)

}

filament_999[1628] {

  pt3dclear()

  pt3dadd(308.904, 443.592, 30.256,  1.500000)

  pt3dadd(311.832, 446.52, 30.744,  1.500000)

}

filament_999[1629] {

  pt3dclear()

  pt3dadd(311.832, 446.52, 30.744,  1.500000)

  pt3dadd(314.76, 449.448, 31.232,  1.500000)

}

filament_999[1630] {

  pt3dclear()

  pt3dadd(314.76, 449.448, 31.232,  1.500000)

  pt3dadd(316.224, 453.108, 31.72,  1.500000)

}

filament_999[1631] {

  pt3dclear()

  pt3dadd(316.224, 453.108, 31.72,  1.500000)

  pt3dadd(317.688, 456.768, 32.208,  1.500000)

}

filament_999[1632] {

  pt3dclear()

  pt3dadd(317.688, 456.768, 32.208,  1.500000)

  pt3dadd(318.42, 461.15999999999997, 32.696,  1.500000)

}

filament_999[1633] {

  pt3dclear()

  pt3dadd(318.42, 461.15999999999997, 32.696,  1.500000)

  pt3dadd(318.42, 465.55199999999996, 33.184,  1.500000)

}

filament_999[1634] {

  pt3dclear()

  pt3dadd(318.42, 465.55199999999996, 33.184,  1.500000)

  pt3dadd(317.688, 469.944, 32.696,  1.500000)

}

filament_999[1635] {

  pt3dclear()

  pt3dadd(317.688, 469.944, 32.696,  1.500000)

  pt3dadd(317.688, 474.336, 32.208,  1.500000)

}

filament_999[1636] {

  pt3dclear()

  pt3dadd(317.688, 474.336, 32.208,  1.500000)

  pt3dadd(316.956, 478.728, 31.72,  1.500000)

}

filament_999[1637] {

  pt3dclear()

  pt3dadd(316.956, 478.728, 31.72,  1.500000)

  pt3dadd(319.152, 483.12, 30.744,  1.500000)

}

filament_999[1638] {

  pt3dclear()

  pt3dadd(316.956, 478.728, 31.72,  1.500000)

  pt3dadd(314.76, 482.388, 31.72,  1.500000)

}

filament_999[1639] {

  pt3dclear()

  pt3dadd(314.76, 482.388, 31.72,  1.500000)

  pt3dadd(311.09999999999997, 483.852, 31.72,  1.500000)

}

filament_999[1640] {

  pt3dclear()

  pt3dadd(311.09999999999997, 483.852, 31.72,  1.500000)

  pt3dadd(308.17199999999997, 484.584, 32.208,  1.500000)

}

filament_999[1641] {

  pt3dclear()

  pt3dadd(308.17199999999997, 484.584, 32.208,  1.500000)

  pt3dadd(305.976, 483.12, 32.696,  1.500000)

}

filament_999[1642] {

  pt3dclear()

  pt3dadd(305.976, 483.12, 32.696,  1.500000)

  pt3dadd(303.78, 480.924, 33.184,  1.500000)

}

filament_999[1643] {

  pt3dclear()

  pt3dadd(303.78, 480.924, 33.184,  1.500000)

  pt3dadd(302.316, 478.728, 33.672,  1.500000)

}

filament_999[1644] {

  pt3dclear()

  pt3dadd(302.316, 478.728, 33.672,  1.500000)

  pt3dadd(300.12, 475.8, 35.135999999999996,  1.500000)

}

filament_999[1645] {

  pt3dclear()

  pt3dadd(300.12, 475.8, 35.135999999999996,  1.500000)

  pt3dadd(297.192, 473.604, 35.624,  1.500000)

}

filament_999[1646] {

  pt3dclear()

  pt3dadd(297.192, 473.604, 35.624,  1.500000)

  pt3dadd(292.8, 471.408, 36.112,  1.500000)

}

filament_999[1647] {

  pt3dclear()

  pt3dadd(292.8, 471.408, 36.112,  1.500000)

  pt3dadd(288.408, 469.944, 36.6,  1.500000)

}

filament_999[1648] {

  pt3dclear()

  pt3dadd(288.408, 469.944, 36.6,  1.500000)

  pt3dadd(284.748, 467.748, 37.088,  1.500000)

}

filament_999[1649] {

  pt3dclear()

  pt3dadd(284.748, 467.748, 37.088,  1.500000)

  pt3dadd(281.08799999999997, 465.55199999999996, 37.576,  1.500000)

}

filament_999[1650] {

  pt3dclear()

  pt3dadd(281.08799999999997, 465.55199999999996, 37.576,  1.500000)

  pt3dadd(278.892, 463.356, 40.504,  1.500000)

}

filament_999[1651] {

  pt3dclear()

  pt3dadd(278.892, 463.356, 40.504,  1.500000)

  pt3dadd(275.23199999999997, 459.69599999999997, 40.992,  1.500000)

}

filament_999[1652] {

  pt3dclear()

  pt3dadd(275.23199999999997, 459.69599999999997, 40.992,  1.500000)

  pt3dadd(271.572, 456.036, 40.504,  1.500000)

}

filament_999[1653] {

  pt3dclear()

  pt3dadd(271.572, 456.036, 40.504,  1.500000)

  pt3dadd(267.18, 452.376, 39.04,  1.500000)

}

filament_999[1654] {

  pt3dclear()

  pt3dadd(267.18, 452.376, 39.04,  1.500000)

  pt3dadd(262.788, 449.448, 39.528,  1.500000)

}

filament_999[1655] {

  pt3dclear()

  pt3dadd(262.788, 449.448, 39.528,  1.500000)

  pt3dadd(257.664, 447.252, 39.528,  1.500000)

}

filament_999[1656] {

  pt3dclear()

  pt3dadd(257.664, 447.252, 39.528,  1.500000)

  pt3dadd(253.272, 443.592, 38.064,  1.500000)

}

filament_999[1657] {

  pt3dclear()

  pt3dadd(253.272, 443.592, 38.064,  1.500000)

  pt3dadd(248.88, 440.664, 37.576,  1.500000)

}

filament_999[1658] {

  pt3dclear()

  pt3dadd(248.88, 440.664, 37.576,  1.500000)

  pt3dadd(244.488, 437.736, 38.064,  1.500000)

}

filament_999[1659] {

  pt3dclear()

  pt3dadd(244.488, 437.736, 38.064,  1.500000)

  pt3dadd(240.828, 434.07599999999996, 39.04,  1.500000)

}

filament_999[1660] {

  pt3dclear()

  pt3dadd(240.828, 434.07599999999996, 39.04,  1.500000)

  pt3dadd(236.436, 430.416, 40.016,  1.500000)

}

filament_999[1661] {

  pt3dclear()

  pt3dadd(236.436, 430.416, 40.016,  1.500000)

  pt3dadd(232.04399999999998, 426.024, 40.504,  1.500000)

}

filament_999[1662] {

  pt3dclear()

  pt3dadd(232.04399999999998, 426.024, 40.504,  1.500000)

  pt3dadd(228.384, 422.364, 40.504,  1.500000)

}

filament_999[1663] {

  pt3dclear()

  pt3dadd(228.384, 422.364, 40.504,  1.500000)

  pt3dadd(226.188, 417.24, 40.016,  1.500000)

}

filament_999[1664] {

  pt3dclear()

  pt3dadd(226.188, 417.24, 40.016,  1.500000)

  pt3dadd(223.992, 412.848, 40.016,  1.500000)

}

filament_999[1665] {

  pt3dclear()

  pt3dadd(223.992, 412.848, 40.016,  1.500000)

  pt3dadd(221.064, 408.456, 39.04,  1.500000)

}

filament_999[1666] {

  pt3dclear()

  pt3dadd(221.064, 408.456, 39.04,  1.500000)

  pt3dadd(218.136, 404.796, 37.576,  1.500000)

}

filament_999[1667] {

  pt3dclear()

  pt3dadd(218.136, 404.796, 37.576,  1.500000)

  pt3dadd(213.012, 399.67199999999997, 41.48,  1.500000)

}

filament_999[1668] {

  pt3dclear()

  pt3dadd(213.012, 399.67199999999997, 41.48,  1.500000)

  pt3dadd(207.888, 395.28, 40.992,  1.500000)

}

filament_999[1669] {

  pt3dclear()

  pt3dadd(319.152, 483.12, 30.744,  1.500000)

  pt3dadd(322.812, 484.584, 29.768,  1.500000)

}

filament_999[1670] {

  pt3dclear()

  pt3dadd(322.812, 484.584, 29.768,  1.500000)

  pt3dadd(326.472, 486.78, 28.791999999999998,  1.500000)

}

filament_999[1671] {

  pt3dclear()

  pt3dadd(326.472, 486.78, 28.791999999999998,  1.500000)

  pt3dadd(329.4, 489.70799999999997, 27.816,  1.500000)

}

filament_999[1672] {

  pt3dclear()

  pt3dadd(329.4, 489.70799999999997, 27.816,  1.500000)

  pt3dadd(333.06, 492.63599999999997, 26.84,  1.500000)

}

filament_999[1673] {

  pt3dclear()

  pt3dadd(333.06, 492.63599999999997, 26.84,  1.500000)

  pt3dadd(336.71999999999997, 494.832, 26.352,  1.500000)

}

filament_999[1674] {

  pt3dclear()

  pt3dadd(336.71999999999997, 494.832, 26.352,  1.500000)

  pt3dadd(337.452, 499.224, 25.375999999999998,  1.500000)

}

filament_999[1675] {

  pt3dclear()

  pt3dadd(337.452, 499.224, 25.375999999999998,  1.500000)

  pt3dadd(338.916, 502.884, 25.864,  1.500000)

}

filament_999[1676] {

  pt3dclear()

  pt3dadd(316.224, 409.188, 23.912,  1.500000)

  pt3dadd(318.42, 413.58, 24.4,  1.500000)

}

filament_999[1677] {

  pt3dclear()

  pt3dadd(318.42, 413.58, 24.4,  1.500000)

  pt3dadd(319.884, 417.972, 24.887999999999998,  1.500000)

}

filament_999[1678] {

  pt3dclear()

  pt3dadd(319.884, 417.972, 24.887999999999998,  1.500000)

  pt3dadd(321.348, 422.364, 24.887999999999998,  1.500000)

}

filament_999[1679] {

  pt3dclear()

  pt3dadd(321.348, 422.364, 24.887999999999998,  1.500000)

  pt3dadd(322.812, 426.756, 25.375999999999998,  1.500000)

}

filament_999[1680] {

  pt3dclear()

  pt3dadd(322.812, 426.756, 25.375999999999998,  1.500000)

  pt3dadd(322.812, 430.416, 25.864,  1.500000)

}

filament_999[1681] {

  pt3dclear()

  pt3dadd(322.812, 430.416, 25.864,  1.500000)

  pt3dadd(324.276, 434.07599999999996, 25.375999999999998,  1.500000)

}

filament_999[1682] {

  pt3dclear()

  pt3dadd(324.276, 434.07599999999996, 25.375999999999998,  1.500000)

  pt3dadd(325.008, 437.736, 25.375999999999998,  1.500000)

}

filament_999[1683] {

  pt3dclear()

  pt3dadd(325.008, 437.736, 25.375999999999998,  1.500000)

  pt3dadd(325.008, 441.396, 24.887999999999998,  1.500000)

}

filament_999[1684] {

  pt3dclear()

  pt3dadd(325.008, 441.396, 24.887999999999998,  1.500000)

  pt3dadd(325.008, 445.056, 24.4,  1.500000)

}

filament_999[1685] {

  pt3dclear()

  pt3dadd(325.008, 445.056, 24.4,  1.500000)

  pt3dadd(325.008, 448.716, 23.912,  1.500000)

}

filament_999[1686] {

  pt3dclear()

  pt3dadd(325.008, 448.716, 23.912,  1.500000)

  pt3dadd(328.668, 448.716, 24.4,  1.500000)

}

filament_999[1687] {

  pt3dclear()

  pt3dadd(328.668, 448.716, 24.4,  1.500000)

  pt3dadd(332.328, 448.716, 24.887999999999998,  1.500000)

}

filament_999[1688] {

  pt3dclear()

  pt3dadd(332.328, 448.716, 24.887999999999998,  1.500000)

  pt3dadd(335.988, 448.716, 25.375999999999998,  1.500000)

}

filament_999[1689] {

  pt3dclear()

  pt3dadd(335.988, 448.716, 25.375999999999998,  1.500000)

  pt3dadd(333.792, 451.644, 27.816,  1.500000)

}

filament_999[1690] {

  pt3dclear()

  pt3dadd(335.988, 448.716, 25.375999999999998,  1.500000)

  pt3dadd(339.64799999999997, 449.448, 25.864,  1.500000)

}

filament_999[1691] {

  pt3dclear()

  pt3dadd(339.64799999999997, 449.448, 25.864,  1.500000)

  pt3dadd(342.57599999999996, 451.644, 26.352,  1.500000)

}

filament_999[1692] {

  pt3dclear()

  pt3dadd(342.57599999999996, 451.644, 26.352,  1.500000)

  pt3dadd(346.236, 453.84, 26.84,  1.500000)

}

filament_999[1693] {

  pt3dclear()

  pt3dadd(346.236, 453.84, 26.84,  1.500000)

  pt3dadd(350.628, 455.304, 26.352,  1.500000)

}

filament_999[1694] {

  pt3dclear()

  pt3dadd(350.628, 455.304, 26.352,  1.500000)

  pt3dadd(354.288, 457.5, 26.84,  1.500000)

}

filament_999[1695] {

  pt3dclear()

  pt3dadd(354.288, 457.5, 26.84,  1.500000)

  pt3dadd(357.948, 460.428, 27.328,  1.500000)

}

filament_999[1696] {

  pt3dclear()

  pt3dadd(357.948, 460.428, 27.328,  1.500000)

  pt3dadd(361.608, 463.356, 27.816,  1.500000)

}

filament_999[1697] {

  pt3dclear()

  pt3dadd(333.792, 451.644, 27.816,  1.500000)

  pt3dadd(334.524, 455.304, 28.791999999999998,  1.500000)

}

filament_999[1698] {

  pt3dclear()

  pt3dadd(334.524, 455.304, 28.791999999999998,  1.500000)

  pt3dadd(335.988, 458.964, 29.28,  1.500000)

}

filament_999[1699] {

  pt3dclear()

  pt3dadd(310.368, 427.488, 25.375999999999998,  1.500000)

  pt3dadd(311.832, 430.416, 25.375999999999998,  1.500000)

}

filament_999[1700] {

  pt3dclear()

  pt3dadd(311.832, 430.416, 25.375999999999998,  1.500000)

  pt3dadd(312.564, 434.07599999999996, 24.887999999999998,  1.500000)

}

filament_999[1701] {

  pt3dclear()

  pt3dadd(312.564, 434.07599999999996, 24.887999999999998,  1.500000)

  pt3dadd(312.564, 437.736, 24.4,  1.500000)

}

filament_999[1702] {

  pt3dclear()

  pt3dadd(312.564, 437.736, 24.4,  1.500000)

  pt3dadd(313.296, 441.396, 23.912,  1.500000)

}

filament_999[1703] {

  pt3dclear()

  pt3dadd(313.296, 441.396, 23.912,  1.500000)

  pt3dadd(314.028, 445.056, 23.424,  1.500000)

}

filament_999[1704] {

  pt3dclear()

  pt3dadd(314.028, 445.056, 23.424,  1.500000)

  pt3dadd(311.09999999999997, 447.252, 22.936,  1.500000)

}

filament_999[1705] {

  pt3dclear()

  pt3dadd(311.09999999999997, 447.252, 22.936,  1.500000)

  pt3dadd(307.44, 448.716, 22.448,  1.500000)

}

filament_999[1706] {

  pt3dclear()

  pt3dadd(307.44, 448.716, 22.448,  1.500000)

  pt3dadd(305.24399999999997, 450.912, 21.96,  1.500000)

}

filament_999[1707] {

  pt3dclear()

  pt3dadd(304.512, 428.21999999999997, 26.84,  1.500000)

  pt3dadd(300.852, 429.68399999999997, 26.84,  1.500000)

}

filament_999[1708] {

  pt3dclear()

  pt3dadd(300.852, 429.68399999999997, 26.84,  1.500000)

  pt3dadd(296.46, 428.952, 26.84,  1.500000)

}

filament_999[1709] {

  pt3dclear()

  pt3dadd(296.46, 428.952, 26.84,  1.500000)

  pt3dadd(294.996, 432.61199999999997, 26.84,  1.500000)

}

filament_999[1710] {

  pt3dclear()

  pt3dadd(294.996, 432.61199999999997, 26.84,  1.500000)

  pt3dadd(292.8, 436.272, 26.352,  1.500000)

}

filament_999[1711] {

  pt3dclear()

  pt3dadd(292.8, 436.272, 26.352,  1.500000)

  pt3dadd(289.872, 440.664, 26.352,  1.500000)

}

filament_999[1712] {

  pt3dclear()

  pt3dadd(432.61199999999997, 342.57599999999996, 31.72,  1.500000)

  pt3dadd(435.53999999999996, 349.896, 29.28,  1.500000)

}

filament_999[1713] {

  pt3dclear()

  pt3dadd(435.53999999999996, 349.896, 29.28,  1.500000)

  pt3dadd(439.2, 357.216, 27.816,  1.500000)

}

filament_999[1714] {

  pt3dclear()

  pt3dadd(439.2, 357.216, 27.816,  1.500000)

  pt3dadd(440.664, 365.268, 26.352,  1.500000)

}

filament_999[1715] {

  pt3dclear()

  pt3dadd(440.664, 365.268, 26.352,  1.500000)

  pt3dadd(444.324, 362.34, 27.328,  1.500000)

}

filament_999[1716] {

  pt3dclear()

  pt3dadd(440.664, 365.268, 26.352,  1.500000)

  pt3dadd(439.932, 374.784, 25.375999999999998,  1.500000)

}

filament_999[1717] {

  pt3dclear()

  pt3dadd(439.932, 374.784, 25.375999999999998,  1.500000)

  pt3dadd(437.736, 383.568, 24.4,  1.500000)

}

filament_999[1718] {

  pt3dclear()

  pt3dadd(437.736, 383.568, 24.4,  1.500000)

  pt3dadd(435.53999999999996, 389.424, 23.424,  1.500000)

}

filament_999[1719] {

  pt3dclear()

  pt3dadd(435.53999999999996, 389.424, 23.424,  1.500000)

  pt3dadd(439.932, 390.156, 20.496,  1.500000)

}

filament_999[1720] {

  pt3dclear()

  pt3dadd(435.53999999999996, 389.424, 23.424,  1.500000)

  pt3dadd(432.61199999999997, 394.548, 21.96,  1.500000)

}

filament_999[1721] {

  pt3dclear()

  pt3dadd(432.61199999999997, 394.548, 21.96,  1.500000)

  pt3dadd(429.68399999999997, 399.67199999999997, 20.496,  1.500000)

}

filament_999[1722] {

  pt3dclear()

  pt3dadd(429.68399999999997, 399.67199999999997, 20.496,  1.500000)

  pt3dadd(426.024, 404.796, 19.032,  1.500000)

}

filament_999[1723] {

  pt3dclear()

  pt3dadd(426.024, 404.796, 19.032,  1.500000)

  pt3dadd(431.14799999999997, 405.52799999999996, 20.008,  1.500000)

}

filament_999[1724] {

  pt3dclear()

  pt3dadd(426.024, 404.796, 19.032,  1.500000)

  pt3dadd(420.9, 408.456, 17.567999999999998,  1.500000)

}

filament_999[1725] {

  pt3dclear()

  pt3dadd(420.9, 408.456, 17.567999999999998,  1.500000)

  pt3dadd(415.776, 411.384, 17.08,  1.500000)

}

filament_999[1726] {

  pt3dclear()

  pt3dadd(415.776, 411.384, 17.08,  1.500000)

  pt3dadd(410.652, 414.312, 15.616,  1.500000)

}

filament_999[1727] {

  pt3dclear()

  pt3dadd(410.652, 414.312, 15.616,  1.500000)

  pt3dadd(404.06399999999996, 417.24, 14.64,  1.500000)

}

filament_999[1728] {

  pt3dclear()

  pt3dadd(404.06399999999996, 417.24, 14.64,  1.500000)

  pt3dadd(397.476, 419.436, 14.64,  1.500000)

}

filament_999[1729] {

  pt3dclear()

  pt3dadd(397.476, 419.436, 14.64,  1.500000)

  pt3dadd(390.888, 421.632, 14.64,  1.500000)

}

filament_999[1730] {

  pt3dclear()

  pt3dadd(390.888, 421.632, 14.64,  1.500000)

  pt3dadd(384.3, 423.828, 14.152,  1.500000)

}

filament_999[1731] {

  pt3dclear()

  pt3dadd(384.3, 423.828, 14.152,  1.500000)

  pt3dadd(376.98, 424.56, 13.664,  1.500000)

}

filament_999[1732] {

  pt3dclear()

  pt3dadd(376.98, 424.56, 13.664,  1.500000)

  pt3dadd(369.65999999999997, 424.56, 13.176,  1.500000)

}

filament_999[1733] {

  pt3dclear()

  pt3dadd(369.65999999999997, 424.56, 13.176,  1.500000)

  pt3dadd(362.34, 423.828, 13.176,  1.500000)

}

filament_999[1734] {

  pt3dclear()

  pt3dadd(362.34, 423.828, 13.176,  1.500000)

  pt3dadd(355.752, 423.096, 13.176,  1.500000)

}

filament_999[1735] {

  pt3dclear()

  pt3dadd(355.752, 423.096, 13.176,  1.500000)

  pt3dadd(349.896, 420.9, 13.664,  1.500000)

}

filament_999[1736] {

  pt3dclear()

  pt3dadd(349.896, 420.9, 13.664,  1.500000)

  pt3dadd(344.04, 418.704, 14.152,  1.500000)

}

filament_999[1737] {

  pt3dclear()

  pt3dadd(344.04, 418.704, 14.152,  1.500000)

  pt3dadd(338.18399999999997, 416.508, 14.64,  1.500000)

}

filament_999[1738] {

  pt3dclear()

  pt3dadd(338.18399999999997, 416.508, 14.64,  1.500000)

  pt3dadd(332.328, 413.58, 15.128,  1.500000)

}

filament_999[1739] {

  pt3dclear()

  pt3dadd(332.328, 413.58, 15.128,  1.500000)

  pt3dadd(327.936, 409.92, 15.616,  1.500000)

}

filament_999[1740] {

  pt3dclear()

  pt3dadd(327.936, 409.92, 15.616,  1.500000)

  pt3dadd(326.472, 405.52799999999996, 15.128,  1.500000)

}

filament_999[1741] {

  pt3dclear()

  pt3dadd(327.936, 409.92, 15.616,  1.500000)

  pt3dadd(323.544, 406.26, 16.104,  1.500000)

}

filament_999[1742] {

  pt3dclear()

  pt3dadd(323.544, 406.26, 16.104,  1.500000)

  pt3dadd(318.42, 401.868, 17.08,  1.500000)

}

filament_999[1743] {

  pt3dclear()

  pt3dadd(318.42, 401.868, 17.08,  1.500000)

  pt3dadd(313.296, 397.476, 17.567999999999998,  1.500000)

}

filament_999[1744] {

  pt3dclear()

  pt3dadd(313.296, 397.476, 17.567999999999998,  1.500000)

  pt3dadd(306.70799999999997, 393.816, 18.544,  1.500000)

}

filament_999[1745] {

  pt3dclear()

  pt3dadd(306.70799999999997, 393.816, 18.544,  1.500000)

  pt3dadd(303.048, 391.62, 19.032,  1.500000)

}

filament_999[1746] {

  pt3dclear()

  pt3dadd(303.048, 391.62, 19.032,  1.500000)

  pt3dadd(299.388, 389.424, 20.496,  1.500000)

}

filament_999[1747] {

  pt3dclear()

  pt3dadd(299.388, 389.424, 20.496,  1.500000)

  pt3dadd(295.728, 385.764, 21.472,  1.500000)

}

filament_999[1748] {

  pt3dclear()

  pt3dadd(295.728, 385.764, 21.472,  1.500000)

  pt3dadd(292.068, 382.836, 22.448,  1.500000)

}

filament_999[1749] {

  pt3dclear()

  pt3dadd(292.068, 382.836, 22.448,  1.500000)

  pt3dadd(289.14, 379.908, 23.424,  1.500000)

}

filament_999[1750] {

  pt3dclear()

  pt3dadd(289.14, 379.908, 23.424,  1.500000)

  pt3dadd(287.676, 375.516, 24.887999999999998,  1.500000)

}

filament_999[1751] {

  pt3dclear()

  pt3dadd(287.676, 375.516, 24.887999999999998,  1.500000)

  pt3dadd(287.676, 371.12399999999997, 26.352,  1.500000)

}

filament_999[1752] {

  pt3dclear()

  pt3dadd(287.676, 371.12399999999997, 26.352,  1.500000)

  pt3dadd(288.408, 366.73199999999997, 27.816,  1.500000)

}

filament_999[1753] {

  pt3dclear()

  pt3dadd(288.408, 366.73199999999997, 27.816,  1.500000)

  pt3dadd(289.14, 362.34, 29.768,  1.500000)

}

filament_999[1754] {

  pt3dclear()

  pt3dadd(289.14, 362.34, 29.768,  1.500000)

  pt3dadd(287.676, 359.412, 32.696,  1.500000)

}

filament_999[1755] {

  pt3dclear()

  pt3dadd(289.14, 362.34, 29.768,  1.500000)

  pt3dadd(292.068, 358.68, 31.72,  1.500000)

}

filament_999[1756] {

  pt3dclear()

  pt3dadd(292.068, 358.68, 31.72,  1.500000)

  pt3dadd(294.996, 355.02, 33.672,  1.500000)

}

filament_999[1757] {

  pt3dclear()

  pt3dadd(294.996, 355.02, 33.672,  1.500000)

  pt3dadd(297.924, 351.36, 35.135999999999996,  1.500000)

}

filament_999[1758] {

  pt3dclear()

  pt3dadd(297.924, 351.36, 35.135999999999996,  1.500000)

  pt3dadd(302.316, 349.164, 36.6,  1.500000)

}

filament_999[1759] {

  pt3dclear()

  pt3dadd(302.316, 349.164, 36.6,  1.500000)

  pt3dadd(306.70799999999997, 346.968, 38.064,  1.500000)

}

filament_999[1760] {

  pt3dclear()

  pt3dadd(306.70799999999997, 346.968, 38.064,  1.500000)

  pt3dadd(311.832, 345.504, 39.04,  1.500000)

}

filament_999[1761] {

  pt3dclear()

  pt3dadd(311.832, 345.504, 39.04,  1.500000)

  pt3dadd(314.76, 348.432, 40.016,  1.500000)

}

filament_999[1762] {

  pt3dclear()

  pt3dadd(311.832, 345.504, 39.04,  1.500000)

  pt3dadd(315.492, 341.844, 40.992,  1.500000)

}

filament_999[1763] {

  pt3dclear()

  pt3dadd(315.492, 341.844, 40.992,  1.500000)

  pt3dadd(316.224, 336.71999999999997, 41.967999999999996,  1.500000)

}

filament_999[1764] {

  pt3dclear()

  pt3dadd(316.224, 336.71999999999997, 41.967999999999996,  1.500000)

  pt3dadd(316.224, 332.328, 42.455999999999996,  1.500000)

}

filament_999[1765] {

  pt3dclear()

  pt3dadd(316.224, 332.328, 42.455999999999996,  1.500000)

  pt3dadd(315.492, 327.204, 43.432,  1.500000)

}

filament_999[1766] {

  pt3dclear()

  pt3dadd(315.492, 327.204, 43.432,  1.500000)

  pt3dadd(314.76, 322.08, 44.408,  1.500000)

}

filament_999[1767] {

  pt3dclear()

  pt3dadd(314.76, 322.08, 44.408,  1.500000)

  pt3dadd(315.492, 316.956, 45.872,  1.500000)

}

filament_999[1768] {

  pt3dclear()

  pt3dadd(315.492, 316.956, 45.872,  1.500000)

  pt3dadd(314.76, 311.09999999999997, 47.336,  1.500000)

}

filament_999[1769] {

  pt3dclear()

  pt3dadd(314.76, 311.09999999999997, 47.336,  1.500000)

  pt3dadd(314.028, 306.70799999999997, 47.824,  1.500000)

}

filament_999[1770] {

  pt3dclear()

  pt3dadd(314.028, 306.70799999999997, 47.824,  1.500000)

  pt3dadd(313.296, 300.852, 48.312,  1.500000)

}

filament_999[1771] {

  pt3dclear()

  pt3dadd(313.296, 300.852, 48.312,  1.500000)

  pt3dadd(312.564, 294.996, 49.288,  1.500000)

}

filament_999[1772] {

  pt3dclear()

  pt3dadd(312.564, 294.996, 49.288,  1.500000)

  pt3dadd(311.832, 289.14, 49.775999999999996,  1.500000)

}

filament_999[1773] {

  pt3dclear()

  pt3dadd(311.832, 289.14, 49.775999999999996,  1.500000)

  pt3dadd(311.09999999999997, 283.284, 49.775999999999996,  1.500000)

}

filament_999[1774] {

  pt3dclear()

  pt3dadd(311.09999999999997, 283.284, 49.775999999999996,  1.500000)

  pt3dadd(310.368, 277.428, 50.263999999999996,  1.500000)

}

filament_999[1775] {

  pt3dclear()

  pt3dadd(310.368, 277.428, 50.263999999999996,  1.500000)

  pt3dadd(310.368, 271.572, 50.263999999999996,  1.500000)

}

filament_999[1776] {

  pt3dclear()

  pt3dadd(310.368, 271.572, 50.263999999999996,  1.500000)

  pt3dadd(311.09999999999997, 265.716, 50.263999999999996,  1.500000)

}

filament_999[1777] {

  pt3dclear()

  pt3dadd(311.09999999999997, 265.716, 50.263999999999996,  1.500000)

  pt3dadd(311.832, 259.86, 50.751999999999995,  1.500000)

}

filament_999[1778] {

  pt3dclear()

  pt3dadd(311.832, 259.86, 50.751999999999995,  1.500000)

  pt3dadd(311.832, 254.004, 51.24,  1.500000)

}

filament_999[1779] {

  pt3dclear()

  pt3dadd(311.832, 254.004, 51.24,  1.500000)

  pt3dadd(311.832, 248.148, 51.24,  1.500000)

}

filament_999[1780] {

  pt3dclear()

  pt3dadd(311.832, 248.148, 51.24,  1.500000)

  pt3dadd(311.832, 242.292, 51.728,  1.500000)

}

filament_999[1781] {

  pt3dclear()

  pt3dadd(311.832, 242.292, 51.728,  1.500000)

  pt3dadd(311.832, 236.436, 51.728,  1.500000)

}

filament_999[1782] {

  pt3dclear()

  pt3dadd(311.832, 236.436, 51.728,  1.500000)

  pt3dadd(311.09999999999997, 230.57999999999998, 51.728,  1.500000)

}

filament_999[1783] {

  pt3dclear()

  pt3dadd(311.09999999999997, 230.57999999999998, 51.728,  1.500000)

  pt3dadd(311.09999999999997, 224.724, 51.728,  1.500000)

}

filament_999[1784] {

  pt3dclear()

  pt3dadd(311.09999999999997, 224.724, 51.728,  1.500000)

  pt3dadd(311.09999999999997, 218.868, 51.728,  1.500000)

}

filament_999[1785] {

  pt3dclear()

  pt3dadd(311.09999999999997, 218.868, 51.728,  1.500000)

  pt3dadd(311.09999999999997, 213.012, 51.728,  1.500000)

}

filament_999[1786] {

  pt3dclear()

  pt3dadd(311.09999999999997, 213.012, 51.728,  1.500000)

  pt3dadd(310.368, 207.156, 52.216,  1.500000)

}

filament_999[1787] {

  pt3dclear()

  pt3dadd(310.368, 207.156, 52.216,  1.500000)

  pt3dadd(309.63599999999997, 201.29999999999998, 52.216,  1.500000)

}

filament_999[1788] {

  pt3dclear()

  pt3dadd(309.63599999999997, 201.29999999999998, 52.216,  1.500000)

  pt3dadd(308.904, 195.444, 52.216,  1.500000)

}

filament_999[1789] {

  pt3dclear()

  pt3dadd(308.904, 195.444, 52.216,  1.500000)

  pt3dadd(308.904, 189.588, 51.728,  1.500000)

}

filament_999[1790] {

  pt3dclear()

  pt3dadd(308.904, 189.588, 51.728,  1.500000)

  pt3dadd(308.904, 183.732, 50.751999999999995,  1.500000)

}

filament_999[1791] {

  pt3dclear()

  pt3dadd(308.904, 183.732, 50.751999999999995,  1.500000)

  pt3dadd(308.904, 177.876, 50.263999999999996,  1.500000)

}

filament_999[1792] {

  pt3dclear()

  pt3dadd(308.904, 177.876, 50.263999999999996,  1.500000)

  pt3dadd(309.63599999999997, 172.02, 49.288,  1.500000)

}

filament_999[1793] {

  pt3dclear()

  pt3dadd(309.63599999999997, 172.02, 49.288,  1.500000)

  pt3dadd(310.368, 166.164, 48.8,  1.500000)

}

filament_999[1794] {

  pt3dclear()

  pt3dadd(310.368, 166.164, 48.8,  1.500000)

  pt3dadd(311.09999999999997, 160.308, 48.312,  1.500000)

}

filament_999[1795] {

  pt3dclear()

  pt3dadd(311.09999999999997, 160.308, 48.312,  1.500000)

  pt3dadd(311.832, 154.452, 47.824,  1.500000)

}

filament_999[1796] {

  pt3dclear()

  pt3dadd(311.832, 154.452, 47.824,  1.500000)

  pt3dadd(312.564, 148.596, 47.336,  1.500000)

}

filament_999[1797] {

  pt3dclear()

  pt3dadd(312.564, 148.596, 47.336,  1.500000)

  pt3dadd(313.296, 142.74, 47.336,  1.500000)

}

filament_999[1798] {

  pt3dclear()

  pt3dadd(313.296, 142.74, 47.336,  1.500000)

  pt3dadd(312.564, 136.884, 47.336,  1.500000)

}

filament_999[1799] {

  pt3dclear()

  pt3dadd(312.564, 136.884, 47.336,  1.500000)

  pt3dadd(311.832, 131.028, 46.848,  1.500000)

}

filament_999[1800] {

  pt3dclear()

  pt3dadd(311.832, 131.028, 46.848,  1.500000)

  pt3dadd(311.09999999999997, 125.172, 46.848,  1.500000)

}

filament_999[1801] {

  pt3dclear()

  pt3dadd(311.09999999999997, 125.172, 46.848,  1.500000)

  pt3dadd(311.09999999999997, 119.316, 46.36,  1.500000)

}

filament_999[1802] {

  pt3dclear()

  pt3dadd(311.09999999999997, 119.316, 46.36,  1.500000)

  pt3dadd(311.09999999999997, 113.46, 46.36,  1.500000)

}

filament_999[1803] {

  pt3dclear()

  pt3dadd(311.09999999999997, 113.46, 46.36,  1.500000)

  pt3dadd(310.368, 108.336, 46.36,  1.500000)

}

filament_999[1804] {

  pt3dclear()

  pt3dadd(310.368, 108.336, 46.36,  1.500000)

  pt3dadd(309.63599999999997, 103.212, 45.872,  1.500000)

}

filament_999[1805] {

  pt3dclear()

  pt3dadd(309.63599999999997, 103.212, 45.872,  1.500000)

  pt3dadd(308.904, 98.088, 45.384,  1.500000)

}

filament_999[1806] {

  pt3dclear()

  pt3dadd(308.904, 98.088, 45.384,  1.500000)

  pt3dadd(309.63599999999997, 92.232, 44.896,  1.500000)

}

filament_999[1807] {

  pt3dclear()

  pt3dadd(309.63599999999997, 92.232, 44.896,  1.500000)

  pt3dadd(309.63599999999997, 86.376, 44.408,  1.500000)

}

filament_999[1808] {

  pt3dclear()

  pt3dadd(309.63599999999997, 86.376, 44.408,  1.500000)

  pt3dadd(309.63599999999997, 80.52, 43.92,  1.500000)

}

filament_999[1809] {

  pt3dclear()

  pt3dadd(309.63599999999997, 80.52, 43.92,  1.500000)

  pt3dadd(308.904, 75.396, 43.432,  1.500000)

}

filament_999[1810] {

  pt3dclear()

  pt3dadd(308.904, 75.396, 43.432,  1.500000)

  pt3dadd(308.17199999999997, 70.27199999999999, 42.944,  1.500000)

}

filament_999[1811] {

  pt3dclear()

  pt3dadd(308.17199999999997, 70.27199999999999, 42.944,  1.500000)

  pt3dadd(307.44, 65.148, 42.455999999999996,  1.500000)

}

filament_999[1812] {

  pt3dclear()

  pt3dadd(307.44, 65.148, 42.455999999999996,  1.500000)

  pt3dadd(306.70799999999997, 60.024, 41.967999999999996,  1.500000)

}

filament_999[1813] {

  pt3dclear()

  pt3dadd(306.70799999999997, 60.024, 41.967999999999996,  1.500000)

  pt3dadd(305.976, 54.9, 41.48,  1.500000)

}

filament_999[1814] {

  pt3dclear()

  pt3dadd(305.976, 54.9, 41.48,  1.500000)

  pt3dadd(305.24399999999997, 49.044, 41.48,  1.500000)

}

filament_999[1815] {

  pt3dclear()

  pt3dadd(305.24399999999997, 49.044, 41.48,  1.500000)

  pt3dadd(304.512, 43.188, 40.992,  1.500000)

}

filament_999[1816] {

  pt3dclear()

  pt3dadd(304.512, 43.188, 40.992,  1.500000)

  pt3dadd(303.78, 37.332, 40.016,  1.500000)

}

filament_999[1817] {

  pt3dclear()

  pt3dadd(303.78, 37.332, 40.016,  1.500000)

  pt3dadd(303.048, 31.476, 39.04,  1.500000)

}

filament_999[1818] {

  pt3dclear()

  pt3dadd(303.048, 31.476, 39.04,  1.500000)

  pt3dadd(301.584, 26.352, 38.552,  1.500000)

}

filament_999[1819] {

  pt3dclear()

  pt3dadd(301.584, 26.352, 38.552,  1.500000)

  pt3dadd(300.12, 21.227999999999998, 38.064,  1.500000)

}

filament_999[1820] {

  pt3dclear()

  pt3dadd(300.12, 21.227999999999998, 38.064,  1.500000)

  pt3dadd(298.656, 16.104, 37.088,  1.500000)

}

filament_999[1821] {

  pt3dclear()

  pt3dadd(298.656, 16.104, 37.088,  1.500000)

  pt3dadd(297.924, 11.712, 36.112,  1.500000)

}

filament_999[1822] {

  pt3dclear()

  pt3dadd(297.924, 11.712, 36.112,  1.500000)

  pt3dadd(297.192, 7.32, 35.135999999999996,  1.500000)

}

filament_999[1823] {

  pt3dclear()

  pt3dadd(297.192, 7.32, 35.135999999999996,  1.500000)

  pt3dadd(296.46, 2.928, 34.16,  1.500000)

}

filament_999[1824] {

  pt3dclear()

  pt3dadd(314.76, 348.432, 40.016,  1.500000)

  pt3dadd(318.42, 350.628, 42.944,  1.500000)

}

filament_999[1825] {

  pt3dclear()

  pt3dadd(318.42, 350.628, 42.944,  1.500000)

  pt3dadd(322.812, 352.824, 44.408,  1.500000)

}

filament_999[1826] {

  pt3dclear()

  pt3dadd(322.812, 352.824, 44.408,  1.500000)

  pt3dadd(328.668, 355.02, 45.384,  1.500000)

}

filament_999[1827] {

  pt3dclear()

  pt3dadd(328.668, 355.02, 45.384,  1.500000)

  pt3dadd(334.524, 357.216, 45.872,  1.500000)

}

filament_999[1828] {

  pt3dclear()

  pt3dadd(334.524, 357.216, 45.872,  1.500000)

  pt3dadd(340.38, 359.412, 44.896,  1.500000)

}

filament_999[1829] {

  pt3dclear()

  pt3dadd(340.38, 359.412, 44.896,  1.500000)

  pt3dadd(349.896, 361.608, 44.408,  1.500000)

}

filament_999[1830] {

  pt3dclear()

  pt3dadd(349.896, 361.608, 44.408,  1.500000)

  pt3dadd(357.948, 363.072, 44.408,  1.500000)

}

filament_999[1831] {

  pt3dclear()

  pt3dadd(357.948, 363.072, 44.408,  1.500000)

  pt3dadd(366.0, 365.268, 44.408,  1.500000)

}

filament_999[1832] {

  pt3dclear()

  pt3dadd(366.0, 365.268, 44.408,  1.500000)

  pt3dadd(372.58799999999997, 368.19599999999997, 43.92,  1.500000)

}

filament_999[1833] {

  pt3dclear()

  pt3dadd(372.58799999999997, 368.19599999999997, 43.92,  1.500000)

  pt3dadd(379.176, 370.392, 43.92,  1.500000)

}

filament_999[1834] {

  pt3dclear()

  pt3dadd(379.176, 370.392, 43.92,  1.500000)

  pt3dadd(385.764, 372.58799999999997, 43.432,  1.500000)

}

filament_999[1835] {

  pt3dclear()

  pt3dadd(385.764, 372.58799999999997, 43.432,  1.500000)

  pt3dadd(392.352, 374.784, 42.944,  1.500000)

}

filament_999[1836] {

  pt3dclear()

  pt3dadd(392.352, 374.784, 42.944,  1.500000)

  pt3dadd(398.94, 376.98, 42.944,  1.500000)

}

filament_999[1837] {

  pt3dclear()

  pt3dadd(398.94, 376.98, 42.944,  1.500000)

  pt3dadd(405.52799999999996, 379.176, 42.455999999999996,  1.500000)

}

filament_999[1838] {

  pt3dclear()

  pt3dadd(405.52799999999996, 379.176, 42.455999999999996,  1.500000)

  pt3dadd(412.116, 382.104, 41.967999999999996,  1.500000)

}

filament_999[1839] {

  pt3dclear()

  pt3dadd(412.116, 382.104, 41.967999999999996,  1.500000)

  pt3dadd(418.704, 385.764, 41.967999999999996,  1.500000)

}

filament_999[1840] {

  pt3dclear()

  pt3dadd(418.704, 385.764, 41.967999999999996,  1.500000)

  pt3dadd(425.292, 390.156, 41.48,  1.500000)

}

filament_999[1841] {

  pt3dclear()

  pt3dadd(425.292, 390.156, 41.48,  1.500000)

  pt3dadd(431.88, 395.28, 41.967999999999996,  1.500000)

}

filament_999[1842] {

  pt3dclear()

  pt3dadd(431.88, 395.28, 41.967999999999996,  1.500000)

  pt3dadd(437.736, 398.20799999999997, 42.944,  1.500000)

}

filament_999[1843] {

  pt3dclear()

  pt3dadd(437.736, 398.20799999999997, 42.944,  1.500000)

  pt3dadd(441.396, 401.868, 42.455999999999996,  1.500000)

}

filament_999[1844] {

  pt3dclear()

  pt3dadd(441.396, 401.868, 42.455999999999996,  1.500000)

  pt3dadd(445.788, 405.52799999999996, 42.944,  1.500000)

}

filament_999[1845] {

  pt3dclear()

  pt3dadd(445.788, 405.52799999999996, 42.944,  1.500000)

  pt3dadd(450.912, 408.456, 42.944,  1.500000)

}

filament_999[1846] {

  pt3dclear()

  pt3dadd(450.912, 408.456, 42.944,  1.500000)

  pt3dadd(455.304, 412.116, 43.432,  1.500000)

}

filament_999[1847] {

  pt3dclear()

  pt3dadd(455.304, 412.116, 43.432,  1.500000)

  pt3dadd(459.69599999999997, 415.776, 42.944,  1.500000)

}

filament_999[1848] {

  pt3dclear()

  pt3dadd(459.69599999999997, 415.776, 42.944,  1.500000)

  pt3dadd(464.82, 419.436, 42.455999999999996,  1.500000)

}

filament_999[1849] {

  pt3dclear()

  pt3dadd(464.82, 419.436, 42.455999999999996,  1.500000)

  pt3dadd(470.676, 423.096, 41.967999999999996,  1.500000)

}

filament_999[1850] {

  pt3dclear()

  pt3dadd(470.676, 423.096, 41.967999999999996,  1.500000)

  pt3dadd(476.532, 426.756, 41.48,  1.500000)

}

filament_999[1851] {

  pt3dclear()

  pt3dadd(476.532, 426.756, 41.48,  1.500000)

  pt3dadd(483.12, 428.952, 40.992,  1.500000)

}

filament_999[1852] {

  pt3dclear()

  pt3dadd(483.12, 428.952, 40.992,  1.500000)

  pt3dadd(489.70799999999997, 431.88, 40.504,  1.500000)

}

filament_999[1853] {

  pt3dclear()

  pt3dadd(489.70799999999997, 431.88, 40.504,  1.500000)

  pt3dadd(495.56399999999996, 434.808, 40.016,  1.500000)

}

filament_999[1854] {

  pt3dclear()

  pt3dadd(495.56399999999996, 434.808, 40.016,  1.500000)

  pt3dadd(500.688, 439.2, 40.016,  1.500000)

}

filament_999[1855] {

  pt3dclear()

  pt3dadd(500.688, 439.2, 40.016,  1.500000)

  pt3dadd(505.812, 443.592, 40.504,  1.500000)

}

filament_999[1856] {

  pt3dclear()

  pt3dadd(505.812, 443.592, 40.504,  1.500000)

  pt3dadd(512.4, 447.252, 40.992,  1.500000)

}

filament_999[1857] {

  pt3dclear()

  pt3dadd(512.4, 447.252, 40.992,  1.500000)

  pt3dadd(518.9879999999999, 450.912, 41.48,  1.500000)

}

filament_999[1858] {

  pt3dclear()

  pt3dadd(518.9879999999999, 450.912, 41.48,  1.500000)

  pt3dadd(524.8439999999999, 455.304, 42.455999999999996,  1.500000)

}

filament_999[1859] {

  pt3dclear()

  pt3dadd(524.8439999999999, 455.304, 42.455999999999996,  1.500000)

  pt3dadd(530.6999999999999, 459.69599999999997, 42.944,  1.500000)

}

filament_999[1860] {

  pt3dclear()

  pt3dadd(530.6999999999999, 459.69599999999997, 42.944,  1.500000)

  pt3dadd(535.824, 464.82, 43.432,  1.500000)

}

filament_999[1861] {

  pt3dclear()

  pt3dadd(535.824, 464.82, 43.432,  1.500000)

  pt3dadd(539.484, 469.944, 43.92,  1.500000)

}

filament_999[1862] {

  pt3dclear()

  pt3dadd(539.484, 469.944, 43.92,  1.500000)

  pt3dadd(543.144, 475.068, 44.896,  1.500000)

}

filament_999[1863] {

  pt3dclear()

  pt3dadd(543.144, 475.068, 44.896,  1.500000)

  pt3dadd(548.268, 480.192, 44.408,  1.500000)

}

filament_999[1864] {

  pt3dclear()

  pt3dadd(548.268, 480.192, 44.408,  1.500000)

  pt3dadd(553.3919999999999, 485.316, 45.384,  1.500000)

}

filament_999[1865] {

  pt3dclear()

  pt3dadd(553.3919999999999, 485.316, 45.384,  1.500000)

  pt3dadd(558.516, 490.44, 45.872,  1.500000)

}

filament_999[1866] {

  pt3dclear()

  pt3dadd(558.516, 490.44, 45.872,  1.500000)

  pt3dadd(562.908, 495.56399999999996, 46.36,  1.500000)

}

filament_999[1867] {

  pt3dclear()

  pt3dadd(562.908, 495.56399999999996, 46.36,  1.500000)

  pt3dadd(566.568, 500.688, 45.872,  1.500000)

}

filament_999[1868] {

  pt3dclear()

  pt3dadd(566.568, 500.688, 45.872,  1.500000)

  pt3dadd(568.764, 506.544, 46.36,  1.500000)

}

filament_999[1869] {

  pt3dclear()

  pt3dadd(568.764, 506.544, 46.36,  1.500000)

  pt3dadd(571.692, 512.4, 46.36,  1.500000)

}

filament_999[1870] {

  pt3dclear()

  pt3dadd(571.692, 512.4, 46.36,  1.500000)

  pt3dadd(574.62, 518.256, 47.336,  1.500000)

}

filament_999[1871] {

  pt3dclear()

  pt3dadd(574.62, 518.256, 47.336,  1.500000)

  pt3dadd(577.548, 524.112, 47.824,  1.500000)

}

filament_999[1872] {

  pt3dclear()

  pt3dadd(577.548, 524.112, 47.824,  1.500000)

  pt3dadd(580.476, 529.968, 48.312,  1.500000)

}

filament_999[1873] {

  pt3dclear()

  pt3dadd(580.476, 529.968, 48.312,  1.500000)

  pt3dadd(582.672, 535.824, 48.8,  1.500000)

}

filament_999[1874] {

  pt3dclear()

  pt3dadd(582.672, 535.824, 48.8,  1.500000)

  pt3dadd(585.6, 541.68, 49.288,  1.500000)

}

filament_999[1875] {

  pt3dclear()

  pt3dadd(585.6, 541.68, 49.288,  1.500000)

  pt3dadd(588.528, 547.536, 49.775999999999996,  1.500000)

}

filament_999[1876] {

  pt3dclear()

  pt3dadd(588.528, 547.536, 49.775999999999996,  1.500000)

  pt3dadd(591.456, 553.3919999999999, 50.263999999999996,  1.500000)

}

filament_999[1877] {

  pt3dclear()

  pt3dadd(591.456, 553.3919999999999, 50.263999999999996,  1.500000)

  pt3dadd(594.384, 559.2479999999999, 50.751999999999995,  1.500000)

}

filament_999[1878] {

  pt3dclear()

  pt3dadd(594.384, 559.2479999999999, 50.751999999999995,  1.500000)

  pt3dadd(598.044, 565.104, 51.24,  1.500000)

}

filament_999[1879] {

  pt3dclear()

  pt3dadd(598.044, 565.104, 51.24,  1.500000)

  pt3dadd(602.436, 570.96, 51.24,  1.500000)

}

filament_999[1880] {

  pt3dclear()

  pt3dadd(602.436, 570.96, 51.24,  1.500000)

  pt3dadd(606.828, 576.816, 51.728,  1.500000)

}

filament_999[1881] {

  pt3dclear()

  pt3dadd(606.828, 576.816, 51.728,  1.500000)

  pt3dadd(611.22, 582.672, 51.728,  1.500000)

}

filament_999[1882] {

  pt3dclear()

  pt3dadd(611.22, 582.672, 51.728,  1.500000)

  pt3dadd(615.612, 588.528, 52.216,  1.500000)

}

filament_999[1883] {

  pt3dclear()

  pt3dadd(615.612, 588.528, 52.216,  1.500000)

  pt3dadd(620.004, 594.384, 51.728,  1.500000)

}

filament_999[1884] {

  pt3dclear()

  pt3dadd(620.004, 594.384, 51.728,  1.500000)

  pt3dadd(624.396, 600.24, 51.24,  1.500000)

}

filament_999[1885] {

  pt3dclear()

  pt3dadd(624.396, 600.24, 51.24,  1.500000)

  pt3dadd(628.056, 605.364, 50.263999999999996,  1.500000)

}

filament_999[1886] {

  pt3dclear()

  pt3dadd(628.056, 605.364, 50.263999999999996,  1.500000)

  pt3dadd(631.716, 610.4879999999999, 50.751999999999995,  1.500000)

}

filament_999[1887] {

  pt3dclear()

  pt3dadd(631.716, 610.4879999999999, 50.751999999999995,  1.500000)

  pt3dadd(636.108, 615.612, 50.263999999999996,  1.500000)

}

filament_999[1888] {

  pt3dclear()

  pt3dadd(636.108, 615.612, 50.263999999999996,  1.500000)

  pt3dadd(640.5, 620.736, 49.775999999999996,  1.500000)

}

filament_999[1889] {

  pt3dclear()

  pt3dadd(640.5, 620.736, 49.775999999999996,  1.500000)

  pt3dadd(644.8919999999999, 626.592, 50.751999999999995,  1.500000)

}

filament_999[1890] {

  pt3dclear()

  pt3dadd(644.8919999999999, 626.592, 50.751999999999995,  1.500000)

  pt3dadd(650.016, 632.448, 49.775999999999996,  1.500000)

}

filament_999[1891] {

  pt3dclear()

  pt3dadd(650.016, 632.448, 49.775999999999996,  1.500000)

  pt3dadd(655.872, 638.304, 52.216,  1.500000)

}

filament_999[1892] {

  pt3dclear()

  pt3dadd(655.872, 638.304, 52.216,  1.500000)

  pt3dadd(661.728, 644.8919999999999, 52.216,  1.500000)

}

filament_999[1893] {

  pt3dclear()

  pt3dadd(661.728, 644.8919999999999, 52.216,  1.500000)

  pt3dadd(668.316, 653.6759999999999, 52.216,  1.500000)

}

filament_999[1894] {

  pt3dclear()

  pt3dadd(668.316, 653.6759999999999, 52.216,  1.500000)

  pt3dadd(674.172, 663.192, 52.216,  1.500000)

}

filament_999[1895] {

  pt3dclear()

  pt3dadd(674.172, 663.192, 52.216,  1.500000)

  pt3dadd(680.76, 672.708, 52.216,  1.500000)

}

filament_999[1896] {

  pt3dclear()

  pt3dadd(680.76, 672.708, 52.216,  1.500000)

  pt3dadd(687.348, 681.492, 51.728,  1.500000)

}

filament_999[1897] {

  pt3dclear()

  pt3dadd(391.62, 319.152, 42.455999999999996,  1.500000)

  pt3dadd(388.692, 321.348, 45.872,  1.500000)

}

filament_999[1898] {

  pt3dclear()

  pt3dadd(388.692, 321.348, 45.872,  1.500000)

  pt3dadd(385.764, 323.544, 45.872,  1.500000)

}

filament_999[1899] {

  pt3dclear()

  pt3dadd(385.764, 323.544, 45.872,  1.500000)

  pt3dadd(382.836, 325.74, 46.36,  1.500000)

}

filament_999[1900] {

  pt3dclear()

  pt3dadd(382.836, 325.74, 46.36,  1.500000)

  pt3dadd(379.908, 328.668, 46.36,  1.500000)

}

filament_999[1901] {

  pt3dclear()

  pt3dadd(379.908, 328.668, 46.36,  1.500000)

  pt3dadd(376.98, 331.596, 46.848,  1.500000)

}

filament_999[1902] {

  pt3dclear()

  pt3dadd(376.98, 331.596, 46.848,  1.500000)

  pt3dadd(374.784, 335.988, 46.848,  1.500000)

}

filament_999[1903] {

  pt3dclear()

  pt3dadd(374.784, 335.988, 46.848,  1.500000)

  pt3dadd(372.58799999999997, 341.11199999999997, 47.336,  1.500000)

}

filament_999[1904] {

  pt3dclear()

  pt3dadd(372.58799999999997, 341.11199999999997, 47.336,  1.500000)

  pt3dadd(371.12399999999997, 347.7, 46.848,  1.500000)

}

filament_999[1905] {

  pt3dclear()

  pt3dadd(371.12399999999997, 347.7, 46.848,  1.500000)

  pt3dadd(370.392, 354.288, 46.848,  1.500000)

}

filament_999[1906] {

  pt3dclear()

  pt3dadd(370.392, 354.288, 46.848,  1.500000)

  pt3dadd(368.19599999999997, 360.876, 46.848,  1.500000)

}

filament_999[1907] {

  pt3dclear()

  pt3dadd(368.19599999999997, 360.876, 46.848,  1.500000)

  pt3dadd(366.0, 366.73199999999997, 45.872,  1.500000)

}

filament_999[1908] {

  pt3dclear()

  pt3dadd(366.0, 366.73199999999997, 45.872,  1.500000)

  pt3dadd(363.804, 373.32, 45.872,  1.500000)

}

filament_999[1909] {

  pt3dclear()

  pt3dadd(363.804, 373.32, 45.872,  1.500000)

  pt3dadd(360.876, 379.176, 45.384,  1.500000)

}

filament_999[1910] {

  pt3dclear()

  pt3dadd(360.876, 379.176, 45.384,  1.500000)

  pt3dadd(356.484, 384.3, 45.384,  1.500000)

}

filament_999[1911] {

  pt3dclear()

  pt3dadd(356.484, 384.3, 45.384,  1.500000)

  pt3dadd(352.824, 386.496, 44.896,  1.500000)

}

filament_999[1912] {

  pt3dclear()

  pt3dadd(352.824, 386.496, 44.896,  1.500000)

  pt3dadd(348.432, 387.96, 44.408,  1.500000)

}

filament_999[1913] {

  pt3dclear()

  pt3dadd(348.432, 387.96, 44.408,  1.500000)

  pt3dadd(343.308, 388.692, 44.896,  1.500000)

}

filament_999[1914] {

  pt3dclear()

  pt3dadd(343.308, 388.692, 44.896,  1.500000)

  pt3dadd(338.18399999999997, 387.96, 44.896,  1.500000)

}

filament_999[1915] {

  pt3dclear()

  pt3dadd(338.18399999999997, 387.96, 44.896,  1.500000)

  pt3dadd(334.524, 385.764, 44.408,  1.500000)

}

filament_999[1916] {

  pt3dclear()

  pt3dadd(334.524, 385.764, 44.408,  1.500000)

  pt3dadd(330.132, 386.496, 43.92,  1.500000)

}

filament_999[1917] {

  pt3dclear()

  pt3dadd(330.132, 386.496, 43.92,  1.500000)

  pt3dadd(325.008, 389.424, 44.896,  1.500000)

}

filament_999[1918] {

  pt3dclear()

  pt3dadd(325.008, 389.424, 44.896,  1.500000)

  pt3dadd(322.08, 391.62, 43.92,  1.500000)

}

filament_999[1919] {

  pt3dclear()

  pt3dadd(326.472, 405.52799999999996, 15.128,  1.500000)

  pt3dadd(325.008, 401.868, 15.128,  1.500000)

}

filament_999[1920] {

  pt3dclear()

  pt3dadd(325.008, 401.868, 15.128,  1.500000)

  pt3dadd(323.544, 397.476, 15.616,  1.500000)

}

filament_999[1921] {

  pt3dclear()

  pt3dadd(323.544, 397.476, 15.616,  1.500000)

  pt3dadd(324.276, 393.084, 16.104,  1.500000)

}

filament_999[1922] {

  pt3dclear()

  pt3dadd(324.276, 393.084, 16.104,  1.500000)

  pt3dadd(326.472, 387.96, 16.592,  1.500000)

}

filament_999[1923] {

  pt3dclear()

  pt3dadd(326.472, 387.96, 16.592,  1.500000)

  pt3dadd(329.4, 382.836, 16.592,  1.500000)

}

filament_999[1924] {

  pt3dclear()

  pt3dadd(329.4, 382.836, 16.592,  1.500000)

  pt3dadd(333.792, 379.176, 17.08,  1.500000)

}

filament_999[1925] {

  pt3dclear()

  pt3dadd(333.792, 379.176, 17.08,  1.500000)

  pt3dadd(338.18399999999997, 374.784, 17.08,  1.500000)

}

filament_999[1926] {

  pt3dclear()

  pt3dadd(338.18399999999997, 374.784, 17.08,  1.500000)

  pt3dadd(344.04, 370.392, 17.08,  1.500000)

}

filament_999[1927] {

  pt3dclear()

  pt3dadd(344.04, 370.392, 17.08,  1.500000)

  pt3dadd(350.628, 366.73199999999997, 17.08,  1.500000)

}

filament_999[1928] {

  pt3dclear()

  pt3dadd(350.628, 366.73199999999997, 17.08,  1.500000)

  pt3dadd(357.216, 363.072, 17.08,  1.500000)

}

filament_999[1929] {

  pt3dclear()

  pt3dadd(357.216, 363.072, 17.08,  1.500000)

  pt3dadd(363.072, 358.68, 16.592,  1.500000)

}

filament_999[1930] {

  pt3dclear()

  pt3dadd(363.072, 358.68, 16.592,  1.500000)

  pt3dadd(368.928, 354.288, 16.104,  1.500000)

}

filament_999[1931] {

  pt3dclear()

  pt3dadd(368.928, 354.288, 16.104,  1.500000)

  pt3dadd(374.784, 349.896, 15.616,  1.500000)

}

filament_999[1932] {

  pt3dclear()

  pt3dadd(374.784, 349.896, 15.616,  1.500000)

  pt3dadd(380.64, 345.504, 15.616,  1.500000)

}

filament_999[1933] {

  pt3dclear()

  pt3dadd(380.64, 345.504, 15.616,  1.500000)

  pt3dadd(386.496, 341.11199999999997, 15.616,  1.500000)

}

filament_999[1934] {

  pt3dclear()

  pt3dadd(386.496, 341.11199999999997, 15.616,  1.500000)

  pt3dadd(392.352, 335.988, 15.128,  1.500000)

}

filament_999[1935] {

  pt3dclear()

  pt3dadd(392.352, 335.988, 15.128,  1.500000)

  pt3dadd(396.74399999999997, 330.864, 15.616,  1.500000)

}

filament_999[1936] {

  pt3dclear()

  pt3dadd(396.74399999999997, 330.864, 15.616,  1.500000)

  pt3dadd(401.13599999999997, 325.74, 15.616,  1.500000)

}

filament_999[1937] {

  pt3dclear()

  pt3dadd(401.13599999999997, 325.74, 15.616,  1.500000)

  pt3dadd(405.52799999999996, 320.616, 15.616,  1.500000)

}

filament_999[1938] {

  pt3dclear()

  pt3dadd(405.52799999999996, 320.616, 15.616,  1.500000)

  pt3dadd(409.92, 315.492, 15.616,  1.500000)

}

filament_999[1939] {

  pt3dclear()

  pt3dadd(409.92, 315.492, 15.616,  1.500000)

  pt3dadd(414.312, 310.368, 15.616,  1.500000)

}

filament_999[1940] {

  pt3dclear()

  pt3dadd(414.312, 310.368, 15.616,  1.500000)

  pt3dadd(418.704, 304.512, 15.616,  1.500000)

}

filament_999[1941] {

  pt3dclear()

  pt3dadd(418.704, 304.512, 15.616,  1.500000)

  pt3dadd(422.364, 298.656, 15.128,  1.500000)

}

filament_999[1942] {

  pt3dclear()

  pt3dadd(422.364, 298.656, 15.128,  1.500000)

  pt3dadd(426.024, 292.8, 14.64,  1.500000)

}

filament_999[1943] {

  pt3dclear()

  pt3dadd(426.024, 292.8, 14.64,  1.500000)

  pt3dadd(428.21999999999997, 286.212, 15.128,  1.500000)

}

filament_999[1944] {

  pt3dclear()

  pt3dadd(428.21999999999997, 286.212, 15.128,  1.500000)

  pt3dadd(430.416, 279.62399999999997, 14.64,  1.500000)

}

filament_999[1945] {

  pt3dclear()

  pt3dadd(430.416, 279.62399999999997, 14.64,  1.500000)

  pt3dadd(432.61199999999997, 273.036, 14.64,  1.500000)

}

filament_999[1946] {

  pt3dclear()

  pt3dadd(432.61199999999997, 273.036, 14.64,  1.500000)

  pt3dadd(432.61199999999997, 267.18, 14.64,  1.500000)

}

filament_999[1947] {

  pt3dclear()

  pt3dadd(432.61199999999997, 267.18, 14.64,  1.500000)

  pt3dadd(430.416, 261.324, 14.64,  1.500000)

}

filament_999[1948] {

  pt3dclear()

  pt3dadd(430.416, 261.324, 14.64,  1.500000)

  pt3dadd(428.21999999999997, 255.468, 14.152,  1.500000)

}

filament_999[1949] {

  pt3dclear()

  pt3dadd(428.21999999999997, 255.468, 14.152,  1.500000)

  pt3dadd(424.56, 251.076, 13.664,  1.500000)

}

filament_999[1950] {

  pt3dclear()

  pt3dadd(424.56, 251.076, 13.664,  1.500000)

  pt3dadd(420.168, 248.88, 14.152,  1.500000)

}

filament_999[1951] {

  pt3dclear()

  pt3dadd(420.168, 248.88, 14.152,  1.500000)

  pt3dadd(415.776, 245.22, 14.64,  1.500000)

}

filament_999[1952] {

  pt3dclear()

  pt3dadd(415.776, 245.22, 14.64,  1.500000)

  pt3dadd(411.384, 242.292, 15.128,  1.500000)

}

filament_999[1953] {

  pt3dclear()

  pt3dadd(411.384, 242.292, 15.128,  1.500000)

  pt3dadd(406.992, 239.364, 15.616,  1.500000)

}

filament_999[1954] {

  pt3dclear()

  pt3dadd(406.992, 239.364, 15.616,  1.500000)

  pt3dadd(403.332, 237.168, 17.08,  1.500000)

}

filament_999[1955] {

  pt3dclear()

  pt3dadd(403.332, 237.168, 17.08,  1.500000)

  pt3dadd(398.94, 234.972, 18.544,  1.500000)

}

filament_999[1956] {

  pt3dclear()

  pt3dadd(398.94, 234.972, 18.544,  1.500000)

  pt3dadd(395.28, 231.31199999999998, 19.52,  1.500000)

}

filament_999[1957] {

  pt3dclear()

  pt3dadd(395.28, 231.31199999999998, 19.52,  1.500000)

  pt3dadd(392.352, 228.384, 21.96,  1.500000)

}

filament_999[1958] {

  pt3dclear()

  pt3dadd(392.352, 228.384, 21.96,  1.500000)

  pt3dadd(390.156, 224.724, 23.424,  1.500000)

}

filament_999[1959] {

  pt3dclear()

  pt3dadd(390.156, 224.724, 23.424,  1.500000)

  pt3dadd(389.424, 220.332, 25.375999999999998,  1.500000)

}

filament_999[1960] {

  pt3dclear()

  pt3dadd(389.424, 220.332, 25.375999999999998,  1.500000)

  pt3dadd(387.96, 215.94, 26.84,  1.500000)

}

filament_999[1961] {

  pt3dclear()

  pt3dadd(387.96, 215.94, 26.84,  1.500000)

  pt3dadd(386.496, 212.28, 28.791999999999998,  1.500000)

}

filament_999[1962] {

  pt3dclear()

  pt3dadd(386.496, 212.28, 28.791999999999998,  1.500000)

  pt3dadd(385.032, 208.62, 29.768,  1.500000)

}

filament_999[1963] {

  pt3dclear()

  pt3dadd(385.032, 208.62, 29.768,  1.500000)

  pt3dadd(383.568, 204.96, 30.256,  1.500000)

}

filament_999[1964] {

  pt3dclear()

  pt3dadd(383.568, 204.96, 30.256,  1.500000)

  pt3dadd(382.104, 200.56799999999998, 30.744,  1.500000)

}

filament_999[1965] {

  pt3dclear()

  pt3dadd(382.104, 200.56799999999998, 30.744,  1.500000)

  pt3dadd(382.104, 196.176, 31.72,  1.500000)

}

filament_999[1966] {

  pt3dclear()

  pt3dadd(382.104, 196.176, 31.72,  1.500000)

  pt3dadd(383.568, 193.248, 33.672,  1.500000)

}

filament_999[1967] {

  pt3dclear()

  pt3dadd(383.568, 193.248, 33.672,  1.500000)

  pt3dadd(385.032, 189.588, 37.088,  1.500000)

}

filament_999[1968] {

  pt3dclear()

  pt3dadd(385.032, 189.588, 37.088,  1.500000)

  pt3dadd(385.764, 185.928, 39.04,  1.500000)

}

filament_999[1969] {

  pt3dclear()

  pt3dadd(385.764, 185.928, 39.04,  1.500000)

  pt3dadd(385.764, 182.268, 39.528,  1.500000)

}

filament_999[1970] {

  pt3dclear()

  pt3dadd(385.764, 182.268, 39.528,  1.500000)

  pt3dadd(385.764, 178.608, 40.504,  1.500000)

}

filament_999[1971] {

  pt3dclear()

  pt3dadd(385.764, 178.608, 40.504,  1.500000)

  pt3dadd(385.764, 174.948, 41.48,  1.500000)

}

filament_999[1972] {

  pt3dclear()

  pt3dadd(385.764, 174.948, 41.48,  1.500000)

  pt3dadd(385.764, 171.28799999999998, 42.455999999999996,  1.500000)

}

filament_999[1973] {

  pt3dclear()

  pt3dadd(385.764, 171.28799999999998, 42.455999999999996,  1.500000)

  pt3dadd(385.764, 167.628, 42.944,  1.500000)

}

filament_999[1974] {

  pt3dclear()

  pt3dadd(385.764, 167.628, 42.944,  1.500000)

  pt3dadd(385.032, 163.236, 42.455999999999996,  1.500000)

}

filament_999[1975] {

  pt3dclear()

  pt3dadd(385.032, 163.236, 42.455999999999996,  1.500000)

  pt3dadd(385.032, 158.112, 43.432,  1.500000)

}

filament_999[1976] {

  pt3dclear()

  pt3dadd(385.032, 158.112, 43.432,  1.500000)

  pt3dadd(385.032, 152.988, 42.455999999999996,  1.500000)

}

filament_999[1977] {

  pt3dclear()

  pt3dadd(385.032, 152.988, 42.455999999999996,  1.500000)

  pt3dadd(385.032, 147.864, 41.967999999999996,  1.500000)

}

filament_999[1978] {

  pt3dclear()

  pt3dadd(385.032, 147.864, 41.967999999999996,  1.500000)

  pt3dadd(385.764, 142.008, 41.48,  1.500000)

}

filament_999[1979] {

  pt3dclear()

  pt3dadd(385.764, 142.008, 41.48,  1.500000)

  pt3dadd(387.228, 136.152, 41.967999999999996,  1.500000)

}

filament_999[1980] {

  pt3dclear()

  pt3dadd(387.228, 136.152, 41.967999999999996,  1.500000)

  pt3dadd(388.692, 130.296, 41.967999999999996,  1.500000)

}

filament_999[1981] {

  pt3dclear()

  pt3dadd(388.692, 130.296, 41.967999999999996,  1.500000)

  pt3dadd(390.156, 124.44, 41.967999999999996,  1.500000)

}

filament_999[1982] {

  pt3dclear()

  pt3dadd(390.156, 124.44, 41.967999999999996,  1.500000)

  pt3dadd(390.156, 118.584, 41.967999999999996,  1.500000)

}

filament_999[1983] {

  pt3dclear()

  pt3dadd(390.156, 118.584, 41.967999999999996,  1.500000)

  pt3dadd(390.156, 112.728, 41.967999999999996,  1.500000)

}

filament_999[1984] {

  pt3dclear()

  pt3dadd(390.156, 112.728, 41.967999999999996,  1.500000)

  pt3dadd(390.156, 106.872, 41.967999999999996,  1.500000)

}

filament_999[1985] {

  pt3dclear()

  pt3dadd(390.156, 106.872, 41.967999999999996,  1.500000)

  pt3dadd(390.156, 101.01599999999999, 41.48,  1.500000)

}

filament_999[1986] {

  pt3dclear()

  pt3dadd(390.156, 101.01599999999999, 41.48,  1.500000)

  pt3dadd(390.888, 94.428, 40.992,  1.500000)

}

filament_999[1987] {

  pt3dclear()

  pt3dadd(390.888, 94.428, 40.992,  1.500000)

  pt3dadd(391.62, 87.84, 40.992,  1.500000)

}

filament_999[1988] {

  pt3dclear()

  pt3dadd(391.62, 87.84, 40.992,  1.500000)

  pt3dadd(392.352, 81.252, 40.016,  1.500000)

}

filament_999[1989] {

  pt3dclear()

  pt3dadd(392.352, 81.252, 40.016,  1.500000)

  pt3dadd(393.084, 74.664, 39.528,  1.500000)

}

filament_999[1990] {

  pt3dclear()

  pt3dadd(393.084, 74.664, 39.528,  1.500000)

  pt3dadd(393.084, 68.076, 39.04,  1.500000)

}

filament_999[1991] {

  pt3dclear()

  pt3dadd(393.084, 68.076, 39.04,  1.500000)

  pt3dadd(393.084, 61.488, 38.552,  1.500000)

}

filament_999[1992] {

  pt3dclear()

  pt3dadd(393.084, 61.488, 38.552,  1.500000)

  pt3dadd(391.62, 56.364, 37.088,  1.500000)

}

filament_999[1993] {

  pt3dclear()

  pt3dadd(391.62, 56.364, 37.088,  1.500000)

  pt3dadd(391.62, 50.507999999999996, 36.112,  1.500000)

}

filament_999[1994] {

  pt3dclear()

  pt3dadd(391.62, 50.507999999999996, 36.112,  1.500000)

  pt3dadd(390.888, 45.384, 35.135999999999996,  1.500000)

}

filament_999[1995] {

  pt3dclear()

  pt3dadd(390.888, 45.384, 35.135999999999996,  1.500000)

  pt3dadd(390.888, 39.528, 35.135999999999996,  1.500000)

}

filament_999[1996] {

  pt3dclear()

  pt3dadd(390.888, 39.528, 35.135999999999996,  1.500000)

  pt3dadd(391.62, 33.672, 34.647999999999996,  1.500000)

}

filament_999[1997] {

  pt3dclear()

  pt3dadd(391.62, 33.672, 34.647999999999996,  1.500000)

  pt3dadd(393.084, 27.816, 33.672,  1.500000)

}

filament_999[1998] {

  pt3dclear()

  pt3dadd(393.084, 27.816, 33.672,  1.500000)

  pt3dadd(393.084, 22.692, 32.208,  1.500000)

}

filament_999[1999] {

  pt3dclear()

  pt3dadd(393.084, 22.692, 32.208,  1.500000)

  pt3dadd(393.084, 17.567999999999998, 31.232,  1.500000)

}

filament_999[2000] {

  pt3dclear()

  pt3dadd(393.084, 17.567999999999998, 31.232,  1.500000)

  pt3dadd(393.084, 12.443999999999999, 30.744,  1.500000)

}

filament_999[2001] {

  pt3dclear()

  pt3dadd(393.084, 12.443999999999999, 30.744,  1.500000)

  pt3dadd(393.084, 7.32, 31.232,  1.500000)

}

filament_999[2002] {

  pt3dclear()

  pt3dadd(393.084, 7.32, 31.232,  1.500000)

  pt3dadd(391.62, 2.928, 29.768,  1.500000)

}

filament_999[2003] {

  pt3dclear()

  pt3dadd(444.324, 362.34, 27.328,  1.500000)

  pt3dadd(444.324, 359.412, 26.84,  1.500000)

}

filament_999[2004] {

  pt3dclear()

  pt3dadd(444.324, 359.412, 26.84,  1.500000)

  pt3dadd(442.128, 355.752, 26.84,  1.500000)

}

filament_999[2005] {

  pt3dclear()

  pt3dadd(442.128, 355.752, 26.84,  1.500000)

  pt3dadd(436.272, 355.752, 25.864,  1.500000)

}

filament_999[2006] {

  pt3dclear()

  pt3dadd(436.272, 355.752, 25.864,  1.500000)

  pt3dadd(431.88, 357.216, 24.887999999999998,  1.500000)

}

filament_999[2007] {

  pt3dclear()

  pt3dadd(431.88, 357.216, 24.887999999999998,  1.500000)

  pt3dadd(428.21999999999997, 358.68, 23.912,  1.500000)

}

filament_999[2008] {

  pt3dclear()

  pt3dadd(428.21999999999997, 358.68, 23.912,  1.500000)

  pt3dadd(423.828, 360.144, 20.496,  1.500000)

}

filament_999[2009] {

  pt3dclear()

  pt3dadd(423.828, 360.144, 20.496,  1.500000)

  pt3dadd(418.704, 360.144, 19.032,  1.500000)

}

filament_999[2010] {

  pt3dclear()

  pt3dadd(418.704, 360.144, 19.032,  1.500000)

  pt3dadd(413.58, 360.876, 18.056,  1.500000)

}

filament_999[2011] {

  pt3dclear()

  pt3dadd(413.58, 360.876, 18.056,  1.500000)

  pt3dadd(415.044, 363.804, 17.08,  1.500000)

}

filament_999[2012] {

  pt3dclear()

  pt3dadd(413.58, 360.876, 18.056,  1.500000)

  pt3dadd(408.456, 361.608, 17.567999999999998,  1.500000)

}

filament_999[2013] {

  pt3dclear()

  pt3dadd(408.456, 361.608, 17.567999999999998,  1.500000)

  pt3dadd(403.332, 363.072, 17.08,  1.500000)

}

filament_999[2014] {

  pt3dclear()

  pt3dadd(403.332, 363.072, 17.08,  1.500000)

  pt3dadd(398.20799999999997, 364.536, 16.592,  1.500000)

}

filament_999[2015] {

  pt3dclear()

  pt3dadd(398.20799999999997, 364.536, 16.592,  1.500000)

  pt3dadd(393.084, 366.0, 16.104,  1.500000)

}

filament_999[2016] {

  pt3dclear()

  pt3dadd(393.084, 366.0, 16.104,  1.500000)

  pt3dadd(392.352, 369.65999999999997, 14.64,  1.500000)

}

filament_999[2017] {

  pt3dclear()

  pt3dadd(393.084, 366.0, 16.104,  1.500000)

  pt3dadd(387.96, 366.73199999999997, 16.104,  1.500000)

}

filament_999[2018] {

  pt3dclear()

  pt3dadd(387.96, 366.73199999999997, 16.104,  1.500000)

  pt3dadd(382.836, 367.464, 15.616,  1.500000)

}

filament_999[2019] {

  pt3dclear()

  pt3dadd(382.836, 367.464, 15.616,  1.500000)

  pt3dadd(377.712, 368.928, 15.128,  1.500000)

}

filament_999[2020] {

  pt3dclear()

  pt3dadd(377.712, 368.928, 15.128,  1.500000)

  pt3dadd(373.32, 371.12399999999997, 15.128,  1.500000)

}

filament_999[2021] {

  pt3dclear()

  pt3dadd(373.32, 371.12399999999997, 15.128,  1.500000)

  pt3dadd(368.928, 374.05199999999996, 14.64,  1.500000)

}

filament_999[2022] {

  pt3dclear()

  pt3dadd(368.928, 374.05199999999996, 14.64,  1.500000)

  pt3dadd(364.536, 377.712, 14.152,  1.500000)

}

filament_999[2023] {

  pt3dclear()

  pt3dadd(364.536, 377.712, 14.152,  1.500000)

  pt3dadd(364.536, 382.104, 16.104,  1.500000)

}

filament_999[2024] {

  pt3dclear()

  pt3dadd(364.536, 377.712, 14.152,  1.500000)

  pt3dadd(360.144, 380.64, 14.152,  1.500000)

}

filament_999[2025] {

  pt3dclear()

  pt3dadd(360.144, 380.64, 14.152,  1.500000)

  pt3dadd(355.752, 382.836, 13.664,  1.500000)

}

filament_999[2026] {

  pt3dclear()

  pt3dadd(355.752, 382.836, 13.664,  1.500000)

  pt3dadd(350.628, 384.3, 14.152,  1.500000)

}

filament_999[2027] {

  pt3dclear()

  pt3dadd(350.628, 384.3, 14.152,  1.500000)

  pt3dadd(345.504, 385.032, 14.64,  1.500000)

}

filament_999[2028] {

  pt3dclear()

  pt3dadd(345.504, 385.032, 14.64,  1.500000)

  pt3dadd(340.38, 385.764, 15.128,  1.500000)

}

filament_999[2029] {

  pt3dclear()

  pt3dadd(340.38, 385.764, 15.128,  1.500000)

  pt3dadd(335.256, 386.496, 15.128,  1.500000)

}

filament_999[2030] {

  pt3dclear()

  pt3dadd(335.256, 386.496, 15.128,  1.500000)

  pt3dadd(330.132, 387.228, 15.128,  1.500000)

}

filament_999[2031] {

  pt3dclear()

  pt3dadd(330.132, 387.228, 15.128,  1.500000)

  pt3dadd(325.008, 387.96, 15.128,  1.500000)

}

filament_999[2032] {

  pt3dclear()

  pt3dadd(325.008, 387.96, 15.128,  1.500000)

  pt3dadd(319.884, 388.692, 15.128,  1.500000)

}

filament_999[2033] {

  pt3dclear()

  pt3dadd(319.884, 388.692, 15.128,  1.500000)

  pt3dadd(314.76, 389.424, 15.128,  1.500000)

}

filament_999[2034] {

  pt3dclear()

  pt3dadd(314.76, 389.424, 15.128,  1.500000)

  pt3dadd(309.63599999999997, 390.888, 15.128,  1.500000)

}

filament_999[2035] {

  pt3dclear()

  pt3dadd(309.63599999999997, 390.888, 15.128,  1.500000)

  pt3dadd(304.512, 393.084, 15.128,  1.500000)

}

filament_999[2036] {

  pt3dclear()

  pt3dadd(304.512, 393.084, 15.128,  1.500000)

  pt3dadd(300.12, 395.28, 15.128,  1.500000)

}

filament_999[2037] {

  pt3dclear()

  pt3dadd(304.512, 393.084, 15.128,  1.500000)

  pt3dadd(303.78, 396.74399999999997, 13.664,  1.500000)

}

filament_999[2038] {

  pt3dclear()

  pt3dadd(300.12, 395.28, 15.128,  1.500000)

  pt3dadd(296.46, 398.20799999999997, 15.128,  1.500000)

}

filament_999[2039] {

  pt3dclear()

  pt3dadd(296.46, 398.20799999999997, 15.128,  1.500000)

  pt3dadd(296.46, 401.868, 14.152,  1.500000)

}

filament_999[2040] {

  pt3dclear()

  pt3dadd(296.46, 398.20799999999997, 15.128,  1.500000)

  pt3dadd(293.532, 401.13599999999997, 14.64,  1.500000)

}

filament_999[2041] {

  pt3dclear()

  pt3dadd(293.532, 401.13599999999997, 14.64,  1.500000)

  pt3dadd(289.872, 404.06399999999996, 14.152,  1.500000)

}

filament_999[2042] {

  pt3dclear()

  pt3dadd(289.872, 404.06399999999996, 14.152,  1.500000)

  pt3dadd(286.212, 406.992, 13.664,  1.500000)

}

filament_999[2043] {

  pt3dclear()

  pt3dadd(286.212, 406.992, 13.664,  1.500000)

  pt3dadd(283.284, 410.652, 13.176,  1.500000)

}

filament_999[2044] {

  pt3dclear()

  pt3dadd(283.284, 410.652, 13.176,  1.500000)

  pt3dadd(278.15999999999997, 411.384, 11.712,  1.500000)

}

filament_999[2045] {

  pt3dclear()

  pt3dadd(283.284, 410.652, 13.176,  1.500000)

  pt3dadd(280.356, 414.312, 12.687999999999999,  1.500000)

}

filament_999[2046] {

  pt3dclear()

  pt3dadd(280.356, 414.312, 12.687999999999999,  1.500000)

  pt3dadd(278.892, 417.972, 12.2,  1.500000)

}

filament_999[2047] {

  pt3dclear()

  pt3dadd(278.892, 417.972, 12.2,  1.500000)

  pt3dadd(278.892, 422.364, 11.224,  1.500000)

}

filament_999[2048] {

  pt3dclear()

  pt3dadd(278.892, 417.972, 12.2,  1.500000)

  pt3dadd(275.964, 422.364, 9.272,  1.500000)

}

filament_999[2049] {

  pt3dclear()

  pt3dadd(278.892, 422.364, 11.224,  1.500000)

  pt3dadd(279.62399999999997, 426.756, 10.736,  1.500000)

}

filament_999[2050] {

  pt3dclear()

  pt3dadd(279.62399999999997, 426.756, 10.736,  1.500000)

  pt3dadd(281.82, 431.14799999999997, 10.248,  1.500000)

}

filament_999[2051] {

  pt3dclear()

  pt3dadd(281.82, 431.14799999999997, 10.248,  1.500000)

  pt3dadd(285.48, 434.808, 9.76,  1.500000)

}

filament_999[2052] {

  pt3dclear()

  pt3dadd(285.48, 434.808, 9.76,  1.500000)

  pt3dadd(288.408, 438.468, 9.76,  1.500000)

}

filament_999[2053] {

  pt3dclear()

  pt3dadd(288.408, 438.468, 9.76,  1.500000)

  pt3dadd(291.336, 442.128, 9.272,  1.500000)

}

filament_999[2054] {

  pt3dclear()

  pt3dadd(291.336, 442.128, 9.272,  1.500000)

  pt3dadd(292.068, 445.788, 9.272,  1.500000)

}

filament_999[2055] {

  pt3dclear()

  pt3dadd(291.336, 442.128, 9.272,  1.500000)

  pt3dadd(294.264, 445.056, 8.783999999999999,  1.500000)

}

filament_999[2056] {

  pt3dclear()

  pt3dadd(294.264, 445.056, 8.783999999999999,  1.500000)

  pt3dadd(297.192, 447.984, 8.296,  1.500000)

}

filament_999[2057] {

  pt3dclear()

  pt3dadd(297.192, 447.984, 8.296,  1.500000)

  pt3dadd(300.12, 450.912, 8.296,  1.500000)

}

filament_999[2058] {

  pt3dclear()

  pt3dadd(300.12, 450.912, 8.296,  1.500000)

  pt3dadd(303.048, 454.572, 8.296,  1.500000)

}

filament_999[2059] {

  pt3dclear()

  pt3dadd(303.048, 454.572, 8.296,  1.500000)

  pt3dadd(305.24399999999997, 458.23199999999997, 8.296,  1.500000)

}

filament_999[2060] {

  pt3dclear()

  pt3dadd(305.24399999999997, 458.23199999999997, 8.296,  1.500000)

  pt3dadd(306.70799999999997, 462.62399999999997, 8.296,  1.500000)

}

filament_999[2061] {

  pt3dclear()

  pt3dadd(306.70799999999997, 462.62399999999997, 8.296,  1.500000)

  pt3dadd(307.44, 458.964, 7.808,  1.500000)

}

filament_999[2062] {

  pt3dclear()

  pt3dadd(306.70799999999997, 462.62399999999997, 8.296,  1.500000)

  pt3dadd(307.44, 466.284, 8.296,  1.500000)

}

filament_999[2063] {

  pt3dclear()

  pt3dadd(307.44, 466.284, 8.296,  1.500000)

  pt3dadd(311.832, 467.01599999999996, 8.783999999999999,  1.500000)

}

filament_999[2064] {

  pt3dclear()

  pt3dadd(307.44, 466.284, 8.296,  1.500000)

  pt3dadd(308.17199999999997, 470.676, 8.296,  1.500000)

}

filament_999[2065] {

  pt3dclear()

  pt3dadd(308.17199999999997, 470.676, 8.296,  1.500000)

  pt3dadd(308.17199999999997, 475.068, 8.296,  1.500000)

}

filament_999[2066] {

  pt3dclear()

  pt3dadd(308.17199999999997, 470.676, 8.296,  1.500000)

  pt3dadd(305.24399999999997, 468.48, 9.76,  1.500000)

}

filament_999[2067] {

  pt3dclear()

  pt3dadd(308.17199999999997, 475.068, 8.296,  1.500000)

  pt3dadd(308.17199999999997, 479.46, 8.296,  1.500000)

}

filament_999[2068] {

  pt3dclear()

  pt3dadd(308.17199999999997, 479.46, 8.296,  1.500000)

  pt3dadd(304.512, 483.12, 8.783999999999999,  1.500000)

}

filament_999[2069] {

  pt3dclear()

  pt3dadd(308.17199999999997, 479.46, 8.296,  1.500000)

  pt3dadd(308.17199999999997, 483.852, 7.808,  1.500000)

}

filament_999[2070] {

  pt3dclear()

  pt3dadd(308.17199999999997, 483.852, 7.808,  1.500000)

  pt3dadd(308.17199999999997, 488.24399999999997, 8.296,  1.500000)

}

filament_999[2071] {

  pt3dclear()

  pt3dadd(308.17199999999997, 488.24399999999997, 8.296,  1.500000)

  pt3dadd(310.368, 491.904, 8.296,  1.500000)

}

filament_999[2072] {

  pt3dclear()

  pt3dadd(310.368, 491.904, 8.296,  1.500000)

  pt3dadd(314.028, 495.56399999999996, 8.296,  1.500000)

}

filament_999[2073] {

  pt3dclear()

  pt3dadd(314.028, 495.56399999999996, 8.296,  1.500000)

  pt3dadd(317.688, 498.49199999999996, 8.296,  1.500000)

}

filament_999[2074] {

  pt3dclear()

  pt3dadd(317.688, 498.49199999999996, 8.296,  1.500000)

  pt3dadd(321.348, 501.42, 8.783999999999999,  1.500000)

}

filament_999[2075] {

  pt3dclear()

  pt3dadd(321.348, 501.42, 8.783999999999999,  1.500000)

  pt3dadd(324.276, 502.152, 8.296,  1.500000)

}

filament_999[2076] {

  pt3dclear()

  pt3dadd(321.348, 501.42, 8.783999999999999,  1.500000)

  pt3dadd(321.348, 504.348, 9.272,  1.500000)

}

filament_999[2077] {

  pt3dclear()

  pt3dadd(321.348, 504.348, 9.272,  1.500000)

  pt3dadd(319.884, 507.276, 10.248,  1.500000)

}

filament_999[2078] {

  pt3dclear()

  pt3dadd(319.884, 507.276, 10.248,  1.500000)

  pt3dadd(318.42, 510.204, 11.224,  1.500000)

}

filament_999[2079] {

  pt3dclear()

  pt3dadd(318.42, 510.204, 11.224,  1.500000)

  pt3dadd(316.224, 512.4, 11.712,  1.500000)

}

filament_999[2080] {

  pt3dclear()

  pt3dadd(316.224, 512.4, 11.712,  1.500000)

  pt3dadd(315.492, 515.328, 12.687999999999999,  1.500000)

}

filament_999[2081] {

  pt3dclear()

  pt3dadd(315.492, 515.328, 12.687999999999999,  1.500000)

  pt3dadd(315.492, 518.9879999999999, 13.176,  1.500000)

}

filament_999[2082] {

  pt3dclear()

  pt3dadd(315.492, 518.9879999999999, 13.176,  1.500000)

  pt3dadd(312.564, 516.792, 15.128,  1.500000)

}

filament_999[2083] {

  pt3dclear()

  pt3dadd(315.492, 518.9879999999999, 13.176,  1.500000)

  pt3dadd(319.152, 521.9159999999999, 14.152,  1.500000)

}

filament_999[2084] {

  pt3dclear()

  pt3dadd(319.152, 521.9159999999999, 14.152,  1.500000)

  pt3dadd(321.348, 524.8439999999999, 14.64,  1.500000)

}

filament_999[2085] {

  pt3dclear()

  pt3dadd(321.348, 524.8439999999999, 14.64,  1.500000)

  pt3dadd(325.008, 525.576, 13.664,  1.500000)

}

filament_999[2086] {

  pt3dclear()

  pt3dadd(321.348, 524.8439999999999, 14.64,  1.500000)

  pt3dadd(323.544, 527.7719999999999, 15.616,  1.500000)

}

filament_999[2087] {

  pt3dclear()

  pt3dadd(321.348, 524.8439999999999, 14.64,  1.500000)

  pt3dadd(319.152, 527.04, 15.128,  1.500000)

}

filament_999[2088] {

  pt3dclear()

  pt3dadd(319.152, 527.04, 15.128,  1.500000)

  pt3dadd(315.492, 527.7719999999999, 17.08,  1.500000)

}

filament_999[2089] {

  pt3dclear()

  pt3dadd(319.152, 527.04, 15.128,  1.500000)

  pt3dadd(316.956, 530.6999999999999, 15.128,  1.500000)

}

filament_999[2090] {

  pt3dclear()

  pt3dadd(316.956, 530.6999999999999, 15.128,  1.500000)

  pt3dadd(316.956, 535.092, 15.616,  1.500000)

}

filament_999[2091] {

  pt3dclear()

  pt3dadd(316.956, 535.092, 15.616,  1.500000)

  pt3dadd(319.152, 539.484, 15.128,  1.500000)

}

filament_999[2092] {

  pt3dclear()

  pt3dadd(319.152, 539.484, 15.128,  1.500000)

  pt3dadd(319.884, 541.68, 15.128,  1.500000)

}

filament_999[2093] {

  pt3dclear()

  pt3dadd(319.884, 541.68, 15.128,  1.500000)

  pt3dadd(320.616, 544.608, 14.64,  1.500000)

}

filament_999[2094] {

  pt3dclear()

  pt3dadd(319.884, 541.68, 15.128,  1.500000)

  pt3dadd(323.544, 541.68, 15.128,  1.500000)

}

filament_999[2095] {

  pt3dclear()

  pt3dadd(323.544, 541.68, 15.128,  1.500000)

  pt3dadd(327.936, 540.948, 15.616,  1.500000)

}

filament_999[2096] {

  pt3dclear()

  pt3dadd(327.936, 540.948, 15.616,  1.500000)

  pt3dadd(332.328, 541.68, 16.104,  1.500000)

}

filament_999[2097] {

  pt3dclear()

  pt3dadd(332.328, 541.68, 16.104,  1.500000)

  pt3dadd(334.524, 543.876, 17.08,  1.500000)

}

filament_999[2098] {

  pt3dclear()

  pt3dadd(334.524, 543.876, 17.08,  1.500000)

  pt3dadd(336.71999999999997, 546.804, 19.52,  1.500000)

}

filament_999[2099] {

  pt3dclear()

  pt3dadd(336.71999999999997, 546.804, 19.52,  1.500000)

  pt3dadd(338.18399999999997, 549.0, 19.52,  1.500000)

}

filament_999[2100] {

  pt3dclear()

  pt3dadd(320.616, 544.608, 14.64,  1.500000)

  pt3dadd(320.616, 549.0, 14.152,  1.500000)

}

filament_999[2101] {

  pt3dclear()

  pt3dadd(320.616, 549.0, 14.152,  1.500000)

  pt3dadd(322.08, 553.3919999999999, 14.152,  1.500000)

}

filament_999[2102] {

  pt3dclear()

  pt3dadd(322.08, 553.3919999999999, 14.152,  1.500000)

  pt3dadd(325.008, 557.052, 14.152,  1.500000)

}

filament_999[2103] {

  pt3dclear()

  pt3dadd(325.008, 557.052, 14.152,  1.500000)

  pt3dadd(329.4, 558.516, 14.64,  1.500000)

}

filament_999[2104] {

  pt3dclear()

  pt3dadd(329.4, 558.516, 14.64,  1.500000)

  pt3dadd(333.792, 558.516, 15.616,  1.500000)

}

filament_999[2105] {

  pt3dclear()

  pt3dadd(329.4, 558.516, 14.64,  1.500000)

  pt3dadd(330.132, 562.1759999999999, 16.104,  1.500000)

}

filament_999[2106] {

  pt3dclear()

  pt3dadd(333.792, 558.516, 15.616,  1.500000)

  pt3dadd(337.452, 557.784, 16.592,  1.500000)

}

filament_999[2107] {

  pt3dclear()

  pt3dadd(337.452, 557.784, 16.592,  1.500000)

  pt3dadd(341.11199999999997, 557.052, 17.567999999999998,  1.500000)

}

filament_999[2108] {

  pt3dclear()

  pt3dadd(341.11199999999997, 557.052, 17.567999999999998,  1.500000)

  pt3dadd(344.772, 557.052, 19.032,  1.500000)

}

filament_999[2109] {

  pt3dclear()

  pt3dadd(344.772, 557.052, 19.032,  1.500000)

  pt3dadd(347.7, 556.3199999999999, 21.96,  1.500000)

}

filament_999[2110] {

  pt3dclear()

  pt3dadd(347.7, 556.3199999999999, 21.96,  1.500000)

  pt3dadd(351.36, 556.3199999999999, 24.887999999999998,  1.500000)

}

filament_999[2111] {

  pt3dclear()

  pt3dadd(351.36, 556.3199999999999, 24.887999999999998,  1.500000)

  pt3dadd(355.752, 557.784, 25.375999999999998,  1.500000)

}

filament_999[2112] {

  pt3dclear()

  pt3dadd(355.752, 557.784, 25.375999999999998,  1.500000)

  pt3dadd(360.144, 559.2479999999999, 25.864,  1.500000)

}

filament_999[2113] {

  pt3dclear()

  pt3dadd(360.144, 559.2479999999999, 25.864,  1.500000)

  pt3dadd(365.268, 559.2479999999999, 24.4,  1.500000)

}

filament_999[2114] {

  pt3dclear()

  pt3dadd(365.268, 559.2479999999999, 24.4,  1.500000)

  pt3dadd(370.392, 558.516, 23.424,  1.500000)

}

filament_999[2115] {

  pt3dclear()

  pt3dadd(325.008, 525.576, 13.664,  1.500000)

  pt3dadd(329.4, 526.308, 13.664,  1.500000)

}

filament_999[2116] {

  pt3dclear()

  pt3dadd(329.4, 526.308, 13.664,  1.500000)

  pt3dadd(333.06, 527.04, 13.664,  1.500000)

}

filament_999[2117] {

  pt3dclear()

  pt3dadd(333.06, 527.04, 13.664,  1.500000)

  pt3dadd(336.71999999999997, 527.04, 14.152,  1.500000)

}

filament_999[2118] {

  pt3dclear()

  pt3dadd(336.71999999999997, 527.04, 14.152,  1.500000)

  pt3dadd(340.38, 527.04, 13.664,  1.500000)

}

filament_999[2119] {

  pt3dclear()

  pt3dadd(340.38, 527.04, 13.664,  1.500000)

  pt3dadd(342.57599999999996, 529.968, 13.176,  1.500000)

}

filament_999[2120] {

  pt3dclear()

  pt3dadd(342.57599999999996, 529.968, 13.176,  1.500000)

  pt3dadd(344.772, 532.896, 12.687999999999999,  1.500000)

}

filament_999[2121] {

  pt3dclear()

  pt3dadd(344.772, 532.896, 12.687999999999999,  1.500000)

  pt3dadd(345.504, 536.556, 12.2,  1.500000)

}

filament_999[2122] {

  pt3dclear()

  pt3dadd(345.504, 536.556, 12.2,  1.500000)

  pt3dadd(346.968, 539.484, 12.687999999999999,  1.500000)

}

filament_999[2123] {

  pt3dclear()

  pt3dadd(346.968, 539.484, 12.687999999999999,  1.500000)

  pt3dadd(349.896, 541.68, 12.687999999999999,  1.500000)

}

filament_999[2124] {

  pt3dclear()

  pt3dadd(349.896, 541.68, 12.687999999999999,  1.500000)

  pt3dadd(353.556, 541.68, 13.176,  1.500000)

}

filament_999[2125] {

  pt3dclear()

  pt3dadd(349.896, 541.68, 12.687999999999999,  1.500000)

  pt3dadd(350.628, 544.608, 13.176,  1.500000)

}

filament_999[2126] {

  pt3dclear()

  pt3dadd(353.556, 541.68, 13.176,  1.500000)

  pt3dadd(357.216, 540.948, 12.2,  1.500000)

}

filament_999[2127] {

  pt3dclear()

  pt3dadd(357.216, 540.948, 12.2,  1.500000)

  pt3dadd(360.144, 538.752, 10.736,  1.500000)

}

filament_999[2128] {

  pt3dclear()

  pt3dadd(324.276, 502.152, 8.296,  1.500000)

  pt3dadd(327.204, 504.348, 7.808,  1.500000)

}

filament_999[2129] {

  pt3dclear()

  pt3dadd(327.204, 504.348, 7.808,  1.500000)

  pt3dadd(330.132, 506.544, 7.32,  1.500000)

}

filament_999[2130] {

  pt3dclear()

  pt3dadd(330.132, 506.544, 7.32,  1.500000)

  pt3dadd(333.06, 508.74, 7.32,  1.500000)

}

filament_999[2131] {

  pt3dclear()

  pt3dadd(333.06, 508.74, 7.32,  1.500000)

  pt3dadd(335.988, 510.936, 6.832,  1.500000)

}

filament_999[2132] {

  pt3dclear()

  pt3dadd(335.988, 510.936, 6.832,  1.500000)

  pt3dadd(338.916, 513.132, 6.832,  1.500000)

}

filament_999[2133] {

  pt3dclear()

  pt3dadd(338.916, 513.132, 6.832,  1.500000)

  pt3dadd(342.57599999999996, 513.132, 6.832,  1.500000)

}

filament_999[2134] {

  pt3dclear()

  pt3dadd(342.57599999999996, 513.132, 6.832,  1.500000)

  pt3dadd(346.236, 511.668, 6.343999999999999,  1.500000)

}

filament_999[2135] {

  pt3dclear()

  pt3dadd(346.236, 511.668, 6.343999999999999,  1.500000)

  pt3dadd(349.896, 510.204, 7.32,  1.500000)

}

filament_999[2136] {

  pt3dclear()

  pt3dadd(349.896, 510.204, 7.32,  1.500000)

  pt3dadd(352.092, 506.544, 7.32,  1.500000)

}

filament_999[2137] {

  pt3dclear()

  pt3dadd(349.896, 510.204, 7.32,  1.500000)

  pt3dadd(353.556, 508.74, 7.32,  1.500000)

}

filament_999[2138] {

  pt3dclear()

  pt3dadd(353.556, 508.74, 7.32,  1.500000)

  pt3dadd(356.484, 506.544, 7.32,  1.500000)

}

filament_999[2139] {

  pt3dclear()

  pt3dadd(352.092, 506.544, 7.32,  1.500000)

  pt3dadd(351.36, 502.884, 7.808,  1.500000)

}

filament_999[2140] {

  pt3dclear()

  pt3dadd(351.36, 502.884, 7.808,  1.500000)

  pt3dadd(349.896, 499.224, 8.296,  1.500000)

}

filament_999[2141] {

  pt3dclear()

  pt3dadd(349.896, 499.224, 8.296,  1.500000)

  pt3dadd(348.432, 495.56399999999996, 7.32,  1.500000)

}

filament_999[2142] {

  pt3dclear()

  pt3dadd(348.432, 495.56399999999996, 7.32,  1.500000)

  pt3dadd(344.772, 494.832, 6.832,  1.500000)

}

filament_999[2143] {

  pt3dclear()

  pt3dadd(307.44, 458.964, 7.808,  1.500000)

  pt3dadd(308.904, 456.768, 6.343999999999999,  1.500000)

}

filament_999[2144] {

  pt3dclear()

  pt3dadd(308.904, 456.768, 6.343999999999999,  1.500000)

  pt3dadd(311.832, 458.23199999999997, 8.296,  1.500000)

}

filament_999[2145] {

  pt3dclear()

  pt3dadd(308.904, 456.768, 6.343999999999999,  1.500000)

  pt3dadd(308.904, 453.108, 5.856,  1.500000)

}

filament_999[2146] {

  pt3dclear()

  pt3dadd(308.904, 453.108, 5.856,  1.500000)

  pt3dadd(306.70799999999997, 450.18, 5.856,  1.500000)

}

filament_999[2147] {

  pt3dclear()

  pt3dadd(306.70799999999997, 450.18, 5.856,  1.500000)

  pt3dadd(304.512, 447.252, 6.343999999999999,  1.500000)

}

filament_999[2148] {

  pt3dclear()

  pt3dadd(304.512, 447.252, 6.343999999999999,  1.500000)

  pt3dadd(303.048, 443.592, 6.832,  1.500000)

}

filament_999[2149] {

  pt3dclear()

  pt3dadd(303.048, 443.592, 6.832,  1.500000)

  pt3dadd(302.316, 439.932, 6.832,  1.500000)

}

filament_999[2150] {

  pt3dclear()

  pt3dadd(302.316, 439.932, 6.832,  1.500000)

  pt3dadd(304.512, 437.00399999999996, 6.832,  1.500000)

}

filament_999[2151] {

  pt3dclear()

  pt3dadd(304.512, 437.00399999999996, 6.832,  1.500000)

  pt3dadd(308.17199999999997, 434.07599999999996, 7.32,  1.500000)

}

filament_999[2152] {

  pt3dclear()

  pt3dadd(308.17199999999997, 434.07599999999996, 7.32,  1.500000)

  pt3dadd(311.832, 434.07599999999996, 6.832,  1.500000)

}

filament_999[2153] {

  pt3dclear()

  pt3dadd(308.17199999999997, 434.07599999999996, 7.32,  1.500000)

  pt3dadd(307.44, 431.14799999999997, 7.32,  1.500000)

}

filament_999[2154] {

  pt3dclear()

  pt3dadd(307.44, 431.14799999999997, 7.32,  1.500000)

  pt3dadd(305.976, 428.21999999999997, 7.32,  1.500000)

}

filament_999[2155] {

  pt3dclear()

  pt3dadd(305.976, 428.21999999999997, 7.32,  1.500000)

  pt3dadd(303.78, 426.024, 7.32,  1.500000)

}

filament_999[2156] {

  pt3dclear()

  pt3dadd(303.78, 426.024, 7.32,  1.500000)

  pt3dadd(301.584, 423.096, 7.808,  1.500000)

}

filament_999[2157] {

  pt3dclear()

  pt3dadd(301.584, 423.096, 7.808,  1.500000)

  pt3dadd(300.12, 420.168, 7.32,  1.500000)

}

filament_999[2158] {

  pt3dclear()

  pt3dadd(300.12, 420.168, 7.32,  1.500000)

  pt3dadd(299.388, 417.24, 7.32,  1.500000)

}

filament_999[2159] {

  pt3dclear()

  pt3dadd(299.388, 417.24, 7.32,  1.500000)

  pt3dadd(300.12, 413.58, 7.32,  1.500000)

}

filament_999[2160] {

  pt3dclear()

  pt3dadd(300.12, 413.58, 7.32,  1.500000)

  pt3dadd(300.12, 409.92, 7.808,  1.500000)

}

filament_999[2161] {

  pt3dclear()

  pt3dadd(300.12, 409.92, 7.808,  1.500000)

  pt3dadd(299.388, 406.26, 8.296,  1.500000)

}

filament_999[2162] {

  pt3dclear()

  pt3dadd(299.388, 406.26, 8.296,  1.500000)

  pt3dadd(297.924, 402.59999999999997, 8.296,  1.500000)

}

filament_999[2163] {

  pt3dclear()

  pt3dadd(297.924, 402.59999999999997, 8.296,  1.500000)

  pt3dadd(294.264, 400.404, 8.296,  1.500000)

}

filament_999[2164] {

  pt3dclear()

  pt3dadd(294.264, 400.404, 8.296,  1.500000)

  pt3dadd(290.604, 398.20799999999997, 8.783999999999999,  1.500000)

}

filament_999[2165] {

  pt3dclear()

  pt3dadd(290.604, 398.20799999999997, 8.783999999999999,  1.500000)

  pt3dadd(286.944, 396.74399999999997, 8.296,  1.500000)

}

filament_999[2166] {

  pt3dclear()

  pt3dadd(286.944, 396.74399999999997, 8.296,  1.500000)

  pt3dadd(282.552, 395.28, 8.296,  1.500000)

}

filament_999[2167] {

  pt3dclear()

  pt3dadd(282.552, 395.28, 8.296,  1.500000)

  pt3dadd(278.15999999999997, 393.816, 7.808,  1.500000)

}

filament_999[2168] {

  pt3dclear()

  pt3dadd(311.832, 434.07599999999996, 6.832,  1.500000)

  pt3dadd(314.028, 435.53999999999996, 6.832,  1.500000)

}

filament_999[2169] {

  pt3dclear()

  pt3dadd(314.028, 435.53999999999996, 6.832,  1.500000)

  pt3dadd(316.956, 437.736, 6.343999999999999,  1.500000)

}

filament_999[2170] {

  pt3dclear()

  pt3dadd(316.956, 437.736, 6.343999999999999,  1.500000)

  pt3dadd(319.884, 440.664, 5.856,  1.500000)

}

filament_999[2171] {

  pt3dclear()

  pt3dadd(319.884, 440.664, 5.856,  1.500000)

  pt3dadd(322.812, 443.592, 5.368,  1.500000)

}

filament_999[2172] {

  pt3dclear()

  pt3dadd(322.812, 443.592, 5.368,  1.500000)

  pt3dadd(326.472, 445.056, 4.88,  1.500000)

}

filament_999[2173] {

  pt3dclear()

  pt3dadd(326.472, 445.056, 4.88,  1.500000)

  pt3dadd(330.864, 445.788, 5.368,  1.500000)

}

filament_999[2174] {

  pt3dclear()

  pt3dadd(330.864, 445.788, 5.368,  1.500000)

  pt3dadd(335.988, 445.788, 6.832,  1.500000)

}

filament_999[2175] {

  pt3dclear()

  pt3dadd(304.512, 483.12, 8.783999999999999,  1.500000)

  pt3dadd(303.048, 486.048, 9.76,  1.500000)

}

filament_999[2176] {

  pt3dclear()

  pt3dadd(303.048, 486.048, 9.76,  1.500000)

  pt3dadd(300.852, 488.24399999999997, 9.272,  1.500000)

}

filament_999[2177] {

  pt3dclear()

  pt3dadd(300.852, 488.24399999999997, 9.272,  1.500000)

  pt3dadd(298.656, 490.44, 9.76,  1.500000)

}

filament_999[2178] {

  pt3dclear()

  pt3dadd(298.656, 490.44, 9.76,  1.500000)

  pt3dadd(296.46, 488.24399999999997, 9.272,  1.500000)

}

filament_999[2179] {

  pt3dclear()

  pt3dadd(298.656, 490.44, 9.76,  1.500000)

  pt3dadd(298.656, 493.368, 10.736,  1.500000)

}

filament_999[2180] {

  pt3dclear()

  pt3dadd(298.656, 493.368, 10.736,  1.500000)

  pt3dadd(299.388, 496.296, 11.712,  1.500000)

}

filament_999[2181] {

  pt3dclear()

  pt3dadd(296.46, 488.24399999999997, 9.272,  1.500000)

  pt3dadd(294.996, 486.048, 11.224,  1.500000)

}

filament_999[2182] {

  pt3dclear()

  pt3dadd(312.564, 516.792, 15.128,  1.500000)

  pt3dadd(308.904, 517.524, 15.616,  1.500000)

}

filament_999[2183] {

  pt3dclear()

  pt3dadd(308.904, 517.524, 15.616,  1.500000)

  pt3dadd(305.976, 516.06, 16.592,  1.500000)

}

filament_999[2184] {

  pt3dclear()

  pt3dadd(305.976, 516.06, 16.592,  1.500000)

  pt3dadd(303.048, 515.328, 17.567999999999998,  1.500000)

}

filament_999[2185] {

  pt3dclear()

  pt3dadd(303.048, 515.328, 17.567999999999998,  1.500000)

  pt3dadd(301.584, 513.132, 18.056,  1.500000)

}

filament_999[2186] {

  pt3dclear()

  pt3dadd(301.584, 513.132, 18.056,  1.500000)

  pt3dadd(300.12, 510.204, 19.032,  1.500000)

}

filament_999[2187] {

  pt3dclear()

  pt3dadd(300.12, 510.204, 19.032,  1.500000)

  pt3dadd(297.192, 508.74, 20.496,  1.500000)

}

filament_999[2188] {

  pt3dclear()

  pt3dadd(297.192, 508.74, 20.496,  1.500000)

  pt3dadd(294.264, 507.276, 21.472,  1.500000)

}

filament_999[2189] {

  pt3dclear()

  pt3dadd(294.264, 507.276, 21.472,  1.500000)

  pt3dadd(291.336, 505.812, 22.448,  1.500000)

}

filament_999[2190] {

  pt3dclear()

  pt3dadd(291.336, 505.812, 22.448,  1.500000)

  pt3dadd(288.408, 504.348, 23.424,  1.500000)

}

filament_999[2191] {

  pt3dclear()

  pt3dadd(288.408, 504.348, 23.424,  1.500000)

  pt3dadd(286.212, 502.152, 23.912,  1.500000)

}

filament_999[2192] {

  pt3dclear()

  pt3dadd(315.492, 527.7719999999999, 17.08,  1.500000)

  pt3dadd(312.564, 526.308, 16.104,  1.500000)

}

filament_999[2193] {

  pt3dclear()

  pt3dadd(312.564, 526.308, 16.104,  1.500000)

  pt3dadd(310.368, 523.38, 16.104,  1.500000)

}

filament_999[2194] {

  pt3dclear()

  pt3dadd(310.368, 523.38, 16.104,  1.500000)

  pt3dadd(308.17199999999997, 520.452, 16.104,  1.500000)

}

filament_999[2195] {

  pt3dclear()

  pt3dadd(308.17199999999997, 520.452, 16.104,  1.500000)

  pt3dadd(309.63599999999997, 515.328, 16.104,  1.500000)

}

filament_999[2196] {

  pt3dclear()

  pt3dadd(309.63599999999997, 515.328, 16.104,  1.500000)

  pt3dadd(313.296, 511.668, 15.616,  1.500000)

}

filament_999[2197] {

  pt3dclear()

  pt3dadd(313.296, 511.668, 15.616,  1.500000)

  pt3dadd(317.688, 508.008, 15.128,  1.500000)

}

filament_999[2198] {

  pt3dclear()

  pt3dadd(317.688, 508.008, 15.128,  1.500000)

  pt3dadd(322.08, 505.812, 15.616,  1.500000)

}

filament_999[2199] {

  pt3dclear()

  pt3dadd(322.08, 505.812, 15.616,  1.500000)

  pt3dadd(326.472, 505.812, 13.664,  1.500000)

}

filament_999[2200] {

  pt3dclear()

  pt3dadd(326.472, 505.812, 13.664,  1.500000)

  pt3dadd(330.864, 506.544, 12.687999999999999,  1.500000)

}

filament_999[2201] {

  pt3dclear()

  pt3dadd(360.144, 538.752, 10.736,  1.500000)

  pt3dadd(363.804, 535.824, 11.224,  1.500000)

}

filament_999[2202] {

  pt3dclear()

  pt3dadd(363.804, 535.824, 11.224,  1.500000)

  pt3dadd(367.464, 532.896, 10.736,  1.500000)

}

filament_999[2203] {

  pt3dclear()

  pt3dadd(367.464, 532.896, 10.736,  1.500000)

  pt3dadd(371.12399999999997, 529.968, 10.248,  1.500000)

}

filament_999[2204] {

  pt3dclear()

  pt3dadd(311.832, 467.01599999999996, 8.783999999999999,  1.500000)

  pt3dadd(314.76, 468.48, 8.296,  1.500000)

}

filament_999[2205] {

  pt3dclear()

  pt3dadd(314.76, 468.48, 8.296,  1.500000)

  pt3dadd(318.42, 469.944, 7.808,  1.500000)

}

filament_999[2206] {

  pt3dclear()

  pt3dadd(318.42, 469.944, 7.808,  1.500000)

  pt3dadd(322.08, 472.14, 8.296,  1.500000)

}

filament_999[2207] {

  pt3dclear()

  pt3dadd(322.08, 472.14, 8.296,  1.500000)

  pt3dadd(325.74, 474.336, 8.783999999999999,  1.500000)

}

filament_999[2208] {

  pt3dclear()

  pt3dadd(325.74, 474.336, 8.783999999999999,  1.500000)

  pt3dadd(329.4, 475.8, 9.272,  1.500000)

}

filament_999[2209] {

  pt3dclear()

  pt3dadd(329.4, 475.8, 9.272,  1.500000)

  pt3dadd(333.06, 476.532, 9.76,  1.500000)

}

filament_999[2210] {

  pt3dclear()

  pt3dadd(333.06, 476.532, 9.76,  1.500000)

  pt3dadd(336.71999999999997, 477.996, 10.248,  1.500000)

}

filament_999[2211] {

  pt3dclear()

  pt3dadd(336.71999999999997, 477.996, 10.248,  1.500000)

  pt3dadd(340.38, 479.46, 10.736,  1.500000)

}

filament_999[2212] {

  pt3dclear()

  pt3dadd(340.38, 479.46, 10.736,  1.500000)

  pt3dadd(343.308, 479.46, 12.2,  1.500000)

}

filament_999[2213] {

  pt3dclear()

  pt3dadd(343.308, 479.46, 12.2,  1.500000)

  pt3dadd(344.04, 477.996, 16.104,  1.500000)

}

filament_999[2214] {

  pt3dclear()

  pt3dadd(344.04, 477.996, 16.104,  1.500000)

  pt3dadd(342.57599999999996, 476.532, 18.544,  1.500000)

}

filament_999[2215] {

  pt3dclear()

  pt3dadd(311.832, 458.23199999999997, 8.296,  1.500000)

  pt3dadd(315.492, 458.964, 7.808,  1.500000)

}

filament_999[2216] {

  pt3dclear()

  pt3dadd(315.492, 458.964, 7.808,  1.500000)

  pt3dadd(319.152, 459.69599999999997, 8.296,  1.500000)

}

filament_999[2217] {

  pt3dclear()

  pt3dadd(319.152, 459.69599999999997, 8.296,  1.500000)

  pt3dadd(322.812, 461.15999999999997, 8.783999999999999,  1.500000)

}

filament_999[2218] {

  pt3dclear()

  pt3dadd(322.812, 461.15999999999997, 8.783999999999999,  1.500000)

  pt3dadd(326.472, 462.62399999999997, 8.783999999999999,  1.500000)

}

filament_999[2219] {

  pt3dclear()

  pt3dadd(326.472, 462.62399999999997, 8.783999999999999,  1.500000)

  pt3dadd(330.132, 462.62399999999997, 8.296,  1.500000)

}

filament_999[2220] {

  pt3dclear()

  pt3dadd(330.132, 462.62399999999997, 8.296,  1.500000)

  pt3dadd(332.328, 461.15999999999997, 7.808,  1.500000)

}

filament_999[2221] {

  pt3dclear()

  pt3dadd(292.068, 445.788, 9.272,  1.500000)

  pt3dadd(291.336, 450.18, 8.783999999999999,  1.500000)

}

filament_999[2222] {

  pt3dclear()

  pt3dadd(291.336, 450.18, 8.783999999999999,  1.500000)

  pt3dadd(289.872, 454.572, 8.783999999999999,  1.500000)

}

filament_999[2223] {

  pt3dclear()

  pt3dadd(289.872, 454.572, 8.783999999999999,  1.500000)

  pt3dadd(290.604, 458.23199999999997, 8.296,  1.500000)

}

filament_999[2224] {

  pt3dclear()

  pt3dadd(290.604, 458.23199999999997, 8.296,  1.500000)

  pt3dadd(292.8, 461.892, 7.808,  1.500000)

}

filament_999[2225] {

  pt3dclear()

  pt3dadd(296.46, 401.868, 14.152,  1.500000)

  pt3dadd(296.46, 406.992, 15.616,  1.500000)

}

filament_999[2226] {

  pt3dclear()

  pt3dadd(296.46, 406.992, 15.616,  1.500000)

  pt3dadd(297.192, 409.92, 16.104,  1.500000)

}

filament_999[2227] {

  pt3dclear()

  pt3dadd(297.192, 409.92, 16.104,  1.500000)

  pt3dadd(295.728, 413.58, 16.592,  1.500000)

}

filament_999[2228] {

  pt3dclear()

  pt3dadd(297.192, 409.92, 16.104,  1.500000)

  pt3dadd(300.12, 412.116, 16.104,  1.500000)

}

filament_999[2229] {

  pt3dclear()

  pt3dadd(300.12, 412.116, 16.104,  1.500000)

  pt3dadd(303.048, 414.312, 16.592,  1.500000)

}

filament_999[2230] {

  pt3dclear()

  pt3dadd(303.048, 414.312, 16.592,  1.500000)

  pt3dadd(305.24399999999997, 417.24, 16.104,  1.500000)

}

filament_999[2231] {

  pt3dclear()

  pt3dadd(305.24399999999997, 417.24, 16.104,  1.500000)

  pt3dadd(307.44, 420.9, 16.592,  1.500000)

}

filament_999[2232] {

  pt3dclear()

  pt3dadd(307.44, 420.9, 16.592,  1.500000)

  pt3dadd(308.904, 424.56, 15.616,  1.500000)

}

filament_999[2233] {

  pt3dclear()

  pt3dadd(308.904, 424.56, 15.616,  1.500000)

  pt3dadd(310.368, 428.21999999999997, 15.128,  1.500000)

}

filament_999[2234] {

  pt3dclear()

  pt3dadd(310.368, 428.21999999999997, 15.128,  1.500000)

  pt3dadd(311.09999999999997, 432.61199999999997, 14.64,  1.500000)

}

filament_999[2235] {

  pt3dclear()

  pt3dadd(311.09999999999997, 432.61199999999997, 14.64,  1.500000)

  pt3dadd(312.564, 436.272, 13.664,  1.500000)

}

filament_999[2236] {

  pt3dclear()

  pt3dadd(312.564, 436.272, 13.664,  1.500000)

  pt3dadd(315.492, 438.468, 12.2,  1.500000)

}

filament_999[2237] {

  pt3dclear()

  pt3dadd(295.728, 413.58, 16.592,  1.500000)

  pt3dadd(295.728, 417.24, 17.08,  1.500000)

}

filament_999[2238] {

  pt3dclear()

  pt3dadd(295.728, 417.24, 17.08,  1.500000)

  pt3dadd(294.996, 420.9, 17.567999999999998,  1.500000)

}

filament_999[2239] {

  pt3dclear()

  pt3dadd(294.996, 420.9, 17.567999999999998,  1.500000)

  pt3dadd(294.264, 424.56, 17.08,  1.500000)

}

filament_999[2240] {

  pt3dclear()

  pt3dadd(294.264, 424.56, 17.08,  1.500000)

  pt3dadd(295.728, 428.21999999999997, 17.08,  1.500000)

}

filament_999[2241] {

  pt3dclear()

  pt3dadd(295.728, 428.21999999999997, 17.08,  1.500000)

  pt3dadd(298.656, 430.416, 17.08,  1.500000)

}

filament_999[2242] {

  pt3dclear()

  pt3dadd(278.15999999999997, 411.384, 11.712,  1.500000)

  pt3dadd(275.23199999999997, 412.848, 12.2,  1.500000)

}

filament_999[2243] {

  pt3dclear()

  pt3dadd(275.23199999999997, 412.848, 12.2,  1.500000)

  pt3dadd(272.304, 410.652, 12.687999999999999,  1.500000)

}

filament_999[2244] {

  pt3dclear()

  pt3dadd(272.304, 410.652, 12.687999999999999,  1.500000)

  pt3dadd(269.376, 408.456, 11.712,  1.500000)

}

filament_999[2245] {

  pt3dclear()

  pt3dadd(269.376, 408.456, 11.712,  1.500000)

  pt3dadd(267.18, 406.26, 11.224,  1.500000)

}

filament_999[2246] {

  pt3dclear()

  pt3dadd(338.18399999999997, 549.0, 19.52,  1.500000)

  pt3dadd(335.988, 549.0, 21.472,  1.500000)

}

filament_999[2247] {

  pt3dclear()

  pt3dadd(335.988, 549.0, 21.472,  1.500000)

  pt3dadd(335.256, 546.804, 22.936,  1.500000)

}

filament_999[2248] {

  pt3dclear()

  pt3dadd(335.256, 546.804, 22.936,  1.500000)

  pt3dadd(335.988, 543.876, 23.424,  1.500000)

}

filament_999[2249] {

  pt3dclear()

  pt3dadd(335.988, 543.876, 23.424,  1.500000)

  pt3dadd(335.988, 540.948, 23.912,  1.500000)

}

filament_999[2250] {

  pt3dclear()

  pt3dadd(335.988, 540.948, 23.912,  1.500000)

  pt3dadd(335.988, 537.288, 24.4,  1.500000)

}

filament_999[2251] {

  pt3dclear()

  pt3dadd(335.988, 537.288, 24.4,  1.500000)

  pt3dadd(334.524, 533.628, 24.4,  1.500000)

}

filament_999[2252] {

  pt3dclear()

  pt3dadd(334.524, 533.628, 24.4,  1.500000)

  pt3dadd(333.06, 529.968, 24.887999999999998,  1.500000)

}

filament_999[2253] {

  pt3dclear()

  pt3dadd(333.06, 529.968, 24.887999999999998,  1.500000)

  pt3dadd(331.596, 526.308, 24.887999999999998,  1.500000)

}

filament_999[2254] {

  pt3dclear()

  pt3dadd(331.596, 526.308, 24.887999999999998,  1.500000)

  pt3dadd(330.864, 521.9159999999999, 24.887999999999998,  1.500000)

}

filament_999[2255] {

  pt3dclear()

  pt3dadd(330.864, 521.9159999999999, 24.887999999999998,  1.500000)

  pt3dadd(329.4, 518.9879999999999, 24.887999999999998,  1.500000)

}

filament_999[2256] {

  pt3dclear()

  pt3dadd(329.4, 518.9879999999999, 24.887999999999998,  1.500000)

  pt3dadd(326.472, 518.256, 24.887999999999998,  1.500000)

}

filament_999[2257] {

  pt3dclear()

  pt3dadd(326.472, 518.256, 24.887999999999998,  1.500000)

  pt3dadd(322.812, 518.9879999999999, 24.4,  1.500000)

}

filament_999[2258] {

  pt3dclear()

  pt3dadd(322.812, 518.9879999999999, 24.4,  1.500000)

  pt3dadd(319.152, 519.72, 23.912,  1.500000)

}

filament_999[2259] {

  pt3dclear()

  pt3dadd(319.152, 519.72, 23.912,  1.500000)

  pt3dadd(315.492, 519.72, 24.4,  1.500000)

}

filament_999[2260] {

  pt3dclear()

  pt3dadd(315.492, 519.72, 24.4,  1.500000)

  pt3dadd(311.09999999999997, 518.9879999999999, 23.912,  1.500000)

}

filament_999[2261] {

  pt3dclear()

  pt3dadd(364.536, 382.104, 16.104,  1.500000)

  pt3dadd(363.804, 385.764, 16.104,  1.500000)

}

filament_999[2262] {

  pt3dclear()

  pt3dadd(364.536, 382.104, 16.104,  1.500000)

  pt3dadd(366.0, 385.032, 15.128,  1.500000)

}

filament_999[2263] {

  pt3dclear()

  pt3dadd(363.804, 385.764, 16.104,  1.500000)

  pt3dadd(363.804, 389.424, 16.592,  1.500000)

}

filament_999[2264] {

  pt3dclear()

  pt3dadd(363.804, 389.424, 16.592,  1.500000)

  pt3dadd(364.536, 393.084, 17.08,  1.500000)

}

filament_999[2265] {

  pt3dclear()

  pt3dadd(364.536, 393.084, 17.08,  1.500000)

  pt3dadd(363.804, 396.012, 18.056,  1.500000)

}

filament_999[2266] {

  pt3dclear()

  pt3dadd(363.804, 396.012, 18.056,  1.500000)

  pt3dadd(364.536, 398.94, 17.08,  1.500000)

}

filament_999[2267] {

  pt3dclear()

  pt3dadd(363.804, 396.012, 18.056,  1.500000)

  pt3dadd(361.608, 398.94, 18.544,  1.500000)

}

filament_999[2268] {

  pt3dclear()

  pt3dadd(361.608, 398.94, 18.544,  1.500000)

  pt3dadd(359.412, 401.868, 19.032,  1.500000)

}

filament_999[2269] {

  pt3dclear()

  pt3dadd(359.412, 401.868, 19.032,  1.500000)

  pt3dadd(357.216, 404.796, 19.52,  1.500000)

}

filament_999[2270] {

  pt3dclear()

  pt3dadd(357.216, 404.796, 19.52,  1.500000)

  pt3dadd(355.02, 407.724, 20.496,  1.500000)

}

filament_999[2271] {

  pt3dclear()

  pt3dadd(355.02, 407.724, 20.496,  1.500000)

  pt3dadd(353.556, 411.384, 20.983999999999998,  1.500000)

}

filament_999[2272] {

  pt3dclear()

  pt3dadd(353.556, 411.384, 20.983999999999998,  1.500000)

  pt3dadd(352.824, 415.776, 21.472,  1.500000)

}

filament_999[2273] {

  pt3dclear()

  pt3dadd(352.824, 415.776, 21.472,  1.500000)

  pt3dadd(352.824, 420.168, 21.96,  1.500000)

}

filament_999[2274] {

  pt3dclear()

  pt3dadd(352.824, 420.168, 21.96,  1.500000)

  pt3dadd(354.288, 424.56, 22.448,  1.500000)

}

filament_999[2275] {

  pt3dclear()

  pt3dadd(354.288, 424.56, 22.448,  1.500000)

  pt3dadd(357.216, 427.488, 22.448,  1.500000)

}

filament_999[2276] {

  pt3dclear()

  pt3dadd(357.216, 427.488, 22.448,  1.500000)

  pt3dadd(360.144, 429.68399999999997, 22.936,  1.500000)

}

filament_999[2277] {

  pt3dclear()

  pt3dadd(360.144, 429.68399999999997, 22.936,  1.500000)

  pt3dadd(363.072, 431.88, 21.96,  1.500000)

}

filament_999[2278] {

  pt3dclear()

  pt3dadd(363.072, 431.88, 21.96,  1.500000)

  pt3dadd(364.536, 435.53999999999996, 21.472,  1.500000)

}

filament_999[2279] {

  pt3dclear()

  pt3dadd(364.536, 435.53999999999996, 21.472,  1.500000)

  pt3dadd(365.268, 439.2, 20.983999999999998,  1.500000)

}

filament_999[2280] {

  pt3dclear()

  pt3dadd(365.268, 439.2, 20.983999999999998,  1.500000)

  pt3dadd(365.268, 442.128, 19.52,  1.500000)

}

filament_999[2281] {

  pt3dclear()

  pt3dadd(365.268, 439.2, 20.983999999999998,  1.500000)

  pt3dadd(367.464, 441.396, 20.496,  1.500000)

}

filament_999[2282] {

  pt3dclear()

  pt3dadd(367.464, 441.396, 20.496,  1.500000)

  pt3dadd(371.12399999999997, 441.396, 20.983999999999998,  1.500000)

}

filament_999[2283] {

  pt3dclear()

  pt3dadd(371.12399999999997, 441.396, 20.983999999999998,  1.500000)

  pt3dadd(374.784, 442.128, 20.496,  1.500000)

}

filament_999[2284] {

  pt3dclear()

  pt3dadd(374.784, 442.128, 20.496,  1.500000)

  pt3dadd(378.444, 441.396, 20.008,  1.500000)

}

filament_999[2285] {

  pt3dclear()

  pt3dadd(378.444, 441.396, 20.008,  1.500000)

  pt3dadd(381.372, 439.932, 19.032,  1.500000)

}

filament_999[2286] {

  pt3dclear()

  pt3dadd(381.372, 439.932, 19.032,  1.500000)

  pt3dadd(383.568, 437.736, 19.032,  1.500000)

}

filament_999[2287] {

  pt3dclear()

  pt3dadd(383.568, 437.736, 19.032,  1.500000)

  pt3dadd(386.496, 437.736, 18.056,  1.500000)

}

filament_999[2288] {

  pt3dclear()

  pt3dadd(365.268, 442.128, 19.52,  1.500000)

  pt3dadd(363.072, 445.056, 18.544,  1.500000)

}

filament_999[2289] {

  pt3dclear()

  pt3dadd(363.072, 445.056, 18.544,  1.500000)

  pt3dadd(360.144, 446.52, 18.056,  1.500000)

}

filament_999[2290] {

  pt3dclear()

  pt3dadd(360.144, 446.52, 18.056,  1.500000)

  pt3dadd(357.216, 446.52, 17.567999999999998,  1.500000)

}

filament_999[2291] {

  pt3dclear()

  pt3dadd(364.536, 398.94, 17.08,  1.500000)

  pt3dadd(363.804, 403.332, 17.567999999999998,  1.500000)

}

filament_999[2292] {

  pt3dclear()

  pt3dadd(363.804, 403.332, 17.567999999999998,  1.500000)

  pt3dadd(362.34, 406.26, 18.056,  1.500000)

}

filament_999[2293] {

  pt3dclear()

  pt3dadd(362.34, 406.26, 18.056,  1.500000)

  pt3dadd(359.412, 408.456, 18.544,  1.500000)

}

filament_999[2294] {

  pt3dclear()

  pt3dadd(359.412, 408.456, 18.544,  1.500000)

  pt3dadd(357.216, 412.116, 19.032,  1.500000)

}

filament_999[2295] {

  pt3dclear()

  pt3dadd(357.216, 412.116, 19.032,  1.500000)

  pt3dadd(355.752, 416.508, 19.032,  1.500000)

}

filament_999[2296] {

  pt3dclear()

  pt3dadd(355.752, 416.508, 19.032,  1.500000)

  pt3dadd(354.288, 420.9, 19.52,  1.500000)

}

filament_999[2297] {

  pt3dclear()

  pt3dadd(354.288, 420.9, 19.52,  1.500000)

  pt3dadd(352.824, 425.292, 20.008,  1.500000)

}

filament_999[2298] {

  pt3dclear()

  pt3dadd(352.824, 425.292, 20.008,  1.500000)

  pt3dadd(352.092, 431.14799999999997, 20.496,  1.500000)

}

filament_999[2299] {

  pt3dclear()

  pt3dadd(352.092, 431.14799999999997, 20.496,  1.500000)

  pt3dadd(352.092, 437.00399999999996, 20.983999999999998,  1.500000)

}

filament_999[2300] {

  pt3dclear()

  pt3dadd(352.092, 437.00399999999996, 20.983999999999998,  1.500000)

  pt3dadd(351.36, 441.396, 21.472,  1.500000)

}

filament_999[2301] {

  pt3dclear()

  pt3dadd(351.36, 441.396, 21.472,  1.500000)

  pt3dadd(349.164, 445.788, 20.983999999999998,  1.500000)

}

filament_999[2302] {

  pt3dclear()

  pt3dadd(349.164, 445.788, 20.983999999999998,  1.500000)

  pt3dadd(346.968, 447.984, 20.983999999999998,  1.500000)

}

filament_999[2303] {

  pt3dclear()

  pt3dadd(346.968, 447.984, 20.983999999999998,  1.500000)

  pt3dadd(344.04, 446.52, 21.472,  1.500000)

}

filament_999[2304] {

  pt3dclear()

  pt3dadd(344.04, 446.52, 21.472,  1.500000)

  pt3dadd(340.38, 443.592, 21.96,  1.500000)

}

filament_999[2305] {

  pt3dclear()

  pt3dadd(392.352, 369.65999999999997, 14.64,  1.500000)

  pt3dadd(392.352, 372.58799999999997, 14.152,  1.500000)

}

filament_999[2306] {

  pt3dclear()

  pt3dadd(392.352, 372.58799999999997, 14.152,  1.500000)

  pt3dadd(393.084, 375.516, 13.664,  1.500000)

}

filament_999[2307] {

  pt3dclear()

  pt3dadd(393.084, 375.516, 13.664,  1.500000)

  pt3dadd(396.012, 377.712, 13.176,  1.500000)

}

filament_999[2308] {

  pt3dclear()

  pt3dadd(396.012, 377.712, 13.176,  1.500000)

  pt3dadd(398.94, 379.176, 12.687999999999999,  1.500000)

}

filament_999[2309] {

  pt3dclear()

  pt3dadd(398.94, 379.176, 12.687999999999999,  1.500000)

  pt3dadd(401.868, 380.64, 11.712,  1.500000)

}

filament_999[2310] {

  pt3dclear()

  pt3dadd(401.868, 380.64, 11.712,  1.500000)

  pt3dadd(405.52799999999996, 382.104, 11.224,  1.500000)

}

filament_999[2311] {

  pt3dclear()

  pt3dadd(405.52799999999996, 382.104, 11.224,  1.500000)

  pt3dadd(409.188, 383.568, 11.224,  1.500000)

}

filament_999[2312] {

  pt3dclear()

  pt3dadd(405.52799999999996, 382.104, 11.224,  1.500000)

  pt3dadd(404.796, 385.032, 11.224,  1.500000)

}

filament_999[2313] {

  pt3dclear()

  pt3dadd(404.796, 385.032, 11.224,  1.500000)

  pt3dadd(403.332, 387.96, 10.736,  1.500000)

}

filament_999[2314] {

  pt3dclear()

  pt3dadd(403.332, 387.96, 10.736,  1.500000)

  pt3dadd(401.13599999999997, 390.156, 10.248,  1.500000)

}

filament_999[2315] {

  pt3dclear()

  pt3dadd(401.13599999999997, 390.156, 10.248,  1.500000)

  pt3dadd(397.476, 390.888, 10.248,  1.500000)

}

filament_999[2316] {

  pt3dclear()

  pt3dadd(409.188, 383.568, 11.224,  1.500000)

  pt3dadd(412.848, 384.3, 11.224,  1.500000)

}

filament_999[2317] {

  pt3dclear()

  pt3dadd(412.848, 384.3, 11.224,  1.500000)

  pt3dadd(416.508, 385.764, 11.224,  1.500000)

}

filament_999[2318] {

  pt3dclear()

  pt3dadd(416.508, 385.764, 11.224,  1.500000)

  pt3dadd(420.168, 387.96, 11.224,  1.500000)

}

filament_999[2319] {

  pt3dclear()

  pt3dadd(420.168, 387.96, 11.224,  1.500000)

  pt3dadd(423.828, 390.156, 10.248,  1.500000)

}

filament_999[2320] {

  pt3dclear()

  pt3dadd(423.828, 390.156, 10.248,  1.500000)

  pt3dadd(426.756, 392.352, 9.272,  1.500000)

}

filament_999[2321] {

  pt3dclear()

  pt3dadd(426.756, 392.352, 9.272,  1.500000)

  pt3dadd(429.68399999999997, 394.548, 8.783999999999999,  1.500000)

}

filament_999[2322] {

  pt3dclear()

  pt3dadd(429.68399999999997, 394.548, 8.783999999999999,  1.500000)

  pt3dadd(434.07599999999996, 394.548, 8.296,  1.500000)

}

filament_999[2323] {

  pt3dclear()

  pt3dadd(434.07599999999996, 394.548, 8.296,  1.500000)

  pt3dadd(434.07599999999996, 391.62, 8.296,  1.500000)

}

filament_999[2324] {

  pt3dclear()

  pt3dadd(434.07599999999996, 391.62, 8.296,  1.500000)

  pt3dadd(431.88, 389.424, 7.808,  1.500000)

}

filament_999[2325] {

  pt3dclear()

  pt3dadd(431.88, 389.424, 7.808,  1.500000)

  pt3dadd(428.952, 387.96, 7.32,  1.500000)

}

filament_999[2326] {

  pt3dclear()

  pt3dadd(428.952, 387.96, 7.32,  1.500000)

  pt3dadd(426.024, 386.496, 7.808,  1.500000)

}

filament_999[2327] {

  pt3dclear()

  pt3dadd(426.024, 386.496, 7.808,  1.500000)

  pt3dadd(423.096, 384.3, 7.808,  1.500000)

}

filament_999[2328] {

  pt3dclear()

  pt3dadd(423.096, 384.3, 7.808,  1.500000)

  pt3dadd(421.632, 381.372, 7.808,  1.500000)

}

filament_999[2329] {

  pt3dclear()

  pt3dadd(421.632, 381.372, 7.808,  1.500000)

  pt3dadd(420.9, 379.176, 7.32,  1.500000)

}

filament_999[2330] {

  pt3dclear()

  pt3dadd(420.9, 379.176, 7.32,  1.500000)

  pt3dadd(420.9, 376.248, 7.808,  1.500000)

}

filament_999[2331] {

  pt3dclear()

  pt3dadd(420.9, 376.248, 7.808,  1.500000)

  pt3dadd(422.364, 374.05199999999996, 7.808,  1.500000)

}

filament_999[2332] {

  pt3dclear()

  pt3dadd(422.364, 374.05199999999996, 7.808,  1.500000)

  pt3dadd(424.56, 372.58799999999997, 7.808,  1.500000)

}

filament_999[2333] {

  pt3dclear()

  pt3dadd(362.34, 325.008, 14.152,  1.500000)

  pt3dadd(366.0, 327.936, 13.664,  1.500000)

}

filament_999[2334] {

  pt3dclear()

  pt3dadd(366.0, 327.936, 13.664,  1.500000)

  pt3dadd(370.392, 328.668, 13.664,  1.500000)

}

filament_999[2335] {

  pt3dclear()

  pt3dadd(370.392, 328.668, 13.664,  1.500000)

  pt3dadd(374.784, 329.4, 13.176,  1.500000)

}

filament_999[2336] {

  pt3dclear()

  pt3dadd(374.784, 329.4, 13.176,  1.500000)

  pt3dadd(379.176, 330.132, 13.664,  1.500000)

}

filament_999[2337] {

  pt3dclear()

  pt3dadd(379.176, 330.132, 13.664,  1.500000)

  pt3dadd(382.104, 331.596, 14.152,  1.500000)

}

filament_999[2338] {

  pt3dclear()

  pt3dadd(382.104, 331.596, 14.152,  1.500000)

  pt3dadd(384.3, 335.256, 13.664,  1.500000)

}

filament_999[2339] {

  pt3dclear()

  pt3dadd(384.3, 335.256, 13.664,  1.500000)

  pt3dadd(386.496, 338.916, 13.176,  1.500000)

}

filament_999[2340] {

  pt3dclear()

  pt3dadd(386.496, 338.916, 13.176,  1.500000)

  pt3dadd(390.156, 341.11199999999997, 13.176,  1.500000)

}

filament_999[2341] {

  pt3dclear()

  pt3dadd(390.156, 341.11199999999997, 13.176,  1.500000)

  pt3dadd(393.084, 343.308, 12.2,  1.500000)

}

filament_999[2342] {

  pt3dclear()

  pt3dadd(393.084, 343.308, 12.2,  1.500000)

  pt3dadd(395.28, 346.236, 11.712,  1.500000)

}

filament_999[2343] {

  pt3dclear()

  pt3dadd(395.28, 346.236, 11.712,  1.500000)

  pt3dadd(398.20799999999997, 348.432, 11.712,  1.500000)

}

filament_999[2344] {

  pt3dclear()

  pt3dadd(395.28, 346.236, 11.712,  1.500000)

  pt3dadd(393.816, 348.432, 11.712,  1.500000)

}

filament_999[2345] {

  pt3dclear()

  pt3dadd(393.816, 348.432, 11.712,  1.500000)

  pt3dadd(393.084, 351.36, 11.224,  1.500000)

}

filament_999[2346] {

  pt3dclear()

  pt3dadd(393.084, 351.36, 11.224,  1.500000)

  pt3dadd(394.548, 355.752, 10.736,  1.500000)

}

filament_999[2347] {

  pt3dclear()

  pt3dadd(394.548, 355.752, 10.736,  1.500000)

  pt3dadd(394.548, 360.144, 12.2,  1.500000)

}

filament_999[2348] {

  pt3dclear()

  pt3dadd(394.548, 360.144, 12.2,  1.500000)

  pt3dadd(393.816, 364.536, 12.2,  1.500000)

}

filament_999[2349] {

  pt3dclear()

  pt3dadd(393.816, 364.536, 12.2,  1.500000)

  pt3dadd(394.548, 368.19599999999997, 12.2,  1.500000)

}

filament_999[2350] {

  pt3dclear()

  pt3dadd(394.548, 368.19599999999997, 12.2,  1.500000)

  pt3dadd(397.476, 371.12399999999997, 11.712,  1.500000)

}

filament_999[2351] {

  pt3dclear()

  pt3dadd(397.476, 371.12399999999997, 11.712,  1.500000)

  pt3dadd(400.404, 374.05199999999996, 13.176,  1.500000)

}

filament_999[2352] {

  pt3dclear()

  pt3dadd(400.404, 374.05199999999996, 13.176,  1.500000)

  pt3dadd(404.06399999999996, 376.248, 13.664,  1.500000)

}

filament_999[2353] {

  pt3dclear()

  pt3dadd(404.06399999999996, 376.248, 13.664,  1.500000)

  pt3dadd(408.456, 378.444, 14.152,  1.500000)

}

filament_999[2354] {

  pt3dclear()

  pt3dadd(408.456, 378.444, 14.152,  1.500000)

  pt3dadd(412.848, 380.64, 14.64,  1.500000)

}

filament_999[2355] {

  pt3dclear()

  pt3dadd(412.848, 380.64, 14.64,  1.500000)

  pt3dadd(416.508, 383.568, 15.128,  1.500000)

}

filament_999[2356] {

  pt3dclear()

  pt3dadd(416.508, 383.568, 15.128,  1.500000)

  pt3dadd(420.168, 386.496, 15.616,  1.500000)

}

filament_999[2357] {

  pt3dclear()

  pt3dadd(420.168, 386.496, 15.616,  1.500000)

  pt3dadd(423.828, 390.156, 16.104,  1.500000)

}

filament_999[2358] {

  pt3dclear()

  pt3dadd(423.828, 390.156, 16.104,  1.500000)

  pt3dadd(421.632, 392.352, 16.104,  1.500000)

}

filament_999[2359] {

  pt3dclear()

  pt3dadd(423.828, 390.156, 16.104,  1.500000)

  pt3dadd(426.024, 393.816, 15.128,  1.500000)

}

filament_999[2360] {

  pt3dclear()

  pt3dadd(426.024, 393.816, 15.128,  1.500000)

  pt3dadd(428.21999999999997, 398.20799999999997, 14.64,  1.500000)

}

filament_999[2361] {

  pt3dclear()

  pt3dadd(428.21999999999997, 398.20799999999997, 14.64,  1.500000)

  pt3dadd(431.14799999999997, 401.13599999999997, 14.64,  1.500000)

}

filament_999[2362] {

  pt3dclear()

  pt3dadd(431.14799999999997, 401.13599999999997, 14.64,  1.500000)

  pt3dadd(437.00399999999996, 403.332, 15.616,  1.500000)

}

filament_999[2363] {

  pt3dclear()

  pt3dadd(437.00399999999996, 403.332, 15.616,  1.500000)

  pt3dadd(439.2, 406.26, 15.128,  1.500000)

}

filament_999[2364] {

  pt3dclear()

  pt3dadd(421.632, 392.352, 16.104,  1.500000)

  pt3dadd(415.776, 393.816, 16.104,  1.500000)

}

filament_999[2365] {

  pt3dclear()

  pt3dadd(398.20799999999997, 348.432, 11.712,  1.500000)

  pt3dadd(401.868, 352.092, 11.224,  1.500000)

}

filament_999[2366] {

  pt3dclear()

  pt3dadd(401.868, 352.092, 11.224,  1.500000)

  pt3dadd(406.26, 355.02, 11.224,  1.500000)

}

filament_999[2367] {

  pt3dclear()

  pt3dadd(406.26, 355.02, 11.224,  1.500000)

  pt3dadd(409.92, 358.68, 10.736,  1.500000)

}

filament_999[2368] {

  pt3dclear()

  pt3dadd(409.92, 358.68, 10.736,  1.500000)

  pt3dadd(413.58, 362.34, 10.736,  1.500000)

}

filament_999[2369] {

  pt3dclear()

  pt3dadd(413.58, 362.34, 10.736,  1.500000)

  pt3dadd(417.972, 365.268, 10.736,  1.500000)

}

filament_999[2370] {

  pt3dclear()

  pt3dadd(417.972, 365.268, 10.736,  1.500000)

  pt3dadd(421.632, 368.928, 10.736,  1.500000)

}

filament_999[2371] {

  pt3dclear()

  pt3dadd(421.632, 368.928, 10.736,  1.500000)

  pt3dadd(425.292, 372.58799999999997, 11.224,  1.500000)

}

filament_999[2372] {

  pt3dclear()

  pt3dadd(425.292, 372.58799999999997, 11.224,  1.500000)

  pt3dadd(428.952, 373.32, 11.712,  1.500000)

}

filament_999[2373] {

  pt3dclear()

  pt3dadd(428.952, 373.32, 11.712,  1.500000)

  pt3dadd(432.61199999999997, 371.856, 12.2,  1.500000)

}

filament_999[2374] {

  pt3dclear()

  pt3dadd(432.61199999999997, 371.856, 12.2,  1.500000)

  pt3dadd(436.272, 370.392, 12.2,  1.500000)

}

filament_999[2375] {

  pt3dclear()

  pt3dadd(436.272, 370.392, 12.2,  1.500000)

  pt3dadd(438.468, 366.73199999999997, 12.2,  1.500000)

}

filament_999[2376] {

  pt3dclear()

  pt3dadd(438.468, 366.73199999999997, 12.2,  1.500000)

  pt3dadd(440.664, 363.804, 12.2,  1.500000)

}

filament_999[2377] {

  pt3dclear()

  pt3dadd(440.664, 363.804, 12.2,  1.500000)

  pt3dadd(442.128, 361.608, 12.687999999999999,  1.500000)

}

filament_999[2378] {

  pt3dclear()

  pt3dadd(442.128, 361.608, 12.687999999999999,  1.500000)

  pt3dadd(445.056, 361.608, 13.176,  1.500000)

}

filament_999[2379] {

  pt3dclear()

  pt3dadd(445.056, 361.608, 13.176,  1.500000)

  pt3dadd(448.716, 361.608, 13.176,  1.500000)

}

filament_999[2380] {

  pt3dclear()

  pt3dadd(448.716, 361.608, 13.176,  1.500000)

  pt3dadd(452.376, 360.876, 13.664,  1.500000)

}

filament_999[2381] {

  pt3dclear()

  pt3dadd(415.044, 363.804, 17.08,  1.500000)

  pt3dadd(418.704, 364.536, 15.616,  1.500000)

}

filament_999[2382] {

  pt3dclear()

  pt3dadd(418.704, 364.536, 15.616,  1.500000)

  pt3dadd(421.632, 363.072, 15.128,  1.500000)

}

filament_999[2383] {

  pt3dclear()

  pt3dadd(421.632, 363.072, 15.128,  1.500000)

  pt3dadd(425.292, 363.072, 14.64,  1.500000)

}

filament_999[2384] {

  pt3dclear()

  pt3dadd(425.292, 363.072, 14.64,  1.500000)

  pt3dadd(428.952, 363.804, 14.152,  1.500000)

}

filament_999[2385] {

  pt3dclear()

  pt3dadd(428.952, 363.804, 14.152,  1.500000)

  pt3dadd(432.61199999999997, 363.804, 14.152,  1.500000)

}

filament_999[2386] {

  pt3dclear()

  pt3dadd(432.61199999999997, 363.804, 14.152,  1.500000)

  pt3dadd(435.53999999999996, 363.804, 16.104,  1.500000)

}

filament_999[2387] {

  pt3dclear()

  pt3dadd(432.61199999999997, 363.804, 14.152,  1.500000)

  pt3dadd(433.344, 360.876, 15.616,  1.500000)

}

filament_999[2388] {

  pt3dclear()

  pt3dadd(433.344, 360.876, 15.616,  1.500000)

  pt3dadd(434.808, 357.948, 16.104,  1.500000)

}

filament_999[2389] {

  pt3dclear()

  pt3dadd(434.808, 357.948, 16.104,  1.500000)

  pt3dadd(437.00399999999996, 354.288, 15.616,  1.500000)

}

filament_999[2390] {

  pt3dclear()

  pt3dadd(437.00399999999996, 354.288, 15.616,  1.500000)

  pt3dadd(440.664, 352.824, 15.616,  1.500000)

}

filament_999[2391] {

  pt3dclear()

  pt3dadd(440.664, 352.824, 15.616,  1.500000)

  pt3dadd(444.324, 352.092, 14.64,  1.500000)

}

filament_999[2392] {

  pt3dclear()

  pt3dadd(444.324, 352.092, 14.64,  1.500000)

  pt3dadd(448.716, 352.092, 15.616,  1.500000)

}

filament_999[2393] {

  pt3dclear()

  pt3dadd(435.53999999999996, 363.804, 16.104,  1.500000)

  pt3dadd(437.00399999999996, 360.876, 17.08,  1.500000)

}

filament_999[2394] {

  pt3dclear()

  pt3dadd(437.00399999999996, 360.876, 17.08,  1.500000)

  pt3dadd(440.664, 360.144, 18.056,  1.500000)

}

filament_999[2395] {

  pt3dclear()

  pt3dadd(440.664, 360.144, 18.056,  1.500000)

  pt3dadd(445.056, 360.144, 18.544,  1.500000)

}

filament_999[2396] {

  pt3dclear()

  pt3dadd(445.056, 360.144, 18.544,  1.500000)

  pt3dadd(448.716, 362.34, 19.032,  1.500000)

}

filament_999[2397] {

  pt3dclear()

  pt3dadd(448.716, 362.34, 19.032,  1.500000)

  pt3dadd(452.376, 364.536, 18.056,  1.500000)

}

filament_999[2398] {

  pt3dclear()

  pt3dadd(382.836, 296.46, 15.616,  1.500000)

  pt3dadd(386.496, 296.46, 14.64,  1.500000)

}

filament_999[2399] {

  pt3dclear()

  pt3dadd(386.496, 296.46, 14.64,  1.500000)

  pt3dadd(388.692, 298.656, 14.152,  1.500000)

}

filament_999[2400] {

  pt3dclear()

  pt3dadd(388.692, 298.656, 14.152,  1.500000)

  pt3dadd(390.888, 301.584, 13.664,  1.500000)

}

filament_999[2401] {

  pt3dclear()

  pt3dadd(390.888, 301.584, 13.664,  1.500000)

  pt3dadd(393.084, 304.512, 13.176,  1.500000)

}

filament_999[2402] {

  pt3dclear()

  pt3dadd(393.084, 304.512, 13.176,  1.500000)

  pt3dadd(396.012, 305.24399999999997, 14.64,  1.500000)

}

filament_999[2403] {

  pt3dclear()

  pt3dadd(396.012, 305.24399999999997, 14.64,  1.500000)

  pt3dadd(398.20799999999997, 302.316, 15.128,  1.500000)

}

filament_999[2404] {

  pt3dclear()

  pt3dadd(396.012, 305.24399999999997, 14.64,  1.500000)

  pt3dadd(399.67199999999997, 304.512, 14.152,  1.500000)

}

filament_999[2405] {

  pt3dclear()

  pt3dadd(399.67199999999997, 304.512, 14.152,  1.500000)

  pt3dadd(403.332, 303.78, 14.64,  1.500000)

}

filament_999[2406] {

  pt3dclear()

  pt3dadd(403.332, 303.78, 14.64,  1.500000)

  pt3dadd(408.456, 303.78, 13.176,  1.500000)

}

filament_999[2407] {

  pt3dclear()

  pt3dadd(403.332, 303.78, 14.64,  1.500000)

  pt3dadd(406.992, 302.316, 13.176,  1.500000)

}

filament_999[2408] {

  pt3dclear()

  pt3dadd(406.992, 302.316, 13.176,  1.500000)

  pt3dadd(410.652, 300.852, 12.687999999999999,  1.500000)

}

filament_999[2409] {

  pt3dclear()

  pt3dadd(410.652, 300.852, 12.687999999999999,  1.500000)

  pt3dadd(414.312, 299.388, 11.712,  1.500000)

}

filament_999[2410] {

  pt3dclear()

  pt3dadd(414.312, 299.388, 11.712,  1.500000)

  pt3dadd(417.972, 298.656, 10.736,  1.500000)

}

filament_999[2411] {

  pt3dclear()

  pt3dadd(417.972, 298.656, 10.736,  1.500000)

  pt3dadd(417.24, 294.996, 10.736,  1.500000)

}

filament_999[2412] {

  pt3dclear()

  pt3dadd(417.972, 298.656, 10.736,  1.500000)

  pt3dadd(420.9, 297.192, 10.248,  1.500000)

}

filament_999[2413] {

  pt3dclear()

  pt3dadd(420.9, 297.192, 10.248,  1.500000)

  pt3dadd(423.828, 297.192, 10.248,  1.500000)

}

filament_999[2414] {

  pt3dclear()

  pt3dadd(423.828, 297.192, 10.248,  1.500000)

  pt3dadd(427.488, 297.192, 9.76,  1.500000)

}

filament_999[2415] {

  pt3dclear()

  pt3dadd(427.488, 297.192, 9.76,  1.500000)

  pt3dadd(431.14799999999997, 297.924, 9.76,  1.500000)

}

filament_999[2416] {

  pt3dclear()

  pt3dadd(431.14799999999997, 297.924, 9.76,  1.500000)

  pt3dadd(434.07599999999996, 298.656, 9.272,  1.500000)

}

filament_999[2417] {

  pt3dclear()

  pt3dadd(434.07599999999996, 298.656, 9.272,  1.500000)

  pt3dadd(437.00399999999996, 299.388, 9.76,  1.500000)

}

filament_999[2418] {

  pt3dclear()

  pt3dadd(437.00399999999996, 299.388, 9.76,  1.500000)

  pt3dadd(439.932, 300.12, 10.248,  1.500000)

}

filament_999[2419] {

  pt3dclear()

  pt3dadd(439.932, 300.12, 10.248,  1.500000)

  pt3dadd(442.128, 302.316, 10.736,  1.500000)

}

filament_999[2420] {

  pt3dclear()

  pt3dadd(442.128, 302.316, 10.736,  1.500000)

  pt3dadd(443.592, 305.24399999999997, 11.224,  1.500000)

}

filament_999[2421] {

  pt3dclear()

  pt3dadd(443.592, 305.24399999999997, 11.224,  1.500000)

  pt3dadd(444.324, 308.904, 11.712,  1.500000)

}

filament_999[2422] {

  pt3dclear()

  pt3dadd(444.324, 308.904, 11.712,  1.500000)

  pt3dadd(445.056, 312.564, 11.224,  1.500000)

}

filament_999[2423] {

  pt3dclear()

  pt3dadd(445.056, 312.564, 11.224,  1.500000)

  pt3dadd(446.52, 316.224, 11.224,  1.500000)

}

filament_999[2424] {

  pt3dclear()

  pt3dadd(446.52, 316.224, 11.224,  1.500000)

  pt3dadd(447.984, 319.884, 11.224,  1.500000)

}

filament_999[2425] {

  pt3dclear()

  pt3dadd(447.984, 319.884, 11.224,  1.500000)

  pt3dadd(449.448, 323.544, 11.224,  1.500000)

}

filament_999[2426] {

  pt3dclear()

  pt3dadd(449.448, 323.544, 11.224,  1.500000)

  pt3dadd(449.448, 327.936, 11.224,  1.500000)

}

filament_999[2427] {

  pt3dclear()

  pt3dadd(449.448, 327.936, 11.224,  1.500000)

  pt3dadd(450.18, 332.328, 11.224,  1.500000)

}

filament_999[2428] {

  pt3dclear()

  pt3dadd(450.18, 332.328, 11.224,  1.500000)

  pt3dadd(453.108, 335.988, 11.224,  1.500000)

}

filament_999[2429] {

  pt3dclear()

  pt3dadd(453.108, 335.988, 11.224,  1.500000)

  pt3dadd(456.768, 338.916, 11.224,  1.500000)

}

filament_999[2430] {

  pt3dclear()

  pt3dadd(456.768, 338.916, 11.224,  1.500000)

  pt3dadd(460.428, 341.844, 11.224,  1.500000)

}

filament_999[2431] {

  pt3dclear()

  pt3dadd(460.428, 341.844, 11.224,  1.500000)

  pt3dadd(464.08799999999997, 344.772, 11.712,  1.500000)

}

filament_999[2432] {

  pt3dclear()

  pt3dadd(464.08799999999997, 344.772, 11.712,  1.500000)

  pt3dadd(466.284, 346.968, 12.2,  1.500000)

}

filament_999[2433] {

  pt3dclear()

  pt3dadd(466.284, 346.968, 12.2,  1.500000)

  pt3dadd(469.212, 349.164, 12.2,  1.500000)

}

filament_999[2434] {

  pt3dclear()

  pt3dadd(466.284, 346.968, 12.2,  1.500000)

  pt3dadd(463.356, 348.432, 11.712,  1.500000)

}

filament_999[2435] {

  pt3dclear()

  pt3dadd(463.356, 348.432, 11.712,  1.500000)

  pt3dadd(460.428, 349.896, 11.712,  1.500000)

}

filament_999[2436] {

  pt3dclear()

  pt3dadd(460.428, 349.896, 11.712,  1.500000)

  pt3dadd(458.964, 353.556, 11.224,  1.500000)

}

filament_999[2437] {

  pt3dclear()

  pt3dadd(458.964, 353.556, 11.224,  1.500000)

  pt3dadd(458.964, 355.752, 10.736,  1.500000)

}

filament_999[2438] {

  pt3dclear()

  pt3dadd(469.212, 349.164, 12.2,  1.500000)

  pt3dadd(472.872, 351.36, 12.2,  1.500000)

}

filament_999[2439] {

  pt3dclear()

  pt3dadd(472.872, 351.36, 12.2,  1.500000)

  pt3dadd(476.532, 352.092, 12.2,  1.500000)

}

filament_999[2440] {

  pt3dclear()

  pt3dadd(476.532, 352.092, 12.2,  1.500000)

  pt3dadd(478.728, 355.02, 12.687999999999999,  1.500000)

}

filament_999[2441] {

  pt3dclear()

  pt3dadd(478.728, 355.02, 12.687999999999999,  1.500000)

  pt3dadd(480.192, 357.948, 13.176,  1.500000)

}

filament_999[2442] {

  pt3dclear()

  pt3dadd(480.192, 357.948, 13.176,  1.500000)

  pt3dadd(480.192, 361.608, 13.664,  1.500000)

}

filament_999[2443] {

  pt3dclear()

  pt3dadd(480.192, 361.608, 13.664,  1.500000)

  pt3dadd(478.728, 365.268, 13.664,  1.500000)

}

filament_999[2444] {

  pt3dclear()

  pt3dadd(478.728, 365.268, 13.664,  1.500000)

  pt3dadd(477.264, 368.928, 14.152,  1.500000)

}

filament_999[2445] {

  pt3dclear()

  pt3dadd(477.264, 368.928, 14.152,  1.500000)

  pt3dadd(476.532, 372.58799999999997, 13.664,  1.500000)

}

filament_999[2446] {

  pt3dclear()

  pt3dadd(476.532, 372.58799999999997, 13.664,  1.500000)

  pt3dadd(475.068, 376.248, 13.176,  1.500000)

}

filament_999[2447] {

  pt3dclear()

  pt3dadd(475.068, 376.248, 13.176,  1.500000)

  pt3dadd(472.14, 379.908, 13.176,  1.500000)

}

filament_999[2448] {

  pt3dclear()

  pt3dadd(472.14, 379.908, 13.176,  1.500000)

  pt3dadd(470.676, 384.3, 12.687999999999999,  1.500000)

}

filament_999[2449] {

  pt3dclear()

  pt3dadd(470.676, 384.3, 12.687999999999999,  1.500000)

  pt3dadd(468.48, 388.692, 12.687999999999999,  1.500000)

}

filament_999[2450] {

  pt3dclear()

  pt3dadd(468.48, 388.692, 12.687999999999999,  1.500000)

  pt3dadd(467.01599999999996, 393.084, 12.687999999999999,  1.500000)

}

filament_999[2451] {

  pt3dclear()

  pt3dadd(467.01599999999996, 393.084, 12.687999999999999,  1.500000)

  pt3dadd(467.01599999999996, 398.20799999999997, 12.687999999999999,  1.500000)

}

filament_999[2452] {

  pt3dclear()

  pt3dadd(467.01599999999996, 398.20799999999997, 12.687999999999999,  1.500000)

  pt3dadd(467.748, 403.332, 12.687999999999999,  1.500000)

}

filament_999[2453] {

  pt3dclear()

  pt3dadd(467.748, 403.332, 12.687999999999999,  1.500000)

  pt3dadd(469.212, 408.456, 12.687999999999999,  1.500000)

}

filament_999[2454] {

  pt3dclear()

  pt3dadd(469.212, 408.456, 12.687999999999999,  1.500000)

  pt3dadd(471.408, 412.848, 12.687999999999999,  1.500000)

}

filament_999[2455] {

  pt3dclear()

  pt3dadd(471.408, 412.848, 12.687999999999999,  1.500000)

  pt3dadd(473.604, 416.508, 12.2,  1.500000)

}

filament_999[2456] {

  pt3dclear()

  pt3dadd(473.604, 416.508, 12.2,  1.500000)

  pt3dadd(476.532, 419.436, 12.2,  1.500000)

}

filament_999[2457] {

  pt3dclear()

  pt3dadd(476.532, 419.436, 12.2,  1.500000)

  pt3dadd(480.192, 422.364, 11.712,  1.500000)

}

filament_999[2458] {

  pt3dclear()

  pt3dadd(480.192, 422.364, 11.712,  1.500000)

  pt3dadd(483.852, 425.292, 12.687999999999999,  1.500000)

}

filament_999[2459] {

  pt3dclear()

  pt3dadd(483.852, 425.292, 12.687999999999999,  1.500000)

  pt3dadd(487.512, 428.21999999999997, 12.2,  1.500000)

}

filament_999[2460] {

  pt3dclear()

  pt3dadd(487.512, 428.21999999999997, 12.2,  1.500000)

  pt3dadd(488.976, 431.88, 13.664,  1.500000)

}

filament_999[2461] {

  pt3dclear()

  pt3dadd(488.976, 431.88, 13.664,  1.500000)

  pt3dadd(489.70799999999997, 435.53999999999996, 15.128,  1.500000)

}

filament_999[2462] {

  pt3dclear()

  pt3dadd(489.70799999999997, 435.53999999999996, 15.128,  1.500000)

  pt3dadd(490.44, 439.2, 16.592,  1.500000)

}

filament_999[2463] {

  pt3dclear()

  pt3dadd(490.44, 439.2, 16.592,  1.500000)

  pt3dadd(490.44, 442.86, 16.104,  1.500000)

}

filament_999[2464] {

  pt3dclear()

  pt3dadd(490.44, 442.86, 16.104,  1.500000)

  pt3dadd(490.44, 446.52, 15.128,  1.500000)

}

filament_999[2465] {

  pt3dclear()

  pt3dadd(417.24, 294.996, 10.736,  1.500000)

  pt3dadd(414.312, 292.8, 10.248,  1.500000)

}

filament_999[2466] {

  pt3dclear()

  pt3dadd(414.312, 292.8, 10.248,  1.500000)

  pt3dadd(411.384, 292.068, 9.76,  1.500000)

}

filament_999[2467] {

  pt3dclear()

  pt3dadd(411.384, 292.068, 9.76,  1.500000)

  pt3dadd(408.456, 290.604, 9.272,  1.500000)

}

filament_999[2468] {

  pt3dclear()

  pt3dadd(408.456, 290.604, 9.272,  1.500000)

  pt3dadd(406.26, 289.14, 9.272,  1.500000)

}

filament_999[2469] {

  pt3dclear()

  pt3dadd(406.26, 289.14, 9.272,  1.500000)

  pt3dadd(403.332, 290.604, 8.296,  1.500000)

}

filament_999[2470] {

  pt3dclear()

  pt3dadd(406.26, 289.14, 9.272,  1.500000)

  pt3dadd(406.26, 285.48, 9.272,  1.500000)

}

filament_999[2471] {

  pt3dclear()

  pt3dadd(406.26, 285.48, 9.272,  1.500000)

  pt3dadd(405.52799999999996, 282.552, 9.272,  1.500000)

}

filament_999[2472] {

  pt3dclear()

  pt3dadd(405.52799999999996, 282.552, 9.272,  1.500000)

  pt3dadd(404.796, 279.62399999999997, 9.272,  1.500000)

}

filament_999[2473] {

  pt3dclear()

  pt3dadd(404.796, 279.62399999999997, 9.272,  1.500000)

  pt3dadd(402.59999999999997, 277.428, 9.272,  1.500000)

}

filament_999[2474] {

  pt3dclear()

  pt3dadd(402.59999999999997, 277.428, 9.272,  1.500000)

  pt3dadd(401.13599999999997, 274.5, 9.76,  1.500000)

}

filament_999[2475] {

  pt3dclear()

  pt3dadd(401.13599999999997, 274.5, 9.76,  1.500000)

  pt3dadd(401.13599999999997, 271.572, 10.736,  1.500000)

}

filament_999[2476] {

  pt3dclear()

  pt3dadd(401.13599999999997, 271.572, 10.736,  1.500000)

  pt3dadd(403.332, 269.376, 11.712,  1.500000)

}

filament_999[2477] {

  pt3dclear()

  pt3dadd(403.332, 269.376, 11.712,  1.500000)

  pt3dadd(404.796, 266.448, 13.176,  1.500000)

}

filament_999[2478] {

  pt3dclear()

  pt3dadd(404.796, 266.448, 13.176,  1.500000)

  pt3dadd(406.992, 264.252, 14.152,  1.500000)

}

filament_999[2479] {

  pt3dclear()

  pt3dadd(406.992, 264.252, 14.152,  1.500000)

  pt3dadd(408.456, 261.324, 15.128,  1.500000)

}

filament_999[2480] {

  pt3dclear()

  pt3dadd(403.332, 290.604, 8.296,  1.500000)

  pt3dadd(400.404, 292.068, 8.296,  1.500000)

}

filament_999[2481] {

  pt3dclear()

  pt3dadd(400.404, 292.068, 8.296,  1.500000)

  pt3dadd(397.476, 294.996, 8.296,  1.500000)

}

filament_999[2482] {

  pt3dclear()

  pt3dadd(397.476, 294.996, 8.296,  1.500000)

  pt3dadd(394.548, 296.46, 8.783999999999999,  1.500000)

}

filament_999[2483] {

  pt3dclear()

  pt3dadd(394.548, 296.46, 8.783999999999999,  1.500000)

  pt3dadd(391.62, 298.656, 9.76,  1.500000)

}

filament_999[2484] {

  pt3dclear()

  pt3dadd(391.62, 298.656, 9.76,  1.500000)

  pt3dadd(387.96, 300.852, 8.783999999999999,  1.500000)

}

filament_999[2485] {

  pt3dclear()

  pt3dadd(387.96, 300.852, 8.783999999999999,  1.500000)

  pt3dadd(384.3, 300.852, 8.296,  1.500000)

}

filament_999[2486] {

  pt3dclear()

  pt3dadd(358.68, 289.872, 9.272,  1.500000)

  pt3dadd(360.144, 287.676, 9.272,  1.500000)

}

filament_999[2487] {

  pt3dclear()

  pt3dadd(360.144, 287.676, 9.272,  1.500000)

  pt3dadd(364.536, 286.212, 9.76,  1.500000)

}

filament_999[2488] {

  pt3dclear()

  pt3dadd(364.536, 286.212, 9.76,  1.500000)

  pt3dadd(369.65999999999997, 286.212, 9.76,  1.500000)

}

filament_999[2489] {

  pt3dclear()

  pt3dadd(369.65999999999997, 286.212, 9.76,  1.500000)

  pt3dadd(374.784, 284.016, 7.32,  1.500000)

}

filament_999[2490] {

  pt3dclear()

  pt3dadd(374.784, 284.016, 7.32,  1.500000)

  pt3dadd(379.176, 281.08799999999997, 7.32,  1.500000)

}

filament_999[2491] {

  pt3dclear()

  pt3dadd(379.176, 281.08799999999997, 7.32,  1.500000)

  pt3dadd(384.3, 279.62399999999997, 7.32,  1.500000)

}

filament_999[2492] {

  pt3dclear()

  pt3dadd(384.3, 279.62399999999997, 7.32,  1.500000)

  pt3dadd(388.692, 277.428, 7.32,  1.500000)

}

filament_999[2493] {

  pt3dclear()

  pt3dadd(388.692, 277.428, 7.32,  1.500000)

  pt3dadd(390.156, 273.768, 7.32,  1.500000)

}

filament_999[2494] {

  pt3dclear()

  pt3dadd(398.20799999999997, 302.316, 15.128,  1.500000)

  pt3dadd(401.13599999999997, 299.388, 15.128,  1.500000)

}

filament_999[2495] {

  pt3dclear()

  pt3dadd(401.13599999999997, 299.388, 15.128,  1.500000)

  pt3dadd(403.332, 295.728, 14.64,  1.500000)

}

filament_999[2496] {

  pt3dclear()

  pt3dadd(403.332, 295.728, 14.64,  1.500000)

  pt3dadd(405.52799999999996, 292.8, 14.152,  1.500000)

}

filament_999[2497] {

  pt3dclear()

  pt3dadd(405.52799999999996, 292.8, 14.152,  1.500000)

  pt3dadd(407.724, 289.872, 14.64,  1.500000)

}

filament_999[2498] {

  pt3dclear()

  pt3dadd(407.724, 289.872, 14.64,  1.500000)

  pt3dadd(411.384, 286.944, 15.128,  1.500000)

}

filament_999[2499] {

  pt3dclear()

  pt3dadd(411.384, 286.944, 15.128,  1.500000)

  pt3dadd(415.044, 286.944, 14.64,  1.500000)

}

filament_999[2500] {

  pt3dclear()

  pt3dadd(408.456, 303.78, 13.176,  1.500000)

  pt3dadd(412.116, 305.976, 12.2,  1.500000)

}

filament_999[2501] {

  pt3dclear()

  pt3dadd(412.116, 305.976, 12.2,  1.500000)

  pt3dadd(413.58, 308.904, 12.2,  1.500000)

}

filament_999[2502] {

  pt3dclear()

  pt3dadd(413.58, 308.904, 12.2,  1.500000)

  pt3dadd(415.044, 311.832, 11.712,  1.500000)

}

filament_999[2503] {

  pt3dclear()

  pt3dadd(415.044, 311.832, 11.712,  1.500000)

  pt3dadd(414.312, 315.492, 12.687999999999999,  1.500000)

}

filament_999[2504] {

  pt3dclear()

  pt3dadd(414.312, 315.492, 12.687999999999999,  1.500000)

  pt3dadd(413.58, 319.152, 12.687999999999999,  1.500000)

}

filament_999[2505] {

  pt3dclear()

  pt3dadd(413.58, 319.152, 12.687999999999999,  1.500000)

  pt3dadd(412.848, 322.812, 13.176,  1.500000)

}

filament_999[2506] {

  pt3dclear()

  pt3dadd(412.848, 322.812, 13.176,  1.500000)

  pt3dadd(411.384, 326.472, 13.664,  1.500000)

}

filament_999[2507] {

  pt3dclear()

  pt3dadd(411.384, 326.472, 13.664,  1.500000)

  pt3dadd(410.652, 330.864, 14.152,  1.500000)

}

filament_999[2508] {

  pt3dclear()

  pt3dadd(410.652, 330.864, 14.152,  1.500000)

  pt3dadd(411.384, 334.524, 14.152,  1.500000)

}

filament_999[2509] {

  pt3dclear()

  pt3dadd(411.384, 334.524, 14.152,  1.500000)

  pt3dadd(413.58, 338.18399999999997, 13.664,  1.500000)

}

filament_999[2510] {

  pt3dclear()

  pt3dadd(413.58, 338.18399999999997, 13.664,  1.500000)

  pt3dadd(416.508, 341.11199999999997, 13.664,  1.500000)

}

filament_999[2511] {

  pt3dclear()

  pt3dadd(416.508, 341.11199999999997, 13.664,  1.500000)

  pt3dadd(420.168, 343.308, 13.176,  1.500000)

}

filament_999[2512] {

  pt3dclear()

  pt3dadd(420.168, 343.308, 13.176,  1.500000)

  pt3dadd(423.828, 345.504, 13.664,  1.500000)

}

filament_999[2513] {

  pt3dclear()

  pt3dadd(423.828, 345.504, 13.664,  1.500000)

  pt3dadd(426.024, 348.432, 14.152,  1.500000)

}

filament_999[2514] {

  pt3dclear()

  pt3dadd(428.952, 294.996, 28.304,  1.500000)

  pt3dadd(431.14799999999997, 292.068, 26.84,  1.500000)

}

filament_999[2515] {

  pt3dclear()

  pt3dadd(431.14799999999997, 292.068, 26.84,  1.500000)

  pt3dadd(434.07599999999996, 289.14, 25.864,  1.500000)

}

filament_999[2516] {

  pt3dclear()

  pt3dadd(431.14799999999997, 292.068, 26.84,  1.500000)

  pt3dadd(427.488, 290.604, 26.352,  1.500000)

}

filament_999[2517] {

  pt3dclear()

  pt3dadd(434.07599999999996, 289.14, 25.864,  1.500000)

  pt3dadd(437.00399999999996, 286.212, 25.375999999999998,  1.500000)

}

filament_999[2518] {

  pt3dclear()

  pt3dadd(437.00399999999996, 286.212, 25.375999999999998,  1.500000)

  pt3dadd(439.2, 283.284, 26.352,  1.500000)

}

filament_999[2519] {

  pt3dclear()

  pt3dadd(439.2, 283.284, 26.352,  1.500000)

  pt3dadd(442.128, 279.62399999999997, 26.84,  1.500000)

}

filament_999[2520] {

  pt3dclear()

  pt3dadd(442.128, 279.62399999999997, 26.84,  1.500000)

  pt3dadd(445.056, 275.964, 26.352,  1.500000)

}

filament_999[2521] {

  pt3dclear()

  pt3dadd(445.056, 275.964, 26.352,  1.500000)

  pt3dadd(448.716, 273.036, 26.84,  1.500000)

}

filament_999[2522] {

  pt3dclear()

  pt3dadd(448.716, 273.036, 26.84,  1.500000)

  pt3dadd(452.376, 271.572, 27.328,  1.500000)

}

filament_999[2523] {

  pt3dclear()

  pt3dadd(448.716, 273.036, 26.84,  1.500000)

  pt3dadd(446.52, 269.376, 27.816,  1.500000)

}

filament_999[2524] {

  pt3dclear()

  pt3dadd(452.376, 271.572, 27.328,  1.500000)

  pt3dadd(456.036, 270.108, 27.328,  1.500000)

}

filament_999[2525] {

  pt3dclear()

  pt3dadd(456.036, 270.108, 27.328,  1.500000)

  pt3dadd(459.69599999999997, 270.108, 27.816,  1.500000)

}

filament_999[2526] {

  pt3dclear()

  pt3dadd(459.69599999999997, 270.108, 27.816,  1.500000)

  pt3dadd(461.892, 273.036, 26.84,  1.500000)

}

filament_999[2527] {

  pt3dclear()

  pt3dadd(461.892, 273.036, 26.84,  1.500000)

  pt3dadd(464.08799999999997, 275.964, 27.328,  1.500000)

}

filament_999[2528] {

  pt3dclear()

  pt3dadd(464.08799999999997, 275.964, 27.328,  1.500000)

  pt3dadd(466.284, 278.892, 26.84,  1.500000)

}

filament_999[2529] {

  pt3dclear()

  pt3dadd(466.284, 278.892, 26.84,  1.500000)

  pt3dadd(468.48, 282.552, 26.352,  1.500000)

}

filament_999[2530] {

  pt3dclear()

  pt3dadd(468.48, 282.552, 26.352,  1.500000)

  pt3dadd(471.408, 281.08799999999997, 24.4,  1.500000)

}

filament_999[2531] {

  pt3dclear()

  pt3dadd(468.48, 282.552, 26.352,  1.500000)

  pt3dadd(470.676, 286.212, 26.84,  1.500000)

}

filament_999[2532] {

  pt3dclear()

  pt3dadd(470.676, 286.212, 26.84,  1.500000)

  pt3dadd(472.872, 289.14, 27.328,  1.500000)

}

filament_999[2533] {

  pt3dclear()

  pt3dadd(472.872, 289.14, 27.328,  1.500000)

  pt3dadd(475.8, 290.604, 27.816,  1.500000)

}

filament_999[2534] {

  pt3dclear()

  pt3dadd(475.8, 290.604, 27.816,  1.500000)

  pt3dadd(479.46, 292.068, 28.304,  1.500000)

}

filament_999[2535] {

  pt3dclear()

  pt3dadd(479.46, 292.068, 28.304,  1.500000)

  pt3dadd(483.12, 293.532, 28.791999999999998,  1.500000)

}

filament_999[2536] {

  pt3dclear()

  pt3dadd(483.12, 293.532, 28.791999999999998,  1.500000)

  pt3dadd(486.78, 294.996, 29.28,  1.500000)

}

filament_999[2537] {

  pt3dclear()

  pt3dadd(486.78, 294.996, 29.28,  1.500000)

  pt3dadd(488.976, 297.924, 32.208,  1.500000)

}

filament_999[2538] {

  pt3dclear()

  pt3dadd(486.78, 294.996, 29.28,  1.500000)

  pt3dadd(489.70799999999997, 294.264, 30.744,  1.500000)

}

filament_999[2539] {

  pt3dclear()

  pt3dadd(488.976, 297.924, 32.208,  1.500000)

  pt3dadd(490.44, 301.584, 32.208,  1.500000)

}

filament_999[2540] {

  pt3dclear()

  pt3dadd(490.44, 301.584, 32.208,  1.500000)

  pt3dadd(491.17199999999997, 305.24399999999997, 33.184,  1.500000)

}

filament_999[2541] {

  pt3dclear()

  pt3dadd(491.17199999999997, 305.24399999999997, 33.184,  1.500000)

  pt3dadd(491.17199999999997, 309.63599999999997, 32.208,  1.500000)

}

filament_999[2542] {

  pt3dclear()

  pt3dadd(491.17199999999997, 309.63599999999997, 32.208,  1.500000)

  pt3dadd(489.70799999999997, 314.028, 31.72,  1.500000)

}

filament_999[2543] {

  pt3dclear()

  pt3dadd(489.70799999999997, 314.028, 31.72,  1.500000)

  pt3dadd(488.24399999999997, 318.42, 32.696,  1.500000)

}

filament_999[2544] {

  pt3dclear()

  pt3dadd(489.70799999999997, 314.028, 31.72,  1.500000)

  pt3dadd(492.63599999999997, 315.492, 34.647999999999996,  1.500000)

}

filament_999[2545] {

  pt3dclear()

  pt3dadd(488.24399999999997, 318.42, 32.696,  1.500000)

  pt3dadd(486.78, 322.812, 32.696,  1.500000)

}

filament_999[2546] {

  pt3dclear()

  pt3dadd(471.408, 281.08799999999997, 24.4,  1.500000)

  pt3dadd(475.068, 280.356, 24.4,  1.500000)

}

filament_999[2547] {

  pt3dclear()

  pt3dadd(435.53999999999996, 330.132, 32.696,  1.500000)

  pt3dadd(440.664, 327.936, 32.696,  1.500000)

}

filament_999[2548] {

  pt3dclear()

  pt3dadd(440.664, 327.936, 32.696,  1.500000)

  pt3dadd(445.788, 326.472, 32.208,  1.500000)

}

filament_999[2549] {

  pt3dclear()

  pt3dadd(445.788, 326.472, 32.208,  1.500000)

  pt3dadd(450.18, 327.204, 31.72,  1.500000)

}

filament_999[2550] {

  pt3dclear()

  pt3dadd(445.788, 326.472, 32.208,  1.500000)

  pt3dadd(449.448, 322.812, 32.208,  1.500000)

}

filament_999[2551] {

  pt3dclear()

  pt3dadd(449.448, 322.812, 32.208,  1.500000)

  pt3dadd(452.376, 320.616, 31.232,  1.500000)

}

filament_999[2552] {

  pt3dclear()

  pt3dadd(452.376, 320.616, 31.232,  1.500000)

  pt3dadd(455.304, 318.42, 30.744,  1.500000)

}

filament_999[2553] {

  pt3dclear()

  pt3dadd(455.304, 318.42, 30.744,  1.500000)

  pt3dadd(458.23199999999997, 320.616, 29.768,  1.500000)

}

filament_999[2554] {

  pt3dclear()

  pt3dadd(458.23199999999997, 320.616, 29.768,  1.500000)

  pt3dadd(461.15999999999997, 323.544, 29.28,  1.500000)

}

filament_999[2555] {

  pt3dclear()

  pt3dadd(461.15999999999997, 323.544, 29.28,  1.500000)

  pt3dadd(464.08799999999997, 326.472, 28.791999999999998,  1.500000)

}

filament_999[2556] {

  pt3dclear()

  pt3dadd(464.08799999999997, 326.472, 28.791999999999998,  1.500000)

  pt3dadd(466.284, 329.4, 28.304,  1.500000)

}

filament_999[2557] {

  pt3dclear()

  pt3dadd(466.284, 329.4, 28.304,  1.500000)

  pt3dadd(467.01599999999996, 333.06, 27.816,  1.500000)

}

filament_999[2558] {

  pt3dclear()

  pt3dadd(467.01599999999996, 333.06, 27.816,  1.500000)

  pt3dadd(468.48, 336.71999999999997, 27.328,  1.500000)

}

filament_999[2559] {

  pt3dclear()

  pt3dadd(468.48, 336.71999999999997, 27.328,  1.500000)

  pt3dadd(469.944, 340.38, 27.328,  1.500000)

}

filament_999[2560] {

  pt3dclear()

  pt3dadd(469.944, 340.38, 27.328,  1.500000)

  pt3dadd(471.408, 344.04, 27.328,  1.500000)

}

filament_999[2561] {

  pt3dclear()

  pt3dadd(471.408, 344.04, 27.328,  1.500000)

  pt3dadd(472.872, 346.968, 27.816,  1.500000)

}

filament_999[2562] {

  pt3dclear()

  pt3dadd(472.872, 346.968, 27.816,  1.500000)

  pt3dadd(476.532, 349.164, 28.304,  1.500000)

}

filament_999[2563] {

  pt3dclear()

  pt3dadd(472.872, 346.968, 27.816,  1.500000)

  pt3dadd(472.872, 350.628, 27.816,  1.500000)

}

filament_999[2564] {

  pt3dclear()

  pt3dadd(472.872, 350.628, 27.816,  1.500000)

  pt3dadd(472.872, 354.288, 28.304,  1.500000)

}

filament_999[2565] {

  pt3dclear()

  pt3dadd(472.872, 354.288, 28.304,  1.500000)

  pt3dadd(475.068, 358.68, 26.84,  1.500000)

}

filament_999[2566] {

  pt3dclear()

  pt3dadd(475.068, 358.68, 26.84,  1.500000)

  pt3dadd(477.996, 361.608, 27.328,  1.500000)

}

filament_999[2567] {

  pt3dclear()

  pt3dadd(477.996, 361.608, 27.328,  1.500000)

  pt3dadd(480.924, 364.536, 26.84,  1.500000)

}

filament_999[2568] {

  pt3dclear()

  pt3dadd(480.924, 364.536, 26.84,  1.500000)

  pt3dadd(483.852, 367.464, 27.328,  1.500000)

}

filament_999[2569] {

  pt3dclear()

  pt3dadd(483.852, 367.464, 27.328,  1.500000)

  pt3dadd(486.048, 371.12399999999997, 26.84,  1.500000)

}

filament_999[2570] {

  pt3dclear()

  pt3dadd(486.048, 371.12399999999997, 26.84,  1.500000)

  pt3dadd(486.78, 373.32, 26.352,  1.500000)

}

filament_999[2571] {

  pt3dclear()

  pt3dadd(486.78, 373.32, 26.352,  1.500000)

  pt3dadd(483.852, 375.516, 25.864,  1.500000)

}

filament_999[2572] {

  pt3dclear()

  pt3dadd(486.78, 373.32, 26.352,  1.500000)

  pt3dadd(488.976, 375.516, 26.352,  1.500000)

}

filament_999[2573] {

  pt3dclear()

  pt3dadd(488.976, 375.516, 26.352,  1.500000)

  pt3dadd(491.904, 377.712, 25.864,  1.500000)

}

filament_999[2574] {

  pt3dclear()

  pt3dadd(491.904, 377.712, 25.864,  1.500000)

  pt3dadd(494.832, 379.176, 25.864,  1.500000)

}

filament_999[2575] {

  pt3dclear()

  pt3dadd(494.832, 379.176, 25.864,  1.500000)

  pt3dadd(498.49199999999996, 377.712, 25.864,  1.500000)

}

filament_999[2576] {

  pt3dclear()

  pt3dadd(494.832, 379.176, 25.864,  1.500000)

  pt3dadd(497.02799999999996, 380.64, 24.887999999999998,  1.500000)

}

filament_999[2577] {

  pt3dclear()

  pt3dadd(497.02799999999996, 380.64, 24.887999999999998,  1.500000)

  pt3dadd(498.49199999999996, 383.568, 24.4,  1.500000)

}

filament_999[2578] {

  pt3dclear()

  pt3dadd(498.49199999999996, 383.568, 24.4,  1.500000)

  pt3dadd(499.224, 386.496, 23.912,  1.500000)

}

filament_999[2579] {

  pt3dclear()

  pt3dadd(499.224, 386.496, 23.912,  1.500000)

  pt3dadd(498.49199999999996, 389.424, 23.424,  1.500000)

}

filament_999[2580] {

  pt3dclear()

  pt3dadd(498.49199999999996, 389.424, 23.424,  1.500000)

  pt3dadd(498.49199999999996, 393.084, 23.424,  1.500000)

}

filament_999[2581] {

  pt3dclear()

  pt3dadd(498.49199999999996, 393.084, 23.424,  1.500000)

  pt3dadd(499.224, 396.74399999999997, 23.424,  1.500000)

}

filament_999[2582] {

  pt3dclear()

  pt3dadd(499.224, 396.74399999999997, 23.424,  1.500000)

  pt3dadd(498.49199999999996, 400.404, 22.936,  1.500000)

}

filament_999[2583] {

  pt3dclear()

  pt3dadd(499.224, 396.74399999999997, 23.424,  1.500000)

  pt3dadd(502.152, 394.548, 23.912,  1.500000)

}

filament_999[2584] {

  pt3dclear()

  pt3dadd(498.49199999999996, 400.404, 22.936,  1.500000)

  pt3dadd(497.76, 404.06399999999996, 22.448,  1.500000)

}

filament_999[2585] {

  pt3dclear()

  pt3dadd(497.76, 404.06399999999996, 22.448,  1.500000)

  pt3dadd(498.49199999999996, 407.724, 21.96,  1.500000)

}

filament_999[2586] {

  pt3dclear()

  pt3dadd(498.49199999999996, 407.724, 21.96,  1.500000)

  pt3dadd(499.224, 411.384, 21.472,  1.500000)

}

filament_999[2587] {

  pt3dclear()

  pt3dadd(499.224, 411.384, 21.472,  1.500000)

  pt3dadd(502.884, 411.384, 21.96,  1.500000)

}

filament_999[2588] {

  pt3dclear()

  pt3dadd(499.224, 411.384, 21.472,  1.500000)

  pt3dadd(499.956, 415.044, 21.472,  1.500000)

}

filament_999[2589] {

  pt3dclear()

  pt3dadd(499.956, 415.044, 21.472,  1.500000)

  pt3dadd(500.688, 418.704, 20.983999999999998,  1.500000)

}

filament_999[2590] {

  pt3dclear()

  pt3dadd(500.688, 418.704, 20.983999999999998,  1.500000)

  pt3dadd(501.42, 421.632, 21.96,  1.500000)

}

filament_999[2591] {

  pt3dclear()

  pt3dadd(501.42, 421.632, 21.96,  1.500000)

  pt3dadd(502.152, 424.56, 22.448,  1.500000)

}

filament_999[2592] {

  pt3dclear()

  pt3dadd(501.42, 421.632, 21.96,  1.500000)

  pt3dadd(505.08, 423.096, 21.96,  1.500000)

}

filament_999[2593] {

  pt3dclear()

  pt3dadd(502.152, 424.56, 22.448,  1.500000)

  pt3dadd(504.348, 426.756, 23.424,  1.500000)

}

filament_999[2594] {

  pt3dclear()

  pt3dadd(504.348, 426.756, 23.424,  1.500000)

  pt3dadd(506.544, 428.952, 24.4,  1.500000)

}

filament_999[2595] {

  pt3dclear()

  pt3dadd(506.544, 428.952, 24.4,  1.500000)

  pt3dadd(508.008, 431.88, 25.375999999999998,  1.500000)

}

filament_999[2596] {

  pt3dclear()

  pt3dadd(508.008, 431.88, 25.375999999999998,  1.500000)

  pt3dadd(510.204, 434.808, 26.84,  1.500000)

}

filament_999[2597] {

  pt3dclear()

  pt3dadd(510.204, 434.808, 26.84,  1.500000)

  pt3dadd(513.132, 437.00399999999996, 27.328,  1.500000)

}

filament_999[2598] {

  pt3dclear()

  pt3dadd(513.132, 437.00399999999996, 27.328,  1.500000)

  pt3dadd(516.06, 439.2, 27.816,  1.500000)

}

filament_999[2599] {

  pt3dclear()

  pt3dadd(516.06, 439.2, 27.816,  1.500000)

  pt3dadd(518.256, 442.128, 28.304,  1.500000)

}

filament_999[2600] {

  pt3dclear()

  pt3dadd(518.256, 442.128, 28.304,  1.500000)

  pt3dadd(520.452, 445.056, 28.791999999999998,  1.500000)

}

filament_999[2601] {

  pt3dclear()

  pt3dadd(520.452, 445.056, 28.791999999999998,  1.500000)

  pt3dadd(523.38, 447.252, 29.28,  1.500000)

}

filament_999[2602] {

  pt3dclear()

  pt3dadd(523.38, 447.252, 29.28,  1.500000)

  pt3dadd(527.04, 448.716, 29.768,  1.500000)

}

filament_999[2603] {

  pt3dclear()

  pt3dadd(527.04, 448.716, 29.768,  1.500000)

  pt3dadd(529.236, 446.52, 29.768,  1.500000)

}

filament_999[2604] {

  pt3dclear()

  pt3dadd(527.04, 448.716, 29.768,  1.500000)

  pt3dadd(529.968, 450.18, 32.696,  1.500000)

}

filament_999[2605] {

  pt3dclear()

  pt3dadd(529.968, 450.18, 32.696,  1.500000)

  pt3dadd(533.628, 451.644, 34.16,  1.500000)

}

filament_999[2606] {

  pt3dclear()

  pt3dadd(533.628, 451.644, 34.16,  1.500000)

  pt3dadd(535.824, 450.18, 35.135999999999996,  1.500000)

}

filament_999[2607] {

  pt3dclear()

  pt3dadd(535.824, 450.18, 35.135999999999996,  1.500000)

  pt3dadd(535.824, 447.252, 36.112,  1.500000)

}

filament_999[2608] {

  pt3dclear()

  pt3dadd(535.824, 447.252, 36.112,  1.500000)

  pt3dadd(534.36, 444.324, 36.6,  1.500000)

}

filament_999[2609] {

  pt3dclear()

  pt3dadd(534.36, 444.324, 36.6,  1.500000)

  pt3dadd(532.164, 441.396, 37.088,  1.500000)

}

filament_999[2610] {

  pt3dclear()

  pt3dadd(532.164, 441.396, 37.088,  1.500000)

  pt3dadd(531.432, 437.736, 37.088,  1.500000)

}

filament_999[2611] {

  pt3dclear()

  pt3dadd(531.432, 437.736, 37.088,  1.500000)

  pt3dadd(530.6999999999999, 434.07599999999996, 37.576,  1.500000)

}

filament_999[2612] {

  pt3dclear()

  pt3dadd(530.6999999999999, 434.07599999999996, 37.576,  1.500000)

  pt3dadd(529.968, 430.416, 37.088,  1.500000)

}

filament_999[2613] {

  pt3dclear()

  pt3dadd(529.968, 430.416, 37.088,  1.500000)

  pt3dadd(529.968, 427.488, 36.6,  1.500000)

}

filament_999[2614] {

  pt3dclear()

  pt3dadd(529.968, 427.488, 36.6,  1.500000)

  pt3dadd(527.04, 425.292, 37.576,  1.500000)

}

filament_999[2615] {

  pt3dclear()

  pt3dadd(529.968, 427.488, 36.6,  1.500000)

  pt3dadd(531.432, 423.828, 38.064,  1.500000)

}

filament_999[2616] {

  pt3dclear()

  pt3dadd(531.432, 423.828, 38.064,  1.500000)

  pt3dadd(533.628, 421.632, 38.552,  1.500000)

}

filament_999[2617] {

  pt3dclear()

  pt3dadd(533.628, 421.632, 38.552,  1.500000)

  pt3dadd(535.824, 423.096, 39.528,  1.500000)

}

filament_999[2618] {

  pt3dclear()

  pt3dadd(535.824, 423.096, 39.528,  1.500000)

  pt3dadd(539.484, 426.756, 40.016,  1.500000)

}

filament_999[2619] {

  pt3dclear()

  pt3dadd(539.484, 426.756, 40.016,  1.500000)

  pt3dadd(540.948, 431.14799999999997, 40.992,  1.500000)

}

filament_999[2620] {

  pt3dclear()

  pt3dadd(540.948, 431.14799999999997, 40.992,  1.500000)

  pt3dadd(542.412, 434.808, 41.48,  1.500000)

}

filament_999[2621] {

  pt3dclear()

  pt3dadd(542.412, 434.808, 41.48,  1.500000)

  pt3dadd(544.608, 438.468, 41.967999999999996,  1.500000)

}

filament_999[2622] {

  pt3dclear()

  pt3dadd(544.608, 438.468, 41.967999999999996,  1.500000)

  pt3dadd(546.072, 442.128, 40.992,  1.500000)

}

filament_999[2623] {

  pt3dclear()

  pt3dadd(546.072, 442.128, 40.992,  1.500000)

  pt3dadd(546.804, 445.788, 40.992,  1.500000)

}

filament_999[2624] {

  pt3dclear()

  pt3dadd(546.804, 445.788, 40.992,  1.500000)

  pt3dadd(545.34, 449.448, 40.992,  1.500000)

}

filament_999[2625] {

  pt3dclear()

  pt3dadd(545.34, 449.448, 40.992,  1.500000)

  pt3dadd(541.68, 450.18, 40.992,  1.500000)

}

filament_999[2626] {

  pt3dclear()

  pt3dadd(541.68, 450.18, 40.992,  1.500000)

  pt3dadd(538.752, 447.252, 40.992,  1.500000)

}

filament_999[2627] {

  pt3dclear()

  pt3dadd(538.752, 447.252, 40.992,  1.500000)

  pt3dadd(535.824, 444.324, 40.992,  1.500000)

}

filament_999[2628] {

  pt3dclear()

  pt3dadd(535.824, 444.324, 40.992,  1.500000)

  pt3dadd(532.896, 439.932, 40.504,  1.500000)

}

filament_999[2629] {

  pt3dclear()

  pt3dadd(532.896, 439.932, 40.504,  1.500000)

  pt3dadd(530.6999999999999, 435.53999999999996, 40.992,  1.500000)

}

filament_999[2630] {

  pt3dclear()

  pt3dadd(530.6999999999999, 435.53999999999996, 40.992,  1.500000)

  pt3dadd(528.504, 431.14799999999997, 40.992,  1.500000)

}

filament_999[2631] {

  pt3dclear()

  pt3dadd(528.504, 431.14799999999997, 40.992,  1.500000)

  pt3dadd(526.308, 426.756, 41.48,  1.500000)

}

filament_999[2632] {

  pt3dclear()

  pt3dadd(526.308, 426.756, 41.48,  1.500000)

  pt3dadd(524.112, 422.364, 41.967999999999996,  1.500000)

}

filament_999[2633] {

  pt3dclear()

  pt3dadd(524.112, 422.364, 41.967999999999996,  1.500000)

  pt3dadd(521.9159999999999, 417.972, 41.48,  1.500000)

}

filament_999[2634] {

  pt3dclear()

  pt3dadd(521.9159999999999, 417.972, 41.48,  1.500000)

  pt3dadd(521.184, 413.58, 41.48,  1.500000)

}

filament_999[2635] {

  pt3dclear()

  pt3dadd(521.184, 413.58, 41.48,  1.500000)

  pt3dadd(519.72, 409.188, 41.967999999999996,  1.500000)

}

filament_999[2636] {

  pt3dclear()

  pt3dadd(519.72, 409.188, 41.967999999999996,  1.500000)

  pt3dadd(518.9879999999999, 404.796, 40.992,  1.500000)

}

filament_999[2637] {

  pt3dclear()

  pt3dadd(518.9879999999999, 404.796, 40.992,  1.500000)

  pt3dadd(516.792, 401.868, 40.504,  1.500000)

}

filament_999[2638] {

  pt3dclear()

  pt3dadd(516.792, 401.868, 40.504,  1.500000)

  pt3dadd(513.132, 402.59999999999997, 40.016,  1.500000)

}

filament_999[2639] {

  pt3dclear()

  pt3dadd(513.132, 402.59999999999997, 40.016,  1.500000)

  pt3dadd(508.008, 404.06399999999996, 40.504,  1.500000)

}

filament_999[2640] {

  pt3dclear()

  pt3dadd(508.008, 404.06399999999996, 40.504,  1.500000)

  pt3dadd(502.884, 405.52799999999996, 40.992,  1.500000)

}

filament_999[2641] {

  pt3dclear()

  pt3dadd(527.04, 425.292, 37.576,  1.500000)

  pt3dadd(523.38, 423.096, 37.576,  1.500000)

}

filament_999[2642] {

  pt3dclear()

  pt3dadd(523.38, 423.096, 37.576,  1.500000)

  pt3dadd(520.452, 422.364, 36.112,  1.500000)

}

filament_999[2643] {

  pt3dclear()

  pt3dadd(529.236, 446.52, 29.768,  1.500000)

  pt3dadd(529.968, 442.86, 29.768,  1.500000)

}

filament_999[2644] {

  pt3dclear()

  pt3dadd(529.968, 442.86, 29.768,  1.500000)

  pt3dadd(528.504, 440.664, 28.791999999999998,  1.500000)

}

filament_999[2645] {

  pt3dclear()

  pt3dadd(528.504, 440.664, 28.791999999999998,  1.500000)

  pt3dadd(525.576, 439.932, 26.84,  1.500000)

}

filament_999[2646] {

  pt3dclear()

  pt3dadd(525.576, 439.932, 26.84,  1.500000)

  pt3dadd(521.9159999999999, 440.664, 25.375999999999998,  1.500000)

}

filament_999[2647] {

  pt3dclear()

  pt3dadd(521.9159999999999, 440.664, 25.375999999999998,  1.500000)

  pt3dadd(517.524, 439.932, 24.4,  1.500000)

}

filament_999[2648] {

  pt3dclear()

  pt3dadd(517.524, 439.932, 24.4,  1.500000)

  pt3dadd(513.132, 439.2, 23.424,  1.500000)

}

filament_999[2649] {

  pt3dclear()

  pt3dadd(513.132, 439.2, 23.424,  1.500000)

  pt3dadd(507.276, 437.00399999999996, 21.96,  1.500000)

}

filament_999[2650] {

  pt3dclear()

  pt3dadd(502.884, 411.384, 21.96,  1.500000)

  pt3dadd(506.544, 411.384, 21.96,  1.500000)

}

filament_999[2651] {

  pt3dclear()

  pt3dadd(506.544, 411.384, 21.96,  1.500000)

  pt3dadd(511.668, 410.652, 22.936,  1.500000)

}

filament_999[2652] {

  pt3dclear()

  pt3dadd(511.668, 410.652, 22.936,  1.500000)

  pt3dadd(514.596, 410.652, 23.424,  1.500000)

}

filament_999[2653] {

  pt3dclear()

  pt3dadd(514.596, 410.652, 23.424,  1.500000)

  pt3dadd(518.256, 410.652, 24.887999999999998,  1.500000)

}

filament_999[2654] {

  pt3dclear()

  pt3dadd(518.256, 410.652, 24.887999999999998,  1.500000)

  pt3dadd(521.9159999999999, 412.116, 26.352,  1.500000)

}

filament_999[2655] {

  pt3dclear()

  pt3dadd(483.852, 375.516, 25.864,  1.500000)

  pt3dadd(480.924, 377.712, 26.84,  1.500000)

}

filament_999[2656] {

  pt3dclear()

  pt3dadd(480.924, 377.712, 26.84,  1.500000)

  pt3dadd(477.996, 379.908, 27.328,  1.500000)

}

filament_999[2657] {

  pt3dclear()

  pt3dadd(477.996, 379.908, 27.328,  1.500000)

  pt3dadd(475.8, 382.836, 26.84,  1.500000)

}

filament_999[2658] {

  pt3dclear()

  pt3dadd(475.8, 382.836, 26.84,  1.500000)

  pt3dadd(474.336, 386.496, 26.84,  1.500000)

}

filament_999[2659] {

  pt3dclear()

  pt3dadd(498.49199999999996, 377.712, 25.864,  1.500000)

  pt3dadd(502.152, 376.248, 25.864,  1.500000)

}

filament_999[2660] {

  pt3dclear()

  pt3dadd(502.152, 376.248, 25.864,  1.500000)

  pt3dadd(505.08, 376.248, 25.864,  1.500000)

}

filament_999[2661] {

  pt3dclear()

  pt3dadd(505.08, 376.248, 25.864,  1.500000)

  pt3dadd(508.008, 377.712, 24.887999999999998,  1.500000)

}

filament_999[2662] {

  pt3dclear()

  pt3dadd(508.008, 377.712, 24.887999999999998,  1.500000)

  pt3dadd(511.668, 379.176, 24.887999999999998,  1.500000)

}

filament_999[2663] {

  pt3dclear()

  pt3dadd(508.008, 377.712, 24.887999999999998,  1.500000)

  pt3dadd(507.276, 376.98, 20.983999999999998,  1.500000)

}

filament_999[2664] {

  pt3dclear()

  pt3dadd(508.008, 377.712, 24.887999999999998,  1.500000)

  pt3dadd(508.74, 381.372, 23.912,  1.500000)

}

filament_999[2665] {

  pt3dclear()

  pt3dadd(508.74, 381.372, 23.912,  1.500000)

  pt3dadd(508.74, 384.3, 24.4,  1.500000)

}

filament_999[2666] {

  pt3dclear()

  pt3dadd(508.74, 384.3, 24.4,  1.500000)

  pt3dadd(510.936, 387.228, 24.887999999999998,  1.500000)

}

filament_999[2667] {

  pt3dclear()

  pt3dadd(511.668, 379.176, 24.887999999999998,  1.500000)

  pt3dadd(515.328, 378.444, 24.887999999999998,  1.500000)

}

filament_999[2668] {

  pt3dclear()

  pt3dadd(515.328, 378.444, 24.887999999999998,  1.500000)

  pt3dadd(517.524, 376.248, 25.864,  1.500000)

}

filament_999[2669] {

  pt3dclear()

  pt3dadd(517.524, 376.248, 25.864,  1.500000)

  pt3dadd(518.256, 373.32, 26.352,  1.500000)

}

filament_999[2670] {

  pt3dclear()

  pt3dadd(518.256, 373.32, 26.352,  1.500000)

  pt3dadd(519.72, 370.392, 28.304,  1.500000)

}

filament_999[2671] {

  pt3dclear()

  pt3dadd(518.256, 373.32, 26.352,  1.500000)

  pt3dadd(518.256, 370.392, 24.887999999999998,  1.500000)

}

filament_999[2672] {

  pt3dclear()

  pt3dadd(518.256, 370.392, 24.887999999999998,  1.500000)

  pt3dadd(516.792, 367.464, 23.912,  1.500000)

}

filament_999[2673] {

  pt3dclear()

  pt3dadd(516.792, 367.464, 23.912,  1.500000)

  pt3dadd(515.328, 364.536, 23.424,  1.500000)

}

filament_999[2674] {

  pt3dclear()

  pt3dadd(476.532, 349.164, 28.304,  1.500000)

  pt3dadd(480.192, 349.164, 27.816,  1.500000)

}

filament_999[2675] {

  pt3dclear()

  pt3dadd(480.192, 349.164, 27.816,  1.500000)

  pt3dadd(483.852, 350.628, 27.328,  1.500000)

}

filament_999[2676] {

  pt3dclear()

  pt3dadd(483.852, 350.628, 27.328,  1.500000)

  pt3dadd(487.512, 351.36, 27.816,  1.500000)

}

filament_999[2677] {

  pt3dclear()

  pt3dadd(487.512, 351.36, 27.816,  1.500000)

  pt3dadd(491.17199999999997, 349.896, 28.304,  1.500000)

}

filament_999[2678] {

  pt3dclear()

  pt3dadd(491.17199999999997, 349.896, 28.304,  1.500000)

  pt3dadd(494.832, 349.896, 28.791999999999998,  1.500000)

}

filament_999[2679] {

  pt3dclear()

  pt3dadd(494.832, 349.896, 28.791999999999998,  1.500000)

  pt3dadd(498.49199999999996, 349.896, 29.28,  1.500000)

}

filament_999[2680] {

  pt3dclear()

  pt3dadd(498.49199999999996, 349.896, 29.28,  1.500000)

  pt3dadd(502.884, 351.36, 30.256,  1.500000)

}

filament_999[2681] {

  pt3dclear()

  pt3dadd(519.72, 370.392, 28.304,  1.500000)

  pt3dadd(521.9159999999999, 367.464, 28.304,  1.500000)

}

filament_999[2682] {

  pt3dclear()

  pt3dadd(521.9159999999999, 367.464, 28.304,  1.500000)

  pt3dadd(521.184, 364.536, 28.304,  1.500000)

}

filament_999[2683] {

  pt3dclear()

  pt3dadd(521.184, 364.536, 28.304,  1.500000)

  pt3dadd(518.9879999999999, 361.608, 29.28,  1.500000)

}

filament_999[2684] {

  pt3dclear()

  pt3dadd(518.9879999999999, 361.608, 29.28,  1.500000)

  pt3dadd(516.06, 359.412, 29.768,  1.500000)

}

filament_999[2685] {

  pt3dclear()

  pt3dadd(516.06, 359.412, 29.768,  1.500000)

  pt3dadd(513.864, 356.484, 30.256,  1.500000)

}

filament_999[2686] {

  pt3dclear()

  pt3dadd(513.864, 356.484, 30.256,  1.500000)

  pt3dadd(515.328, 353.556, 30.744,  1.500000)

}

filament_999[2687] {

  pt3dclear()

  pt3dadd(515.328, 353.556, 30.744,  1.500000)

  pt3dadd(513.132, 351.36, 28.791999999999998,  1.500000)

}

filament_999[2688] {

  pt3dclear()

  pt3dadd(513.132, 351.36, 28.791999999999998,  1.500000)

  pt3dadd(510.936, 349.164, 28.304,  1.500000)

}

filament_999[2689] {

  pt3dclear()

  pt3dadd(510.936, 349.164, 28.304,  1.500000)

  pt3dadd(508.74, 346.968, 28.791999999999998,  1.500000)

}

filament_999[2690] {

  pt3dclear()

  pt3dadd(508.74, 346.968, 28.791999999999998,  1.500000)

  pt3dadd(506.544, 344.04, 29.28,  1.500000)

}

filament_999[2691] {

  pt3dclear()

  pt3dadd(506.544, 344.04, 29.28,  1.500000)

  pt3dadd(503.616, 341.11199999999997, 29.768,  1.500000)

}

filament_999[2692] {

  pt3dclear()

  pt3dadd(450.18, 327.204, 31.72,  1.500000)

  pt3dadd(453.84, 328.668, 31.72,  1.500000)

}

filament_999[2693] {

  pt3dclear()

  pt3dadd(453.84, 328.668, 31.72,  1.500000)

  pt3dadd(456.768, 330.132, 32.208,  1.500000)

}

filament_999[2694] {

  pt3dclear()

  pt3dadd(456.768, 330.132, 32.208,  1.500000)

  pt3dadd(460.428, 331.596, 32.696,  1.500000)

}

filament_999[2695] {

  pt3dclear()

  pt3dadd(460.428, 331.596, 32.696,  1.500000)

  pt3dadd(464.08799999999997, 331.596, 33.672,  1.500000)

}

filament_999[2696] {

  pt3dclear()

  pt3dadd(464.08799999999997, 331.596, 33.672,  1.500000)

  pt3dadd(462.62399999999997, 334.524, 35.624,  1.500000)

}

filament_999[2697] {

  pt3dclear()

  pt3dadd(464.08799999999997, 331.596, 33.672,  1.500000)

  pt3dadd(466.284, 328.668, 35.135999999999996,  1.500000)

}

filament_999[2698] {

  pt3dclear()

  pt3dadd(464.08799999999997, 331.596, 33.672,  1.500000)

  pt3dadd(465.55199999999996, 335.256, 35.624,  1.500000)

}

filament_999[2699] {

  pt3dclear()

  pt3dadd(466.284, 328.668, 35.135999999999996,  1.500000)

  pt3dadd(467.748, 325.74, 36.112,  1.500000)

}

filament_999[2700] {

  pt3dclear()

  pt3dadd(467.748, 325.74, 36.112,  1.500000)

  pt3dadd(469.212, 322.812, 37.088,  1.500000)

}

filament_999[2701] {

  pt3dclear()

  pt3dadd(469.212, 322.812, 37.088,  1.500000)

  pt3dadd(469.944, 319.884, 38.552,  1.500000)

}

filament_999[2702] {

  pt3dclear()

  pt3dadd(469.944, 319.884, 38.552,  1.500000)

  pt3dadd(469.212, 316.956, 40.992,  1.500000)

}

filament_999[2703] {

  pt3dclear()

  pt3dadd(469.212, 316.956, 40.992,  1.500000)

  pt3dadd(468.48, 314.028, 42.455999999999996,  1.500000)

}

filament_999[2704] {

  pt3dclear()

  pt3dadd(468.48, 314.028, 42.455999999999996,  1.500000)

  pt3dadd(468.48, 310.368, 43.432,  1.500000)

}

filament_999[2705] {

  pt3dclear()

  pt3dadd(468.48, 310.368, 43.432,  1.500000)

  pt3dadd(468.48, 306.70799999999997, 43.92,  1.500000)

}

filament_999[2706] {

  pt3dclear()

  pt3dadd(468.48, 306.70799999999997, 43.92,  1.500000)

  pt3dadd(467.01599999999996, 303.048, 44.896,  1.500000)

}

filament_999[2707] {

  pt3dclear()

  pt3dadd(467.01599999999996, 303.048, 44.896,  1.500000)

  pt3dadd(465.55199999999996, 299.388, 45.384,  1.500000)

}

filament_999[2708] {

  pt3dclear()

  pt3dadd(465.55199999999996, 299.388, 45.384,  1.500000)

  pt3dadd(464.08799999999997, 295.728, 45.384,  1.500000)

}

filament_999[2709] {

  pt3dclear()

  pt3dadd(464.08799999999997, 295.728, 45.384,  1.500000)

  pt3dadd(461.892, 292.8, 45.872,  1.500000)

}

filament_999[2710] {

  pt3dclear()

  pt3dadd(461.892, 292.8, 45.872,  1.500000)

  pt3dadd(458.964, 290.604, 46.36,  1.500000)

}

filament_999[2711] {

  pt3dclear()

  pt3dadd(458.964, 290.604, 46.36,  1.500000)

  pt3dadd(456.036, 289.14, 47.336,  1.500000)

}

filament_999[2712] {

  pt3dclear()

  pt3dadd(456.036, 289.14, 47.336,  1.500000)

  pt3dadd(453.108, 289.14, 47.824,  1.500000)

}

filament_999[2713] {

  pt3dclear()

  pt3dadd(456.036, 289.14, 47.336,  1.500000)

  pt3dadd(458.23199999999997, 285.48, 44.896,  1.500000)

}

filament_999[2714] {

  pt3dclear()

  pt3dadd(453.108, 289.14, 47.824,  1.500000)

  pt3dadd(450.18, 289.872, 48.312,  1.500000)

}

filament_999[2715] {

  pt3dclear()

  pt3dadd(450.18, 289.872, 48.312,  1.500000)

  pt3dadd(448.716, 286.944, 48.8,  1.500000)

}

filament_999[2716] {

  pt3dclear()

  pt3dadd(448.716, 286.944, 48.8,  1.500000)

  pt3dadd(447.984, 283.284, 48.8,  1.500000)

}

filament_999[2717] {

  pt3dclear()

  pt3dadd(447.984, 283.284, 48.8,  1.500000)

  pt3dadd(447.984, 279.62399999999997, 49.288,  1.500000)

}

filament_999[2718] {

  pt3dclear()

  pt3dadd(447.984, 279.62399999999997, 49.288,  1.500000)

  pt3dadd(449.448, 275.964, 48.312,  1.500000)

}

filament_999[2719] {

  pt3dclear()

  pt3dadd(449.448, 275.964, 48.312,  1.500000)

  pt3dadd(450.18, 272.304, 47.824,  1.500000)

}

filament_999[2720] {

  pt3dclear()

  pt3dadd(450.18, 272.304, 47.824,  1.500000)

  pt3dadd(452.376, 269.376, 47.336,  1.500000)

}

filament_999[2721] {

  pt3dclear()

  pt3dadd(452.376, 269.376, 47.336,  1.500000)

  pt3dadd(454.572, 267.18, 46.848,  1.500000)

}

filament_999[2722] {

  pt3dclear()

  pt3dadd(454.572, 267.18, 46.848,  1.500000)

  pt3dadd(456.768, 264.984, 46.36,  1.500000)

}

filament_999[2723] {

  pt3dclear()

  pt3dadd(456.768, 264.984, 46.36,  1.500000)

  pt3dadd(458.23199999999997, 262.788, 45.872,  1.500000)

}

filament_999[2724] {

  pt3dclear()

  pt3dadd(458.23199999999997, 262.788, 45.872,  1.500000)

  pt3dadd(458.964, 259.128, 45.384,  1.500000)

}

filament_999[2725] {

  pt3dclear()

  pt3dadd(458.964, 259.128, 45.384,  1.500000)

  pt3dadd(459.69599999999997, 255.468, 44.896,  1.500000)

}

filament_999[2726] {

  pt3dclear()

  pt3dadd(459.69599999999997, 255.468, 44.896,  1.500000)

  pt3dadd(457.5, 255.468, 43.432,  1.500000)

}

filament_999[2727] {

  pt3dclear()

  pt3dadd(457.5, 255.468, 43.432,  1.500000)

  pt3dadd(453.84, 255.468, 42.455999999999996,  1.500000)

}

filament_999[2728] {

  pt3dclear()

  pt3dadd(453.84, 255.468, 42.455999999999996,  1.500000)

  pt3dadd(450.18, 255.468, 41.967999999999996,  1.500000)

}

filament_999[2729] {

  pt3dclear()

  pt3dadd(450.18, 255.468, 41.967999999999996,  1.500000)

  pt3dadd(447.252, 254.004, 40.504,  1.500000)

}

filament_999[2730] {

  pt3dclear()

  pt3dadd(450.18, 255.468, 41.967999999999996,  1.500000)

  pt3dadd(446.52, 256.932, 40.992,  1.500000)

}

filament_999[2731] {

  pt3dclear()

  pt3dadd(446.52, 256.932, 40.992,  1.500000)

  pt3dadd(442.86, 258.396, 41.48,  1.500000)

}

filament_999[2732] {

  pt3dclear()

  pt3dadd(442.86, 258.396, 41.48,  1.500000)

  pt3dadd(439.932, 260.592, 41.967999999999996,  1.500000)

}

filament_999[2733] {

  pt3dclear()

  pt3dadd(439.932, 260.592, 41.967999999999996,  1.500000)

  pt3dadd(437.736, 262.056, 43.432,  1.500000)

}

filament_999[2734] {

  pt3dclear()

  pt3dadd(447.252, 254.004, 40.504,  1.500000)

  pt3dadd(444.324, 252.54, 40.016,  1.500000)

}

filament_999[2735] {

  pt3dclear()

  pt3dadd(444.324, 252.54, 40.016,  1.500000)

  pt3dadd(441.396, 251.076, 39.528,  1.500000)

}

filament_999[2736] {

  pt3dclear()

  pt3dadd(441.396, 251.076, 39.528,  1.500000)

  pt3dadd(438.468, 251.808, 38.552,  1.500000)

}

filament_999[2737] {

  pt3dclear()

  pt3dadd(438.468, 251.808, 38.552,  1.500000)

  pt3dadd(439.2, 255.468, 38.064,  1.500000)

}

filament_999[2738] {

  pt3dclear()

  pt3dadd(437.736, 262.056, 43.432,  1.500000)

  pt3dadd(433.344, 262.788, 44.408,  1.500000)

}

filament_999[2739] {

  pt3dclear()

  pt3dadd(433.344, 262.788, 44.408,  1.500000)

  pt3dadd(428.21999999999997, 262.788, 45.384,  1.500000)

}

filament_999[2740] {

  pt3dclear()

  pt3dadd(465.55199999999996, 335.256, 35.624,  1.500000)

  pt3dadd(466.284, 338.18399999999997, 35.135999999999996,  1.500000)

}

filament_999[2741] {

  pt3dclear()

  pt3dadd(466.284, 338.18399999999997, 35.135999999999996,  1.500000)

  pt3dadd(467.01599999999996, 341.844, 34.647999999999996,  1.500000)

}

filament_999[2742] {

  pt3dclear()

  pt3dadd(467.01599999999996, 341.844, 34.647999999999996,  1.500000)

  pt3dadd(467.01599999999996, 345.504, 34.16,  1.500000)

}

filament_999[2743] {

  pt3dclear()

  pt3dadd(467.01599999999996, 345.504, 34.16,  1.500000)

  pt3dadd(464.08799999999997, 346.236, 32.208,  1.500000)

}

filament_999[2744] {

  pt3dclear()

  pt3dadd(467.01599999999996, 345.504, 34.16,  1.500000)

  pt3dadd(468.48, 348.432, 33.672,  1.500000)

}

filament_999[2745] {

  pt3dclear()

  pt3dadd(468.48, 348.432, 33.672,  1.500000)

  pt3dadd(469.944, 351.36, 33.184,  1.500000)

}

filament_999[2746] {

  pt3dclear()

  pt3dadd(469.944, 351.36, 33.184,  1.500000)

  pt3dadd(471.408, 354.288, 32.696,  1.500000)

}

filament_999[2747] {

  pt3dclear()

  pt3dadd(471.408, 354.288, 32.696,  1.500000)

  pt3dadd(473.604, 357.948, 32.208,  1.500000)

}

filament_999[2748] {

  pt3dclear()

  pt3dadd(473.604, 357.948, 32.208,  1.500000)

  pt3dadd(476.532, 360.144, 32.696,  1.500000)

}

filament_999[2749] {

  pt3dclear()

  pt3dadd(476.532, 360.144, 32.696,  1.500000)

  pt3dadd(480.192, 360.876, 33.184,  1.500000)

}

filament_999[2750] {

  pt3dclear()

  pt3dadd(480.192, 360.876, 33.184,  1.500000)

  pt3dadd(483.852, 361.608, 32.696,  1.500000)

}

filament_999[2751] {

  pt3dclear()

  pt3dadd(483.852, 361.608, 32.696,  1.500000)

  pt3dadd(483.852, 365.268, 32.696,  1.500000)

}

filament_999[2752] {

  pt3dclear()

  pt3dadd(483.852, 361.608, 32.696,  1.500000)

  pt3dadd(487.512, 360.876, 33.672,  1.500000)

}

filament_999[2753] {

  pt3dclear()

  pt3dadd(487.512, 360.876, 33.672,  1.500000)

  pt3dadd(491.17199999999997, 360.144, 33.672,  1.500000)

}

filament_999[2754] {

  pt3dclear()

  pt3dadd(491.17199999999997, 360.144, 33.672,  1.500000)

  pt3dadd(494.832, 360.144, 35.624,  1.500000)

}

filament_999[2755] {

  pt3dclear()

  pt3dadd(494.832, 360.144, 35.624,  1.500000)

  pt3dadd(498.49199999999996, 361.608, 36.6,  1.500000)

}

filament_999[2756] {

  pt3dclear()

  pt3dadd(498.49199999999996, 361.608, 36.6,  1.500000)

  pt3dadd(501.42, 363.804, 37.576,  1.500000)

}

filament_999[2757] {

  pt3dclear()

  pt3dadd(483.852, 365.268, 32.696,  1.500000)

  pt3dadd(486.048, 368.19599999999997, 32.696,  1.500000)

}

filament_999[2758] {

  pt3dclear()

  pt3dadd(486.048, 368.19599999999997, 32.696,  1.500000)

  pt3dadd(487.512, 371.856, 31.72,  1.500000)

}

filament_999[2759] {

  pt3dclear()

  pt3dadd(487.512, 371.856, 31.72,  1.500000)

  pt3dadd(488.24399999999997, 375.516, 32.696,  1.500000)

}

filament_999[2760] {

  pt3dclear()

  pt3dadd(488.24399999999997, 375.516, 32.696,  1.500000)

  pt3dadd(491.17199999999997, 378.444, 32.696,  1.500000)

}

filament_999[2761] {

  pt3dclear()

  pt3dadd(488.24399999999997, 375.516, 32.696,  1.500000)

  pt3dadd(487.512, 378.444, 32.696,  1.500000)

}

filament_999[2762] {

  pt3dclear()

  pt3dadd(464.08799999999997, 346.236, 32.208,  1.500000)

  pt3dadd(461.892, 350.628, 31.72,  1.500000)

}

filament_999[2763] {

  pt3dclear()

  pt3dadd(461.892, 350.628, 31.72,  1.500000)

  pt3dadd(461.892, 355.02, 31.232,  1.500000)

}

filament_999[2764] {

  pt3dclear()

  pt3dadd(461.892, 355.02, 31.232,  1.500000)

  pt3dadd(462.62399999999997, 359.412, 29.768,  1.500000)

}

filament_999[2765] {

  pt3dclear()

  pt3dadd(462.62399999999997, 334.524, 35.624,  1.500000)

  pt3dadd(462.62399999999997, 338.18399999999997, 36.6,  1.500000)

}

filament_999[2766] {

  pt3dclear()

  pt3dadd(462.62399999999997, 338.18399999999997, 36.6,  1.500000)

  pt3dadd(461.892, 341.844, 37.088,  1.500000)

}

filament_999[2767] {

  pt3dclear()

  pt3dadd(461.892, 341.844, 37.088,  1.500000)

  pt3dadd(461.892, 345.504, 37.576,  1.500000)

}

filament_999[2768] {

  pt3dclear()

  pt3dadd(461.892, 345.504, 37.576,  1.500000)

  pt3dadd(459.69599999999997, 347.7, 38.064,  1.500000)

}

filament_999[2769] {

  pt3dclear()

  pt3dadd(461.892, 345.504, 37.576,  1.500000)

  pt3dadd(464.82, 342.57599999999996, 39.528,  1.500000)

}

filament_999[2770] {

  pt3dclear()

  pt3dadd(459.69599999999997, 347.7, 38.064,  1.500000)

  pt3dadd(455.304, 349.164, 38.552,  1.500000)

}

filament_999[2771] {

  pt3dclear()

  pt3dadd(455.304, 349.164, 38.552,  1.500000)

  pt3dadd(451.644, 351.36, 39.04,  1.500000)

}

filament_999[2772] {

  pt3dclear()

  pt3dadd(451.644, 351.36, 39.04,  1.500000)

  pt3dadd(447.984, 353.556, 39.04,  1.500000)

}

filament_999[2773] {

  pt3dclear()

  pt3dadd(447.984, 353.556, 39.04,  1.500000)

  pt3dadd(445.056, 356.484, 39.528,  1.500000)

}

filament_999[2774] {

  pt3dclear()

  pt3dadd(445.056, 356.484, 39.528,  1.500000)

  pt3dadd(442.128, 359.412, 40.016,  1.500000)

}

filament_999[2775] {

  pt3dclear()

  pt3dadd(442.128, 359.412, 40.016,  1.500000)

  pt3dadd(437.736, 359.412, 40.016,  1.500000)

}

filament_999[2776] {

  pt3dclear()

  pt3dadd(442.128, 359.412, 40.016,  1.500000)

  pt3dadd(438.468, 362.34, 40.504,  1.500000)

}

filament_999[2777] {

  pt3dclear()

  pt3dadd(438.468, 362.34, 40.504,  1.500000)

  pt3dadd(435.53999999999996, 366.0, 40.504,  1.500000)

}

filament_999[2778] {

  pt3dclear()

  pt3dadd(437.736, 359.412, 40.016,  1.500000)

  pt3dadd(434.07599999999996, 360.876, 40.504,  1.500000)

}

filament_999[2779] {

  pt3dclear()

  pt3dadd(434.07599999999996, 360.876, 40.504,  1.500000)

  pt3dadd(428.952, 361.608, 40.992,  1.500000)

}

filament_999[2780] {

  pt3dclear()

  pt3dadd(435.53999999999996, 366.0, 40.504,  1.500000)

  pt3dadd(433.344, 370.392, 40.504,  1.500000)

}

filament_999[2781] {

  pt3dclear()

  pt3dadd(433.344, 370.392, 40.504,  1.500000)

  pt3dadd(432.61199999999997, 375.516, 40.504,  1.500000)

}

filament_999[2782] {

  pt3dclear()

  pt3dadd(432.61199999999997, 375.516, 40.504,  1.500000)

  pt3dadd(433.344, 380.64, 40.016,  1.500000)

}

filament_999[2783] {

  pt3dclear()
[truncated: 212,217 more chars]
