# Supplementary material for: When complex neuronal structures may not matter
Source: eLife. 2017 Feb 6;6:e23508. doi: 10.7554/eLife.23508 (PMC5323043; doi:10.7554/eLife.23508)
Supplement: Supplementary file 1. — DOI: http://dx.doi.org/10.7554/eLife.23508.020 [file elife-23508-supp1.zip › Neuronal Structures/878_063_GM_scaled.hoc]

create filament_999[2928]

filament_999[0] {

  pt3dclear()

  pt3dadd(247.416, 144.204, 36.66,  1.500000)

  pt3dadd(254.004, 179.34, 34.216,  1.500000)

}

filament_999[1] {

  pt3dclear()

  pt3dadd(405.52799999999996, 314.76, 14.664,  1.500000)

  pt3dadd(409.92, 316.956, 14.664,  1.500000)

}

filament_999[2] {

  pt3dclear()

  pt3dadd(401.13599999999997, 312.564, 14.664,  1.500000)

  pt3dadd(405.52799999999996, 314.76, 14.664,  1.500000)

}

filament_999[3] {

  pt3dclear()

  pt3dadd(396.74399999999997, 310.368, 14.664,  1.500000)

  pt3dadd(401.13599999999997, 312.564, 14.664,  1.500000)

}

filament_999[4] {

  pt3dclear()

  pt3dadd(391.62, 309.63599999999997, 14.664,  1.500000)

  pt3dadd(396.74399999999997, 310.368, 14.664,  1.500000)

}

filament_999[5] {

  pt3dclear()

  pt3dadd(391.62, 316.956, 12.219999999999999,  1.500000)

  pt3dadd(395.28, 321.348, 11.609,  1.500000)

}

filament_999[6] {

  pt3dclear()

  pt3dadd(389.424, 311.832, 12.831,  1.500000)

  pt3dadd(391.62, 309.63599999999997, 14.664,  1.500000)

}

filament_999[7] {

  pt3dclear()

  pt3dadd(389.424, 311.832, 12.831,  1.500000)

  pt3dadd(391.62, 316.956, 12.219999999999999,  1.500000)

}

filament_999[8] {

  pt3dclear()

  pt3dadd(387.96, 306.70799999999997, 12.831,  1.500000)

  pt3dadd(389.424, 311.832, 12.831,  1.500000)

}

filament_999[9] {

  pt3dclear()

  pt3dadd(386.496, 303.048, 14.052999999999999,  1.500000)

  pt3dadd(387.96, 306.70799999999997, 12.831,  1.500000)

}

filament_999[10] {

  pt3dclear()

  pt3dadd(345.504, 344.04, 9.165,  1.500000)

  pt3dadd(342.57599999999996, 341.11199999999997, 9.776,  1.500000)

}

filament_999[11] {

  pt3dclear()

  pt3dadd(348.432, 346.968, 9.776,  1.500000)

  pt3dadd(345.504, 344.04, 9.165,  1.500000)

}

filament_999[12] {

  pt3dclear()

  pt3dadd(351.36, 349.896, 9.776,  1.500000)

  pt3dadd(348.432, 346.968, 9.776,  1.500000)

}

filament_999[13] {

  pt3dclear()

  pt3dadd(354.288, 350.628, 10.998,  1.500000)

  pt3dadd(351.36, 349.896, 9.776,  1.500000)

}

filament_999[14] {

  pt3dclear()

  pt3dadd(376.248, 532.164, 5.499,  1.500000)

  pt3dadd(375.516, 535.092, 7.332,  1.500000)

}

filament_999[15] {

  pt3dclear()

  pt3dadd(376.248, 528.504, 6.721,  1.500000)

  pt3dadd(376.248, 532.164, 5.499,  1.500000)

}

filament_999[16] {

  pt3dclear()

  pt3dadd(378.444, 525.576, 7.943,  1.500000)

  pt3dadd(376.248, 528.504, 6.721,  1.500000)

}

filament_999[17] {

  pt3dclear()

  pt3dadd(377.712, 521.9159999999999, 9.165,  1.500000)

  pt3dadd(378.444, 525.576, 7.943,  1.500000)

}

filament_999[18] {

  pt3dclear()

  pt3dadd(376.248, 518.9879999999999, 8.554,  1.500000)

  pt3dadd(377.712, 521.9159999999999, 9.165,  1.500000)

}

filament_999[19] {

  pt3dclear()

  pt3dadd(376.248, 515.328, 9.165,  1.500000)

  pt3dadd(376.248, 518.9879999999999, 8.554,  1.500000)

}

filament_999[20] {

  pt3dclear()

  pt3dadd(274.5, 352.824, 18.33,  1.500000)

  pt3dadd(268.644, 355.02, 17.108,  1.500000)

}

filament_999[21] {

  pt3dclear()

  pt3dadd(279.62399999999997, 354.288, 17.719,  1.500000)

  pt3dadd(274.5, 352.824, 18.33,  1.500000)

}

filament_999[22] {

  pt3dclear()

  pt3dadd(284.748, 355.752, 17.108,  1.500000)

  pt3dadd(279.62399999999997, 354.288, 17.719,  1.500000)

}

filament_999[23] {

  pt3dclear()

  pt3dadd(289.872, 357.216, 17.108,  1.500000)

  pt3dadd(284.748, 355.752, 17.108,  1.500000)

}

filament_999[24] {

  pt3dclear()

  pt3dadd(294.996, 355.752, 17.108,  1.500000)

  pt3dadd(289.872, 357.216, 17.108,  1.500000)

}

filament_999[25] {

  pt3dclear()

  pt3dadd(300.12, 354.288, 16.497,  1.500000)

  pt3dadd(294.996, 355.752, 17.108,  1.500000)

}

filament_999[26] {

  pt3dclear()

  pt3dadd(303.78, 352.092, 15.886,  1.500000)

  pt3dadd(300.12, 354.288, 16.497,  1.500000)

}

filament_999[27] {

  pt3dclear()

  pt3dadd(307.44, 352.092, 15.275,  1.500000)

  pt3dadd(303.78, 352.092, 15.886,  1.500000)

}

filament_999[28] {

  pt3dclear()

  pt3dadd(307.44, 355.752, 14.664,  1.500000)

  pt3dadd(307.44, 352.092, 15.275,  1.500000)

}

filament_999[29] {

  pt3dclear()

  pt3dadd(308.17199999999997, 359.412, 14.664,  1.500000)

  pt3dadd(307.44, 355.752, 14.664,  1.500000)

}

filament_999[30] {

  pt3dclear()

  pt3dadd(308.904, 363.804, 14.052999999999999,  1.500000)

  pt3dadd(308.17199999999997, 359.412, 14.664,  1.500000)

}

filament_999[31] {

  pt3dclear()

  pt3dadd(447.984, 415.776, 14.664,  1.500000)

  pt3dadd(450.18, 418.704, 14.664,  1.500000)

}

filament_999[32] {

  pt3dclear()

  pt3dadd(444.324, 412.116, 15.275,  1.500000)

  pt3dadd(447.984, 415.776, 14.664,  1.500000)

}

filament_999[33] {

  pt3dclear()

  pt3dadd(441.396, 409.92, 15.886,  1.500000)

  pt3dadd(444.324, 412.116, 15.275,  1.500000)

}

filament_999[34] {

  pt3dclear()

  pt3dadd(373.32, 556.3199999999999, 6.109999999999999,  1.500000)

  pt3dadd(371.856, 559.98, 4.888,  1.500000)

}

filament_999[35] {

  pt3dclear()

  pt3dadd(377.712, 555.588, 6.721,  1.500000)

  pt3dadd(373.32, 556.3199999999999, 6.109999999999999,  1.500000)

}

filament_999[36] {

  pt3dclear()

  pt3dadd(382.104, 558.516, 6.721,  1.500000)

  pt3dadd(377.712, 555.588, 6.721,  1.500000)

}

filament_999[37] {

  pt3dclear()

  pt3dadd(385.032, 562.1759999999999, 7.332,  1.500000)

  pt3dadd(382.104, 558.516, 6.721,  1.500000)

}

filament_999[38] {

  pt3dclear()

  pt3dadd(385.032, 565.836, 9.165,  1.500000)

  pt3dadd(385.032, 562.1759999999999, 7.332,  1.500000)

}

filament_999[39] {

  pt3dclear()

  pt3dadd(382.836, 569.496, 10.998,  1.500000)

  pt3dadd(385.032, 565.836, 9.165,  1.500000)

}

filament_999[40] {

  pt3dclear()

  pt3dadd(379.908, 573.156, 10.998,  1.500000)

  pt3dadd(382.836, 569.496, 10.998,  1.500000)

}

filament_999[41] {

  pt3dclear()

  pt3dadd(405.52799999999996, 390.888, 7.332,  1.500000)

  pt3dadd(401.868, 389.424, 7.332,  1.500000)

}

filament_999[42] {

  pt3dclear()

  pt3dadd(405.52799999999996, 390.888, 7.332,  1.500000)

  pt3dadd(404.796, 394.548, 6.721,  1.500000)

}

filament_999[43] {

  pt3dclear()

  pt3dadd(408.456, 387.228, 8.554,  1.500000)

  pt3dadd(405.52799999999996, 390.888, 7.332,  1.500000)

}

filament_999[44] {

  pt3dclear()

  pt3dadd(409.188, 382.836, 7.943,  1.500000)

  pt3dadd(408.456, 387.228, 8.554,  1.500000)

}

filament_999[45] {

  pt3dclear()

  pt3dadd(406.992, 381.372, 7.332,  1.500000)

  pt3dadd(409.188, 382.836, 7.943,  1.500000)

}

filament_999[46] {

  pt3dclear()

  pt3dadd(403.332, 382.104, 7.943,  1.500000)

  pt3dadd(406.992, 381.372, 7.332,  1.500000)

}

filament_999[47] {

  pt3dclear()

  pt3dadd(399.67199999999997, 382.836, 8.554,  1.500000)

  pt3dadd(403.332, 382.104, 7.943,  1.500000)

}

filament_999[48] {

  pt3dclear()

  pt3dadd(395.28, 381.372, 9.165,  1.500000)

  pt3dadd(399.67199999999997, 382.836, 8.554,  1.500000)

}

filament_999[49] {

  pt3dclear()

  pt3dadd(391.62, 379.176, 9.165,  1.500000)

  pt3dadd(395.28, 381.372, 9.165,  1.500000)

}

filament_999[50] {

  pt3dclear()

  pt3dadd(387.228, 378.444, 9.165,  1.500000)

  pt3dadd(391.62, 379.176, 9.165,  1.500000)

}

filament_999[51] {

  pt3dclear()

  pt3dadd(382.836, 378.444, 9.165,  1.500000)

  pt3dadd(387.228, 378.444, 9.165,  1.500000)

}

filament_999[52] {

  pt3dclear()

  pt3dadd(442.86, 479.46, 22.607,  1.500000)

  pt3dadd(437.736, 476.532, 22.607,  1.500000)

}

filament_999[53] {

  pt3dclear()

  pt3dadd(447.252, 478.728, 22.607,  1.500000)

  pt3dadd(442.86, 479.46, 22.607,  1.500000)

}

filament_999[54] {

  pt3dclear()

  pt3dadd(450.18, 476.532, 22.607,  1.500000)

  pt3dadd(447.252, 478.728, 22.607,  1.500000)

}

filament_999[55] {

  pt3dclear()

  pt3dadd(453.108, 474.336, 23.218,  1.500000)

  pt3dadd(450.18, 476.532, 22.607,  1.500000)

}

filament_999[56] {

  pt3dclear()

  pt3dadd(456.768, 475.8, 23.829,  1.500000)

  pt3dadd(453.108, 474.336, 23.218,  1.500000)

}

filament_999[57] {

  pt3dclear()

  pt3dadd(458.964, 480.192, 24.439999999999998,  1.500000)

  pt3dadd(456.768, 475.8, 23.829,  1.500000)

}

filament_999[58] {

  pt3dclear()

  pt3dadd(458.964, 485.316, 24.439999999999998,  1.500000)

  pt3dadd(458.964, 480.192, 24.439999999999998,  1.500000)

}

filament_999[59] {

  pt3dclear()

  pt3dadd(457.5, 489.70799999999997, 26.273,  1.500000)

  pt3dadd(458.964, 485.316, 24.439999999999998,  1.500000)

}

filament_999[60] {

  pt3dclear()

  pt3dadd(453.108, 494.09999999999997, 27.495,  1.500000)

  pt3dadd(457.5, 489.70799999999997, 26.273,  1.500000)

}

filament_999[61] {

  pt3dclear()

  pt3dadd(349.896, 393.816, 9.776,  1.500000)

  pt3dadd(345.504, 396.012, 9.776,  1.500000)

}

filament_999[62] {

  pt3dclear()

  pt3dadd(354.288, 391.62, 9.776,  1.500000)

  pt3dadd(349.896, 393.816, 9.776,  1.500000)

}

filament_999[63] {

  pt3dclear()

  pt3dadd(358.68, 390.888, 9.776,  1.500000)

  pt3dadd(354.288, 391.62, 9.776,  1.500000)

}

filament_999[64] {

  pt3dclear()

  pt3dadd(357.948, 332.328, 6.109999999999999,  1.500000)

  pt3dadd(359.412, 335.256, 6.109999999999999,  1.500000)

}

filament_999[65] {

  pt3dclear()

  pt3dadd(356.484, 329.4, 6.109999999999999,  1.500000)

  pt3dadd(357.948, 332.328, 6.109999999999999,  1.500000)

}

filament_999[66] {

  pt3dclear()

  pt3dadd(362.34, 308.17199999999997, 6.721,  1.500000)

  pt3dadd(360.144, 305.24399999999997, 6.721,  1.500000)

}

filament_999[67] {

  pt3dclear()

  pt3dadd(364.536, 311.09999999999997, 6.721,  1.500000)

  pt3dadd(362.34, 308.17199999999997, 6.721,  1.500000)

}

filament_999[68] {

  pt3dclear()

  pt3dadd(357.216, 312.564, 6.721,  1.500000)

  pt3dadd(354.288, 310.368, 6.109999999999999,  1.500000)

}

filament_999[69] {

  pt3dclear()

  pt3dadd(360.144, 314.76, 6.721,  1.500000)

  pt3dadd(357.216, 312.564, 6.721,  1.500000)

}

filament_999[70] {

  pt3dclear()

  pt3dadd(363.804, 313.296, 6.721,  1.500000)

  pt3dadd(360.144, 314.76, 6.721,  1.500000)

}

filament_999[71] {

  pt3dclear()

  pt3dadd(367.464, 312.564, 6.721,  1.500000)

  pt3dadd(364.536, 311.09999999999997, 6.721,  1.500000)

}

filament_999[72] {

  pt3dclear()

  pt3dadd(367.464, 312.564, 6.721,  1.500000)

  pt3dadd(363.804, 313.296, 6.721,  1.500000)

}

filament_999[73] {

  pt3dclear()

  pt3dadd(371.12399999999997, 312.564, 6.109999999999999,  1.500000)

  pt3dadd(367.464, 312.564, 6.721,  1.500000)

}

filament_999[74] {

  pt3dclear()

  pt3dadd(260.592, 267.18, 36.66,  1.500000)

  pt3dadd(257.664, 262.788, 36.66,  1.500000)

}

filament_999[75] {

  pt3dclear()

  pt3dadd(263.52, 271.572, 36.66,  1.500000)

  pt3dadd(260.592, 267.18, 36.66,  1.500000)

}

filament_999[76] {

  pt3dclear()

  pt3dadd(267.912, 275.964, 36.66,  1.500000)

  pt3dadd(263.52, 271.572, 36.66,  1.500000)

}

filament_999[77] {

  pt3dclear()

  pt3dadd(265.716, 282.552, 36.66,  1.500000)

  pt3dadd(262.056, 286.212, 36.66,  1.500000)

}

filament_999[78] {

  pt3dclear()

  pt3dadd(270.108, 279.62399999999997, 36.66,  1.500000)

  pt3dadd(267.912, 275.964, 36.66,  1.500000)

}

filament_999[79] {

  pt3dclear()

  pt3dadd(270.108, 279.62399999999997, 36.66,  1.500000)

  pt3dadd(265.716, 282.552, 36.66,  1.500000)

}

filament_999[80] {

  pt3dclear()

  pt3dadd(274.5, 280.356, 36.66,  1.500000)

  pt3dadd(270.108, 279.62399999999997, 36.66,  1.500000)

}

filament_999[81] {

  pt3dclear()

  pt3dadd(280.356, 280.356, 36.66,  1.500000)

  pt3dadd(274.5, 280.356, 36.66,  1.500000)

}

filament_999[82] {

  pt3dclear()

  pt3dadd(231.31199999999998, 334.524, 20.163,  1.500000)

  pt3dadd(229.11599999999999, 334.524, 20.163,  1.500000)

}

filament_999[83] {

  pt3dclear()

  pt3dadd(234.972, 333.06, 20.774,  1.500000)

  pt3dadd(231.31199999999998, 334.524, 20.163,  1.500000)

}

filament_999[84] {

  pt3dclear()

  pt3dadd(237.168, 330.864, 21.384999999999998,  1.500000)

  pt3dadd(234.972, 333.06, 20.774,  1.500000)

}

filament_999[85] {

  pt3dclear()

  pt3dadd(241.56, 329.4, 23.218,  1.500000)

  pt3dadd(237.168, 330.864, 21.384999999999998,  1.500000)

}

filament_999[86] {

  pt3dclear()

  pt3dadd(245.952, 329.4, 23.218,  1.500000)

  pt3dadd(241.56, 329.4, 23.218,  1.500000)

}

filament_999[87] {

  pt3dclear()

  pt3dadd(277.428, 331.596, 12.219999999999999,  1.500000)

  pt3dadd(277.428, 337.452, 11.609,  1.500000)

}

filament_999[88] {

  pt3dclear()

  pt3dadd(277.428, 325.74, 12.831,  1.500000)

  pt3dadd(277.428, 331.596, 12.219999999999999,  1.500000)

}

filament_999[89] {

  pt3dclear()

  pt3dadd(277.428, 319.884, 12.219999999999999,  1.500000)

  pt3dadd(277.428, 325.74, 12.831,  1.500000)

}

filament_999[90] {

  pt3dclear()

  pt3dadd(276.69599999999997, 315.492, 12.831,  1.500000)

  pt3dadd(277.428, 319.884, 12.219999999999999,  1.500000)

}

filament_999[91] {

  pt3dclear()

  pt3dadd(268.644, 314.76, 13.442,  1.500000)

  pt3dadd(262.056, 314.028, 12.219999999999999,  1.500000)

}

filament_999[92] {

  pt3dclear()

  pt3dadd(272.304, 314.028, 13.442,  1.500000)

  pt3dadd(268.644, 314.76, 13.442,  1.500000)

}

filament_999[93] {

  pt3dclear()

  pt3dadd(275.964, 312.564, 13.442,  1.500000)

  pt3dadd(272.304, 314.028, 13.442,  1.500000)

}

filament_999[94] {

  pt3dclear()

  pt3dadd(275.964, 312.564, 13.442,  1.500000)

  pt3dadd(276.69599999999997, 315.492, 12.831,  1.500000)

}

filament_999[95] {

  pt3dclear()

  pt3dadd(277.428, 308.904, 12.831,  1.500000)

  pt3dadd(275.964, 312.564, 13.442,  1.500000)

}

filament_999[96] {

  pt3dclear()

  pt3dadd(256.932, 355.02, 12.219999999999999,  1.500000)

  pt3dadd(253.272, 356.484, 13.442,  1.500000)

}

filament_999[97] {

  pt3dclear()

  pt3dadd(259.86, 351.36, 12.831,  1.500000)

  pt3dadd(256.932, 355.02, 12.219999999999999,  1.500000)

}

filament_999[98] {

  pt3dclear()

  pt3dadd(261.324, 346.968, 13.442,  1.500000)

  pt3dadd(259.86, 351.36, 12.831,  1.500000)

}

filament_999[99] {

  pt3dclear()

  pt3dadd(261.324, 342.57599999999996, 14.052999999999999,  1.500000)

  pt3dadd(261.324, 346.968, 13.442,  1.500000)

}

filament_999[100] {

  pt3dclear()

  pt3dadd(258.396, 339.64799999999997, 14.664,  1.500000)

  pt3dadd(261.324, 342.57599999999996, 14.052999999999999,  1.500000)

}

filament_999[101] {

  pt3dclear()

  pt3dadd(151.524, 492.63599999999997, 41.548,  1.500000)

  pt3dadd(149.328, 487.512, 43.381,  1.500000)

}

filament_999[102] {

  pt3dclear()

  pt3dadd(154.452, 495.56399999999996, 41.548,  1.500000)

  pt3dadd(151.524, 492.63599999999997, 41.548,  1.500000)

}

filament_999[103] {

  pt3dclear()

  pt3dadd(159.576, 497.76, 40.326,  1.500000)

  pt3dadd(154.452, 495.56399999999996, 41.548,  1.500000)

}

filament_999[104] {

  pt3dclear()

  pt3dadd(164.7, 499.956, 40.937,  1.500000)

  pt3dadd(159.576, 497.76, 40.326,  1.500000)

}

filament_999[105] {

  pt3dclear()

  pt3dadd(169.09199999999998, 502.152, 40.326,  1.500000)

  pt3dadd(164.7, 499.956, 40.937,  1.500000)

}

filament_999[106] {

  pt3dclear()

  pt3dadd(173.484, 504.348, 39.714999999999996,  1.500000)

  pt3dadd(169.09199999999998, 502.152, 40.326,  1.500000)

}

filament_999[107] {

  pt3dclear()

  pt3dadd(177.144, 506.544, 37.271,  1.500000)

  pt3dadd(173.484, 504.348, 39.714999999999996,  1.500000)

}

filament_999[108] {

  pt3dclear()

  pt3dadd(180.804, 507.276, 36.049,  1.500000)

  pt3dadd(177.144, 506.544, 37.271,  1.500000)

}

filament_999[109] {

  pt3dclear()

  pt3dadd(183.732, 508.008, 33.605,  1.500000)

  pt3dadd(180.804, 507.276, 36.049,  1.500000)

}

filament_999[110] {

  pt3dclear()

  pt3dadd(417.24, 477.996, 12.219999999999999,  1.500000)

  pt3dadd(422.364, 477.996, 11.609,  1.500000)

}

filament_999[111] {

  pt3dclear()

  pt3dadd(412.116, 477.264, 12.219999999999999,  1.500000)

  pt3dadd(417.24, 477.996, 12.219999999999999,  1.500000)

}

filament_999[112] {

  pt3dclear()

  pt3dadd(407.724, 477.264, 12.219999999999999,  1.500000)

  pt3dadd(412.116, 477.264, 12.219999999999999,  1.500000)

}

filament_999[113] {

  pt3dclear()

  pt3dadd(403.332, 477.996, 12.219999999999999,  1.500000)

  pt3dadd(407.724, 477.264, 12.219999999999999,  1.500000)

}

filament_999[114] {

  pt3dclear()

  pt3dadd(398.94, 478.728, 12.219999999999999,  1.500000)

  pt3dadd(403.332, 477.996, 12.219999999999999,  1.500000)

}

filament_999[115] {

  pt3dclear()

  pt3dadd(434.808, 471.408, 6.109999999999999,  1.500000)

  pt3dadd(434.07599999999996, 467.748, 7.332,  1.500000)

}

filament_999[116] {

  pt3dclear()

  pt3dadd(435.53999999999996, 475.068, 6.721,  1.500000)

  pt3dadd(434.808, 471.408, 6.109999999999999,  1.500000)

}

filament_999[117] {

  pt3dclear()

  pt3dadd(434.808, 478.728, 7.332,  1.500000)

  pt3dadd(435.53999999999996, 475.068, 6.721,  1.500000)

}

filament_999[118] {

  pt3dclear()

  pt3dadd(431.88, 482.388, 6.721,  1.500000)

  pt3dadd(434.808, 478.728, 7.332,  1.500000)

}

filament_999[119] {

  pt3dclear()

  pt3dadd(428.952, 485.316, 5.499,  1.500000)

  pt3dadd(431.88, 482.388, 6.721,  1.500000)

}

filament_999[120] {

  pt3dclear()

  pt3dadd(425.292, 487.512, 4.888,  1.500000)

  pt3dadd(428.952, 485.316, 5.499,  1.500000)

}

filament_999[121] {

  pt3dclear()

  pt3dadd(420.168, 488.976, 4.277,  1.500000)

  pt3dadd(425.292, 487.512, 4.888,  1.500000)

}

filament_999[122] {

  pt3dclear()

  pt3dadd(415.044, 489.70799999999997, 4.277,  1.500000)

  pt3dadd(420.168, 488.976, 4.277,  1.500000)

}

filament_999[123] {

  pt3dclear()

  pt3dadd(272.304, 574.62, 28.717,  1.500000)

  pt3dadd(270.108, 571.692, 28.717,  1.500000)

}

filament_999[124] {

  pt3dclear()

  pt3dadd(276.69599999999997, 574.62, 28.717,  1.500000)

  pt3dadd(272.304, 574.62, 28.717,  1.500000)

}

filament_999[125] {

  pt3dclear()

  pt3dadd(280.356, 573.888, 29.328,  1.500000)

  pt3dadd(276.69599999999997, 574.62, 28.717,  1.500000)

}

filament_999[126] {

  pt3dclear()

  pt3dadd(284.016, 572.424, 28.105999999999998,  1.500000)

  pt3dadd(280.356, 573.888, 29.328,  1.500000)

}

filament_999[127] {

  pt3dclear()

  pt3dadd(286.944, 575.352, 26.884,  1.500000)

  pt3dadd(284.016, 572.424, 28.105999999999998,  1.500000)

}

filament_999[128] {

  pt3dclear()

  pt3dadd(289.872, 577.548, 26.273,  1.500000)

  pt3dadd(286.944, 575.352, 26.884,  1.500000)

}

filament_999[129] {

  pt3dclear()

  pt3dadd(291.336, 573.888, 25.051,  1.500000)

  pt3dadd(289.872, 577.548, 26.273,  1.500000)

}

filament_999[130] {

  pt3dclear()

  pt3dadd(292.8, 568.764, 23.829,  1.500000)

  pt3dadd(291.336, 573.888, 25.051,  1.500000)

}

filament_999[131] {

  pt3dclear()

  pt3dadd(294.264, 563.64, 24.439999999999998,  1.500000)

  pt3dadd(292.8, 568.764, 23.829,  1.500000)

}

filament_999[132] {

  pt3dclear()

  pt3dadd(291.336, 559.98, 25.051,  1.500000)

  pt3dadd(294.264, 563.64, 24.439999999999998,  1.500000)

}

filament_999[133] {

  pt3dclear()

  pt3dadd(291.336, 556.3199999999999, 24.439999999999998,  1.500000)

  pt3dadd(291.336, 559.98, 25.051,  1.500000)

}

filament_999[134] {

  pt3dclear()

  pt3dadd(237.9, 606.828, 20.774,  1.500000)

  pt3dadd(236.436, 603.9, 20.774,  1.500000)

}

filament_999[135] {

  pt3dclear()

  pt3dadd(241.56, 608.292, 20.774,  1.500000)

  pt3dadd(237.9, 606.828, 20.774,  1.500000)

}

filament_999[136] {

  pt3dclear()

  pt3dadd(245.22, 609.024, 21.384999999999998,  1.500000)

  pt3dadd(241.56, 608.292, 20.774,  1.500000)

}

filament_999[137] {

  pt3dclear()

  pt3dadd(243.756, 633.912, 23.218,  1.500000)

  pt3dadd(244.488, 638.304, 23.218,  1.500000)

}

filament_999[138] {

  pt3dclear()

  pt3dadd(243.024, 629.52, 19.552,  1.500000)

  pt3dadd(243.756, 633.912, 23.218,  1.500000)

}

filament_999[139] {

  pt3dclear()

  pt3dadd(243.756, 625.128, 20.774,  1.500000)

  pt3dadd(243.024, 629.52, 19.552,  1.500000)

}

filament_999[140] {

  pt3dclear()

  pt3dadd(245.22, 621.468, 21.384999999999998,  1.500000)

  pt3dadd(243.756, 625.128, 20.774,  1.500000)

}

filament_999[141] {

  pt3dclear()

  pt3dadd(245.952, 617.808, 21.996,  1.500000)

  pt3dadd(245.22, 621.468, 21.384999999999998,  1.500000)

}

filament_999[142] {

  pt3dclear()

  pt3dadd(245.952, 614.148, 23.218,  1.500000)

  pt3dadd(245.952, 617.808, 21.996,  1.500000)

}

filament_999[143] {

  pt3dclear()

  pt3dadd(247.416, 611.22, 24.439999999999998,  1.500000)

  pt3dadd(245.952, 614.148, 23.218,  1.500000)

}

filament_999[144] {

  pt3dclear()

  pt3dadd(247.416, 611.22, 24.439999999999998,  1.500000)

  pt3dadd(245.22, 609.024, 21.384999999999998,  1.500000)

}

filament_999[145] {

  pt3dclear()

  pt3dadd(249.612, 608.292, 25.051,  1.500000)

  pt3dadd(247.416, 611.22, 24.439999999999998,  1.500000)

}

filament_999[146] {

  pt3dclear()

  pt3dadd(248.148, 604.632, 25.662,  1.500000)

  pt3dadd(249.612, 608.292, 25.051,  1.500000)

}

filament_999[147] {

  pt3dclear()

  pt3dadd(245.952, 602.436, 26.273,  1.500000)

  pt3dadd(248.148, 604.632, 25.662,  1.500000)

}

filament_999[148] {

  pt3dclear()

  pt3dadd(243.024, 599.508, 26.884,  1.500000)

  pt3dadd(245.952, 602.436, 26.273,  1.500000)

}

filament_999[149] {

  pt3dclear()

  pt3dadd(222.528, 600.24, 29.328,  1.500000)

  pt3dadd(225.456, 600.972, 29.939,  1.500000)

}

filament_999[150] {

  pt3dclear()

  pt3dadd(219.6, 600.972, 29.328,  1.500000)

  pt3dadd(222.528, 600.24, 29.328,  1.500000)

}

filament_999[151] {

  pt3dclear()

  pt3dadd(219.6, 605.364, 29.939,  1.500000)

  pt3dadd(219.6, 600.972, 29.328,  1.500000)

}

filament_999[152] {

  pt3dclear()

  pt3dadd(222.528, 607.56, 29.328,  1.500000)

  pt3dadd(219.6, 605.364, 29.939,  1.500000)

}

filament_999[153] {

  pt3dclear()

  pt3dadd(226.188, 607.56, 28.717,  1.500000)

  pt3dadd(222.528, 607.56, 29.328,  1.500000)

}

filament_999[154] {

  pt3dclear()

  pt3dadd(229.84799999999998, 608.292, 29.328,  1.500000)

  pt3dadd(226.188, 607.56, 28.717,  1.500000)

}

filament_999[155] {

  pt3dclear()

  pt3dadd(233.50799999999998, 609.024, 29.939,  1.500000)

  pt3dadd(229.84799999999998, 608.292, 29.328,  1.500000)

}

filament_999[156] {

  pt3dclear()

  pt3dadd(237.168, 609.024, 29.939,  1.500000)

  pt3dadd(233.50799999999998, 609.024, 29.939,  1.500000)

}

filament_999[157] {

  pt3dclear()

  pt3dadd(238.632, 606.096, 29.939,  1.500000)

  pt3dadd(237.168, 609.024, 29.939,  1.500000)

}

filament_999[158] {

  pt3dclear()

  pt3dadd(240.096, 603.168, 29.328,  1.500000)

  pt3dadd(238.632, 606.096, 29.939,  1.500000)

}

filament_999[159] {

  pt3dclear()

  pt3dadd(241.56, 600.24, 29.328,  1.500000)

  pt3dadd(240.096, 603.168, 29.328,  1.500000)

}

filament_999[160] {

  pt3dclear()

  pt3dadd(240.096, 597.312, 29.939,  1.500000)

  pt3dadd(241.56, 600.24, 29.328,  1.500000)

}

filament_999[161] {

  pt3dclear()

  pt3dadd(240.096, 597.312, 29.939,  1.500000)

  pt3dadd(243.024, 599.508, 26.884,  1.500000)

}

filament_999[162] {

  pt3dclear()

  pt3dadd(237.168, 595.116, 30.55,  1.500000)

  pt3dadd(240.096, 597.312, 29.939,  1.500000)

}

filament_999[163] {

  pt3dclear()

  pt3dadd(234.24, 592.188, 31.160999999999998,  1.500000)

  pt3dadd(237.168, 595.116, 30.55,  1.500000)

}

filament_999[164] {

  pt3dclear()

  pt3dadd(234.24, 588.528, 31.160999999999998,  1.500000)

  pt3dadd(234.24, 592.188, 31.160999999999998,  1.500000)

}

filament_999[165] {

  pt3dclear()

  pt3dadd(234.972, 584.8679999999999, 34.216,  1.500000)

  pt3dadd(234.24, 588.528, 31.160999999999998,  1.500000)

}

filament_999[166] {

  pt3dclear()

  pt3dadd(234.24, 581.9399999999999, 35.438,  1.500000)

  pt3dadd(234.972, 584.8679999999999, 34.216,  1.500000)

}

filament_999[167] {

  pt3dclear()

  pt3dadd(232.04399999999998, 580.476, 37.882,  1.500000)

  pt3dadd(234.24, 581.9399999999999, 35.438,  1.500000)

}

filament_999[168] {

  pt3dclear()

  pt3dadd(229.11599999999999, 578.28, 40.326,  1.500000)

  pt3dadd(232.04399999999998, 580.476, 37.882,  1.500000)

}

filament_999[169] {

  pt3dclear()

  pt3dadd(226.92, 576.084, 42.159,  1.500000)

  pt3dadd(229.11599999999999, 578.28, 40.326,  1.500000)

}

filament_999[170] {

  pt3dclear()

  pt3dadd(344.772, 483.12, 11.609,  1.500000)

  pt3dadd(342.57599999999996, 485.316, 12.219999999999999,  1.500000)

}

filament_999[171] {

  pt3dclear()

  pt3dadd(346.236, 478.728, 11.609,  1.500000)

  pt3dadd(344.772, 483.12, 11.609,  1.500000)

}

filament_999[172] {

  pt3dclear()

  pt3dadd(349.896, 476.532, 11.609,  1.500000)

  pt3dadd(346.236, 478.728, 11.609,  1.500000)

}

filament_999[173] {

  pt3dclear()

  pt3dadd(422.364, 420.168, 5.499,  1.500000)

  pt3dadd(426.024, 420.9, 6.721,  1.500000)

}

filament_999[174] {

  pt3dclear()

  pt3dadd(418.704, 419.436, 6.721,  1.500000)

  pt3dadd(422.364, 420.168, 5.499,  1.500000)

}

filament_999[175] {

  pt3dclear()

  pt3dadd(415.044, 420.9, 8.554,  1.500000)

  pt3dadd(418.704, 419.436, 6.721,  1.500000)

}

filament_999[176] {

  pt3dclear()

  pt3dadd(414.312, 423.828, 8.554,  1.500000)

  pt3dadd(415.044, 420.9, 8.554,  1.500000)

}

filament_999[177] {

  pt3dclear()

  pt3dadd(417.972, 410.652, 11.609,  1.500000)

  pt3dadd(415.776, 412.848, 10.387,  1.500000)

}

filament_999[178] {

  pt3dclear()

  pt3dadd(420.9, 408.456, 11.609,  1.500000)

  pt3dadd(417.972, 410.652, 11.609,  1.500000)

}

filament_999[179] {

  pt3dclear()

  pt3dadd(416.508, 423.096, 8.554,  1.500000)

  pt3dadd(414.312, 423.828, 8.554,  1.500000)

}

filament_999[180] {

  pt3dclear()

  pt3dadd(420.9, 421.632, 9.165,  1.500000)

  pt3dadd(416.508, 423.096, 8.554,  1.500000)

}

filament_999[181] {

  pt3dclear()

  pt3dadd(424.56, 419.436, 9.776,  1.500000)

  pt3dadd(420.9, 421.632, 9.165,  1.500000)

}

filament_999[182] {

  pt3dclear()

  pt3dadd(423.828, 415.776, 10.998,  1.500000)

  pt3dadd(424.56, 419.436, 9.776,  1.500000)

}

filament_999[183] {

  pt3dclear()

  pt3dadd(423.096, 412.116, 10.998,  1.500000)

  pt3dadd(423.828, 415.776, 10.998,  1.500000)

}

filament_999[184] {

  pt3dclear()

  pt3dadd(423.096, 408.456, 11.609,  1.500000)

  pt3dadd(423.096, 412.116, 10.998,  1.500000)

}

filament_999[185] {

  pt3dclear()

  pt3dadd(423.096, 405.52799999999996, 14.052999999999999,  1.500000)

  pt3dadd(423.096, 408.456, 11.609,  1.500000)

}

filament_999[186] {

  pt3dclear()

  pt3dadd(423.096, 405.52799999999996, 14.052999999999999,  1.500000)

  pt3dadd(420.9, 408.456, 11.609,  1.500000)

}

filament_999[187] {

  pt3dclear()

  pt3dadd(423.828, 333.792, 15.275,  1.500000)

  pt3dadd(420.168, 331.596, 15.275,  1.500000)

}

filament_999[188] {

  pt3dclear()

  pt3dadd(427.488, 335.988, 15.275,  1.500000)

  pt3dadd(423.828, 333.792, 15.275,  1.500000)

}

filament_999[189] {

  pt3dclear()

  pt3dadd(429.68399999999997, 338.18399999999997, 15.275,  1.500000)

  pt3dadd(427.488, 335.988, 15.275,  1.500000)

}

filament_999[190] {

  pt3dclear()

  pt3dadd(425.292, 338.18399999999997, 14.664,  1.500000)

  pt3dadd(429.68399999999997, 338.18399999999997, 15.275,  1.500000)

}

filament_999[191] {

  pt3dclear()

  pt3dadd(421.632, 337.452, 15.886,  1.500000)

  pt3dadd(425.292, 338.18399999999997, 14.664,  1.500000)

}

filament_999[192] {

  pt3dclear()

  pt3dadd(417.24, 335.256, 15.886,  1.500000)

  pt3dadd(421.632, 337.452, 15.886,  1.500000)

}

filament_999[193] {

  pt3dclear()

  pt3dadd(412.848, 333.06, 16.497,  1.500000)

  pt3dadd(417.24, 335.256, 15.886,  1.500000)

}

filament_999[194] {

  pt3dclear()

  pt3dadd(408.456, 333.06, 16.497,  1.500000)

  pt3dadd(412.848, 333.06, 16.497,  1.500000)

}

filament_999[195] {

  pt3dclear()

  pt3dadd(300.852, 294.264, 20.163,  1.500000)

  pt3dadd(303.048, 291.336, 20.163,  1.500000)

}

filament_999[196] {

  pt3dclear()

  pt3dadd(297.924, 295.728, 20.163,  1.500000)

  pt3dadd(300.852, 294.264, 20.163,  1.500000)

}

filament_999[197] {

  pt3dclear()

  pt3dadd(294.264, 294.264, 19.552,  1.500000)

  pt3dadd(297.924, 295.728, 20.163,  1.500000)

}

filament_999[198] {

  pt3dclear()

  pt3dadd(285.48, 295.728, 18.941,  1.500000)

  pt3dadd(285.48, 299.388, 20.163,  1.500000)

}

filament_999[199] {

  pt3dclear()

  pt3dadd(286.944, 293.532, 17.108,  1.500000)

  pt3dadd(285.48, 295.728, 18.941,  1.500000)

}

filament_999[200] {

  pt3dclear()

  pt3dadd(290.604, 292.8, 16.497,  1.500000)

  pt3dadd(286.944, 293.532, 17.108,  1.500000)

}

filament_999[201] {

  pt3dclear()

  pt3dadd(290.604, 292.8, 16.497,  1.500000)

  pt3dadd(294.264, 294.264, 19.552,  1.500000)

}

filament_999[202] {

  pt3dclear()

  pt3dadd(356.484, 243.756, 14.664,  1.500000)

  pt3dadd(352.824, 241.56, 15.275,  1.500000)

}

filament_999[203] {

  pt3dclear()

  pt3dadd(294.996, 281.08799999999997, 17.108,  1.500000)

  pt3dadd(292.068, 281.82, 16.497,  1.500000)

}

filament_999[204] {

  pt3dclear()

  pt3dadd(297.924, 278.892, 18.33,  1.500000)

  pt3dadd(294.996, 281.08799999999997, 17.108,  1.500000)

}

filament_999[205] {

  pt3dclear()

  pt3dadd(300.852, 276.69599999999997, 17.719,  1.500000)

  pt3dadd(297.924, 278.892, 18.33,  1.500000)

}

filament_999[206] {

  pt3dclear()

  pt3dadd(305.24399999999997, 275.23199999999997, 18.33,  1.500000)

  pt3dadd(300.852, 276.69599999999997, 17.719,  1.500000)

}

filament_999[207] {

  pt3dclear()

  pt3dadd(311.09999999999997, 271.572, 17.108,  1.500000)

  pt3dadd(313.296, 269.376, 16.497,  1.500000)

}

filament_999[208] {

  pt3dclear()

  pt3dadd(308.17199999999997, 274.5, 16.497,  1.500000)

  pt3dadd(311.09999999999997, 271.572, 17.108,  1.500000)

}

filament_999[209] {

  pt3dclear()

  pt3dadd(308.17199999999997, 274.5, 16.497,  1.500000)

  pt3dadd(305.24399999999997, 275.23199999999997, 18.33,  1.500000)

}

filament_999[210] {

  pt3dclear()

  pt3dadd(308.904, 276.69599999999997, 14.664,  1.500000)

  pt3dadd(308.17199999999997, 274.5, 16.497,  1.500000)

}

filament_999[211] {

  pt3dclear()

  pt3dadd(327.936, 326.472, 5.499,  1.500000)

  pt3dadd(327.936, 324.276, 6.721,  1.500000)

}

filament_999[212] {

  pt3dclear()

  pt3dadd(327.936, 329.4, 6.109999999999999,  1.500000)

  pt3dadd(327.936, 326.472, 5.499,  1.500000)

}

filament_999[213] {

  pt3dclear()

  pt3dadd(328.668, 331.596, 6.721,  1.500000)

  pt3dadd(327.936, 329.4, 6.109999999999999,  1.500000)

}

filament_999[214] {

  pt3dclear()

  pt3dadd(330.864, 333.06, 6.721,  1.500000)

  pt3dadd(328.668, 331.596, 6.721,  1.500000)

}

filament_999[215] {

  pt3dclear()

  pt3dadd(333.06, 333.06, 7.332,  1.500000)

  pt3dadd(330.864, 333.06, 6.721,  1.500000)

}

filament_999[216] {

  pt3dclear()

  pt3dadd(335.256, 331.596, 7.943,  1.500000)

  pt3dadd(333.06, 333.06, 7.332,  1.500000)

}

filament_999[217] {

  pt3dclear()

  pt3dadd(336.71999999999997, 333.06, 9.776,  1.500000)

  pt3dadd(335.256, 331.596, 7.943,  1.500000)

}

filament_999[218] {

  pt3dclear()

  pt3dadd(308.904, 298.656, 13.442,  1.500000)

  pt3dadd(307.44, 294.996, 14.664,  1.500000)

}

filament_999[219] {

  pt3dclear()

  pt3dadd(311.832, 301.584, 12.831,  1.500000)

  pt3dadd(308.904, 298.656, 13.442,  1.500000)

}

filament_999[220] {

  pt3dclear()

  pt3dadd(314.76, 303.78, 13.442,  1.500000)

  pt3dadd(311.832, 301.584, 12.831,  1.500000)

}

filament_999[221] {

  pt3dclear()

  pt3dadd(318.42, 305.976, 12.831,  1.500000)

  pt3dadd(314.76, 303.78, 13.442,  1.500000)

}

filament_999[222] {

  pt3dclear()

  pt3dadd(322.812, 307.44, 12.219999999999999,  1.500000)

  pt3dadd(318.42, 305.976, 12.831,  1.500000)

}

filament_999[223] {

  pt3dclear()

  pt3dadd(327.204, 307.44, 10.998,  1.500000)

  pt3dadd(322.812, 307.44, 12.219999999999999,  1.500000)

}

filament_999[224] {

  pt3dclear()

  pt3dadd(330.864, 306.70799999999997, 11.609,  1.500000)

  pt3dadd(327.204, 307.44, 10.998,  1.500000)

}

filament_999[225] {

  pt3dclear()

  pt3dadd(352.092, 535.092, 15.275,  1.500000)

  pt3dadd(349.896, 532.164, 14.052999999999999,  1.500000)

}

filament_999[226] {

  pt3dclear()

  pt3dadd(355.02, 535.092, 16.497,  1.500000)

  pt3dadd(352.092, 535.092, 15.275,  1.500000)

}

filament_999[227] {

  pt3dclear()

  pt3dadd(254.004, 179.34, 34.216,  1.500000)

  pt3dadd(258.396, 200.56799999999998, 35.438,  1.500000)

}

filament_999[228] {

  pt3dclear()

  pt3dadd(258.396, 200.56799999999998, 35.438,  1.500000)

  pt3dadd(261.324, 214.476, 35.438,  1.500000)

}

filament_999[229] {

  pt3dclear()

  pt3dadd(261.324, 214.476, 35.438,  1.500000)

  pt3dadd(264.984, 223.992, 34.216,  1.500000)

}

filament_999[230] {

  pt3dclear()

  pt3dadd(264.984, 223.992, 34.216,  1.500000)

  pt3dadd(267.912, 232.77599999999998, 32.994,  1.500000)

}

filament_999[231] {

  pt3dclear()

  pt3dadd(267.912, 232.77599999999998, 32.994,  1.500000)

  pt3dadd(270.84, 241.56, 32.994,  1.500000)

}

filament_999[232] {

  pt3dclear()

  pt3dadd(270.84, 241.56, 32.994,  1.500000)

  pt3dadd(273.036, 248.88, 32.994,  1.500000)

}

filament_999[233] {

  pt3dclear()

  pt3dadd(273.036, 248.88, 32.994,  1.500000)

  pt3dadd(275.23199999999997, 254.736, 32.994,  1.500000)

}

filament_999[234] {

  pt3dclear()

  pt3dadd(275.23199999999997, 254.736, 32.994,  1.500000)

  pt3dadd(277.428, 259.86, 34.216,  1.500000)

}

filament_999[235] {

  pt3dclear()

  pt3dadd(277.428, 259.86, 34.216,  1.500000)

  pt3dadd(278.15999999999997, 266.448, 32.994,  1.500000)

}

filament_999[236] {

  pt3dclear()

  pt3dadd(278.15999999999997, 266.448, 32.994,  1.500000)

  pt3dadd(279.62399999999997, 272.304, 32.994,  1.500000)

}

filament_999[237] {

  pt3dclear()

  pt3dadd(279.62399999999997, 272.304, 32.994,  1.500000)

  pt3dadd(281.08799999999997, 278.15999999999997, 31.772,  1.500000)

}

filament_999[238] {

  pt3dclear()

  pt3dadd(281.08799999999997, 278.15999999999997, 31.772,  1.500000)

  pt3dadd(282.552, 284.016, 30.55,  1.500000)

}

filament_999[239] {

  pt3dclear()

  pt3dadd(282.552, 284.016, 30.55,  1.500000)

  pt3dadd(284.016, 289.872, 30.55,  1.500000)

}

filament_999[240] {

  pt3dclear()

  pt3dadd(282.552, 284.016, 30.55,  1.500000)

  pt3dadd(280.356, 280.356, 36.66,  1.500000)

}

filament_999[241] {

  pt3dclear()

  pt3dadd(284.016, 289.872, 30.55,  1.500000)

  pt3dadd(285.48, 295.728, 30.55,  1.500000)

}

filament_999[242] {

  pt3dclear()

  pt3dadd(285.48, 295.728, 30.55,  1.500000)

  pt3dadd(286.944, 301.584, 29.328,  1.500000)

}

filament_999[243] {

  pt3dclear()

  pt3dadd(286.944, 301.584, 29.328,  1.500000)

  pt3dadd(292.068, 307.44, 28.105999999999998,  1.500000)

}

filament_999[244] {

  pt3dclear()

  pt3dadd(292.068, 307.44, 28.105999999999998,  1.500000)

  pt3dadd(294.996, 308.904, 26.884,  1.500000)

}

filament_999[245] {

  pt3dclear()

  pt3dadd(294.996, 308.904, 26.884,  1.500000)

  pt3dadd(294.996, 312.564, 27.495,  1.500000)

}

filament_999[246] {

  pt3dclear()

  pt3dadd(294.996, 308.904, 26.884,  1.500000)

  pt3dadd(302.316, 305.976, 25.051,  1.500000)

}

filament_999[247] {

  pt3dclear()

  pt3dadd(294.996, 312.564, 27.495,  1.500000)

  pt3dadd(293.532, 316.956, 28.717,  1.500000)

}

filament_999[248] {

  pt3dclear()

  pt3dadd(293.532, 316.956, 28.717,  1.500000)

  pt3dadd(292.068, 321.348, 29.328,  1.500000)

}

filament_999[249] {

  pt3dclear()

  pt3dadd(292.068, 321.348, 29.328,  1.500000)

  pt3dadd(290.604, 325.74, 29.328,  1.500000)

}

filament_999[250] {

  pt3dclear()

  pt3dadd(290.604, 325.74, 29.328,  1.500000)

  pt3dadd(290.604, 330.864, 29.328,  1.500000)

}

filament_999[251] {

  pt3dclear()

  pt3dadd(290.604, 330.864, 29.328,  1.500000)

  pt3dadd(289.872, 335.988, 29.328,  1.500000)

}

filament_999[252] {

  pt3dclear()

  pt3dadd(289.872, 335.988, 29.328,  1.500000)

  pt3dadd(289.14, 341.11199999999997, 29.939,  1.500000)

}

filament_999[253] {

  pt3dclear()

  pt3dadd(289.14, 341.11199999999997, 29.939,  1.500000)

  pt3dadd(287.676, 346.968, 29.939,  1.500000)

}

filament_999[254] {

  pt3dclear()

  pt3dadd(287.676, 346.968, 29.939,  1.500000)

  pt3dadd(286.944, 355.02, 28.717,  1.500000)

}

filament_999[255] {

  pt3dclear()

  pt3dadd(286.944, 355.02, 28.717,  1.500000)

  pt3dadd(285.48, 362.34, 28.105999999999998,  1.500000)

}

filament_999[256] {

  pt3dclear()

  pt3dadd(286.944, 355.02, 28.717,  1.500000)

  pt3dadd(282.552, 352.092, 31.160999999999998,  1.500000)

}

filament_999[257] {

  pt3dclear()

  pt3dadd(285.48, 362.34, 28.105999999999998,  1.500000)

  pt3dadd(286.212, 369.65999999999997, 25.662,  1.500000)

}

filament_999[258] {

  pt3dclear()

  pt3dadd(286.212, 369.65999999999997, 25.662,  1.500000)

  pt3dadd(286.212, 374.784, 23.829,  1.500000)

}

filament_999[259] {

  pt3dclear()

  pt3dadd(286.212, 374.784, 23.829,  1.500000)

  pt3dadd(278.892, 376.248, 25.051,  1.500000)

}

filament_999[260] {

  pt3dclear()

  pt3dadd(286.212, 374.784, 23.829,  1.500000)

  pt3dadd(278.15999999999997, 372.58799999999997, 29.328,  1.500000)

}

filament_999[261] {

  pt3dclear()

  pt3dadd(286.212, 374.784, 23.829,  1.500000)

  pt3dadd(292.068, 379.908, 22.607,  1.500000)

}

filament_999[262] {

  pt3dclear()

  pt3dadd(292.068, 379.908, 22.607,  1.500000)

  pt3dadd(297.924, 383.568, 20.774,  1.500000)

}

filament_999[263] {

  pt3dclear()

  pt3dadd(297.924, 383.568, 20.774,  1.500000)

  pt3dadd(300.852, 385.764, 18.33,  1.500000)

}

filament_999[264] {

  pt3dclear()

  pt3dadd(300.852, 385.764, 18.33,  1.500000)

  pt3dadd(297.924, 394.548, 15.886,  1.500000)

}

filament_999[265] {

  pt3dclear()

  pt3dadd(300.852, 385.764, 18.33,  1.500000)

  pt3dadd(308.17199999999997, 379.176, 21.384999999999998,  1.500000)

}

filament_999[266] {

  pt3dclear()

  pt3dadd(300.852, 385.764, 18.33,  1.500000)

  pt3dadd(307.44, 386.496, 17.719,  1.500000)

}

filament_999[267] {

  pt3dclear()

  pt3dadd(307.44, 386.496, 17.719,  1.500000)

  pt3dadd(314.76, 387.96, 17.719,  1.500000)

}

filament_999[268] {

  pt3dclear()

  pt3dadd(314.76, 387.96, 17.719,  1.500000)

  pt3dadd(321.348, 389.424, 17.719,  1.500000)

}

filament_999[269] {

  pt3dclear()

  pt3dadd(321.348, 389.424, 17.719,  1.500000)

  pt3dadd(327.936, 390.888, 17.719,  1.500000)

}

filament_999[270] {

  pt3dclear()

  pt3dadd(327.936, 390.888, 17.719,  1.500000)

  pt3dadd(333.792, 391.62, 16.497,  1.500000)

}

filament_999[271] {

  pt3dclear()

  pt3dadd(333.792, 391.62, 16.497,  1.500000)

  pt3dadd(339.64799999999997, 392.352, 16.497,  1.500000)

}

filament_999[272] {

  pt3dclear()

  pt3dadd(339.64799999999997, 392.352, 16.497,  1.500000)

  pt3dadd(345.504, 392.352, 15.886,  1.500000)

}

filament_999[273] {

  pt3dclear()

  pt3dadd(345.504, 392.352, 15.886,  1.500000)

  pt3dadd(351.36, 392.352, 15.886,  1.500000)

}

filament_999[274] {

  pt3dclear()

  pt3dadd(351.36, 392.352, 15.886,  1.500000)

  pt3dadd(357.216, 392.352, 15.886,  1.500000)

}

filament_999[275] {

  pt3dclear()

  pt3dadd(357.216, 392.352, 15.886,  1.500000)

  pt3dadd(363.072, 393.084, 15.275,  1.500000)

}

filament_999[276] {

  pt3dclear()

  pt3dadd(363.072, 393.084, 15.275,  1.500000)

  pt3dadd(368.928, 393.816, 14.664,  1.500000)

}

filament_999[277] {

  pt3dclear()

  pt3dadd(368.928, 393.816, 14.664,  1.500000)

  pt3dadd(374.784, 394.548, 14.052999999999999,  1.500000)

}

filament_999[278] {

  pt3dclear()

  pt3dadd(374.784, 394.548, 14.052999999999999,  1.500000)

  pt3dadd(382.104, 394.548, 15.275,  1.500000)

}

filament_999[279] {

  pt3dclear()

  pt3dadd(382.104, 394.548, 15.275,  1.500000)

  pt3dadd(387.228, 396.012, 15.275,  1.500000)

}

filament_999[280] {

  pt3dclear()

  pt3dadd(382.104, 394.548, 15.275,  1.500000)

  pt3dadd(383.568, 391.62, 15.886,  1.500000)

}

filament_999[281] {

  pt3dclear()

  pt3dadd(387.228, 396.012, 15.275,  1.500000)

  pt3dadd(390.888, 398.94, 17.108,  1.500000)

}

filament_999[282] {

  pt3dclear()

  pt3dadd(387.228, 396.012, 15.275,  1.500000)

  pt3dadd(392.352, 397.476, 15.275,  1.500000)

}

filament_999[283] {

  pt3dclear()

  pt3dadd(392.352, 397.476, 15.275,  1.500000)

  pt3dadd(397.476, 396.74399999999997, 15.275,  1.500000)

}

filament_999[284] {

  pt3dclear()

  pt3dadd(397.476, 396.74399999999997, 15.275,  1.500000)

  pt3dadd(402.59999999999997, 396.012, 14.664,  1.500000)

}

filament_999[285] {

  pt3dclear()

  pt3dadd(402.59999999999997, 396.012, 14.664,  1.500000)

  pt3dadd(406.992, 394.548, 14.052999999999999,  1.500000)

}

filament_999[286] {

  pt3dclear()

  pt3dadd(406.992, 394.548, 14.052999999999999,  1.500000)

  pt3dadd(410.652, 392.352, 13.442,  1.500000)

}

filament_999[287] {

  pt3dclear()

  pt3dadd(410.652, 392.352, 13.442,  1.500000)

  pt3dadd(414.312, 389.424, 12.831,  1.500000)

}

filament_999[288] {

  pt3dclear()

  pt3dadd(414.312, 389.424, 12.831,  1.500000)

  pt3dadd(417.972, 386.496, 12.831,  1.500000)

}

filament_999[289] {

  pt3dclear()

  pt3dadd(417.972, 386.496, 12.831,  1.500000)

  pt3dadd(421.632, 383.568, 12.219999999999999,  1.500000)

}

filament_999[290] {

  pt3dclear()

  pt3dadd(421.632, 383.568, 12.219999999999999,  1.500000)

  pt3dadd(425.292, 380.64, 12.219999999999999,  1.500000)

}

filament_999[291] {

  pt3dclear()

  pt3dadd(425.292, 380.64, 12.219999999999999,  1.500000)

  pt3dadd(428.952, 377.712, 12.219999999999999,  1.500000)

}

filament_999[292] {

  pt3dclear()

  pt3dadd(428.952, 377.712, 12.219999999999999,  1.500000)

  pt3dadd(432.61199999999997, 374.784, 12.219999999999999,  1.500000)

}

filament_999[293] {

  pt3dclear()

  pt3dadd(432.61199999999997, 374.784, 12.219999999999999,  1.500000)

  pt3dadd(436.272, 371.856, 12.219999999999999,  1.500000)

}

filament_999[294] {

  pt3dclear()

  pt3dadd(436.272, 371.856, 12.219999999999999,  1.500000)

  pt3dadd(439.932, 368.928, 12.831,  1.500000)

}

filament_999[295] {

  pt3dclear()

  pt3dadd(439.932, 368.928, 12.831,  1.500000)

  pt3dadd(443.592, 366.0, 13.442,  1.500000)

}

filament_999[296] {

  pt3dclear()

  pt3dadd(443.592, 366.0, 13.442,  1.500000)

  pt3dadd(447.252, 363.072, 14.052999999999999,  1.500000)

}

filament_999[297] {

  pt3dclear()

  pt3dadd(447.252, 363.072, 14.052999999999999,  1.500000)

  pt3dadd(450.912, 360.144, 15.275,  1.500000)

}

filament_999[298] {

  pt3dclear()

  pt3dadd(450.912, 360.144, 15.275,  1.500000)

  pt3dadd(453.108, 357.216, 16.497,  1.500000)

}

filament_999[299] {

  pt3dclear()

  pt3dadd(453.108, 357.216, 16.497,  1.500000)

  pt3dadd(456.036, 354.288, 17.719,  1.500000)

}

filament_999[300] {

  pt3dclear()

  pt3dadd(456.036, 354.288, 17.719,  1.500000)

  pt3dadd(458.23199999999997, 351.36, 18.941,  1.500000)

}

filament_999[301] {

  pt3dclear()

  pt3dadd(458.23199999999997, 351.36, 18.941,  1.500000)

  pt3dadd(461.892, 352.824, 20.163,  1.500000)

}

filament_999[302] {

  pt3dclear()

  pt3dadd(458.23199999999997, 351.36, 18.941,  1.500000)

  pt3dadd(460.428, 348.432, 20.774,  1.500000)

}

filament_999[303] {

  pt3dclear()

  pt3dadd(461.892, 352.824, 20.163,  1.500000)

  pt3dadd(464.82, 355.752, 19.552,  1.500000)

}

filament_999[304] {

  pt3dclear()

  pt3dadd(464.82, 355.752, 19.552,  1.500000)

  pt3dadd(466.284, 359.412, 20.163,  1.500000)

}

filament_999[305] {

  pt3dclear()

  pt3dadd(466.284, 359.412, 20.163,  1.500000)

  pt3dadd(465.55199999999996, 363.804, 20.163,  1.500000)

}

filament_999[306] {

  pt3dclear()

  pt3dadd(465.55199999999996, 363.804, 20.163,  1.500000)

  pt3dadd(466.284, 368.19599999999997, 20.163,  1.500000)

}

filament_999[307] {

  pt3dclear()

  pt3dadd(466.284, 368.19599999999997, 20.163,  1.500000)

  pt3dadd(467.01599999999996, 372.58799999999997, 20.163,  1.500000)

}

filament_999[308] {

  pt3dclear()

  pt3dadd(467.01599999999996, 372.58799999999997, 20.163,  1.500000)

  pt3dadd(467.01599999999996, 376.98, 19.552,  1.500000)

}

filament_999[309] {

  pt3dclear()

  pt3dadd(467.01599999999996, 376.98, 19.552,  1.500000)

  pt3dadd(467.01599999999996, 381.372, 20.774,  1.500000)

}

filament_999[310] {

  pt3dclear()

  pt3dadd(467.01599999999996, 381.372, 20.774,  1.500000)

  pt3dadd(467.748, 385.764, 20.774,  1.500000)

}

filament_999[311] {

  pt3dclear()

  pt3dadd(467.748, 385.764, 20.774,  1.500000)

  pt3dadd(468.48, 389.424, 20.774,  1.500000)

}

filament_999[312] {

  pt3dclear()

  pt3dadd(468.48, 389.424, 20.774,  1.500000)

  pt3dadd(469.212, 393.084, 21.996,  1.500000)

}

filament_999[313] {

  pt3dclear()

  pt3dadd(469.212, 393.084, 21.996,  1.500000)

  pt3dadd(469.944, 396.74399999999997, 21.996,  1.500000)

}

filament_999[314] {

  pt3dclear()

  pt3dadd(469.944, 396.74399999999997, 21.996,  1.500000)

  pt3dadd(471.408, 400.404, 21.384999999999998,  1.500000)

}

filament_999[315] {

  pt3dclear()

  pt3dadd(471.408, 400.404, 21.384999999999998,  1.500000)

  pt3dadd(472.872, 404.06399999999996, 22.607,  1.500000)

}

filament_999[316] {

  pt3dclear()

  pt3dadd(472.872, 404.06399999999996, 22.607,  1.500000)

  pt3dadd(473.604, 408.456, 21.384999999999998,  1.500000)

}

filament_999[317] {

  pt3dclear()

  pt3dadd(460.428, 348.432, 20.774,  1.500000)

  pt3dadd(462.62399999999997, 346.236, 20.774,  1.500000)

}

filament_999[318] {

  pt3dclear()

  pt3dadd(462.62399999999997, 346.236, 20.774,  1.500000)

  pt3dadd(465.55199999999996, 342.57599999999996, 21.996,  1.500000)

}

filament_999[319] {

  pt3dclear()

  pt3dadd(465.55199999999996, 342.57599999999996, 21.996,  1.500000)

  pt3dadd(467.01599999999996, 338.916, 22.607,  1.500000)

}

filament_999[320] {

  pt3dclear()

  pt3dadd(467.01599999999996, 338.916, 22.607,  1.500000)

  pt3dadd(469.212, 335.256, 23.218,  1.500000)

}

filament_999[321] {

  pt3dclear()

  pt3dadd(469.212, 335.256, 23.218,  1.500000)

  pt3dadd(471.408, 331.596, 23.829,  1.500000)

}

filament_999[322] {

  pt3dclear()

  pt3dadd(471.408, 331.596, 23.829,  1.500000)

  pt3dadd(473.604, 327.936, 24.439999999999998,  1.500000)

}

filament_999[323] {

  pt3dclear()

  pt3dadd(473.604, 327.936, 24.439999999999998,  1.500000)

  pt3dadd(475.8, 324.276, 25.051,  1.500000)

}

filament_999[324] {

  pt3dclear()

  pt3dadd(475.8, 324.276, 25.051,  1.500000)

  pt3dadd(477.996, 320.616, 25.662,  1.500000)

}

filament_999[325] {

  pt3dclear()

  pt3dadd(477.996, 320.616, 25.662,  1.500000)

  pt3dadd(480.924, 317.688, 26.884,  1.500000)

}

filament_999[326] {

  pt3dclear()

  pt3dadd(480.924, 317.688, 26.884,  1.500000)

  pt3dadd(483.852, 314.76, 27.495,  1.500000)

}

filament_999[327] {

  pt3dclear()

  pt3dadd(483.852, 314.76, 27.495,  1.500000)

  pt3dadd(486.048, 311.09999999999997, 27.495,  1.500000)

}

filament_999[328] {

  pt3dclear()

  pt3dadd(486.048, 311.09999999999997, 27.495,  1.500000)

  pt3dadd(488.24399999999997, 307.44, 28.105999999999998,  1.500000)

}

filament_999[329] {

  pt3dclear()

  pt3dadd(488.24399999999997, 307.44, 28.105999999999998,  1.500000)

  pt3dadd(490.44, 303.78, 28.105999999999998,  1.500000)

}

filament_999[330] {

  pt3dclear()

  pt3dadd(490.44, 303.78, 28.105999999999998,  1.500000)

  pt3dadd(492.63599999999997, 300.12, 28.717,  1.500000)

}

filament_999[331] {

  pt3dclear()

  pt3dadd(492.63599999999997, 300.12, 28.717,  1.500000)

  pt3dadd(494.832, 296.46, 28.717,  1.500000)

}

filament_999[332] {

  pt3dclear()

  pt3dadd(494.832, 296.46, 28.717,  1.500000)

  pt3dadd(497.76, 292.8, 29.328,  1.500000)

}

filament_999[333] {

  pt3dclear()

  pt3dadd(497.76, 292.8, 29.328,  1.500000)

  pt3dadd(500.688, 289.14, 29.328,  1.500000)

}

filament_999[334] {

  pt3dclear()

  pt3dadd(500.688, 289.14, 29.328,  1.500000)

  pt3dadd(503.616, 285.48, 29.328,  1.500000)

}

filament_999[335] {

  pt3dclear()

  pt3dadd(503.616, 285.48, 29.328,  1.500000)

  pt3dadd(506.544, 283.284, 29.328,  1.500000)

}

filament_999[336] {

  pt3dclear()

  pt3dadd(506.544, 283.284, 29.328,  1.500000)

  pt3dadd(509.472, 279.62399999999997, 29.939,  1.500000)

}

filament_999[337] {

  pt3dclear()

  pt3dadd(509.472, 279.62399999999997, 29.939,  1.500000)

  pt3dadd(513.132, 275.964, 29.328,  1.500000)

}

filament_999[338] {

  pt3dclear()

  pt3dadd(513.132, 275.964, 29.328,  1.500000)

  pt3dadd(517.524, 273.036, 28.717,  1.500000)

}

filament_999[339] {

  pt3dclear()

  pt3dadd(517.524, 273.036, 28.717,  1.500000)

  pt3dadd(521.9159999999999, 270.108, 28.717,  1.500000)

}

filament_999[340] {

  pt3dclear()

  pt3dadd(521.9159999999999, 270.108, 28.717,  1.500000)

  pt3dadd(526.308, 267.18, 28.105999999999998,  1.500000)

}

filament_999[341] {

  pt3dclear()

  pt3dadd(526.308, 267.18, 28.105999999999998,  1.500000)

  pt3dadd(530.6999999999999, 264.252, 27.495,  1.500000)

}

filament_999[342] {

  pt3dclear()

  pt3dadd(530.6999999999999, 264.252, 27.495,  1.500000)

  pt3dadd(534.36, 261.324, 26.884,  1.500000)

}

filament_999[343] {

  pt3dclear()

  pt3dadd(534.36, 261.324, 26.884,  1.500000)

  pt3dadd(538.02, 257.664, 26.884,  1.500000)

}

filament_999[344] {

  pt3dclear()

  pt3dadd(538.02, 257.664, 26.884,  1.500000)

  pt3dadd(541.68, 254.004, 26.884,  1.500000)

}

filament_999[345] {

  pt3dclear()

  pt3dadd(541.68, 254.004, 26.884,  1.500000)

  pt3dadd(544.608, 249.612, 26.273,  1.500000)

}

filament_999[346] {

  pt3dclear()

  pt3dadd(544.608, 249.612, 26.273,  1.500000)

  pt3dadd(547.536, 245.22, 26.273,  1.500000)

}

filament_999[347] {

  pt3dclear()

  pt3dadd(547.536, 245.22, 26.273,  1.500000)

  pt3dadd(550.4639999999999, 240.828, 26.273,  1.500000)

}

filament_999[348] {

  pt3dclear()

  pt3dadd(550.4639999999999, 240.828, 26.273,  1.500000)

  pt3dadd(554.124, 237.168, 26.273,  1.500000)

}

filament_999[349] {

  pt3dclear()

  pt3dadd(554.124, 237.168, 26.273,  1.500000)

  pt3dadd(557.784, 233.50799999999998, 25.662,  1.500000)

}

filament_999[350] {

  pt3dclear()

  pt3dadd(557.784, 233.50799999999998, 25.662,  1.500000)

  pt3dadd(561.444, 229.84799999999998, 25.662,  1.500000)

}

filament_999[351] {

  pt3dclear()

  pt3dadd(561.444, 229.84799999999998, 25.662,  1.500000)

  pt3dadd(565.104, 226.188, 25.051,  1.500000)

}

filament_999[352] {

  pt3dclear()

  pt3dadd(565.104, 226.188, 25.051,  1.500000)

  pt3dadd(568.032, 222.528, 26.273,  1.500000)

}

filament_999[353] {

  pt3dclear()

  pt3dadd(568.032, 222.528, 26.273,  1.500000)

  pt3dadd(570.96, 218.868, 26.884,  1.500000)

}

filament_999[354] {

  pt3dclear()

  pt3dadd(570.96, 218.868, 26.884,  1.500000)

  pt3dadd(574.62, 215.208, 27.495,  1.500000)

}

filament_999[355] {

  pt3dclear()

  pt3dadd(574.62, 215.208, 27.495,  1.500000)

  pt3dadd(578.28, 211.548, 27.495,  1.500000)

}

filament_999[356] {

  pt3dclear()

  pt3dadd(578.28, 211.548, 27.495,  1.500000)

  pt3dadd(582.672, 207.888, 27.495,  1.500000)

}

filament_999[357] {

  pt3dclear()

  pt3dadd(582.672, 207.888, 27.495,  1.500000)

  pt3dadd(587.064, 205.692, 27.495,  1.500000)

}

filament_999[358] {

  pt3dclear()

  pt3dadd(587.064, 205.692, 27.495,  1.500000)

  pt3dadd(591.456, 202.76399999999998, 28.105999999999998,  1.500000)

}

filament_999[359] {

  pt3dclear()

  pt3dadd(591.456, 202.76399999999998, 28.105999999999998,  1.500000)

  pt3dadd(595.848, 199.83599999999998, 28.717,  1.500000)

}

filament_999[360] {

  pt3dclear()

  pt3dadd(595.848, 199.83599999999998, 28.717,  1.500000)

  pt3dadd(600.972, 197.64, 29.328,  1.500000)

}

filament_999[361] {

  pt3dclear()

  pt3dadd(600.972, 197.64, 29.328,  1.500000)

  pt3dadd(605.364, 195.444, 29.939,  1.500000)

}

filament_999[362] {

  pt3dclear()

  pt3dadd(605.364, 195.444, 29.939,  1.500000)

  pt3dadd(609.756, 193.248, 29.939,  1.500000)

}

filament_999[363] {

  pt3dclear()

  pt3dadd(609.756, 193.248, 29.939,  1.500000)

  pt3dadd(614.148, 191.052, 31.772,  1.500000)

}

filament_999[364] {

  pt3dclear()

  pt3dadd(614.148, 191.052, 31.772,  1.500000)

  pt3dadd(618.54, 188.856, 32.383,  1.500000)

}

filament_999[365] {

  pt3dclear()

  pt3dadd(618.54, 188.856, 32.383,  1.500000)

  pt3dadd(622.1999999999999, 185.928, 32.994,  1.500000)

}

filament_999[366] {

  pt3dclear()

  pt3dadd(622.1999999999999, 185.928, 32.994,  1.500000)

  pt3dadd(626.592, 183.0, 34.216,  1.500000)

}

filament_999[367] {

  pt3dclear()

  pt3dadd(626.592, 183.0, 34.216,  1.500000)

  pt3dadd(630.984, 180.072, 34.827,  1.500000)

}

filament_999[368] {

  pt3dclear()

  pt3dadd(630.984, 180.072, 34.827,  1.500000)

  pt3dadd(635.376, 177.144, 34.827,  1.500000)

}

filament_999[369] {

  pt3dclear()

  pt3dadd(635.376, 177.144, 34.827,  1.500000)

  pt3dadd(639.768, 174.216, 35.438,  1.500000)

}

filament_999[370] {

  pt3dclear()

  pt3dadd(639.768, 174.216, 35.438,  1.500000)

  pt3dadd(644.16, 171.28799999999998, 36.049,  1.500000)

}

filament_999[371] {

  pt3dclear()

  pt3dadd(644.16, 171.28799999999998, 36.049,  1.500000)

  pt3dadd(648.552, 168.35999999999999, 37.271,  1.500000)

}

filament_999[372] {

  pt3dclear()

  pt3dadd(648.552, 168.35999999999999, 37.271,  1.500000)

  pt3dadd(652.944, 165.432, 38.493,  1.500000)

}

filament_999[373] {

  pt3dclear()

  pt3dadd(652.944, 165.432, 38.493,  1.500000)

  pt3dadd(657.336, 161.772, 39.104,  1.500000)

}

filament_999[374] {

  pt3dclear()

  pt3dadd(657.336, 161.772, 39.104,  1.500000)

  pt3dadd(660.264, 158.112, 39.714999999999996,  1.500000)

}

filament_999[375] {

  pt3dclear()

  pt3dadd(660.264, 158.112, 39.714999999999996,  1.500000)

  pt3dadd(663.192, 153.72, 40.937,  1.500000)

}

filament_999[376] {

  pt3dclear()

  pt3dadd(663.192, 153.72, 40.937,  1.500000)

  pt3dadd(666.852, 150.792, 41.548,  1.500000)

}

filament_999[377] {

  pt3dclear()

  pt3dadd(666.852, 150.792, 41.548,  1.500000)

  pt3dadd(669.78, 147.864, 44.603,  1.500000)

}

filament_999[378] {

  pt3dclear()

  pt3dadd(669.78, 147.864, 44.603,  1.500000)

  pt3dadd(673.4399999999999, 144.204, 47.047,  1.500000)

}

filament_999[379] {

  pt3dclear()

  pt3dadd(673.4399999999999, 144.204, 47.047,  1.500000)

  pt3dadd(677.832, 141.276, 48.879999999999995,  1.500000)

}

filament_999[380] {

  pt3dclear()

  pt3dadd(677.832, 141.276, 48.879999999999995,  1.500000)

  pt3dadd(680.76, 138.34799999999998, 50.713,  1.500000)

}

filament_999[381] {

  pt3dclear()

  pt3dadd(297.924, 394.548, 15.886,  1.500000)

  pt3dadd(296.46, 399.67199999999997, 15.275,  1.500000)

}

filament_999[382] {

  pt3dclear()

  pt3dadd(296.46, 399.67199999999997, 15.275,  1.500000)

  pt3dadd(294.996, 404.796, 14.664,  1.500000)

}

filament_999[383] {

  pt3dclear()

  pt3dadd(294.996, 404.796, 14.664,  1.500000)

  pt3dadd(292.8, 409.188, 14.052999999999999,  1.500000)

}

filament_999[384] {

  pt3dclear()

  pt3dadd(294.996, 404.796, 14.664,  1.500000)

  pt3dadd(294.996, 401.13599999999997, 10.387,  1.500000)

}

filament_999[385] {

  pt3dclear()

  pt3dadd(292.8, 409.188, 14.052999999999999,  1.500000)

  pt3dadd(289.14, 413.58, 13.442,  1.500000)

}

filament_999[386] {

  pt3dclear()

  pt3dadd(289.14, 413.58, 13.442,  1.500000)

  pt3dadd(286.944, 417.972, 13.442,  1.500000)

}

filament_999[387] {

  pt3dclear()

  pt3dadd(286.944, 417.972, 13.442,  1.500000)

  pt3dadd(284.016, 422.364, 12.831,  1.500000)

}

filament_999[388] {

  pt3dclear()

  pt3dadd(284.016, 422.364, 12.831,  1.500000)

  pt3dadd(281.08799999999997, 426.756, 12.831,  1.500000)

}

filament_999[389] {

  pt3dclear()

  pt3dadd(281.08799999999997, 426.756, 12.831,  1.500000)

  pt3dadd(277.428, 431.14799999999997, 12.831,  1.500000)

}

filament_999[390] {

  pt3dclear()

  pt3dadd(277.428, 431.14799999999997, 12.831,  1.500000)

  pt3dadd(274.5, 435.53999999999996, 12.219999999999999,  1.500000)

}

filament_999[391] {

  pt3dclear()

  pt3dadd(274.5, 435.53999999999996, 12.219999999999999,  1.500000)

  pt3dadd(270.84, 439.932, 12.219999999999999,  1.500000)

}

filament_999[392] {

  pt3dclear()

  pt3dadd(270.84, 439.932, 12.219999999999999,  1.500000)

  pt3dadd(266.448, 444.324, 12.219999999999999,  1.500000)

}

filament_999[393] {

  pt3dclear()

  pt3dadd(266.448, 444.324, 12.219999999999999,  1.500000)

  pt3dadd(261.324, 448.716, 12.219999999999999,  1.500000)

}

filament_999[394] {

  pt3dclear()

  pt3dadd(261.324, 448.716, 12.219999999999999,  1.500000)

  pt3dadd(256.2, 452.376, 12.219999999999999,  1.500000)

}

filament_999[395] {

  pt3dclear()

  pt3dadd(256.2, 452.376, 12.219999999999999,  1.500000)

  pt3dadd(251.076, 455.304, 12.219999999999999,  1.500000)

}

filament_999[396] {

  pt3dclear()

  pt3dadd(251.076, 455.304, 12.219999999999999,  1.500000)

  pt3dadd(245.952, 458.23199999999997, 11.609,  1.500000)

}

filament_999[397] {

  pt3dclear()

  pt3dadd(245.952, 458.23199999999997, 11.609,  1.500000)

  pt3dadd(240.828, 461.15999999999997, 12.219999999999999,  1.500000)

}

filament_999[398] {

  pt3dclear()

  pt3dadd(240.828, 461.15999999999997, 12.219999999999999,  1.500000)

  pt3dadd(235.704, 464.08799999999997, 12.219999999999999,  1.500000)

}

filament_999[399] {

  pt3dclear()

  pt3dadd(235.704, 464.08799999999997, 12.219999999999999,  1.500000)

  pt3dadd(230.57999999999998, 467.01599999999996, 12.831,  1.500000)

}

filament_999[400] {

  pt3dclear()

  pt3dadd(230.57999999999998, 467.01599999999996, 12.831,  1.500000)

  pt3dadd(225.456, 469.944, 13.442,  1.500000)

}

filament_999[401] {

  pt3dclear()

  pt3dadd(225.456, 469.944, 13.442,  1.500000)

  pt3dadd(220.332, 472.14, 14.052999999999999,  1.500000)

}

filament_999[402] {

  pt3dclear()

  pt3dadd(220.332, 472.14, 14.052999999999999,  1.500000)

  pt3dadd(215.94, 472.872, 14.664,  1.500000)

}

filament_999[403] {

  pt3dclear()

  pt3dadd(215.94, 472.872, 14.664,  1.500000)

  pt3dadd(211.548, 473.604, 15.275,  1.500000)

}

filament_999[404] {

  pt3dclear()

  pt3dadd(211.548, 473.604, 15.275,  1.500000)

  pt3dadd(207.888, 474.336, 16.497,  1.500000)

}

filament_999[405] {

  pt3dclear()

  pt3dadd(207.888, 474.336, 16.497,  1.500000)

  pt3dadd(203.496, 475.068, 18.33,  1.500000)

}

filament_999[406] {

  pt3dclear()

  pt3dadd(203.496, 475.068, 18.33,  1.500000)

  pt3dadd(199.10399999999998, 475.068, 20.163,  1.500000)

}

filament_999[407] {

  pt3dclear()

  pt3dadd(199.10399999999998, 475.068, 20.163,  1.500000)

  pt3dadd(194.712, 475.068, 21.384999999999998,  1.500000)

}

filament_999[408] {

  pt3dclear()

  pt3dadd(194.712, 475.068, 21.384999999999998,  1.500000)

  pt3dadd(190.32, 475.068, 22.607,  1.500000)

}

filament_999[409] {

  pt3dclear()

  pt3dadd(190.32, 475.068, 22.607,  1.500000)

  pt3dadd(185.928, 475.068, 24.439999999999998,  1.500000)

}

filament_999[410] {

  pt3dclear()

  pt3dadd(185.928, 475.068, 24.439999999999998,  1.500000)

  pt3dadd(181.536, 475.068, 25.662,  1.500000)

}

filament_999[411] {

  pt3dclear()

  pt3dadd(181.536, 475.068, 25.662,  1.500000)

  pt3dadd(177.144, 474.336, 26.884,  1.500000)

}

filament_999[412] {

  pt3dclear()

  pt3dadd(177.144, 474.336, 26.884,  1.500000)

  pt3dadd(172.752, 473.604, 29.939,  1.500000)

}

filament_999[413] {

  pt3dclear()

  pt3dadd(172.752, 473.604, 29.939,  1.500000)

  pt3dadd(168.35999999999999, 472.14, 31.160999999999998,  1.500000)

}

filament_999[414] {

  pt3dclear()

  pt3dadd(168.35999999999999, 472.14, 31.160999999999998,  1.500000)

  pt3dadd(164.7, 469.944, 32.383,  1.500000)

}

filament_999[415] {

  pt3dclear()

  pt3dadd(164.7, 469.944, 32.383,  1.500000)

  pt3dadd(161.04, 467.748, 34.827,  1.500000)

}

filament_999[416] {

  pt3dclear()

  pt3dadd(161.04, 467.748, 34.827,  1.500000)

  pt3dadd(158.844, 464.82, 38.493,  1.500000)

}

filament_999[417] {

  pt3dclear()

  pt3dadd(161.04, 467.748, 34.827,  1.500000)

  pt3dadd(157.38, 467.748, 37.271,  1.500000)

}

filament_999[418] {

  pt3dclear()

  pt3dadd(158.844, 464.82, 38.493,  1.500000)

  pt3dadd(158.844, 461.15999999999997, 40.326,  1.500000)

}

filament_999[419] {

  pt3dclear()

  pt3dadd(158.844, 461.15999999999997, 40.326,  1.500000)

  pt3dadd(158.844, 457.5, 41.548,  1.500000)

}

filament_999[420] {

  pt3dclear()

  pt3dadd(158.844, 457.5, 41.548,  1.500000)

  pt3dadd(158.844, 453.84, 42.159,  1.500000)

}

filament_999[421] {

  pt3dclear()

  pt3dadd(158.844, 453.84, 42.159,  1.500000)

  pt3dadd(158.844, 450.18, 42.769999999999996,  1.500000)

}

filament_999[422] {

  pt3dclear()

  pt3dadd(158.844, 450.18, 42.769999999999996,  1.500000)

  pt3dadd(158.844, 446.52, 43.381,  1.500000)

}

filament_999[423] {

  pt3dclear()

  pt3dadd(158.844, 446.52, 43.381,  1.500000)

  pt3dadd(158.844, 442.86, 43.992,  1.500000)

}

filament_999[424] {

  pt3dclear()

  pt3dadd(158.844, 442.86, 43.992,  1.500000)

  pt3dadd(160.308, 439.2, 44.603,  1.500000)

}

filament_999[425] {

  pt3dclear()

  pt3dadd(160.308, 439.2, 44.603,  1.500000)

  pt3dadd(161.772, 435.53999999999996, 44.603,  1.500000)

}

filament_999[426] {

  pt3dclear()

  pt3dadd(161.772, 435.53999999999996, 44.603,  1.500000)

  pt3dadd(162.504, 431.14799999999997, 45.214,  1.500000)

}

filament_999[427] {

  pt3dclear()

  pt3dadd(162.504, 431.14799999999997, 45.214,  1.500000)

  pt3dadd(163.236, 426.756, 45.214,  1.500000)

}

filament_999[428] {

  pt3dclear()

  pt3dadd(163.236, 426.756, 45.214,  1.500000)

  pt3dadd(163.968, 422.364, 45.824999999999996,  1.500000)

}

filament_999[429] {

  pt3dclear()

  pt3dadd(163.968, 422.364, 45.824999999999996,  1.500000)

  pt3dadd(164.7, 417.972, 45.214,  1.500000)

}

filament_999[430] {

  pt3dclear()

  pt3dadd(164.7, 417.972, 45.214,  1.500000)

  pt3dadd(166.164, 413.58, 45.214,  1.500000)

}

filament_999[431] {

  pt3dclear()

  pt3dadd(166.164, 413.58, 45.214,  1.500000)

  pt3dadd(168.35999999999999, 409.92, 45.214,  1.500000)

}

filament_999[432] {

  pt3dclear()

  pt3dadd(168.35999999999999, 409.92, 45.214,  1.500000)

  pt3dadd(169.09199999999998, 405.52799999999996, 44.603,  1.500000)

}

filament_999[433] {

  pt3dclear()

  pt3dadd(169.09199999999998, 405.52799999999996, 44.603,  1.500000)

  pt3dadd(169.82399999999998, 401.13599999999997, 44.603,  1.500000)

}

filament_999[434] {

  pt3dclear()

  pt3dadd(169.82399999999998, 401.13599999999997, 44.603,  1.500000)

  pt3dadd(170.55599999999998, 396.74399999999997, 44.603,  1.500000)

}

filament_999[435] {

  pt3dclear()

  pt3dadd(170.55599999999998, 396.74399999999997, 44.603,  1.500000)

  pt3dadd(171.28799999999998, 392.352, 44.603,  1.500000)

}

filament_999[436] {

  pt3dclear()

  pt3dadd(171.28799999999998, 392.352, 44.603,  1.500000)

  pt3dadd(172.752, 387.96, 45.214,  1.500000)

}

filament_999[437] {

  pt3dclear()

  pt3dadd(172.752, 387.96, 45.214,  1.500000)

  pt3dadd(174.216, 383.568, 45.824999999999996,  1.500000)

}

filament_999[438] {

  pt3dclear()

  pt3dadd(174.216, 383.568, 45.824999999999996,  1.500000)

  pt3dadd(174.948, 379.176, 46.436,  1.500000)

}

filament_999[439] {

  pt3dclear()

  pt3dadd(174.948, 379.176, 46.436,  1.500000)

  pt3dadd(175.68, 374.784, 46.436,  1.500000)

}

filament_999[440] {

  pt3dclear()

  pt3dadd(175.68, 374.784, 46.436,  1.500000)

  pt3dadd(176.412, 370.392, 47.047,  1.500000)

}

filament_999[441] {

  pt3dclear()

  pt3dadd(176.412, 370.392, 47.047,  1.500000)

  pt3dadd(177.876, 366.0, 47.658,  1.500000)

}

filament_999[442] {

  pt3dclear()

  pt3dadd(177.876, 366.0, 47.658,  1.500000)

  pt3dadd(179.34, 361.608, 48.269,  1.500000)

}

filament_999[443] {

  pt3dclear()

  pt3dadd(179.34, 361.608, 48.269,  1.500000)

  pt3dadd(180.804, 357.216, 48.879999999999995,  1.500000)

}

filament_999[444] {

  pt3dclear()

  pt3dadd(180.804, 357.216, 48.879999999999995,  1.500000)

  pt3dadd(183.0, 352.824, 49.491,  1.500000)

}

filament_999[445] {

  pt3dclear()

  pt3dadd(183.0, 352.824, 49.491,  1.500000)

  pt3dadd(185.196, 348.432, 49.491,  1.500000)

}

filament_999[446] {

  pt3dclear()

  pt3dadd(185.196, 348.432, 49.491,  1.500000)

  pt3dadd(187.392, 344.04, 50.102,  1.500000)

}

filament_999[447] {

  pt3dclear()

  pt3dadd(187.392, 344.04, 50.102,  1.500000)

  pt3dadd(189.588, 339.64799999999997, 50.102,  1.500000)

}

filament_999[448] {

  pt3dclear()

  pt3dadd(189.588, 339.64799999999997, 50.102,  1.500000)

  pt3dadd(191.784, 335.256, 50.713,  1.500000)

}

filament_999[449] {

  pt3dclear()

  pt3dadd(191.784, 335.256, 50.713,  1.500000)

  pt3dadd(193.98, 330.864, 50.713,  1.500000)

}

filament_999[450] {

  pt3dclear()

  pt3dadd(193.98, 330.864, 50.713,  1.500000)

  pt3dadd(196.176, 326.472, 51.324,  1.500000)

}

filament_999[451] {

  pt3dclear()

  pt3dadd(196.176, 326.472, 51.324,  1.500000)

  pt3dadd(198.37199999999999, 322.08, 51.324,  1.500000)

}

filament_999[452] {

  pt3dclear()

  pt3dadd(198.37199999999999, 322.08, 51.324,  1.500000)

  pt3dadd(200.56799999999998, 317.688, 51.935,  1.500000)

}

filament_999[453] {

  pt3dclear()

  pt3dadd(200.56799999999998, 317.688, 51.935,  1.500000)

  pt3dadd(202.03199999999998, 313.296, 51.935,  1.500000)

}

filament_999[454] {

  pt3dclear()

  pt3dadd(202.03199999999998, 313.296, 51.935,  1.500000)

  pt3dadd(203.496, 308.904, 51.935,  1.500000)

}

filament_999[455] {

  pt3dclear()

  pt3dadd(203.496, 308.904, 51.935,  1.500000)

  pt3dadd(205.692, 305.24399999999997, 51.935,  1.500000)

}

filament_999[456] {

  pt3dclear()

  pt3dadd(205.692, 305.24399999999997, 51.935,  1.500000)

  pt3dadd(206.424, 301.584, 52.546,  1.500000)

}

filament_999[457] {

  pt3dclear()

  pt3dadd(206.424, 301.584, 52.546,  1.500000)

  pt3dadd(207.156, 297.924, 51.935,  1.500000)

}

filament_999[458] {

  pt3dclear()

  pt3dadd(207.156, 297.924, 51.935,  1.500000)

  pt3dadd(208.62, 294.264, 51.324,  1.500000)

}

filament_999[459] {

  pt3dclear()

  pt3dadd(208.62, 294.264, 51.324,  1.500000)

  pt3dadd(210.816, 290.604, 50.713,  1.500000)

}

filament_999[460] {

  pt3dclear()

  pt3dadd(210.816, 290.604, 50.713,  1.500000)

  pt3dadd(213.744, 286.944, 50.102,  1.500000)

}

filament_999[461] {

  pt3dclear()

  pt3dadd(213.744, 286.944, 50.102,  1.500000)

  pt3dadd(215.94, 282.552, 49.491,  1.500000)

}

filament_999[462] {

  pt3dclear()

  pt3dadd(215.94, 282.552, 49.491,  1.500000)

  pt3dadd(218.136, 278.15999999999997, 48.879999999999995,  1.500000)

}

filament_999[463] {

  pt3dclear()

  pt3dadd(218.136, 278.15999999999997, 48.879999999999995,  1.500000)

  pt3dadd(220.332, 273.768, 48.269,  1.500000)

}

filament_999[464] {

  pt3dclear()

  pt3dadd(220.332, 273.768, 48.269,  1.500000)

  pt3dadd(222.528, 269.376, 46.436,  1.500000)

}

filament_999[465] {

  pt3dclear()

  pt3dadd(222.528, 269.376, 46.436,  1.500000)

  pt3dadd(223.992, 265.716, 45.214,  1.500000)

}

filament_999[466] {

  pt3dclear()

  pt3dadd(223.992, 265.716, 45.214,  1.500000)

  pt3dadd(225.456, 262.056, 43.992,  1.500000)

}

filament_999[467] {

  pt3dclear()

  pt3dadd(225.456, 262.056, 43.992,  1.500000)

  pt3dadd(226.92, 257.664, 42.769999999999996,  1.500000)

}

filament_999[468] {

  pt3dclear()

  pt3dadd(226.92, 257.664, 42.769999999999996,  1.500000)

  pt3dadd(229.11599999999999, 254.004, 43.381,  1.500000)

}

filament_999[469] {

  pt3dclear()

  pt3dadd(229.11599999999999, 254.004, 43.381,  1.500000)

  pt3dadd(230.57999999999998, 250.344, 42.159,  1.500000)

}

filament_999[470] {

  pt3dclear()

  pt3dadd(230.57999999999998, 250.344, 42.159,  1.500000)

  pt3dadd(232.04399999999998, 246.684, 42.159,  1.500000)

}

filament_999[471] {

  pt3dclear()

  pt3dadd(232.04399999999998, 246.684, 42.159,  1.500000)

  pt3dadd(232.04399999999998, 243.024, 40.937,  1.500000)

}

filament_999[472] {

  pt3dclear()

  pt3dadd(232.04399999999998, 243.024, 40.937,  1.500000)

  pt3dadd(233.50799999999998, 239.364, 40.326,  1.500000)

}

filament_999[473] {

  pt3dclear()

  pt3dadd(233.50799999999998, 239.364, 40.326,  1.500000)

  pt3dadd(235.704, 235.704, 41.548,  1.500000)

}

filament_999[474] {

  pt3dclear()

  pt3dadd(235.704, 235.704, 41.548,  1.500000)

  pt3dadd(237.9, 232.04399999999998, 42.159,  1.500000)

}

filament_999[475] {

  pt3dclear()

  pt3dadd(237.9, 232.04399999999998, 42.159,  1.500000)

  pt3dadd(240.096, 228.384, 41.548,  1.500000)

}

filament_999[476] {

  pt3dclear()

  pt3dadd(157.38, 467.748, 37.271,  1.500000)

  pt3dadd(154.452, 467.748, 40.937,  1.500000)

}

filament_999[477] {

  pt3dclear()

  pt3dadd(154.452, 467.748, 40.937,  1.500000)

  pt3dadd(151.524, 468.48, 41.548,  1.500000)

}

filament_999[478] {

  pt3dclear()

  pt3dadd(151.524, 468.48, 41.548,  1.500000)

  pt3dadd(147.864, 469.212, 43.381,  1.500000)

}

filament_999[479] {

  pt3dclear()

  pt3dadd(147.864, 469.212, 43.381,  1.500000)

  pt3dadd(144.936, 469.212, 45.214,  1.500000)

}

filament_999[480] {

  pt3dclear()

  pt3dadd(144.936, 469.212, 45.214,  1.500000)

  pt3dadd(141.276, 469.944, 47.658,  1.500000)

}

filament_999[481] {

  pt3dclear()

  pt3dadd(141.276, 469.944, 47.658,  1.500000)

  pt3dadd(137.61599999999999, 469.212, 50.102,  1.500000)

}

filament_999[482] {

  pt3dclear()

  pt3dadd(137.61599999999999, 469.212, 50.102,  1.500000)

  pt3dadd(133.956, 469.944, 54.379,  1.500000)

}

filament_999[483] {

  pt3dclear()

  pt3dadd(133.956, 469.944, 54.379,  1.500000)

  pt3dadd(131.028, 469.944, 56.211999999999996,  1.500000)

}

filament_999[484] {

  pt3dclear()

  pt3dadd(131.028, 469.944, 56.211999999999996,  1.500000)

  pt3dadd(131.028, 468.48, 61.1,  1.500000)

}

filament_999[485] {

  pt3dclear()

  pt3dadd(131.028, 468.48, 61.1,  1.500000)

  pt3dadd(131.76, 465.55199999999996, 62.933,  1.500000)

}

filament_999[486] {

  pt3dclear()

  pt3dadd(131.028, 468.48, 61.1,  1.500000)

  pt3dadd(132.492, 472.872, 61.711,  1.500000)

}

filament_999[487] {

  pt3dclear()

  pt3dadd(131.76, 465.55199999999996, 62.933,  1.500000)

  pt3dadd(131.028, 461.892, 64.155,  1.500000)

}

filament_999[488] {

  pt3dclear()

  pt3dadd(131.028, 461.892, 64.155,  1.500000)

  pt3dadd(131.028, 458.964, 62.933,  1.500000)

}

filament_999[489] {

  pt3dclear()

  pt3dadd(131.028, 458.964, 62.933,  1.500000)

  pt3dadd(131.028, 456.036, 62.933,  1.500000)

}

filament_999[490] {

  pt3dclear()

  pt3dadd(132.492, 472.872, 61.711,  1.500000)

  pt3dadd(133.956, 475.8, 61.1,  1.500000)

}

filament_999[491] {

  pt3dclear()

  pt3dadd(133.956, 475.8, 61.1,  1.500000)

  pt3dadd(136.152, 479.46, 60.489,  1.500000)

}

filament_999[492] {

  pt3dclear()

  pt3dadd(136.152, 479.46, 60.489,  1.500000)

  pt3dadd(138.34799999999998, 483.12, 59.878,  1.500000)

}

filament_999[493] {

  pt3dclear()

  pt3dadd(138.34799999999998, 483.12, 59.878,  1.500000)

  pt3dadd(139.81199999999998, 486.048, 60.489,  1.500000)

}

filament_999[494] {

  pt3dclear()

  pt3dadd(302.316, 305.976, 25.051,  1.500000)

  pt3dadd(307.44, 305.24399999999997, 23.218,  1.500000)

}

filament_999[495] {

  pt3dclear()

  pt3dadd(307.44, 305.24399999999997, 23.218,  1.500000)

  pt3dadd(312.564, 304.512, 21.996,  1.500000)

}

filament_999[496] {

  pt3dclear()

  pt3dadd(312.564, 304.512, 21.996,  1.500000)

  pt3dadd(317.688, 304.512, 20.774,  1.500000)

}

filament_999[497] {

  pt3dclear()

  pt3dadd(317.688, 304.512, 20.774,  1.500000)

  pt3dadd(322.812, 304.512, 20.163,  1.500000)

}

filament_999[498] {

  pt3dclear()

  pt3dadd(322.812, 304.512, 20.163,  1.500000)

  pt3dadd(327.936, 304.512, 18.33,  1.500000)

}

filament_999[499] {

  pt3dclear()

  pt3dadd(327.936, 304.512, 18.33,  1.500000)

  pt3dadd(333.792, 305.976, 16.497,  1.500000)

}

filament_999[500] {

  pt3dclear()

  pt3dadd(333.792, 305.976, 16.497,  1.500000)

  pt3dadd(330.864, 306.70799999999997, 11.609,  1.500000)

}

filament_999[501] {

  pt3dclear()

  pt3dadd(333.792, 305.976, 16.497,  1.500000)

  pt3dadd(340.38, 307.44, 14.664,  1.500000)

}

filament_999[502] {

  pt3dclear()

  pt3dadd(340.38, 307.44, 14.664,  1.500000)

  pt3dadd(346.968, 309.63599999999997, 13.442,  1.500000)

}

filament_999[503] {

  pt3dclear()

  pt3dadd(340.38, 307.44, 14.664,  1.500000)

  pt3dadd(345.504, 303.78, 11.609,  1.500000)

}

filament_999[504] {

  pt3dclear()

  pt3dadd(346.968, 309.63599999999997, 13.442,  1.500000)

  pt3dadd(352.092, 312.564, 12.219999999999999,  1.500000)

}

filament_999[505] {

  pt3dclear()

  pt3dadd(352.092, 312.564, 12.219999999999999,  1.500000)

  pt3dadd(356.484, 314.76, 12.219999999999999,  1.500000)

}

filament_999[506] {

  pt3dclear()

  pt3dadd(352.092, 312.564, 12.219999999999999,  1.500000)

  pt3dadd(353.556, 317.688, 14.052999999999999,  1.500000)

}

filament_999[507] {

  pt3dclear()

  pt3dadd(356.484, 314.76, 12.219999999999999,  1.500000)

  pt3dadd(362.34, 316.956, 12.219999999999999,  1.500000)

}

filament_999[508] {

  pt3dclear()

  pt3dadd(362.34, 316.956, 12.219999999999999,  1.500000)

  pt3dadd(368.19599999999997, 319.152, 12.219999999999999,  1.500000)

}

filament_999[509] {

  pt3dclear()

  pt3dadd(368.19599999999997, 319.152, 12.219999999999999,  1.500000)

  pt3dadd(374.784, 320.616, 12.219999999999999,  1.500000)

}

filament_999[510] {

  pt3dclear()

  pt3dadd(374.784, 320.616, 12.219999999999999,  1.500000)

  pt3dadd(381.372, 322.08, 12.831,  1.500000)

}

filament_999[511] {

  pt3dclear()

  pt3dadd(381.372, 322.08, 12.831,  1.500000)

  pt3dadd(387.228, 324.276, 13.442,  1.500000)

}

filament_999[512] {

  pt3dclear()

  pt3dadd(387.228, 324.276, 13.442,  1.500000)

  pt3dadd(393.084, 327.204, 14.052999999999999,  1.500000)

}

filament_999[513] {

  pt3dclear()

  pt3dadd(393.084, 327.204, 14.052999999999999,  1.500000)

  pt3dadd(398.94, 330.132, 14.052999999999999,  1.500000)

}

filament_999[514] {

  pt3dclear()

  pt3dadd(398.94, 330.132, 14.052999999999999,  1.500000)

  pt3dadd(403.332, 333.792, 14.664,  1.500000)

}

filament_999[515] {

  pt3dclear()

  pt3dadd(403.332, 333.792, 14.664,  1.500000)

  pt3dadd(408.456, 333.06, 16.497,  1.500000)

}

filament_999[516] {

  pt3dclear()

  pt3dadd(403.332, 333.792, 14.664,  1.500000)

  pt3dadd(406.992, 336.71999999999997, 15.275,  1.500000)

}

filament_999[517] {

  pt3dclear()

  pt3dadd(406.992, 336.71999999999997, 15.275,  1.500000)

  pt3dadd(410.652, 341.11199999999997, 15.886,  1.500000)

}

filament_999[518] {

  pt3dclear()

  pt3dadd(410.652, 341.11199999999997, 15.886,  1.500000)

  pt3dadd(413.58, 345.504, 15.886,  1.500000)

}

filament_999[519] {

  pt3dclear()

  pt3dadd(413.58, 345.504, 15.886,  1.500000)

  pt3dadd(416.508, 349.164, 16.497,  1.500000)

}

filament_999[520] {

  pt3dclear()

  pt3dadd(416.508, 349.164, 16.497,  1.500000)

  pt3dadd(420.168, 352.824, 16.497,  1.500000)

}

filament_999[521] {

  pt3dclear()

  pt3dadd(420.168, 352.824, 16.497,  1.500000)

  pt3dadd(423.096, 356.484, 17.108,  1.500000)

}

filament_999[522] {

  pt3dclear()

  pt3dadd(423.096, 356.484, 17.108,  1.500000)

  pt3dadd(425.292, 360.876, 17.719,  1.500000)

}

filament_999[523] {

  pt3dclear()

  pt3dadd(425.292, 360.876, 17.719,  1.500000)

  pt3dadd(427.488, 365.268, 18.33,  1.500000)

}

filament_999[524] {

  pt3dclear()

  pt3dadd(427.488, 365.268, 18.33,  1.500000)

  pt3dadd(429.68399999999997, 369.65999999999997, 18.941,  1.500000)

}

filament_999[525] {

  pt3dclear()

  pt3dadd(427.488, 365.268, 18.33,  1.500000)

  pt3dadd(427.488, 371.12399999999997, 20.163,  1.500000)

}

filament_999[526] {

  pt3dclear()

  pt3dadd(429.68399999999997, 369.65999999999997, 18.941,  1.500000)

  pt3dadd(431.88, 374.784, 19.552,  1.500000)

}

filament_999[527] {

  pt3dclear()

  pt3dadd(431.88, 374.784, 19.552,  1.500000)

  pt3dadd(434.07599999999996, 379.908, 20.163,  1.500000)

}

filament_999[528] {

  pt3dclear()

  pt3dadd(434.07599999999996, 379.908, 20.163,  1.500000)

  pt3dadd(437.00399999999996, 384.3, 20.774,  1.500000)

}

filament_999[529] {

  pt3dclear()

  pt3dadd(434.07599999999996, 379.908, 20.163,  1.500000)

  pt3dadd(435.53999999999996, 376.98, 24.439999999999998,  1.500000)

}

filament_999[530] {

  pt3dclear()

  pt3dadd(437.00399999999996, 384.3, 20.774,  1.500000)

  pt3dadd(439.932, 388.692, 20.774,  1.500000)

}

filament_999[531] {

  pt3dclear()

  pt3dadd(439.932, 388.692, 20.774,  1.500000)

  pt3dadd(442.128, 393.084, 21.384999999999998,  1.500000)

}

filament_999[532] {

  pt3dclear()

  pt3dadd(442.128, 393.084, 21.384999999999998,  1.500000)

  pt3dadd(444.324, 397.476, 21.384999999999998,  1.500000)

}

filament_999[533] {

  pt3dclear()

  pt3dadd(444.324, 397.476, 21.384999999999998,  1.500000)

  pt3dadd(445.788, 402.59999999999997, 21.384999999999998,  1.500000)

}

filament_999[534] {

  pt3dclear()

  pt3dadd(444.324, 397.476, 21.384999999999998,  1.500000)

  pt3dadd(446.52, 393.816, 23.218,  1.500000)

}

filament_999[535] {

  pt3dclear()

  pt3dadd(445.788, 402.59999999999997, 21.384999999999998,  1.500000)

  pt3dadd(447.252, 407.724, 21.996,  1.500000)

}

filament_999[536] {

  pt3dclear()

  pt3dadd(447.252, 407.724, 21.996,  1.500000)

  pt3dadd(448.716, 412.848, 21.996,  1.500000)

}

filament_999[537] {

  pt3dclear()

  pt3dadd(448.716, 412.848, 21.996,  1.500000)

  pt3dadd(448.716, 417.972, 21.996,  1.500000)

}

filament_999[538] {

  pt3dclear()

  pt3dadd(448.716, 417.972, 21.996,  1.500000)

  pt3dadd(448.716, 423.096, 21.996,  1.500000)

}

filament_999[539] {

  pt3dclear()

  pt3dadd(448.716, 423.096, 21.996,  1.500000)

  pt3dadd(448.716, 428.21999999999997, 21.996,  1.500000)

}

filament_999[540] {

  pt3dclear()

  pt3dadd(448.716, 428.21999999999997, 21.996,  1.500000)

  pt3dadd(447.984, 433.344, 20.774,  1.500000)

}

filament_999[541] {

  pt3dclear()

  pt3dadd(447.984, 433.344, 20.774,  1.500000)

  pt3dadd(447.984, 438.468, 21.384999999999998,  1.500000)

}

filament_999[542] {

  pt3dclear()

  pt3dadd(447.984, 433.344, 20.774,  1.500000)

  pt3dadd(444.324, 435.53999999999996, 18.941,  1.500000)

}

filament_999[543] {

  pt3dclear()

  pt3dadd(447.984, 438.468, 21.384999999999998,  1.500000)

  pt3dadd(448.716, 443.592, 21.996,  1.500000)

}

filament_999[544] {

  pt3dclear()

  pt3dadd(448.716, 443.592, 21.996,  1.500000)

  pt3dadd(449.448, 448.716, 22.607,  1.500000)

}

filament_999[545] {

  pt3dclear()

  pt3dadd(449.448, 448.716, 22.607,  1.500000)

  pt3dadd(450.18, 453.84, 23.829,  1.500000)

}

filament_999[546] {

  pt3dclear()

  pt3dadd(450.18, 453.84, 23.829,  1.500000)

  pt3dadd(450.18, 458.964, 25.051,  1.500000)

}

filament_999[547] {

  pt3dclear()

  pt3dadd(450.18, 458.964, 25.051,  1.500000)

  pt3dadd(450.18, 464.08799999999997, 25.662,  1.500000)

}

filament_999[548] {

  pt3dclear()

  pt3dadd(450.18, 464.08799999999997, 25.662,  1.500000)

  pt3dadd(448.716, 469.212, 26.273,  1.500000)

}

filament_999[549] {

  pt3dclear()

  pt3dadd(450.18, 464.08799999999997, 25.662,  1.500000)

  pt3dadd(445.788, 464.82, 28.105999999999998,  1.500000)

}

filament_999[550] {

  pt3dclear()

  pt3dadd(448.716, 469.212, 26.273,  1.500000)

  pt3dadd(447.252, 474.336, 26.884,  1.500000)

}

filament_999[551] {

  pt3dclear()

  pt3dadd(447.252, 474.336, 26.884,  1.500000)

  pt3dadd(445.788, 479.46, 27.495,  1.500000)

}

filament_999[552] {

  pt3dclear()

  pt3dadd(445.788, 479.46, 27.495,  1.500000)

  pt3dadd(445.056, 485.316, 26.884,  1.500000)

}

filament_999[553] {

  pt3dclear()

  pt3dadd(445.056, 485.316, 26.884,  1.500000)

  pt3dadd(447.252, 489.70799999999997, 28.105999999999998,  1.500000)

}

filament_999[554] {

  pt3dclear()

  pt3dadd(445.056, 485.316, 26.884,  1.500000)

  pt3dadd(441.396, 486.048, 28.105999999999998,  1.500000)

}

filament_999[555] {

  pt3dclear()

  pt3dadd(447.252, 489.70799999999997, 28.105999999999998,  1.500000)

  pt3dadd(448.716, 494.09999999999997, 28.717,  1.500000)

}

filament_999[556] {

  pt3dclear()

  pt3dadd(448.716, 494.09999999999997, 28.717,  1.500000)

  pt3dadd(448.716, 498.49199999999996, 28.105999999999998,  1.500000)

}

filament_999[557] {

  pt3dclear()

  pt3dadd(448.716, 498.49199999999996, 28.105999999999998,  1.500000)

  pt3dadd(447.252, 502.884, 27.495,  1.500000)

}

filament_999[558] {

  pt3dclear()

  pt3dadd(448.716, 498.49199999999996, 28.105999999999998,  1.500000)

  pt3dadd(453.108, 494.09999999999997, 27.495,  1.500000)

}

filament_999[559] {

  pt3dclear()

  pt3dadd(447.252, 502.884, 27.495,  1.500000)

  pt3dadd(444.324, 507.276, 26.884,  1.500000)

}

filament_999[560] {

  pt3dclear()

  pt3dadd(444.324, 507.276, 26.884,  1.500000)

  pt3dadd(440.664, 511.668, 26.884,  1.500000)

}

filament_999[561] {

  pt3dclear()

  pt3dadd(440.664, 511.668, 26.884,  1.500000)

  pt3dadd(437.736, 514.596, 26.884,  1.500000)

}

filament_999[562] {

  pt3dclear()

  pt3dadd(437.736, 514.596, 26.884,  1.500000)

  pt3dadd(435.53999999999996, 518.256, 26.884,  1.500000)

}

filament_999[563] {

  pt3dclear()

  pt3dadd(435.53999999999996, 518.256, 26.884,  1.500000)

  pt3dadd(433.344, 521.9159999999999, 26.884,  1.500000)

}

filament_999[564] {

  pt3dclear()

  pt3dadd(433.344, 521.9159999999999, 26.884,  1.500000)

  pt3dadd(429.68399999999997, 524.8439999999999, 26.273,  1.500000)

}

filament_999[565] {

  pt3dclear()

  pt3dadd(429.68399999999997, 524.8439999999999, 26.273,  1.500000)

  pt3dadd(425.292, 527.7719999999999, 26.273,  1.500000)

}

filament_999[566] {

  pt3dclear()

  pt3dadd(425.292, 527.7719999999999, 26.273,  1.500000)

  pt3dadd(420.9, 529.236, 26.884,  1.500000)

}

filament_999[567] {

  pt3dclear()

  pt3dadd(425.292, 527.7719999999999, 26.273,  1.500000)

  pt3dadd(423.096, 528.504, 21.384999999999998,  1.500000)

}

filament_999[568] {

  pt3dclear()

  pt3dadd(420.9, 529.236, 26.884,  1.500000)

  pt3dadd(415.776, 530.6999999999999, 27.495,  1.500000)

}

filament_999[569] {

  pt3dclear()

  pt3dadd(420.9, 529.236, 26.884,  1.500000)

  pt3dadd(421.632, 532.164, 26.884,  1.500000)

}

filament_999[570] {

  pt3dclear()

  pt3dadd(415.776, 530.6999999999999, 27.495,  1.500000)

  pt3dadd(410.652, 531.432, 28.105999999999998,  1.500000)

}

filament_999[571] {

  pt3dclear()

  pt3dadd(415.776, 530.6999999999999, 27.495,  1.500000)

  pt3dadd(411.384, 528.504, 28.105999999999998,  1.500000)

}

filament_999[572] {

  pt3dclear()

  pt3dadd(410.652, 531.432, 28.105999999999998,  1.500000)

  pt3dadd(405.52799999999996, 532.164, 30.55,  1.500000)

}

filament_999[573] {

  pt3dclear()

  pt3dadd(405.52799999999996, 532.164, 30.55,  1.500000)

  pt3dadd(404.796, 535.092, 28.105999999999998,  1.500000)

}

filament_999[574] {

  pt3dclear()

  pt3dadd(405.52799999999996, 532.164, 30.55,  1.500000)

  pt3dadd(401.868, 534.36, 28.105999999999998,  1.500000)

}

filament_999[575] {

  pt3dclear()

  pt3dadd(405.52799999999996, 532.164, 30.55,  1.500000)

  pt3dadd(402.59999999999997, 531.432, 31.772,  1.500000)

}

filament_999[576] {

  pt3dclear()

  pt3dadd(402.59999999999997, 531.432, 31.772,  1.500000)

  pt3dadd(401.13599999999997, 528.504, 32.383,  1.500000)

}

filament_999[577] {

  pt3dclear()

  pt3dadd(401.13599999999997, 528.504, 32.383,  1.500000)

  pt3dadd(401.868, 524.8439999999999, 32.994,  1.500000)

}

filament_999[578] {

  pt3dclear()

  pt3dadd(401.868, 524.8439999999999, 32.994,  1.500000)

  pt3dadd(401.868, 521.184, 35.438,  1.500000)

}

filament_999[579] {

  pt3dclear()

  pt3dadd(401.868, 521.184, 35.438,  1.500000)

  pt3dadd(401.13599999999997, 517.524, 36.049,  1.500000)

}

filament_999[580] {

  pt3dclear()

  pt3dadd(401.13599999999997, 517.524, 36.049,  1.500000)

  pt3dadd(398.20799999999997, 513.864, 36.66,  1.500000)

}

filament_999[581] {

  pt3dclear()

  pt3dadd(398.20799999999997, 513.864, 36.66,  1.500000)

  pt3dadd(396.012, 510.204, 37.271,  1.500000)

}

filament_999[582] {

  pt3dclear()

  pt3dadd(396.012, 510.204, 37.271,  1.500000)

  pt3dadd(394.548, 505.812, 37.882,  1.500000)

}

filament_999[583] {

  pt3dclear()

  pt3dadd(394.548, 505.812, 37.882,  1.500000)

  pt3dadd(393.084, 501.42, 37.882,  1.500000)

}

filament_999[584] {

  pt3dclear()

  pt3dadd(393.084, 501.42, 37.882,  1.500000)

  pt3dadd(391.62, 497.02799999999996, 38.493,  1.500000)

}

filament_999[585] {

  pt3dclear()

  pt3dadd(391.62, 497.02799999999996, 38.493,  1.500000)

  pt3dadd(392.352, 492.63599999999997, 38.493,  1.500000)

}

filament_999[586] {

  pt3dclear()

  pt3dadd(392.352, 492.63599999999997, 38.493,  1.500000)

  pt3dadd(393.084, 488.24399999999997, 38.493,  1.500000)

}

filament_999[587] {

  pt3dclear()

  pt3dadd(393.084, 488.24399999999997, 38.493,  1.500000)

  pt3dadd(393.084, 485.316, 37.882,  1.500000)

}

filament_999[588] {

  pt3dclear()

  pt3dadd(393.084, 485.316, 37.882,  1.500000)

  pt3dadd(393.084, 480.192, 36.66,  1.500000)

}

filament_999[589] {

  pt3dclear()

  pt3dadd(411.384, 528.504, 28.105999999999998,  1.500000)

  pt3dadd(406.992, 527.04, 28.105999999999998,  1.500000)

}

filament_999[590] {

  pt3dclear()

  pt3dadd(406.992, 527.04, 28.105999999999998,  1.500000)

  pt3dadd(402.59999999999997, 525.576, 28.105999999999998,  1.500000)

}

filament_999[591] {

  pt3dclear()

  pt3dadd(402.59999999999997, 525.576, 28.105999999999998,  1.500000)

  pt3dadd(399.67199999999997, 523.38, 26.884,  1.500000)

}

filament_999[592] {

  pt3dclear()

  pt3dadd(399.67199999999997, 523.38, 26.884,  1.500000)

  pt3dadd(397.476, 521.184, 26.273,  1.500000)

}

filament_999[593] {

  pt3dclear()

  pt3dadd(397.476, 521.184, 26.273,  1.500000)

  pt3dadd(395.28, 518.9879999999999, 25.662,  1.500000)

}

filament_999[594] {

  pt3dclear()

  pt3dadd(395.28, 518.9879999999999, 25.662,  1.500000)

  pt3dadd(392.352, 517.524, 25.051,  1.500000)

}

filament_999[595] {

  pt3dclear()

  pt3dadd(392.352, 517.524, 25.051,  1.500000)

  pt3dadd(389.424, 516.06, 25.051,  1.500000)

}

filament_999[596] {

  pt3dclear()

  pt3dadd(389.424, 516.06, 25.051,  1.500000)

  pt3dadd(386.496, 516.06, 24.439999999999998,  1.500000)

}

filament_999[597] {

  pt3dclear()

  pt3dadd(386.496, 516.06, 24.439999999999998,  1.500000)

  pt3dadd(383.568, 515.328, 23.829,  1.500000)

}

filament_999[598] {

  pt3dclear()

  pt3dadd(383.568, 515.328, 23.829,  1.500000)

  pt3dadd(380.64, 514.596, 23.218,  1.500000)

}

filament_999[599] {

  pt3dclear()

  pt3dadd(380.64, 514.596, 23.218,  1.500000)

  pt3dadd(376.98, 513.864, 21.996,  1.500000)

}

filament_999[600] {

  pt3dclear()

  pt3dadd(376.98, 513.864, 21.996,  1.500000)

  pt3dadd(374.05199999999996, 511.668, 21.384999999999998,  1.500000)

}

filament_999[601] {

  pt3dclear()

  pt3dadd(374.05199999999996, 511.668, 21.384999999999998,  1.500000)

  pt3dadd(371.12399999999997, 509.472, 21.384999999999998,  1.500000)

}

filament_999[602] {

  pt3dclear()

  pt3dadd(371.12399999999997, 509.472, 21.384999999999998,  1.500000)

  pt3dadd(367.464, 508.008, 20.774,  1.500000)

}

filament_999[603] {

  pt3dclear()

  pt3dadd(367.464, 508.008, 20.774,  1.500000)

  pt3dadd(364.536, 507.276, 20.163,  1.500000)

}

filament_999[604] {

  pt3dclear()

  pt3dadd(364.536, 507.276, 20.163,  1.500000)

  pt3dadd(362.34, 509.472, 20.163,  1.500000)

}

filament_999[605] {

  pt3dclear()

  pt3dadd(364.536, 507.276, 20.163,  1.500000)

  pt3dadd(361.608, 505.08, 20.163,  1.500000)

}

filament_999[606] {

  pt3dclear()

  pt3dadd(362.34, 509.472, 20.163,  1.500000)

  pt3dadd(361.608, 512.4, 20.163,  1.500000)

}

filament_999[607] {

  pt3dclear()

  pt3dadd(361.608, 512.4, 20.163,  1.500000)

  pt3dadd(362.34, 516.792, 20.163,  1.500000)

}

filament_999[608] {

  pt3dclear()

  pt3dadd(362.34, 516.792, 20.163,  1.500000)

  pt3dadd(366.73199999999997, 518.9879999999999, 19.552,  1.500000)

}

filament_999[609] {

  pt3dclear()

  pt3dadd(362.34, 516.792, 20.163,  1.500000)

  pt3dadd(362.34, 520.452, 19.552,  1.500000)

}

filament_999[610] {

  pt3dclear()

  pt3dadd(362.34, 520.452, 19.552,  1.500000)

  pt3dadd(361.608, 523.38, 19.552,  1.500000)

}

filament_999[611] {

  pt3dclear()

  pt3dadd(361.608, 523.38, 19.552,  1.500000)

  pt3dadd(360.144, 527.04, 19.552,  1.500000)

}

filament_999[612] {

  pt3dclear()

  pt3dadd(360.144, 527.04, 19.552,  1.500000)

  pt3dadd(359.412, 531.432, 19.552,  1.500000)

}

filament_999[613] {

  pt3dclear()

  pt3dadd(359.412, 531.432, 19.552,  1.500000)

  pt3dadd(357.948, 535.824, 19.552,  1.500000)

}

filament_999[614] {

  pt3dclear()

  pt3dadd(357.948, 535.824, 19.552,  1.500000)

  pt3dadd(355.02, 535.092, 16.497,  1.500000)

}

filament_999[615] {

  pt3dclear()

  pt3dadd(357.948, 535.824, 19.552,  1.500000)

  pt3dadd(355.752, 538.752, 20.163,  1.500000)

}

filament_999[616] {

  pt3dclear()

  pt3dadd(361.608, 505.08, 20.163,  1.500000)

  pt3dadd(358.68, 502.884, 19.552,  1.500000)

}

filament_999[617] {

  pt3dclear()

  pt3dadd(358.68, 502.884, 19.552,  1.500000)

  pt3dadd(355.752, 501.42, 18.941,  1.500000)

}

filament_999[618] {

  pt3dclear()

  pt3dadd(355.752, 501.42, 18.941,  1.500000)

  pt3dadd(352.824, 500.688, 18.941,  1.500000)

}

filament_999[619] {

  pt3dclear()

  pt3dadd(352.824, 500.688, 18.941,  1.500000)

  pt3dadd(349.896, 499.956, 18.941,  1.500000)

}

filament_999[620] {

  pt3dclear()

  pt3dadd(349.896, 499.956, 18.941,  1.500000)

  pt3dadd(346.968, 499.224, 18.941,  1.500000)

}

filament_999[621] {

  pt3dclear()

  pt3dadd(346.968, 499.224, 18.941,  1.500000)

  pt3dadd(347.7, 496.296, 18.941,  1.500000)

}

filament_999[622] {

  pt3dclear()

  pt3dadd(346.968, 499.224, 18.941,  1.500000)

  pt3dadd(343.308, 499.224, 20.163,  1.500000)

}

filament_999[623] {

  pt3dclear()

  pt3dadd(347.7, 496.296, 18.941,  1.500000)

  pt3dadd(347.7, 492.63599999999997, 17.719,  1.500000)

}

filament_999[624] {

  pt3dclear()

  pt3dadd(347.7, 492.63599999999997, 17.719,  1.500000)

  pt3dadd(349.164, 489.70799999999997, 16.497,  1.500000)

}

filament_999[625] {

  pt3dclear()

  pt3dadd(349.164, 489.70799999999997, 16.497,  1.500000)

  pt3dadd(352.092, 488.24399999999997, 16.497,  1.500000)

}

filament_999[626] {

  pt3dclear()

  pt3dadd(343.308, 499.224, 20.163,  1.500000)

  pt3dadd(339.64799999999997, 499.224, 20.774,  1.500000)

}

filament_999[627] {

  pt3dclear()

  pt3dadd(339.64799999999997, 499.224, 20.774,  1.500000)

  pt3dadd(336.71999999999997, 502.152, 20.774,  1.500000)

}

filament_999[628] {

  pt3dclear()

  pt3dadd(336.71999999999997, 502.152, 20.774,  1.500000)

  pt3dadd(333.06, 505.08, 20.774,  1.500000)

}

filament_999[629] {

  pt3dclear()

  pt3dadd(333.06, 505.08, 20.774,  1.500000)

  pt3dadd(330.132, 508.008, 20.774,  1.500000)

}

filament_999[630] {

  pt3dclear()

  pt3dadd(330.132, 508.008, 20.774,  1.500000)

  pt3dadd(327.204, 510.936, 20.163,  1.500000)

}

filament_999[631] {

  pt3dclear()

  pt3dadd(327.204, 510.936, 20.163,  1.500000)

  pt3dadd(324.276, 511.668, 19.552,  1.500000)

}

filament_999[632] {

  pt3dclear()

  pt3dadd(324.276, 511.668, 19.552,  1.500000)

  pt3dadd(321.348, 513.864, 20.163,  1.500000)

}

filament_999[633] {

  pt3dclear()

  pt3dadd(321.348, 513.864, 20.163,  1.500000)

  pt3dadd(318.42, 516.06, 20.774,  1.500000)

}

filament_999[634] {

  pt3dclear()

  pt3dadd(318.42, 516.06, 20.774,  1.500000)

  pt3dadd(315.492, 517.524, 21.384999999999998,  1.500000)

}

filament_999[635] {

  pt3dclear()

  pt3dadd(315.492, 517.524, 21.384999999999998,  1.500000)

  pt3dadd(312.564, 518.256, 21.996,  1.500000)

}

filament_999[636] {

  pt3dclear()

  pt3dadd(312.564, 518.256, 21.996,  1.500000)

  pt3dadd(311.09999999999997, 522.648, 21.996,  1.500000)

}

filament_999[637] {

  pt3dclear()

  pt3dadd(311.09999999999997, 522.648, 21.996,  1.500000)

  pt3dadd(311.832, 527.04, 21.996,  1.500000)

}

filament_999[638] {

  pt3dclear()

  pt3dadd(311.832, 527.04, 21.996,  1.500000)

  pt3dadd(312.564, 531.432, 21.996,  1.500000)

}

filament_999[639] {

  pt3dclear()

  pt3dadd(312.564, 531.432, 21.996,  1.500000)

  pt3dadd(311.832, 535.824, 21.996,  1.500000)

}

filament_999[640] {

  pt3dclear()

  pt3dadd(311.832, 535.824, 21.996,  1.500000)

  pt3dadd(309.63599999999997, 539.484, 22.607,  1.500000)

}

filament_999[641] {

  pt3dclear()

  pt3dadd(352.092, 488.24399999999997, 16.497,  1.500000)

  pt3dadd(353.556, 485.316, 15.275,  1.500000)

}

filament_999[642] {

  pt3dclear()

  pt3dadd(353.556, 485.316, 15.275,  1.500000)

  pt3dadd(353.556, 481.656, 14.664,  1.500000)

}

filament_999[643] {

  pt3dclear()

  pt3dadd(404.796, 535.092, 28.105999999999998,  1.500000)

  pt3dadd(404.06399999999996, 538.752, 28.717,  1.500000)

}

filament_999[644] {

  pt3dclear()

  pt3dadd(404.06399999999996, 538.752, 28.717,  1.500000)

  pt3dadd(402.59999999999997, 542.412, 28.105999999999998,  1.500000)

}

filament_999[645] {

  pt3dclear()

  pt3dadd(402.59999999999997, 542.412, 28.105999999999998,  1.500000)

  pt3dadd(402.59999999999997, 546.072, 27.495,  1.500000)

}

filament_999[646] {

  pt3dclear()

  pt3dadd(402.59999999999997, 546.072, 27.495,  1.500000)

  pt3dadd(402.59999999999997, 549.732, 26.884,  1.500000)

}

filament_999[647] {

  pt3dclear()

  pt3dadd(402.59999999999997, 549.732, 26.884,  1.500000)

  pt3dadd(401.868, 553.3919999999999, 26.273,  1.500000)

}

filament_999[648] {

  pt3dclear()

  pt3dadd(401.868, 553.3919999999999, 26.273,  1.500000)

  pt3dadd(401.13599999999997, 557.052, 25.051,  1.500000)

}

filament_999[649] {

  pt3dclear()

  pt3dadd(401.13599999999997, 557.052, 25.051,  1.500000)

  pt3dadd(400.404, 560.712, 24.439999999999998,  1.500000)

}

filament_999[650] {

  pt3dclear()

  pt3dadd(400.404, 560.712, 24.439999999999998,  1.500000)

  pt3dadd(398.20799999999997, 563.64, 23.829,  1.500000)

}

filament_999[651] {

  pt3dclear()

  pt3dadd(398.20799999999997, 563.64, 23.829,  1.500000)

  pt3dadd(396.012, 566.568, 23.218,  1.500000)

}

filament_999[652] {

  pt3dclear()

  pt3dadd(396.012, 566.568, 23.218,  1.500000)

  pt3dadd(393.816, 570.228, 23.218,  1.500000)

}

filament_999[653] {

  pt3dclear()

  pt3dadd(393.816, 570.228, 23.218,  1.500000)

  pt3dadd(390.888, 572.424, 23.218,  1.500000)

}

filament_999[654] {

  pt3dclear()

  pt3dadd(390.888, 572.424, 23.218,  1.500000)

  pt3dadd(387.96, 574.62, 22.607,  1.500000)

}

filament_999[655] {

  pt3dclear()

  pt3dadd(387.96, 574.62, 22.607,  1.500000)

  pt3dadd(385.032, 577.548, 22.607,  1.500000)

}

filament_999[656] {

  pt3dclear()

  pt3dadd(385.032, 577.548, 22.607,  1.500000)

  pt3dadd(382.104, 581.208, 22.607,  1.500000)

}

filament_999[657] {

  pt3dclear()

  pt3dadd(382.104, 581.208, 22.607,  1.500000)

  pt3dadd(379.176, 584.8679999999999, 22.607,  1.500000)

}

filament_999[658] {

  pt3dclear()

  pt3dadd(379.176, 584.8679999999999, 22.607,  1.500000)

  pt3dadd(376.248, 588.528, 22.607,  1.500000)

}

filament_999[659] {

  pt3dclear()

  pt3dadd(376.248, 588.528, 22.607,  1.500000)

  pt3dadd(373.32, 591.456, 23.829,  1.500000)

}

filament_999[660] {

  pt3dclear()

  pt3dadd(421.632, 532.164, 26.884,  1.500000)

  pt3dadd(420.168, 535.092, 26.273,  1.500000)

}

filament_999[661] {

  pt3dclear()

  pt3dadd(420.168, 535.092, 26.273,  1.500000)

  pt3dadd(417.24, 536.556, 25.662,  1.500000)

}

filament_999[662] {

  pt3dclear()

  pt3dadd(417.24, 536.556, 25.662,  1.500000)

  pt3dadd(413.58, 538.02, 25.051,  1.500000)

}

filament_999[663] {

  pt3dclear()

  pt3dadd(413.58, 538.02, 25.051,  1.500000)

  pt3dadd(409.92, 539.484, 24.439999999999998,  1.500000)

}

filament_999[664] {

  pt3dclear()

  pt3dadd(409.92, 539.484, 24.439999999999998,  1.500000)

  pt3dadd(406.992, 543.144, 23.829,  1.500000)

}

filament_999[665] {

  pt3dclear()

  pt3dadd(406.992, 543.144, 23.829,  1.500000)

  pt3dadd(404.06399999999996, 546.804, 22.607,  1.500000)

}

filament_999[666] {

  pt3dclear()

  pt3dadd(404.06399999999996, 546.804, 22.607,  1.500000)

  pt3dadd(401.13599999999997, 550.4639999999999, 21.996,  1.500000)

}

filament_999[667] {

  pt3dclear()

  pt3dadd(401.13599999999997, 550.4639999999999, 21.996,  1.500000)

  pt3dadd(398.20799999999997, 554.124, 21.384999999999998,  1.500000)

}

filament_999[668] {

  pt3dclear()

  pt3dadd(398.20799999999997, 554.124, 21.384999999999998,  1.500000)

  pt3dadd(396.012, 558.516, 20.774,  1.500000)

}

filament_999[669] {

  pt3dclear()

  pt3dadd(396.012, 558.516, 20.774,  1.500000)

  pt3dadd(392.352, 562.1759999999999, 20.163,  1.500000)

}

filament_999[670] {

  pt3dclear()

  pt3dadd(392.352, 562.1759999999999, 20.163,  1.500000)

  pt3dadd(388.692, 565.836, 19.552,  1.500000)

}

filament_999[671] {

  pt3dclear()

  pt3dadd(388.692, 565.836, 19.552,  1.500000)

  pt3dadd(385.764, 570.228, 18.941,  1.500000)

}

filament_999[672] {

  pt3dclear()

  pt3dadd(385.764, 570.228, 18.941,  1.500000)

  pt3dadd(384.3, 573.156, 18.33,  1.500000)

}

filament_999[673] {

  pt3dclear()

  pt3dadd(384.3, 573.156, 18.33,  1.500000)

  pt3dadd(381.372, 575.352, 16.497,  1.500000)

}

filament_999[674] {

  pt3dclear()

  pt3dadd(381.372, 575.352, 16.497,  1.500000)

  pt3dadd(378.444, 576.816, 14.052999999999999,  1.500000)

}

filament_999[675] {

  pt3dclear()

  pt3dadd(378.444, 576.816, 14.052999999999999,  1.500000)

  pt3dadd(374.784, 579.012, 12.831,  1.500000)

}

filament_999[676] {

  pt3dclear()

  pt3dadd(378.444, 576.816, 14.052999999999999,  1.500000)

  pt3dadd(379.908, 573.156, 10.998,  1.500000)

}

filament_999[677] {

  pt3dclear()

  pt3dadd(374.784, 579.012, 12.831,  1.500000)

  pt3dadd(371.12399999999997, 581.208, 12.219999999999999,  1.500000)

}

filament_999[678] {

  pt3dclear()

  pt3dadd(371.12399999999997, 581.208, 12.219999999999999,  1.500000)

  pt3dadd(367.464, 583.404, 11.609,  1.500000)

}

filament_999[679] {

  pt3dclear()

  pt3dadd(367.464, 583.404, 11.609,  1.500000)

  pt3dadd(364.536, 585.6, 10.387,  1.500000)

}

filament_999[680] {

  pt3dclear()

  pt3dadd(364.536, 585.6, 10.387,  1.500000)

  pt3dadd(362.34, 582.672, 7.332,  1.500000)

}

filament_999[681] {

  pt3dclear()

  pt3dadd(364.536, 585.6, 10.387,  1.500000)

  pt3dadd(366.0, 581.208, 8.554,  1.500000)

}

filament_999[682] {

  pt3dclear()

  pt3dadd(364.536, 585.6, 10.387,  1.500000)

  pt3dadd(363.072, 589.26, 9.165,  1.500000)

}

filament_999[683] {

  pt3dclear()

  pt3dadd(363.072, 589.26, 9.165,  1.500000)

  pt3dadd(361.608, 592.188, 10.387,  1.500000)

}

filament_999[684] {

  pt3dclear()

  pt3dadd(361.608, 592.188, 10.387,  1.500000)

  pt3dadd(360.144, 596.58, 10.387,  1.500000)

}

filament_999[685] {

  pt3dclear()

  pt3dadd(362.34, 582.672, 7.332,  1.500000)

  pt3dadd(359.412, 580.476, 6.109999999999999,  1.500000)

}

filament_999[686] {

  pt3dclear()

  pt3dadd(359.412, 580.476, 6.109999999999999,  1.500000)

  pt3dadd(355.752, 580.476, 7.943,  1.500000)

}

filament_999[687] {

  pt3dclear()

  pt3dadd(355.752, 580.476, 7.943,  1.500000)

  pt3dadd(352.092, 581.208, 7.943,  1.500000)

}

filament_999[688] {

  pt3dclear()

  pt3dadd(352.092, 581.208, 7.943,  1.500000)

  pt3dadd(348.432, 580.476, 8.554,  1.500000)

}

filament_999[689] {

  pt3dclear()

  pt3dadd(366.0, 581.208, 8.554,  1.500000)

  pt3dadd(366.0, 576.816, 8.554,  1.500000)

}

filament_999[690] {

  pt3dclear()

  pt3dadd(366.0, 576.816, 8.554,  1.500000)

  pt3dadd(363.804, 573.888, 9.776,  1.500000)

}

filament_999[691] {

  pt3dclear()

  pt3dadd(401.868, 534.36, 28.105999999999998,  1.500000)

  pt3dadd(399.67199999999997, 535.824, 27.495,  1.500000)

}

filament_999[692] {

  pt3dclear()

  pt3dadd(399.67199999999997, 535.824, 27.495,  1.500000)

  pt3dadd(396.74399999999997, 536.556, 26.884,  1.500000)

}

filament_999[693] {

  pt3dclear()

  pt3dadd(396.74399999999997, 536.556, 26.884,  1.500000)

  pt3dadd(392.352, 536.556, 26.273,  1.500000)

}

filament_999[694] {

  pt3dclear()

  pt3dadd(392.352, 536.556, 26.273,  1.500000)

  pt3dadd(387.96, 538.02, 26.273,  1.500000)

}

filament_999[695] {

  pt3dclear()

  pt3dadd(387.96, 538.02, 26.273,  1.500000)

  pt3dadd(383.568, 539.484, 25.662,  1.500000)

}

filament_999[696] {

  pt3dclear()

  pt3dadd(383.568, 539.484, 25.662,  1.500000)

  pt3dadd(380.64, 540.948, 26.273,  1.500000)

}

filament_999[697] {

  pt3dclear()

  pt3dadd(380.64, 540.948, 26.273,  1.500000)

  pt3dadd(378.444, 543.876, 25.662,  1.500000)

}

filament_999[698] {

  pt3dclear()

  pt3dadd(441.396, 486.048, 28.105999999999998,  1.500000)

  pt3dadd(437.736, 486.78, 28.105999999999998,  1.500000)

}

filament_999[699] {

  pt3dclear()

  pt3dadd(437.736, 486.78, 28.105999999999998,  1.500000)

  pt3dadd(434.07599999999996, 486.78, 26.884,  1.500000)

}

filament_999[700] {

  pt3dclear()

  pt3dadd(434.07599999999996, 486.78, 26.884,  1.500000)

  pt3dadd(430.416, 486.78, 26.273,  1.500000)

}

filament_999[701] {

  pt3dclear()

  pt3dadd(430.416, 486.78, 26.273,  1.500000)

  pt3dadd(427.488, 488.24399999999997, 26.273,  1.500000)

}

filament_999[702] {

  pt3dclear()

  pt3dadd(427.488, 488.24399999999997, 26.273,  1.500000)

  pt3dadd(424.56, 489.70799999999997, 24.439999999999998,  1.500000)

}

filament_999[703] {

  pt3dclear()

  pt3dadd(424.56, 489.70799999999997, 24.439999999999998,  1.500000)

  pt3dadd(423.828, 492.63599999999997, 23.218,  1.500000)

}

filament_999[704] {

  pt3dclear()

  pt3dadd(424.56, 489.70799999999997, 24.439999999999998,  1.500000)

  pt3dadd(421.632, 491.17199999999997, 25.051,  1.500000)

}

filament_999[705] {

  pt3dclear()

  pt3dadd(423.828, 492.63599999999997, 23.218,  1.500000)

  pt3dadd(423.828, 496.296, 22.607,  1.500000)

}

filament_999[706] {

  pt3dclear()

  pt3dadd(423.828, 496.296, 22.607,  1.500000)

  pt3dadd(423.096, 499.956, 21.996,  1.500000)

}

filament_999[707] {

  pt3dclear()

  pt3dadd(423.096, 499.956, 21.996,  1.500000)

  pt3dadd(420.9, 502.884, 21.384999999999998,  1.500000)

}

filament_999[708] {

  pt3dclear()

  pt3dadd(420.9, 502.884, 21.384999999999998,  1.500000)

  pt3dadd(417.24, 505.08, 20.774,  1.500000)

}

filament_999[709] {

  pt3dclear()

  pt3dadd(417.24, 505.08, 20.774,  1.500000)

  pt3dadd(413.58, 507.276, 20.163,  1.500000)

}

filament_999[710] {

  pt3dclear()

  pt3dadd(413.58, 507.276, 20.163,  1.500000)

  pt3dadd(409.92, 509.472, 19.552,  1.500000)

}

filament_999[711] {

  pt3dclear()

  pt3dadd(409.92, 509.472, 19.552,  1.500000)

  pt3dadd(406.26, 511.668, 18.941,  1.500000)

}

filament_999[712] {

  pt3dclear()

  pt3dadd(406.26, 511.668, 18.941,  1.500000)

  pt3dadd(403.332, 510.204, 18.33,  1.500000)

}

filament_999[713] {

  pt3dclear()

  pt3dadd(403.332, 510.204, 18.33,  1.500000)

  pt3dadd(400.404, 510.204, 17.719,  1.500000)

}

filament_999[714] {

  pt3dclear()

  pt3dadd(400.404, 510.204, 17.719,  1.500000)

  pt3dadd(397.476, 510.204, 17.108,  1.500000)

}

filament_999[715] {

  pt3dclear()

  pt3dadd(421.632, 491.17199999999997, 25.051,  1.500000)

  pt3dadd(419.436, 494.09999999999997, 24.439999999999998,  1.500000)

}

filament_999[716] {

  pt3dclear()

  pt3dadd(419.436, 494.09999999999997, 24.439999999999998,  1.500000)

  pt3dadd(417.24, 497.02799999999996, 23.829,  1.500000)

}

filament_999[717] {

  pt3dclear()

  pt3dadd(445.788, 464.82, 28.105999999999998,  1.500000)

  pt3dadd(441.396, 467.01599999999996, 28.717,  1.500000)

}

filament_999[718] {

  pt3dclear()

  pt3dadd(441.396, 467.01599999999996, 28.717,  1.500000)

  pt3dadd(437.736, 468.48, 29.328,  1.500000)

}

filament_999[719] {

  pt3dclear()

  pt3dadd(437.736, 468.48, 29.328,  1.500000)

  pt3dadd(435.53999999999996, 470.676, 29.939,  1.500000)

}

filament_999[720] {

  pt3dclear()

  pt3dadd(435.53999999999996, 470.676, 29.939,  1.500000)

  pt3dadd(432.61199999999997, 473.604, 30.55,  1.500000)

}

filament_999[721] {

  pt3dclear()

  pt3dadd(432.61199999999997, 473.604, 30.55,  1.500000)

  pt3dadd(428.952, 475.8, 31.160999999999998,  1.500000)

}

filament_999[722] {

  pt3dclear()

  pt3dadd(428.952, 475.8, 31.160999999999998,  1.500000)

  pt3dadd(427.488, 478.728, 31.772,  1.500000)

}

filament_999[723] {

  pt3dclear()

  pt3dadd(427.488, 478.728, 31.772,  1.500000)

  pt3dadd(426.024, 481.656, 32.994,  1.500000)

}

filament_999[724] {

  pt3dclear()

  pt3dadd(444.324, 435.53999999999996, 18.941,  1.500000)

  pt3dadd(440.664, 436.272, 18.941,  1.500000)

}

filament_999[725] {

  pt3dclear()

  pt3dadd(440.664, 436.272, 18.941,  1.500000)

  pt3dadd(437.00399999999996, 437.736, 18.941,  1.500000)

}

filament_999[726] {

  pt3dclear()

  pt3dadd(437.00399999999996, 437.736, 18.941,  1.500000)

  pt3dadd(434.07599999999996, 438.468, 19.552,  1.500000)

}

filament_999[727] {

  pt3dclear()

  pt3dadd(434.07599999999996, 438.468, 19.552,  1.500000)

  pt3dadd(431.14799999999997, 440.664, 19.552,  1.500000)

}

filament_999[728] {

  pt3dclear()

  pt3dadd(431.14799999999997, 440.664, 19.552,  1.500000)

  pt3dadd(428.952, 443.592, 19.552,  1.500000)

}

filament_999[729] {

  pt3dclear()

  pt3dadd(428.952, 443.592, 19.552,  1.500000)

  pt3dadd(426.756, 447.252, 19.552,  1.500000)

}

filament_999[730] {

  pt3dclear()

  pt3dadd(426.756, 447.252, 19.552,  1.500000)

  pt3dadd(425.292, 450.912, 18.33,  1.500000)

}

filament_999[731] {

  pt3dclear()

  pt3dadd(425.292, 450.912, 18.33,  1.500000)

  pt3dadd(423.828, 454.572, 17.719,  1.500000)

}

filament_999[732] {

  pt3dclear()

  pt3dadd(423.828, 454.572, 17.719,  1.500000)

  pt3dadd(422.364, 458.23199999999997, 17.719,  1.500000)

}

filament_999[733] {

  pt3dclear()

  pt3dadd(422.364, 458.23199999999997, 17.719,  1.500000)

  pt3dadd(422.364, 461.892, 17.108,  1.500000)

}

filament_999[734] {

  pt3dclear()

  pt3dadd(422.364, 461.892, 17.108,  1.500000)

  pt3dadd(422.364, 465.55199999999996, 17.719,  1.500000)

}

filament_999[735] {

  pt3dclear()

  pt3dadd(422.364, 465.55199999999996, 17.719,  1.500000)

  pt3dadd(422.364, 469.212, 17.719,  1.500000)

}

filament_999[736] {

  pt3dclear()

  pt3dadd(422.364, 469.212, 17.719,  1.500000)

  pt3dadd(420.168, 471.408, 18.33,  1.500000)

}

filament_999[737] {

  pt3dclear()

  pt3dadd(420.168, 471.408, 18.33,  1.500000)

  pt3dadd(417.972, 473.604, 17.719,  1.500000)

}

filament_999[738] {

  pt3dclear()

  pt3dadd(417.972, 473.604, 17.719,  1.500000)

  pt3dadd(417.24, 477.264, 18.33,  1.500000)

}

filament_999[739] {

  pt3dclear()

  pt3dadd(417.972, 473.604, 17.719,  1.500000)

  pt3dadd(415.044, 473.604, 17.719,  1.500000)

}

filament_999[740] {

  pt3dclear()

  pt3dadd(417.24, 477.264, 18.33,  1.500000)

  pt3dadd(416.508, 480.924, 18.941,  1.500000)

}

filament_999[741] {

  pt3dclear()

  pt3dadd(416.508, 480.924, 18.941,  1.500000)

  pt3dadd(414.312, 483.852, 18.33,  1.500000)

}

filament_999[742] {

  pt3dclear()

  pt3dadd(414.312, 483.852, 18.33,  1.500000)

  pt3dadd(411.384, 486.048, 18.33,  1.500000)

}

filament_999[743] {

  pt3dclear()

  pt3dadd(411.384, 486.048, 18.33,  1.500000)

  pt3dadd(408.456, 488.976, 18.33,  1.500000)

}

filament_999[744] {

  pt3dclear()

  pt3dadd(408.456, 488.976, 18.33,  1.500000)

  pt3dadd(405.52799999999996, 492.63599999999997, 17.719,  1.500000)

}

filament_999[745] {

  pt3dclear()

  pt3dadd(405.52799999999996, 492.63599999999997, 17.719,  1.500000)

  pt3dadd(401.868, 494.832, 18.941,  1.500000)

}

filament_999[746] {

  pt3dclear()

  pt3dadd(401.868, 494.832, 18.941,  1.500000)

  pt3dadd(398.94, 497.02799999999996, 19.552,  1.500000)

}

filament_999[747] {

  pt3dclear()

  pt3dadd(398.94, 497.02799999999996, 19.552,  1.500000)

  pt3dadd(395.28, 499.224, 20.163,  1.500000)

}

filament_999[748] {

  pt3dclear()

  pt3dadd(395.28, 499.224, 20.163,  1.500000)

  pt3dadd(391.62, 502.152, 20.774,  1.500000)

}

filament_999[749] {

  pt3dclear()

  pt3dadd(391.62, 502.152, 20.774,  1.500000)

  pt3dadd(388.692, 505.08, 20.774,  1.500000)

}

filament_999[750] {

  pt3dclear()

  pt3dadd(388.692, 505.08, 20.774,  1.500000)

  pt3dadd(387.96, 508.74, 21.384999999999998,  1.500000)

}

filament_999[751] {

  pt3dclear()

  pt3dadd(387.96, 508.74, 21.384999999999998,  1.500000)

  pt3dadd(387.228, 512.4, 20.163,  1.500000)

}

filament_999[752] {

  pt3dclear()

  pt3dadd(387.228, 512.4, 20.163,  1.500000)

  pt3dadd(386.496, 516.06, 20.163,  1.500000)

}

filament_999[753] {

  pt3dclear()

  pt3dadd(386.496, 516.06, 20.163,  1.500000)

  pt3dadd(386.496, 519.72, 20.163,  1.500000)

}

filament_999[754] {

  pt3dclear()

  pt3dadd(386.496, 519.72, 20.163,  1.500000)

  pt3dadd(385.764, 523.38, 19.552,  1.500000)

}

filament_999[755] {

  pt3dclear()

  pt3dadd(385.764, 523.38, 19.552,  1.500000)

  pt3dadd(383.568, 526.308, 18.941,  1.500000)

}

filament_999[756] {

  pt3dclear()

  pt3dadd(383.568, 526.308, 18.941,  1.500000)

  pt3dadd(380.64, 529.236, 18.33,  1.500000)

}

filament_999[757] {

  pt3dclear()

  pt3dadd(380.64, 529.236, 18.33,  1.500000)

  pt3dadd(376.98, 531.432, 17.719,  1.500000)

}

filament_999[758] {

  pt3dclear()

  pt3dadd(376.98, 531.432, 17.719,  1.500000)

  pt3dadd(373.32, 533.628, 17.108,  1.500000)

}

filament_999[759] {

  pt3dclear()

  pt3dadd(373.32, 533.628, 17.108,  1.500000)

  pt3dadd(370.392, 535.824, 17.719,  1.500000)

}

filament_999[760] {

  pt3dclear()

  pt3dadd(370.392, 535.824, 17.719,  1.500000)

  pt3dadd(368.928, 539.484, 17.719,  1.500000)

}

filament_999[761] {

  pt3dclear()

  pt3dadd(368.928, 539.484, 17.719,  1.500000)

  pt3dadd(368.928, 543.144, 17.719,  1.500000)

}

filament_999[762] {

  pt3dclear()

  pt3dadd(368.928, 543.144, 17.719,  1.500000)

  pt3dadd(371.856, 545.34, 18.33,  1.500000)

}

filament_999[763] {

  pt3dclear()

  pt3dadd(371.856, 545.34, 18.33,  1.500000)

  pt3dadd(373.32, 549.0, 17.719,  1.500000)

}

filament_999[764] {

  pt3dclear()

  pt3dadd(373.32, 549.0, 17.719,  1.500000)

  pt3dadd(372.58799999999997, 552.66, 17.108,  1.500000)

}

filament_999[765] {

  pt3dclear()

  pt3dadd(372.58799999999997, 552.66, 17.108,  1.500000)

  pt3dadd(370.392, 554.856, 18.33,  1.500000)

}

filament_999[766] {

  pt3dclear()

  pt3dadd(370.392, 554.856, 18.33,  1.500000)

  pt3dadd(367.464, 559.2479999999999, 17.719,  1.500000)

}

filament_999[767] {

  pt3dclear()

  pt3dadd(415.044, 473.604, 17.719,  1.500000)

  pt3dadd(412.848, 473.604, 17.719,  1.500000)

}

filament_999[768] {

  pt3dclear()

  pt3dadd(412.848, 473.604, 17.719,  1.500000)

  pt3dadd(409.92, 475.068, 17.719,  1.500000)

}

filament_999[769] {

  pt3dclear()

  pt3dadd(409.92, 475.068, 17.719,  1.500000)

  pt3dadd(406.26, 474.336, 17.719,  1.500000)

}

filament_999[770] {

  pt3dclear()

  pt3dadd(406.26, 474.336, 17.719,  1.500000)

  pt3dadd(404.06399999999996, 472.872, 17.719,  1.500000)

}

filament_999[771] {

  pt3dclear()

  pt3dadd(383.568, 391.62, 15.886,  1.500000)

  pt3dadd(385.032, 387.96, 18.33,  1.500000)

}

filament_999[772] {

  pt3dclear()

  pt3dadd(385.032, 387.96, 18.33,  1.500000)

  pt3dadd(386.496, 384.3, 20.163,  1.500000)

}

filament_999[773] {

  pt3dclear()

  pt3dadd(386.496, 384.3, 20.163,  1.500000)

  pt3dadd(386.496, 380.64, 20.774,  1.500000)

}

filament_999[774] {

  pt3dclear()

  pt3dadd(386.496, 380.64, 20.774,  1.500000)

  pt3dadd(385.764, 376.98, 21.996,  1.500000)

}

filament_999[775] {

  pt3dclear()

  pt3dadd(385.764, 376.98, 21.996,  1.500000)

  pt3dadd(385.764, 373.32, 22.607,  1.500000)

}

filament_999[776] {

  pt3dclear()

  pt3dadd(385.764, 373.32, 22.607,  1.500000)

  pt3dadd(385.764, 369.65999999999997, 22.607,  1.500000)

}

filament_999[777] {

  pt3dclear()

  pt3dadd(385.764, 369.65999999999997, 22.607,  1.500000)

  pt3dadd(385.764, 366.0, 23.218,  1.500000)

}

filament_999[778] {

  pt3dclear()

  pt3dadd(385.764, 366.0, 23.218,  1.500000)

  pt3dadd(385.764, 362.34, 23.829,  1.500000)

}

filament_999[779] {

  pt3dclear()

  pt3dadd(385.764, 362.34, 23.829,  1.500000)

  pt3dadd(385.764, 358.68, 24.439999999999998,  1.500000)

}

filament_999[780] {

  pt3dclear()

  pt3dadd(385.764, 358.68, 24.439999999999998,  1.500000)

  pt3dadd(386.496, 355.02, 25.051,  1.500000)

}

filament_999[781] {

  pt3dclear()

  pt3dadd(386.496, 355.02, 25.051,  1.500000)

  pt3dadd(386.496, 351.36, 26.273,  1.500000)

}

filament_999[782] {

  pt3dclear()

  pt3dadd(386.496, 351.36, 26.273,  1.500000)

  pt3dadd(385.764, 346.968, 26.273,  1.500000)

}

filament_999[783] {

  pt3dclear()

  pt3dadd(385.764, 346.968, 26.273,  1.500000)

  pt3dadd(385.032, 342.57599999999996, 26.273,  1.500000)

}

filament_999[784] {

  pt3dclear()

  pt3dadd(385.032, 342.57599999999996, 26.273,  1.500000)

  pt3dadd(384.3, 338.18399999999997, 26.273,  1.500000)

}

filament_999[785] {

  pt3dclear()

  pt3dadd(384.3, 338.18399999999997, 26.273,  1.500000)

  pt3dadd(384.3, 333.792, 26.273,  1.500000)

}

filament_999[786] {

  pt3dclear()

  pt3dadd(384.3, 333.792, 26.273,  1.500000)

  pt3dadd(384.3, 329.4, 26.884,  1.500000)

}

filament_999[787] {

  pt3dclear()

  pt3dadd(384.3, 329.4, 26.884,  1.500000)

  pt3dadd(384.3, 325.008, 27.495,  1.500000)

}

filament_999[788] {

  pt3dclear()

  pt3dadd(384.3, 325.008, 27.495,  1.500000)

  pt3dadd(384.3, 320.616, 27.495,  1.500000)

}

filament_999[789] {

  pt3dclear()

  pt3dadd(384.3, 320.616, 27.495,  1.500000)

  pt3dadd(383.568, 316.224, 27.495,  1.500000)

}

filament_999[790] {

  pt3dclear()

  pt3dadd(383.568, 316.224, 27.495,  1.500000)

  pt3dadd(382.836, 311.832, 28.105999999999998,  1.500000)

}

filament_999[791] {

  pt3dclear()

  pt3dadd(382.836, 311.832, 28.105999999999998,  1.500000)

  pt3dadd(382.836, 307.44, 27.495,  1.500000)

}

filament_999[792] {

  pt3dclear()

  pt3dadd(382.836, 307.44, 27.495,  1.500000)

  pt3dadd(382.836, 303.048, 27.495,  1.500000)

}

filament_999[793] {

  pt3dclear()

  pt3dadd(382.836, 303.048, 27.495,  1.500000)

  pt3dadd(382.836, 298.656, 27.495,  1.500000)

}

filament_999[794] {

  pt3dclear()

  pt3dadd(382.836, 298.656, 27.495,  1.500000)

  pt3dadd(382.836, 294.264, 27.495,  1.500000)

}

filament_999[795] {

  pt3dclear()

  pt3dadd(382.836, 294.264, 27.495,  1.500000)

  pt3dadd(382.836, 289.872, 27.495,  1.500000)

}

filament_999[796] {

  pt3dclear()

  pt3dadd(382.836, 289.872, 27.495,  1.500000)

  pt3dadd(382.836, 285.48, 26.884,  1.500000)

}

filament_999[797] {

  pt3dclear()

  pt3dadd(382.836, 285.48, 26.884,  1.500000)

  pt3dadd(383.568, 281.08799999999997, 27.495,  1.500000)

}

filament_999[798] {

  pt3dclear()

  pt3dadd(383.568, 281.08799999999997, 27.495,  1.500000)

  pt3dadd(384.3, 276.69599999999997, 28.105999999999998,  1.500000)

}

filament_999[799] {

  pt3dclear()

  pt3dadd(384.3, 276.69599999999997, 28.105999999999998,  1.500000)

  pt3dadd(383.568, 272.304, 28.105999999999998,  1.500000)

}

filament_999[800] {

  pt3dclear()

  pt3dadd(383.568, 272.304, 28.105999999999998,  1.500000)

  pt3dadd(382.836, 267.912, 28.717,  1.500000)

}

filament_999[801] {

  pt3dclear()

  pt3dadd(382.836, 267.912, 28.717,  1.500000)

  pt3dadd(382.104, 263.52, 28.105999999999998,  1.500000)

}

filament_999[802] {

  pt3dclear()

  pt3dadd(382.104, 263.52, 28.105999999999998,  1.500000)

  pt3dadd(382.104, 259.128, 28.105999999999998,  1.500000)

}

filament_999[803] {

  pt3dclear()

  pt3dadd(382.104, 259.128, 28.105999999999998,  1.500000)

  pt3dadd(381.372, 254.736, 27.495,  1.500000)

}

filament_999[804] {

  pt3dclear()

  pt3dadd(381.372, 254.736, 27.495,  1.500000)

  pt3dadd(380.64, 250.344, 26.884,  1.500000)

}

filament_999[805] {

  pt3dclear()

  pt3dadd(380.64, 250.344, 26.884,  1.500000)

  pt3dadd(379.908, 245.952, 26.273,  1.500000)

}

filament_999[806] {

  pt3dclear()

  pt3dadd(379.908, 245.952, 26.273,  1.500000)

  pt3dadd(379.176, 241.56, 25.662,  1.500000)

}

filament_999[807] {

  pt3dclear()

  pt3dadd(379.176, 241.56, 25.662,  1.500000)

  pt3dadd(377.712, 237.9, 26.273,  1.500000)

}

filament_999[808] {

  pt3dclear()

  pt3dadd(377.712, 237.9, 26.273,  1.500000)

  pt3dadd(375.516, 234.24, 26.273,  1.500000)

}

filament_999[809] {

  pt3dclear()

  pt3dadd(375.516, 234.24, 26.273,  1.500000)

  pt3dadd(374.05199999999996, 230.57999999999998, 25.662,  1.500000)

}

filament_999[810] {

  pt3dclear()

  pt3dadd(374.05199999999996, 230.57999999999998, 25.662,  1.500000)

  pt3dadd(373.32, 227.652, 25.051,  1.500000)

}

filament_999[811] {

  pt3dclear()

  pt3dadd(373.32, 227.652, 25.051,  1.500000)

  pt3dadd(371.856, 224.724, 24.439999999999998,  1.500000)

}

filament_999[812] {

  pt3dclear()

  pt3dadd(371.856, 224.724, 24.439999999999998,  1.500000)

  pt3dadd(370.392, 221.796, 23.829,  1.500000)

}

filament_999[813] {

  pt3dclear()

  pt3dadd(370.392, 221.796, 23.829,  1.500000)

  pt3dadd(368.928, 218.868, 23.218,  1.500000)

}

filament_999[814] {

  pt3dclear()

  pt3dadd(368.928, 218.868, 23.218,  1.500000)

  pt3dadd(367.464, 215.94, 23.218,  1.500000)

}

filament_999[815] {

  pt3dclear()

  pt3dadd(367.464, 215.94, 23.218,  1.500000)

  pt3dadd(366.0, 212.28, 23.218,  1.500000)

}

filament_999[816] {

  pt3dclear()

  pt3dadd(366.0, 212.28, 23.218,  1.500000)

  pt3dadd(364.536, 208.62, 22.607,  1.500000)

}

filament_999[817] {

  pt3dclear()

  pt3dadd(364.536, 208.62, 22.607,  1.500000)

  pt3dadd(363.072, 204.96, 22.607,  1.500000)

}

filament_999[818] {

  pt3dclear()

  pt3dadd(363.072, 204.96, 22.607,  1.500000)

  pt3dadd(361.608, 201.29999999999998, 22.607,  1.500000)

}

filament_999[819] {

  pt3dclear()

  pt3dadd(361.608, 201.29999999999998, 22.607,  1.500000)

  pt3dadd(360.144, 197.64, 21.996,  1.500000)

}

filament_999[820] {

  pt3dclear()

  pt3dadd(360.144, 197.64, 21.996,  1.500000)

  pt3dadd(359.412, 193.98, 21.996,  1.500000)

}

filament_999[821] {

  pt3dclear()

  pt3dadd(359.412, 193.98, 21.996,  1.500000)

  pt3dadd(359.412, 190.32, 21.996,  1.500000)

}

filament_999[822] {

  pt3dclear()

  pt3dadd(359.412, 190.32, 21.996,  1.500000)

  pt3dadd(359.412, 186.66, 21.996,  1.500000)

}

filament_999[823] {

  pt3dclear()

  pt3dadd(359.412, 186.66, 21.996,  1.500000)

  pt3dadd(358.68, 183.0, 21.384999999999998,  1.500000)

}

filament_999[824] {

  pt3dclear()

  pt3dadd(358.68, 183.0, 21.384999999999998,  1.500000)

  pt3dadd(357.216, 179.34, 21.384999999999998,  1.500000)

}

filament_999[825] {

  pt3dclear()

  pt3dadd(357.216, 179.34, 21.384999999999998,  1.500000)

  pt3dadd(355.752, 175.68, 21.384999999999998,  1.500000)

}

filament_999[826] {

  pt3dclear()

  pt3dadd(355.752, 175.68, 21.384999999999998,  1.500000)

  pt3dadd(355.02, 172.02, 20.774,  1.500000)

}

filament_999[827] {

  pt3dclear()

  pt3dadd(355.02, 172.02, 20.774,  1.500000)

  pt3dadd(354.288, 167.628, 20.774,  1.500000)

}

filament_999[828] {

  pt3dclear()

  pt3dadd(354.288, 167.628, 20.774,  1.500000)

  pt3dadd(353.556, 163.236, 20.163,  1.500000)

}

filament_999[829] {

  pt3dclear()

  pt3dadd(353.556, 163.236, 20.163,  1.500000)

  pt3dadd(352.824, 158.844, 20.163,  1.500000)

}

filament_999[830] {

  pt3dclear()

  pt3dadd(352.824, 158.844, 20.163,  1.500000)

  pt3dadd(352.092, 154.452, 20.163,  1.500000)

}

filament_999[831] {

  pt3dclear()

  pt3dadd(352.092, 154.452, 20.163,  1.500000)

  pt3dadd(350.628, 150.792, 19.552,  1.500000)

}

filament_999[832] {

  pt3dclear()

  pt3dadd(350.628, 150.792, 19.552,  1.500000)

  pt3dadd(349.164, 147.132, 19.552,  1.500000)

}

filament_999[833] {

  pt3dclear()

  pt3dadd(349.164, 147.132, 19.552,  1.500000)

  pt3dadd(347.7, 143.472, 19.552,  1.500000)

}

filament_999[834] {

  pt3dclear()

  pt3dadd(347.7, 143.472, 19.552,  1.500000)

  pt3dadd(346.236, 139.81199999999998, 19.552,  1.500000)

}

filament_999[835] {

  pt3dclear()

  pt3dadd(346.236, 139.81199999999998, 19.552,  1.500000)

  pt3dadd(344.772, 136.152, 19.552,  1.500000)

}

filament_999[836] {

  pt3dclear()

  pt3dadd(344.772, 136.152, 19.552,  1.500000)

  pt3dadd(343.308, 132.492, 19.552,  1.500000)

}

filament_999[837] {

  pt3dclear()

  pt3dadd(343.308, 132.492, 19.552,  1.500000)

  pt3dadd(341.844, 128.832, 19.552,  1.500000)

}

filament_999[838] {

  pt3dclear()

  pt3dadd(341.844, 128.832, 19.552,  1.500000)

  pt3dadd(340.38, 125.172, 19.552,  1.500000)

}

filament_999[839] {

  pt3dclear()

  pt3dadd(340.38, 125.172, 19.552,  1.500000)

  pt3dadd(337.452, 121.512, 19.552,  1.500000)

}

filament_999[840] {

  pt3dclear()

  pt3dadd(337.452, 121.512, 19.552,  1.500000)

  pt3dadd(335.256, 117.852, 19.552,  1.500000)

}

filament_999[841] {

  pt3dclear()

  pt3dadd(335.256, 117.852, 19.552,  1.500000)

  pt3dadd(333.06, 114.192, 19.552,  1.500000)

}

filament_999[842] {

  pt3dclear()

  pt3dadd(333.06, 114.192, 19.552,  1.500000)

  pt3dadd(330.864, 110.532, 19.552,  1.500000)

}

filament_999[843] {

  pt3dclear()

  pt3dadd(330.864, 110.532, 19.552,  1.500000)

  pt3dadd(329.4, 106.872, 19.552,  1.500000)

}

filament_999[844] {

  pt3dclear()

  pt3dadd(329.4, 106.872, 19.552,  1.500000)

  pt3dadd(327.936, 103.212, 19.552,  1.500000)

}

filament_999[845] {

  pt3dclear()

  pt3dadd(327.936, 103.212, 19.552,  1.500000)

  pt3dadd(327.204, 99.55199999999999, 19.552,  1.500000)

}

filament_999[846] {

  pt3dclear()

  pt3dadd(327.204, 99.55199999999999, 19.552,  1.500000)

  pt3dadd(325.74, 95.892, 20.163,  1.500000)

}

filament_999[847] {

  pt3dclear()

  pt3dadd(325.74, 95.892, 20.163,  1.500000)

  pt3dadd(324.276, 91.5, 20.774,  1.500000)

}

filament_999[848] {

  pt3dclear()

  pt3dadd(324.276, 91.5, 20.774,  1.500000)

  pt3dadd(322.812, 87.108, 20.163,  1.500000)

}

filament_999[849] {

  pt3dclear()

  pt3dadd(322.812, 87.108, 20.163,  1.500000)

  pt3dadd(322.08, 82.716, 20.163,  1.500000)

}

filament_999[850] {

  pt3dclear()

  pt3dadd(322.08, 82.716, 20.163,  1.500000)

  pt3dadd(322.08, 78.324, 20.163,  1.500000)

}

filament_999[851] {

  pt3dclear()

  pt3dadd(322.08, 78.324, 20.163,  1.500000)

  pt3dadd(322.08, 73.932, 20.163,  1.500000)

}

filament_999[852] {

  pt3dclear()

  pt3dadd(322.08, 73.932, 20.163,  1.500000)

  pt3dadd(321.348, 69.53999999999999, 20.163,  1.500000)

}

filament_999[853] {

  pt3dclear()

  pt3dadd(321.348, 69.53999999999999, 20.163,  1.500000)

  pt3dadd(319.152, 65.88, 20.163,  1.500000)

}

filament_999[854] {

  pt3dclear()

  pt3dadd(319.152, 65.88, 20.163,  1.500000)

  pt3dadd(318.42, 61.488, 20.774,  1.500000)

}

filament_999[855] {

  pt3dclear()

  pt3dadd(318.42, 61.488, 20.774,  1.500000)

  pt3dadd(317.688, 57.096, 20.163,  1.500000)

}

filament_999[856] {

  pt3dclear()

  pt3dadd(317.688, 57.096, 20.163,  1.500000)

  pt3dadd(316.956, 52.704, 19.552,  1.500000)

}

filament_999[857] {

  pt3dclear()

  pt3dadd(316.956, 52.704, 19.552,  1.500000)

  pt3dadd(316.956, 48.312, 19.552,  1.500000)

}

filament_999[858] {

  pt3dclear()

  pt3dadd(316.956, 48.312, 19.552,  1.500000)

  pt3dadd(317.688, 43.92, 19.552,  1.500000)

}

filament_999[859] {

  pt3dclear()

  pt3dadd(317.688, 43.92, 19.552,  1.500000)

  pt3dadd(316.956, 39.528, 19.552,  1.500000)

}

filament_999[860] {

  pt3dclear()

  pt3dadd(316.956, 39.528, 19.552,  1.500000)

  pt3dadd(314.76, 34.403999999999996, 19.552,  1.500000)

}

filament_999[861] {

  pt3dclear()

  pt3dadd(314.76, 34.403999999999996, 19.552,  1.500000)

  pt3dadd(312.564, 29.28, 19.552,  1.500000)

}

filament_999[862] {

  pt3dclear()

  pt3dadd(312.564, 29.28, 19.552,  1.500000)

  pt3dadd(310.368, 24.156, 19.552,  1.500000)

}

filament_999[863] {

  pt3dclear()

  pt3dadd(310.368, 24.156, 19.552,  1.500000)

  pt3dadd(307.44, 20.496, 20.774,  1.500000)

}

filament_999[864] {

  pt3dclear()

  pt3dadd(307.44, 20.496, 20.774,  1.500000)

  pt3dadd(304.512, 16.836, 21.384999999999998,  1.500000)

}

filament_999[865] {

  pt3dclear()

  pt3dadd(304.512, 16.836, 21.384999999999998,  1.500000)

  pt3dadd(302.316, 13.176, 21.996,  1.500000)

}

filament_999[866] {

  pt3dclear()

  pt3dadd(302.316, 13.176, 21.996,  1.500000)

  pt3dadd(300.12, 9.516, 23.218,  1.500000)

}

filament_999[867] {

  pt3dclear()

  pt3dadd(300.12, 9.516, 23.218,  1.500000)

  pt3dadd(298.656, 5.856, 22.607,  1.500000)

}

filament_999[868] {

  pt3dclear()

  pt3dadd(298.656, 5.856, 22.607,  1.500000)

  pt3dadd(297.192, 2.1959999999999997, 21.996,  1.500000)

}

filament_999[869] {

  pt3dclear()

  pt3dadd(427.488, 371.12399999999997, 20.163,  1.500000)

  pt3dadd(427.488, 375.516, 20.163,  1.500000)

}

filament_999[870] {

  pt3dclear()

  pt3dadd(427.488, 375.516, 20.163,  1.500000)

  pt3dadd(426.024, 379.176, 20.163,  1.500000)

}

filament_999[871] {

  pt3dclear()

  pt3dadd(426.024, 379.176, 20.163,  1.500000)

  pt3dadd(424.56, 382.836, 19.552,  1.500000)

}

filament_999[872] {

  pt3dclear()

  pt3dadd(424.56, 382.836, 19.552,  1.500000)

  pt3dadd(422.364, 386.496, 20.774,  1.500000)

}

filament_999[873] {

  pt3dclear()

  pt3dadd(422.364, 386.496, 20.774,  1.500000)

  pt3dadd(419.436, 389.424, 20.163,  1.500000)

}

filament_999[874] {

  pt3dclear()

  pt3dadd(419.436, 389.424, 20.163,  1.500000)

  pt3dadd(415.044, 390.156, 19.552,  1.500000)

}

filament_999[875] {

  pt3dclear()

  pt3dadd(415.044, 390.156, 19.552,  1.500000)

  pt3dadd(410.652, 390.888, 18.941,  1.500000)

}

filament_999[876] {

  pt3dclear()

  pt3dadd(410.652, 390.888, 18.941,  1.500000)

  pt3dadd(406.26, 391.62, 18.33,  1.500000)

}

filament_999[877] {

  pt3dclear()

  pt3dadd(406.26, 391.62, 18.33,  1.500000)

  pt3dadd(401.868, 391.62, 17.719,  1.500000)

}

filament_999[878] {

  pt3dclear()

  pt3dadd(401.868, 391.62, 17.719,  1.500000)

  pt3dadd(397.476, 390.156, 17.108,  1.500000)

}

filament_999[879] {

  pt3dclear()

  pt3dadd(397.476, 390.156, 17.108,  1.500000)

  pt3dadd(393.084, 388.692, 16.497,  1.500000)

}

filament_999[880] {

  pt3dclear()

  pt3dadd(393.084, 388.692, 16.497,  1.500000)

  pt3dadd(388.692, 387.228, 16.497,  1.500000)

}

filament_999[881] {

  pt3dclear()

  pt3dadd(388.692, 387.228, 16.497,  1.500000)

  pt3dadd(384.3, 386.496, 16.497,  1.500000)

}

filament_999[882] {

  pt3dclear()

  pt3dadd(384.3, 386.496, 16.497,  1.500000)

  pt3dadd(382.104, 389.424, 16.497,  1.500000)

}

filament_999[883] {

  pt3dclear()

  pt3dadd(382.104, 389.424, 16.497,  1.500000)

  pt3dadd(381.372, 392.352, 15.886,  1.500000)

}

filament_999[884] {

  pt3dclear()

  pt3dadd(381.372, 392.352, 15.886,  1.500000)

  pt3dadd(384.3, 396.74399999999997, 15.886,  1.500000)

}

filament_999[885] {

  pt3dclear()

  pt3dadd(384.3, 396.74399999999997, 15.886,  1.500000)

  pt3dadd(387.228, 401.13599999999997, 15.275,  1.500000)

}

filament_999[886] {

  pt3dclear()

  pt3dadd(387.228, 401.13599999999997, 15.275,  1.500000)

  pt3dadd(390.156, 405.52799999999996, 15.275,  1.500000)

}

filament_999[887] {

  pt3dclear()

  pt3dadd(390.156, 405.52799999999996, 15.275,  1.500000)

  pt3dadd(392.352, 409.188, 14.664,  1.500000)

}

filament_999[888] {

  pt3dclear()

  pt3dadd(392.352, 409.188, 14.664,  1.500000)

  pt3dadd(394.548, 412.848, 14.664,  1.500000)

}

filament_999[889] {

  pt3dclear()

  pt3dadd(394.548, 412.848, 14.664,  1.500000)

  pt3dadd(396.74399999999997, 416.508, 14.052999999999999,  1.500000)

}

filament_999[890] {

  pt3dclear()

  pt3dadd(396.74399999999997, 416.508, 14.052999999999999,  1.500000)

  pt3dadd(397.476, 420.9, 14.052999999999999,  1.500000)

}

filament_999[891] {

  pt3dclear()

  pt3dadd(397.476, 420.9, 14.052999999999999,  1.500000)

  pt3dadd(396.74399999999997, 425.292, 14.052999999999999,  1.500000)

}

filament_999[892] {

  pt3dclear()

  pt3dadd(396.74399999999997, 425.292, 14.052999999999999,  1.500000)

  pt3dadd(396.012, 429.68399999999997, 14.052999999999999,  1.500000)

}

filament_999[893] {

  pt3dclear()

  pt3dadd(396.74399999999997, 425.292, 14.052999999999999,  1.500000)

  pt3dadd(393.816, 426.756, 17.108,  1.500000)

}

filament_999[894] {

  pt3dclear()

  pt3dadd(396.012, 429.68399999999997, 14.052999999999999,  1.500000)

  pt3dadd(395.28, 434.07599999999996, 14.052999999999999,  1.500000)

}

filament_999[895] {

  pt3dclear()

  pt3dadd(395.28, 434.07599999999996, 14.052999999999999,  1.500000)

  pt3dadd(394.548, 438.468, 14.052999999999999,  1.500000)

}

filament_999[896] {

  pt3dclear()

  pt3dadd(394.548, 438.468, 14.052999999999999,  1.500000)

  pt3dadd(393.816, 442.86, 14.052999999999999,  1.500000)

}

filament_999[897] {

  pt3dclear()

  pt3dadd(393.816, 442.86, 14.052999999999999,  1.500000)

  pt3dadd(392.352, 446.52, 14.052999999999999,  1.500000)

}

filament_999[898] {

  pt3dclear()

  pt3dadd(392.352, 446.52, 14.052999999999999,  1.500000)

  pt3dadd(390.156, 450.18, 14.052999999999999,  1.500000)

}

filament_999[899] {

  pt3dclear()

  pt3dadd(390.156, 450.18, 14.052999999999999,  1.500000)

  pt3dadd(388.692, 454.572, 14.052999999999999,  1.500000)

}

filament_999[900] {

  pt3dclear()

  pt3dadd(388.692, 454.572, 14.052999999999999,  1.500000)

  pt3dadd(390.156, 458.23199999999997, 14.052999999999999,  1.500000)

}

filament_999[901] {

  pt3dclear()

  pt3dadd(390.156, 458.23199999999997, 14.052999999999999,  1.500000)

  pt3dadd(390.888, 461.892, 14.052999999999999,  1.500000)

}

filament_999[902] {

  pt3dclear()

  pt3dadd(390.888, 461.892, 14.052999999999999,  1.500000)

  pt3dadd(392.352, 465.55199999999996, 14.052999999999999,  1.500000)

}

filament_999[903] {

  pt3dclear()

  pt3dadd(390.888, 461.892, 14.052999999999999,  1.500000)

  pt3dadd(387.228, 462.62399999999997, 14.052999999999999,  1.500000)

}

filament_999[904] {

  pt3dclear()

  pt3dadd(392.352, 465.55199999999996, 14.052999999999999,  1.500000)

  pt3dadd(393.084, 469.212, 14.052999999999999,  1.500000)

}

filament_999[905] {

  pt3dclear()

  pt3dadd(393.084, 469.212, 14.052999999999999,  1.500000)

  pt3dadd(393.816, 473.604, 12.831,  1.500000)

}

filament_999[906] {

  pt3dclear()

  pt3dadd(393.816, 473.604, 12.831,  1.500000)

  pt3dadd(394.548, 477.996, 14.052999999999999,  1.500000)

}

filament_999[907] {

  pt3dclear()

  pt3dadd(394.548, 477.996, 14.052999999999999,  1.500000)

  pt3dadd(396.012, 480.924, 12.831,  1.500000)

}

filament_999[908] {

  pt3dclear()

  pt3dadd(396.012, 480.924, 12.831,  1.500000)

  pt3dadd(398.94, 478.728, 12.219999999999999,  1.500000)

}

filament_999[909] {

  pt3dclear()

  pt3dadd(396.012, 480.924, 12.831,  1.500000)

  pt3dadd(397.476, 483.852, 11.609,  1.500000)

}

filament_999[910] {

  pt3dclear()

  pt3dadd(397.476, 483.852, 11.609,  1.500000)

  pt3dadd(399.67199999999997, 486.78, 10.387,  1.500000)

}

filament_999[911] {

  pt3dclear()

  pt3dadd(399.67199999999997, 486.78, 10.387,  1.500000)

  pt3dadd(401.13599999999997, 488.976, 9.165,  1.500000)

}

filament_999[912] {

  pt3dclear()

  pt3dadd(401.13599999999997, 488.976, 9.165,  1.500000)

  pt3dadd(404.06399999999996, 488.24399999999997, 7.943,  1.500000)

}

filament_999[913] {

  pt3dclear()

  pt3dadd(401.13599999999997, 488.976, 9.165,  1.500000)

  pt3dadd(398.94, 491.904, 8.554,  1.500000)

}

filament_999[914] {

  pt3dclear()

  pt3dadd(404.06399999999996, 488.24399999999997, 7.943,  1.500000)

  pt3dadd(407.724, 488.976, 6.721,  1.500000)

}

filament_999[915] {

  pt3dclear()

  pt3dadd(404.06399999999996, 488.24399999999997, 7.943,  1.500000)

  pt3dadd(404.796, 486.048, 7.332,  1.500000)

}

filament_999[916] {

  pt3dclear()

  pt3dadd(407.724, 488.976, 6.721,  1.500000)

  pt3dadd(411.384, 490.44, 4.277,  1.500000)

}

filament_999[917] {

  pt3dclear()

  pt3dadd(411.384, 490.44, 4.277,  1.500000)

  pt3dadd(415.044, 489.70799999999997, 4.277,  1.500000)

}

filament_999[918] {

  pt3dclear()

  pt3dadd(404.796, 486.048, 7.332,  1.500000)

  pt3dadd(403.332, 483.12, 7.332,  1.500000)

}

filament_999[919] {

  pt3dclear()

  pt3dadd(403.332, 483.12, 7.332,  1.500000)

  pt3dadd(401.13599999999997, 480.192, 7.332,  1.500000)

}

filament_999[920] {

  pt3dclear()

  pt3dadd(401.13599999999997, 480.192, 7.332,  1.500000)

  pt3dadd(399.67199999999997, 476.532, 7.332,  1.500000)

}

filament_999[921] {

  pt3dclear()

  pt3dadd(399.67199999999997, 476.532, 7.332,  1.500000)

  pt3dadd(398.20799999999997, 472.872, 7.943,  1.500000)

}

filament_999[922] {

  pt3dclear()

  pt3dadd(398.20799999999997, 472.872, 7.943,  1.500000)

  pt3dadd(396.012, 471.408, 7.332,  1.500000)

}

filament_999[923] {

  pt3dclear()

  pt3dadd(398.94, 491.904, 8.554,  1.500000)

  pt3dadd(399.67199999999997, 496.296, 7.943,  1.500000)

}

filament_999[924] {

  pt3dclear()

  pt3dadd(398.94, 491.904, 8.554,  1.500000)

  pt3dadd(396.74399999999997, 494.832, 8.554,  1.500000)

}

filament_999[925] {

  pt3dclear()

  pt3dadd(399.67199999999997, 496.296, 7.943,  1.500000)

  pt3dadd(401.13599999999997, 499.956, 7.332,  1.500000)

}

filament_999[926] {

  pt3dclear()

  pt3dadd(401.13599999999997, 499.956, 7.332,  1.500000)

  pt3dadd(400.404, 502.884, 6.721,  1.500000)

}

filament_999[927] {

  pt3dclear()

  pt3dadd(396.74399999999997, 494.832, 8.554,  1.500000)

  pt3dadd(394.548, 497.76, 7.332,  1.500000)

}

filament_999[928] {

  pt3dclear()

  pt3dadd(394.548, 497.76, 7.332,  1.500000)

  pt3dadd(391.62, 499.956, 7.943,  1.500000)

}

filament_999[929] {

  pt3dclear()

  pt3dadd(391.62, 499.956, 7.943,  1.500000)

  pt3dadd(388.692, 502.152, 8.554,  1.500000)

}

filament_999[930] {

  pt3dclear()

  pt3dadd(388.692, 502.152, 8.554,  1.500000)

  pt3dadd(386.496, 505.08, 9.165,  1.500000)

}

filament_999[931] {

  pt3dclear()

  pt3dadd(386.496, 505.08, 9.165,  1.500000)

  pt3dadd(383.568, 507.276, 7.943,  1.500000)

}

filament_999[932] {

  pt3dclear()

  pt3dadd(386.496, 505.08, 9.165,  1.500000)

  pt3dadd(385.764, 508.74, 7.943,  1.500000)

}

filament_999[933] {

  pt3dclear()

  pt3dadd(383.568, 507.276, 7.943,  1.500000)

  pt3dadd(380.64, 508.74, 8.554,  1.500000)

}

filament_999[934] {

  pt3dclear()

  pt3dadd(380.64, 508.74, 8.554,  1.500000)

  pt3dadd(377.712, 506.544, 11.609,  1.500000)

}

filament_999[935] {

  pt3dclear()

  pt3dadd(385.764, 508.74, 7.943,  1.500000)

  pt3dadd(384.3, 511.668, 7.332,  1.500000)

}

filament_999[936] {

  pt3dclear()

  pt3dadd(384.3, 511.668, 7.332,  1.500000)

  pt3dadd(381.372, 513.132, 7.332,  1.500000)

}

filament_999[937] {

  pt3dclear()

  pt3dadd(381.372, 513.132, 7.332,  1.500000)

  pt3dadd(377.712, 512.4, 6.721,  1.500000)

}

filament_999[938] {

  pt3dclear()

  pt3dadd(377.712, 512.4, 6.721,  1.500000)

  pt3dadd(375.516, 510.936, 6.721,  1.500000)

}

filament_999[939] {

  pt3dclear()

  pt3dadd(377.712, 512.4, 6.721,  1.500000)

  pt3dadd(376.248, 515.328, 9.165,  1.500000)

}

filament_999[940] {

  pt3dclear()

  pt3dadd(375.516, 510.936, 6.721,  1.500000)

  pt3dadd(371.856, 510.936, 6.109999999999999,  1.500000)

}

filament_999[941] {

  pt3dclear()

  pt3dadd(371.856, 510.936, 6.109999999999999,  1.500000)

  pt3dadd(368.19599999999997, 510.936, 4.888,  1.500000)

}

filament_999[942] {

  pt3dclear()

  pt3dadd(377.712, 506.544, 11.609,  1.500000)

  pt3dadd(376.248, 505.08, 12.219999999999999,  1.500000)

}

filament_999[943] {

  pt3dclear()

  pt3dadd(376.248, 505.08, 12.219999999999999,  1.500000)

  pt3dadd(373.32, 503.616, 11.609,  1.500000)

}

filament_999[944] {

  pt3dclear()

  pt3dadd(373.32, 503.616, 11.609,  1.500000)

  pt3dadd(371.12399999999997, 505.08, 11.609,  1.500000)

}

filament_999[945] {

  pt3dclear()

  pt3dadd(373.32, 503.616, 11.609,  1.500000)

  pt3dadd(371.856, 500.688, 10.998,  1.500000)

}

filament_999[946] {

  pt3dclear()

  pt3dadd(371.12399999999997, 505.08, 11.609,  1.500000)

  pt3dadd(368.928, 506.544, 11.609,  1.500000)

}

filament_999[947] {

  pt3dclear()

  pt3dadd(371.856, 500.688, 10.998,  1.500000)

  pt3dadd(372.58799999999997, 497.76, 10.387,  1.500000)

}

filament_999[948] {

  pt3dclear()

  pt3dadd(372.58799999999997, 497.76, 10.387,  1.500000)

  pt3dadd(372.58799999999997, 494.09999999999997, 9.776,  1.500000)

}

filament_999[949] {

  pt3dclear()

  pt3dadd(372.58799999999997, 494.09999999999997, 9.776,  1.500000)

  pt3dadd(373.32, 489.70799999999997, 10.387,  1.500000)

}

filament_999[950] {

  pt3dclear()

  pt3dadd(373.32, 489.70799999999997, 10.387,  1.500000)

  pt3dadd(376.248, 487.512, 9.776,  1.500000)

}

filament_999[951] {

  pt3dclear()

  pt3dadd(376.248, 487.512, 9.776,  1.500000)

  pt3dadd(377.712, 484.584, 10.387,  1.500000)

}

filament_999[952] {

  pt3dclear()

  pt3dadd(377.712, 484.584, 10.387,  1.500000)

  pt3dadd(379.908, 482.388, 10.998,  1.500000)

}

filament_999[953] {

  pt3dclear()

  pt3dadd(379.908, 482.388, 10.998,  1.500000)

  pt3dadd(380.64, 479.46, 11.609,  1.500000)

}

filament_999[954] {

  pt3dclear()

  pt3dadd(380.64, 479.46, 11.609,  1.500000)

  pt3dadd(381.372, 475.8, 12.219999999999999,  1.500000)

}

filament_999[955] {

  pt3dclear()

  pt3dadd(387.228, 462.62399999999997, 14.052999999999999,  1.500000)

  pt3dadd(384.3, 463.356, 14.052999999999999,  1.500000)

}

filament_999[956] {

  pt3dclear()

  pt3dadd(384.3, 463.356, 14.052999999999999,  1.500000)

  pt3dadd(380.64, 463.356, 14.664,  1.500000)

}

filament_999[957] {

  pt3dclear()

  pt3dadd(380.64, 463.356, 14.664,  1.500000)

  pt3dadd(376.98, 463.356, 14.052999999999999,  1.500000)

}

filament_999[958] {

  pt3dclear()

  pt3dadd(376.98, 463.356, 14.052999999999999,  1.500000)

  pt3dadd(373.32, 464.82, 14.052999999999999,  1.500000)

}

filament_999[959] {

  pt3dclear()

  pt3dadd(373.32, 464.82, 14.052999999999999,  1.500000)

  pt3dadd(369.65999999999997, 464.82, 13.442,  1.500000)

}

filament_999[960] {

  pt3dclear()

  pt3dadd(369.65999999999997, 464.82, 13.442,  1.500000)

  pt3dadd(367.464, 464.08799999999997, 14.052999999999999,  1.500000)

}

filament_999[961] {

  pt3dclear()

  pt3dadd(367.464, 464.08799999999997, 14.052999999999999,  1.500000)

  pt3dadd(366.73199999999997, 461.15999999999997, 14.052999999999999,  1.500000)

}

filament_999[962] {

  pt3dclear()

  pt3dadd(367.464, 464.08799999999997, 14.052999999999999,  1.500000)

  pt3dadd(365.268, 465.55199999999996, 13.442,  1.500000)

}

filament_999[963] {

  pt3dclear()

  pt3dadd(366.73199999999997, 461.15999999999997, 14.052999999999999,  1.500000)

  pt3dadd(368.928, 458.23199999999997, 14.664,  1.500000)

}

filament_999[964] {

  pt3dclear()

  pt3dadd(365.268, 465.55199999999996, 13.442,  1.500000)

  pt3dadd(362.34, 467.748, 12.831,  1.500000)

}

filament_999[965] {

  pt3dclear()

  pt3dadd(362.34, 467.748, 12.831,  1.500000)

  pt3dadd(359.412, 469.944, 11.609,  1.500000)

}

filament_999[966] {

  pt3dclear()

  pt3dadd(359.412, 469.944, 11.609,  1.500000)

  pt3dadd(356.484, 472.14, 10.998,  1.500000)

}

filament_999[967] {

  pt3dclear()

  pt3dadd(356.484, 472.14, 10.998,  1.500000)

  pt3dadd(353.556, 474.336, 10.387,  1.500000)

}

filament_999[968] {

  pt3dclear()

  pt3dadd(353.556, 474.336, 10.387,  1.500000)

  pt3dadd(349.896, 476.532, 11.609,  1.500000)

}

filament_999[969] {

  pt3dclear()

  pt3dadd(308.17199999999997, 379.176, 21.384999999999998,  1.500000)

  pt3dadd(311.832, 378.444, 21.384999999999998,  1.500000)

}

filament_999[970] {

  pt3dclear()

  pt3dadd(311.832, 378.444, 21.384999999999998,  1.500000)

  pt3dadd(314.028, 373.32, 21.384999999999998,  1.500000)

}

filament_999[971] {

  pt3dclear()

  pt3dadd(311.832, 378.444, 21.384999999999998,  1.500000)

  pt3dadd(314.76, 379.908, 21.996,  1.500000)

}

filament_999[972] {

  pt3dclear()

  pt3dadd(314.028, 373.32, 21.384999999999998,  1.500000)

  pt3dadd(315.492, 368.928, 21.384999999999998,  1.500000)

}

filament_999[973] {

  pt3dclear()

  pt3dadd(315.492, 368.928, 21.384999999999998,  1.500000)

  pt3dadd(316.956, 365.268, 20.774,  1.500000)

}

filament_999[974] {

  pt3dclear()

  pt3dadd(316.956, 365.268, 20.774,  1.500000)

  pt3dadd(319.884, 364.536, 20.163,  1.500000)

}

filament_999[975] {

  pt3dclear()

  pt3dadd(319.884, 364.536, 20.163,  1.500000)

  pt3dadd(323.544, 363.804, 19.552,  1.500000)

}

filament_999[976] {

  pt3dclear()

  pt3dadd(323.544, 363.804, 19.552,  1.500000)

  pt3dadd(327.204, 363.072, 18.941,  1.500000)

}

filament_999[977] {

  pt3dclear()

  pt3dadd(327.204, 363.072, 18.941,  1.500000)

  pt3dadd(330.132, 360.876, 18.941,  1.500000)

}

filament_999[978] {

  pt3dclear()

  pt3dadd(330.132, 360.876, 18.941,  1.500000)

  pt3dadd(332.328, 358.68, 18.941,  1.500000)

}

filament_999[979] {

  pt3dclear()

  pt3dadd(332.328, 358.68, 18.941,  1.500000)

  pt3dadd(335.256, 357.948, 19.552,  1.500000)

}

filament_999[980] {

  pt3dclear()

  pt3dadd(335.256, 357.948, 19.552,  1.500000)

  pt3dadd(338.18399999999997, 357.948, 20.163,  1.500000)

}

filament_999[981] {

  pt3dclear()

  pt3dadd(338.18399999999997, 357.948, 20.163,  1.500000)

  pt3dadd(341.844, 357.948, 20.774,  1.500000)

}

filament_999[982] {

  pt3dclear()

  pt3dadd(341.844, 357.948, 20.774,  1.500000)

  pt3dadd(345.504, 355.752, 20.774,  1.500000)

}

filament_999[983] {

  pt3dclear()

  pt3dadd(345.504, 355.752, 20.774,  1.500000)

  pt3dadd(349.164, 353.556, 21.384999999999998,  1.500000)

}

filament_999[984] {

  pt3dclear()

  pt3dadd(349.164, 353.556, 21.384999999999998,  1.500000)

  pt3dadd(352.092, 351.36, 21.996,  1.500000)

}

filament_999[985] {

  pt3dclear()

  pt3dadd(352.092, 351.36, 21.996,  1.500000)

  pt3dadd(355.752, 348.432, 22.607,  1.500000)

}

filament_999[986] {

  pt3dclear()

  pt3dadd(355.752, 348.432, 22.607,  1.500000)

  pt3dadd(358.68, 344.772, 21.996,  1.500000)

}

filament_999[987] {

  pt3dclear()

  pt3dadd(314.76, 379.908, 21.996,  1.500000)

  pt3dadd(317.688, 382.836, 21.384999999999998,  1.500000)

}

filament_999[988] {

  pt3dclear()

  pt3dadd(317.688, 382.836, 21.384999999999998,  1.500000)

  pt3dadd(319.884, 385.032, 21.384999999999998,  1.500000)

}

filament_999[989] {

  pt3dclear()

  pt3dadd(319.884, 385.032, 21.384999999999998,  1.500000)

  pt3dadd(321.348, 387.96, 22.607,  1.500000)

}

filament_999[990] {

  pt3dclear()

  pt3dadd(321.348, 387.96, 22.607,  1.500000)

  pt3dadd(323.544, 390.888, 23.218,  1.500000)

}

filament_999[991] {

  pt3dclear()

  pt3dadd(323.544, 390.888, 23.218,  1.500000)

  pt3dadd(326.472, 393.084, 22.607,  1.500000)

}

filament_999[992] {

  pt3dclear()

  pt3dadd(323.544, 390.888, 23.218,  1.500000)

  pt3dadd(320.616, 393.084, 25.051,  1.500000)

}

filament_999[993] {

  pt3dclear()

  pt3dadd(326.472, 393.084, 22.607,  1.500000)

  pt3dadd(329.4, 395.28, 23.829,  1.500000)

}

filament_999[994] {

  pt3dclear()

  pt3dadd(329.4, 395.28, 23.829,  1.500000)

  pt3dadd(333.06, 396.012, 23.829,  1.500000)

}

filament_999[995] {

  pt3dclear()

  pt3dadd(333.06, 396.012, 23.829,  1.500000)

  pt3dadd(336.71999999999997, 396.012, 23.829,  1.500000)

}

filament_999[996] {

  pt3dclear()

  pt3dadd(336.71999999999997, 396.012, 23.829,  1.500000)

  pt3dadd(340.38, 396.012, 23.218,  1.500000)

}

filament_999[997] {

  pt3dclear()

  pt3dadd(340.38, 396.012, 23.218,  1.500000)

  pt3dadd(344.04, 394.548, 24.439999999999998,  1.500000)

}

filament_999[998] {

  pt3dclear()

  pt3dadd(344.04, 394.548, 24.439999999999998,  1.500000)

  pt3dadd(346.968, 392.352, 23.829,  1.500000)

}

filament_999[999] {

  pt3dclear()

  pt3dadd(344.04, 394.548, 24.439999999999998,  1.500000)

  pt3dadd(339.64799999999997, 398.20799999999997, 25.051,  1.500000)

}

filament_999[1000] {

  pt3dclear()

  pt3dadd(346.968, 392.352, 23.829,  1.500000)

  pt3dadd(349.896, 390.156, 24.439999999999998,  1.500000)

}

filament_999[1001] {

  pt3dclear()

  pt3dadd(349.896, 390.156, 24.439999999999998,  1.500000)

  pt3dadd(352.824, 388.692, 24.439999999999998,  1.500000)

}

filament_999[1002] {

  pt3dclear()

  pt3dadd(352.824, 388.692, 24.439999999999998,  1.500000)

  pt3dadd(355.752, 387.228, 23.829,  1.500000)

}

filament_999[1003] {

  pt3dclear()

  pt3dadd(355.752, 387.228, 23.829,  1.500000)

  pt3dadd(358.68, 385.764, 23.829,  1.500000)

}

filament_999[1004] {

  pt3dclear()

  pt3dadd(358.68, 385.764, 23.829,  1.500000)

  pt3dadd(361.608, 385.032, 23.829,  1.500000)

}

filament_999[1005] {

  pt3dclear()

  pt3dadd(361.608, 385.032, 23.829,  1.500000)

  pt3dadd(365.268, 385.032, 23.829,  1.500000)

}

filament_999[1006] {

  pt3dclear()

  pt3dadd(365.268, 385.032, 23.829,  1.500000)

  pt3dadd(368.19599999999997, 386.496, 23.218,  1.500000)

}

filament_999[1007] {

  pt3dclear()

  pt3dadd(368.19599999999997, 386.496, 23.218,  1.500000)

  pt3dadd(371.12399999999997, 388.692, 22.607,  1.500000)

}

filament_999[1008] {

  pt3dclear()

  pt3dadd(371.12399999999997, 388.692, 22.607,  1.500000)

  pt3dadd(374.05199999999996, 390.888, 21.996,  1.500000)

}

filament_999[1009] {

  pt3dclear()

  pt3dadd(374.05199999999996, 390.888, 21.996,  1.500000)

  pt3dadd(376.98, 393.816, 21.384999999999998,  1.500000)

}

filament_999[1010] {

  pt3dclear()

  pt3dadd(376.98, 393.816, 21.384999999999998,  1.500000)

  pt3dadd(379.176, 396.74399999999997, 22.607,  1.500000)

}

filament_999[1011] {

  pt3dclear()

  pt3dadd(379.176, 396.74399999999997, 22.607,  1.500000)

  pt3dadd(381.372, 399.67199999999997, 21.996,  1.500000)

}

filament_999[1012] {

  pt3dclear()

  pt3dadd(381.372, 399.67199999999997, 21.996,  1.500000)

  pt3dadd(383.568, 401.868, 22.607,  1.500000)

}

filament_999[1013] {

  pt3dclear()

  pt3dadd(381.372, 399.67199999999997, 21.996,  1.500000)

  pt3dadd(380.64, 403.332, 21.384999999999998,  1.500000)

}

filament_999[1014] {

  pt3dclear()

  pt3dadd(383.568, 401.868, 22.607,  1.500000)

  pt3dadd(386.496, 403.332, 21.996,  1.500000)

}

filament_999[1015] {

  pt3dclear()

  pt3dadd(386.496, 403.332, 21.996,  1.500000)

  pt3dadd(390.888, 404.796, 22.607,  1.500000)

}

filament_999[1016] {

  pt3dclear()

  pt3dadd(390.888, 404.796, 22.607,  1.500000)

  pt3dadd(395.28, 405.52799999999996, 23.218,  1.500000)

}

filament_999[1017] {

  pt3dclear()

  pt3dadd(395.28, 405.52799999999996, 23.218,  1.500000)

  pt3dadd(398.94, 406.26, 23.829,  1.500000)

}

filament_999[1018] {

  pt3dclear()

  pt3dadd(398.94, 406.26, 23.829,  1.500000)

  pt3dadd(402.59999999999997, 406.992, 25.051,  1.500000)

}

filament_999[1019] {

  pt3dclear()

  pt3dadd(402.59999999999997, 406.992, 25.051,  1.500000)

  pt3dadd(405.52799999999996, 409.188, 26.273,  1.500000)

}

filament_999[1020] {

  pt3dclear()

  pt3dadd(402.59999999999997, 406.992, 25.051,  1.500000)

  pt3dadd(404.796, 405.52799999999996, 26.884,  1.500000)

}

filament_999[1021] {

  pt3dclear()

  pt3dadd(405.52799999999996, 409.188, 26.273,  1.500000)

  pt3dadd(408.456, 411.384, 26.273,  1.500000)

}

filament_999[1022] {

  pt3dclear()

  pt3dadd(408.456, 411.384, 26.273,  1.500000)

  pt3dadd(412.116, 411.384, 25.662,  1.500000)

}

filament_999[1023] {

  pt3dclear()

  pt3dadd(404.796, 405.52799999999996, 26.884,  1.500000)

  pt3dadd(405.52799999999996, 402.59999999999997, 26.884,  1.500000)

}

filament_999[1024] {

  pt3dclear()

  pt3dadd(405.52799999999996, 402.59999999999997, 26.884,  1.500000)

  pt3dadd(407.724, 398.20799999999997, 27.495,  1.500000)

}

filament_999[1025] {

  pt3dclear()

  pt3dadd(407.724, 398.20799999999997, 27.495,  1.500000)

  pt3dadd(410.652, 393.816, 26.884,  1.500000)

}

filament_999[1026] {

  pt3dclear()

  pt3dadd(410.652, 393.816, 26.884,  1.500000)

  pt3dadd(413.58, 392.352, 26.884,  1.500000)

}

filament_999[1027] {

  pt3dclear()

  pt3dadd(413.58, 392.352, 26.884,  1.500000)

  pt3dadd(418.704, 393.084, 27.495,  1.500000)

}

filament_999[1028] {

  pt3dclear()

  pt3dadd(380.64, 403.332, 21.384999999999998,  1.500000)

  pt3dadd(379.908, 406.992, 21.384999999999998,  1.500000)

}

filament_999[1029] {

  pt3dclear()

  pt3dadd(379.908, 406.992, 21.384999999999998,  1.500000)

  pt3dadd(378.444, 410.652, 21.384999999999998,  1.500000)

}

filament_999[1030] {

  pt3dclear()

  pt3dadd(378.444, 410.652, 21.384999999999998,  1.500000)

  pt3dadd(378.444, 413.58, 21.384999999999998,  1.500000)

}

filament_999[1031] {

  pt3dclear()

  pt3dadd(378.444, 413.58, 21.384999999999998,  1.500000)

  pt3dadd(381.372, 415.044, 21.384999999999998,  1.500000)

}

filament_999[1032] {

  pt3dclear()

  pt3dadd(381.372, 415.044, 21.384999999999998,  1.500000)

  pt3dadd(385.032, 416.508, 21.384999999999998,  1.500000)

}

filament_999[1033] {

  pt3dclear()

  pt3dadd(385.032, 416.508, 21.384999999999998,  1.500000)

  pt3dadd(388.692, 418.704, 21.996,  1.500000)

}

filament_999[1034] {

  pt3dclear()

  pt3dadd(388.692, 418.704, 21.996,  1.500000)

  pt3dadd(391.62, 420.9, 23.218,  1.500000)

}

filament_999[1035] {

  pt3dclear()

  pt3dadd(391.62, 420.9, 23.218,  1.500000)

  pt3dadd(393.084, 423.096, 23.829,  1.500000)

}

filament_999[1036] {

  pt3dclear()

  pt3dadd(393.084, 423.096, 23.829,  1.500000)

  pt3dadd(396.012, 424.56, 23.829,  1.500000)

}

filament_999[1037] {

  pt3dclear()

  pt3dadd(393.084, 423.096, 23.829,  1.500000)

  pt3dadd(393.084, 426.024, 24.439999999999998,  1.500000)

}

filament_999[1038] {

  pt3dclear()

  pt3dadd(396.012, 424.56, 23.829,  1.500000)

  pt3dadd(397.476, 427.488, 24.439999999999998,  1.500000)

}

filament_999[1039] {

  pt3dclear()

  pt3dadd(397.476, 427.488, 24.439999999999998,  1.500000)

  pt3dadd(399.67199999999997, 430.416, 25.051,  1.500000)

}

filament_999[1040] {

  pt3dclear()

  pt3dadd(399.67199999999997, 430.416, 25.051,  1.500000)

  pt3dadd(401.868, 433.344, 25.662,  1.500000)

}

filament_999[1041] {

  pt3dclear()

  pt3dadd(393.084, 426.024, 24.439999999999998,  1.500000)

  pt3dadd(393.816, 428.952, 25.051,  1.500000)

}

filament_999[1042] {

  pt3dclear()

  pt3dadd(393.816, 428.952, 25.051,  1.500000)

  pt3dadd(395.28, 431.14799999999997, 25.051,  1.500000)

}

filament_999[1043] {

  pt3dclear()

  pt3dadd(395.28, 431.14799999999997, 25.051,  1.500000)

  pt3dadd(396.012, 433.344, 25.662,  1.500000)

}

filament_999[1044] {

  pt3dclear()

  pt3dadd(396.012, 433.344, 25.662,  1.500000)

  pt3dadd(395.28, 436.272, 26.884,  1.500000)

}

filament_999[1045] {

  pt3dclear()

  pt3dadd(395.28, 436.272, 26.884,  1.500000)

  pt3dadd(394.548, 439.932, 27.495,  1.500000)

}

filament_999[1046] {

  pt3dclear()

  pt3dadd(394.548, 439.932, 27.495,  1.500000)

  pt3dadd(392.352, 442.86, 27.495,  1.500000)

}

filament_999[1047] {

  pt3dclear()

  pt3dadd(392.352, 442.86, 27.495,  1.500000)

  pt3dadd(390.888, 445.788, 28.105999999999998,  1.500000)

}

filament_999[1048] {

  pt3dclear()

  pt3dadd(390.888, 445.788, 28.105999999999998,  1.500000)

  pt3dadd(390.888, 448.716, 28.105999999999998,  1.500000)

}

filament_999[1049] {

  pt3dclear()

  pt3dadd(390.888, 448.716, 28.105999999999998,  1.500000)

  pt3dadd(390.888, 451.644, 28.717,  1.500000)

}

filament_999[1050] {

  pt3dclear()

  pt3dadd(390.888, 451.644, 28.717,  1.500000)

  pt3dadd(390.156, 454.572, 29.328,  1.500000)

}

filament_999[1051] {

  pt3dclear()

  pt3dadd(390.156, 454.572, 29.328,  1.500000)

  pt3dadd(389.424, 458.23199999999997, 29.939,  1.500000)

}

filament_999[1052] {

  pt3dclear()

  pt3dadd(389.424, 458.23199999999997, 29.939,  1.500000)

  pt3dadd(388.692, 461.892, 29.328,  1.500000)

}

filament_999[1053] {

  pt3dclear()

  pt3dadd(388.692, 461.892, 29.328,  1.500000)

  pt3dadd(387.228, 465.55199999999996, 29.328,  1.500000)

}

filament_999[1054] {

  pt3dclear()

  pt3dadd(387.228, 465.55199999999996, 29.328,  1.500000)

  pt3dadd(386.496, 469.944, 28.105999999999998,  1.500000)

}

filament_999[1055] {

  pt3dclear()

  pt3dadd(386.496, 469.944, 28.105999999999998,  1.500000)

  pt3dadd(387.228, 472.14, 28.717,  1.500000)

}

filament_999[1056] {

  pt3dclear()

  pt3dadd(387.228, 472.14, 28.717,  1.500000)

  pt3dadd(387.228, 475.8, 29.328,  1.500000)

}

filament_999[1057] {

  pt3dclear()

  pt3dadd(387.228, 475.8, 29.328,  1.500000)

  pt3dadd(386.496, 479.46, 28.105999999999998,  1.500000)

}

filament_999[1058] {

  pt3dclear()

  pt3dadd(386.496, 479.46, 28.105999999999998,  1.500000)

  pt3dadd(383.568, 479.46, 26.884,  1.500000)

}

filament_999[1059] {

  pt3dclear()

  pt3dadd(393.816, 426.756, 17.108,  1.500000)

  pt3dadd(390.888, 428.21999999999997, 17.719,  1.500000)

}

filament_999[1060] {

  pt3dclear()

  pt3dadd(390.888, 428.21999999999997, 17.719,  1.500000)

  pt3dadd(387.96, 428.21999999999997, 18.33,  1.500000)

}

filament_999[1061] {

  pt3dclear()

  pt3dadd(387.96, 428.21999999999997, 18.33,  1.500000)

  pt3dadd(385.032, 426.756, 18.33,  1.500000)

}

filament_999[1062] {

  pt3dclear()

  pt3dadd(385.032, 426.756, 18.33,  1.500000)

  pt3dadd(381.372, 425.292, 18.941,  1.500000)

}

filament_999[1063] {

  pt3dclear()

  pt3dadd(381.372, 425.292, 18.941,  1.500000)

  pt3dadd(377.712, 425.292, 19.552,  1.500000)

}

filament_999[1064] {

  pt3dclear()

  pt3dadd(377.712, 425.292, 19.552,  1.500000)

  pt3dadd(373.32, 424.56, 20.163,  1.500000)

}

filament_999[1065] {

  pt3dclear()

  pt3dadd(373.32, 424.56, 20.163,  1.500000)

  pt3dadd(368.928, 423.828, 20.774,  1.500000)

}

filament_999[1066] {

  pt3dclear()

  pt3dadd(368.928, 423.828, 20.774,  1.500000)

  pt3dadd(365.268, 424.56, 21.384999999999998,  1.500000)

}

filament_999[1067] {

  pt3dclear()

  pt3dadd(365.268, 424.56, 21.384999999999998,  1.500000)

  pt3dadd(361.608, 426.756, 21.996,  1.500000)

}

filament_999[1068] {

  pt3dclear()

  pt3dadd(361.608, 426.756, 21.996,  1.500000)

  pt3dadd(357.948, 429.68399999999997, 22.607,  1.500000)

}

filament_999[1069] {

  pt3dclear()

  pt3dadd(357.948, 429.68399999999997, 22.607,  1.500000)

  pt3dadd(355.752, 433.344, 23.218,  1.500000)

}

filament_999[1070] {

  pt3dclear()

  pt3dadd(355.752, 433.344, 23.218,  1.500000)

  pt3dadd(353.556, 437.00399999999996, 23.829,  1.500000)

}

filament_999[1071] {

  pt3dclear()

  pt3dadd(353.556, 437.00399999999996, 23.829,  1.500000)

  pt3dadd(349.896, 437.736, 23.829,  1.500000)

}

filament_999[1072] {

  pt3dclear()

  pt3dadd(349.896, 437.736, 23.829,  1.500000)

  pt3dadd(346.968, 439.932, 24.439999999999998,  1.500000)

}

filament_999[1073] {

  pt3dclear()

  pt3dadd(346.968, 439.932, 24.439999999999998,  1.500000)

  pt3dadd(345.504, 443.592, 24.439999999999998,  1.500000)

}

filament_999[1074] {

  pt3dclear()

  pt3dadd(345.504, 443.592, 24.439999999999998,  1.500000)

  pt3dadd(343.308, 447.252, 25.051,  1.500000)

}

filament_999[1075] {

  pt3dclear()

  pt3dadd(343.308, 447.252, 25.051,  1.500000)

  pt3dadd(340.38, 450.18, 25.662,  1.500000)

}

filament_999[1076] {

  pt3dclear()

  pt3dadd(340.38, 450.18, 25.662,  1.500000)

  pt3dadd(338.916, 453.84, 26.273,  1.500000)

}

filament_999[1077] {

  pt3dclear()

  pt3dadd(338.916, 453.84, 26.273,  1.500000)

  pt3dadd(337.452, 457.5, 26.273,  1.500000)

}

filament_999[1078] {

  pt3dclear()

  pt3dadd(337.452, 457.5, 26.273,  1.500000)

  pt3dadd(336.71999999999997, 461.892, 26.884,  1.500000)

}

filament_999[1079] {

  pt3dclear()

  pt3dadd(336.71999999999997, 461.892, 26.884,  1.500000)

  pt3dadd(336.71999999999997, 467.01599999999996, 26.273,  1.500000)

}

filament_999[1080] {

  pt3dclear()

  pt3dadd(336.71999999999997, 467.01599999999996, 26.273,  1.500000)

  pt3dadd(336.71999999999997, 472.14, 26.273,  1.500000)

}

filament_999[1081] {

  pt3dclear()

  pt3dadd(336.71999999999997, 472.14, 26.273,  1.500000)

  pt3dadd(336.71999999999997, 477.264, 26.273,  1.500000)

}

filament_999[1082] {

  pt3dclear()

  pt3dadd(336.71999999999997, 477.264, 26.273,  1.500000)

  pt3dadd(338.18399999999997, 480.924, 25.662,  1.500000)

}

filament_999[1083] {

  pt3dclear()

  pt3dadd(338.18399999999997, 480.924, 25.662,  1.500000)

  pt3dadd(340.38, 484.584, 25.051,  1.500000)

}

filament_999[1084] {

  pt3dclear()

  pt3dadd(340.38, 484.584, 25.051,  1.500000)

  pt3dadd(343.308, 488.24399999999997, 24.439999999999998,  1.500000)

}

filament_999[1085] {

  pt3dclear()

  pt3dadd(343.308, 488.24399999999997, 24.439999999999998,  1.500000)

  pt3dadd(346.236, 491.17199999999997, 23.829,  1.500000)

}

filament_999[1086] {

  pt3dclear()

  pt3dadd(346.236, 491.17199999999997, 23.829,  1.500000)

  pt3dadd(349.896, 494.09999999999997, 23.218,  1.500000)

}

filament_999[1087] {

  pt3dclear()

  pt3dadd(349.896, 494.09999999999997, 23.218,  1.500000)

  pt3dadd(353.556, 497.02799999999996, 23.829,  1.500000)

}

filament_999[1088] {

  pt3dclear()

  pt3dadd(353.556, 497.02799999999996, 23.829,  1.500000)

  pt3dadd(357.216, 499.224, 23.829,  1.500000)

}

filament_999[1089] {

  pt3dclear()

  pt3dadd(357.216, 499.224, 23.829,  1.500000)

  pt3dadd(360.876, 501.42, 23.829,  1.500000)

}

filament_999[1090] {

  pt3dclear()

  pt3dadd(360.876, 501.42, 23.829,  1.500000)

  pt3dadd(365.268, 503.616, 24.439999999999998,  1.500000)

}

filament_999[1091] {

  pt3dclear()

  pt3dadd(365.268, 503.616, 24.439999999999998,  1.500000)

  pt3dadd(369.65999999999997, 504.348, 25.051,  1.500000)

}

filament_999[1092] {

  pt3dclear()

  pt3dadd(369.65999999999997, 504.348, 25.051,  1.500000)

  pt3dadd(374.05199999999996, 505.08, 24.439999999999998,  1.500000)

}

filament_999[1093] {

  pt3dclear()

  pt3dadd(374.05199999999996, 505.08, 24.439999999999998,  1.500000)

  pt3dadd(378.444, 506.544, 25.662,  1.500000)

}

filament_999[1094] {

  pt3dclear()

  pt3dadd(378.444, 506.544, 25.662,  1.500000)

  pt3dadd(382.104, 509.472, 26.273,  1.500000)

}

filament_999[1095] {

  pt3dclear()

  pt3dadd(382.104, 509.472, 26.273,  1.500000)

  pt3dadd(387.228, 511.668, 26.884,  1.500000)

}

filament_999[1096] {

  pt3dclear()

  pt3dadd(387.228, 511.668, 26.884,  1.500000)

  pt3dadd(392.352, 513.132, 26.884,  1.500000)

}

filament_999[1097] {

  pt3dclear()

  pt3dadd(392.352, 513.132, 26.884,  1.500000)

  pt3dadd(397.476, 513.864, 27.495,  1.500000)

}

filament_999[1098] {

  pt3dclear()

  pt3dadd(397.476, 513.864, 27.495,  1.500000)

  pt3dadd(402.59999999999997, 514.596, 26.273,  1.500000)

}

filament_999[1099] {

  pt3dclear()

  pt3dadd(402.59999999999997, 514.596, 26.273,  1.500000)

  pt3dadd(406.26, 513.132, 29.939,  1.500000)

}

filament_999[1100] {

  pt3dclear()

  pt3dadd(406.26, 513.132, 29.939,  1.500000)

  pt3dadd(411.384, 510.204, 29.939,  1.500000)

}

filament_999[1101] {

  pt3dclear()

  pt3dadd(339.64799999999997, 398.20799999999997, 25.051,  1.500000)

  pt3dadd(337.452, 400.404, 28.105999999999998,  1.500000)

}

filament_999[1102] {

  pt3dclear()

  pt3dadd(337.452, 400.404, 28.105999999999998,  1.500000)

  pt3dadd(335.256, 401.868, 29.328,  1.500000)

}

filament_999[1103] {

  pt3dclear()

  pt3dadd(335.256, 401.868, 29.328,  1.500000)

  pt3dadd(334.524, 404.796, 31.160999999999998,  1.500000)

}

filament_999[1104] {

  pt3dclear()

  pt3dadd(334.524, 404.796, 31.160999999999998,  1.500000)

  pt3dadd(335.256, 407.724, 32.994,  1.500000)

}

filament_999[1105] {

  pt3dclear()

  pt3dadd(335.256, 407.724, 32.994,  1.500000)

  pt3dadd(336.71999999999997, 410.652, 33.605,  1.500000)

}

filament_999[1106] {

  pt3dclear()

  pt3dadd(336.71999999999997, 410.652, 33.605,  1.500000)

  pt3dadd(337.452, 414.312, 34.216,  1.500000)

}

filament_999[1107] {

  pt3dclear()

  pt3dadd(337.452, 414.312, 34.216,  1.500000)

  pt3dadd(338.18399999999997, 417.24, 34.827,  1.500000)

}

filament_999[1108] {

  pt3dclear()

  pt3dadd(338.18399999999997, 417.24, 34.827,  1.500000)

  pt3dadd(335.256, 418.704, 34.216,  1.500000)

}

filament_999[1109] {

  pt3dclear()

  pt3dadd(338.18399999999997, 417.24, 34.827,  1.500000)

  pt3dadd(339.64799999999997, 420.9, 32.994,  1.500000)

}

filament_999[1110] {

  pt3dclear()

  pt3dadd(335.256, 418.704, 34.216,  1.500000)

  pt3dadd(331.596, 419.436, 34.827,  1.500000)

}

filament_999[1111] {

  pt3dclear()

  pt3dadd(331.596, 419.436, 34.827,  1.500000)

  pt3dadd(327.936, 420.9, 35.438,  1.500000)

}

filament_999[1112] {

  pt3dclear()

  pt3dadd(327.936, 420.9, 35.438,  1.500000)

  pt3dadd(325.008, 423.096, 35.438,  1.500000)

}

filament_999[1113] {

  pt3dclear()

  pt3dadd(325.008, 423.096, 35.438,  1.500000)

  pt3dadd(323.544, 426.024, 35.438,  1.500000)

}

filament_999[1114] {

  pt3dclear()

  pt3dadd(323.544, 426.024, 35.438,  1.500000)

  pt3dadd(322.812, 429.68399999999997, 35.438,  1.500000)

}

filament_999[1115] {

  pt3dclear()

  pt3dadd(322.812, 429.68399999999997, 35.438,  1.500000)

  pt3dadd(322.08, 433.344, 35.438,  1.500000)

}

filament_999[1116] {

  pt3dclear()

  pt3dadd(322.08, 433.344, 35.438,  1.500000)

  pt3dadd(321.348, 437.736, 34.827,  1.500000)

}

filament_999[1117] {

  pt3dclear()

  pt3dadd(321.348, 437.736, 34.827,  1.500000)

  pt3dadd(321.348, 442.128, 34.827,  1.500000)

}

filament_999[1118] {

  pt3dclear()

  pt3dadd(321.348, 442.128, 34.827,  1.500000)

  pt3dadd(321.348, 446.52, 35.438,  1.500000)

}

filament_999[1119] {

  pt3dclear()

  pt3dadd(321.348, 446.52, 35.438,  1.500000)

  pt3dadd(321.348, 450.912, 36.049,  1.500000)

}

filament_999[1120] {

  pt3dclear()

  pt3dadd(321.348, 450.912, 36.049,  1.500000)

  pt3dadd(322.812, 454.572, 34.216,  1.500000)

}

filament_999[1121] {

  pt3dclear()

  pt3dadd(322.812, 454.572, 34.216,  1.500000)

  pt3dadd(323.544, 458.23199999999997, 34.827,  1.500000)

}

filament_999[1122] {

  pt3dclear()

  pt3dadd(323.544, 458.23199999999997, 34.827,  1.500000)

  pt3dadd(325.008, 462.62399999999997, 34.216,  1.500000)

}

filament_999[1123] {

  pt3dclear()

  pt3dadd(325.008, 462.62399999999997, 34.216,  1.500000)

  pt3dadd(326.472, 467.748, 34.827,  1.500000)

}

filament_999[1124] {

  pt3dclear()

  pt3dadd(326.472, 467.748, 34.827,  1.500000)

  pt3dadd(327.936, 472.872, 33.605,  1.500000)

}

filament_999[1125] {

  pt3dclear()

  pt3dadd(327.936, 472.872, 33.605,  1.500000)

  pt3dadd(330.864, 475.8, 32.994,  1.500000)

}

filament_999[1126] {

  pt3dclear()

  pt3dadd(339.64799999999997, 420.9, 32.994,  1.500000)

  pt3dadd(341.11199999999997, 424.56, 32.994,  1.500000)

}

filament_999[1127] {

  pt3dclear()

  pt3dadd(341.11199999999997, 424.56, 32.994,  1.500000)

  pt3dadd(343.308, 428.21999999999997, 33.605,  1.500000)

}

filament_999[1128] {

  pt3dclear()

  pt3dadd(343.308, 428.21999999999997, 33.605,  1.500000)

  pt3dadd(346.236, 431.14799999999997, 34.216,  1.500000)

}

filament_999[1129] {

  pt3dclear()

  pt3dadd(346.236, 431.14799999999997, 34.216,  1.500000)

  pt3dadd(348.432, 434.808, 34.216,  1.500000)

}

filament_999[1130] {

  pt3dclear()

  pt3dadd(348.432, 434.808, 34.216,  1.500000)

  pt3dadd(350.628, 439.2, 34.216,  1.500000)

}

filament_999[1131] {

  pt3dclear()

  pt3dadd(350.628, 439.2, 34.216,  1.500000)

  pt3dadd(350.628, 442.86, 33.605,  1.500000)

}

filament_999[1132] {

  pt3dclear()

  pt3dadd(350.628, 442.86, 33.605,  1.500000)

  pt3dadd(351.36, 447.252, 34.216,  1.500000)

}

filament_999[1133] {

  pt3dclear()

  pt3dadd(351.36, 447.252, 34.216,  1.500000)

  pt3dadd(353.556, 451.644, 34.216,  1.500000)

}

filament_999[1134] {

  pt3dclear()

  pt3dadd(353.556, 451.644, 34.216,  1.500000)

  pt3dadd(355.752, 455.304, 34.216,  1.500000)

}

filament_999[1135] {

  pt3dclear()

  pt3dadd(355.752, 455.304, 34.216,  1.500000)

  pt3dadd(357.216, 458.964, 34.827,  1.500000)

}

filament_999[1136] {

  pt3dclear()

  pt3dadd(357.216, 458.964, 34.827,  1.500000)

  pt3dadd(359.412, 461.892, 34.216,  1.500000)

}

filament_999[1137] {

  pt3dclear()

  pt3dadd(359.412, 461.892, 34.216,  1.500000)

  pt3dadd(360.876, 465.55199999999996, 34.216,  1.500000)

}

filament_999[1138] {

  pt3dclear()

  pt3dadd(360.876, 465.55199999999996, 34.216,  1.500000)

  pt3dadd(362.34, 469.212, 33.605,  1.500000)

}

filament_999[1139] {

  pt3dclear()

  pt3dadd(362.34, 469.212, 33.605,  1.500000)

  pt3dadd(363.072, 473.604, 32.994,  1.500000)

}

filament_999[1140] {

  pt3dclear()

  pt3dadd(363.072, 473.604, 32.994,  1.500000)

  pt3dadd(363.072, 477.996, 32.383,  1.500000)

}

filament_999[1141] {

  pt3dclear()

  pt3dadd(363.072, 477.996, 32.383,  1.500000)

  pt3dadd(363.072, 482.388, 32.383,  1.500000)

}

filament_999[1142] {

  pt3dclear()

  pt3dadd(363.072, 482.388, 32.383,  1.500000)

  pt3dadd(362.34, 486.78, 32.383,  1.500000)

}

filament_999[1143] {

  pt3dclear()

  pt3dadd(362.34, 486.78, 32.383,  1.500000)

  pt3dadd(361.608, 491.17199999999997, 31.772,  1.500000)

}

filament_999[1144] {

  pt3dclear()

  pt3dadd(361.608, 491.17199999999997, 31.772,  1.500000)

  pt3dadd(360.876, 495.56399999999996, 31.772,  1.500000)

}

filament_999[1145] {

  pt3dclear()

  pt3dadd(360.876, 495.56399999999996, 31.772,  1.500000)

  pt3dadd(360.144, 499.956, 31.160999999999998,  1.500000)

}

filament_999[1146] {

  pt3dclear()

  pt3dadd(360.144, 499.956, 31.160999999999998,  1.500000)

  pt3dadd(358.68, 504.348, 30.55,  1.500000)

}

filament_999[1147] {

  pt3dclear()

  pt3dadd(358.68, 504.348, 30.55,  1.500000)

  pt3dadd(357.216, 508.008, 29.939,  1.500000)

}

filament_999[1148] {

  pt3dclear()

  pt3dadd(357.216, 508.008, 29.939,  1.500000)

  pt3dadd(355.02, 511.668, 29.328,  1.500000)

}

filament_999[1149] {

  pt3dclear()

  pt3dadd(355.02, 511.668, 29.328,  1.500000)

  pt3dadd(352.824, 515.328, 28.717,  1.500000)

}

filament_999[1150] {

  pt3dclear()

  pt3dadd(352.824, 515.328, 28.717,  1.500000)

  pt3dadd(350.628, 518.256, 28.717,  1.500000)

}

filament_999[1151] {

  pt3dclear()

  pt3dadd(350.628, 518.256, 28.717,  1.500000)

  pt3dadd(346.968, 518.9879999999999, 28.105999999999998,  1.500000)

}

filament_999[1152] {

  pt3dclear()

  pt3dadd(346.968, 518.9879999999999, 28.105999999999998,  1.500000)

  pt3dadd(343.308, 519.72, 28.105999999999998,  1.500000)

}

filament_999[1153] {

  pt3dclear()

  pt3dadd(343.308, 519.72, 28.105999999999998,  1.500000)

  pt3dadd(339.64799999999997, 520.452, 28.105999999999998,  1.500000)

}

filament_999[1154] {

  pt3dclear()

  pt3dadd(339.64799999999997, 520.452, 28.105999999999998,  1.500000)

  pt3dadd(335.988, 521.184, 28.105999999999998,  1.500000)

}

filament_999[1155] {

  pt3dclear()

  pt3dadd(335.988, 521.184, 28.105999999999998,  1.500000)

  pt3dadd(332.328, 521.9159999999999, 28.105999999999998,  1.500000)

}

filament_999[1156] {

  pt3dclear()

  pt3dadd(332.328, 521.9159999999999, 28.105999999999998,  1.500000)

  pt3dadd(329.4, 523.38, 28.105999999999998,  1.500000)

}

filament_999[1157] {

  pt3dclear()

  pt3dadd(329.4, 523.38, 28.105999999999998,  1.500000)

  pt3dadd(325.74, 524.112, 28.105999999999998,  1.500000)

}

filament_999[1158] {

  pt3dclear()

  pt3dadd(329.4, 523.38, 28.105999999999998,  1.500000)

  pt3dadd(327.936, 526.308, 26.273,  1.500000)

}

filament_999[1159] {

  pt3dclear()

  pt3dadd(325.74, 524.112, 28.105999999999998,  1.500000)

  pt3dadd(322.08, 524.112, 28.105999999999998,  1.500000)

}

filament_999[1160] {

  pt3dclear()

  pt3dadd(322.08, 524.112, 28.105999999999998,  1.500000)

  pt3dadd(318.42, 524.112, 28.105999999999998,  1.500000)

}

filament_999[1161] {

  pt3dclear()

  pt3dadd(318.42, 524.112, 28.105999999999998,  1.500000)

  pt3dadd(314.76, 524.8439999999999, 27.495,  1.500000)

}

filament_999[1162] {

  pt3dclear()

  pt3dadd(314.76, 524.8439999999999, 27.495,  1.500000)

  pt3dadd(311.832, 525.576, 27.495,  1.500000)

}

filament_999[1163] {

  pt3dclear()

  pt3dadd(311.832, 525.576, 27.495,  1.500000)

  pt3dadd(308.904, 527.7719999999999, 27.495,  1.500000)

}

filament_999[1164] {

  pt3dclear()

  pt3dadd(308.904, 527.7719999999999, 27.495,  1.500000)

  pt3dadd(305.976, 530.6999999999999, 27.495,  1.500000)

}

filament_999[1165] {

  pt3dclear()

  pt3dadd(305.976, 530.6999999999999, 27.495,  1.500000)

  pt3dadd(303.78, 535.092, 26.884,  1.500000)

}

filament_999[1166] {

  pt3dclear()

  pt3dadd(303.78, 535.092, 26.884,  1.500000)

  pt3dadd(302.316, 539.484, 26.884,  1.500000)

}

filament_999[1167] {

  pt3dclear()

  pt3dadd(302.316, 539.484, 26.884,  1.500000)

  pt3dadd(300.852, 543.876, 26.273,  1.500000)

}

filament_999[1168] {

  pt3dclear()

  pt3dadd(300.852, 543.876, 26.273,  1.500000)

  pt3dadd(298.656, 547.536, 25.662,  1.500000)

}

filament_999[1169] {

  pt3dclear()

  pt3dadd(298.656, 547.536, 25.662,  1.500000)

  pt3dadd(297.192, 550.4639999999999, 24.439999999999998,  1.500000)

}

filament_999[1170] {

  pt3dclear()

  pt3dadd(297.192, 550.4639999999999, 24.439999999999998,  1.500000)

  pt3dadd(297.192, 553.3919999999999, 24.439999999999998,  1.500000)

}

filament_999[1171] {

  pt3dclear()

  pt3dadd(297.192, 550.4639999999999, 24.439999999999998,  1.500000)

  pt3dadd(294.264, 551.196, 24.439999999999998,  1.500000)

}

filament_999[1172] {

  pt3dclear()

  pt3dadd(297.192, 553.3919999999999, 24.439999999999998,  1.500000)

  pt3dadd(299.388, 555.588, 23.218,  1.500000)

}

filament_999[1173] {

  pt3dclear()

  pt3dadd(299.388, 555.588, 23.218,  1.500000)

  pt3dadd(303.048, 556.3199999999999, 23.829,  1.500000)

}

filament_999[1174] {

  pt3dclear()

  pt3dadd(303.048, 556.3199999999999, 23.829,  1.500000)

  pt3dadd(305.976, 554.856, 24.439999999999998,  1.500000)

}

filament_999[1175] {

  pt3dclear()

  pt3dadd(294.264, 551.196, 24.439999999999998,  1.500000)

  pt3dadd(291.336, 551.928, 24.439999999999998,  1.500000)

}

filament_999[1176] {

  pt3dclear()

  pt3dadd(291.336, 551.928, 24.439999999999998,  1.500000)

  pt3dadd(291.336, 556.3199999999999, 24.439999999999998,  1.500000)

}

filament_999[1177] {

  pt3dclear()

  pt3dadd(291.336, 551.928, 24.439999999999998,  1.500000)

  pt3dadd(286.944, 552.66, 24.439999999999998,  1.500000)

}

filament_999[1178] {

  pt3dclear()

  pt3dadd(286.944, 552.66, 24.439999999999998,  1.500000)

  pt3dadd(284.016, 551.196, 24.439999999999998,  1.500000)

}

filament_999[1179] {

  pt3dclear()

  pt3dadd(286.944, 552.66, 24.439999999999998,  1.500000)

  pt3dadd(284.016, 554.856, 23.218,  1.500000)

}

filament_999[1180] {

  pt3dclear()

  pt3dadd(284.016, 551.196, 24.439999999999998,  1.500000)

  pt3dadd(281.08799999999997, 549.732, 25.051,  1.500000)

}

filament_999[1181] {

  pt3dclear()

  pt3dadd(281.08799999999997, 549.732, 25.051,  1.500000)

  pt3dadd(277.428, 549.0, 23.829,  1.500000)

}

filament_999[1182] {

  pt3dclear()

  pt3dadd(284.016, 554.856, 23.218,  1.500000)

  pt3dadd(281.08799999999997, 556.3199999999999, 23.218,  1.500000)

}

filament_999[1183] {

  pt3dclear()

  pt3dadd(281.08799999999997, 556.3199999999999, 23.218,  1.500000)

  pt3dadd(277.428, 555.588, 23.218,  1.500000)

}

filament_999[1184] {

  pt3dclear()

  pt3dadd(277.428, 555.588, 23.218,  1.500000)

  pt3dadd(273.768, 554.856, 23.829,  1.500000)

}

filament_999[1185] {

  pt3dclear()

  pt3dadd(273.768, 554.856, 23.829,  1.500000)

  pt3dadd(270.108, 554.124, 23.218,  1.500000)

}

filament_999[1186] {

  pt3dclear()

  pt3dadd(270.108, 554.124, 23.218,  1.500000)

  pt3dadd(267.18, 556.3199999999999, 22.607,  1.500000)

}

filament_999[1187] {

  pt3dclear()

  pt3dadd(267.18, 556.3199999999999, 22.607,  1.500000)

  pt3dadd(263.52, 558.516, 23.218,  1.500000)

}

filament_999[1188] {

  pt3dclear()

  pt3dadd(263.52, 558.516, 23.218,  1.500000)

  pt3dadd(263.52, 561.444, 23.829,  1.500000)

}

filament_999[1189] {

  pt3dclear()

  pt3dadd(263.52, 558.516, 23.218,  1.500000)

  pt3dadd(260.592, 559.98, 23.829,  1.500000)

}

filament_999[1190] {

  pt3dclear()

  pt3dadd(263.52, 561.444, 23.829,  1.500000)

  pt3dadd(265.716, 564.372, 23.829,  1.500000)

}

filament_999[1191] {

  pt3dclear()

  pt3dadd(265.716, 564.372, 23.829,  1.500000)

  pt3dadd(267.912, 568.032, 23.829,  1.500000)

}

filament_999[1192] {

  pt3dclear()

  pt3dadd(260.592, 559.98, 23.829,  1.500000)

  pt3dadd(257.664, 560.712, 23.829,  1.500000)

}

filament_999[1193] {

  pt3dclear()

  pt3dadd(257.664, 560.712, 23.829,  1.500000)

  pt3dadd(254.736, 561.444, 23.829,  1.500000)

}

filament_999[1194] {

  pt3dclear()

  pt3dadd(254.736, 561.444, 23.829,  1.500000)

  pt3dadd(253.272, 558.516, 23.218,  1.500000)

}

filament_999[1195] {

  pt3dclear()

  pt3dadd(253.272, 558.516, 23.218,  1.500000)

  pt3dadd(251.808, 557.052, 23.829,  1.500000)

}

filament_999[1196] {

  pt3dclear()

  pt3dadd(251.808, 557.052, 23.829,  1.500000)

  pt3dadd(248.88, 558.516, 23.829,  1.500000)

}

filament_999[1197] {

  pt3dclear()

  pt3dadd(327.936, 526.308, 26.273,  1.500000)

  pt3dadd(325.74, 529.236, 26.884,  1.500000)

}

filament_999[1198] {

  pt3dclear()

  pt3dadd(325.74, 529.236, 26.884,  1.500000)

  pt3dadd(324.276, 532.164, 27.495,  1.500000)

}

filament_999[1199] {

  pt3dclear()

  pt3dadd(324.276, 532.164, 27.495,  1.500000)

  pt3dadd(323.544, 536.556, 27.495,  1.500000)

}

filament_999[1200] {

  pt3dclear()

  pt3dadd(323.544, 536.556, 27.495,  1.500000)

  pt3dadd(323.544, 540.948, 26.884,  1.500000)

}

filament_999[1201] {

  pt3dclear()

  pt3dadd(323.544, 540.948, 26.884,  1.500000)

  pt3dadd(324.276, 544.608, 26.884,  1.500000)

}

filament_999[1202] {

  pt3dclear()

  pt3dadd(324.276, 544.608, 26.884,  1.500000)

  pt3dadd(326.472, 547.536, 26.273,  1.500000)

}

filament_999[1203] {

  pt3dclear()

  pt3dadd(326.472, 547.536, 26.273,  1.500000)

  pt3dadd(328.668, 550.4639999999999, 26.273,  1.500000)

}

filament_999[1204] {

  pt3dclear()

  pt3dadd(328.668, 550.4639999999999, 26.273,  1.500000)

  pt3dadd(330.132, 554.124, 25.662,  1.500000)

}

filament_999[1205] {

  pt3dclear()

  pt3dadd(330.132, 554.124, 25.662,  1.500000)

  pt3dadd(331.596, 557.784, 25.662,  1.500000)

}

filament_999[1206] {

  pt3dclear()

  pt3dadd(331.596, 557.784, 25.662,  1.500000)

  pt3dadd(333.792, 561.444, 25.662,  1.500000)

}

filament_999[1207] {

  pt3dclear()

  pt3dadd(333.792, 561.444, 25.662,  1.500000)

  pt3dadd(336.71999999999997, 564.372, 25.051,  1.500000)

}

filament_999[1208] {

  pt3dclear()

  pt3dadd(336.71999999999997, 564.372, 25.051,  1.500000)

  pt3dadd(339.64799999999997, 567.3, 24.439999999999998,  1.500000)

}

filament_999[1209] {

  pt3dclear()

  pt3dadd(339.64799999999997, 567.3, 24.439999999999998,  1.500000)

  pt3dadd(342.57599999999996, 569.496, 25.051,  1.500000)

}

filament_999[1210] {

  pt3dclear()

  pt3dadd(342.57599999999996, 569.496, 25.051,  1.500000)

  pt3dadd(346.236, 570.228, 25.662,  1.500000)

}

filament_999[1211] {

  pt3dclear()

  pt3dadd(346.236, 570.228, 25.662,  1.500000)

  pt3dadd(349.164, 570.228, 23.829,  1.500000)

}

filament_999[1212] {

  pt3dclear()

  pt3dadd(349.164, 570.228, 23.829,  1.500000)

  pt3dadd(352.092, 570.96, 20.774,  1.500000)

}

filament_999[1213] {

  pt3dclear()

  pt3dadd(352.092, 570.96, 20.774,  1.500000)

  pt3dadd(352.824, 574.62, 20.163,  1.500000)

}

filament_999[1214] {

  pt3dclear()

  pt3dadd(352.824, 574.62, 20.163,  1.500000)

  pt3dadd(353.556, 577.548, 18.33,  1.500000)

}

filament_999[1215] {

  pt3dclear()

  pt3dadd(353.556, 577.548, 18.33,  1.500000)

  pt3dadd(354.288, 581.208, 17.108,  1.500000)

}

filament_999[1216] {

  pt3dclear()

  pt3dadd(354.288, 581.208, 17.108,  1.500000)

  pt3dadd(355.02, 584.136, 16.497,  1.500000)

}

filament_999[1217] {

  pt3dclear()

  pt3dadd(355.02, 584.136, 16.497,  1.500000)

  pt3dadd(355.752, 587.7959999999999, 15.886,  1.500000)

}

filament_999[1218] {

  pt3dclear()

  pt3dadd(355.752, 587.7959999999999, 15.886,  1.500000)

  pt3dadd(355.752, 591.456, 15.275,  1.500000)

}

filament_999[1219] {

  pt3dclear()

  pt3dadd(355.752, 591.456, 15.275,  1.500000)

  pt3dadd(355.752, 595.116, 15.886,  1.500000)

}

filament_999[1220] {

  pt3dclear()

  pt3dadd(355.752, 595.116, 15.886,  1.500000)

  pt3dadd(355.02, 598.776, 15.886,  1.500000)

}

filament_999[1221] {

  pt3dclear()

  pt3dadd(355.02, 598.776, 15.886,  1.500000)

  pt3dadd(354.288, 602.436, 15.886,  1.500000)

}

filament_999[1222] {

  pt3dclear()

  pt3dadd(354.288, 602.436, 15.886,  1.500000)

  pt3dadd(352.092, 606.096, 15.886,  1.500000)

}

filament_999[1223] {

  pt3dclear()

  pt3dadd(352.092, 606.096, 15.886,  1.500000)

  pt3dadd(349.164, 609.024, 15.886,  1.500000)

}

filament_999[1224] {

  pt3dclear()

  pt3dadd(349.164, 609.024, 15.886,  1.500000)

  pt3dadd(346.236, 611.952, 16.497,  1.500000)

}

filament_999[1225] {

  pt3dclear()

  pt3dadd(346.236, 611.952, 16.497,  1.500000)

  pt3dadd(343.308, 614.88, 17.108,  1.500000)

}

filament_999[1226] {

  pt3dclear()

  pt3dadd(343.308, 614.88, 17.108,  1.500000)

  pt3dadd(340.38, 617.808, 17.108,  1.500000)

}

filament_999[1227] {

  pt3dclear()

  pt3dadd(340.38, 617.808, 17.108,  1.500000)

  pt3dadd(337.452, 620.736, 18.33,  1.500000)

}

filament_999[1228] {

  pt3dclear()

  pt3dadd(337.452, 620.736, 18.33,  1.500000)

  pt3dadd(333.792, 623.664, 18.941,  1.500000)

}

filament_999[1229] {

  pt3dclear()

  pt3dadd(333.792, 623.664, 18.941,  1.500000)

  pt3dadd(329.4, 625.128, 18.941,  1.500000)

}

filament_999[1230] {

  pt3dclear()

  pt3dadd(329.4, 625.128, 18.941,  1.500000)

  pt3dadd(325.008, 627.324, 19.552,  1.500000)

}

filament_999[1231] {

  pt3dclear()

  pt3dadd(325.008, 627.324, 19.552,  1.500000)

  pt3dadd(320.616, 629.52, 20.163,  1.500000)

}

filament_999[1232] {

  pt3dclear()

  pt3dadd(320.616, 629.52, 20.163,  1.500000)

  pt3dadd(316.224, 631.716, 20.774,  1.500000)

}

filament_999[1233] {

  pt3dclear()

  pt3dadd(316.224, 631.716, 20.774,  1.500000)

  pt3dadd(311.832, 634.644, 20.774,  1.500000)

}

filament_999[1234] {

  pt3dclear()

  pt3dadd(311.832, 634.644, 20.774,  1.500000)

  pt3dadd(307.44, 637.572, 21.384999999999998,  1.500000)

}

filament_999[1235] {

  pt3dclear()

  pt3dadd(307.44, 637.572, 21.384999999999998,  1.500000)

  pt3dadd(303.048, 640.5, 21.996,  1.500000)

}

filament_999[1236] {

  pt3dclear()

  pt3dadd(303.048, 640.5, 21.996,  1.500000)

  pt3dadd(298.656, 643.428, 22.607,  1.500000)

}

filament_999[1237] {

  pt3dclear()

  pt3dadd(298.656, 643.428, 22.607,  1.500000)

  pt3dadd(294.264, 646.356, 23.218,  1.500000)

}

filament_999[1238] {

  pt3dclear()

  pt3dadd(294.264, 646.356, 23.218,  1.500000)

  pt3dadd(289.14, 644.8919999999999, 22.607,  1.500000)

}

filament_999[1239] {

  pt3dclear()

  pt3dadd(294.264, 646.356, 23.218,  1.500000)

  pt3dadd(292.068, 649.284, 21.996,  1.500000)

}

filament_999[1240] {

  pt3dclear()

  pt3dadd(289.14, 644.8919999999999, 22.607,  1.500000)

  pt3dadd(284.016, 643.428, 23.829,  1.500000)

}

filament_999[1241] {

  pt3dclear()

  pt3dadd(284.016, 643.428, 23.829,  1.500000)

  pt3dadd(278.892, 643.428, 24.439999999999998,  1.500000)

}

filament_999[1242] {

  pt3dclear()

  pt3dadd(278.892, 643.428, 24.439999999999998,  1.500000)

  pt3dadd(273.768, 643.428, 25.051,  1.500000)

}

filament_999[1243] {

  pt3dclear()

  pt3dadd(273.768, 643.428, 25.051,  1.500000)

  pt3dadd(268.644, 641.9639999999999, 22.607,  1.500000)

}

filament_999[1244] {

  pt3dclear()

  pt3dadd(292.068, 649.284, 21.996,  1.500000)

  pt3dadd(289.14, 652.944, 22.607,  1.500000)

}

filament_999[1245] {

  pt3dclear()

  pt3dadd(289.14, 652.944, 22.607,  1.500000)

  pt3dadd(286.944, 657.336, 23.218,  1.500000)

}

filament_999[1246] {

  pt3dclear()

  pt3dadd(286.944, 657.336, 23.218,  1.500000)

  pt3dadd(284.016, 661.728, 23.218,  1.500000)

}

filament_999[1247] {

  pt3dclear()

  pt3dadd(284.016, 661.728, 23.218,  1.500000)

  pt3dadd(281.82, 666.852, 23.218,  1.500000)

}

filament_999[1248] {

  pt3dclear()

  pt3dadd(281.82, 666.852, 23.218,  1.500000)

  pt3dadd(281.08799999999997, 670.512, 23.218,  1.500000)

}

filament_999[1249] {

  pt3dclear()

  pt3dadd(278.892, 376.248, 25.051,  1.500000)

  pt3dadd(274.5, 376.98, 28.105999999999998,  1.500000)

}

filament_999[1250] {

  pt3dclear()

  pt3dadd(274.5, 376.98, 28.105999999999998,  1.500000)

  pt3dadd(270.108, 377.712, 29.328,  1.500000)

}

filament_999[1251] {

  pt3dclear()

  pt3dadd(270.108, 377.712, 29.328,  1.500000)

  pt3dadd(265.716, 379.908, 30.55,  1.500000)

}

filament_999[1252] {

  pt3dclear()

  pt3dadd(265.716, 379.908, 30.55,  1.500000)

  pt3dadd(263.52, 382.104, 30.55,  1.500000)

}

filament_999[1253] {

  pt3dclear()

  pt3dadd(265.716, 379.908, 30.55,  1.500000)

  pt3dadd(261.324, 380.64, 30.55,  1.500000)

}

filament_999[1254] {

  pt3dclear()

  pt3dadd(263.52, 382.104, 30.55,  1.500000)

  pt3dadd(262.788, 385.032, 31.772,  1.500000)

}

filament_999[1255] {

  pt3dclear()

  pt3dadd(262.788, 385.032, 31.772,  1.500000)

  pt3dadd(263.52, 387.96, 32.383,  1.500000)

}

filament_999[1256] {

  pt3dclear()

  pt3dadd(263.52, 387.96, 32.383,  1.500000)

  pt3dadd(267.912, 390.156, 32.383,  1.500000)

}

filament_999[1257] {

  pt3dclear()

  pt3dadd(267.912, 390.156, 32.383,  1.500000)

  pt3dadd(272.304, 390.156, 32.383,  1.500000)

}

filament_999[1258] {

  pt3dclear()

  pt3dadd(272.304, 390.156, 32.383,  1.500000)

  pt3dadd(276.69599999999997, 388.692, 31.772,  1.500000)

}

filament_999[1259] {

  pt3dclear()

  pt3dadd(276.69599999999997, 388.692, 31.772,  1.500000)

  pt3dadd(280.356, 385.764, 31.160999999999998,  1.500000)

}

filament_999[1260] {

  pt3dclear()

  pt3dadd(280.356, 385.764, 31.160999999999998,  1.500000)

  pt3dadd(284.016, 387.228, 30.55,  1.500000)

}

filament_999[1261] {

  pt3dclear()

  pt3dadd(280.356, 385.764, 31.160999999999998,  1.500000)

  pt3dadd(283.284, 382.836, 32.383,  1.500000)

}

filament_999[1262] {

  pt3dclear()

  pt3dadd(284.016, 387.228, 30.55,  1.500000)

  pt3dadd(288.408, 388.692, 30.55,  1.500000)

}

filament_999[1263] {

  pt3dclear()

  pt3dadd(288.408, 388.692, 30.55,  1.500000)

  pt3dadd(292.8, 390.156, 30.55,  1.500000)

}

filament_999[1264] {

  pt3dclear()

  pt3dadd(292.8, 390.156, 30.55,  1.500000)

  pt3dadd(297.192, 390.888, 30.55,  1.500000)

}

filament_999[1265] {

  pt3dclear()

  pt3dadd(297.192, 390.888, 30.55,  1.500000)

  pt3dadd(300.852, 388.692, 29.939,  1.500000)

}

filament_999[1266] {

  pt3dclear()

  pt3dadd(300.852, 388.692, 29.939,  1.500000)

  pt3dadd(303.78, 386.496, 32.383,  1.500000)

}

filament_999[1267] {

  pt3dclear()

  pt3dadd(283.284, 382.836, 32.383,  1.500000)

  pt3dadd(284.748, 379.176, 31.160999999999998,  1.500000)

}

filament_999[1268] {

  pt3dclear()

  pt3dadd(284.748, 379.176, 31.160999999999998,  1.500000)

  pt3dadd(286.212, 374.784, 30.55,  1.500000)

}

filament_999[1269] {

  pt3dclear()

  pt3dadd(286.212, 374.784, 30.55,  1.500000)

  pt3dadd(288.408, 371.12399999999997, 31.772,  1.500000)

}

filament_999[1270] {

  pt3dclear()

  pt3dadd(288.408, 371.12399999999997, 31.772,  1.500000)

  pt3dadd(290.604, 367.464, 31.772,  1.500000)

}

filament_999[1271] {

  pt3dclear()

  pt3dadd(290.604, 367.464, 31.772,  1.500000)

  pt3dadd(292.8, 363.072, 32.383,  1.500000)

}

filament_999[1272] {

  pt3dclear()

  pt3dadd(292.8, 363.072, 32.383,  1.500000)

  pt3dadd(295.728, 359.412, 32.383,  1.500000)

}

filament_999[1273] {

  pt3dclear()

  pt3dadd(295.728, 359.412, 32.383,  1.500000)

  pt3dadd(297.192, 355.02, 32.994,  1.500000)

}

filament_999[1274] {

  pt3dclear()

  pt3dadd(297.192, 355.02, 32.994,  1.500000)

  pt3dadd(298.656, 350.628, 32.994,  1.500000)

}

filament_999[1275] {

  pt3dclear()

  pt3dadd(298.656, 350.628, 32.994,  1.500000)

  pt3dadd(303.78, 349.164, 32.994,  1.500000)

}

filament_999[1276] {

  pt3dclear()

  pt3dadd(303.78, 349.164, 32.994,  1.500000)

  pt3dadd(304.512, 345.504, 32.383,  1.500000)

}

filament_999[1277] {

  pt3dclear()

  pt3dadd(304.512, 345.504, 32.383,  1.500000)

  pt3dadd(305.24399999999997, 341.844, 31.772,  1.500000)

}

filament_999[1278] {

  pt3dclear()

  pt3dadd(305.24399999999997, 341.844, 31.772,  1.500000)

  pt3dadd(307.44, 337.452, 31.160999999999998,  1.500000)

}

filament_999[1279] {

  pt3dclear()

  pt3dadd(307.44, 337.452, 31.160999999999998,  1.500000)

  pt3dadd(308.904, 334.524, 30.55,  1.500000)

}

filament_999[1280] {

  pt3dclear()

  pt3dadd(308.904, 334.524, 30.55,  1.500000)

  pt3dadd(308.17199999999997, 330.864, 29.939,  1.500000)

}

filament_999[1281] {

  pt3dclear()

  pt3dadd(308.17199999999997, 330.864, 29.939,  1.500000)

  pt3dadd(307.44, 327.204, 30.55,  1.500000)

}

filament_999[1282] {

  pt3dclear()

  pt3dadd(307.44, 327.204, 30.55,  1.500000)

  pt3dadd(306.70799999999997, 323.544, 31.772,  1.500000)

}

filament_999[1283] {

  pt3dclear()

  pt3dadd(306.70799999999997, 323.544, 31.772,  1.500000)

  pt3dadd(306.70799999999997, 319.884, 31.160999999999998,  1.500000)

}

filament_999[1284] {

  pt3dclear()

  pt3dadd(306.70799999999997, 319.884, 31.160999999999998,  1.500000)

  pt3dadd(305.976, 316.224, 31.160999999999998,  1.500000)

}

filament_999[1285] {

  pt3dclear()

  pt3dadd(305.976, 316.224, 31.160999999999998,  1.500000)

  pt3dadd(304.512, 311.832, 31.772,  1.500000)

}

filament_999[1286] {

  pt3dclear()

  pt3dadd(304.512, 311.832, 31.772,  1.500000)

  pt3dadd(303.048, 307.44, 32.383,  1.500000)

}

filament_999[1287] {

  pt3dclear()

  pt3dadd(303.048, 307.44, 32.383,  1.500000)

  pt3dadd(302.316, 303.048, 31.160999999999998,  1.500000)

}

filament_999[1288] {

  pt3dclear()

  pt3dadd(302.316, 303.048, 31.160999999999998,  1.500000)

  pt3dadd(300.12, 300.12, 32.383,  1.500000)

}

filament_999[1289] {

  pt3dclear()

  pt3dadd(300.12, 300.12, 32.383,  1.500000)

  pt3dadd(297.192, 297.924, 32.994,  1.500000)

}

filament_999[1290] {

  pt3dclear()

  pt3dadd(297.192, 297.924, 32.994,  1.500000)

  pt3dadd(294.264, 295.728, 32.383,  1.500000)

}

filament_999[1291] {

  pt3dclear()

  pt3dadd(294.264, 295.728, 32.383,  1.500000)

  pt3dadd(292.068, 291.336, 32.383,  1.500000)

}

filament_999[1292] {

  pt3dclear()

  pt3dadd(292.068, 291.336, 32.383,  1.500000)

  pt3dadd(291.336, 287.676, 32.994,  1.500000)

}

filament_999[1293] {

  pt3dclear()

  pt3dadd(291.336, 287.676, 32.994,  1.500000)

  pt3dadd(291.336, 284.016, 34.216,  1.500000)

}

filament_999[1294] {

  pt3dclear()

  pt3dadd(291.336, 284.016, 34.216,  1.500000)

  pt3dadd(291.336, 280.356, 34.827,  1.500000)

}

filament_999[1295] {

  pt3dclear()

  pt3dadd(261.324, 380.64, 30.55,  1.500000)

  pt3dadd(257.664, 380.64, 30.55,  1.500000)

}

filament_999[1296] {

  pt3dclear()

  pt3dadd(257.664, 380.64, 30.55,  1.500000)

  pt3dadd(254.004, 380.64, 30.55,  1.500000)

}

filament_999[1297] {

  pt3dclear()

  pt3dadd(254.004, 380.64, 30.55,  1.500000)

  pt3dadd(250.344, 380.64, 29.939,  1.500000)

}

filament_999[1298] {

  pt3dclear()

  pt3dadd(250.344, 380.64, 29.939,  1.500000)

  pt3dadd(246.684, 380.64, 29.328,  1.500000)

}

filament_999[1299] {

  pt3dclear()

  pt3dadd(246.684, 380.64, 29.328,  1.500000)

  pt3dadd(243.756, 379.908, 29.328,  1.500000)

}

filament_999[1300] {

  pt3dclear()

  pt3dadd(246.684, 380.64, 29.328,  1.500000)

  pt3dadd(244.488, 383.568, 28.717,  1.500000)

}

filament_999[1301] {

  pt3dclear()

  pt3dadd(243.756, 379.908, 29.328,  1.500000)

  pt3dadd(241.56, 377.712, 29.328,  1.500000)

}

filament_999[1302] {

  pt3dclear()

  pt3dadd(241.56, 377.712, 29.328,  1.500000)

  pt3dadd(240.096, 374.784, 28.717,  1.500000)

}

filament_999[1303] {

  pt3dclear()

  pt3dadd(241.56, 377.712, 29.328,  1.500000)

  pt3dadd(237.9, 378.444, 29.328,  1.500000)

}

filament_999[1304] {

  pt3dclear()

  pt3dadd(240.096, 374.784, 28.717,  1.500000)

  pt3dadd(239.364, 371.12399999999997, 28.717,  1.500000)

}

filament_999[1305] {

  pt3dclear()

  pt3dadd(239.364, 371.12399999999997, 28.717,  1.500000)

  pt3dadd(237.9, 367.464, 28.717,  1.500000)

}

filament_999[1306] {

  pt3dclear()

  pt3dadd(237.9, 367.464, 28.717,  1.500000)

  pt3dadd(235.704, 366.0, 28.717,  1.500000)

}

filament_999[1307] {

  pt3dclear()

  pt3dadd(235.704, 366.0, 28.717,  1.500000)

  pt3dadd(237.9, 363.072, 28.717,  1.500000)

}

filament_999[1308] {

  pt3dclear()

  pt3dadd(235.704, 366.0, 28.717,  1.500000)

  pt3dadd(232.04399999999998, 365.268, 29.939,  1.500000)

}

filament_999[1309] {

  pt3dclear()

  pt3dadd(237.9, 363.072, 28.717,  1.500000)

  pt3dadd(240.828, 360.144, 28.105999999999998,  1.500000)

}

filament_999[1310] {

  pt3dclear()

  pt3dadd(240.828, 360.144, 28.105999999999998,  1.500000)

  pt3dadd(242.292, 356.484, 27.495,  1.500000)

}

filament_999[1311] {

  pt3dclear()

  pt3dadd(242.292, 356.484, 27.495,  1.500000)

  pt3dadd(243.756, 352.824, 26.884,  1.500000)

}

filament_999[1312] {

  pt3dclear()

  pt3dadd(243.756, 352.824, 26.884,  1.500000)

  pt3dadd(245.952, 349.896, 25.662,  1.500000)

}

filament_999[1313] {

  pt3dclear()

  pt3dadd(245.952, 349.896, 25.662,  1.500000)

  pt3dadd(248.148, 346.968, 24.439999999999998,  1.500000)

}

filament_999[1314] {

  pt3dclear()

  pt3dadd(245.952, 349.896, 25.662,  1.500000)

  pt3dadd(250.344, 348.432, 26.273,  1.500000)

}

filament_999[1315] {

  pt3dclear()

  pt3dadd(248.148, 346.968, 24.439999999999998,  1.500000)

  pt3dadd(250.344, 343.308, 23.829,  1.500000)

}

filament_999[1316] {

  pt3dclear()

  pt3dadd(250.344, 343.308, 23.829,  1.500000)

  pt3dadd(250.344, 339.64799999999997, 23.218,  1.500000)

}

filament_999[1317] {

  pt3dclear()

  pt3dadd(250.344, 339.64799999999997, 23.218,  1.500000)

  pt3dadd(250.344, 335.988, 22.607,  1.500000)

}

filament_999[1318] {

  pt3dclear()

  pt3dadd(250.344, 335.988, 22.607,  1.500000)

  pt3dadd(249.612, 332.328, 21.996,  1.500000)

}

filament_999[1319] {

  pt3dclear()

  pt3dadd(249.612, 332.328, 21.996,  1.500000)

  pt3dadd(248.88, 330.132, 23.218,  1.500000)

}

filament_999[1320] {

  pt3dclear()

  pt3dadd(248.88, 330.132, 23.218,  1.500000)

  pt3dadd(251.808, 327.936, 22.607,  1.500000)

}

filament_999[1321] {

  pt3dclear()

  pt3dadd(248.88, 330.132, 23.218,  1.500000)

  pt3dadd(245.952, 329.4, 23.218,  1.500000)

}

filament_999[1322] {

  pt3dclear()

  pt3dadd(251.808, 327.936, 22.607,  1.500000)

  pt3dadd(254.736, 327.936, 22.607,  1.500000)

}

filament_999[1323] {

  pt3dclear()

  pt3dadd(254.736, 327.936, 22.607,  1.500000)

  pt3dadd(256.932, 325.74, 22.607,  1.500000)

}

filament_999[1324] {

  pt3dclear()

  pt3dadd(256.932, 325.74, 22.607,  1.500000)

  pt3dadd(259.128, 325.008, 22.607,  1.500000)

}

filament_999[1325] {

  pt3dclear()

  pt3dadd(259.128, 325.008, 22.607,  1.500000)

  pt3dadd(262.056, 325.008, 22.607,  1.500000)

}

filament_999[1326] {

  pt3dclear()

  pt3dadd(262.056, 325.008, 22.607,  1.500000)

  pt3dadd(264.984, 325.008, 22.607,  1.500000)

}

filament_999[1327] {

  pt3dclear()

  pt3dadd(264.984, 325.008, 22.607,  1.500000)

  pt3dadd(267.912, 324.276, 22.607,  1.500000)

}

filament_999[1328] {

  pt3dclear()

  pt3dadd(267.912, 324.276, 22.607,  1.500000)

  pt3dadd(270.84, 322.812, 22.607,  1.500000)

}

filament_999[1329] {

  pt3dclear()

  pt3dadd(270.84, 322.812, 22.607,  1.500000)

  pt3dadd(273.768, 321.348, 22.607,  1.500000)

}

filament_999[1330] {

  pt3dclear()

  pt3dadd(273.768, 321.348, 22.607,  1.500000)

  pt3dadd(276.69599999999997, 319.884, 22.607,  1.500000)

}

filament_999[1331] {

  pt3dclear()

  pt3dadd(276.69599999999997, 319.884, 22.607,  1.500000)

  pt3dadd(277.428, 316.956, 21.996,  1.500000)

}

filament_999[1332] {

  pt3dclear()

  pt3dadd(277.428, 316.956, 21.996,  1.500000)

  pt3dadd(278.15999999999997, 314.028, 20.774,  1.500000)

}

filament_999[1333] {

  pt3dclear()

  pt3dadd(278.15999999999997, 314.028, 20.774,  1.500000)

  pt3dadd(281.08799999999997, 312.564, 19.552,  1.500000)

}

filament_999[1334] {

  pt3dclear()

  pt3dadd(250.344, 348.432, 26.273,  1.500000)

  pt3dadd(254.004, 347.7, 25.051,  1.500000)

}

filament_999[1335] {

  pt3dclear()

  pt3dadd(254.004, 347.7, 25.051,  1.500000)

  pt3dadd(257.664, 346.968, 23.829,  1.500000)

}

filament_999[1336] {

  pt3dclear()

  pt3dadd(232.04399999999998, 365.268, 29.939,  1.500000)

  pt3dadd(228.384, 364.536, 30.55,  1.500000)

}

filament_999[1337] {

  pt3dclear()

  pt3dadd(228.384, 364.536, 30.55,  1.500000)

  pt3dadd(224.724, 365.268, 31.160999999999998,  1.500000)

}

filament_999[1338] {

  pt3dclear()

  pt3dadd(224.724, 365.268, 31.160999999999998,  1.500000)

  pt3dadd(220.332, 366.0, 31.160999999999998,  1.500000)

}

filament_999[1339] {

  pt3dclear()

  pt3dadd(220.332, 366.0, 31.160999999999998,  1.500000)

  pt3dadd(216.672, 366.73199999999997, 31.772,  1.500000)

}

filament_999[1340] {

  pt3dclear()

  pt3dadd(216.672, 366.73199999999997, 31.772,  1.500000)

  pt3dadd(213.012, 366.0, 31.772,  1.500000)

}

filament_999[1341] {

  pt3dclear()

  pt3dadd(216.672, 366.73199999999997, 31.772,  1.500000)

  pt3dadd(213.012, 368.928, 32.383,  1.500000)

}

filament_999[1342] {

  pt3dclear()

  pt3dadd(213.012, 366.0, 31.772,  1.500000)

  pt3dadd(209.352, 366.0, 32.383,  1.500000)

}

filament_999[1343] {

  pt3dclear()

  pt3dadd(209.352, 366.0, 32.383,  1.500000)

  pt3dadd(206.424, 363.804, 32.994,  1.500000)

}

filament_999[1344] {

  pt3dclear()

  pt3dadd(206.424, 363.804, 32.994,  1.500000)

  pt3dadd(204.228, 360.876, 32.383,  1.500000)

}

filament_999[1345] {

  pt3dclear()

  pt3dadd(204.228, 360.876, 32.383,  1.500000)

  pt3dadd(202.03199999999998, 360.144, 32.383,  1.500000)

}

filament_999[1346] {

  pt3dclear()

  pt3dadd(202.03199999999998, 360.144, 32.383,  1.500000)

  pt3dadd(199.10399999999998, 361.608, 32.383,  1.500000)

}

filament_999[1347] {

  pt3dclear()

  pt3dadd(213.012, 368.928, 32.383,  1.500000)

  pt3dadd(209.352, 369.65999999999997, 32.383,  1.500000)

}

filament_999[1348] {

  pt3dclear()

  pt3dadd(209.352, 369.65999999999997, 32.383,  1.500000)

  pt3dadd(207.888, 371.856, 31.772,  1.500000)

}

filament_999[1349] {

  pt3dclear()

  pt3dadd(207.888, 371.856, 31.772,  1.500000)

  pt3dadd(208.62, 374.784, 30.55,  1.500000)

}

filament_999[1350] {

  pt3dclear()

  pt3dadd(208.62, 374.784, 30.55,  1.500000)

  pt3dadd(210.816, 377.712, 29.328,  1.500000)

}

filament_999[1351] {

  pt3dclear()

  pt3dadd(210.816, 377.712, 29.328,  1.500000)

  pt3dadd(210.084, 380.64, 28.105999999999998,  1.500000)

}

filament_999[1352] {

  pt3dclear()

  pt3dadd(210.816, 377.712, 29.328,  1.500000)

  pt3dadd(213.744, 377.712, 28.105999999999998,  1.500000)

}

filament_999[1353] {

  pt3dclear()

  pt3dadd(210.084, 380.64, 28.105999999999998,  1.500000)

  pt3dadd(207.156, 383.568, 28.105999999999998,  1.500000)

}

filament_999[1354] {

  pt3dclear()

  pt3dadd(207.156, 383.568, 28.105999999999998,  1.500000)

  pt3dadd(205.692, 381.372, 28.105999999999998,  1.500000)

}

filament_999[1355] {

  pt3dclear()

  pt3dadd(205.692, 381.372, 28.105999999999998,  1.500000)

  pt3dadd(203.496, 379.908, 28.717,  1.500000)

}

filament_999[1356] {

  pt3dclear()

  pt3dadd(203.496, 379.908, 28.717,  1.500000)

  pt3dadd(200.56799999999998, 379.176, 29.328,  1.500000)

}

filament_999[1357] {

  pt3dclear()

  pt3dadd(200.56799999999998, 379.176, 29.328,  1.500000)

  pt3dadd(197.64, 379.176, 29.939,  1.500000)

}

filament_999[1358] {

  pt3dclear()

  pt3dadd(197.64, 379.176, 29.939,  1.500000)

  pt3dadd(195.444, 380.64, 31.160999999999998,  1.500000)

}

filament_999[1359] {

  pt3dclear()

  pt3dadd(195.444, 380.64, 31.160999999999998,  1.500000)

  pt3dadd(192.516, 382.836, 30.55,  1.500000)

}

filament_999[1360] {

  pt3dclear()

  pt3dadd(195.444, 380.64, 31.160999999999998,  1.500000)

  pt3dadd(194.712, 383.568, 29.939,  1.500000)

}

filament_999[1361] {

  pt3dclear()

  pt3dadd(192.516, 382.836, 30.55,  1.500000)

  pt3dadd(189.588, 385.032, 29.939,  1.500000)

}

filament_999[1362] {

  pt3dclear()

  pt3dadd(189.588, 385.032, 29.939,  1.500000)

  pt3dadd(186.66, 387.228, 30.55,  1.500000)

}

filament_999[1363] {

  pt3dclear()

  pt3dadd(186.66, 387.228, 30.55,  1.500000)

  pt3dadd(184.464, 388.692, 30.55,  1.500000)

}

filament_999[1364] {

  pt3dclear()

  pt3dadd(194.712, 383.568, 29.939,  1.500000)

  pt3dadd(195.444, 387.228, 29.939,  1.500000)

}

filament_999[1365] {

  pt3dclear()

  pt3dadd(195.444, 387.228, 29.939,  1.500000)

  pt3dadd(194.712, 390.888, 29.328,  1.500000)

}

filament_999[1366] {

  pt3dclear()

  pt3dadd(194.712, 390.888, 29.328,  1.500000)

  pt3dadd(193.248, 394.548, 29.939,  1.500000)

}

filament_999[1367] {

  pt3dclear()

  pt3dadd(193.248, 394.548, 29.939,  1.500000)

  pt3dadd(191.052, 398.20799999999997, 30.55,  1.500000)

}

filament_999[1368] {

  pt3dclear()

  pt3dadd(213.744, 377.712, 28.105999999999998,  1.500000)

  pt3dadd(216.672, 376.248, 26.884,  1.500000)

}

filament_999[1369] {

  pt3dclear()

  pt3dadd(216.672, 376.248, 26.884,  1.500000)

  pt3dadd(220.332, 376.248, 26.273,  1.500000)

}

filament_999[1370] {

  pt3dclear()

  pt3dadd(220.332, 376.248, 26.273,  1.500000)

  pt3dadd(223.992, 376.248, 25.662,  1.500000)

}

filament_999[1371] {

  pt3dclear()

  pt3dadd(223.992, 376.248, 25.662,  1.500000)

  pt3dadd(226.92, 374.784, 25.051,  1.500000)

}

filament_999[1372] {

  pt3dclear()

  pt3dadd(226.92, 374.784, 25.051,  1.500000)

  pt3dadd(229.84799999999998, 373.32, 24.439999999999998,  1.500000)

}

filament_999[1373] {

  pt3dclear()

  pt3dadd(229.84799999999998, 373.32, 24.439999999999998,  1.500000)

  pt3dadd(232.04399999999998, 371.856, 22.607,  1.500000)

}

filament_999[1374] {

  pt3dclear()

  pt3dadd(237.9, 378.444, 29.328,  1.500000)

  pt3dadd(234.972, 379.176, 29.328,  1.500000)

}

filament_999[1375] {

  pt3dclear()

  pt3dadd(234.972, 379.176, 29.328,  1.500000)

  pt3dadd(232.77599999999998, 381.372, 29.328,  1.500000)

}

filament_999[1376] {

  pt3dclear()

  pt3dadd(232.77599999999998, 381.372, 29.328,  1.500000)

  pt3dadd(230.57999999999998, 383.568, 28.717,  1.500000)

}

filament_999[1377] {

  pt3dclear()

  pt3dadd(230.57999999999998, 383.568, 28.717,  1.500000)

  pt3dadd(228.384, 386.496, 28.105999999999998,  1.500000)

}

filament_999[1378] {

  pt3dclear()

  pt3dadd(228.384, 386.496, 28.105999999999998,  1.500000)

  pt3dadd(227.652, 390.156, 28.105999999999998,  1.500000)

}

filament_999[1379] {

  pt3dclear()

  pt3dadd(227.652, 390.156, 28.105999999999998,  1.500000)

  pt3dadd(226.92, 393.816, 27.495,  1.500000)

}

filament_999[1380] {

  pt3dclear()

  pt3dadd(226.92, 393.816, 27.495,  1.500000)

  pt3dadd(224.724, 396.012, 28.717,  1.500000)

}

filament_999[1381] {

  pt3dclear()

  pt3dadd(224.724, 396.012, 28.717,  1.500000)

  pt3dadd(222.528, 396.74399999999997, 30.55,  1.500000)

}

filament_999[1382] {

  pt3dclear()

  pt3dadd(224.724, 396.012, 28.717,  1.500000)

  pt3dadd(226.188, 397.476, 25.662,  1.500000)

}

filament_999[1383] {

  pt3dclear()

  pt3dadd(226.188, 397.476, 25.662,  1.500000)

  pt3dadd(227.652, 399.67199999999997, 25.051,  1.500000)

}

filament_999[1384] {

  pt3dclear()

  pt3dadd(227.652, 399.67199999999997, 25.051,  1.500000)

  pt3dadd(229.11599999999999, 402.59999999999997, 24.439999999999998,  1.500000)

}

filament_999[1385] {

  pt3dclear()

  pt3dadd(229.11599999999999, 402.59999999999997, 24.439999999999998,  1.500000)

  pt3dadd(229.84799999999998, 405.52799999999996, 23.829,  1.500000)

}

filament_999[1386] {

  pt3dclear()

  pt3dadd(229.84799999999998, 405.52799999999996, 23.829,  1.500000)

  pt3dadd(229.84799999999998, 409.188, 23.218,  1.500000)

}

filament_999[1387] {

  pt3dclear()

  pt3dadd(229.84799999999998, 409.188, 23.218,  1.500000)

  pt3dadd(228.384, 412.116, 22.607,  1.500000)

}

filament_999[1388] {

  pt3dclear()

  pt3dadd(228.384, 412.116, 22.607,  1.500000)

  pt3dadd(225.456, 414.312, 23.218,  1.500000)

}

filament_999[1389] {

  pt3dclear()

  pt3dadd(225.456, 414.312, 23.218,  1.500000)

  pt3dadd(222.528, 416.508, 23.218,  1.500000)

}

filament_999[1390] {

  pt3dclear()

  pt3dadd(222.528, 416.508, 23.218,  1.500000)

  pt3dadd(222.528, 419.436, 23.218,  1.500000)

}

filament_999[1391] {

  pt3dclear()

  pt3dadd(222.528, 419.436, 23.218,  1.500000)

  pt3dadd(223.26, 422.364, 22.607,  1.500000)

}

filament_999[1392] {

  pt3dclear()

  pt3dadd(223.26, 422.364, 22.607,  1.500000)

  pt3dadd(222.528, 426.024, 23.218,  1.500000)

}

filament_999[1393] {

  pt3dclear()

  pt3dadd(222.528, 426.024, 23.218,  1.500000)

  pt3dadd(221.064, 429.68399999999997, 21.996,  1.500000)

}

filament_999[1394] {

  pt3dclear()

  pt3dadd(221.064, 429.68399999999997, 21.996,  1.500000)

  pt3dadd(221.064, 434.07599999999996, 19.552,  1.500000)

}

filament_999[1395] {

  pt3dclear()

  pt3dadd(278.15999999999997, 372.58799999999997, 29.328,  1.500000)

  pt3dadd(273.768, 371.856, 30.55,  1.500000)

}

filament_999[1396] {

  pt3dclear()

  pt3dadd(273.768, 371.856, 30.55,  1.500000)

  pt3dadd(270.108, 374.784, 31.160999999999998,  1.500000)

}

filament_999[1397] {

  pt3dclear()

  pt3dadd(270.108, 374.784, 31.160999999999998,  1.500000)

  pt3dadd(264.984, 376.98, 31.772,  1.500000)

}

filament_999[1398] {

  pt3dclear()

  pt3dadd(264.984, 376.98, 31.772,  1.500000)

  pt3dadd(260.592, 382.836, 32.383,  1.500000)

}

filament_999[1399] {

  pt3dclear()

  pt3dadd(260.592, 382.836, 32.383,  1.500000)

  pt3dadd(256.2, 387.228, 32.994,  1.500000)

}

filament_999[1400] {

  pt3dclear()

  pt3dadd(256.2, 387.228, 32.994,  1.500000)

  pt3dadd(251.808, 391.62, 32.994,  1.500000)

}

filament_999[1401] {

  pt3dclear()

  pt3dadd(251.808, 391.62, 32.994,  1.500000)

  pt3dadd(247.416, 396.012, 33.605,  1.500000)

}

filament_999[1402] {

  pt3dclear()

  pt3dadd(247.416, 396.012, 33.605,  1.500000)

  pt3dadd(243.024, 400.404, 34.827,  1.500000)

}

filament_999[1403] {

  pt3dclear()

  pt3dadd(243.024, 400.404, 34.827,  1.500000)

  pt3dadd(239.364, 404.06399999999996, 36.049,  1.500000)

}

filament_999[1404] {

  pt3dclear()

  pt3dadd(239.364, 404.06399999999996, 36.049,  1.500000)

  pt3dadd(235.704, 407.724, 37.271,  1.500000)

}

filament_999[1405] {

  pt3dclear()

  pt3dadd(235.704, 407.724, 37.271,  1.500000)

  pt3dadd(232.77599999999998, 411.384, 37.882,  1.500000)

}

filament_999[1406] {

  pt3dclear()

  pt3dadd(232.77599999999998, 411.384, 37.882,  1.500000)

  pt3dadd(232.77599999999998, 417.972, 37.882,  1.500000)

}

filament_999[1407] {

  pt3dclear()

  pt3dadd(232.77599999999998, 411.384, 37.882,  1.500000)

  pt3dadd(229.11599999999999, 415.044, 36.049,  1.500000)

}

filament_999[1408] {

  pt3dclear()

  pt3dadd(232.77599999999998, 417.972, 37.882,  1.500000)

  pt3dadd(232.04399999999998, 423.096, 37.882,  1.500000)

}

filament_999[1409] {

  pt3dclear()

  pt3dadd(232.04399999999998, 423.096, 37.882,  1.500000)

  pt3dadd(231.31199999999998, 428.21999999999997, 39.104,  1.500000)

}

filament_999[1410] {

  pt3dclear()

  pt3dadd(231.31199999999998, 428.21999999999997, 39.104,  1.500000)

  pt3dadd(231.31199999999998, 433.344, 39.714999999999996,  1.500000)

}

filament_999[1411] {

  pt3dclear()

  pt3dadd(231.31199999999998, 433.344, 39.714999999999996,  1.500000)

  pt3dadd(231.31199999999998, 438.468, 40.326,  1.500000)

}

filament_999[1412] {

  pt3dclear()

  pt3dadd(231.31199999999998, 438.468, 40.326,  1.500000)

  pt3dadd(230.57999999999998, 443.592, 41.548,  1.500000)

}

filament_999[1413] {

  pt3dclear()

  pt3dadd(230.57999999999998, 443.592, 41.548,  1.500000)

  pt3dadd(229.11599999999999, 447.984, 43.381,  1.500000)

}

filament_999[1414] {

  pt3dclear()

  pt3dadd(229.11599999999999, 447.984, 43.381,  1.500000)

  pt3dadd(226.188, 451.644, 44.603,  1.500000)

}

filament_999[1415] {

  pt3dclear()

  pt3dadd(226.188, 451.644, 44.603,  1.500000)

  pt3dadd(221.796, 453.84, 45.824999999999996,  1.500000)

}

filament_999[1416] {

  pt3dclear()

  pt3dadd(221.796, 453.84, 45.824999999999996,  1.500000)

  pt3dadd(217.404, 455.304, 47.047,  1.500000)

}

filament_999[1417] {

  pt3dclear()

  pt3dadd(221.796, 453.84, 45.824999999999996,  1.500000)

  pt3dadd(225.456, 454.572, 44.603,  1.500000)

}

filament_999[1418] {

  pt3dclear()

  pt3dadd(217.404, 455.304, 47.047,  1.500000)

  pt3dadd(213.012, 456.768, 48.879999999999995,  1.500000)

}

filament_999[1419] {

  pt3dclear()

  pt3dadd(213.012, 456.768, 48.879999999999995,  1.500000)

  pt3dadd(209.352, 458.964, 50.102,  1.500000)

}

filament_999[1420] {

  pt3dclear()

  pt3dadd(209.352, 458.964, 50.102,  1.500000)

  pt3dadd(204.96, 460.428, 51.324,  1.500000)

}

filament_999[1421] {

  pt3dclear()

  pt3dadd(209.352, 458.964, 50.102,  1.500000)

  pt3dadd(209.352, 462.62399999999997, 50.713,  1.500000)

}

filament_999[1422] {

  pt3dclear()

  pt3dadd(204.96, 460.428, 51.324,  1.500000)

  pt3dadd(200.56799999999998, 461.892, 52.546,  1.500000)

}

filament_999[1423] {

  pt3dclear()

  pt3dadd(200.56799999999998, 461.892, 52.546,  1.500000)

  pt3dadd(195.444, 462.62399999999997, 53.768,  1.500000)

}

filament_999[1424] {

  pt3dclear()

  pt3dadd(195.444, 462.62399999999997, 53.768,  1.500000)

  pt3dadd(190.32, 463.356, 54.99,  1.500000)

}

filament_999[1425] {

  pt3dclear()

  pt3dadd(190.32, 463.356, 54.99,  1.500000)

  pt3dadd(185.196, 462.62399999999997, 56.211999999999996,  1.500000)

}

filament_999[1426] {

  pt3dclear()

  pt3dadd(185.196, 462.62399999999997, 56.211999999999996,  1.500000)

  pt3dadd(180.804, 461.892, 58.045,  1.500000)

}

filament_999[1427] {

  pt3dclear()

  pt3dadd(180.804, 461.892, 58.045,  1.500000)

  pt3dadd(175.68, 462.62399999999997, 59.266999999999996,  1.500000)

}

filament_999[1428] {

  pt3dclear()

  pt3dadd(175.68, 462.62399999999997, 59.266999999999996,  1.500000)

  pt3dadd(171.28799999999998, 464.82, 60.489,  1.500000)

}

filament_999[1429] {

  pt3dclear()

  pt3dadd(171.28799999999998, 464.82, 60.489,  1.500000)

  pt3dadd(166.896, 467.748, 61.711,  1.500000)

}

filament_999[1430] {

  pt3dclear()

  pt3dadd(166.896, 467.748, 61.711,  1.500000)

  pt3dadd(163.968, 471.408, 62.933,  1.500000)

}

filament_999[1431] {

  pt3dclear()

  pt3dadd(163.968, 471.408, 62.933,  1.500000)

  pt3dadd(161.04, 475.8, 63.544,  1.500000)

}

filament_999[1432] {

  pt3dclear()

  pt3dadd(161.04, 475.8, 63.544,  1.500000)

  pt3dadd(160.308, 480.192, 64.766,  1.500000)

}

filament_999[1433] {

  pt3dclear()

  pt3dadd(160.308, 480.192, 64.766,  1.500000)

  pt3dadd(158.844, 484.584, 65.377,  1.500000)

}

filament_999[1434] {

  pt3dclear()

  pt3dadd(158.844, 484.584, 65.377,  1.500000)

  pt3dadd(158.112, 489.70799999999997, 66.599,  1.500000)

}

filament_999[1435] {

  pt3dclear()

  pt3dadd(158.112, 489.70799999999997, 66.599,  1.500000)

  pt3dadd(157.38, 494.832, 66.599,  1.500000)

}

filament_999[1436] {

  pt3dclear()

  pt3dadd(157.38, 494.832, 66.599,  1.500000)

  pt3dadd(157.38, 499.956, 67.21,  1.500000)

}

filament_999[1437] {

  pt3dclear()

  pt3dadd(157.38, 499.956, 67.21,  1.500000)

  pt3dadd(157.38, 505.08, 65.988,  1.500000)

}

filament_999[1438] {

  pt3dclear()

  pt3dadd(157.38, 505.08, 65.988,  1.500000)

  pt3dadd(156.648, 510.204, 65.377,  1.500000)

}

filament_999[1439] {

  pt3dclear()

  pt3dadd(156.648, 510.204, 65.377,  1.500000)

  pt3dadd(158.112, 515.328, 64.155,  1.500000)

}

filament_999[1440] {

  pt3dclear()

  pt3dadd(158.112, 515.328, 64.155,  1.500000)

  pt3dadd(160.308, 520.452, 63.544,  1.500000)

}

filament_999[1441] {

  pt3dclear()

  pt3dadd(160.308, 520.452, 63.544,  1.500000)

  pt3dadd(162.504, 525.576, 62.933,  1.500000)

}

filament_999[1442] {

  pt3dclear()

  pt3dadd(162.504, 525.576, 62.933,  1.500000)

  pt3dadd(163.968, 530.6999999999999, 62.321999999999996,  1.500000)

}

filament_999[1443] {

  pt3dclear()

  pt3dadd(163.968, 530.6999999999999, 62.321999999999996,  1.500000)

  pt3dadd(163.968, 535.824, 61.711,  1.500000)

}

filament_999[1444] {

  pt3dclear()

  pt3dadd(163.968, 535.824, 61.711,  1.500000)

  pt3dadd(161.772, 540.216, 60.489,  1.500000)

}

filament_999[1445] {

  pt3dclear()

  pt3dadd(161.772, 540.216, 60.489,  1.500000)

  pt3dadd(157.38, 538.752, 59.266999999999996,  1.500000)

}

filament_999[1446] {

  pt3dclear()

  pt3dadd(157.38, 538.752, 59.266999999999996,  1.500000)

  pt3dadd(153.72, 535.824, 59.266999999999996,  1.500000)

}

filament_999[1447] {

  pt3dclear()

  pt3dadd(153.72, 535.824, 59.266999999999996,  1.500000)

  pt3dadd(150.06, 532.896, 59.266999999999996,  1.500000)

}

filament_999[1448] {

  pt3dclear()

  pt3dadd(150.06, 532.896, 59.266999999999996,  1.500000)

  pt3dadd(148.596, 529.236, 59.878,  1.500000)

}

filament_999[1449] {

  pt3dclear()

  pt3dadd(148.596, 529.236, 59.878,  1.500000)

  pt3dadd(147.132, 525.576, 59.878,  1.500000)

}

filament_999[1450] {

  pt3dclear()

  pt3dadd(147.132, 525.576, 59.878,  1.500000)

  pt3dadd(145.668, 521.9159999999999, 60.489,  1.500000)

}

filament_999[1451] {

  pt3dclear()

  pt3dadd(145.668, 521.9159999999999, 60.489,  1.500000)

  pt3dadd(144.936, 518.256, 60.489,  1.500000)

}

filament_999[1452] {

  pt3dclear()

  pt3dadd(144.936, 518.256, 60.489,  1.500000)

  pt3dadd(144.936, 513.864, 58.656,  1.500000)

}

filament_999[1453] {

  pt3dclear()

  pt3dadd(144.936, 513.864, 58.656,  1.500000)

  pt3dadd(143.472, 509.472, 57.434,  1.500000)

}

filament_999[1454] {

  pt3dclear()

  pt3dadd(143.472, 509.472, 57.434,  1.500000)

  pt3dadd(142.74, 505.08, 56.823,  1.500000)

}

filament_999[1455] {

  pt3dclear()

  pt3dadd(142.74, 505.08, 56.823,  1.500000)

  pt3dadd(142.74, 499.956, 58.045,  1.500000)

}

filament_999[1456] {

  pt3dclear()

  pt3dadd(142.74, 499.956, 58.045,  1.500000)

  pt3dadd(144.204, 495.56399999999996, 58.656,  1.500000)

}

filament_999[1457] {

  pt3dclear()

  pt3dadd(144.204, 495.56399999999996, 58.656,  1.500000)

  pt3dadd(149.328, 495.56399999999996, 56.211999999999996,  1.500000)

}

filament_999[1458] {

  pt3dclear()

  pt3dadd(149.328, 495.56399999999996, 56.211999999999996,  1.500000)

  pt3dadd(154.452, 496.296, 56.211999999999996,  1.500000)

}

filament_999[1459] {

  pt3dclear()

  pt3dadd(154.452, 496.296, 56.211999999999996,  1.500000)

  pt3dadd(158.844, 497.02799999999996, 55.601,  1.500000)

}

filament_999[1460] {

  pt3dclear()

  pt3dadd(209.352, 462.62399999999997, 50.713,  1.500000)

  pt3dadd(212.28, 465.55199999999996, 50.713,  1.500000)

}

filament_999[1461] {

  pt3dclear()

  pt3dadd(212.28, 465.55199999999996, 50.713,  1.500000)

  pt3dadd(215.208, 469.212, 50.713,  1.500000)

}

filament_999[1462] {

  pt3dclear()

  pt3dadd(215.208, 469.212, 50.713,  1.500000)

  pt3dadd(216.672, 474.336, 50.713,  1.500000)

}

filament_999[1463] {

  pt3dclear()

  pt3dadd(216.672, 474.336, 50.713,  1.500000)

  pt3dadd(216.672, 478.728, 50.102,  1.500000)

}

filament_999[1464] {

  pt3dclear()

  pt3dadd(216.672, 478.728, 50.102,  1.500000)

  pt3dadd(215.208, 483.12, 50.713,  1.500000)

}

filament_999[1465] {

  pt3dclear()

  pt3dadd(215.208, 483.12, 50.713,  1.500000)

  pt3dadd(213.012, 486.78, 50.102,  1.500000)

}

filament_999[1466] {

  pt3dclear()

  pt3dadd(213.012, 486.78, 50.102,  1.500000)

  pt3dadd(212.28, 491.17199999999997, 49.491,  1.500000)

}

filament_999[1467] {

  pt3dclear()

  pt3dadd(212.28, 491.17199999999997, 49.491,  1.500000)

  pt3dadd(213.012, 495.56399999999996, 50.713,  1.500000)

}

filament_999[1468] {

  pt3dclear()

  pt3dadd(213.012, 495.56399999999996, 50.713,  1.500000)

  pt3dadd(214.476, 499.956, 49.491,  1.500000)

}

filament_999[1469] {

  pt3dclear()

  pt3dadd(214.476, 499.956, 49.491,  1.500000)

  pt3dadd(216.672, 503.616, 48.269,  1.500000)

}

filament_999[1470] {

  pt3dclear()

  pt3dadd(216.672, 503.616, 48.269,  1.500000)

  pt3dadd(218.136, 508.008, 47.658,  1.500000)

}

filament_999[1471] {

  pt3dclear()

  pt3dadd(218.136, 508.008, 47.658,  1.500000)

  pt3dadd(219.6, 512.4, 47.047,  1.500000)

}

filament_999[1472] {

  pt3dclear()

  pt3dadd(219.6, 512.4, 47.047,  1.500000)

  pt3dadd(221.796, 516.792, 46.436,  1.500000)

}

filament_999[1473] {

  pt3dclear()

  pt3dadd(221.796, 516.792, 46.436,  1.500000)

  pt3dadd(223.26, 521.184, 45.824999999999996,  1.500000)

}

filament_999[1474] {

  pt3dclear()

  pt3dadd(223.26, 521.184, 45.824999999999996,  1.500000)

  pt3dadd(223.992, 526.308, 45.214,  1.500000)

}

filament_999[1475] {

  pt3dclear()

  pt3dadd(223.26, 521.184, 45.824999999999996,  1.500000)

  pt3dadd(226.188, 520.452, 44.603,  1.500000)

}

filament_999[1476] {

  pt3dclear()

  pt3dadd(223.992, 526.308, 45.214,  1.500000)

  pt3dadd(224.724, 531.432, 44.603,  1.500000)

}

filament_999[1477] {

  pt3dclear()

  pt3dadd(224.724, 531.432, 44.603,  1.500000)

  pt3dadd(225.456, 536.556, 43.992,  1.500000)

}

filament_999[1478] {

  pt3dclear()

  pt3dadd(225.456, 536.556, 43.992,  1.500000)

  pt3dadd(226.188, 541.68, 43.992,  1.500000)

}

filament_999[1479] {

  pt3dclear()

  pt3dadd(226.188, 541.68, 43.992,  1.500000)

  pt3dadd(227.652, 546.072, 43.992,  1.500000)

}

filament_999[1480] {

  pt3dclear()

  pt3dadd(227.652, 546.072, 43.992,  1.500000)

  pt3dadd(227.652, 551.928, 43.381,  1.500000)

}

filament_999[1481] {

  pt3dclear()

  pt3dadd(227.652, 551.928, 43.381,  1.500000)

  pt3dadd(226.92, 557.784, 42.769999999999996,  1.500000)

}

filament_999[1482] {

  pt3dclear()

  pt3dadd(226.92, 557.784, 42.769999999999996,  1.500000)

  pt3dadd(226.188, 563.64, 42.159,  1.500000)

}

filament_999[1483] {

  pt3dclear()

  pt3dadd(226.188, 563.64, 42.159,  1.500000)

  pt3dadd(226.188, 568.764, 41.548,  1.500000)

}

filament_999[1484] {

  pt3dclear()

  pt3dadd(226.188, 568.764, 41.548,  1.500000)

  pt3dadd(229.11599999999999, 572.424, 40.326,  1.500000)

}

filament_999[1485] {

  pt3dclear()

  pt3dadd(226.188, 568.764, 41.548,  1.500000)

  pt3dadd(224.724, 573.888, 41.548,  1.500000)

}

filament_999[1486] {

  pt3dclear()

  pt3dadd(229.11599999999999, 572.424, 40.326,  1.500000)

  pt3dadd(230.57999999999998, 575.352, 39.714999999999996,  1.500000)

}

filament_999[1487] {

  pt3dclear()

  pt3dadd(230.57999999999998, 575.352, 39.714999999999996,  1.500000)

  pt3dadd(230.57999999999998, 579.744, 39.104,  1.500000)

}

filament_999[1488] {

  pt3dclear()

  pt3dadd(230.57999999999998, 579.744, 39.104,  1.500000)

  pt3dadd(231.31199999999998, 584.136, 39.714999999999996,  1.500000)

}

filament_999[1489] {

  pt3dclear()

  pt3dadd(231.31199999999998, 584.136, 39.714999999999996,  1.500000)

  pt3dadd(232.04399999999998, 588.528, 39.104,  1.500000)

}

filament_999[1490] {

  pt3dclear()

  pt3dadd(232.04399999999998, 588.528, 39.104,  1.500000)

  pt3dadd(234.24, 592.92, 38.493,  1.500000)

}

filament_999[1491] {

  pt3dclear()

  pt3dadd(234.24, 592.92, 38.493,  1.500000)

  pt3dadd(237.168, 596.58, 37.271,  1.500000)

}

filament_999[1492] {

  pt3dclear()

  pt3dadd(237.168, 596.58, 37.271,  1.500000)

  pt3dadd(240.096, 600.24, 34.827,  1.500000)

}

filament_999[1493] {

  pt3dclear()

  pt3dadd(224.724, 573.888, 41.548,  1.500000)

  pt3dadd(226.92, 576.084, 42.159,  1.500000)

}

filament_999[1494] {

  pt3dclear()

  pt3dadd(224.724, 573.888, 41.548,  1.500000)

  pt3dadd(221.796, 576.816, 41.548,  1.500000)

}

filament_999[1495] {

  pt3dclear()

  pt3dadd(221.796, 576.816, 41.548,  1.500000)

  pt3dadd(219.6, 580.476, 42.159,  1.500000)

}

filament_999[1496] {

  pt3dclear()

  pt3dadd(219.6, 580.476, 42.159,  1.500000)

  pt3dadd(217.404, 584.136, 41.548,  1.500000)

}

filament_999[1497] {

  pt3dclear()

  pt3dadd(217.404, 584.136, 41.548,  1.500000)

  pt3dadd(218.136, 587.064, 40.937,  1.500000)

}

filament_999[1498] {

  pt3dclear()

  pt3dadd(218.136, 587.064, 40.937,  1.500000)

  pt3dadd(219.6, 590.7239999999999, 40.326,  1.500000)

}

filament_999[1499] {

  pt3dclear()

  pt3dadd(219.6, 590.7239999999999, 40.326,  1.500000)

  pt3dadd(220.332, 594.384, 41.548,  1.500000)

}

filament_999[1500] {

  pt3dclear()

  pt3dadd(220.332, 594.384, 41.548,  1.500000)

  pt3dadd(220.332, 598.044, 42.159,  1.500000)

}

filament_999[1501] {

  pt3dclear()

  pt3dadd(220.332, 598.044, 42.159,  1.500000)

  pt3dadd(221.796, 603.9, 40.326,  1.500000)

}

filament_999[1502] {

  pt3dclear()

  pt3dadd(221.796, 603.9, 40.326,  1.500000)

  pt3dadd(223.26, 609.024, 39.104,  1.500000)

}

filament_999[1503] {

  pt3dclear()

  pt3dadd(223.26, 609.024, 39.104,  1.500000)

  pt3dadd(224.724, 612.684, 37.271,  1.500000)

}

filament_999[1504] {

  pt3dclear()

  pt3dadd(224.724, 612.684, 37.271,  1.500000)

  pt3dadd(226.188, 617.076, 37.271,  1.500000)

}

filament_999[1505] {

  pt3dclear()

  pt3dadd(226.188, 617.076, 37.271,  1.500000)

  pt3dadd(228.384, 621.468, 36.66,  1.500000)

}

filament_999[1506] {

  pt3dclear()

  pt3dadd(228.384, 621.468, 36.66,  1.500000)

  pt3dadd(231.31199999999998, 625.128, 36.049,  1.500000)

}

filament_999[1507] {

  pt3dclear()

  pt3dadd(226.188, 520.452, 44.603,  1.500000)

  pt3dadd(231.31199999999998, 520.452, 44.603,  1.500000)

}

filament_999[1508] {

  pt3dclear()

  pt3dadd(231.31199999999998, 520.452, 44.603,  1.500000)

  pt3dadd(234.972, 518.9879999999999, 42.769999999999996,  1.500000)

}

filament_999[1509] {

  pt3dclear()

  pt3dadd(229.11599999999999, 415.044, 36.049,  1.500000)

  pt3dadd(225.456, 417.24, 35.438,  1.500000)

}

filament_999[1510] {

  pt3dclear()

  pt3dadd(225.456, 417.24, 35.438,  1.500000)

  pt3dadd(221.796, 420.168, 36.049,  1.500000)

}

filament_999[1511] {

  pt3dclear()

  pt3dadd(221.796, 420.168, 36.049,  1.500000)

  pt3dadd(218.868, 423.828, 36.049,  1.500000)

}

filament_999[1512] {

  pt3dclear()

  pt3dadd(218.868, 423.828, 36.049,  1.500000)

  pt3dadd(216.672, 426.756, 36.049,  1.500000)

}

filament_999[1513] {

  pt3dclear()

  pt3dadd(218.868, 423.828, 36.049,  1.500000)

  pt3dadd(215.208, 423.828, 33.605,  1.500000)

}

filament_999[1514] {

  pt3dclear()

  pt3dadd(216.672, 426.756, 36.049,  1.500000)

  pt3dadd(215.94, 431.14799999999997, 36.049,  1.500000)

}

filament_999[1515] {

  pt3dclear()

  pt3dadd(215.94, 431.14799999999997, 36.049,  1.500000)

  pt3dadd(216.672, 436.272, 36.049,  1.500000)

}

filament_999[1516] {

  pt3dclear()

  pt3dadd(216.672, 436.272, 36.049,  1.500000)

  pt3dadd(216.672, 440.664, 36.66,  1.500000)

}

filament_999[1517] {

  pt3dclear()

  pt3dadd(216.672, 440.664, 36.66,  1.500000)

  pt3dadd(216.672, 445.056, 35.438,  1.500000)

}

filament_999[1518] {

  pt3dclear()

  pt3dadd(216.672, 445.056, 35.438,  1.500000)

  pt3dadd(216.672, 449.448, 35.438,  1.500000)

}

filament_999[1519] {

  pt3dclear()

  pt3dadd(216.672, 449.448, 35.438,  1.500000)

  pt3dadd(216.672, 453.84, 34.827,  1.500000)

}

filament_999[1520] {

  pt3dclear()

  pt3dadd(216.672, 453.84, 34.827,  1.500000)

  pt3dadd(215.94, 458.23199999999997, 35.438,  1.500000)

}

filament_999[1521] {

  pt3dclear()

  pt3dadd(215.94, 458.23199999999997, 35.438,  1.500000)

  pt3dadd(215.208, 462.62399999999997, 36.049,  1.500000)

}

filament_999[1522] {

  pt3dclear()

  pt3dadd(215.208, 462.62399999999997, 36.049,  1.500000)

  pt3dadd(215.208, 466.284, 36.049,  1.500000)

}

filament_999[1523] {

  pt3dclear()

  pt3dadd(215.208, 466.284, 36.049,  1.500000)

  pt3dadd(213.744, 469.944, 36.66,  1.500000)

}

filament_999[1524] {

  pt3dclear()

  pt3dadd(213.744, 469.944, 36.66,  1.500000)

  pt3dadd(210.816, 473.604, 37.271,  1.500000)

}

filament_999[1525] {

  pt3dclear()

  pt3dadd(210.816, 473.604, 37.271,  1.500000)

  pt3dadd(208.62, 477.264, 36.66,  1.500000)

}

filament_999[1526] {

  pt3dclear()

  pt3dadd(208.62, 477.264, 36.66,  1.500000)

  pt3dadd(206.424, 480.924, 36.049,  1.500000)

}

filament_999[1527] {

  pt3dclear()

  pt3dadd(206.424, 480.924, 36.049,  1.500000)

  pt3dadd(206.424, 485.316, 35.438,  1.500000)

}

filament_999[1528] {

  pt3dclear()

  pt3dadd(206.424, 485.316, 35.438,  1.500000)

  pt3dadd(206.424, 489.70799999999997, 34.827,  1.500000)

}

filament_999[1529] {

  pt3dclear()

  pt3dadd(206.424, 489.70799999999997, 34.827,  1.500000)

  pt3dadd(204.96, 494.09999999999997, 33.605,  1.500000)

}

filament_999[1530] {

  pt3dclear()

  pt3dadd(204.96, 494.09999999999997, 33.605,  1.500000)

  pt3dadd(202.76399999999998, 497.76, 32.994,  1.500000)

}

filament_999[1531] {

  pt3dclear()

  pt3dadd(202.76399999999998, 497.76, 32.994,  1.500000)

  pt3dadd(200.56799999999998, 501.42, 32.383,  1.500000)

}

filament_999[1532] {

  pt3dclear()

  pt3dadd(200.56799999999998, 501.42, 32.383,  1.500000)

  pt3dadd(197.64, 505.08, 31.772,  1.500000)

}

filament_999[1533] {

  pt3dclear()

  pt3dadd(197.64, 505.08, 31.772,  1.500000)

  pt3dadd(196.176, 509.472, 31.160999999999998,  1.500000)

}

filament_999[1534] {

  pt3dclear()

  pt3dadd(196.176, 509.472, 31.160999999999998,  1.500000)

  pt3dadd(192.516, 511.668, 29.939,  1.500000)

}

filament_999[1535] {

  pt3dclear()

  pt3dadd(192.516, 511.668, 29.939,  1.500000)

  pt3dadd(188.856, 514.596, 29.328,  1.500000)

}

filament_999[1536] {

  pt3dclear()

  pt3dadd(188.856, 514.596, 29.328,  1.500000)

  pt3dadd(194.712, 513.864, 29.328,  1.500000)

}

filament_999[1537] {

  pt3dclear()

  pt3dadd(188.856, 514.596, 29.328,  1.500000)

  pt3dadd(188.124, 510.936, 29.939,  1.500000)

}

filament_999[1538] {

  pt3dclear()

  pt3dadd(188.856, 514.596, 29.328,  1.500000)

  pt3dadd(185.928, 518.256, 28.717,  1.500000)

}

filament_999[1539] {

  pt3dclear()

  pt3dadd(185.928, 518.256, 28.717,  1.500000)

  pt3dadd(184.464, 522.648, 28.105999999999998,  1.500000)

}

filament_999[1540] {

  pt3dclear()

  pt3dadd(184.464, 522.648, 28.105999999999998,  1.500000)

  pt3dadd(183.0, 527.7719999999999, 27.495,  1.500000)

}

filament_999[1541] {

  pt3dclear()

  pt3dadd(183.0, 527.7719999999999, 27.495,  1.500000)

  pt3dadd(183.0, 532.896, 26.884,  1.500000)

}

filament_999[1542] {

  pt3dclear()

  pt3dadd(183.0, 532.896, 26.884,  1.500000)

  pt3dadd(183.732, 538.02, 26.273,  1.500000)

}

filament_999[1543] {

  pt3dclear()

  pt3dadd(183.732, 538.02, 26.273,  1.500000)

  pt3dadd(184.464, 542.412, 25.662,  1.500000)

}

filament_999[1544] {

  pt3dclear()

  pt3dadd(184.464, 542.412, 25.662,  1.500000)

  pt3dadd(187.392, 545.34, 23.829,  1.500000)

}

filament_999[1545] {

  pt3dclear()

  pt3dadd(187.392, 545.34, 23.829,  1.500000)

  pt3dadd(190.32, 548.268, 22.607,  1.500000)

}

filament_999[1546] {

  pt3dclear()

  pt3dadd(190.32, 548.268, 22.607,  1.500000)

  pt3dadd(193.248, 551.196, 21.384999999999998,  1.500000)

}

filament_999[1547] {

  pt3dclear()

  pt3dadd(193.248, 551.196, 21.384999999999998,  1.500000)

  pt3dadd(196.908, 554.124, 20.163,  1.500000)

}

filament_999[1548] {

  pt3dclear()

  pt3dadd(193.248, 551.196, 21.384999999999998,  1.500000)

  pt3dadd(196.176, 549.0, 18.941,  1.500000)

}

filament_999[1549] {

  pt3dclear()

  pt3dadd(196.908, 554.124, 20.163,  1.500000)

  pt3dadd(200.56799999999998, 557.784, 18.941,  1.500000)

}

filament_999[1550] {

  pt3dclear()

  pt3dadd(200.56799999999998, 557.784, 18.941,  1.500000)

  pt3dadd(203.496, 562.1759999999999, 18.941,  1.500000)

}

filament_999[1551] {

  pt3dclear()

  pt3dadd(203.496, 562.1759999999999, 18.941,  1.500000)

  pt3dadd(207.156, 565.104, 17.719,  1.500000)

}

filament_999[1552] {

  pt3dclear()

  pt3dadd(207.156, 565.104, 17.719,  1.500000)

  pt3dadd(211.548, 566.568, 16.497,  1.500000)

}

filament_999[1553] {

  pt3dclear()

  pt3dadd(211.548, 566.568, 16.497,  1.500000)

  pt3dadd(215.94, 568.032, 15.275,  1.500000)

}

filament_999[1554] {

  pt3dclear()

  pt3dadd(215.94, 568.032, 15.275,  1.500000)

  pt3dadd(220.332, 569.496, 12.831,  1.500000)

}

filament_999[1555] {

  pt3dclear()

  pt3dadd(220.332, 569.496, 12.831,  1.500000)

  pt3dadd(223.992, 571.692, 13.442,  1.500000)

}

filament_999[1556] {

  pt3dclear()

  pt3dadd(220.332, 569.496, 12.831,  1.500000)

  pt3dadd(224.724, 568.764, 12.831,  1.500000)

}

filament_999[1557] {

  pt3dclear()

  pt3dadd(223.992, 571.692, 13.442,  1.500000)

  pt3dadd(229.11599999999999, 573.156, 13.442,  1.500000)

}

filament_999[1558] {

  pt3dclear()

  pt3dadd(229.11599999999999, 573.156, 13.442,  1.500000)

  pt3dadd(234.24, 573.888, 12.219999999999999,  1.500000)

}

filament_999[1559] {

  pt3dclear()

  pt3dadd(234.24, 573.888, 12.219999999999999,  1.500000)

  pt3dadd(238.632, 573.888, 11.609,  1.500000)

}

filament_999[1560] {

  pt3dclear()

  pt3dadd(238.632, 573.888, 11.609,  1.500000)

  pt3dadd(243.024, 573.888, 10.387,  1.500000)

}

filament_999[1561] {

  pt3dclear()

  pt3dadd(243.024, 573.888, 10.387,  1.500000)

  pt3dadd(247.416, 573.888, 9.165,  1.500000)

}

filament_999[1562] {

  pt3dclear()

  pt3dadd(247.416, 573.888, 9.165,  1.500000)

  pt3dadd(251.808, 573.888, 8.554,  1.500000)

}

filament_999[1563] {

  pt3dclear()

  pt3dadd(251.808, 573.888, 8.554,  1.500000)

  pt3dadd(256.2, 573.888, 7.943,  1.500000)

}

filament_999[1564] {

  pt3dclear()

  pt3dadd(256.2, 573.888, 7.943,  1.500000)

  pt3dadd(260.592, 573.888, 7.332,  1.500000)

}

filament_999[1565] {

  pt3dclear()

  pt3dadd(260.592, 573.888, 7.332,  1.500000)

  pt3dadd(264.984, 573.888, 6.721,  1.500000)

}

filament_999[1566] {

  pt3dclear()

  pt3dadd(264.984, 573.888, 6.721,  1.500000)

  pt3dadd(269.376, 574.62, 7.332,  1.500000)

}

filament_999[1567] {

  pt3dclear()

  pt3dadd(269.376, 574.62, 7.332,  1.500000)

  pt3dadd(273.768, 575.352, 6.109999999999999,  1.500000)

}

filament_999[1568] {

  pt3dclear()

  pt3dadd(273.768, 575.352, 6.109999999999999,  1.500000)

  pt3dadd(278.15999999999997, 575.352, 6.109999999999999,  1.500000)

}

filament_999[1569] {

  pt3dclear()

  pt3dadd(273.768, 575.352, 6.109999999999999,  1.500000)

  pt3dadd(274.5, 571.692, 7.943,  1.500000)

}

filament_999[1570] {

  pt3dclear()

  pt3dadd(278.15999999999997, 575.352, 6.109999999999999,  1.500000)

  pt3dadd(282.552, 575.352, 5.499,  1.500000)

}

filament_999[1571] {

  pt3dclear()

  pt3dadd(282.552, 575.352, 5.499,  1.500000)

  pt3dadd(286.944, 574.62, 4.888,  1.500000)

}

filament_999[1572] {

  pt3dclear()

  pt3dadd(286.944, 574.62, 4.888,  1.500000)

  pt3dadd(291.336, 572.424, 4.277,  1.500000)

}

filament_999[1573] {

  pt3dclear()

  pt3dadd(286.944, 574.62, 4.888,  1.500000)

  pt3dadd(292.8, 574.62, 5.499,  1.500000)

}

filament_999[1574] {

  pt3dclear()

  pt3dadd(291.336, 572.424, 4.277,  1.500000)

  pt3dadd(294.264, 569.496, 4.277,  1.500000)

}

filament_999[1575] {

  pt3dclear()

  pt3dadd(294.264, 569.496, 4.277,  1.500000)

  pt3dadd(296.46, 566.568, 4.888,  1.500000)

}

filament_999[1576] {

  pt3dclear()

  pt3dadd(296.46, 566.568, 4.888,  1.500000)

  pt3dadd(298.656, 562.908, 4.888,  1.500000)

}

filament_999[1577] {

  pt3dclear()

  pt3dadd(298.656, 562.908, 4.888,  1.500000)

  pt3dadd(300.852, 559.2479999999999, 4.888,  1.500000)

}

filament_999[1578] {

  pt3dclear()

  pt3dadd(300.852, 559.2479999999999, 4.888,  1.500000)

  pt3dadd(303.048, 555.588, 5.499,  1.500000)

}

filament_999[1579] {

  pt3dclear()

  pt3dadd(303.048, 555.588, 5.499,  1.500000)

  pt3dadd(305.24399999999997, 551.928, 5.499,  1.500000)

}

filament_999[1580] {

  pt3dclear()

  pt3dadd(305.24399999999997, 551.928, 5.499,  1.500000)

  pt3dadd(307.44, 549.0, 6.109999999999999,  1.500000)

}

filament_999[1581] {

  pt3dclear()

  pt3dadd(307.44, 549.0, 6.109999999999999,  1.500000)

  pt3dadd(311.09999999999997, 546.072, 5.499,  1.500000)

}

filament_999[1582] {

  pt3dclear()

  pt3dadd(311.09999999999997, 546.072, 5.499,  1.500000)

  pt3dadd(314.76, 543.144, 5.499,  1.500000)

}

filament_999[1583] {

  pt3dclear()

  pt3dadd(314.76, 543.144, 5.499,  1.500000)

  pt3dadd(318.42, 540.948, 5.499,  1.500000)

}

filament_999[1584] {

  pt3dclear()

  pt3dadd(318.42, 540.948, 5.499,  1.500000)

  pt3dadd(322.08, 538.752, 5.499,  1.500000)

}

filament_999[1585] {

  pt3dclear()

  pt3dadd(322.08, 538.752, 5.499,  1.500000)

  pt3dadd(327.204, 539.484, 6.109999999999999,  1.500000)

}

filament_999[1586] {

  pt3dclear()

  pt3dadd(327.204, 539.484, 6.109999999999999,  1.500000)

  pt3dadd(330.864, 538.752, 4.888,  1.500000)

}

filament_999[1587] {

  pt3dclear()

  pt3dadd(327.204, 539.484, 6.109999999999999,  1.500000)

  pt3dadd(329.4, 541.68, 6.721,  1.500000)

}

filament_999[1588] {

  pt3dclear()

  pt3dadd(330.864, 538.752, 4.888,  1.500000)

  pt3dadd(334.524, 537.288, 4.277,  1.500000)

}

filament_999[1589] {

  pt3dclear()

  pt3dadd(334.524, 537.288, 4.277,  1.500000)

  pt3dadd(338.18399999999997, 535.824, 4.888,  1.500000)

}

filament_999[1590] {

  pt3dclear()

  pt3dadd(329.4, 541.68, 6.721,  1.500000)

  pt3dadd(329.4, 544.608, 7.943,  1.500000)

}

filament_999[1591] {

  pt3dclear()

  pt3dadd(329.4, 544.608, 7.943,  1.500000)

  pt3dadd(329.4, 547.536, 8.554,  1.500000)

}

filament_999[1592] {

  pt3dclear()

  pt3dadd(329.4, 547.536, 8.554,  1.500000)

  pt3dadd(330.132, 550.4639999999999, 9.165,  1.500000)

}

filament_999[1593] {

  pt3dclear()

  pt3dadd(330.132, 550.4639999999999, 9.165,  1.500000)

  pt3dadd(333.06, 551.928, 9.776,  1.500000)

}

filament_999[1594] {

  pt3dclear()

  pt3dadd(333.06, 551.928, 9.776,  1.500000)

  pt3dadd(336.71999999999997, 553.3919999999999, 8.554,  1.500000)

}

filament_999[1595] {

  pt3dclear()

  pt3dadd(292.8, 574.62, 5.499,  1.500000)

  pt3dadd(297.192, 574.62, 5.499,  1.500000)

}

filament_999[1596] {

  pt3dclear()

  pt3dadd(297.192, 574.62, 5.499,  1.500000)

  pt3dadd(300.852, 575.352, 5.499,  1.500000)

}

filament_999[1597] {

  pt3dclear()

  pt3dadd(300.852, 575.352, 5.499,  1.500000)

  pt3dadd(303.78, 576.084, 5.499,  1.500000)

}

filament_999[1598] {

  pt3dclear()

  pt3dadd(303.78, 576.084, 5.499,  1.500000)

  pt3dadd(306.70799999999997, 576.084, 5.499,  1.500000)

}

filament_999[1599] {

  pt3dclear()

  pt3dadd(303.78, 576.084, 5.499,  1.500000)

  pt3dadd(304.512, 579.012, 5.499,  1.500000)

}

filament_999[1600] {

  pt3dclear()

  pt3dadd(306.70799999999997, 576.084, 5.499,  1.500000)

  pt3dadd(308.904, 574.62, 5.499,  1.500000)

}

filament_999[1601] {

  pt3dclear()

  pt3dadd(308.904, 574.62, 5.499,  1.500000)

  pt3dadd(310.368, 571.692, 6.721,  1.500000)

}

filament_999[1602] {

  pt3dclear()

  pt3dadd(310.368, 571.692, 6.721,  1.500000)

  pt3dadd(311.832, 568.764, 7.943,  1.500000)

}

filament_999[1603] {

  pt3dclear()

  pt3dadd(311.832, 568.764, 7.943,  1.500000)

  pt3dadd(314.028, 566.568, 7.332,  1.500000)

}

filament_999[1604] {

  pt3dclear()

  pt3dadd(314.028, 566.568, 7.332,  1.500000)

  pt3dadd(316.956, 565.836, 7.943,  1.500000)

}

filament_999[1605] {

  pt3dclear()

  pt3dadd(316.956, 565.836, 7.943,  1.500000)

  pt3dadd(318.42, 562.1759999999999, 8.554,  1.500000)

}

filament_999[1606] {

  pt3dclear()

  pt3dadd(318.42, 562.1759999999999, 8.554,  1.500000)

  pt3dadd(318.42, 559.2479999999999, 10.387,  1.500000)

}

filament_999[1607] {

  pt3dclear()

  pt3dadd(318.42, 562.1759999999999, 8.554,  1.500000)

  pt3dadd(322.08, 562.1759999999999, 9.165,  1.500000)

}

filament_999[1608] {

  pt3dclear()

  pt3dadd(318.42, 559.2479999999999, 10.387,  1.500000)

  pt3dadd(320.616, 556.3199999999999, 9.165,  1.500000)

}

filament_999[1609] {

  pt3dclear()

  pt3dadd(322.08, 562.1759999999999, 9.165,  1.500000)

  pt3dadd(325.74, 563.64, 9.165,  1.500000)

}

filament_999[1610] {

  pt3dclear()

  pt3dadd(325.74, 563.64, 9.165,  1.500000)

  pt3dadd(330.132, 565.104, 9.165,  1.500000)

}

filament_999[1611] {

  pt3dclear()

  pt3dadd(330.132, 565.104, 9.165,  1.500000)

  pt3dadd(334.524, 565.836, 10.387,  1.500000)

}

filament_999[1612] {

  pt3dclear()

  pt3dadd(334.524, 565.836, 10.387,  1.500000)

  pt3dadd(338.18399999999997, 565.836, 8.554,  1.500000)

}

filament_999[1613] {

  pt3dclear()

  pt3dadd(304.512, 579.012, 5.499,  1.500000)

  pt3dadd(304.512, 581.9399999999999, 5.499,  1.500000)

}

filament_999[1614] {

  pt3dclear()

  pt3dadd(304.512, 581.9399999999999, 5.499,  1.500000)

  pt3dadd(305.24399999999997, 585.6, 5.499,  1.500000)

}

filament_999[1615] {

  pt3dclear()

  pt3dadd(305.24399999999997, 585.6, 5.499,  1.500000)

  pt3dadd(304.512, 588.528, 6.109999999999999,  1.500000)

}

filament_999[1616] {

  pt3dclear()

  pt3dadd(304.512, 588.528, 6.109999999999999,  1.500000)

  pt3dadd(303.048, 590.7239999999999, 6.721,  1.500000)

}

filament_999[1617] {

  pt3dclear()

  pt3dadd(304.512, 588.528, 6.109999999999999,  1.500000)

  pt3dadd(308.17199999999997, 588.528, 5.499,  1.500000)

}

filament_999[1618] {

  pt3dclear()

  pt3dadd(303.048, 590.7239999999999, 6.721,  1.500000)

  pt3dadd(301.584, 592.92, 6.721,  1.500000)

}

filament_999[1619] {

  pt3dclear()

  pt3dadd(301.584, 592.92, 6.721,  1.500000)

  pt3dadd(300.852, 596.58, 6.721,  1.500000)

}

filament_999[1620] {

  pt3dclear()

  pt3dadd(308.17199999999997, 588.528, 5.499,  1.500000)

  pt3dadd(311.09999999999997, 590.7239999999999, 5.499,  1.500000)

}

filament_999[1621] {

  pt3dclear()

  pt3dadd(311.09999999999997, 590.7239999999999, 5.499,  1.500000)

  pt3dadd(314.76, 591.456, 5.499,  1.500000)

}

filament_999[1622] {

  pt3dclear()

  pt3dadd(274.5, 571.692, 7.943,  1.500000)

  pt3dadd(275.23199999999997, 568.764, 8.554,  1.500000)

}

filament_999[1623] {

  pt3dclear()

  pt3dadd(275.23199999999997, 568.764, 8.554,  1.500000)

  pt3dadd(275.23199999999997, 565.104, 9.165,  1.500000)

}

filament_999[1624] {

  pt3dclear()

  pt3dadd(275.23199999999997, 565.104, 9.165,  1.500000)

  pt3dadd(278.15999999999997, 564.372, 8.554,  1.500000)

}

filament_999[1625] {

  pt3dclear()

  pt3dadd(278.15999999999997, 564.372, 8.554,  1.500000)

  pt3dadd(281.08799999999997, 565.836, 7.943,  1.500000)

}

filament_999[1626] {

  pt3dclear()

  pt3dadd(224.724, 568.764, 12.831,  1.500000)

  pt3dadd(228.384, 568.032, 11.609,  1.500000)

}

filament_999[1627] {

  pt3dclear()

  pt3dadd(228.384, 568.032, 11.609,  1.500000)

  pt3dadd(232.04399999999998, 566.568, 10.387,  1.500000)

}

filament_999[1628] {

  pt3dclear()

  pt3dadd(232.04399999999998, 566.568, 10.387,  1.500000)

  pt3dadd(235.704, 563.64, 9.776,  1.500000)

}

filament_999[1629] {

  pt3dclear()

  pt3dadd(235.704, 563.64, 9.776,  1.500000)

  pt3dadd(238.632, 560.712, 9.165,  1.500000)

}

filament_999[1630] {

  pt3dclear()

  pt3dadd(238.632, 560.712, 9.165,  1.500000)

  pt3dadd(242.292, 557.784, 8.554,  1.500000)

}

filament_999[1631] {

  pt3dclear()

  pt3dadd(242.292, 557.784, 8.554,  1.500000)

  pt3dadd(245.952, 555.588, 7.943,  1.500000)

}

filament_999[1632] {

  pt3dclear()

  pt3dadd(245.952, 555.588, 7.943,  1.500000)

  pt3dadd(249.612, 554.124, 6.721,  1.500000)

}

filament_999[1633] {

  pt3dclear()

  pt3dadd(249.612, 554.124, 6.721,  1.500000)

  pt3dadd(251.076, 549.732, 6.109999999999999,  1.500000)

}

filament_999[1634] {

  pt3dclear()

  pt3dadd(249.612, 554.124, 6.721,  1.500000)

  pt3dadd(253.272, 553.3919999999999, 5.499,  1.500000)

}

filament_999[1635] {

  pt3dclear()

  pt3dadd(251.076, 549.732, 6.109999999999999,  1.500000)

  pt3dadd(251.808, 546.804, 5.499,  1.500000)

}

filament_999[1636] {

  pt3dclear()

  pt3dadd(251.808, 546.804, 5.499,  1.500000)

  pt3dadd(253.272, 543.144, 4.888,  1.500000)

}

filament_999[1637] {

  pt3dclear()

  pt3dadd(253.272, 543.144, 4.888,  1.500000)

  pt3dadd(254.736, 539.484, 4.277,  1.500000)

}

filament_999[1638] {

  pt3dclear()

  pt3dadd(254.736, 539.484, 4.277,  1.500000)

  pt3dadd(256.2, 535.824, 4.277,  1.500000)

}

filament_999[1639] {

  pt3dclear()

  pt3dadd(256.2, 535.824, 4.277,  1.500000)

  pt3dadd(257.664, 532.164, 3.666,  1.500000)

}

filament_999[1640] {

  pt3dclear()

  pt3dadd(257.664, 532.164, 3.666,  1.500000)

  pt3dadd(259.128, 528.504, 3.0549999999999997,  1.500000)

}

filament_999[1641] {

  pt3dclear()

  pt3dadd(259.128, 528.504, 3.0549999999999997,  1.500000)

  pt3dadd(260.592, 524.8439999999999, 2.444,  1.500000)

}

filament_999[1642] {

  pt3dclear()

  pt3dadd(260.592, 524.8439999999999, 2.444,  1.500000)

  pt3dadd(262.056, 521.184, 3.0549999999999997,  1.500000)

}

filament_999[1643] {

  pt3dclear()

  pt3dadd(262.056, 521.184, 3.0549999999999997,  1.500000)

  pt3dadd(260.592, 517.524, 3.666,  1.500000)

}

filament_999[1644] {

  pt3dclear()

  pt3dadd(260.592, 517.524, 3.666,  1.500000)

  pt3dadd(258.396, 514.596, 3.666,  1.500000)

}

filament_999[1645] {

  pt3dclear()

  pt3dadd(258.396, 514.596, 3.666,  1.500000)

  pt3dadd(255.468, 512.4, 3.666,  1.500000)

}

filament_999[1646] {

  pt3dclear()

  pt3dadd(255.468, 512.4, 3.666,  1.500000)

  pt3dadd(252.54, 510.204, 3.666,  1.500000)

}

filament_999[1647] {

  pt3dclear()

  pt3dadd(252.54, 510.204, 3.666,  1.500000)

  pt3dadd(249.612, 508.008, 4.277,  1.500000)

}

filament_999[1648] {

  pt3dclear()

  pt3dadd(249.612, 508.008, 4.277,  1.500000)

  pt3dadd(246.684, 505.812, 3.0549999999999997,  1.500000)

}

filament_999[1649] {

  pt3dclear()

  pt3dadd(246.684, 505.812, 3.0549999999999997,  1.500000)

  pt3dadd(243.756, 503.616, 4.277,  1.500000)

}

filament_999[1650] {

  pt3dclear()

  pt3dadd(243.756, 503.616, 4.277,  1.500000)

  pt3dadd(240.828, 502.152, 4.888,  1.500000)

}

filament_999[1651] {

  pt3dclear()

  pt3dadd(240.828, 502.152, 4.888,  1.500000)

  pt3dadd(237.9, 499.956, 5.499,  1.500000)

}

filament_999[1652] {

  pt3dclear()

  pt3dadd(237.9, 499.956, 5.499,  1.500000)

  pt3dadd(234.972, 497.76, 6.109999999999999,  1.500000)

}

filament_999[1653] {

  pt3dclear()

  pt3dadd(234.972, 497.76, 6.109999999999999,  1.500000)

  pt3dadd(232.04399999999998, 495.56399999999996, 6.721,  1.500000)

}

filament_999[1654] {

  pt3dclear()

  pt3dadd(232.04399999999998, 495.56399999999996, 6.721,  1.500000)

  pt3dadd(229.84799999999998, 493.368, 7.332,  1.500000)

}

filament_999[1655] {

  pt3dclear()

  pt3dadd(229.84799999999998, 493.368, 7.332,  1.500000)

  pt3dadd(229.11599999999999, 489.70799999999997, 8.554,  1.500000)

}

filament_999[1656] {

  pt3dclear()

  pt3dadd(229.11599999999999, 489.70799999999997, 8.554,  1.500000)

  pt3dadd(227.652, 486.78, 7.332,  1.500000)

}

filament_999[1657] {

  pt3dclear()

  pt3dadd(227.652, 486.78, 7.332,  1.500000)

  pt3dadd(224.724, 484.584, 9.776,  1.500000)

}

filament_999[1658] {

  pt3dclear()

  pt3dadd(227.652, 486.78, 7.332,  1.500000)

  pt3dadd(228.384, 481.656, 7.943,  1.500000)

}

filament_999[1659] {

  pt3dclear()

  pt3dadd(224.724, 484.584, 9.776,  1.500000)

  pt3dadd(221.796, 482.388, 10.387,  1.500000)

}

filament_999[1660] {

  pt3dclear()

  pt3dadd(221.796, 482.388, 10.387,  1.500000)

  pt3dadd(220.332, 480.192, 10.998,  1.500000)

}

filament_999[1661] {

  pt3dclear()

  pt3dadd(228.384, 481.656, 7.943,  1.500000)

  pt3dadd(229.84799999999998, 478.728, 7.332,  1.500000)

}

filament_999[1662] {

  pt3dclear()

  pt3dadd(229.84799999999998, 478.728, 7.332,  1.500000)

  pt3dadd(227.652, 475.8, 9.165,  1.500000)

}

filament_999[1663] {

  pt3dclear()

  pt3dadd(229.84799999999998, 478.728, 7.332,  1.500000)

  pt3dadd(232.77599999999998, 475.8, 6.109999999999999,  1.500000)

}

filament_999[1664] {

  pt3dclear()

  pt3dadd(227.652, 475.8, 9.165,  1.500000)

  pt3dadd(225.456, 472.872, 9.776,  1.500000)

}

filament_999[1665] {

  pt3dclear()

  pt3dadd(225.456, 472.872, 9.776,  1.500000)

  pt3dadd(223.26, 469.944, 10.387,  1.500000)

}

filament_999[1666] {

  pt3dclear()

  pt3dadd(223.26, 469.944, 10.387,  1.500000)

  pt3dadd(221.796, 466.284, 10.387,  1.500000)

}

filament_999[1667] {

  pt3dclear()

  pt3dadd(221.796, 466.284, 10.387,  1.500000)

  pt3dadd(223.26, 462.62399999999997, 10.998,  1.500000)

}

filament_999[1668] {

  pt3dclear()

  pt3dadd(223.26, 462.62399999999997, 10.998,  1.500000)

  pt3dadd(225.456, 458.964, 9.776,  1.500000)

}

filament_999[1669] {

  pt3dclear()

  pt3dadd(225.456, 458.964, 9.776,  1.500000)

  pt3dadd(227.652, 456.036, 11.609,  1.500000)

}

filament_999[1670] {

  pt3dclear()

  pt3dadd(232.77599999999998, 475.8, 6.109999999999999,  1.500000)

  pt3dadd(234.24, 472.872, 6.109999999999999,  1.500000)

}

filament_999[1671] {

  pt3dclear()

  pt3dadd(234.24, 472.872, 6.109999999999999,  1.500000)

  pt3dadd(236.436, 468.48, 6.109999999999999,  1.500000)

}

filament_999[1672] {

  pt3dclear()

  pt3dadd(236.436, 468.48, 6.109999999999999,  1.500000)

  pt3dadd(238.632, 464.08799999999997, 6.721,  1.500000)

}

filament_999[1673] {

  pt3dclear()

  pt3dadd(238.632, 464.08799999999997, 6.721,  1.500000)

  pt3dadd(240.828, 459.69599999999997, 5.499,  1.500000)

}

filament_999[1674] {

  pt3dclear()

  pt3dadd(240.828, 459.69599999999997, 5.499,  1.500000)

  pt3dadd(235.704, 456.768, 6.109999999999999,  1.500000)

}

filament_999[1675] {

  pt3dclear()

  pt3dadd(253.272, 553.3919999999999, 5.499,  1.500000)

  pt3dadd(256.2, 554.124, 6.109999999999999,  1.500000)

}

filament_999[1676] {

  pt3dclear()

  pt3dadd(253.272, 553.3919999999999, 5.499,  1.500000)

  pt3dadd(254.004, 550.4639999999999, 6.721,  1.500000)

}

filament_999[1677] {

  pt3dclear()

  pt3dadd(256.2, 554.124, 6.109999999999999,  1.500000)

  pt3dadd(259.86, 554.856, 4.888,  1.500000)

}

filament_999[1678] {

  pt3dclear()

  pt3dadd(259.86, 554.856, 4.888,  1.500000)

  pt3dadd(263.52, 555.588, 4.888,  1.500000)

}

filament_999[1679] {

  pt3dclear()

  pt3dadd(263.52, 555.588, 4.888,  1.500000)

  pt3dadd(267.18, 556.3199999999999, 4.888,  1.500000)

}

filament_999[1680] {

  pt3dclear()

  pt3dadd(267.18, 556.3199999999999, 4.888,  1.500000)

  pt3dadd(271.572, 555.588, 6.109999999999999,  1.500000)

}

filament_999[1681] {

  pt3dclear()

  pt3dadd(271.572, 555.588, 6.109999999999999,  1.500000)

  pt3dadd(274.5, 554.856, 4.888,  1.500000)

}

filament_999[1682] {

  pt3dclear()

  pt3dadd(274.5, 554.856, 4.888,  1.500000)

  pt3dadd(278.15999999999997, 553.3919999999999, 3.666,  1.500000)

}

filament_999[1683] {

  pt3dclear()

  pt3dadd(278.15999999999997, 553.3919999999999, 3.666,  1.500000)

  pt3dadd(281.82, 551.928, 3.0549999999999997,  1.500000)

}

filament_999[1684] {

  pt3dclear()

  pt3dadd(281.82, 551.928, 3.0549999999999997,  1.500000)

  pt3dadd(284.748, 548.268, 2.444,  1.500000)

}

filament_999[1685] {

  pt3dclear()

  pt3dadd(284.748, 548.268, 2.444,  1.500000)

  pt3dadd(287.676, 544.608, 2.444,  1.500000)

}

filament_999[1686] {

  pt3dclear()

  pt3dadd(287.676, 544.608, 2.444,  1.500000)

  pt3dadd(291.336, 541.68, 1.833,  1.500000)

}

filament_999[1687] {

  pt3dclear()

  pt3dadd(291.336, 541.68, 1.833,  1.500000)

  pt3dadd(294.996, 538.752, 2.444,  1.500000)

}

filament_999[1688] {

  pt3dclear()

  pt3dadd(294.996, 538.752, 2.444,  1.500000)

  pt3dadd(297.924, 535.092, 2.444,  1.500000)

}

filament_999[1689] {

  pt3dclear()

  pt3dadd(297.924, 535.092, 2.444,  1.500000)

  pt3dadd(300.12, 531.432, 2.444,  1.500000)

}

filament_999[1690] {

  pt3dclear()

  pt3dadd(300.12, 531.432, 2.444,  1.500000)

  pt3dadd(302.316, 527.7719999999999, 1.833,  1.500000)

}

filament_999[1691] {

  pt3dclear()

  pt3dadd(302.316, 527.7719999999999, 1.833,  1.500000)

  pt3dadd(304.512, 524.112, 2.444,  1.500000)

}

filament_999[1692] {

  pt3dclear()

  pt3dadd(304.512, 524.112, 2.444,  1.500000)

  pt3dadd(308.17199999999997, 524.112, 2.444,  1.500000)

}

filament_999[1693] {

  pt3dclear()

  pt3dadd(308.17199999999997, 524.112, 2.444,  1.500000)

  pt3dadd(311.832, 524.112, 1.833,  1.500000)

}

filament_999[1694] {

  pt3dclear()

  pt3dadd(311.832, 524.112, 1.833,  1.500000)

  pt3dadd(315.492, 522.648, 1.222,  1.500000)

}

filament_999[1695] {

  pt3dclear()

  pt3dadd(315.492, 522.648, 1.222,  1.500000)

  pt3dadd(320.616, 522.648, 1.833,  1.500000)

}

filament_999[1696] {

  pt3dclear()

  pt3dadd(315.492, 522.648, 1.222,  1.500000)

  pt3dadd(316.224, 519.72, 2.444,  1.500000)

}

filament_999[1697] {

  pt3dclear()

  pt3dadd(316.224, 519.72, 2.444,  1.500000)

  pt3dadd(317.688, 516.06, 3.0549999999999997,  1.500000)

}

filament_999[1698] {

  pt3dclear()

  pt3dadd(317.688, 516.06, 3.0549999999999997,  1.500000)

  pt3dadd(320.616, 513.864, 3.666,  1.500000)

}

filament_999[1699] {

  pt3dclear()

  pt3dadd(320.616, 513.864, 3.666,  1.500000)

  pt3dadd(324.276, 512.4, 3.666,  1.500000)

}

filament_999[1700] {

  pt3dclear()

  pt3dadd(324.276, 512.4, 3.666,  1.500000)

  pt3dadd(327.936, 512.4, 4.277,  1.500000)

}

filament_999[1701] {

  pt3dclear()

  pt3dadd(327.936, 512.4, 4.277,  1.500000)

  pt3dadd(331.596, 511.668, 4.888,  1.500000)

}

filament_999[1702] {

  pt3dclear()

  pt3dadd(331.596, 511.668, 4.888,  1.500000)

  pt3dadd(334.524, 511.668, 6.721,  1.500000)

}

filament_999[1703] {

  pt3dclear()

  pt3dadd(254.004, 550.4639999999999, 6.721,  1.500000)

  pt3dadd(251.808, 548.268, 6.721,  1.500000)

}

filament_999[1704] {

  pt3dclear()

  pt3dadd(251.808, 548.268, 6.721,  1.500000)

  pt3dadd(249.612, 546.072, 6.721,  1.500000)

}

filament_999[1705] {

  pt3dclear()

  pt3dadd(249.612, 546.072, 6.721,  1.500000)

  pt3dadd(246.684, 543.876, 7.332,  1.500000)

}

filament_999[1706] {

  pt3dclear()

  pt3dadd(246.684, 543.876, 7.332,  1.500000)

  pt3dadd(243.756, 541.68, 7.943,  1.500000)

}

filament_999[1707] {

  pt3dclear()

  pt3dadd(243.756, 541.68, 7.943,  1.500000)

  pt3dadd(240.828, 540.216, 8.554,  1.500000)

}

filament_999[1708] {

  pt3dclear()

  pt3dadd(240.828, 540.216, 8.554,  1.500000)

  pt3dadd(237.168, 539.484, 9.165,  1.500000)

}

filament_999[1709] {

  pt3dclear()

  pt3dadd(237.168, 539.484, 9.165,  1.500000)

  pt3dadd(234.972, 536.556, 9.165,  1.500000)

}

filament_999[1710] {

  pt3dclear()

  pt3dadd(234.972, 536.556, 9.165,  1.500000)

  pt3dadd(232.77599999999998, 534.36, 9.165,  1.500000)

}

filament_999[1711] {

  pt3dclear()

  pt3dadd(232.77599999999998, 534.36, 9.165,  1.500000)

  pt3dadd(229.84799999999998, 534.36, 10.387,  1.500000)

}

filament_999[1712] {

  pt3dclear()

  pt3dadd(232.77599999999998, 534.36, 9.165,  1.500000)

  pt3dadd(234.24, 530.6999999999999, 8.554,  1.500000)

}

filament_999[1713] {

  pt3dclear()

  pt3dadd(229.84799999999998, 534.36, 10.387,  1.500000)

  pt3dadd(227.652, 532.164, 10.998,  1.500000)

}

filament_999[1714] {

  pt3dclear()

  pt3dadd(227.652, 532.164, 10.998,  1.500000)

  pt3dadd(226.188, 529.236, 10.387,  1.500000)

}

filament_999[1715] {

  pt3dclear()

  pt3dadd(226.188, 529.236, 10.387,  1.500000)

  pt3dadd(226.188, 525.576, 9.776,  1.500000)

}

filament_999[1716] {

  pt3dclear()

  pt3dadd(226.188, 525.576, 9.776,  1.500000)

  pt3dadd(225.456, 521.9159999999999, 10.387,  1.500000)

}

filament_999[1717] {

  pt3dclear()

  pt3dadd(226.188, 525.576, 9.776,  1.500000)

  pt3dadd(228.384, 522.648, 9.776,  1.500000)

}

filament_999[1718] {

  pt3dclear()

  pt3dadd(225.456, 521.9159999999999, 10.387,  1.500000)

  pt3dadd(221.796, 521.184, 10.998,  1.500000)

}

filament_999[1719] {

  pt3dclear()

  pt3dadd(228.384, 522.648, 9.776,  1.500000)

  pt3dadd(230.57999999999998, 520.452, 9.776,  1.500000)

}

filament_999[1720] {

  pt3dclear()

  pt3dadd(230.57999999999998, 520.452, 9.776,  1.500000)

  pt3dadd(231.31199999999998, 516.792, 9.776,  1.500000)

}

filament_999[1721] {

  pt3dclear()

  pt3dadd(231.31199999999998, 516.792, 9.776,  1.500000)

  pt3dadd(231.31199999999998, 513.132, 8.554,  1.500000)

}

filament_999[1722] {

  pt3dclear()

  pt3dadd(231.31199999999998, 513.132, 8.554,  1.500000)

  pt3dadd(229.11599999999999, 509.472, 9.776,  1.500000)

}

filament_999[1723] {

  pt3dclear()

  pt3dadd(229.11599999999999, 509.472, 9.776,  1.500000)

  pt3dadd(226.188, 506.544, 9.776,  1.500000)

}

filament_999[1724] {

  pt3dclear()

  pt3dadd(226.188, 506.544, 9.776,  1.500000)

  pt3dadd(223.26, 502.884, 9.776,  1.500000)

}

filament_999[1725] {

  pt3dclear()

  pt3dadd(234.24, 530.6999999999999, 8.554,  1.500000)

  pt3dadd(236.436, 527.7719999999999, 8.554,  1.500000)

}

filament_999[1726] {

  pt3dclear()

  pt3dadd(236.436, 527.7719999999999, 8.554,  1.500000)

  pt3dadd(238.632, 524.112, 8.554,  1.500000)

}

filament_999[1727] {

  pt3dclear()

  pt3dadd(238.632, 524.112, 8.554,  1.500000)

  pt3dadd(240.828, 520.452, 8.554,  1.500000)

}

filament_999[1728] {

  pt3dclear()

  pt3dadd(196.176, 549.0, 18.941,  1.500000)

  pt3dadd(199.10399999999998, 546.804, 18.33,  1.500000)

}

filament_999[1729] {

  pt3dclear()

  pt3dadd(199.10399999999998, 546.804, 18.33,  1.500000)

  pt3dadd(202.03199999999998, 543.144, 17.719,  1.500000)

}

filament_999[1730] {

  pt3dclear()

  pt3dadd(202.03199999999998, 543.144, 17.719,  1.500000)

  pt3dadd(204.228, 541.68, 18.33,  1.500000)

}

filament_999[1731] {

  pt3dclear()

  pt3dadd(204.228, 541.68, 18.33,  1.500000)

  pt3dadd(207.156, 542.412, 19.552,  1.500000)

}

filament_999[1732] {

  pt3dclear()

  pt3dadd(207.156, 542.412, 19.552,  1.500000)

  pt3dadd(209.352, 545.34, 21.384999999999998,  1.500000)

}

filament_999[1733] {

  pt3dclear()

  pt3dadd(209.352, 545.34, 21.384999999999998,  1.500000)

  pt3dadd(211.548, 549.0, 22.607,  1.500000)

}

filament_999[1734] {

  pt3dclear()

  pt3dadd(211.548, 549.0, 22.607,  1.500000)

  pt3dadd(213.744, 552.66, 23.218,  1.500000)

}

filament_999[1735] {

  pt3dclear()

  pt3dadd(213.744, 552.66, 23.218,  1.500000)

  pt3dadd(214.476, 557.052, 22.607,  1.500000)

}

filament_999[1736] {

  pt3dclear()

  pt3dadd(214.476, 557.052, 22.607,  1.500000)

  pt3dadd(214.476, 562.1759999999999, 22.607,  1.500000)

}

filament_999[1737] {

  pt3dclear()

  pt3dadd(214.476, 562.1759999999999, 22.607,  1.500000)

  pt3dadd(215.94, 566.568, 21.996,  1.500000)

}

filament_999[1738] {

  pt3dclear()

  pt3dadd(215.94, 566.568, 21.996,  1.500000)

  pt3dadd(217.404, 570.96, 22.607,  1.500000)

}

filament_999[1739] {

  pt3dclear()

  pt3dadd(217.404, 570.96, 22.607,  1.500000)

  pt3dadd(218.868, 573.888, 21.996,  1.500000)

}

filament_999[1740] {

  pt3dclear()

  pt3dadd(218.868, 573.888, 21.996,  1.500000)

  pt3dadd(221.064, 576.816, 21.996,  1.500000)

}

filament_999[1741] {

  pt3dclear()

  pt3dadd(221.064, 576.816, 21.996,  1.500000)

  pt3dadd(221.796, 580.476, 21.384999999999998,  1.500000)

}

filament_999[1742] {

  pt3dclear()

  pt3dadd(221.064, 576.816, 21.996,  1.500000)

  pt3dadd(223.992, 579.012, 20.774,  1.500000)

}

filament_999[1743] {

  pt3dclear()

  pt3dadd(221.796, 580.476, 21.384999999999998,  1.500000)

  pt3dadd(222.528, 584.136, 20.774,  1.500000)

}

filament_999[1744] {

  pt3dclear()

  pt3dadd(222.528, 584.136, 20.774,  1.500000)

  pt3dadd(223.26, 587.7959999999999, 21.384999999999998,  1.500000)

}

filament_999[1745] {

  pt3dclear()

  pt3dadd(223.992, 579.012, 20.774,  1.500000)

  pt3dadd(226.92, 581.208, 20.774,  1.500000)

}

filament_999[1746] {

  pt3dclear()

  pt3dadd(226.92, 581.208, 20.774,  1.500000)

  pt3dadd(229.11599999999999, 583.404, 19.552,  1.500000)

}

filament_999[1747] {

  pt3dclear()

  pt3dadd(229.11599999999999, 583.404, 19.552,  1.500000)

  pt3dadd(230.57999999999998, 586.332, 18.941,  1.500000)

}

filament_999[1748] {

  pt3dclear()

  pt3dadd(230.57999999999998, 586.332, 18.941,  1.500000)

  pt3dadd(231.31199999999998, 589.992, 18.33,  1.500000)

}

filament_999[1749] {

  pt3dclear()

  pt3dadd(231.31199999999998, 589.992, 18.33,  1.500000)

  pt3dadd(232.77599999999998, 592.92, 16.497,  1.500000)

}

filament_999[1750] {

  pt3dclear()

  pt3dadd(194.712, 513.864, 29.328,  1.500000)

  pt3dadd(198.37199999999999, 514.596, 29.328,  1.500000)

}

filament_999[1751] {

  pt3dclear()

  pt3dadd(198.37199999999999, 514.596, 29.328,  1.500000)

  pt3dadd(202.03199999999998, 516.06, 29.328,  1.500000)

}

filament_999[1752] {

  pt3dclear()

  pt3dadd(202.03199999999998, 516.06, 29.328,  1.500000)

  pt3dadd(205.692, 516.06, 28.717,  1.500000)

}

filament_999[1753] {

  pt3dclear()

  pt3dadd(205.692, 516.06, 28.717,  1.500000)

  pt3dadd(207.888, 514.596, 28.105999999999998,  1.500000)

}

filament_999[1754] {

  pt3dclear()

  pt3dadd(207.888, 514.596, 28.105999999999998,  1.500000)

  pt3dadd(207.888, 511.668, 28.105999999999998,  1.500000)

}

filament_999[1755] {

  pt3dclear()

  pt3dadd(207.888, 514.596, 28.105999999999998,  1.500000)

  pt3dadd(210.816, 513.132, 28.105999999999998,  1.500000)

}

filament_999[1756] {

  pt3dclear()

  pt3dadd(207.888, 511.668, 28.105999999999998,  1.500000)

  pt3dadd(206.424, 508.74, 29.939,  1.500000)

}

filament_999[1757] {

  pt3dclear()

  pt3dadd(210.816, 513.132, 28.105999999999998,  1.500000)

  pt3dadd(214.476, 512.4, 27.495,  1.500000)

}

filament_999[1758] {

  pt3dclear()

  pt3dadd(214.476, 512.4, 27.495,  1.500000)

  pt3dadd(218.868, 511.668, 26.884,  1.500000)

}

filament_999[1759] {

  pt3dclear()

  pt3dadd(218.868, 511.668, 26.884,  1.500000)

  pt3dadd(222.528, 511.668, 24.439999999999998,  1.500000)

}

filament_999[1760] {

  pt3dclear()

  pt3dadd(188.124, 510.936, 29.939,  1.500000)

  pt3dadd(186.66, 508.008, 29.328,  1.500000)

}

filament_999[1761] {

  pt3dclear()

  pt3dadd(186.66, 508.008, 29.328,  1.500000)

  pt3dadd(183.732, 508.008, 33.605,  1.500000)

}

filament_999[1762] {

  pt3dclear()

  pt3dadd(186.66, 508.008, 29.328,  1.500000)

  pt3dadd(184.464, 505.08, 28.717,  1.500000)

}

filament_999[1763] {

  pt3dclear()

  pt3dadd(184.464, 505.08, 28.717,  1.500000)

  pt3dadd(183.0, 502.152, 29.328,  1.500000)

}

filament_999[1764] {

  pt3dclear()

  pt3dadd(183.0, 502.152, 29.328,  1.500000)

  pt3dadd(181.536, 498.49199999999996, 29.939,  1.500000)

}

filament_999[1765] {

  pt3dclear()

  pt3dadd(181.536, 498.49199999999996, 29.939,  1.500000)

  pt3dadd(179.34, 495.56399999999996, 34.216,  1.500000)

}

filament_999[1766] {

  pt3dclear()

  pt3dadd(179.34, 495.56399999999996, 34.216,  1.500000)

  pt3dadd(177.144, 492.63599999999997, 34.827,  1.500000)

}

filament_999[1767] {

  pt3dclear()

  pt3dadd(177.144, 492.63599999999997, 34.827,  1.500000)

  pt3dadd(174.948, 490.44, 36.049,  1.500000)

}

filament_999[1768] {

  pt3dclear()

  pt3dadd(174.948, 490.44, 36.049,  1.500000)

  pt3dadd(177.144, 486.78, 34.827,  1.500000)

}

filament_999[1769] {

  pt3dclear()

  pt3dadd(215.208, 423.828, 33.605,  1.500000)

  pt3dadd(213.012, 420.9, 32.383,  1.500000)

}

filament_999[1770] {

  pt3dclear()

  pt3dadd(213.012, 420.9, 32.383,  1.500000)

  pt3dadd(211.548, 417.972, 31.772,  1.500000)

}

filament_999[1771] {

  pt3dclear()

  pt3dadd(211.548, 417.972, 31.772,  1.500000)

  pt3dadd(210.084, 415.044, 31.160999999999998,  1.500000)

}

filament_999[1772] {

  pt3dclear()

  pt3dadd(210.084, 415.044, 31.160999999999998,  1.500000)

  pt3dadd(207.156, 412.116, 30.55,  1.500000)

}

filament_999[1773] {

  pt3dclear()

  pt3dadd(207.156, 412.116, 30.55,  1.500000)

  pt3dadd(204.228, 413.58, 29.328,  1.500000)

}

filament_999[1774] {

  pt3dclear()

  pt3dadd(204.228, 413.58, 29.328,  1.500000)

  pt3dadd(205.692, 412.848, 28.717,  1.500000)

}

filament_999[1775] {

  pt3dclear()

  pt3dadd(205.692, 412.848, 28.717,  1.500000)

  pt3dadd(204.228, 412.116, 26.884,  1.500000)

}

filament_999[1776] {

  pt3dclear()

  pt3dadd(205.692, 412.848, 28.717,  1.500000)

  pt3dadd(204.96, 409.92, 32.383,  1.500000)

}

filament_999[1777] {

  pt3dclear()

  pt3dadd(204.228, 412.116, 26.884,  1.500000)

  pt3dadd(205.692, 414.312, 18.33,  1.500000)

}

filament_999[1778] {

  pt3dclear()

  pt3dadd(205.692, 414.312, 18.33,  1.500000)

  pt3dadd(207.156, 412.848, 17.719,  1.500000)

}

filament_999[1779] {

  pt3dclear()

  pt3dadd(207.156, 412.848, 17.719,  1.500000)

  pt3dadd(207.156, 409.92, 16.497,  1.500000)

}

filament_999[1780] {

  pt3dclear()

  pt3dadd(207.156, 409.92, 16.497,  1.500000)

  pt3dadd(206.424, 406.992, 15.275,  1.500000)

}

filament_999[1781] {

  pt3dclear()

  pt3dadd(206.424, 406.992, 15.275,  1.500000)

  pt3dadd(205.692, 404.06399999999996, 14.664,  1.500000)

}

filament_999[1782] {

  pt3dclear()

  pt3dadd(205.692, 404.06399999999996, 14.664,  1.500000)

  pt3dadd(205.692, 401.868, 14.052999999999999,  1.500000)

}

filament_999[1783] {

  pt3dclear()

  pt3dadd(205.692, 401.868, 14.052999999999999,  1.500000)

  pt3dadd(207.156, 399.67199999999997, 13.442,  1.500000)

}

filament_999[1784] {

  pt3dclear()

  pt3dadd(207.156, 399.67199999999997, 13.442,  1.500000)

  pt3dadd(210.816, 399.67199999999997, 13.442,  1.500000)

}

filament_999[1785] {

  pt3dclear()

  pt3dadd(210.816, 399.67199999999997, 13.442,  1.500000)

  pt3dadd(215.208, 400.404, 13.442,  1.500000)

}

filament_999[1786] {

  pt3dclear()

  pt3dadd(215.208, 400.404, 13.442,  1.500000)

  pt3dadd(213.744, 403.332, 15.275,  1.500000)

}

filament_999[1787] {

  pt3dclear()

  pt3dadd(215.208, 400.404, 13.442,  1.500000)

  pt3dadd(218.868, 398.20799999999997, 13.442,  1.500000)

}

filament_999[1788] {

  pt3dclear()

  pt3dadd(218.868, 398.20799999999997, 13.442,  1.500000)

  pt3dadd(219.6, 395.28, 13.442,  1.500000)

}

filament_999[1789] {

  pt3dclear()

  pt3dadd(219.6, 395.28, 13.442,  1.500000)

  pt3dadd(220.332, 391.62, 13.442,  1.500000)

}

filament_999[1790] {

  pt3dclear()

  pt3dadd(220.332, 391.62, 13.442,  1.500000)

  pt3dadd(221.064, 387.96, 13.442,  1.500000)

}

filament_999[1791] {

  pt3dclear()

  pt3dadd(221.064, 387.96, 13.442,  1.500000)

  pt3dadd(221.796, 383.568, 12.831,  1.500000)

}

filament_999[1792] {

  pt3dclear()

  pt3dadd(221.796, 383.568, 12.831,  1.500000)

  pt3dadd(222.528, 379.908, 12.831,  1.500000)

}

filament_999[1793] {

  pt3dclear()

  pt3dadd(222.528, 379.908, 12.831,  1.500000)

  pt3dadd(223.992, 376.98, 16.497,  1.500000)

}

filament_999[1794] {

  pt3dclear()

  pt3dadd(223.992, 376.98, 16.497,  1.500000)

  pt3dadd(227.652, 372.58799999999997, 16.497,  1.500000)

}

filament_999[1795] {

  pt3dclear()

  pt3dadd(223.992, 376.98, 16.497,  1.500000)

  pt3dadd(221.064, 376.248, 18.33,  1.500000)

}

filament_999[1796] {

  pt3dclear()

  pt3dadd(223.992, 376.98, 16.497,  1.500000)

  pt3dadd(224.724, 374.05199999999996, 17.108,  1.500000)

}

filament_999[1797] {

  pt3dclear()

  pt3dadd(224.724, 374.05199999999996, 17.108,  1.500000)

  pt3dadd(224.724, 370.392, 18.33,  1.500000)

}

filament_999[1798] {

  pt3dclear()

  pt3dadd(224.724, 370.392, 18.33,  1.500000)

  pt3dadd(224.724, 366.73199999999997, 19.552,  1.500000)

}

filament_999[1799] {

  pt3dclear()

  pt3dadd(224.724, 366.73199999999997, 19.552,  1.500000)

  pt3dadd(221.064, 367.464, 20.774,  1.500000)

}

filament_999[1800] {

  pt3dclear()

  pt3dadd(224.724, 366.73199999999997, 19.552,  1.500000)

  pt3dadd(226.92, 363.804, 20.163,  1.500000)

}

filament_999[1801] {

  pt3dclear()

  pt3dadd(227.652, 372.58799999999997, 16.497,  1.500000)

  pt3dadd(230.57999999999998, 371.856, 15.886,  1.500000)

}

filament_999[1802] {

  pt3dclear()

  pt3dadd(230.57999999999998, 371.856, 15.886,  1.500000)

  pt3dadd(233.50799999999998, 371.856, 15.886,  1.500000)

}

filament_999[1803] {

  pt3dclear()

  pt3dadd(230.57999999999998, 371.856, 15.886,  1.500000)

  pt3dadd(231.31199999999998, 374.05199999999996, 17.108,  1.500000)

}

filament_999[1804] {

  pt3dclear()

  pt3dadd(233.50799999999998, 371.856, 15.886,  1.500000)

  pt3dadd(237.168, 371.856, 15.886,  1.500000)

}

filament_999[1805] {

  pt3dclear()

  pt3dadd(237.168, 371.856, 15.886,  1.500000)

  pt3dadd(240.828, 371.12399999999997, 15.886,  1.500000)

}

filament_999[1806] {

  pt3dclear()

  pt3dadd(240.828, 371.12399999999997, 15.886,  1.500000)

  pt3dadd(244.488, 369.65999999999997, 15.886,  1.500000)

}

filament_999[1807] {

  pt3dclear()

  pt3dadd(231.31199999999998, 374.05199999999996, 17.108,  1.500000)

  pt3dadd(229.84799999999998, 377.712, 17.108,  1.500000)

}

filament_999[1808] {

  pt3dclear()

  pt3dadd(229.84799999999998, 377.712, 17.108,  1.500000)

  pt3dadd(229.84799999999998, 383.568, 16.497,  1.500000)

}

filament_999[1809] {

  pt3dclear()

  pt3dadd(221.064, 376.248, 18.33,  1.500000)

  pt3dadd(218.136, 373.32, 18.33,  1.500000)

}

filament_999[1810] {

  pt3dclear()

  pt3dadd(218.136, 373.32, 18.33,  1.500000)

  pt3dadd(213.744, 372.58799999999997, 18.33,  1.500000)

}

filament_999[1811] {

  pt3dclear()

  pt3dadd(221.064, 367.464, 20.774,  1.500000)

  pt3dadd(217.404, 367.464, 20.774,  1.500000)

}

filament_999[1812] {

  pt3dclear()

  pt3dadd(217.404, 367.464, 20.774,  1.500000)

  pt3dadd(214.476, 369.65999999999997, 20.774,  1.500000)

}

filament_999[1813] {

  pt3dclear()

  pt3dadd(214.476, 369.65999999999997, 20.774,  1.500000)

  pt3dadd(210.816, 371.856, 20.774,  1.500000)

}

filament_999[1814] {

  pt3dclear()

  pt3dadd(210.816, 371.856, 20.774,  1.500000)

  pt3dadd(207.156, 370.392, 20.163,  1.500000)

}

filament_999[1815] {

  pt3dclear()

  pt3dadd(226.92, 363.804, 20.163,  1.500000)

  pt3dadd(227.652, 360.876, 20.163,  1.500000)

}

filament_999[1816] {

  pt3dclear()

  pt3dadd(282.552, 352.092, 31.160999999999998,  1.500000)

  pt3dadd(278.892, 346.968, 35.438,  1.500000)

}

filament_999[1817] {

  pt3dclear()

  pt3dadd(278.892, 346.968, 35.438,  1.500000)

  pt3dadd(275.964, 342.57599999999996, 37.271,  1.500000)

}

filament_999[1818] {

  pt3dclear()

  pt3dadd(275.964, 342.57599999999996, 37.271,  1.500000)

  pt3dadd(275.964, 338.916, 37.882,  1.500000)

}

filament_999[1819] {

  pt3dclear()

  pt3dadd(275.964, 342.57599999999996, 37.271,  1.500000)

  pt3dadd(273.036, 345.504, 40.326,  1.500000)

}

filament_999[1820] {

  pt3dclear()

  pt3dadd(275.964, 338.916, 37.882,  1.500000)

  pt3dadd(275.964, 335.256, 38.493,  1.500000)

}

filament_999[1821] {

  pt3dclear()

  pt3dadd(275.964, 335.256, 38.493,  1.500000)

  pt3dadd(275.964, 331.596, 37.882,  1.500000)

}

filament_999[1822] {

  pt3dclear()

  pt3dadd(275.964, 331.596, 37.882,  1.500000)

  pt3dadd(275.964, 327.204, 37.271,  1.500000)

}

filament_999[1823] {

  pt3dclear()

  pt3dadd(275.964, 327.204, 37.271,  1.500000)

  pt3dadd(275.964, 322.812, 38.493,  1.500000)

}

filament_999[1824] {

  pt3dclear()

  pt3dadd(275.964, 322.812, 38.493,  1.500000)

  pt3dadd(276.69599999999997, 318.42, 37.271,  1.500000)

}

filament_999[1825] {

  pt3dclear()

  pt3dadd(276.69599999999997, 318.42, 37.271,  1.500000)

  pt3dadd(278.892, 314.028, 36.66,  1.500000)

}

filament_999[1826] {

  pt3dclear()

  pt3dadd(278.892, 314.028, 36.66,  1.500000)

  pt3dadd(282.552, 311.832, 37.271,  1.500000)

}

filament_999[1827] {

  pt3dclear()

  pt3dadd(278.892, 314.028, 36.66,  1.500000)

  pt3dadd(278.892, 309.63599999999997, 37.271,  1.500000)

}

filament_999[1828] {

  pt3dclear()

  pt3dadd(282.552, 311.832, 37.271,  1.500000)

  pt3dadd(286.212, 309.63599999999997, 36.66,  1.500000)

}

filament_999[1829] {

  pt3dclear()

  pt3dadd(286.212, 309.63599999999997, 36.66,  1.500000)

  pt3dadd(289.872, 307.44, 37.271,  1.500000)

}

filament_999[1830] {

  pt3dclear()

  pt3dadd(289.872, 307.44, 37.271,  1.500000)

  pt3dadd(293.532, 305.24399999999997, 36.66,  1.500000)

}

filament_999[1831] {

  pt3dclear()

  pt3dadd(293.532, 305.24399999999997, 36.66,  1.500000)

  pt3dadd(296.46, 301.584, 37.271,  1.500000)

}

filament_999[1832] {

  pt3dclear()

  pt3dadd(296.46, 301.584, 37.271,  1.500000)

  pt3dadd(300.12, 300.12, 36.66,  1.500000)

}

filament_999[1833] {

  pt3dclear()

  pt3dadd(300.12, 300.12, 36.66,  1.500000)

  pt3dadd(304.512, 300.12, 36.66,  1.500000)

}

filament_999[1834] {

  pt3dclear()

  pt3dadd(304.512, 300.12, 36.66,  1.500000)

  pt3dadd(309.63599999999997, 300.12, 36.049,  1.500000)

}

filament_999[1835] {

  pt3dclear()

  pt3dadd(309.63599999999997, 300.12, 36.049,  1.500000)

  pt3dadd(314.028, 302.316, 35.438,  1.500000)

}

filament_999[1836] {

  pt3dclear()

  pt3dadd(314.028, 302.316, 35.438,  1.500000)

  pt3dadd(318.42, 303.78, 34.827,  1.500000)

}

filament_999[1837] {

  pt3dclear()

  pt3dadd(318.42, 303.78, 34.827,  1.500000)

  pt3dadd(322.812, 305.24399999999997, 33.605,  1.500000)

}

filament_999[1838] {

  pt3dclear()

  pt3dadd(322.812, 305.24399999999997, 33.605,  1.500000)

  pt3dadd(327.204, 305.976, 32.994,  1.500000)

}

filament_999[1839] {

  pt3dclear()

  pt3dadd(327.204, 305.976, 32.994,  1.500000)

  pt3dadd(331.596, 304.512, 32.383,  1.500000)

}

filament_999[1840] {

  pt3dclear()

  pt3dadd(331.596, 304.512, 32.383,  1.500000)

  pt3dadd(334.524, 301.584, 31.160999999999998,  1.500000)

}

filament_999[1841] {

  pt3dclear()

  pt3dadd(334.524, 301.584, 31.160999999999998,  1.500000)

  pt3dadd(337.452, 298.656, 31.772,  1.500000)

}

filament_999[1842] {

  pt3dclear()

  pt3dadd(337.452, 298.656, 31.772,  1.500000)

  pt3dadd(340.38, 295.728, 31.772,  1.500000)

}

filament_999[1843] {

  pt3dclear()

  pt3dadd(340.38, 295.728, 31.772,  1.500000)

  pt3dadd(341.844, 292.068, 31.772,  1.500000)

}

filament_999[1844] {

  pt3dclear()

  pt3dadd(341.844, 292.068, 31.772,  1.500000)

  pt3dadd(341.844, 286.944, 32.383,  1.500000)

}

filament_999[1845] {

  pt3dclear()

  pt3dadd(341.844, 286.944, 32.383,  1.500000)

  pt3dadd(341.844, 281.82, 31.160999999999998,  1.500000)

}

filament_999[1846] {

  pt3dclear()

  pt3dadd(341.844, 281.82, 31.160999999999998,  1.500000)

  pt3dadd(341.844, 277.428, 29.939,  1.500000)

}

filament_999[1847] {

  pt3dclear()

  pt3dadd(278.892, 309.63599999999997, 37.271,  1.500000)

  pt3dadd(277.428, 306.70799999999997, 37.882,  1.500000)

}

filament_999[1848] {

  pt3dclear()

  pt3dadd(277.428, 306.70799999999997, 37.882,  1.500000)

  pt3dadd(274.5, 303.78, 37.271,  1.500000)

}

filament_999[1849] {

  pt3dclear()

  pt3dadd(274.5, 303.78, 37.271,  1.500000)

  pt3dadd(271.572, 300.852, 37.882,  1.500000)

}

filament_999[1850] {

  pt3dclear()

  pt3dadd(271.572, 300.852, 37.882,  1.500000)

  pt3dadd(267.18, 298.656, 38.493,  1.500000)

}

filament_999[1851] {

  pt3dclear()

  pt3dadd(267.18, 298.656, 38.493,  1.500000)

  pt3dadd(262.788, 297.924, 39.104,  1.500000)

}

filament_999[1852] {

  pt3dclear()

  pt3dadd(262.788, 297.924, 39.104,  1.500000)

  pt3dadd(258.396, 299.388, 39.714999999999996,  1.500000)

}

filament_999[1853] {

  pt3dclear()

  pt3dadd(258.396, 299.388, 39.714999999999996,  1.500000)

  pt3dadd(256.932, 303.78, 39.714999999999996,  1.500000)

}

filament_999[1854] {

  pt3dclear()

  pt3dadd(256.932, 303.78, 39.714999999999996,  1.500000)

  pt3dadd(255.468, 308.17199999999997, 40.326,  1.500000)

}

filament_999[1855] {

  pt3dclear()

  pt3dadd(255.468, 308.17199999999997, 40.326,  1.500000)

  pt3dadd(253.272, 311.832, 39.714999999999996,  1.500000)

}

filament_999[1856] {

  pt3dclear()

  pt3dadd(253.272, 311.832, 39.714999999999996,  1.500000)

  pt3dadd(248.148, 314.76, 39.104,  1.500000)

}

filament_999[1857] {

  pt3dclear()

  pt3dadd(248.148, 314.76, 39.104,  1.500000)

  pt3dadd(244.488, 314.028, 38.493,  1.500000)

}

filament_999[1858] {

  pt3dclear()

  pt3dadd(238.632, 314.028, 36.66,  1.500000)

  pt3dadd(236.436, 315.492, 36.66,  1.500000)

}

filament_999[1859] {

  pt3dclear()

  pt3dadd(238.632, 314.028, 36.66,  1.500000)

  pt3dadd(240.828, 310.368, 37.271,  1.500000)

}

filament_999[1860] {

  pt3dclear()

  pt3dadd(236.436, 315.492, 36.66,  1.500000)

  pt3dadd(233.50799999999998, 316.956, 36.66,  1.500000)

}

filament_999[1861] {

  pt3dclear()

  pt3dadd(236.436, 315.492, 36.66,  1.500000)

  pt3dadd(237.9, 319.152, 37.271,  1.500000)

}

filament_999[1862] {

  pt3dclear()

  pt3dadd(233.50799999999998, 316.956, 36.66,  1.500000)

  pt3dadd(230.57999999999998, 316.956, 36.66,  1.500000)

}

filament_999[1863] {

  pt3dclear()

  pt3dadd(230.57999999999998, 316.956, 36.66,  1.500000)

  pt3dadd(227.652, 317.688, 36.66,  1.500000)

}

filament_999[1864] {

  pt3dclear()

  pt3dadd(230.57999999999998, 316.956, 36.66,  1.500000)

  pt3dadd(230.57999999999998, 314.028, 36.66,  1.500000)

}

filament_999[1865] {

  pt3dclear()

  pt3dadd(227.652, 317.688, 36.66,  1.500000)

  pt3dadd(224.724, 319.884, 37.271,  1.500000)

}

filament_999[1866] {

  pt3dclear()

  pt3dadd(224.724, 319.884, 37.271,  1.500000)

  pt3dadd(221.796, 322.812, 37.882,  1.500000)

}

filament_999[1867] {

  pt3dclear()

  pt3dadd(221.796, 322.812, 37.882,  1.500000)

  pt3dadd(219.6, 325.74, 37.882,  1.500000)

}

filament_999[1868] {

  pt3dclear()

  pt3dadd(219.6, 325.74, 37.882,  1.500000)

  pt3dadd(217.404, 328.668, 37.882,  1.500000)

}

filament_999[1869] {

  pt3dclear()

  pt3dadd(217.404, 328.668, 37.882,  1.500000)

  pt3dadd(213.012, 330.864, 37.882,  1.500000)

}

filament_999[1870] {

  pt3dclear()

  pt3dadd(213.012, 330.864, 37.882,  1.500000)

  pt3dadd(207.888, 332.328, 38.493,  1.500000)

}

filament_999[1871] {

  pt3dclear()

  pt3dadd(207.888, 332.328, 38.493,  1.500000)

  pt3dadd(203.496, 334.524, 38.493,  1.500000)

}

filament_999[1872] {

  pt3dclear()

  pt3dadd(203.496, 334.524, 38.493,  1.500000)

  pt3dadd(199.10399999999998, 336.71999999999997, 39.104,  1.500000)

}

filament_999[1873] {

  pt3dclear()

  pt3dadd(203.496, 334.524, 38.493,  1.500000)

  pt3dadd(201.29999999999998, 337.452, 37.882,  1.500000)

}

filament_999[1874] {

  pt3dclear()

  pt3dadd(199.10399999999998, 336.71999999999997, 39.104,  1.500000)

  pt3dadd(194.712, 337.452, 39.104,  1.500000)

}

filament_999[1875] {

  pt3dclear()

  pt3dadd(194.712, 337.452, 39.104,  1.500000)

  pt3dadd(191.052, 335.256, 39.104,  1.500000)

}

filament_999[1876] {

  pt3dclear()

  pt3dadd(191.052, 335.256, 39.104,  1.500000)

  pt3dadd(186.66, 333.792, 40.326,  1.500000)

}

filament_999[1877] {

  pt3dclear()

  pt3dadd(186.66, 333.792, 40.326,  1.500000)

  pt3dadd(183.732, 334.524, 41.548,  1.500000)

}

filament_999[1878] {

  pt3dclear()

  pt3dadd(201.29999999999998, 337.452, 37.882,  1.500000)

  pt3dadd(203.496, 339.64799999999997, 36.66,  1.500000)

}

filament_999[1879] {

  pt3dclear()

  pt3dadd(203.496, 339.64799999999997, 36.66,  1.500000)

  pt3dadd(207.156, 339.64799999999997, 36.66,  1.500000)

}

filament_999[1880] {

  pt3dclear()

  pt3dadd(237.9, 319.152, 37.271,  1.500000)

  pt3dadd(237.9, 322.812, 37.271,  1.500000)

}

filament_999[1881] {

  pt3dclear()

  pt3dadd(230.57999999999998, 314.028, 36.66,  1.500000)

  pt3dadd(229.11599999999999, 310.368, 36.66,  1.500000)

}

filament_999[1882] {

  pt3dclear()

  pt3dadd(229.11599999999999, 310.368, 36.66,  1.500000)

  pt3dadd(227.652, 306.70799999999997, 36.66,  1.500000)

}

filament_999[1883] {

  pt3dclear()

  pt3dadd(227.652, 306.70799999999997, 36.66,  1.500000)

  pt3dadd(228.384, 303.048, 36.66,  1.500000)

}

filament_999[1884] {

  pt3dclear()

  pt3dadd(228.384, 303.048, 36.66,  1.500000)

  pt3dadd(227.652, 300.12, 37.271,  1.500000)

}

filament_999[1885] {

  pt3dclear()

  pt3dadd(227.652, 300.12, 37.271,  1.500000)

  pt3dadd(224.724, 297.924, 37.882,  1.500000)

}

filament_999[1886] {

  pt3dclear()

  pt3dadd(224.724, 297.924, 37.882,  1.500000)

  pt3dadd(221.064, 298.656, 37.882,  1.500000)

}

filament_999[1887] {

  pt3dclear()

  pt3dadd(221.064, 298.656, 37.882,  1.500000)

  pt3dadd(217.404, 299.388, 37.882,  1.500000)

}

filament_999[1888] {

  pt3dclear()

  pt3dadd(217.404, 299.388, 37.882,  1.500000)

  pt3dadd(213.012, 300.852, 37.271,  1.500000)

}

filament_999[1889] {

  pt3dclear()

  pt3dadd(213.012, 300.852, 37.271,  1.500000)

  pt3dadd(208.62, 302.316, 38.493,  1.500000)

}

filament_999[1890] {

  pt3dclear()

  pt3dadd(208.62, 302.316, 38.493,  1.500000)

  pt3dadd(204.96, 304.512, 37.882,  1.500000)

}

filament_999[1891] {

  pt3dclear()

  pt3dadd(204.96, 304.512, 37.882,  1.500000)

  pt3dadd(201.29999999999998, 307.44, 37.882,  1.500000)

}

filament_999[1892] {

  pt3dclear()

  pt3dadd(240.828, 310.368, 37.271,  1.500000)

  pt3dadd(242.292, 306.70799999999997, 37.271,  1.500000)

}

filament_999[1893] {

  pt3dclear()

  pt3dadd(242.292, 306.70799999999997, 37.271,  1.500000)

  pt3dadd(243.756, 303.78, 37.271,  1.500000)

}

filament_999[1894] {

  pt3dclear()

  pt3dadd(243.756, 303.78, 37.271,  1.500000)

  pt3dadd(245.22, 306.70799999999997, 37.271,  1.500000)

}

filament_999[1895] {

  pt3dclear()

  pt3dadd(245.22, 306.70799999999997, 37.271,  1.500000)

  pt3dadd(244.488, 310.368, 37.271,  1.500000)

}

filament_999[1896] {

  pt3dclear()

  pt3dadd(244.488, 310.368, 37.271,  1.500000)

  pt3dadd(244.488, 314.028, 38.493,  1.500000)

}

filament_999[1897] {

  pt3dclear()

  pt3dadd(273.036, 345.504, 40.326,  1.500000)

  pt3dadd(270.108, 347.7, 42.769999999999996,  1.500000)

}

filament_999[1898] {

  pt3dclear()

  pt3dadd(273.036, 345.504, 40.326,  1.500000)

  pt3dadd(275.23199999999997, 349.164, 42.769999999999996,  1.500000)

}

filament_999[1899] {

  pt3dclear()

  pt3dadd(270.108, 347.7, 42.769999999999996,  1.500000)

  pt3dadd(267.18, 349.896, 42.769999999999996,  1.500000)

}

filament_999[1900] {

  pt3dclear()

  pt3dadd(267.18, 349.896, 42.769999999999996,  1.500000)

  pt3dadd(264.252, 352.092, 43.381,  1.500000)

}

filament_999[1901] {

  pt3dclear()

  pt3dadd(264.252, 352.092, 43.381,  1.500000)

  pt3dadd(261.324, 353.556, 43.381,  1.500000)

}

filament_999[1902] {

  pt3dclear()

  pt3dadd(261.324, 353.556, 43.381,  1.500000)

  pt3dadd(257.664, 355.02, 43.381,  1.500000)

}

filament_999[1903] {

  pt3dclear()

  pt3dadd(261.324, 353.556, 43.381,  1.500000)

  pt3dadd(261.324, 357.948, 44.603,  1.500000)

}

filament_999[1904] {

  pt3dclear()

  pt3dadd(257.664, 355.02, 43.381,  1.500000)

  pt3dadd(254.004, 356.484, 43.381,  1.500000)

}

filament_999[1905] {

  pt3dclear()

  pt3dadd(254.004, 356.484, 43.381,  1.500000)

  pt3dadd(250.344, 357.948, 43.992,  1.500000)

}

filament_999[1906] {

  pt3dclear()

  pt3dadd(250.344, 357.948, 43.992,  1.500000)

  pt3dadd(246.684, 359.412, 44.603,  1.500000)

}

filament_999[1907] {

  pt3dclear()

  pt3dadd(246.684, 359.412, 44.603,  1.500000)

  pt3dadd(243.756, 361.608, 44.603,  1.500000)

}

filament_999[1908] {

  pt3dclear()

  pt3dadd(243.756, 361.608, 44.603,  1.500000)

  pt3dadd(241.56, 364.536, 44.603,  1.500000)

}

filament_999[1909] {

  pt3dclear()

  pt3dadd(241.56, 364.536, 44.603,  1.500000)

  pt3dadd(238.632, 367.464, 45.214,  1.500000)

}

filament_999[1910] {

  pt3dclear()

  pt3dadd(238.632, 367.464, 45.214,  1.500000)

  pt3dadd(235.704, 370.392, 45.214,  1.500000)

}

filament_999[1911] {

  pt3dclear()

  pt3dadd(235.704, 370.392, 45.214,  1.500000)

  pt3dadd(232.77599999999998, 373.32, 45.824999999999996,  1.500000)

}

filament_999[1912] {

  pt3dclear()

  pt3dadd(232.77599999999998, 373.32, 45.824999999999996,  1.500000)

  pt3dadd(229.84799999999998, 376.248, 46.436,  1.500000)

}

filament_999[1913] {

  pt3dclear()

  pt3dadd(229.84799999999998, 376.248, 46.436,  1.500000)

  pt3dadd(226.188, 378.444, 47.658,  1.500000)

}

filament_999[1914] {

  pt3dclear()

  pt3dadd(226.188, 378.444, 47.658,  1.500000)

  pt3dadd(222.528, 380.64, 48.879999999999995,  1.500000)

}

filament_999[1915] {

  pt3dclear()

  pt3dadd(222.528, 380.64, 48.879999999999995,  1.500000)

  pt3dadd(219.6, 379.908, 50.102,  1.500000)

}

filament_999[1916] {

  pt3dclear()

  pt3dadd(219.6, 379.908, 50.102,  1.500000)

  pt3dadd(218.136, 376.98, 51.324,  1.500000)

}

filament_999[1917] {

  pt3dclear()

  pt3dadd(218.136, 376.98, 51.324,  1.500000)

  pt3dadd(215.94, 374.05199999999996, 52.546,  1.500000)

}

filament_999[1918] {

  pt3dclear()

  pt3dadd(215.94, 374.05199999999996, 52.546,  1.500000)

  pt3dadd(214.476, 376.248, 55.601,  1.500000)

}

filament_999[1919] {

  pt3dclear()

  pt3dadd(215.94, 374.05199999999996, 52.546,  1.500000)

  pt3dadd(215.94, 371.12399999999997, 53.768,  1.500000)

}

filament_999[1920] {

  pt3dclear()

  pt3dadd(214.476, 376.248, 55.601,  1.500000)

  pt3dadd(211.548, 377.712, 56.211999999999996,  1.500000)

}

filament_999[1921] {

  pt3dclear()

  pt3dadd(211.548, 377.712, 56.211999999999996,  1.500000)

  pt3dadd(208.62, 379.176, 56.823,  1.500000)

}

filament_999[1922] {

  pt3dclear()

  pt3dadd(208.62, 379.176, 56.823,  1.500000)

  pt3dadd(204.96, 380.64, 57.434,  1.500000)

}

filament_999[1923] {

  pt3dclear()

  pt3dadd(204.96, 380.64, 57.434,  1.500000)

  pt3dadd(201.29999999999998, 381.372, 58.045,  1.500000)

}

filament_999[1924] {

  pt3dclear()

  pt3dadd(201.29999999999998, 381.372, 58.045,  1.500000)

  pt3dadd(197.64, 381.372, 58.656,  1.500000)

}

filament_999[1925] {

  pt3dclear()

  pt3dadd(197.64, 381.372, 58.656,  1.500000)

  pt3dadd(194.712, 379.908, 59.266999999999996,  1.500000)

}

filament_999[1926] {

  pt3dclear()

  pt3dadd(194.712, 379.908, 59.266999999999996,  1.500000)

  pt3dadd(193.98, 376.248, 59.878,  1.500000)

}

filament_999[1927] {

  pt3dclear()

  pt3dadd(193.98, 376.248, 59.878,  1.500000)

  pt3dadd(193.248, 372.58799999999997, 59.266999999999996,  1.500000)

}

filament_999[1928] {

  pt3dclear()

  pt3dadd(193.248, 372.58799999999997, 59.266999999999996,  1.500000)

  pt3dadd(193.248, 368.928, 59.266999999999996,  1.500000)

}

filament_999[1929] {

  pt3dclear()

  pt3dadd(193.248, 368.928, 59.266999999999996,  1.500000)

  pt3dadd(189.588, 371.12399999999997, 59.266999999999996,  1.500000)

}

filament_999[1930] {

  pt3dclear()

  pt3dadd(189.588, 371.12399999999997, 59.266999999999996,  1.500000)

  pt3dadd(185.928, 374.05199999999996, 59.266999999999996,  1.500000)

}

filament_999[1931] {

  pt3dclear()

  pt3dadd(185.928, 374.05199999999996, 59.266999999999996,  1.500000)

  pt3dadd(181.536, 375.516, 59.878,  1.500000)

}

filament_999[1932] {

  pt3dclear()

  pt3dadd(181.536, 375.516, 59.878,  1.500000)

  pt3dadd(177.144, 377.712, 60.489,  1.500000)

}

filament_999[1933] {

  pt3dclear()

  pt3dadd(177.144, 377.712, 60.489,  1.500000)

  pt3dadd(174.216, 381.372, 59.878,  1.500000)

}

filament_999[1934] {

  pt3dclear()

  pt3dadd(174.216, 381.372, 59.878,  1.500000)

  pt3dadd(172.02, 385.032, 59.878,  1.500000)

}

filament_999[1935] {

  pt3dclear()

  pt3dadd(172.02, 385.032, 59.878,  1.500000)

  pt3dadd(169.09199999999998, 388.692, 59.266999999999996,  1.500000)

}

filament_999[1936] {

  pt3dclear()

  pt3dadd(215.94, 371.12399999999997, 53.768,  1.500000)

  pt3dadd(216.672, 368.19599999999997, 53.768,  1.500000)

}

filament_999[1937] {

  pt3dclear()

  pt3dadd(216.672, 368.19599999999997, 53.768,  1.500000)

  pt3dadd(215.208, 365.268, 53.157,  1.500000)

}

filament_999[1938] {

  pt3dclear()

  pt3dadd(215.208, 365.268, 53.157,  1.500000)

  pt3dadd(214.476, 362.34, 53.768,  1.500000)

}

filament_999[1939] {

  pt3dclear()

  pt3dadd(214.476, 362.34, 53.768,  1.500000)

  pt3dadd(213.744, 358.68, 53.768,  1.500000)

}

filament_999[1940] {

  pt3dclear()

  pt3dadd(213.744, 358.68, 53.768,  1.500000)

  pt3dadd(214.476, 355.02, 53.768,  1.500000)

}

filament_999[1941] {

  pt3dclear()

  pt3dadd(214.476, 355.02, 53.768,  1.500000)

  pt3dadd(215.94, 350.628, 53.768,  1.500000)

}

filament_999[1942] {

  pt3dclear()

  pt3dadd(215.94, 350.628, 53.768,  1.500000)

  pt3dadd(217.404, 346.236, 53.768,  1.500000)

}

filament_999[1943] {

  pt3dclear()

  pt3dadd(217.404, 346.236, 53.768,  1.500000)

  pt3dadd(218.868, 343.308, 53.768,  1.500000)

}

filament_999[1944] {

  pt3dclear()

  pt3dadd(218.868, 343.308, 53.768,  1.500000)

  pt3dadd(222.528, 341.844, 54.99,  1.500000)

}

filament_999[1945] {

  pt3dclear()

  pt3dadd(222.528, 341.844, 54.99,  1.500000)

  pt3dadd(226.188, 339.64799999999997, 55.601,  1.500000)

}

filament_999[1946] {

  pt3dclear()

  pt3dadd(226.188, 339.64799999999997, 55.601,  1.500000)

  pt3dadd(226.92, 336.71999999999997, 56.211999999999996,  1.500000)

}

filament_999[1947] {

  pt3dclear()

  pt3dadd(226.92, 336.71999999999997, 56.211999999999996,  1.500000)

  pt3dadd(227.652, 333.792, 56.823,  1.500000)

}

filament_999[1948] {

  pt3dclear()

  pt3dadd(227.652, 333.792, 56.823,  1.500000)

  pt3dadd(228.384, 330.864, 55.601,  1.500000)

}

filament_999[1949] {

  pt3dclear()

  pt3dadd(228.384, 330.864, 55.601,  1.500000)

  pt3dadd(229.11599999999999, 327.936, 54.99,  1.500000)

}

filament_999[1950] {

  pt3dclear()

  pt3dadd(229.11599999999999, 327.936, 54.99,  1.500000)

  pt3dadd(230.57999999999998, 324.276, 54.379,  1.500000)

}

filament_999[1951] {

  pt3dclear()

  pt3dadd(230.57999999999998, 324.276, 54.379,  1.500000)

  pt3dadd(232.04399999999998, 320.616, 53.768,  1.500000)

}

filament_999[1952] {

  pt3dclear()

  pt3dadd(232.04399999999998, 320.616, 53.768,  1.500000)

  pt3dadd(234.24, 317.688, 52.546,  1.500000)

}

filament_999[1953] {

  pt3dclear()

  pt3dadd(234.24, 317.688, 52.546,  1.500000)

  pt3dadd(237.9, 316.224, 51.324,  1.500000)

}

filament_999[1954] {

  pt3dclear()

  pt3dadd(237.9, 316.224, 51.324,  1.500000)

  pt3dadd(240.828, 315.492, 50.102,  1.500000)

}

filament_999[1955] {

  pt3dclear()

  pt3dadd(240.828, 315.492, 50.102,  1.500000)

  pt3dadd(243.756, 313.296, 47.658,  1.500000)

}

filament_999[1956] {

  pt3dclear()

  pt3dadd(243.756, 313.296, 47.658,  1.500000)

  pt3dadd(245.952, 309.63599999999997, 47.658,  1.500000)

}

filament_999[1957] {

  pt3dclear()

  pt3dadd(245.952, 309.63599999999997, 47.658,  1.500000)

  pt3dadd(248.148, 305.24399999999997, 47.047,  1.500000)

}

filament_999[1958] {

  pt3dclear()

  pt3dadd(248.148, 305.24399999999997, 47.047,  1.500000)

  pt3dadd(251.076, 300.852, 45.824999999999996,  1.500000)

}

filament_999[1959] {

  pt3dclear()

  pt3dadd(251.076, 300.852, 45.824999999999996,  1.500000)

  pt3dadd(254.004, 294.996, 44.603,  1.500000)

}

filament_999[1960] {

  pt3dclear()

  pt3dadd(261.324, 357.948, 44.603,  1.500000)

  pt3dadd(259.86, 361.608, 44.603,  1.500000)

}

filament_999[1961] {

  pt3dclear()

  pt3dadd(259.86, 361.608, 44.603,  1.500000)

  pt3dadd(258.396, 365.268, 44.603,  1.500000)

}

filament_999[1962] {

  pt3dclear()

  pt3dadd(258.396, 365.268, 44.603,  1.500000)

  pt3dadd(258.396, 368.19599999999997, 44.603,  1.500000)

}

filament_999[1963] {

  pt3dclear()

  pt3dadd(258.396, 368.19599999999997, 44.603,  1.500000)

  pt3dadd(258.396, 371.856, 45.214,  1.500000)

}

filament_999[1964] {

  pt3dclear()

  pt3dadd(258.396, 371.856, 45.214,  1.500000)

  pt3dadd(256.2, 374.784, 45.824999999999996,  1.500000)

}

filament_999[1965] {

  pt3dclear()

  pt3dadd(256.2, 374.784, 45.824999999999996,  1.500000)

  pt3dadd(254.004, 377.712, 46.436,  1.500000)

}

filament_999[1966] {

  pt3dclear()

  pt3dadd(254.004, 377.712, 46.436,  1.500000)

  pt3dadd(253.272, 380.64, 46.436,  1.500000)

}

filament_999[1967] {

  pt3dclear()

  pt3dadd(253.272, 380.64, 46.436,  1.500000)

  pt3dadd(251.808, 383.568, 47.047,  1.500000)

}

filament_999[1968] {

  pt3dclear()

  pt3dadd(251.808, 383.568, 47.047,  1.500000)

  pt3dadd(250.344, 387.228, 47.658,  1.500000)

}

filament_999[1969] {

  pt3dclear()

  pt3dadd(250.344, 387.228, 47.658,  1.500000)

  pt3dadd(248.88, 390.888, 48.269,  1.500000)

}

filament_999[1970] {

  pt3dclear()

  pt3dadd(248.88, 390.888, 48.269,  1.500000)

  pt3dadd(248.148, 394.548, 47.658,  1.500000)

}

filament_999[1971] {

  pt3dclear()

  pt3dadd(248.148, 394.548, 47.658,  1.500000)

  pt3dadd(251.808, 397.476, 47.658,  1.500000)

}

filament_999[1972] {

  pt3dclear()

  pt3dadd(248.148, 394.548, 47.658,  1.500000)

  pt3dadd(246.684, 398.94, 48.879999999999995,  1.500000)

}

filament_999[1973] {

  pt3dclear()

  pt3dadd(251.808, 397.476, 47.658,  1.500000)

  pt3dadd(254.736, 399.67199999999997, 47.658,  1.500000)

}

filament_999[1974] {

  pt3dclear()

  pt3dadd(254.736, 399.67199999999997, 47.658,  1.500000)

  pt3dadd(254.736, 404.06399999999996, 47.658,  1.500000)

}

filament_999[1975] {

  pt3dclear()

  pt3dadd(254.736, 404.06399999999996, 47.658,  1.500000)

  pt3dadd(254.004, 408.456, 47.658,  1.500000)

}

filament_999[1976] {

  pt3dclear()

  pt3dadd(254.004, 408.456, 47.658,  1.500000)

  pt3dadd(254.004, 412.848, 48.269,  1.500000)

}

filament_999[1977] {

  pt3dclear()

  pt3dadd(254.004, 412.848, 48.269,  1.500000)

  pt3dadd(254.004, 417.24, 48.269,  1.500000)

}

filament_999[1978] {

  pt3dclear()

  pt3dadd(254.004, 417.24, 48.269,  1.500000)

  pt3dadd(254.736, 421.632, 47.658,  1.500000)

}

filament_999[1979] {

  pt3dclear()

  pt3dadd(254.736, 421.632, 47.658,  1.500000)

  pt3dadd(256.2, 426.024, 47.047,  1.500000)

}

filament_999[1980] {

  pt3dclear()

  pt3dadd(256.2, 426.024, 47.047,  1.500000)

  pt3dadd(256.932, 431.14799999999997, 46.436,  1.500000)

}

filament_999[1981] {

  pt3dclear()

  pt3dadd(256.932, 431.14799999999997, 46.436,  1.500000)

  pt3dadd(257.664, 436.272, 45.824999999999996,  1.500000)

}

filament_999[1982] {

  pt3dclear()

  pt3dadd(257.664, 436.272, 45.824999999999996,  1.500000)

  pt3dadd(258.396, 441.396, 45.214,  1.500000)

}

filament_999[1983] {

  pt3dclear()

  pt3dadd(246.684, 398.94, 48.879999999999995,  1.500000)

  pt3dadd(244.488, 402.59999999999997, 48.879999999999995,  1.500000)

}

filament_999[1984] {

  pt3dclear()

  pt3dadd(244.488, 402.59999999999997, 48.879999999999995,  1.500000)

  pt3dadd(242.292, 406.26, 48.879999999999995,  1.500000)

}

filament_999[1985] {

  pt3dclear()

  pt3dadd(242.292, 406.26, 48.879999999999995,  1.500000)

  pt3dadd(239.364, 407.724, 49.491,  1.500000)

}

filament_999[1986] {

  pt3dclear()

  pt3dadd(239.364, 407.724, 49.491,  1.500000)

  pt3dadd(239.364, 410.652, 49.491,  1.500000)

}

filament_999[1987] {

  pt3dclear()

  pt3dadd(239.364, 410.652, 49.491,  1.500000)

  pt3dadd(239.364, 414.312, 48.879999999999995,  1.500000)

}

filament_999[1988] {

  pt3dclear()

  pt3dadd(239.364, 414.312, 48.879999999999995,  1.500000)

  pt3dadd(239.364, 417.972, 50.102,  1.500000)

}

filament_999[1989] {

  pt3dclear()

  pt3dadd(239.364, 417.972, 50.102,  1.500000)

  pt3dadd(237.9, 421.632, 50.713,  1.500000)

}

filament_999[1990] {

  pt3dclear()

  pt3dadd(237.9, 421.632, 50.713,  1.500000)

  pt3dadd(236.436, 425.292, 51.324,  1.500000)

}

filament_999[1991] {

  pt3dclear()

  pt3dadd(236.436, 425.292, 51.324,  1.500000)

  pt3dadd(234.24, 428.952, 50.713,  1.500000)

}

filament_999[1992] {

  pt3dclear()

  pt3dadd(234.24, 428.952, 50.713,  1.500000)

  pt3dadd(232.04399999999998, 432.61199999999997, 50.102,  1.500000)

}

filament_999[1993] {

  pt3dclear()

  pt3dadd(232.04399999999998, 432.61199999999997, 50.102,  1.500000)

  pt3dadd(229.11599999999999, 436.272, 50.713,  1.500000)

}

filament_999[1994] {

  pt3dclear()

  pt3dadd(229.11599999999999, 436.272, 50.713,  1.500000)

  pt3dadd(226.188, 439.932, 51.324,  1.500000)

}

filament_999[1995] {

  pt3dclear()

  pt3dadd(226.188, 439.932, 51.324,  1.500000)

  pt3dadd(222.528, 440.664, 51.935,  1.500000)

}

filament_999[1996] {

  pt3dclear()

  pt3dadd(222.528, 440.664, 51.935,  1.500000)

  pt3dadd(221.064, 438.468, 53.157,  1.500000)

}

filament_999[1997] {

  pt3dclear()

  pt3dadd(222.528, 440.664, 51.935,  1.500000)

  pt3dadd(219.6, 442.128, 51.935,  1.500000)

}

filament_999[1998] {

  pt3dclear()

  pt3dadd(221.064, 438.468, 53.157,  1.500000)

  pt3dadd(220.332, 434.808, 54.379,  1.500000)

}

filament_999[1999] {

  pt3dclear()

  pt3dadd(220.332, 434.808, 54.379,  1.500000)

  pt3dadd(221.796, 431.88, 54.99,  1.500000)

}

filament_999[2000] {

  pt3dclear()

  pt3dadd(219.6, 442.128, 51.935,  1.500000)

  pt3dadd(215.94, 445.056, 51.935,  1.500000)

}

filament_999[2001] {

  pt3dclear()

  pt3dadd(215.94, 445.056, 51.935,  1.500000)

  pt3dadd(212.28, 447.984, 51.935,  1.500000)

}

filament_999[2002] {

  pt3dclear()

  pt3dadd(212.28, 447.984, 51.935,  1.500000)

  pt3dadd(208.62, 449.448, 51.935,  1.500000)

}

filament_999[2003] {

  pt3dclear()

  pt3dadd(208.62, 449.448, 51.935,  1.500000)

  pt3dadd(204.96, 450.18, 52.546,  1.500000)

}

filament_999[2004] {

  pt3dclear()

  pt3dadd(204.96, 450.18, 52.546,  1.500000)

  pt3dadd(201.29999999999998, 451.644, 53.157,  1.500000)

}

filament_999[2005] {

  pt3dclear()

  pt3dadd(201.29999999999998, 451.644, 53.157,  1.500000)

  pt3dadd(199.10399999999998, 453.84, 51.935,  1.500000)

}

filament_999[2006] {

  pt3dclear()

  pt3dadd(199.10399999999998, 453.84, 51.935,  1.500000)

  pt3dadd(198.37199999999999, 456.768, 51.324,  1.500000)

}

filament_999[2007] {

  pt3dclear()

  pt3dadd(198.37199999999999, 456.768, 51.324,  1.500000)

  pt3dadd(199.83599999999998, 460.428, 50.713,  1.500000)

}

filament_999[2008] {

  pt3dclear()

  pt3dadd(199.83599999999998, 460.428, 50.713,  1.500000)

  pt3dadd(200.56799999999998, 464.82, 51.935,  1.500000)

}

filament_999[2009] {

  pt3dclear()

  pt3dadd(200.56799999999998, 464.82, 51.935,  1.500000)

  pt3dadd(199.10399999999998, 469.212, 51.324,  1.500000)

}

filament_999[2010] {

  pt3dclear()

  pt3dadd(199.10399999999998, 469.212, 51.324,  1.500000)

  pt3dadd(197.64, 473.604, 50.713,  1.500000)

}

filament_999[2011] {

  pt3dclear()

  pt3dadd(225.456, 454.572, 44.603,  1.500000)

  pt3dadd(227.652, 456.768, 43.381,  1.500000)

}

filament_999[2012] {

  pt3dclear()

  pt3dadd(227.652, 456.768, 43.381,  1.500000)

  pt3dadd(230.57999999999998, 459.69599999999997, 42.159,  1.500000)

}

filament_999[2013] {

  pt3dclear()

  pt3dadd(230.57999999999998, 459.69599999999997, 42.159,  1.500000)

  pt3dadd(229.84799999999998, 463.356, 40.937,  1.500000)

}

filament_999[2014] {

  pt3dclear()

  pt3dadd(229.84799999999998, 463.356, 40.937,  1.500000)

  pt3dadd(228.384, 467.01599999999996, 40.326,  1.500000)

}

filament_999[2015] {

  pt3dclear()

  pt3dadd(228.384, 467.01599999999996, 40.326,  1.500000)

  pt3dadd(225.456, 471.408, 39.714999999999996,  1.500000)

}

filament_999[2016] {

  pt3dclear()

  pt3dadd(225.456, 471.408, 39.714999999999996,  1.500000)

  pt3dadd(222.528, 475.8, 39.714999999999996,  1.500000)

}

filament_999[2017] {

  pt3dclear()

  pt3dadd(222.528, 475.8, 39.714999999999996,  1.500000)

  pt3dadd(221.064, 480.924, 39.104,  1.500000)

}

filament_999[2018] {

  pt3dclear()

  pt3dadd(221.064, 480.924, 39.104,  1.500000)

  pt3dadd(221.064, 486.048, 39.714999999999996,  1.500000)

}

filament_999[2019] {

  pt3dclear()

  pt3dadd(221.064, 486.048, 39.714999999999996,  1.500000)

  pt3dadd(220.332, 489.70799999999997, 39.714999999999996,  1.500000)

}

filament_999[2020] {

  pt3dclear()

  pt3dadd(220.332, 489.70799999999997, 39.714999999999996,  1.500000)

  pt3dadd(219.6, 493.368, 39.714999999999996,  1.500000)

}

filament_999[2021] {

  pt3dclear()

  pt3dadd(219.6, 493.368, 39.714999999999996,  1.500000)

  pt3dadd(221.064, 497.02799999999996, 39.714999999999996,  1.500000)

}

filament_999[2022] {

  pt3dclear()

  pt3dadd(221.064, 497.02799999999996, 39.714999999999996,  1.500000)

  pt3dadd(221.064, 500.688, 39.714999999999996,  1.500000)

}

filament_999[2023] {

  pt3dclear()

  pt3dadd(221.064, 500.688, 39.714999999999996,  1.500000)

  pt3dadd(220.332, 504.348, 39.104,  1.500000)

}

filament_999[2024] {

  pt3dclear()

  pt3dadd(220.332, 504.348, 39.104,  1.500000)

  pt3dadd(221.796, 508.008, 39.714999999999996,  1.500000)

}

filament_999[2025] {

  pt3dclear()

  pt3dadd(221.796, 508.008, 39.714999999999996,  1.500000)

  pt3dadd(223.992, 511.668, 37.882,  1.500000)

}

filament_999[2026] {

  pt3dclear()

  pt3dadd(275.23199999999997, 349.164, 42.769999999999996,  1.500000)

  pt3dadd(277.428, 352.824, 42.769999999999996,  1.500000)

}

filament_999[2027] {

  pt3dclear()

  pt3dadd(277.428, 352.824, 42.769999999999996,  1.500000)

  pt3dadd(277.428, 356.484, 43.381,  1.500000)

}

filament_999[2028] {

  pt3dclear()

  pt3dadd(277.428, 352.824, 42.769999999999996,  1.500000)

  pt3dadd(281.82, 350.628, 43.381,  1.500000)

}

filament_999[2029] {

  pt3dclear()

  pt3dadd(277.428, 356.484, 43.381,  1.500000)

  pt3dadd(276.69599999999997, 360.144, 43.992,  1.500000)

}

filament_999[2030] {

  pt3dclear()

  pt3dadd(276.69599999999997, 360.144, 43.992,  1.500000)

  pt3dadd(279.62399999999997, 362.34, 44.603,  1.500000)

}

filament_999[2031] {

  pt3dclear()

  pt3dadd(279.62399999999997, 362.34, 44.603,  1.500000)

  pt3dadd(284.016, 362.34, 45.824999999999996,  1.500000)

}

filament_999[2032] {

  pt3dclear()

  pt3dadd(284.016, 362.34, 45.824999999999996,  1.500000)

  pt3dadd(286.212, 359.412, 46.436,  1.500000)

}

filament_999[2033] {

  pt3dclear()

  pt3dadd(284.016, 362.34, 45.824999999999996,  1.500000)

  pt3dadd(284.016, 366.73199999999997, 43.992,  1.500000)

}

filament_999[2034] {

  pt3dclear()

  pt3dadd(286.212, 359.412, 46.436,  1.500000)

  pt3dadd(287.676, 355.752, 47.047,  1.500000)

}

filament_999[2035] {

  pt3dclear()

  pt3dadd(287.676, 355.752, 47.047,  1.500000)

  pt3dadd(289.14, 352.092, 47.047,  1.500000)

}

filament_999[2036] {

  pt3dclear()

  pt3dadd(289.14, 352.092, 47.047,  1.500000)

  pt3dadd(291.336, 349.164, 47.658,  1.500000)

}

filament_999[2037] {

  pt3dclear()

  pt3dadd(291.336, 349.164, 47.658,  1.500000)

  pt3dadd(293.532, 345.504, 47.047,  1.500000)

}

filament_999[2038] {

  pt3dclear()

  pt3dadd(293.532, 345.504, 47.047,  1.500000)

  pt3dadd(294.996, 341.844, 47.658,  1.500000)

}

filament_999[2039] {

  pt3dclear()

  pt3dadd(294.996, 341.844, 47.658,  1.500000)

  pt3dadd(294.996, 338.18399999999997, 48.269,  1.500000)

}

filament_999[2040] {

  pt3dclear()

  pt3dadd(294.996, 338.18399999999997, 48.269,  1.500000)

  pt3dadd(294.996, 334.524, 48.269,  1.500000)

}

filament_999[2041] {

  pt3dclear()

  pt3dadd(294.996, 334.524, 48.269,  1.500000)

  pt3dadd(294.264, 330.864, 48.269,  1.500000)

}

filament_999[2042] {

  pt3dclear()

  pt3dadd(294.264, 330.864, 48.269,  1.500000)

  pt3dadd(295.728, 327.204, 48.269,  1.500000)

}

filament_999[2043] {

  pt3dclear()

  pt3dadd(295.728, 327.204, 48.269,  1.500000)

  pt3dadd(297.924, 323.544, 48.269,  1.500000)

}

filament_999[2044] {

  pt3dclear()

  pt3dadd(297.924, 323.544, 48.269,  1.500000)

  pt3dadd(297.192, 319.152, 47.658,  1.500000)

}

filament_999[2045] {

  pt3dclear()

  pt3dadd(297.192, 319.152, 47.658,  1.500000)

  pt3dadd(296.46, 314.76, 48.269,  1.500000)

}

filament_999[2046] {

  pt3dclear()

  pt3dadd(296.46, 314.76, 48.269,  1.500000)

  pt3dadd(295.728, 310.368, 48.879999999999995,  1.500000)

}

filament_999[2047] {

  pt3dclear()

  pt3dadd(295.728, 310.368, 48.879999999999995,  1.500000)

  pt3dadd(292.8, 307.44, 48.269,  1.500000)

}

filament_999[2048] {

  pt3dclear()

  pt3dadd(292.8, 307.44, 48.269,  1.500000)

  pt3dadd(289.872, 304.512, 48.269,  1.500000)

}

filament_999[2049] {

  pt3dclear()

  pt3dadd(289.872, 304.512, 48.269,  1.500000)

  pt3dadd(288.408, 300.852, 48.269,  1.500000)

}

filament_999[2050] {

  pt3dclear()

  pt3dadd(288.408, 300.852, 48.269,  1.500000)

  pt3dadd(289.872, 296.46, 47.658,  1.500000)

}

filament_999[2051] {

  pt3dclear()

  pt3dadd(289.872, 296.46, 47.658,  1.500000)

  pt3dadd(292.8, 292.068, 48.269,  1.500000)

}

filament_999[2052] {

  pt3dclear()

  pt3dadd(292.8, 292.068, 48.269,  1.500000)

  pt3dadd(292.8, 288.408, 48.879999999999995,  1.500000)

}

filament_999[2053] {

  pt3dclear()

  pt3dadd(292.8, 288.408, 48.879999999999995,  1.500000)

  pt3dadd(291.336, 284.748, 48.879999999999995,  1.500000)

}

filament_999[2054] {

  pt3dclear()

  pt3dadd(291.336, 284.748, 48.879999999999995,  1.500000)

  pt3dadd(289.872, 280.356, 48.879999999999995,  1.500000)

}

filament_999[2055] {

  pt3dclear()

  pt3dadd(289.872, 280.356, 48.879999999999995,  1.500000)

  pt3dadd(289.14, 275.964, 48.879999999999995,  1.500000)

}

filament_999[2056] {

  pt3dclear()

  pt3dadd(289.14, 275.964, 48.879999999999995,  1.500000)

  pt3dadd(289.872, 271.572, 49.491,  1.500000)

}

filament_999[2057] {

  pt3dclear()

  pt3dadd(289.872, 271.572, 49.491,  1.500000)

  pt3dadd(291.336, 267.18, 47.047,  1.500000)

}

filament_999[2058] {

  pt3dclear()

  pt3dadd(291.336, 267.18, 47.047,  1.500000)

  pt3dadd(294.996, 268.644, 46.436,  1.500000)

}

filament_999[2059] {

  pt3dclear()

  pt3dadd(294.996, 268.644, 46.436,  1.500000)

  pt3dadd(298.656, 267.912, 45.824999999999996,  1.500000)

}

filament_999[2060] {

  pt3dclear()

  pt3dadd(298.656, 267.912, 45.824999999999996,  1.500000)

  pt3dadd(301.584, 264.984, 45.824999999999996,  1.500000)

}

filament_999[2061] {

  pt3dclear()

  pt3dadd(301.584, 264.984, 45.824999999999996,  1.500000)

  pt3dadd(300.852, 261.324, 45.214,  1.500000)

}

filament_999[2062] {

  pt3dclear()

  pt3dadd(300.852, 261.324, 45.214,  1.500000)

  pt3dadd(300.12, 257.664, 44.603,  1.500000)

}

filament_999[2063] {

  pt3dclear()

  pt3dadd(300.12, 257.664, 44.603,  1.500000)

  pt3dadd(299.388, 254.004, 43.992,  1.500000)

}

filament_999[2064] {

  pt3dclear()

  pt3dadd(299.388, 254.004, 43.992,  1.500000)

  pt3dadd(300.852, 249.612, 43.381,  1.500000)

}

filament_999[2065] {

  pt3dclear()

  pt3dadd(300.852, 249.612, 43.381,  1.500000)

  pt3dadd(303.78, 245.952, 42.769999999999996,  1.500000)

}

filament_999[2066] {

  pt3dclear()

  pt3dadd(303.78, 245.952, 42.769999999999996,  1.500000)

  pt3dadd(306.70799999999997, 243.024, 42.159,  1.500000)

}

filament_999[2067] {

  pt3dclear()

  pt3dadd(306.70799999999997, 243.024, 42.159,  1.500000)

  pt3dadd(309.63599999999997, 240.096, 41.548,  1.500000)

}

filament_999[2068] {

  pt3dclear()

  pt3dadd(309.63599999999997, 240.096, 41.548,  1.500000)

  pt3dadd(314.028, 239.364, 40.326,  1.500000)

}

filament_999[2069] {

  pt3dclear()

  pt3dadd(314.028, 239.364, 40.326,  1.500000)

  pt3dadd(316.956, 238.632, 38.493,  1.500000)

}

filament_999[2070] {

  pt3dclear()

  pt3dadd(316.956, 238.632, 38.493,  1.500000)

  pt3dadd(320.616, 240.096, 36.66,  1.500000)

}

filament_999[2071] {

  pt3dclear()

  pt3dadd(316.956, 238.632, 38.493,  1.500000)

  pt3dadd(316.956, 235.704, 37.271,  1.500000)

}

filament_999[2072] {

  pt3dclear()

  pt3dadd(320.616, 240.096, 36.66,  1.500000)

  pt3dadd(324.276, 243.024, 36.049,  1.500000)

}

filament_999[2073] {

  pt3dclear()

  pt3dadd(324.276, 243.024, 36.049,  1.500000)

  pt3dadd(328.668, 245.952, 35.438,  1.500000)

}

filament_999[2074] {

  pt3dclear()

  pt3dadd(316.956, 235.704, 37.271,  1.500000)

  pt3dadd(314.76, 232.04399999999998, 36.66,  1.500000)

}

filament_999[2075] {

  pt3dclear()

  pt3dadd(314.76, 232.04399999999998, 36.66,  1.500000)

  pt3dadd(311.832, 228.384, 36.66,  1.500000)

}

filament_999[2076] {

  pt3dclear()

  pt3dadd(311.832, 228.384, 36.66,  1.500000)

  pt3dadd(308.17199999999997, 227.652, 36.049,  1.500000)

}

filament_999[2077] {

  pt3dclear()

  pt3dadd(308.17199999999997, 227.652, 36.049,  1.500000)

  pt3dadd(304.512, 229.11599999999999, 36.66,  1.500000)

}

filament_999[2078] {

  pt3dclear()

  pt3dadd(304.512, 229.11599999999999, 36.66,  1.500000)

  pt3dadd(300.852, 230.57999999999998, 36.66,  1.500000)

}

filament_999[2079] {

  pt3dclear()

  pt3dadd(300.852, 230.57999999999998, 36.66,  1.500000)

  pt3dadd(295.728, 231.31199999999998, 37.271,  1.500000)

}

filament_999[2080] {

  pt3dclear()

  pt3dadd(295.728, 231.31199999999998, 37.271,  1.500000)

  pt3dadd(289.872, 231.31199999999998, 37.271,  1.500000)

}

filament_999[2081] {

  pt3dclear()

  pt3dadd(289.872, 231.31199999999998, 37.271,  1.500000)

  pt3dadd(284.748, 233.50799999999998, 37.271,  1.500000)

}

filament_999[2082] {

  pt3dclear()

  pt3dadd(284.748, 233.50799999999998, 37.271,  1.500000)

  pt3dadd(280.356, 235.704, 37.271,  1.500000)

}

filament_999[2083] {

  pt3dclear()

  pt3dadd(280.356, 235.704, 37.271,  1.500000)

  pt3dadd(275.964, 237.9, 37.271,  1.500000)

}

filament_999[2084] {

  pt3dclear()

  pt3dadd(275.964, 237.9, 37.271,  1.500000)

  pt3dadd(271.572, 240.096, 36.66,  1.500000)

}

filament_999[2085] {

  pt3dclear()

  pt3dadd(271.572, 240.096, 36.66,  1.500000)

  pt3dadd(267.18, 242.292, 37.882,  1.500000)

}

filament_999[2086] {

  pt3dclear()

  pt3dadd(267.18, 242.292, 37.882,  1.500000)

  pt3dadd(262.056, 244.488, 37.882,  1.500000)

}

filament_999[2087] {

  pt3dclear()

  pt3dadd(262.056, 244.488, 37.882,  1.500000)

  pt3dadd(256.2, 245.22, 37.882,  1.500000)

}

filament_999[2088] {

  pt3dclear()

  pt3dadd(256.2, 245.22, 37.882,  1.500000)

  pt3dadd(250.344, 245.952, 37.882,  1.500000)

}

filament_999[2089] {

  pt3dclear()

  pt3dadd(250.344, 245.952, 37.882,  1.500000)

  pt3dadd(245.22, 248.88, 38.493,  1.500000)

}

filament_999[2090] {

  pt3dclear()

  pt3dadd(245.22, 248.88, 38.493,  1.500000)

  pt3dadd(240.828, 254.004, 39.104,  1.500000)

}

filament_999[2091] {

  pt3dclear()

  pt3dadd(240.828, 254.004, 39.104,  1.500000)

  pt3dadd(238.632, 259.128, 39.104,  1.500000)

}

filament_999[2092] {

  pt3dclear()

  pt3dadd(238.632, 259.128, 39.104,  1.500000)

  pt3dadd(236.436, 264.252, 40.326,  1.500000)

}

filament_999[2093] {

  pt3dclear()

  pt3dadd(236.436, 264.252, 40.326,  1.500000)

  pt3dadd(234.24, 269.376, 42.159,  1.500000)

}

filament_999[2094] {

  pt3dclear()

  pt3dadd(234.24, 269.376, 42.159,  1.500000)

  pt3dadd(232.04399999999998, 273.036, 43.381,  1.500000)

}

filament_999[2095] {

  pt3dclear()

  pt3dadd(232.04399999999998, 273.036, 43.381,  1.500000)

  pt3dadd(229.11599999999999, 275.964, 44.603,  1.500000)

}

filament_999[2096] {

  pt3dclear()

  pt3dadd(229.11599999999999, 275.964, 44.603,  1.500000)

  pt3dadd(226.188, 279.62399999999997, 45.214,  1.500000)

}

filament_999[2097] {

  pt3dclear()

  pt3dadd(226.188, 279.62399999999997, 45.214,  1.500000)

  pt3dadd(221.796, 282.552, 43.992,  1.500000)

}

filament_999[2098] {

  pt3dclear()

  pt3dadd(345.504, 303.78, 11.609,  1.500000)

  pt3dadd(348.432, 300.12, 10.387,  1.500000)

}

filament_999[2099] {

  pt3dclear()

  pt3dadd(348.432, 300.12, 10.387,  1.500000)

  pt3dadd(350.628, 297.192, 9.776,  1.500000)

}

filament_999[2100] {

  pt3dclear()

  pt3dadd(350.628, 297.192, 9.776,  1.500000)

  pt3dadd(352.824, 294.264, 8.554,  1.500000)

}

filament_999[2101] {

  pt3dclear()

  pt3dadd(352.824, 294.264, 8.554,  1.500000)

  pt3dadd(357.216, 294.264, 8.554,  1.500000)

}

filament_999[2102] {

  pt3dclear()

  pt3dadd(352.824, 294.264, 8.554,  1.500000)

  pt3dadd(351.36, 291.336, 8.554,  1.500000)

}

filament_999[2103] {

  pt3dclear()

  pt3dadd(357.216, 294.264, 8.554,  1.500000)

  pt3dadd(362.34, 294.996, 8.554,  1.500000)

}

filament_999[2104] {

  pt3dclear()

  pt3dadd(362.34, 294.996, 8.554,  1.500000)

  pt3dadd(367.464, 295.728, 9.165,  1.500000)

}

filament_999[2105] {

  pt3dclear()

  pt3dadd(367.464, 295.728, 9.165,  1.500000)

  pt3dadd(371.12399999999997, 297.924, 10.387,  1.500000)

}

filament_999[2106] {

  pt3dclear()

  pt3dadd(367.464, 295.728, 9.165,  1.500000)

  pt3dadd(369.65999999999997, 300.12, 10.387,  1.500000)

}

filament_999[2107] {

  pt3dclear()

  pt3dadd(371.12399999999997, 297.924, 10.387,  1.500000)

  pt3dadd(374.784, 300.12, 10.998,  1.500000)

}

filament_999[2108] {

  pt3dclear()

  pt3dadd(374.784, 300.12, 10.998,  1.500000)

  pt3dadd(378.444, 300.852, 12.219999999999999,  1.500000)

}

filament_999[2109] {

  pt3dclear()

  pt3dadd(378.444, 300.852, 12.219999999999999,  1.500000)

  pt3dadd(382.836, 300.12, 13.442,  1.500000)

}

filament_999[2110] {

  pt3dclear()

  pt3dadd(382.836, 300.12, 13.442,  1.500000)

  pt3dadd(386.496, 298.656, 14.664,  1.500000)

}

filament_999[2111] {

  pt3dclear()

  pt3dadd(386.496, 298.656, 14.664,  1.500000)

  pt3dadd(390.156, 301.584, 15.886,  1.500000)

}

filament_999[2112] {

  pt3dclear()

  pt3dadd(386.496, 298.656, 14.664,  1.500000)

  pt3dadd(386.496, 303.048, 14.052999999999999,  1.500000)

}

filament_999[2113] {

  pt3dclear()

  pt3dadd(386.496, 298.656, 14.664,  1.500000)

  pt3dadd(387.228, 295.728, 14.664,  1.500000)

}

filament_999[2114] {

  pt3dclear()

  pt3dadd(390.156, 301.584, 15.886,  1.500000)

  pt3dadd(393.816, 303.048, 17.108,  1.500000)

}

filament_999[2115] {

  pt3dclear()

  pt3dadd(393.816, 303.048, 17.108,  1.500000)

  pt3dadd(398.20799999999997, 304.512, 17.719,  1.500000)

}

filament_999[2116] {

  pt3dclear()

  pt3dadd(398.20799999999997, 304.512, 17.719,  1.500000)

  pt3dadd(402.59999999999997, 304.512, 18.941,  1.500000)

}

filament_999[2117] {

  pt3dclear()

  pt3dadd(402.59999999999997, 304.512, 18.941,  1.500000)

  pt3dadd(406.992, 304.512, 20.163,  1.500000)

}

filament_999[2118] {

  pt3dclear()

  pt3dadd(406.992, 304.512, 20.163,  1.500000)

  pt3dadd(410.652, 303.048, 21.384999999999998,  1.500000)

}

filament_999[2119] {

  pt3dclear()

  pt3dadd(410.652, 303.048, 21.384999999999998,  1.500000)

  pt3dadd(412.848, 300.852, 25.051,  1.500000)

}

filament_999[2120] {

  pt3dclear()

  pt3dadd(412.848, 300.852, 25.051,  1.500000)

  pt3dadd(411.384, 302.316, 29.328,  1.500000)

}

filament_999[2121] {

  pt3dclear()

  pt3dadd(412.848, 300.852, 25.051,  1.500000)

  pt3dadd(415.776, 303.048, 21.384999999999998,  1.500000)

}

filament_999[2122] {

  pt3dclear()

  pt3dadd(412.848, 300.852, 25.051,  1.500000)

  pt3dadd(413.58, 297.192, 26.273,  1.500000)

}

filament_999[2123] {

  pt3dclear()

  pt3dadd(413.58, 297.192, 26.273,  1.500000)

  pt3dadd(414.312, 293.532, 27.495,  1.500000)

}

filament_999[2124] {

  pt3dclear()

  pt3dadd(414.312, 293.532, 27.495,  1.500000)

  pt3dadd(413.58, 289.872, 28.717,  1.500000)

}

filament_999[2125] {

  pt3dclear()

  pt3dadd(413.58, 289.872, 28.717,  1.500000)

  pt3dadd(412.848, 286.212, 27.495,  1.500000)

}

filament_999[2126] {

  pt3dclear()

  pt3dadd(412.848, 286.212, 27.495,  1.500000)

  pt3dadd(411.384, 283.284, 27.495,  1.500000)

}

filament_999[2127] {

  pt3dclear()

  pt3dadd(411.384, 283.284, 27.495,  1.500000)

  pt3dadd(408.456, 280.356, 26.884,  1.500000)

}

filament_999[2128] {

  pt3dclear()

  pt3dadd(408.456, 280.356, 26.884,  1.500000)

  pt3dadd(405.52799999999996, 277.428, 28.105999999999998,  1.500000)

}

filament_999[2129] {

  pt3dclear()

  pt3dadd(405.52799999999996, 277.428, 28.105999999999998,  1.500000)

  pt3dadd(403.332, 272.304, 28.105999999999998,  1.500000)

}

filament_999[2130] {

  pt3dclear()

  pt3dadd(411.384, 302.316, 29.328,  1.500000)

  pt3dadd(410.652, 305.976, 29.939,  1.500000)

}

filament_999[2131] {

  pt3dclear()

  pt3dadd(410.652, 305.976, 29.939,  1.500000)

  pt3dadd(408.456, 308.904, 30.55,  1.500000)

}

filament_999[2132] {

  pt3dclear()

  pt3dadd(408.456, 308.904, 30.55,  1.500000)

  pt3dadd(406.26, 311.832, 30.55,  1.500000)

}

filament_999[2133] {

  pt3dclear()

  pt3dadd(406.26, 311.832, 30.55,  1.500000)

  pt3dadd(406.26, 315.492, 30.55,  1.500000)

}

filament_999[2134] {

  pt3dclear()

  pt3dadd(406.26, 315.492, 30.55,  1.500000)

  pt3dadd(404.796, 318.42, 29.939,  1.500000)

}

filament_999[2135] {

  pt3dclear()

  pt3dadd(404.796, 318.42, 29.939,  1.500000)

  pt3dadd(404.06399999999996, 323.544, 30.55,  1.500000)

}

filament_999[2136] {

  pt3dclear()

  pt3dadd(404.06399999999996, 323.544, 30.55,  1.500000)

  pt3dadd(404.06399999999996, 329.4, 30.55,  1.500000)

}

filament_999[2137] {

  pt3dclear()

  pt3dadd(404.06399999999996, 329.4, 30.55,  1.500000)

  pt3dadd(405.52799999999996, 333.792, 30.55,  1.500000)

}

filament_999[2138] {

  pt3dclear()

  pt3dadd(405.52799999999996, 333.792, 30.55,  1.500000)

  pt3dadd(408.456, 336.71999999999997, 30.55,  1.500000)

}

filament_999[2139] {

  pt3dclear()

  pt3dadd(408.456, 336.71999999999997, 30.55,  1.500000)

  pt3dadd(409.92, 341.844, 31.160999999999998,  1.500000)

}

filament_999[2140] {

  pt3dclear()

  pt3dadd(409.92, 341.844, 31.160999999999998,  1.500000)

  pt3dadd(410.652, 347.7, 31.772,  1.500000)

}

filament_999[2141] {

  pt3dclear()

  pt3dadd(410.652, 347.7, 31.772,  1.500000)

  pt3dadd(411.384, 353.556, 31.160999999999998,  1.500000)

}

filament_999[2142] {

  pt3dclear()

  pt3dadd(387.228, 295.728, 14.664,  1.500000)

  pt3dadd(387.228, 292.8, 15.886,  1.500000)

}

filament_999[2143] {

  pt3dclear()

  pt3dadd(387.228, 292.8, 15.886,  1.500000)

  pt3dadd(387.228, 289.14, 17.719,  1.500000)

}

filament_999[2144] {

  pt3dclear()

  pt3dadd(387.228, 289.14, 17.719,  1.500000)

  pt3dadd(386.496, 285.48, 18.941,  1.500000)

}

filament_999[2145] {

  pt3dclear()

  pt3dadd(386.496, 285.48, 18.941,  1.500000)

  pt3dadd(385.764, 281.82, 20.163,  1.500000)

}

filament_999[2146] {

  pt3dclear()

  pt3dadd(385.764, 281.82, 20.163,  1.500000)

  pt3dadd(384.3, 278.15999999999997, 20.163,  1.500000)

}

filament_999[2147] {

  pt3dclear()

  pt3dadd(384.3, 278.15999999999997, 20.163,  1.500000)

  pt3dadd(382.104, 274.5, 19.552,  1.500000)

}

filament_999[2148] {

  pt3dclear()

  pt3dadd(382.104, 274.5, 19.552,  1.500000)

  pt3dadd(379.908, 271.572, 19.552,  1.500000)

}

filament_999[2149] {

  pt3dclear()

  pt3dadd(379.908, 271.572, 19.552,  1.500000)

  pt3dadd(377.712, 268.644, 19.552,  1.500000)

}

filament_999[2150] {

  pt3dclear()

  pt3dadd(377.712, 268.644, 19.552,  1.500000)

  pt3dadd(374.784, 266.448, 18.941,  1.500000)

}

filament_999[2151] {

  pt3dclear()

  pt3dadd(377.712, 268.644, 19.552,  1.500000)

  pt3dadd(382.104, 268.644, 21.996,  1.500000)

}

filament_999[2152] {

  pt3dclear()

  pt3dadd(374.784, 266.448, 18.941,  1.500000)

  pt3dadd(371.856, 264.252, 19.552,  1.500000)

}

filament_999[2153] {

  pt3dclear()

  pt3dadd(371.856, 264.252, 19.552,  1.500000)

  pt3dadd(368.928, 262.056, 20.163,  1.500000)

}

filament_999[2154] {

  pt3dclear()

  pt3dadd(368.928, 262.056, 20.163,  1.500000)

  pt3dadd(366.0, 260.592, 20.774,  1.500000)

}

filament_999[2155] {

  pt3dclear()

  pt3dadd(366.0, 260.592, 20.774,  1.500000)

  pt3dadd(363.072, 259.128, 21.384999999999998,  1.500000)

}

filament_999[2156] {

  pt3dclear()

  pt3dadd(363.072, 259.128, 21.384999999999998,  1.500000)

  pt3dadd(360.144, 258.396, 21.996,  1.500000)

}

filament_999[2157] {

  pt3dclear()

  pt3dadd(360.144, 258.396, 21.996,  1.500000)

  pt3dadd(357.216, 257.664, 22.607,  1.500000)

}

filament_999[2158] {

  pt3dclear()

  pt3dadd(357.216, 257.664, 22.607,  1.500000)

  pt3dadd(354.288, 256.932, 23.829,  1.500000)

}

filament_999[2159] {

  pt3dclear()

  pt3dadd(357.216, 257.664, 22.607,  1.500000)

  pt3dadd(356.484, 254.004, 22.607,  1.500000)

}

filament_999[2160] {

  pt3dclear()

  pt3dadd(354.288, 256.932, 23.829,  1.500000)

  pt3dadd(351.36, 256.2, 22.607,  1.500000)

}

filament_999[2161] {

  pt3dclear()

  pt3dadd(351.36, 256.2, 22.607,  1.500000)

  pt3dadd(348.432, 255.468, 21.996,  1.500000)

}

filament_999[2162] {

  pt3dclear()

  pt3dadd(348.432, 255.468, 21.996,  1.500000)

  pt3dadd(345.504, 254.736, 23.218,  1.500000)

}

filament_999[2163] {

  pt3dclear()

  pt3dadd(345.504, 254.736, 23.218,  1.500000)

  pt3dadd(342.57599999999996, 254.004, 23.829,  1.500000)

}

filament_999[2164] {

  pt3dclear()

  pt3dadd(342.57599999999996, 254.004, 23.829,  1.500000)

  pt3dadd(339.64799999999997, 253.272, 24.439999999999998,  1.500000)

}

filament_999[2165] {

  pt3dclear()

  pt3dadd(339.64799999999997, 253.272, 24.439999999999998,  1.500000)

  pt3dadd(335.988, 252.54, 23.829,  1.500000)

}

filament_999[2166] {

  pt3dclear()

  pt3dadd(335.988, 252.54, 23.829,  1.500000)

  pt3dadd(332.328, 251.076, 25.051,  1.500000)

}

filament_999[2167] {

  pt3dclear()

  pt3dadd(332.328, 251.076, 25.051,  1.500000)

  pt3dadd(329.4, 249.612, 25.051,  1.500000)

}

filament_999[2168] {

  pt3dclear()

  pt3dadd(329.4, 249.612, 25.051,  1.500000)

  pt3dadd(326.472, 248.88, 25.662,  1.500000)

}

filament_999[2169] {

  pt3dclear()

  pt3dadd(326.472, 248.88, 25.662,  1.500000)

  pt3dadd(322.812, 246.684, 25.662,  1.500000)

}

filament_999[2170] {

  pt3dclear()

  pt3dadd(326.472, 248.88, 25.662,  1.500000)

  pt3dadd(322.08, 249.612, 25.662,  1.500000)

}

filament_999[2171] {

  pt3dclear()

  pt3dadd(322.812, 246.684, 25.662,  1.500000)

  pt3dadd(320.616, 243.756, 25.662,  1.500000)

}

filament_999[2172] {

  pt3dclear()

  pt3dadd(320.616, 243.756, 25.662,  1.500000)

  pt3dadd(318.42, 240.828, 25.662,  1.500000)

}

filament_999[2173] {

  pt3dclear()

  pt3dadd(318.42, 240.828, 25.662,  1.500000)

  pt3dadd(317.688, 237.168, 25.662,  1.500000)

}

filament_999[2174] {

  pt3dclear()

  pt3dadd(317.688, 237.168, 25.662,  1.500000)

  pt3dadd(317.688, 233.50799999999998, 25.662,  1.500000)

}

filament_999[2175] {

  pt3dclear()

  pt3dadd(317.688, 233.50799999999998, 25.662,  1.500000)

  pt3dadd(317.688, 229.84799999999998, 26.273,  1.500000)

}

filament_999[2176] {

  pt3dclear()

  pt3dadd(317.688, 229.84799999999998, 26.273,  1.500000)

  pt3dadd(316.224, 226.188, 26.884,  1.500000)

}

filament_999[2177] {

  pt3dclear()

  pt3dadd(316.224, 226.188, 26.884,  1.500000)

  pt3dadd(312.564, 227.652, 26.884,  1.500000)

}

filament_999[2178] {

  pt3dclear()

  pt3dadd(316.224, 226.188, 26.884,  1.500000)

  pt3dadd(315.492, 222.528, 27.495,  1.500000)

}

filament_999[2179] {

  pt3dclear()

  pt3dadd(312.564, 227.652, 26.884,  1.500000)

  pt3dadd(308.904, 230.57999999999998, 26.884,  1.500000)

}

filament_999[2180] {

  pt3dclear()

  pt3dadd(308.904, 230.57999999999998, 26.884,  1.500000)

  pt3dadd(304.512, 232.77599999999998, 27.495,  1.500000)

}

filament_999[2181] {

  pt3dclear()

  pt3dadd(304.512, 232.77599999999998, 27.495,  1.500000)

  pt3dadd(300.12, 234.972, 28.105999999999998,  1.500000)

}

filament_999[2182] {

  pt3dclear()

  pt3dadd(300.12, 234.972, 28.105999999999998,  1.500000)

  pt3dadd(295.728, 237.168, 28.717,  1.500000)

}

filament_999[2183] {

  pt3dclear()

  pt3dadd(295.728, 237.168, 28.717,  1.500000)

  pt3dadd(291.336, 239.364, 29.328,  1.500000)

}

filament_999[2184] {

  pt3dclear()

  pt3dadd(291.336, 239.364, 29.328,  1.500000)

  pt3dadd(286.944, 240.096, 29.939,  1.500000)

}

filament_999[2185] {

  pt3dclear()

  pt3dadd(286.944, 240.096, 29.939,  1.500000)

  pt3dadd(283.284, 241.56, 30.55,  1.500000)

}

filament_999[2186] {

  pt3dclear()

  pt3dadd(283.284, 241.56, 30.55,  1.500000)

  pt3dadd(281.82, 245.22, 29.328,  1.500000)

}

filament_999[2187] {

  pt3dclear()

  pt3dadd(281.82, 245.22, 29.328,  1.500000)

  pt3dadd(281.08799999999997, 249.612, 28.717,  1.500000)

}

filament_999[2188] {

  pt3dclear()

  pt3dadd(281.08799999999997, 249.612, 28.717,  1.500000)

  pt3dadd(284.748, 253.272, 28.105999999999998,  1.500000)

}

filament_999[2189] {

  pt3dclear()

  pt3dadd(284.748, 253.272, 28.105999999999998,  1.500000)

  pt3dadd(287.676, 254.736, 26.273,  1.500000)

}

filament_999[2190] {

  pt3dclear()

  pt3dadd(315.492, 222.528, 27.495,  1.500000)

  pt3dadd(314.028, 219.6, 27.495,  1.500000)

}

filament_999[2191] {

  pt3dclear()

  pt3dadd(314.028, 219.6, 27.495,  1.500000)

  pt3dadd(312.564, 216.672, 26.884,  1.500000)

}

filament_999[2192] {

  pt3dclear()

  pt3dadd(312.564, 216.672, 26.884,  1.500000)

  pt3dadd(310.368, 213.744, 28.105999999999998,  1.500000)

}

filament_999[2193] {

  pt3dclear()

  pt3dadd(310.368, 213.744, 28.105999999999998,  1.500000)

  pt3dadd(308.17199999999997, 210.816, 28.717,  1.500000)

}

filament_999[2194] {

  pt3dclear()

  pt3dadd(308.17199999999997, 210.816, 28.717,  1.500000)

  pt3dadd(305.24399999999997, 210.084, 29.328,  1.500000)

}

filament_999[2195] {

  pt3dclear()

  pt3dadd(305.24399999999997, 210.084, 29.328,  1.500000)

  pt3dadd(302.316, 209.352, 29.939,  1.500000)

}

filament_999[2196] {

  pt3dclear()

  pt3dadd(302.316, 209.352, 29.939,  1.500000)

  pt3dadd(299.388, 207.888, 31.160999999999998,  1.500000)

}

filament_999[2197] {

  pt3dclear()

  pt3dadd(299.388, 207.888, 31.160999999999998,  1.500000)

  pt3dadd(297.192, 206.424, 32.994,  1.500000)

}

filament_999[2198] {

  pt3dclear()

  pt3dadd(297.192, 206.424, 32.994,  1.500000)

  pt3dadd(293.532, 204.96, 34.827,  1.500000)

}

filament_999[2199] {

  pt3dclear()

  pt3dadd(293.532, 204.96, 34.827,  1.500000)

  pt3dadd(288.408, 204.96, 36.049,  1.500000)

}

filament_999[2200] {

  pt3dclear()

  pt3dadd(288.408, 204.96, 36.049,  1.500000)

  pt3dadd(284.748, 207.156, 37.882,  1.500000)

}

filament_999[2201] {

  pt3dclear()

  pt3dadd(284.748, 207.156, 37.882,  1.500000)

  pt3dadd(280.356, 210.816, 39.104,  1.500000)

}

filament_999[2202] {

  pt3dclear()

  pt3dadd(280.356, 210.816, 39.104,  1.500000)

  pt3dadd(274.5, 213.744, 38.493,  1.500000)

}

filament_999[2203] {

  pt3dclear()

  pt3dadd(274.5, 213.744, 38.493,  1.500000)

  pt3dadd(269.376, 217.404, 39.714999999999996,  1.500000)

}

filament_999[2204] {

  pt3dclear()

  pt3dadd(269.376, 217.404, 39.714999999999996,  1.500000)

  pt3dadd(264.984, 221.796, 40.326,  1.500000)

}

filament_999[2205] {

  pt3dclear()

  pt3dadd(264.984, 221.796, 40.326,  1.500000)

  pt3dadd(262.056, 226.188, 40.326,  1.500000)

}

filament_999[2206] {

  pt3dclear()

  pt3dadd(262.056, 226.188, 40.326,  1.500000)

  pt3dadd(257.664, 230.57999999999998, 40.326,  1.500000)

}

filament_999[2207] {

  pt3dclear()

  pt3dadd(257.664, 230.57999999999998, 40.326,  1.500000)

  pt3dadd(253.272, 234.972, 40.326,  1.500000)

}

filament_999[2208] {

  pt3dclear()

  pt3dadd(253.272, 234.972, 40.326,  1.500000)

  pt3dadd(248.88, 240.096, 40.326,  1.500000)

}

filament_999[2209] {

  pt3dclear()

  pt3dadd(248.88, 240.096, 40.326,  1.500000)

  pt3dadd(248.148, 243.756, 40.326,  1.500000)

}

filament_999[2210] {

  pt3dclear()

  pt3dadd(248.148, 243.756, 40.326,  1.500000)

  pt3dadd(245.952, 247.416, 42.769999999999996,  1.500000)

}

filament_999[2211] {

  pt3dclear()

  pt3dadd(245.952, 247.416, 42.769999999999996,  1.500000)

  pt3dadd(243.024, 251.076, 42.769999999999996,  1.500000)

}

filament_999[2212] {

  pt3dclear()

  pt3dadd(243.024, 251.076, 42.769999999999996,  1.500000)

  pt3dadd(241.56, 255.468, 43.992,  1.500000)

}

filament_999[2213] {

  pt3dclear()

  pt3dadd(241.56, 255.468, 43.992,  1.500000)

  pt3dadd(240.828, 259.86, 44.603,  1.500000)

}

filament_999[2214] {

  pt3dclear()

  pt3dadd(240.828, 259.86, 44.603,  1.500000)

  pt3dadd(238.632, 264.252, 45.824999999999996,  1.500000)

}

filament_999[2215] {

  pt3dclear()

  pt3dadd(238.632, 264.252, 45.824999999999996,  1.500000)

  pt3dadd(235.704, 268.644, 47.047,  1.500000)

}

filament_999[2216] {

  pt3dclear()

  pt3dadd(235.704, 268.644, 47.047,  1.500000)

  pt3dadd(234.24, 273.768, 48.879999999999995,  1.500000)

}

filament_999[2217] {

  pt3dclear()

  pt3dadd(234.24, 273.768, 48.879999999999995,  1.500000)

  pt3dadd(231.31199999999998, 278.15999999999997, 49.491,  1.500000)

}

filament_999[2218] {

  pt3dclear()

  pt3dadd(231.31199999999998, 278.15999999999997, 49.491,  1.500000)

  pt3dadd(228.384, 282.552, 50.102,  1.500000)

}

filament_999[2219] {

  pt3dclear()

  pt3dadd(228.384, 282.552, 50.102,  1.500000)

  pt3dadd(226.188, 287.676, 50.102,  1.500000)

}

filament_999[2220] {

  pt3dclear()

  pt3dadd(226.188, 287.676, 50.102,  1.500000)

  pt3dadd(223.992, 292.8, 51.324,  1.500000)

}

filament_999[2221] {

  pt3dclear()

  pt3dadd(223.992, 292.8, 51.324,  1.500000)

  pt3dadd(221.796, 297.924, 51.935,  1.500000)

}

filament_999[2222] {

  pt3dclear()

  pt3dadd(221.796, 297.924, 51.935,  1.500000)

  pt3dadd(219.6, 303.048, 53.157,  1.500000)

}

filament_999[2223] {

  pt3dclear()

  pt3dadd(219.6, 303.048, 53.157,  1.500000)

  pt3dadd(217.404, 306.70799999999997, 54.99,  1.500000)

}

filament_999[2224] {

  pt3dclear()

  pt3dadd(217.404, 306.70799999999997, 54.99,  1.500000)

  pt3dadd(215.208, 311.09999999999997, 56.211999999999996,  1.500000)

}

filament_999[2225] {

  pt3dclear()

  pt3dadd(215.208, 311.09999999999997, 56.211999999999996,  1.500000)

  pt3dadd(213.744, 315.492, 56.823,  1.500000)

}

filament_999[2226] {

  pt3dclear()

  pt3dadd(213.744, 315.492, 56.823,  1.500000)

  pt3dadd(212.28, 319.884, 56.823,  1.500000)

}

filament_999[2227] {

  pt3dclear()

  pt3dadd(212.28, 319.884, 56.823,  1.500000)

  pt3dadd(211.548, 325.008, 57.434,  1.500000)

}

filament_999[2228] {

  pt3dclear()

  pt3dadd(211.548, 325.008, 57.434,  1.500000)

  pt3dadd(210.816, 330.132, 57.434,  1.500000)

}

filament_999[2229] {

  pt3dclear()

  pt3dadd(210.816, 330.132, 57.434,  1.500000)

  pt3dadd(207.156, 333.06, 57.434,  1.500000)

}

filament_999[2230] {

  pt3dclear()

  pt3dadd(207.156, 333.06, 57.434,  1.500000)

  pt3dadd(204.96, 335.988, 58.045,  1.500000)

}

filament_999[2231] {

  pt3dclear()

  pt3dadd(204.96, 335.988, 58.045,  1.500000)

  pt3dadd(202.03199999999998, 338.916, 58.656,  1.500000)

}

filament_999[2232] {

  pt3dclear()

  pt3dadd(202.03199999999998, 338.916, 58.656,  1.500000)

  pt3dadd(199.10399999999998, 341.844, 58.045,  1.500000)

}

filament_999[2233] {

  pt3dclear()

  pt3dadd(199.10399999999998, 341.844, 58.045,  1.500000)

  pt3dadd(196.908, 345.504, 58.656,  1.500000)

}

filament_999[2234] {

  pt3dclear()

  pt3dadd(196.908, 345.504, 58.656,  1.500000)

  pt3dadd(194.712, 349.164, 57.434,  1.500000)

}

filament_999[2235] {

  pt3dclear()

  pt3dadd(194.712, 349.164, 57.434,  1.500000)

  pt3dadd(192.516, 352.824, 58.656,  1.500000)

}

filament_999[2236] {

  pt3dclear()

  pt3dadd(192.516, 352.824, 58.656,  1.500000)

  pt3dadd(191.784, 357.216, 59.266999999999996,  1.500000)

}

filament_999[2237] {

  pt3dclear()

  pt3dadd(322.08, 249.612, 25.662,  1.500000)

  pt3dadd(319.152, 250.344, 25.051,  1.500000)

}

filament_999[2238] {

  pt3dclear()

  pt3dadd(319.152, 250.344, 25.051,  1.500000)

  pt3dadd(315.492, 251.808, 24.439999999999998,  1.500000)

}

filament_999[2239] {

  pt3dclear()

  pt3dadd(315.492, 251.808, 24.439999999999998,  1.500000)

  pt3dadd(311.832, 254.004, 25.051,  1.500000)

}

filament_999[2240] {

  pt3dclear()

  pt3dadd(311.832, 254.004, 25.051,  1.500000)

  pt3dadd(308.17199999999997, 256.2, 25.662,  1.500000)

}

filament_999[2241] {

  pt3dclear()

  pt3dadd(308.17199999999997, 256.2, 25.662,  1.500000)

  pt3dadd(306.70799999999997, 258.396, 25.051,  1.500000)

}

filament_999[2242] {

  pt3dclear()

  pt3dadd(306.70799999999997, 258.396, 25.051,  1.500000)

  pt3dadd(306.70799999999997, 261.324, 24.439999999999998,  1.500000)

}

filament_999[2243] {

  pt3dclear()

  pt3dadd(306.70799999999997, 261.324, 24.439999999999998,  1.500000)

  pt3dadd(305.24399999999997, 264.984, 23.218,  1.500000)

}

filament_999[2244] {

  pt3dclear()

  pt3dadd(305.24399999999997, 264.984, 23.218,  1.500000)

  pt3dadd(300.852, 267.18, 21.996,  1.500000)

}

filament_999[2245] {

  pt3dclear()

  pt3dadd(356.484, 254.004, 22.607,  1.500000)

  pt3dadd(356.484, 249.612, 23.218,  1.500000)

}

filament_999[2246] {

  pt3dclear()

  pt3dadd(356.484, 249.612, 23.218,  1.500000)

  pt3dadd(359.412, 245.952, 22.607,  1.500000)

}

filament_999[2247] {

  pt3dclear()

  pt3dadd(356.484, 249.612, 23.218,  1.500000)

  pt3dadd(354.288, 246.684, 21.996,  1.500000)

}

filament_999[2248] {

  pt3dclear()

  pt3dadd(382.104, 268.644, 21.996,  1.500000)

  pt3dadd(386.496, 268.644, 21.996,  1.500000)

}

filament_999[2249] {

  pt3dclear()

  pt3dadd(386.496, 268.644, 21.996,  1.500000)

  pt3dadd(391.62, 270.108, 23.218,  1.500000)

}

filament_999[2250] {

  pt3dclear()

  pt3dadd(391.62, 270.108, 23.218,  1.500000)

  pt3dadd(394.548, 271.572, 26.884,  1.500000)

}

filament_999[2251] {

  pt3dclear()

  pt3dadd(394.548, 271.572, 26.884,  1.500000)

  pt3dadd(397.476, 273.768, 27.495,  1.500000)

}

filament_999[2252] {

  pt3dclear()

  pt3dadd(397.476, 273.768, 27.495,  1.500000)

  pt3dadd(398.20799999999997, 278.15999999999997, 26.273,  1.500000)

}

filament_999[2253] {

  pt3dclear()

  pt3dadd(398.20799999999997, 278.15999999999997, 26.273,  1.500000)

  pt3dadd(397.476, 282.552, 24.439999999999998,  1.500000)

}

filament_999[2254] {

  pt3dclear()

  pt3dadd(351.36, 291.336, 8.554,  1.500000)

  pt3dadd(351.36, 287.676, 7.943,  1.500000)

}

filament_999[2255] {

  pt3dclear()

  pt3dadd(351.36, 291.336, 8.554,  1.500000)

  pt3dadd(349.164, 293.532, 5.499,  1.500000)

}

filament_999[2256] {

  pt3dclear()

  pt3dadd(351.36, 291.336, 8.554,  1.500000)

  pt3dadd(348.432, 288.408, 8.554,  1.500000)

}

filament_999[2257] {

  pt3dclear()

  pt3dadd(348.432, 288.408, 8.554,  1.500000)

  pt3dadd(345.504, 285.48, 8.554,  1.500000)

}

filament_999[2258] {

  pt3dclear()

  pt3dadd(345.504, 285.48, 8.554,  1.500000)

  pt3dadd(341.844, 284.016, 8.554,  1.500000)

}

filament_999[2259] {

  pt3dclear()

  pt3dadd(341.844, 284.016, 8.554,  1.500000)

  pt3dadd(338.18399999999997, 282.552, 9.165,  1.500000)

}

filament_999[2260] {

  pt3dclear()

  pt3dadd(338.18399999999997, 282.552, 9.165,  1.500000)

  pt3dadd(335.256, 280.356, 9.776,  1.500000)

}

filament_999[2261] {

  pt3dclear()

  pt3dadd(335.256, 280.356, 9.776,  1.500000)

  pt3dadd(332.328, 278.15999999999997, 10.387,  1.500000)

}

filament_999[2262] {

  pt3dclear()

  pt3dadd(332.328, 278.15999999999997, 10.387,  1.500000)

  pt3dadd(328.668, 276.69599999999997, 9.776,  1.500000)

}

filament_999[2263] {

  pt3dclear()

  pt3dadd(328.668, 276.69599999999997, 9.776,  1.500000)

  pt3dadd(325.008, 275.23199999999997, 9.776,  1.500000)

}

filament_999[2264] {

  pt3dclear()

  pt3dadd(325.008, 275.23199999999997, 9.776,  1.500000)

  pt3dadd(321.348, 275.23199999999997, 9.776,  1.500000)

}

filament_999[2265] {

  pt3dclear()

  pt3dadd(321.348, 275.23199999999997, 9.776,  1.500000)

  pt3dadd(316.224, 275.964, 9.165,  1.500000)

}

filament_999[2266] {

  pt3dclear()

  pt3dadd(316.224, 275.964, 9.165,  1.500000)

  pt3dadd(311.832, 277.428, 10.387,  1.500000)

}

filament_999[2267] {

  pt3dclear()

  pt3dadd(311.832, 277.428, 10.387,  1.500000)

  pt3dadd(308.904, 276.69599999999997, 14.664,  1.500000)

}

filament_999[2268] {

  pt3dclear()

  pt3dadd(311.832, 277.428, 10.387,  1.500000)

  pt3dadd(307.44, 278.892, 10.998,  1.500000)

}

filament_999[2269] {

  pt3dclear()

  pt3dadd(307.44, 278.892, 10.998,  1.500000)

  pt3dadd(303.78, 281.08799999999997, 11.609,  1.500000)

}

filament_999[2270] {

  pt3dclear()

  pt3dadd(303.78, 281.08799999999997, 11.609,  1.500000)

  pt3dadd(300.12, 284.016, 10.998,  1.500000)

}

filament_999[2271] {

  pt3dclear()

  pt3dadd(300.12, 284.016, 10.998,  1.500000)

  pt3dadd(296.46, 286.944, 10.387,  1.500000)

}

filament_999[2272] {

  pt3dclear()

  pt3dadd(296.46, 286.944, 10.387,  1.500000)

  pt3dadd(294.264, 289.14, 10.998,  1.500000)

}

filament_999[2273] {

  pt3dclear()

  pt3dadd(294.264, 289.14, 10.998,  1.500000)

  pt3dadd(292.8, 292.068, 10.998,  1.500000)

}

filament_999[2274] {

  pt3dclear()

  pt3dadd(294.264, 289.14, 10.998,  1.500000)

  pt3dadd(291.336, 289.14, 10.998,  1.500000)

}

filament_999[2275] {

  pt3dclear()

  pt3dadd(292.8, 292.068, 10.998,  1.500000)

  pt3dadd(290.604, 292.8, 16.497,  1.500000)

}

filament_999[2276] {

  pt3dclear()

  pt3dadd(292.8, 292.068, 10.998,  1.500000)

  pt3dadd(291.336, 294.996, 10.998,  1.500000)

}

filament_999[2277] {

  pt3dclear()

  pt3dadd(291.336, 294.996, 10.998,  1.500000)

  pt3dadd(288.408, 297.924, 11.609,  1.500000)

}

filament_999[2278] {

  pt3dclear()

  pt3dadd(288.408, 297.924, 11.609,  1.500000)

  pt3dadd(284.016, 300.12, 11.609,  1.500000)

}

filament_999[2279] {

  pt3dclear()

  pt3dadd(284.016, 300.12, 11.609,  1.500000)

  pt3dadd(280.356, 300.852, 12.219999999999999,  1.500000)

}

filament_999[2280] {

  pt3dclear()

  pt3dadd(280.356, 300.852, 12.219999999999999,  1.500000)

  pt3dadd(277.428, 303.048, 11.609,  1.500000)

}

filament_999[2281] {

  pt3dclear()

  pt3dadd(277.428, 303.048, 11.609,  1.500000)

  pt3dadd(275.23199999999997, 305.976, 11.609,  1.500000)

}

filament_999[2282] {

  pt3dclear()

  pt3dadd(275.23199999999997, 305.976, 11.609,  1.500000)

  pt3dadd(277.428, 308.904, 12.831,  1.500000)

}

filament_999[2283] {

  pt3dclear()

  pt3dadd(275.23199999999997, 305.976, 11.609,  1.500000)

  pt3dadd(271.572, 306.70799999999997, 11.609,  1.500000)

}

filament_999[2284] {

  pt3dclear()

  pt3dadd(271.572, 306.70799999999997, 11.609,  1.500000)

  pt3dadd(268.644, 307.44, 12.219999999999999,  1.500000)

}

filament_999[2285] {

  pt3dclear()

  pt3dadd(268.644, 307.44, 12.219999999999999,  1.500000)

  pt3dadd(265.716, 309.63599999999997, 11.609,  1.500000)

}

filament_999[2286] {

  pt3dclear()

  pt3dadd(265.716, 309.63599999999997, 11.609,  1.500000)

  pt3dadd(264.252, 313.296, 10.998,  1.500000)

}

filament_999[2287] {

  pt3dclear()

  pt3dadd(264.252, 313.296, 10.998,  1.500000)

  pt3dadd(263.52, 316.956, 11.609,  1.500000)

}

filament_999[2288] {

  pt3dclear()

  pt3dadd(263.52, 316.956, 11.609,  1.500000)

  pt3dadd(263.52, 320.616, 11.609,  1.500000)

}

filament_999[2289] {

  pt3dclear()

  pt3dadd(263.52, 320.616, 11.609,  1.500000)

  pt3dadd(263.52, 324.276, 11.609,  1.500000)

}

filament_999[2290] {

  pt3dclear()

  pt3dadd(263.52, 324.276, 11.609,  1.500000)

  pt3dadd(262.056, 327.936, 12.219999999999999,  1.500000)

}

filament_999[2291] {

  pt3dclear()

  pt3dadd(262.056, 327.936, 12.219999999999999,  1.500000)

  pt3dadd(260.592, 331.596, 12.831,  1.500000)

}

filament_999[2292] {

  pt3dclear()

  pt3dadd(260.592, 331.596, 12.831,  1.500000)

  pt3dadd(257.664, 334.524, 13.442,  1.500000)

}

filament_999[2293] {

  pt3dclear()

  pt3dadd(257.664, 334.524, 13.442,  1.500000)

  pt3dadd(256.2, 336.71999999999997, 14.052999999999999,  1.500000)

}

filament_999[2294] {

  pt3dclear()

  pt3dadd(256.2, 336.71999999999997, 14.052999999999999,  1.500000)

  pt3dadd(258.396, 339.64799999999997, 14.664,  1.500000)

}

filament_999[2295] {

  pt3dclear()

  pt3dadd(256.2, 336.71999999999997, 14.052999999999999,  1.500000)

  pt3dadd(253.272, 338.18399999999997, 14.664,  1.500000)

}

filament_999[2296] {

  pt3dclear()

  pt3dadd(253.272, 338.18399999999997, 14.664,  1.500000)

  pt3dadd(249.612, 339.64799999999997, 15.275,  1.500000)

}

filament_999[2297] {

  pt3dclear()

  pt3dadd(249.612, 339.64799999999997, 15.275,  1.500000)

  pt3dadd(245.952, 340.38, 15.886,  1.500000)

}

filament_999[2298] {

  pt3dclear()

  pt3dadd(245.952, 340.38, 15.886,  1.500000)

  pt3dadd(243.024, 339.64799999999997, 16.497,  1.500000)

}

filament_999[2299] {

  pt3dclear()

  pt3dadd(243.024, 339.64799999999997, 16.497,  1.500000)

  pt3dadd(240.096, 340.38, 17.108,  1.500000)

}

filament_999[2300] {

  pt3dclear()

  pt3dadd(240.096, 340.38, 17.108,  1.500000)

  pt3dadd(237.168, 341.11199999999997, 17.719,  1.500000)

}

filament_999[2301] {

  pt3dclear()

  pt3dadd(237.168, 341.11199999999997, 17.719,  1.500000)

  pt3dadd(234.24, 341.11199999999997, 18.33,  1.500000)

}

filament_999[2302] {

  pt3dclear()

  pt3dadd(234.24, 341.11199999999997, 18.33,  1.500000)

  pt3dadd(230.57999999999998, 340.38, 18.33,  1.500000)

}

filament_999[2303] {

  pt3dclear()

  pt3dadd(230.57999999999998, 340.38, 18.33,  1.500000)

  pt3dadd(227.652, 337.452, 18.941,  1.500000)

}

filament_999[2304] {

  pt3dclear()

  pt3dadd(230.57999999999998, 340.38, 18.33,  1.500000)

  pt3dadd(227.652, 341.11199999999997, 17.719,  1.500000)

}

filament_999[2305] {

  pt3dclear()

  pt3dadd(227.652, 337.452, 18.941,  1.500000)

  pt3dadd(223.992, 335.988, 18.33,  1.500000)

}

filament_999[2306] {

  pt3dclear()

  pt3dadd(223.992, 335.988, 18.33,  1.500000)

  pt3dadd(219.6, 336.71999999999997, 18.33,  1.500000)

}

filament_999[2307] {

  pt3dclear()

  pt3dadd(219.6, 336.71999999999997, 18.33,  1.500000)

  pt3dadd(215.94, 338.916, 18.33,  1.500000)

}

filament_999[2308] {

  pt3dclear()

  pt3dadd(215.94, 338.916, 18.33,  1.500000)

  pt3dadd(212.28, 341.844, 18.33,  1.500000)

}

filament_999[2309] {

  pt3dclear()

  pt3dadd(212.28, 341.844, 18.33,  1.500000)

  pt3dadd(208.62, 344.772, 18.941,  1.500000)

}

filament_999[2310] {

  pt3dclear()

  pt3dadd(208.62, 344.772, 18.941,  1.500000)

  pt3dadd(205.692, 347.7, 19.552,  1.500000)

}

filament_999[2311] {

  pt3dclear()

  pt3dadd(205.692, 347.7, 19.552,  1.500000)

  pt3dadd(204.228, 350.628, 18.941,  1.500000)

}

filament_999[2312] {

  pt3dclear()

  pt3dadd(204.228, 350.628, 18.941,  1.500000)

  pt3dadd(202.76399999999998, 354.288, 18.941,  1.500000)

}

filament_999[2313] {

  pt3dclear()

  pt3dadd(204.228, 350.628, 18.941,  1.500000)

  pt3dadd(201.29999999999998, 352.092, 20.774,  1.500000)

}

filament_999[2314] {

  pt3dclear()

  pt3dadd(202.76399999999998, 354.288, 18.941,  1.500000)

  pt3dadd(202.03199999999998, 357.948, 19.552,  1.500000)

}

filament_999[2315] {

  pt3dclear()

  pt3dadd(202.03199999999998, 357.948, 19.552,  1.500000)

  pt3dadd(202.03199999999998, 361.608, 20.163,  1.500000)

}

filament_999[2316] {

  pt3dclear()

  pt3dadd(202.03199999999998, 361.608, 20.163,  1.500000)

  pt3dadd(201.29999999999998, 365.268, 20.163,  1.500000)

}

filament_999[2317] {

  pt3dclear()

  pt3dadd(201.29999999999998, 365.268, 20.163,  1.500000)

  pt3dadd(200.56799999999998, 368.928, 20.163,  1.500000)

}

filament_999[2318] {

  pt3dclear()

  pt3dadd(200.56799999999998, 368.928, 20.163,  1.500000)

  pt3dadd(199.83599999999998, 372.58799999999997, 20.163,  1.500000)

}

filament_999[2319] {

  pt3dclear()

  pt3dadd(199.83599999999998, 372.58799999999997, 20.163,  1.500000)

  pt3dadd(199.10399999999998, 376.248, 20.163,  1.500000)

}

filament_999[2320] {

  pt3dclear()

  pt3dadd(199.10399999999998, 376.248, 20.163,  1.500000)

  pt3dadd(199.10399999999998, 379.908, 20.163,  1.500000)

}

filament_999[2321] {

  pt3dclear()

  pt3dadd(199.10399999999998, 379.908, 20.163,  1.500000)

  pt3dadd(199.83599999999998, 384.3, 19.552,  1.500000)

}

filament_999[2322] {

  pt3dclear()

  pt3dadd(199.83599999999998, 384.3, 19.552,  1.500000)

  pt3dadd(200.56799999999998, 388.692, 20.163,  1.500000)

}

filament_999[2323] {

  pt3dclear()

  pt3dadd(201.29999999999998, 352.092, 20.774,  1.500000)

  pt3dadd(197.64, 354.288, 20.774,  1.500000)

}

filament_999[2324] {

  pt3dclear()

  pt3dadd(197.64, 354.288, 20.774,  1.500000)

  pt3dadd(193.98, 356.484, 20.774,  1.500000)

}

filament_999[2325] {

  pt3dclear()

  pt3dadd(193.98, 356.484, 20.774,  1.500000)

  pt3dadd(190.32, 358.68, 20.774,  1.500000)

}

filament_999[2326] {

  pt3dclear()

  pt3dadd(190.32, 358.68, 20.774,  1.500000)

  pt3dadd(185.928, 360.876, 21.996,  1.500000)

}

filament_999[2327] {

  pt3dclear()

  pt3dadd(185.928, 360.876, 21.996,  1.500000)

  pt3dadd(181.536, 362.34, 23.218,  1.500000)

}

filament_999[2328] {

  pt3dclear()

  pt3dadd(227.652, 341.11199999999997, 17.719,  1.500000)

  pt3dadd(224.724, 343.308, 18.941,  1.500000)

}

filament_999[2329] {

  pt3dclear()

  pt3dadd(224.724, 343.308, 18.941,  1.500000)

  pt3dadd(221.064, 344.772, 19.552,  1.500000)

}

filament_999[2330] {

  pt3dclear()

  pt3dadd(221.064, 344.772, 19.552,  1.500000)

  pt3dadd(218.136, 346.968, 20.163,  1.500000)

}

filament_999[2331] {

  pt3dclear()

  pt3dadd(218.136, 346.968, 20.163,  1.500000)

  pt3dadd(215.208, 349.164, 20.774,  1.500000)

}

filament_999[2332] {

  pt3dclear()

  pt3dadd(215.208, 349.164, 20.774,  1.500000)

  pt3dadd(213.744, 352.092, 21.384999999999998,  1.500000)

}

filament_999[2333] {

  pt3dclear()

  pt3dadd(213.744, 352.092, 21.384999999999998,  1.500000)

  pt3dadd(213.012, 355.02, 21.996,  1.500000)

}

filament_999[2334] {

  pt3dclear()

  pt3dadd(213.012, 355.02, 21.996,  1.500000)

  pt3dadd(215.208, 357.948, 22.607,  1.500000)

}

filament_999[2335] {

  pt3dclear()

  pt3dadd(215.208, 357.948, 22.607,  1.500000)

  pt3dadd(218.136, 355.752, 20.774,  1.500000)

}

filament_999[2336] {

  pt3dclear()

  pt3dadd(218.136, 355.752, 20.774,  1.500000)

  pt3dadd(218.868, 352.824, 17.719,  1.500000)

}

filament_999[2337] {

  pt3dclear()

  pt3dadd(218.868, 352.824, 17.719,  1.500000)

  pt3dadd(218.868, 349.896, 17.719,  1.500000)

}

filament_999[2338] {

  pt3dclear()

  pt3dadd(291.336, 289.14, 10.998,  1.500000)

  pt3dadd(288.408, 289.872, 10.998,  1.500000)

}

filament_999[2339] {

  pt3dclear()

  pt3dadd(288.408, 289.872, 10.998,  1.500000)

  pt3dadd(284.016, 290.604, 10.387,  1.500000)

}

filament_999[2340] {

  pt3dclear()

  pt3dadd(284.016, 290.604, 10.387,  1.500000)

  pt3dadd(280.356, 291.336, 10.998,  1.500000)

}

filament_999[2341] {

  pt3dclear()

  pt3dadd(280.356, 291.336, 10.998,  1.500000)

  pt3dadd(276.69599999999997, 292.068, 10.998,  1.500000)

}

filament_999[2342] {

  pt3dclear()

  pt3dadd(276.69599999999997, 292.068, 10.998,  1.500000)

  pt3dadd(273.036, 292.068, 12.219999999999999,  1.500000)

}

filament_999[2343] {

  pt3dclear()

  pt3dadd(273.036, 292.068, 12.219999999999999,  1.500000)

  pt3dadd(269.376, 292.068, 12.219999999999999,  1.500000)

}

filament_999[2344] {

  pt3dclear()

  pt3dadd(269.376, 292.068, 12.219999999999999,  1.500000)

  pt3dadd(265.716, 292.8, 12.831,  1.500000)

}

filament_999[2345] {

  pt3dclear()

  pt3dadd(265.716, 292.8, 12.831,  1.500000)

  pt3dadd(262.056, 293.532, 13.442,  1.500000)

}

filament_999[2346] {

  pt3dclear()

  pt3dadd(262.056, 293.532, 13.442,  1.500000)

  pt3dadd(258.396, 294.996, 14.052999999999999,  1.500000)

}

filament_999[2347] {

  pt3dclear()

  pt3dadd(258.396, 294.996, 14.052999999999999,  1.500000)

  pt3dadd(254.736, 295.728, 14.052999999999999,  1.500000)

}

filament_999[2348] {

  pt3dclear()

  pt3dadd(258.396, 294.996, 14.052999999999999,  1.500000)

  pt3dadd(254.736, 298.656, 13.442,  1.500000)

}

filament_999[2349] {

  pt3dclear()

  pt3dadd(254.736, 295.728, 14.052999999999999,  1.500000)

  pt3dadd(251.076, 296.46, 12.831,  1.500000)

}

filament_999[2350] {

  pt3dclear()

  pt3dadd(251.076, 296.46, 12.831,  1.500000)

  pt3dadd(247.416, 297.192, 14.664,  1.500000)

}

filament_999[2351] {

  pt3dclear()

  pt3dadd(254.736, 298.656, 13.442,  1.500000)

  pt3dadd(253.272, 302.316, 12.831,  1.500000)

}

filament_999[2352] {

  pt3dclear()

  pt3dadd(253.272, 302.316, 12.831,  1.500000)

  pt3dadd(251.808, 306.70799999999997, 13.442,  1.500000)

}

filament_999[2353] {

  pt3dclear()

  pt3dadd(351.36, 287.676, 7.943,  1.500000)

  pt3dadd(352.824, 284.748, 8.554,  1.500000)

}

filament_999[2354] {

  pt3dclear()

  pt3dadd(352.824, 284.748, 8.554,  1.500000)

  pt3dadd(354.288, 281.82, 9.165,  1.500000)

}

filament_999[2355] {

  pt3dclear()

  pt3dadd(354.288, 281.82, 9.165,  1.500000)

  pt3dadd(355.752, 279.62399999999997, 9.776,  1.500000)

}

filament_999[2356] {

  pt3dclear()

  pt3dadd(355.752, 279.62399999999997, 9.776,  1.500000)

  pt3dadd(355.752, 276.69599999999997, 10.998,  1.500000)

}

filament_999[2357] {

  pt3dclear()

  pt3dadd(355.752, 276.69599999999997, 10.998,  1.500000)

  pt3dadd(355.02, 273.768, 11.609,  1.500000)

}

filament_999[2358] {

  pt3dclear()

  pt3dadd(355.02, 273.768, 11.609,  1.500000)

  pt3dadd(354.288, 270.84, 11.609,  1.500000)

}

filament_999[2359] {

  pt3dclear()

  pt3dadd(354.288, 270.84, 11.609,  1.500000)

  pt3dadd(355.752, 267.912, 12.219999999999999,  1.500000)

}

filament_999[2360] {

  pt3dclear()

  pt3dadd(355.752, 267.912, 12.219999999999999,  1.500000)

  pt3dadd(357.216, 264.984, 12.219999999999999,  1.500000)

}

filament_999[2361] {

  pt3dclear()

  pt3dadd(357.216, 264.984, 12.219999999999999,  1.500000)

  pt3dadd(358.68, 262.056, 12.219999999999999,  1.500000)

}

filament_999[2362] {

  pt3dclear()

  pt3dadd(358.68, 262.056, 12.219999999999999,  1.500000)

  pt3dadd(359.412, 259.128, 12.219999999999999,  1.500000)

}

filament_999[2363] {

  pt3dclear()

  pt3dadd(359.412, 259.128, 12.219999999999999,  1.500000)

  pt3dadd(360.144, 256.2, 12.219999999999999,  1.500000)

}

filament_999[2364] {

  pt3dclear()

  pt3dadd(360.144, 256.2, 12.219999999999999,  1.500000)

  pt3dadd(360.144, 253.272, 12.831,  1.500000)

}

filament_999[2365] {

  pt3dclear()

  pt3dadd(360.144, 253.272, 12.831,  1.500000)

  pt3dadd(360.144, 250.344, 14.052999999999999,  1.500000)

}

filament_999[2366] {

  pt3dclear()

  pt3dadd(360.144, 250.344, 14.052999999999999,  1.500000)

  pt3dadd(357.948, 246.684, 14.052999999999999,  1.500000)

}

filament_999[2367] {

  pt3dclear()

  pt3dadd(357.948, 246.684, 14.052999999999999,  1.500000)

  pt3dadd(356.484, 243.756, 14.664,  1.500000)

}

filament_999[2368] {

  pt3dclear()

  pt3dadd(349.164, 293.532, 5.499,  1.500000)

  pt3dadd(346.236, 295.728, 5.499,  1.500000)

}

filament_999[2369] {

  pt3dclear()

  pt3dadd(346.236, 295.728, 5.499,  1.500000)

  pt3dadd(344.04, 297.924, 4.888,  1.500000)

}

filament_999[2370] {

  pt3dclear()

  pt3dadd(344.04, 297.924, 4.888,  1.500000)

  pt3dadd(344.772, 301.584, 4.277,  1.500000)

}

filament_999[2371] {

  pt3dclear()

  pt3dadd(344.04, 297.924, 4.888,  1.500000)

  pt3dadd(344.04, 294.996, 3.0549999999999997,  1.500000)

}

filament_999[2372] {

  pt3dclear()

  pt3dadd(344.772, 301.584, 4.277,  1.500000)

  pt3dadd(344.04, 305.24399999999997, 3.666,  1.500000)

}

filament_999[2373] {

  pt3dclear()

  pt3dadd(344.04, 305.24399999999997, 3.666,  1.500000)

  pt3dadd(343.308, 308.904, 3.0549999999999997,  1.500000)

}

filament_999[2374] {

  pt3dclear()

  pt3dadd(343.308, 308.904, 3.0549999999999997,  1.500000)

  pt3dadd(341.11199999999997, 311.09999999999997, 3.666,  1.500000)

}

filament_999[2375] {

  pt3dclear()

  pt3dadd(341.11199999999997, 311.09999999999997, 3.666,  1.500000)

  pt3dadd(338.916, 312.564, 4.277,  1.500000)

}

filament_999[2376] {

  pt3dclear()

  pt3dadd(338.916, 312.564, 4.277,  1.500000)

  pt3dadd(335.988, 314.028, 3.666,  1.500000)

}

filament_999[2377] {

  pt3dclear()

  pt3dadd(335.988, 314.028, 3.666,  1.500000)

  pt3dadd(333.792, 315.492, 3.666,  1.500000)

}

filament_999[2378] {

  pt3dclear()

  pt3dadd(333.792, 315.492, 3.666,  1.500000)

  pt3dadd(334.524, 318.42, 3.0549999999999997,  1.500000)

}

filament_999[2379] {

  pt3dclear()

  pt3dadd(333.792, 315.492, 3.666,  1.500000)

  pt3dadd(330.864, 316.224, 3.666,  1.500000)

}

filament_999[2380] {

  pt3dclear()

  pt3dadd(334.524, 318.42, 3.0549999999999997,  1.500000)

  pt3dadd(335.256, 321.348, 2.444,  1.500000)

}

filament_999[2381] {

  pt3dclear()

  pt3dadd(335.256, 321.348, 2.444,  1.500000)

  pt3dadd(333.06, 324.276, 3.0549999999999997,  1.500000)

}

filament_999[2382] {

  pt3dclear()

  pt3dadd(333.06, 324.276, 3.0549999999999997,  1.500000)

  pt3dadd(330.132, 326.472, 2.444,  1.500000)

}

filament_999[2383] {

  pt3dclear()

  pt3dadd(330.132, 326.472, 2.444,  1.500000)

  pt3dadd(326.472, 327.204, 3.0549999999999997,  1.500000)

}

filament_999[2384] {

  pt3dclear()

  pt3dadd(326.472, 327.204, 3.0549999999999997,  1.500000)

  pt3dadd(322.812, 327.936, 3.666,  1.500000)

}

filament_999[2385] {

  pt3dclear()

  pt3dadd(322.812, 327.936, 3.666,  1.500000)

  pt3dadd(320.616, 330.132, 4.277,  1.500000)

}

filament_999[2386] {

  pt3dclear()

  pt3dadd(320.616, 330.132, 4.277,  1.500000)

  pt3dadd(317.688, 332.328, 4.888,  1.500000)

}

filament_999[2387] {

  pt3dclear()

  pt3dadd(317.688, 332.328, 4.888,  1.500000)

  pt3dadd(314.76, 334.524, 6.721,  1.500000)

}

filament_999[2388] {

  pt3dclear()

  pt3dadd(330.864, 316.224, 3.666,  1.500000)

  pt3dadd(327.936, 316.224, 3.666,  1.500000)

}

filament_999[2389] {

  pt3dclear()

  pt3dadd(327.936, 316.224, 3.666,  1.500000)

  pt3dadd(326.472, 314.76, 4.277,  1.500000)

}

filament_999[2390] {

  pt3dclear()

  pt3dadd(326.472, 314.76, 4.277,  1.500000)

  pt3dadd(326.472, 311.832, 4.277,  1.500000)

}

filament_999[2391] {

  pt3dclear()

  pt3dadd(326.472, 314.76, 4.277,  1.500000)

  pt3dadd(322.812, 315.492, 4.888,  1.500000)

}

filament_999[2392] {

  pt3dclear()

  pt3dadd(326.472, 311.832, 4.277,  1.500000)

  pt3dadd(327.204, 308.904, 4.277,  1.500000)

}

filament_999[2393] {

  pt3dclear()

  pt3dadd(327.204, 308.904, 4.277,  1.500000)

  pt3dadd(326.472, 305.976, 4.888,  1.500000)

}

filament_999[2394] {

  pt3dclear()

  pt3dadd(326.472, 305.976, 4.888,  1.500000)

  pt3dadd(324.276, 303.78, 5.499,  1.500000)

}

filament_999[2395] {

  pt3dclear()

  pt3dadd(324.276, 303.78, 5.499,  1.500000)

  pt3dadd(322.08, 301.584, 4.277,  1.500000)

}

filament_999[2396] {

  pt3dclear()

  pt3dadd(322.812, 315.492, 4.888,  1.500000)

  pt3dadd(319.152, 316.224, 5.499,  1.500000)

}

filament_999[2397] {

  pt3dclear()

  pt3dadd(319.152, 316.224, 5.499,  1.500000)

  pt3dadd(316.956, 319.152, 6.721,  1.500000)

}

filament_999[2398] {

  pt3dclear()

  pt3dadd(316.956, 319.152, 6.721,  1.500000)

  pt3dadd(316.224, 322.812, 7.332,  1.500000)

}

filament_999[2399] {

  pt3dclear()

  pt3dadd(316.224, 322.812, 7.332,  1.500000)

  pt3dadd(318.42, 323.544, 7.943,  1.500000)

}

filament_999[2400] {

  pt3dclear()

  pt3dadd(353.556, 317.688, 14.052999999999999,  1.500000)

  pt3dadd(356.484, 322.08, 14.052999999999999,  1.500000)

}

filament_999[2401] {

  pt3dclear()

  pt3dadd(353.556, 317.688, 14.052999999999999,  1.500000)

  pt3dadd(349.896, 319.152, 12.219999999999999,  1.500000)

}

filament_999[2402] {

  pt3dclear()

  pt3dadd(356.484, 322.08, 14.052999999999999,  1.500000)

  pt3dadd(357.948, 326.472, 13.442,  1.500000)

}

filament_999[2403] {

  pt3dclear()

  pt3dadd(357.948, 326.472, 13.442,  1.500000)

  pt3dadd(358.68, 330.864, 12.831,  1.500000)

}

filament_999[2404] {

  pt3dclear()

  pt3dadd(358.68, 330.864, 12.831,  1.500000)

  pt3dadd(358.68, 334.524, 12.831,  1.500000)

}

filament_999[2405] {

  pt3dclear()

  pt3dadd(358.68, 334.524, 12.831,  1.500000)

  pt3dadd(357.216, 338.18399999999997, 13.442,  1.500000)

}

filament_999[2406] {

  pt3dclear()

  pt3dadd(358.68, 334.524, 12.831,  1.500000)

  pt3dadd(362.34, 336.71999999999997, 12.219999999999999,  1.500000)

}

filament_999[2407] {

  pt3dclear()

  pt3dadd(357.216, 338.18399999999997, 13.442,  1.500000)

  pt3dadd(356.484, 341.844, 14.052999999999999,  1.500000)

}

filament_999[2408] {

  pt3dclear()

  pt3dadd(356.484, 341.844, 14.052999999999999,  1.500000)

  pt3dadd(356.484, 346.236, 14.664,  1.500000)

}

filament_999[2409] {

  pt3dclear()

  pt3dadd(356.484, 341.844, 14.052999999999999,  1.500000)

  pt3dadd(353.556, 341.844, 15.275,  1.500000)

}

filament_999[2410] {

  pt3dclear()

  pt3dadd(356.484, 346.236, 14.664,  1.500000)

  pt3dadd(356.484, 350.628, 14.052999999999999,  1.500000)

}

filament_999[2411] {

  pt3dclear()

  pt3dadd(356.484, 350.628, 14.052999999999999,  1.500000)

  pt3dadd(358.68, 354.288, 13.442,  1.500000)

}

filament_999[2412] {

  pt3dclear()

  pt3dadd(356.484, 350.628, 14.052999999999999,  1.500000)

  pt3dadd(354.288, 350.628, 10.998,  1.500000)

}

filament_999[2413] {

  pt3dclear()

  pt3dadd(358.68, 354.288, 13.442,  1.500000)

  pt3dadd(361.608, 357.948, 12.831,  1.500000)

}

filament_999[2414] {

  pt3dclear()

  pt3dadd(361.608, 357.948, 12.831,  1.500000)

  pt3dadd(364.536, 361.608, 12.219999999999999,  1.500000)

}

filament_999[2415] {

  pt3dclear()

  pt3dadd(364.536, 361.608, 12.219999999999999,  1.500000)

  pt3dadd(367.464, 365.268, 11.609,  1.500000)

}

filament_999[2416] {

  pt3dclear()

  pt3dadd(367.464, 365.268, 11.609,  1.500000)

  pt3dadd(370.392, 368.928, 10.998,  1.500000)

}

filament_999[2417] {

  pt3dclear()

  pt3dadd(370.392, 368.928, 10.998,  1.500000)

  pt3dadd(374.05199999999996, 372.58799999999997, 10.387,  1.500000)

}

filament_999[2418] {

  pt3dclear()

  pt3dadd(374.05199999999996, 372.58799999999997, 10.387,  1.500000)

  pt3dadd(377.712, 375.516, 10.998,  1.500000)

}

filament_999[2419] {

  pt3dclear()

  pt3dadd(377.712, 375.516, 10.998,  1.500000)

  pt3dadd(382.104, 375.516, 11.609,  1.500000)

}

filament_999[2420] {

  pt3dclear()

  pt3dadd(377.712, 375.516, 10.998,  1.500000)

  pt3dadd(379.908, 379.176, 10.387,  1.500000)

}

filament_999[2421] {

  pt3dclear()

  pt3dadd(382.104, 375.516, 11.609,  1.500000)

  pt3dadd(387.228, 375.516, 12.219999999999999,  1.500000)

}

filament_999[2422] {

  pt3dclear()

  pt3dadd(387.228, 375.516, 12.219999999999999,  1.500000)

  pt3dadd(392.352, 375.516, 11.609,  1.500000)

}

filament_999[2423] {

  pt3dclear()

  pt3dadd(392.352, 375.516, 11.609,  1.500000)

  pt3dadd(396.012, 376.248, 12.219999999999999,  1.500000)

}

filament_999[2424] {

  pt3dclear()

  pt3dadd(396.012, 376.248, 12.219999999999999,  1.500000)

  pt3dadd(398.20799999999997, 373.32, 12.219999999999999,  1.500000)

}

filament_999[2425] {

  pt3dclear()

  pt3dadd(396.012, 376.248, 12.219999999999999,  1.500000)

  pt3dadd(398.94, 378.444, 12.219999999999999,  1.500000)

}

filament_999[2426] {

  pt3dclear()

  pt3dadd(398.20799999999997, 373.32, 12.219999999999999,  1.500000)

  pt3dadd(400.404, 370.392, 12.831,  1.500000)

}

filament_999[2427] {

  pt3dclear()

  pt3dadd(400.404, 370.392, 12.831,  1.500000)

  pt3dadd(398.20799999999997, 368.19599999999997, 14.052999999999999,  1.500000)

}

filament_999[2428] {

  pt3dclear()

  pt3dadd(400.404, 370.392, 12.831,  1.500000)

  pt3dadd(404.06399999999996, 371.856, 14.052999999999999,  1.500000)

}

filament_999[2429] {

  pt3dclear()

  pt3dadd(400.404, 370.392, 12.831,  1.500000)

  pt3dadd(401.868, 366.73199999999997, 12.219999999999999,  1.500000)

}

filament_999[2430] {

  pt3dclear()

  pt3dadd(401.868, 366.73199999999997, 12.219999999999999,  1.500000)

  pt3dadd(404.06399999999996, 364.536, 12.219999999999999,  1.500000)

}

filament_999[2431] {

  pt3dclear()

  pt3dadd(404.06399999999996, 364.536, 12.219999999999999,  1.500000)

  pt3dadd(406.992, 361.608, 12.219999999999999,  1.500000)

}

filament_999[2432] {

  pt3dclear()

  pt3dadd(398.20799999999997, 368.19599999999997, 14.052999999999999,  1.500000)

  pt3dadd(394.548, 366.0, 14.052999999999999,  1.500000)

}

filament_999[2433] {

  pt3dclear()

  pt3dadd(394.548, 366.0, 14.052999999999999,  1.500000)

  pt3dadd(392.352, 363.072, 13.442,  1.500000)

}

filament_999[2434] {

  pt3dclear()

  pt3dadd(392.352, 363.072, 13.442,  1.500000)

  pt3dadd(392.352, 359.412, 12.831,  1.500000)

}

filament_999[2435] {

  pt3dclear()

  pt3dadd(392.352, 359.412, 12.831,  1.500000)

  pt3dadd(393.816, 356.484, 12.219999999999999,  1.500000)

}

filament_999[2436] {

  pt3dclear()

  pt3dadd(393.816, 356.484, 12.219999999999999,  1.500000)

  pt3dadd(395.28, 353.556, 10.998,  1.500000)

}

filament_999[2437] {

  pt3dclear()

  pt3dadd(395.28, 353.556, 10.998,  1.500000)

  pt3dadd(394.548, 350.628, 10.387,  1.500000)

}

filament_999[2438] {

  pt3dclear()

  pt3dadd(394.548, 350.628, 10.387,  1.500000)

  pt3dadd(390.888, 348.432, 9.776,  1.500000)

}

filament_999[2439] {

  pt3dclear()

  pt3dadd(404.06399999999996, 371.856, 14.052999999999999,  1.500000)

  pt3dadd(408.456, 372.58799999999997, 14.052999999999999,  1.500000)

}

filament_999[2440] {

  pt3dclear()

  pt3dadd(408.456, 372.58799999999997, 14.052999999999999,  1.500000)

  pt3dadd(413.58, 374.784, 14.052999999999999,  1.500000)

}

filament_999[2441] {

  pt3dclear()

  pt3dadd(413.58, 374.784, 14.052999999999999,  1.500000)

  pt3dadd(418.704, 376.248, 13.442,  1.500000)

}

filament_999[2442] {

  pt3dclear()

  pt3dadd(418.704, 376.248, 13.442,  1.500000)

  pt3dadd(422.364, 379.176, 14.052999999999999,  1.500000)

}

filament_999[2443] {

  pt3dclear()

  pt3dadd(422.364, 379.176, 14.052999999999999,  1.500000)

  pt3dadd(426.756, 382.836, 15.275,  1.500000)

}

filament_999[2444] {

  pt3dclear()

  pt3dadd(426.756, 382.836, 15.275,  1.500000)

  pt3dadd(431.14799999999997, 385.764, 15.275,  1.500000)

}

filament_999[2445] {

  pt3dclear()

  pt3dadd(431.14799999999997, 385.764, 15.275,  1.500000)

  pt3dadd(435.53999999999996, 387.96, 17.719,  1.500000)

}

filament_999[2446] {

  pt3dclear()

  pt3dadd(435.53999999999996, 387.96, 17.719,  1.500000)

  pt3dadd(439.932, 390.888, 17.719,  1.500000)

}

filament_999[2447] {

  pt3dclear()

  pt3dadd(439.932, 390.888, 17.719,  1.500000)

  pt3dadd(445.056, 390.156, 17.719,  1.500000)

}

filament_999[2448] {

  pt3dclear()

  pt3dadd(398.94, 378.444, 12.219999999999999,  1.500000)

  pt3dadd(401.868, 380.64, 13.442,  1.500000)

}

filament_999[2449] {

  pt3dclear()

  pt3dadd(401.868, 380.64, 13.442,  1.500000)

  pt3dadd(404.796, 382.836, 14.052999999999999,  1.500000)

}

filament_999[2450] {

  pt3dclear()

  pt3dadd(404.796, 382.836, 14.052999999999999,  1.500000)

  pt3dadd(406.992, 385.764, 15.275,  1.500000)

}

filament_999[2451] {

  pt3dclear()

  pt3dadd(406.992, 385.764, 15.275,  1.500000)

  pt3dadd(409.188, 388.692, 15.275,  1.500000)

}

filament_999[2452] {

  pt3dclear()

  pt3dadd(409.188, 388.692, 15.275,  1.500000)

  pt3dadd(411.384, 391.62, 15.275,  1.500000)

}

filament_999[2453] {

  pt3dclear()

  pt3dadd(411.384, 391.62, 15.275,  1.500000)

  pt3dadd(413.58, 394.548, 15.275,  1.500000)

}

filament_999[2454] {

  pt3dclear()

  pt3dadd(413.58, 394.548, 15.275,  1.500000)

  pt3dadd(415.776, 397.476, 15.886,  1.500000)

}

filament_999[2455] {

  pt3dclear()

  pt3dadd(415.776, 397.476, 15.886,  1.500000)

  pt3dadd(417.972, 400.404, 15.275,  1.500000)

}

filament_999[2456] {

  pt3dclear()

  pt3dadd(417.972, 400.404, 15.275,  1.500000)

  pt3dadd(421.632, 402.59999999999997, 15.886,  1.500000)

}

filament_999[2457] {

  pt3dclear()

  pt3dadd(421.632, 402.59999999999997, 15.886,  1.500000)

  pt3dadd(423.096, 405.52799999999996, 14.052999999999999,  1.500000)

}

filament_999[2458] {

  pt3dclear()

  pt3dadd(421.632, 402.59999999999997, 15.886,  1.500000)

  pt3dadd(425.292, 404.796, 14.664,  1.500000)

}

filament_999[2459] {

  pt3dclear()

  pt3dadd(425.292, 404.796, 14.664,  1.500000)

  pt3dadd(429.68399999999997, 405.52799999999996, 14.664,  1.500000)

}

filament_999[2460] {

  pt3dclear()

  pt3dadd(429.68399999999997, 405.52799999999996, 14.664,  1.500000)

  pt3dadd(434.07599999999996, 406.26, 14.052999999999999,  1.500000)

}

filament_999[2461] {

  pt3dclear()

  pt3dadd(434.07599999999996, 406.26, 14.052999999999999,  1.500000)

  pt3dadd(437.736, 407.724, 15.886,  1.500000)

}

filament_999[2462] {

  pt3dclear()

  pt3dadd(437.736, 407.724, 15.886,  1.500000)

  pt3dadd(441.396, 409.92, 15.886,  1.500000)

}

filament_999[2463] {

  pt3dclear()

  pt3dadd(362.34, 336.71999999999997, 12.219999999999999,  1.500000)

  pt3dadd(363.072, 340.38, 11.609,  1.500000)

}

filament_999[2464] {

  pt3dclear()

  pt3dadd(363.072, 340.38, 11.609,  1.500000)

  pt3dadd(364.536, 344.04, 10.998,  1.500000)

}

filament_999[2465] {

  pt3dclear()

  pt3dadd(364.536, 344.04, 10.998,  1.500000)

  pt3dadd(366.73199999999997, 346.968, 11.609,  1.500000)

}

filament_999[2466] {

  pt3dclear()

  pt3dadd(366.73199999999997, 346.968, 11.609,  1.500000)

  pt3dadd(368.928, 349.896, 11.609,  1.500000)

}

filament_999[2467] {

  pt3dclear()

  pt3dadd(368.928, 349.896, 11.609,  1.500000)

  pt3dadd(371.856, 352.824, 11.609,  1.500000)

}

filament_999[2468] {

  pt3dclear()

  pt3dadd(371.856, 352.824, 11.609,  1.500000)

  pt3dadd(375.516, 355.02, 11.609,  1.500000)

}

filament_999[2469] {

  pt3dclear()

  pt3dadd(375.516, 355.02, 11.609,  1.500000)

  pt3dadd(379.176, 355.02, 10.387,  1.500000)

}

filament_999[2470] {

  pt3dclear()

  pt3dadd(379.176, 355.02, 10.387,  1.500000)

  pt3dadd(382.836, 355.02, 10.387,  1.500000)

}

filament_999[2471] {

  pt3dclear()

  pt3dadd(382.836, 355.02, 10.387,  1.500000)

  pt3dadd(386.496, 355.02, 9.776,  1.500000)

}

filament_999[2472] {

  pt3dclear()

  pt3dadd(386.496, 355.02, 9.776,  1.500000)

  pt3dadd(390.156, 355.752, 7.943,  1.500000)

}

filament_999[2473] {

  pt3dclear()

  pt3dadd(390.156, 355.752, 7.943,  1.500000)

  pt3dadd(392.352, 357.216, 6.109999999999999,  1.500000)

}

filament_999[2474] {

  pt3dclear()

  pt3dadd(392.352, 357.216, 6.109999999999999,  1.500000)

  pt3dadd(394.548, 360.144, 6.109999999999999,  1.500000)

}

filament_999[2475] {

  pt3dclear()

  pt3dadd(394.548, 360.144, 6.109999999999999,  1.500000)

  pt3dadd(396.012, 363.072, 5.499,  1.500000)

}

filament_999[2476] {

  pt3dclear()

  pt3dadd(396.012, 363.072, 5.499,  1.500000)

  pt3dadd(398.20799999999997, 366.0, 5.499,  1.500000)

}

filament_999[2477] {

  pt3dclear()

  pt3dadd(398.20799999999997, 366.0, 5.499,  1.500000)

  pt3dadd(401.13599999999997, 368.19599999999997, 5.499,  1.500000)

}

filament_999[2478] {

  pt3dclear()

  pt3dadd(401.13599999999997, 368.19599999999997, 5.499,  1.500000)

  pt3dadd(404.06399999999996, 369.65999999999997, 5.499,  1.500000)

}

filament_999[2479] {

  pt3dclear()

  pt3dadd(404.06399999999996, 369.65999999999997, 5.499,  1.500000)

  pt3dadd(406.992, 371.12399999999997, 5.499,  1.500000)

}

filament_999[2480] {

  pt3dclear()

  pt3dadd(406.992, 371.12399999999997, 5.499,  1.500000)

  pt3dadd(409.92, 372.58799999999997, 5.499,  1.500000)

}

filament_999[2481] {

  pt3dclear()

  pt3dadd(409.92, 372.58799999999997, 5.499,  1.500000)

  pt3dadd(412.848, 374.784, 4.888,  1.500000)

}

filament_999[2482] {

  pt3dclear()

  pt3dadd(409.92, 372.58799999999997, 5.499,  1.500000)

  pt3dadd(409.92, 369.65999999999997, 4.277,  1.500000)

}

filament_999[2483] {

  pt3dclear()

  pt3dadd(412.848, 374.784, 4.888,  1.500000)

  pt3dadd(415.776, 376.98, 4.888,  1.500000)

}

filament_999[2484] {

  pt3dclear()

  pt3dadd(415.776, 376.98, 4.888,  1.500000)

  pt3dadd(418.704, 378.444, 4.277,  1.500000)

}

filament_999[2485] {

  pt3dclear()

  pt3dadd(418.704, 378.444, 4.277,  1.500000)

  pt3dadd(420.168, 382.104, 5.499,  1.500000)

}

filament_999[2486] {

  pt3dclear()

  pt3dadd(420.168, 382.104, 5.499,  1.500000)

  pt3dadd(420.168, 385.032, 6.721,  1.500000)

}

filament_999[2487] {

  pt3dclear()

  pt3dadd(420.168, 385.032, 6.721,  1.500000)

  pt3dadd(417.972, 387.228, 7.332,  1.500000)

}

filament_999[2488] {

  pt3dclear()

  pt3dadd(417.972, 387.228, 7.332,  1.500000)

  pt3dadd(415.776, 390.156, 8.554,  1.500000)

}

filament_999[2489] {

  pt3dclear()

  pt3dadd(415.776, 390.156, 8.554,  1.500000)

  pt3dadd(415.044, 394.548, 9.776,  1.500000)

}

filament_999[2490] {

  pt3dclear()

  pt3dadd(415.044, 394.548, 9.776,  1.500000)

  pt3dadd(414.312, 398.94, 9.776,  1.500000)

}

filament_999[2491] {

  pt3dclear()

  pt3dadd(414.312, 398.94, 9.776,  1.500000)

  pt3dadd(413.58, 403.332, 10.387,  1.500000)

}

filament_999[2492] {

  pt3dclear()

  pt3dadd(413.58, 403.332, 10.387,  1.500000)

  pt3dadd(412.116, 407.724, 10.998,  1.500000)

}

filament_999[2493] {

  pt3dclear()

  pt3dadd(412.116, 407.724, 10.998,  1.500000)

  pt3dadd(409.92, 411.384, 10.998,  1.500000)

}

filament_999[2494] {

  pt3dclear()

  pt3dadd(409.92, 411.384, 10.998,  1.500000)

  pt3dadd(407.724, 414.312, 11.609,  1.500000)

}

filament_999[2495] {

  pt3dclear()

  pt3dadd(407.724, 414.312, 11.609,  1.500000)

  pt3dadd(409.188, 417.24, 10.998,  1.500000)

}

filament_999[2496] {

  pt3dclear()

  pt3dadd(407.724, 414.312, 11.609,  1.500000)

  pt3dadd(404.796, 416.508, 11.609,  1.500000)

}

filament_999[2497] {

  pt3dclear()

  pt3dadd(409.188, 417.24, 10.998,  1.500000)

  pt3dadd(410.652, 421.632, 11.609,  1.500000)

}

filament_999[2498] {

  pt3dclear()

  pt3dadd(404.796, 416.508, 11.609,  1.500000)

  pt3dadd(400.404, 417.972, 11.609,  1.500000)

}

filament_999[2499] {

  pt3dclear()

  pt3dadd(400.404, 417.972, 11.609,  1.500000)

  pt3dadd(396.74399999999997, 418.704, 11.609,  1.500000)

}

filament_999[2500] {

  pt3dclear()

  pt3dadd(396.74399999999997, 418.704, 11.609,  1.500000)

  pt3dadd(393.084, 420.168, 12.219999999999999,  1.500000)

}

filament_999[2501] {

  pt3dclear()

  pt3dadd(393.084, 420.168, 12.219999999999999,  1.500000)

  pt3dadd(390.156, 422.364, 11.609,  1.500000)

}

filament_999[2502] {

  pt3dclear()

  pt3dadd(390.156, 422.364, 11.609,  1.500000)

  pt3dadd(388.692, 426.756, 11.609,  1.500000)

}

filament_999[2503] {

  pt3dclear()

  pt3dadd(388.692, 426.756, 11.609,  1.500000)

  pt3dadd(387.96, 431.14799999999997, 10.998,  1.500000)

}

filament_999[2504] {

  pt3dclear()

  pt3dadd(387.96, 431.14799999999997, 10.998,  1.500000)

  pt3dadd(385.764, 434.808, 10.387,  1.500000)

}

filament_999[2505] {

  pt3dclear()

  pt3dadd(379.908, 379.176, 10.387,  1.500000)

  pt3dadd(382.104, 382.104, 10.998,  1.500000)

}

filament_999[2506] {

  pt3dclear()

  pt3dadd(379.908, 379.176, 10.387,  1.500000)

  pt3dadd(382.836, 378.444, 9.165,  1.500000)

}

filament_999[2507] {

  pt3dclear()

  pt3dadd(382.104, 382.104, 10.998,  1.500000)

  pt3dadd(382.836, 385.032, 9.776,  1.500000)

}

filament_999[2508] {

  pt3dclear()

  pt3dadd(382.836, 385.032, 9.776,  1.500000)

  pt3dadd(382.104, 388.692, 9.165,  1.500000)

}

filament_999[2509] {

  pt3dclear()

  pt3dadd(382.104, 388.692, 9.165,  1.500000)

  pt3dadd(379.176, 391.62, 9.165,  1.500000)

}

filament_999[2510] {

  pt3dclear()

  pt3dadd(379.176, 391.62, 9.165,  1.500000)

  pt3dadd(375.516, 393.816, 8.554,  1.500000)

}

filament_999[2511] {

  pt3dclear()

  pt3dadd(375.516, 393.816, 8.554,  1.500000)

  pt3dadd(371.856, 396.012, 7.943,  1.500000)

}

filament_999[2512] {

  pt3dclear()

  pt3dadd(371.856, 396.012, 7.943,  1.500000)

  pt3dadd(368.19599999999997, 397.476, 6.721,  1.500000)

}

filament_999[2513] {

  pt3dclear()

  pt3dadd(368.19599999999997, 397.476, 6.721,  1.500000)

  pt3dadd(364.536, 398.94, 6.721,  1.500000)

}

filament_999[2514] {

  pt3dclear()

  pt3dadd(364.536, 398.94, 6.721,  1.500000)

  pt3dadd(363.804, 402.59999999999997, 6.721,  1.500000)

}

filament_999[2515] {

  pt3dclear()

  pt3dadd(364.536, 398.94, 6.721,  1.500000)

  pt3dadd(361.608, 400.404, 6.721,  1.500000)

}

filament_999[2516] {

  pt3dclear()

  pt3dadd(363.804, 402.59999999999997, 6.721,  1.500000)

  pt3dadd(365.268, 405.52799999999996, 6.109999999999999,  1.500000)

}

filament_999[2517] {

  pt3dclear()

  pt3dadd(365.268, 405.52799999999996, 6.109999999999999,  1.500000)

  pt3dadd(365.268, 409.188, 4.888,  1.500000)

}

filament_999[2518] {

  pt3dclear()

  pt3dadd(365.268, 409.188, 4.888,  1.500000)

  pt3dadd(366.0, 412.848, 4.277,  1.500000)

}

filament_999[2519] {

  pt3dclear()

  pt3dadd(366.0, 412.848, 4.277,  1.500000)

  pt3dadd(367.464, 416.508, 3.666,  1.500000)

}

filament_999[2520] {

  pt3dclear()

  pt3dadd(367.464, 416.508, 3.666,  1.500000)

  pt3dadd(367.464, 420.9, 3.0549999999999997,  1.500000)

}

filament_999[2521] {

  pt3dclear()

  pt3dadd(367.464, 420.9, 3.0549999999999997,  1.500000)

  pt3dadd(365.268, 424.56, 2.444,  1.500000)

}

filament_999[2522] {

  pt3dclear()

  pt3dadd(365.268, 424.56, 2.444,  1.500000)

  pt3dadd(363.804, 428.21999999999997, 1.833,  1.500000)

}

filament_999[2523] {

  pt3dclear()

  pt3dadd(363.804, 428.21999999999997, 1.833,  1.500000)

  pt3dadd(363.072, 431.88, 2.444,  1.500000)

}

filament_999[2524] {

  pt3dclear()

  pt3dadd(363.072, 431.88, 2.444,  1.500000)

  pt3dadd(362.34, 435.53999999999996, 3.0549999999999997,  1.500000)

}

filament_999[2525] {

  pt3dclear()

  pt3dadd(362.34, 435.53999999999996, 3.0549999999999997,  1.500000)

  pt3dadd(360.876, 439.2, 3.666,  1.500000)

}

filament_999[2526] {

  pt3dclear()

  pt3dadd(360.876, 439.2, 3.666,  1.500000)

  pt3dadd(357.948, 442.128, 4.277,  1.500000)

}

filament_999[2527] {

  pt3dclear()

  pt3dadd(357.948, 442.128, 4.277,  1.500000)

  pt3dadd(355.02, 445.056, 4.277,  1.500000)

}

filament_999[2528] {

  pt3dclear()

  pt3dadd(357.948, 442.128, 4.277,  1.500000)

  pt3dadd(358.68, 445.056, 4.888,  1.500000)

}

filament_999[2529] {

  pt3dclear()

  pt3dadd(355.02, 445.056, 4.277,  1.500000)

  pt3dadd(352.824, 447.252, 4.888,  1.500000)

}

filament_999[2530] {

  pt3dclear()

  pt3dadd(352.824, 447.252, 4.888,  1.500000)

  pt3dadd(350.628, 450.18, 4.888,  1.500000)

}

filament_999[2531] {

  pt3dclear()

  pt3dadd(352.824, 447.252, 4.888,  1.500000)

  pt3dadd(349.896, 447.252, 6.109999999999999,  1.500000)

}

filament_999[2532] {

  pt3dclear()

  pt3dadd(350.628, 450.18, 4.888,  1.500000)

  pt3dadd(349.164, 453.84, 5.499,  1.500000)

}

filament_999[2533] {

  pt3dclear()

  pt3dadd(349.164, 453.84, 5.499,  1.500000)

  pt3dadd(349.896, 457.5, 4.888,  1.500000)

}

filament_999[2534] {

  pt3dclear()

  pt3dadd(349.896, 457.5, 4.888,  1.500000)

  pt3dadd(349.896, 461.15999999999997, 4.888,  1.500000)

}

filament_999[2535] {

  pt3dclear()

  pt3dadd(349.896, 461.15999999999997, 4.888,  1.500000)

  pt3dadd(349.164, 464.82, 4.277,  1.500000)

}

filament_999[2536] {

  pt3dclear()

  pt3dadd(349.164, 464.82, 4.277,  1.500000)

  pt3dadd(348.432, 468.48, 3.666,  1.500000)

}

filament_999[2537] {

  pt3dclear()

  pt3dadd(349.896, 447.252, 6.109999999999999,  1.500000)

  pt3dadd(347.7, 445.788, 6.721,  1.500000)

}

filament_999[2538] {

  pt3dclear()

  pt3dadd(347.7, 445.788, 6.721,  1.500000)

  pt3dadd(345.504, 447.984, 7.332,  1.500000)

}

filament_999[2539] {

  pt3dclear()

  pt3dadd(345.504, 447.984, 7.332,  1.500000)

  pt3dadd(344.772, 451.644, 7.332,  1.500000)

}

filament_999[2540] {

  pt3dclear()

  pt3dadd(344.772, 451.644, 7.332,  1.500000)

  pt3dadd(345.504, 455.304, 7.332,  1.500000)

}

filament_999[2541] {

  pt3dclear()

  pt3dadd(345.504, 455.304, 7.332,  1.500000)

  pt3dadd(346.236, 459.69599999999997, 7.943,  1.500000)

}

filament_999[2542] {

  pt3dclear()

  pt3dadd(346.236, 459.69599999999997, 7.943,  1.500000)

  pt3dadd(347.7, 463.356, 8.554,  1.500000)

}

filament_999[2543] {

  pt3dclear()

  pt3dadd(347.7, 463.356, 8.554,  1.500000)

  pt3dadd(349.164, 467.748, 8.554,  1.500000)

}

filament_999[2544] {

  pt3dclear()

  pt3dadd(349.164, 467.748, 8.554,  1.500000)

  pt3dadd(351.36, 471.408, 9.165,  1.500000)

}

filament_999[2545] {

  pt3dclear()

  pt3dadd(351.36, 471.408, 9.165,  1.500000)

  pt3dadd(355.02, 474.336, 9.776,  1.500000)

}

filament_999[2546] {

  pt3dclear()

  pt3dadd(355.02, 474.336, 9.776,  1.500000)

  pt3dadd(358.68, 477.264, 10.387,  1.500000)

}

filament_999[2547] {

  pt3dclear()

  pt3dadd(358.68, 477.264, 10.387,  1.500000)

  pt3dadd(361.608, 480.192, 9.776,  1.500000)

}

filament_999[2548] {

  pt3dclear()

  pt3dadd(361.608, 480.192, 9.776,  1.500000)

  pt3dadd(365.268, 480.192, 9.776,  1.500000)

}

filament_999[2549] {

  pt3dclear()

  pt3dadd(361.608, 480.192, 9.776,  1.500000)

  pt3dadd(361.608, 484.584, 9.165,  1.500000)

}

filament_999[2550] {

  pt3dclear()

  pt3dadd(361.608, 484.584, 9.165,  1.500000)

  pt3dadd(359.412, 488.976, 9.776,  1.500000)

}

filament_999[2551] {

  pt3dclear()

  pt3dadd(348.432, 468.48, 3.666,  1.500000)

  pt3dadd(350.628, 471.408, 4.277,  1.500000)

}

filament_999[2552] {

  pt3dclear()

  pt3dadd(350.628, 471.408, 4.277,  1.500000)

  pt3dadd(354.288, 472.14, 4.888,  1.500000)

}

filament_999[2553] {

  pt3dclear()

  pt3dadd(350.628, 471.408, 4.277,  1.500000)

  pt3dadd(349.896, 474.336, 3.666,  1.500000)

}

filament_999[2554] {

  pt3dclear()

  pt3dadd(354.288, 472.14, 4.888,  1.500000)

  pt3dadd(357.948, 471.408, 5.499,  1.500000)

}

filament_999[2555] {

  pt3dclear()

  pt3dadd(357.948, 471.408, 5.499,  1.500000)

  pt3dadd(361.608, 470.676, 4.277,  1.500000)

}

filament_999[2556] {

  pt3dclear()

  pt3dadd(361.608, 470.676, 4.277,  1.500000)

  pt3dadd(363.072, 468.48, 3.666,  1.500000)

}

filament_999[2557] {

  pt3dclear()

  pt3dadd(363.072, 468.48, 3.666,  1.500000)

  pt3dadd(365.268, 465.55199999999996, 3.666,  1.500000)

}

filament_999[2558] {

  pt3dclear()

  pt3dadd(365.268, 465.55199999999996, 3.666,  1.500000)

  pt3dadd(368.19599999999997, 466.284, 4.277,  1.500000)

}

filament_999[2559] {

  pt3dclear()

  pt3dadd(368.19599999999997, 466.284, 4.277,  1.500000)

  pt3dadd(371.12399999999997, 468.48, 4.277,  1.500000)

}

filament_999[2560] {

  pt3dclear()

  pt3dadd(371.12399999999997, 468.48, 4.277,  1.500000)

  pt3dadd(375.516, 470.676, 4.277,  1.500000)

}

filament_999[2561] {

  pt3dclear()

  pt3dadd(349.896, 474.336, 3.666,  1.500000)

  pt3dadd(347.7, 476.532, 4.277,  1.500000)

}

filament_999[2562] {

  pt3dclear()

  pt3dadd(347.7, 476.532, 4.277,  1.500000)

  pt3dadd(349.896, 478.728, 4.888,  1.500000)

}

filament_999[2563] {

  pt3dclear()

  pt3dadd(347.7, 476.532, 4.277,  1.500000)

  pt3dadd(347.7, 480.192, 4.277,  1.500000)

}

filament_999[2564] {

  pt3dclear()

  pt3dadd(347.7, 476.532, 4.277,  1.500000)

  pt3dadd(344.772, 477.996, 4.888,  1.500000)

}

filament_999[2565] {

  pt3dclear()

  pt3dadd(344.772, 477.996, 4.888,  1.500000)

  pt3dadd(342.57599999999996, 480.924, 4.888,  1.500000)

}

filament_999[2566] {

  pt3dclear()

  pt3dadd(349.896, 478.728, 4.888,  1.500000)

  pt3dadd(353.556, 480.192, 3.666,  1.500000)

}

filament_999[2567] {

  pt3dclear()

  pt3dadd(353.556, 480.192, 3.666,  1.500000)

  pt3dadd(355.752, 483.12, 3.0549999999999997,  1.500000)

}

filament_999[2568] {

  pt3dclear()

  pt3dadd(347.7, 480.192, 4.277,  1.500000)

  pt3dadd(346.236, 483.852, 3.666,  1.500000)

}

filament_999[2569] {

  pt3dclear()

  pt3dadd(346.236, 483.852, 3.666,  1.500000)

  pt3dadd(345.504, 488.24399999999997, 3.0549999999999997,  1.500000)

}

filament_999[2570] {

  pt3dclear()

  pt3dadd(345.504, 488.24399999999997, 3.0549999999999997,  1.500000)

  pt3dadd(343.308, 491.17199999999997, 2.444,  1.500000)

}

filament_999[2571] {

  pt3dclear()

  pt3dadd(343.308, 491.17199999999997, 2.444,  1.500000)

  pt3dadd(340.38, 494.09999999999997, 1.833,  1.500000)

}

filament_999[2572] {

  pt3dclear()

  pt3dadd(340.38, 494.09999999999997, 1.833,  1.500000)

  pt3dadd(338.18399999999997, 497.76, 1.222,  1.500000)

}

filament_999[2573] {

  pt3dclear()

  pt3dadd(338.18399999999997, 497.76, 1.222,  1.500000)

  pt3dadd(334.524, 496.296, 1.222,  1.500000)

}

filament_999[2574] {

  pt3dclear()

  pt3dadd(334.524, 496.296, 1.222,  1.500000)

  pt3dadd(330.864, 497.76, 1.222,  1.500000)

}

filament_999[2575] {

  pt3dclear()

  pt3dadd(330.864, 497.76, 1.222,  1.500000)

  pt3dadd(327.204, 497.76, 1.222,  1.500000)

}

filament_999[2576] {

  pt3dclear()

  pt3dadd(396.012, 471.408, 7.332,  1.500000)

  pt3dadd(395.28, 467.748, 7.332,  1.500000)

}

filament_999[2577] {

  pt3dclear()

  pt3dadd(395.28, 467.748, 7.332,  1.500000)

  pt3dadd(392.352, 466.284, 7.332,  1.500000)

}

filament_999[2578] {

  pt3dclear()

  pt3dadd(392.352, 466.284, 7.332,  1.500000)

  pt3dadd(388.692, 465.55199999999996, 7.332,  1.500000)

}

filament_999[2579] {

  pt3dclear()

  pt3dadd(388.692, 465.55199999999996, 7.332,  1.500000)

  pt3dadd(385.764, 463.356, 6.721,  1.500000)

}

filament_999[2580] {

  pt3dclear()

  pt3dadd(385.764, 463.356, 6.721,  1.500000)

  pt3dadd(383.568, 461.15999999999997, 7.332,  1.500000)

}

filament_999[2581] {

  pt3dclear()

  pt3dadd(383.568, 461.15999999999997, 7.332,  1.500000)

  pt3dadd(382.836, 457.5, 6.109999999999999,  1.500000)

}

filament_999[2582] {

  pt3dclear()

  pt3dadd(382.836, 457.5, 6.109999999999999,  1.500000)

  pt3dadd(381.372, 454.572, 7.332,  1.500000)

}

filament_999[2583] {

  pt3dclear()

  pt3dadd(361.608, 400.404, 6.721,  1.500000)

  pt3dadd(357.216, 399.67199999999997, 6.109999999999999,  1.500000)

}

filament_999[2584] {

  pt3dclear()

  pt3dadd(357.216, 399.67199999999997, 6.109999999999999,  1.500000)

  pt3dadd(353.556, 399.67199999999997, 5.499,  1.500000)

}

filament_999[2585] {

  pt3dclear()

  pt3dadd(353.556, 399.67199999999997, 5.499,  1.500000)

  pt3dadd(349.896, 399.67199999999997, 4.888,  1.500000)

}

filament_999[2586] {

  pt3dclear()

  pt3dadd(349.896, 399.67199999999997, 4.888,  1.500000)

  pt3dadd(346.236, 398.94, 4.277,  1.500000)

}

filament_999[2587] {

  pt3dclear()

  pt3dadd(346.236, 398.94, 4.277,  1.500000)

  pt3dadd(342.57599999999996, 399.67199999999997, 5.499,  1.500000)

}

filament_999[2588] {

  pt3dclear()

  pt3dadd(342.57599999999996, 399.67199999999997, 5.499,  1.500000)

  pt3dadd(338.916, 401.13599999999997, 4.888,  1.500000)

}

filament_999[2589] {

  pt3dclear()

  pt3dadd(338.916, 401.13599999999997, 4.888,  1.500000)

  pt3dadd(335.988, 402.59999999999997, 3.666,  1.500000)

}

filament_999[2590] {

  pt3dclear()

  pt3dadd(335.988, 402.59999999999997, 3.666,  1.500000)

  pt3dadd(332.328, 404.06399999999996, 3.666,  1.500000)

}

filament_999[2591] {

  pt3dclear()

  pt3dadd(332.328, 404.06399999999996, 3.666,  1.500000)

  pt3dadd(329.4, 406.26, 3.666,  1.500000)

}

filament_999[2592] {

  pt3dclear()

  pt3dadd(329.4, 406.26, 3.666,  1.500000)

  pt3dadd(326.472, 408.456, 3.0549999999999997,  1.500000)

}

filament_999[2593] {

  pt3dclear()

  pt3dadd(326.472, 408.456, 3.0549999999999997,  1.500000)

  pt3dadd(323.544, 410.652, 2.444,  1.500000)

}

filament_999[2594] {

  pt3dclear()

  pt3dadd(323.544, 410.652, 2.444,  1.500000)

  pt3dadd(320.616, 412.848, 3.0549999999999997,  1.500000)

}

filament_999[2595] {

  pt3dclear()

  pt3dadd(320.616, 412.848, 3.0549999999999997,  1.500000)

  pt3dadd(316.224, 414.312, 3.0549999999999997,  1.500000)

}

filament_999[2596] {

  pt3dclear()

  pt3dadd(316.224, 414.312, 3.0549999999999997,  1.500000)

  pt3dadd(313.296, 416.508, 3.0549999999999997,  1.500000)

}

filament_999[2597] {

  pt3dclear()

  pt3dadd(313.296, 416.508, 3.0549999999999997,  1.500000)

  pt3dadd(310.368, 419.436, 2.444,  1.500000)

}

filament_999[2598] {

  pt3dclear()

  pt3dadd(310.368, 419.436, 2.444,  1.500000)

  pt3dadd(307.44, 422.364, 3.0549999999999997,  1.500000)

}

filament_999[2599] {

  pt3dclear()

  pt3dadd(307.44, 422.364, 3.0549999999999997,  1.500000)

  pt3dadd(306.70799999999997, 425.292, 3.0549999999999997,  1.500000)

}

filament_999[2600] {

  pt3dclear()

  pt3dadd(306.70799999999997, 425.292, 3.0549999999999997,  1.500000)

  pt3dadd(305.976, 428.21999999999997, 3.666,  1.500000)

}

filament_999[2601] {

  pt3dclear()

  pt3dadd(305.976, 428.21999999999997, 3.666,  1.500000)

  pt3dadd(306.70799999999997, 430.416, 4.277,  1.500000)

}

filament_999[2602] {

  pt3dclear()

  pt3dadd(305.976, 428.21999999999997, 3.666,  1.500000)

  pt3dadd(303.78, 431.88, 4.277,  1.500000)

}

filament_999[2603] {

  pt3dclear()

  pt3dadd(306.70799999999997, 430.416, 4.277,  1.500000)

  pt3dadd(309.63599999999997, 432.61199999999997, 4.888,  1.500000)

}

filament_999[2604] {

  pt3dclear()

  pt3dadd(309.63599999999997, 432.61199999999997, 4.888,  1.500000)

  pt3dadd(312.564, 431.88, 3.666,  1.500000)

}

filament_999[2605] {

  pt3dclear()

  pt3dadd(312.564, 431.88, 3.666,  1.500000)

  pt3dadd(315.492, 430.416, 3.0549999999999997,  1.500000)

}

filament_999[2606] {

  pt3dclear()

  pt3dadd(303.78, 431.88, 4.277,  1.500000)

  pt3dadd(299.388, 432.61199999999997, 3.666,  1.500000)

}

filament_999[2607] {

  pt3dclear()

  pt3dadd(299.388, 432.61199999999997, 3.666,  1.500000)

  pt3dadd(296.46, 434.808, 4.888,  1.500000)

}

filament_999[2608] {

  pt3dclear()

  pt3dadd(296.46, 434.808, 4.888,  1.500000)

  pt3dadd(291.336, 438.468, 5.499,  1.500000)

}

filament_999[2609] {

  pt3dclear()

  pt3dadd(358.68, 445.056, 4.888,  1.500000)

  pt3dadd(363.072, 446.52, 4.888,  1.500000)

}

filament_999[2610] {

  pt3dclear()

  pt3dadd(363.072, 446.52, 4.888,  1.500000)

  pt3dadd(363.072, 450.912, 4.888,  1.500000)

}

filament_999[2611] {

  pt3dclear()

  pt3dadd(363.072, 446.52, 4.888,  1.500000)

  pt3dadd(366.73199999999997, 448.716, 4.277,  1.500000)

}

filament_999[2612] {

  pt3dclear()

  pt3dadd(363.072, 450.912, 4.888,  1.500000)

  pt3dadd(363.804, 454.572, 4.888,  1.500000)

}

filament_999[2613] {

  pt3dclear()

  pt3dadd(363.804, 454.572, 4.888,  1.500000)

  pt3dadd(363.072, 458.964, 4.888,  1.500000)

}

filament_999[2614] {

  pt3dclear()

  pt3dadd(363.072, 458.964, 4.888,  1.500000)

  pt3dadd(361.608, 463.356, 5.499,  1.500000)

}

filament_999[2615] {

  pt3dclear()

  pt3dadd(361.608, 463.356, 5.499,  1.500000)

  pt3dadd(358.68, 467.748, 4.888,  1.500000)

}

filament_999[2616] {

  pt3dclear()

  pt3dadd(366.73199999999997, 448.716, 4.277,  1.500000)

  pt3dadd(370.392, 447.984, 4.888,  1.500000)

}

filament_999[2617] {

  pt3dclear()

  pt3dadd(370.392, 447.984, 4.888,  1.500000)

  pt3dadd(374.784, 446.52, 4.888,  1.500000)

}

filament_999[2618] {

  pt3dclear()

  pt3dadd(374.784, 446.52, 4.888,  1.500000)

  pt3dadd(379.176, 444.324, 4.888,  1.500000)

}

filament_999[2619] {

  pt3dclear()

  pt3dadd(379.176, 444.324, 4.888,  1.500000)

  pt3dadd(383.568, 443.592, 4.277,  1.500000)

}

filament_999[2620] {

  pt3dclear()

  pt3dadd(349.896, 319.152, 12.219999999999999,  1.500000)

  pt3dadd(347.7, 321.348, 10.998,  1.500000)

}

filament_999[2621] {

  pt3dclear()

  pt3dadd(347.7, 321.348, 10.998,  1.500000)

  pt3dadd(347.7, 324.276, 10.998,  1.500000)

}

filament_999[2622] {

  pt3dclear()

  pt3dadd(347.7, 324.276, 10.998,  1.500000)

  pt3dadd(346.968, 327.936, 10.387,  1.500000)

}

filament_999[2623] {

  pt3dclear()

  pt3dadd(346.968, 327.936, 10.387,  1.500000)

  pt3dadd(344.04, 330.864, 10.387,  1.500000)

}

filament_999[2624] {

  pt3dclear()

  pt3dadd(344.04, 330.864, 10.387,  1.500000)

  pt3dadd(341.844, 333.06, 10.387,  1.500000)

}

filament_999[2625] {

  pt3dclear()

  pt3dadd(341.844, 333.06, 10.387,  1.500000)

  pt3dadd(338.916, 334.524, 9.776,  1.500000)

}

filament_999[2626] {

  pt3dclear()

  pt3dadd(338.916, 334.524, 9.776,  1.500000)

  pt3dadd(336.71999999999997, 333.06, 9.776,  1.500000)

}

filament_999[2627] {

  pt3dclear()

  pt3dadd(338.916, 334.524, 9.776,  1.500000)

  pt3dadd(335.988, 335.988, 9.165,  1.500000)

}

filament_999[2628] {

  pt3dclear()

  pt3dadd(335.988, 335.988, 9.165,  1.500000)

  pt3dadd(333.06, 338.18399999999997, 8.554,  1.500000)

}

filament_999[2629] {

  pt3dclear()

  pt3dadd(333.06, 338.18399999999997, 8.554,  1.500000)

  pt3dadd(330.132, 340.38, 7.943,  1.500000)

}

filament_999[2630] {

  pt3dclear()

  pt3dadd(330.132, 340.38, 7.943,  1.500000)

  pt3dadd(326.472, 341.844, 7.332,  1.500000)

}

filament_999[2631] {

  pt3dclear()

  pt3dadd(326.472, 341.844, 7.332,  1.500000)

  pt3dadd(322.812, 344.04, 6.721,  1.500000)

}

filament_999[2632] {

  pt3dclear()

  pt3dadd(322.812, 344.04, 6.721,  1.500000)

  pt3dadd(319.152, 346.968, 7.332,  1.500000)

}

filament_999[2633] {

  pt3dclear()

  pt3dadd(319.152, 346.968, 7.332,  1.500000)

  pt3dadd(316.956, 349.896, 7.943,  1.500000)

}

filament_999[2634] {

  pt3dclear()

  pt3dadd(369.65999999999997, 300.12, 10.387,  1.500000)

  pt3dadd(371.856, 303.048, 8.554,  1.500000)

}

filament_999[2635] {

  pt3dclear()

  pt3dadd(371.856, 303.048, 8.554,  1.500000)

  pt3dadd(372.58799999999997, 306.70799999999997, 8.554,  1.500000)

}

filament_999[2636] {

  pt3dclear()

  pt3dadd(372.58799999999997, 306.70799999999997, 8.554,  1.500000)

  pt3dadd(372.58799999999997, 310.368, 7.943,  1.500000)

}

filament_999[2637] {

  pt3dclear()

  pt3dadd(372.58799999999997, 310.368, 7.943,  1.500000)

  pt3dadd(373.32, 314.028, 7.332,  1.500000)

}

filament_999[2638] {

  pt3dclear()

  pt3dadd(373.32, 314.028, 7.332,  1.500000)

  pt3dadd(374.05199999999996, 317.688, 6.721,  1.500000)

}

filament_999[2639] {

  pt3dclear()

  pt3dadd(373.32, 314.028, 7.332,  1.500000)

  pt3dadd(371.12399999999997, 312.564, 6.109999999999999,  1.500000)

}

filament_999[2640] {

  pt3dclear()

  pt3dadd(374.05199999999996, 317.688, 6.721,  1.500000)

  pt3dadd(373.32, 321.348, 6.109999999999999,  1.500000)

}

filament_999[2641] {

  pt3dclear()

  pt3dadd(373.32, 321.348, 6.109999999999999,  1.500000)

  pt3dadd(373.32, 325.008, 5.499,  1.500000)

}

filament_999[2642] {

  pt3dclear()

  pt3dadd(373.32, 325.008, 5.499,  1.500000)

  pt3dadd(376.248, 327.936, 4.888,  1.500000)

}

filament_999[2643] {

  pt3dclear()

  pt3dadd(376.248, 327.936, 4.888,  1.500000)

  pt3dadd(379.176, 329.4, 3.666,  1.500000)

}

filament_999[2644] {

  pt3dclear()

  pt3dadd(379.176, 329.4, 3.666,  1.500000)

  pt3dadd(382.836, 330.864, 3.666,  1.500000)

}

filament_999[2645] {

  pt3dclear()

  pt3dadd(379.176, 329.4, 3.666,  1.500000)

  pt3dadd(378.444, 332.328, 3.666,  1.500000)

}

filament_999[2646] {

  pt3dclear()

  pt3dadd(382.836, 330.864, 3.666,  1.500000)

  pt3dadd(386.496, 332.328, 4.277,  1.500000)

}

filament_999[2647] {

  pt3dclear()

  pt3dadd(386.496, 332.328, 4.277,  1.500000)

  pt3dadd(390.156, 333.792, 3.666,  1.500000)

}

filament_999[2648] {

  pt3dclear()

  pt3dadd(390.156, 333.792, 3.666,  1.500000)

  pt3dadd(390.156, 338.18399999999997, 4.888,  1.500000)

}

filament_999[2649] {

  pt3dclear()

  pt3dadd(378.444, 332.328, 3.666,  1.500000)

  pt3dadd(374.784, 333.792, 3.666,  1.500000)

}

filament_999[2650] {

  pt3dclear()

  pt3dadd(374.784, 333.792, 3.666,  1.500000)

  pt3dadd(374.784, 338.18399999999997, 3.666,  1.500000)

}

filament_999[2651] {

  pt3dclear()

  pt3dadd(374.784, 333.792, 3.666,  1.500000)

  pt3dadd(371.12399999999997, 333.06, 4.277,  1.500000)

}

filament_999[2652] {

  pt3dclear()

  pt3dadd(374.784, 338.18399999999997, 3.666,  1.500000)

  pt3dadd(375.516, 343.308, 3.666,  1.500000)

}

filament_999[2653] {

  pt3dclear()

  pt3dadd(375.516, 343.308, 3.666,  1.500000)

  pt3dadd(376.98, 347.7, 3.0549999999999997,  1.500000)

}

filament_999[2654] {

  pt3dclear()

  pt3dadd(376.98, 347.7, 3.0549999999999997,  1.500000)

  pt3dadd(376.98, 352.092, 2.444,  1.500000)

}

filament_999[2655] {

  pt3dclear()

  pt3dadd(376.98, 352.092, 2.444,  1.500000)

  pt3dadd(376.98, 355.02, 3.0549999999999997,  1.500000)

}

filament_999[2656] {

  pt3dclear()

  pt3dadd(376.98, 355.02, 3.0549999999999997,  1.500000)

  pt3dadd(375.516, 357.948, 1.833,  1.500000)

}

filament_999[2657] {

  pt3dclear()

  pt3dadd(376.98, 355.02, 3.0549999999999997,  1.500000)

  pt3dadd(381.372, 355.752, 3.0549999999999997,  1.500000)

}

filament_999[2658] {

  pt3dclear()

  pt3dadd(375.516, 357.948, 1.833,  1.500000)

  pt3dadd(372.58799999999997, 360.876, 1.833,  1.500000)

}

filament_999[2659] {

  pt3dclear()

  pt3dadd(372.58799999999997, 360.876, 1.833,  1.500000)

  pt3dadd(369.65999999999997, 364.536, 2.444,  1.500000)

}

filament_999[2660] {

  pt3dclear()

  pt3dadd(369.65999999999997, 364.536, 2.444,  1.500000)

  pt3dadd(366.0, 366.0, 2.444,  1.500000)

}

filament_999[2661] {

  pt3dclear()

  pt3dadd(369.65999999999997, 364.536, 2.444,  1.500000)

  pt3dadd(370.392, 367.464, 5.499,  1.500000)

}

filament_999[2662] {

  pt3dclear()

  pt3dadd(366.0, 366.0, 2.444,  1.500000)

  pt3dadd(362.34, 366.0, 1.833,  1.500000)

}

filament_999[2663] {

  pt3dclear()

  pt3dadd(362.34, 366.0, 1.833,  1.500000)

  pt3dadd(358.68, 368.19599999999997, 4.888,  1.500000)

}

filament_999[2664] {

  pt3dclear()

  pt3dadd(381.372, 355.752, 3.0549999999999997,  1.500000)

  pt3dadd(385.764, 355.02, 3.0549999999999997,  1.500000)

}

filament_999[2665] {

  pt3dclear()

  pt3dadd(385.764, 355.02, 3.0549999999999997,  1.500000)

  pt3dadd(390.156, 355.02, 2.444,  1.500000)

}

filament_999[2666] {

  pt3dclear()

  pt3dadd(390.156, 355.02, 2.444,  1.500000)

  pt3dadd(394.548, 354.288, 1.833,  1.500000)

}

filament_999[2667] {

  pt3dclear()

  pt3dadd(394.548, 354.288, 1.833,  1.500000)

  pt3dadd(399.67199999999997, 353.556, 2.444,  1.500000)

}

filament_999[2668] {

  pt3dclear()

  pt3dadd(371.12399999999997, 333.06, 4.277,  1.500000)

  pt3dadd(367.464, 330.864, 3.666,  1.500000)

}

filament_999[2669] {

  pt3dclear()

  pt3dadd(367.464, 330.864, 3.666,  1.500000)

  pt3dadd(363.804, 327.936, 3.0549999999999997,  1.500000)

}

filament_999[2670] {

  pt3dclear()

  pt3dadd(363.804, 327.936, 3.0549999999999997,  1.500000)

  pt3dadd(360.144, 327.204, 4.888,  1.500000)

}

filament_999[2671] {

  pt3dclear()

  pt3dadd(360.144, 327.204, 4.888,  1.500000)

  pt3dadd(357.216, 326.472, 6.109999999999999,  1.500000)

}

filament_999[2672] {

  pt3dclear()

  pt3dadd(357.216, 326.472, 6.109999999999999,  1.500000)

  pt3dadd(356.484, 329.4, 6.109999999999999,  1.500000)

}

filament_999[2673] {

  pt3dclear()

  pt3dadd(316.956, 349.896, 7.943,  1.500000)

  pt3dadd(314.76, 352.092, 7.332,  1.500000)

}

filament_999[2674] {

  pt3dclear()

  pt3dadd(314.76, 352.092, 7.332,  1.500000)

  pt3dadd(310.368, 352.824, 7.943,  1.500000)

}

filament_999[2675] {

  pt3dclear()

  pt3dadd(310.368, 352.824, 7.943,  1.500000)

  pt3dadd(306.70799999999997, 352.824, 6.721,  1.500000)

}

filament_999[2676] {

  pt3dclear()

  pt3dadd(306.70799999999997, 352.824, 6.721,  1.500000)

  pt3dadd(303.048, 352.824, 8.554,  1.500000)

}

filament_999[2677] {

  pt3dclear()

  pt3dadd(303.048, 352.824, 8.554,  1.500000)

  pt3dadd(298.656, 352.824, 8.554,  1.500000)

}

filament_999[2678] {

  pt3dclear()

  pt3dadd(303.048, 352.824, 8.554,  1.500000)

  pt3dadd(305.976, 349.896, 7.332,  1.500000)

}

filament_999[2679] {

  pt3dclear()

  pt3dadd(298.656, 352.824, 8.554,  1.500000)

  pt3dadd(294.264, 352.824, 9.165,  1.500000)

}

filament_999[2680] {

  pt3dclear()

  pt3dadd(294.264, 352.824, 9.165,  1.500000)

  pt3dadd(289.872, 354.288, 9.776,  1.500000)

}

filament_999[2681] {

  pt3dclear()

  pt3dadd(289.872, 354.288, 9.776,  1.500000)

  pt3dadd(285.48, 356.484, 9.165,  1.500000)

}

filament_999[2682] {

  pt3dclear()

  pt3dadd(285.48, 356.484, 9.165,  1.500000)

  pt3dadd(281.08799999999997, 358.68, 8.554,  1.500000)

}

filament_999[2683] {

  pt3dclear()

  pt3dadd(281.08799999999997, 358.68, 8.554,  1.500000)

  pt3dadd(276.69599999999997, 360.876, 7.943,  1.500000)

}

filament_999[2684] {

  pt3dclear()

  pt3dadd(276.69599999999997, 360.876, 7.943,  1.500000)

  pt3dadd(273.768, 358.68, 9.165,  1.500000)

}

filament_999[2685] {

  pt3dclear()

  pt3dadd(273.768, 358.68, 9.165,  1.500000)

  pt3dadd(270.108, 356.484, 9.165,  1.500000)

}

filament_999[2686] {

  pt3dclear()

  pt3dadd(284.016, 366.73199999999997, 43.992,  1.500000)

  pt3dadd(284.016, 371.12399999999997, 43.992,  1.500000)

}

filament_999[2687] {

  pt3dclear()

  pt3dadd(284.016, 371.12399999999997, 43.992,  1.500000)

  pt3dadd(284.748, 374.05199999999996, 43.992,  1.500000)

}

filament_999[2688] {

  pt3dclear()

  pt3dadd(284.748, 374.05199999999996, 43.992,  1.500000)

  pt3dadd(285.48, 378.444, 43.381,  1.500000)

}

filament_999[2689] {

  pt3dclear()

  pt3dadd(285.48, 378.444, 43.381,  1.500000)

  pt3dadd(284.748, 382.836, 43.992,  1.500000)

}

filament_999[2690] {

  pt3dclear()

  pt3dadd(284.748, 382.836, 43.992,  1.500000)

  pt3dadd(284.016, 387.96, 43.381,  1.500000)

}

filament_999[2691] {

  pt3dclear()

  pt3dadd(284.016, 387.96, 43.381,  1.500000)

  pt3dadd(283.284, 393.084, 42.769999999999996,  1.500000)

}

filament_999[2692] {

  pt3dclear()

  pt3dadd(283.284, 393.084, 42.769999999999996,  1.500000)

  pt3dadd(281.82, 398.20799999999997, 41.548,  1.500000)

}

filament_999[2693] {

  pt3dclear()

  pt3dadd(281.82, 398.20799999999997, 41.548,  1.500000)

  pt3dadd(282.552, 404.06399999999996, 40.937,  1.500000)

}

filament_999[2694] {

  pt3dclear()

  pt3dadd(281.82, 350.628, 43.381,  1.500000)

  pt3dadd(286.212, 349.896, 43.381,  1.500000)

}

filament_999[2695] {

  pt3dclear()

  pt3dadd(286.212, 349.896, 43.381,  1.500000)

  pt3dadd(291.336, 348.432, 43.381,  1.500000)

}

filament_999[2696] {

  pt3dclear()

  pt3dadd(291.336, 348.432, 43.381,  1.500000)

  pt3dadd(296.46, 346.236, 43.381,  1.500000)

}

filament_999[2697] {

  pt3dclear()

  pt3dadd(296.46, 346.236, 43.381,  1.500000)

  pt3dadd(299.388, 347.7, 43.381,  1.500000)

}

filament_999[2698] {

  pt3dclear()

  pt3dadd(299.388, 347.7, 43.381,  1.500000)

  pt3dadd(303.048, 353.556, 44.603,  1.500000)

}

filament_999[2699] {

  pt3dclear()

  pt3dadd(423.096, 528.504, 21.384999999999998,  1.500000)

  pt3dadd(421.632, 531.432, 19.552,  1.500000)

}

filament_999[2700] {

  pt3dclear()

  pt3dadd(423.096, 528.504, 21.384999999999998,  1.500000)

  pt3dadd(426.756, 528.504, 19.552,  1.500000)

}

filament_999[2701] {

  pt3dclear()

  pt3dadd(423.096, 528.504, 21.384999999999998,  1.500000)

  pt3dadd(419.436, 527.7719999999999, 20.774,  1.500000)

}

filament_999[2702] {

  pt3dclear()

  pt3dadd(419.436, 527.7719999999999, 20.774,  1.500000)

  pt3dadd(416.508, 529.236, 20.163,  1.500000)

}

filament_999[2703] {

  pt3dclear()

  pt3dadd(416.508, 529.236, 20.163,  1.500000)

  pt3dadd(413.58, 531.432, 19.552,  1.500000)

}

filament_999[2704] {

  pt3dclear()

  pt3dadd(413.58, 531.432, 19.552,  1.500000)

  pt3dadd(410.652, 533.628, 18.941,  1.500000)

}

filament_999[2705] {

  pt3dclear()

  pt3dadd(410.652, 533.628, 18.941,  1.500000)

  pt3dadd(406.992, 535.824, 18.33,  1.500000)

}

filament_999[2706] {

  pt3dclear()

  pt3dadd(406.992, 535.824, 18.33,  1.500000)

  pt3dadd(404.796, 538.752, 18.33,  1.500000)

}

filament_999[2707] {

  pt3dclear()

  pt3dadd(406.992, 535.824, 18.33,  1.500000)

  pt3dadd(403.332, 537.288, 18.941,  1.500000)

}

filament_999[2708] {

  pt3dclear()

  pt3dadd(404.796, 538.752, 18.33,  1.500000)

  pt3dadd(404.796, 541.68, 17.719,  1.500000)

}

filament_999[2709] {

  pt3dclear()

  pt3dadd(403.332, 537.288, 18.941,  1.500000)

  pt3dadd(399.67199999999997, 538.02, 18.941,  1.500000)

}

filament_999[2710] {

  pt3dclear()

  pt3dadd(399.67199999999997, 538.02, 18.941,  1.500000)

  pt3dadd(396.012, 538.752, 19.552,  1.500000)

}

filament_999[2711] {

  pt3dclear()

  pt3dadd(396.012, 538.752, 19.552,  1.500000)

  pt3dadd(396.012, 541.68, 20.163,  1.500000)

}

filament_999[2712] {

  pt3dclear()

  pt3dadd(396.012, 541.68, 20.163,  1.500000)

  pt3dadd(396.012, 545.34, 19.552,  1.500000)

}

filament_999[2713] {

  pt3dclear()

  pt3dadd(396.012, 545.34, 19.552,  1.500000)

  pt3dadd(393.816, 548.268, 18.941,  1.500000)

}

filament_999[2714] {

  pt3dclear()

  pt3dadd(393.816, 548.268, 18.941,  1.500000)

  pt3dadd(390.888, 551.196, 18.33,  1.500000)

}

filament_999[2715] {

  pt3dclear()

  pt3dadd(390.888, 551.196, 18.33,  1.500000)

  pt3dadd(389.424, 555.588, 18.941,  1.500000)

}

filament_999[2716] {

  pt3dclear()

  pt3dadd(421.632, 531.432, 19.552,  1.500000)

  pt3dadd(419.436, 532.896, 17.719,  1.500000)

}

filament_999[2717] {

  pt3dclear()

  pt3dadd(419.436, 532.896, 17.719,  1.500000)

  pt3dadd(417.972, 530.6999999999999, 17.108,  1.500000)

}

filament_999[2718] {

  pt3dclear()

  pt3dadd(417.972, 530.6999999999999, 17.108,  1.500000)

  pt3dadd(417.972, 527.04, 15.886,  1.500000)

}

filament_999[2719] {

  pt3dclear()

  pt3dadd(417.972, 527.04, 15.886,  1.500000)

  pt3dadd(418.704, 523.38, 15.275,  1.500000)

}

filament_999[2720] {

  pt3dclear()

  pt3dadd(418.704, 523.38, 15.275,  1.500000)

  pt3dadd(417.24, 520.452, 14.664,  1.500000)

}

filament_999[2721] {

  pt3dclear()

  pt3dadd(417.24, 520.452, 14.664,  1.500000)

  pt3dadd(415.044, 517.524, 14.052999999999999,  1.500000)

}

filament_999[2722] {

  pt3dclear()

  pt3dadd(426.756, 528.504, 19.552,  1.500000)

  pt3dadd(429.68399999999997, 527.04, 18.941,  1.500000)

}

filament_999[2723] {

  pt3dclear()

  pt3dadd(429.68399999999997, 527.04, 18.941,  1.500000)

  pt3dadd(431.14799999999997, 524.112, 18.941,  1.500000)

}

filament_999[2724] {

  pt3dclear()

  pt3dadd(431.14799999999997, 524.112, 18.941,  1.500000)

  pt3dadd(431.14799999999997, 521.184, 18.33,  1.500000)

}

filament_999[2725] {

  pt3dclear()

  pt3dadd(431.14799999999997, 521.184, 18.33,  1.500000)

  pt3dadd(431.88, 518.256, 17.719,  1.500000)

}

filament_999[2726] {

  pt3dclear()

  pt3dadd(431.88, 518.256, 17.719,  1.500000)

  pt3dadd(434.07599999999996, 514.596, 18.33,  1.500000)

}

filament_999[2727] {

  pt3dclear()

  pt3dadd(434.07599999999996, 514.596, 18.33,  1.500000)

  pt3dadd(436.272, 510.936, 18.941,  1.500000)

}

filament_999[2728] {

  pt3dclear()

  pt3dadd(436.272, 510.936, 18.941,  1.500000)

  pt3dadd(438.468, 508.008, 17.719,  1.500000)

}

filament_999[2729] {

  pt3dclear()

  pt3dadd(204.96, 409.92, 32.383,  1.500000)

  pt3dadd(202.76399999999998, 407.724, 34.216,  1.500000)

}

filament_999[2730] {

  pt3dclear()

  pt3dadd(202.76399999999998, 407.724, 34.216,  1.500000)

  pt3dadd(199.83599999999998, 406.992, 36.049,  1.500000)

}

filament_999[2731] {

  pt3dclear()

  pt3dadd(202.76399999999998, 407.724, 34.216,  1.500000)

  pt3dadd(204.96, 404.796, 32.994,  1.500000)

}

filament_999[2732] {

  pt3dclear()

  pt3dadd(199.83599999999998, 406.992, 36.049,  1.500000)

  pt3dadd(196.176, 405.52799999999996, 36.66,  1.500000)

}

filament_999[2733] {

  pt3dclear()

  pt3dadd(196.176, 405.52799999999996, 36.66,  1.500000)

  pt3dadd(192.516, 404.06399999999996, 37.271,  1.500000)

}

filament_999[2734] {

  pt3dclear()

  pt3dadd(192.516, 404.06399999999996, 37.271,  1.500000)

  pt3dadd(188.856, 403.332, 39.104,  1.500000)

}

filament_999[2735] {

  pt3dclear()

  pt3dadd(204.96, 404.796, 32.994,  1.500000)

  pt3dadd(207.156, 401.13599999999997, 32.994,  1.500000)

}

filament_999[2736] {

  pt3dclear()

  pt3dadd(207.156, 401.13599999999997, 32.994,  1.500000)

  pt3dadd(207.156, 398.20799999999997, 32.383,  1.500000)

}

filament_999[2737] {

  pt3dclear()

  pt3dadd(207.156, 398.20799999999997, 32.383,  1.500000)

  pt3dadd(202.76399999999998, 398.94, 32.383,  1.500000)

}

filament_999[2738] {

  pt3dclear()

  pt3dadd(202.76399999999998, 398.94, 32.383,  1.500000)

  pt3dadd(198.37199999999999, 401.13599999999997, 32.994,  1.500000)

}

filament_999[2739] {

  pt3dclear()

  pt3dadd(198.37199999999999, 401.13599999999997, 32.994,  1.500000)

  pt3dadd(193.98, 401.868, 33.605,  1.500000)

}

filament_999[2740] {

  pt3dclear()

  pt3dadd(294.996, 401.13599999999997, 10.387,  1.500000)

  pt3dadd(297.924, 398.94, 10.998,  1.500000)

}

filament_999[2741] {

  pt3dclear()

  pt3dadd(294.996, 401.13599999999997, 10.387,  1.500000)

  pt3dadd(292.8, 399.67199999999997, 11.609,  1.500000)

}

filament_999[2742] {

  pt3dclear()

  pt3dadd(297.924, 398.94, 10.998,  1.500000)

  pt3dadd(297.924, 396.012, 10.998,  1.500000)

}

filament_999[2743] {

  pt3dclear()

  pt3dadd(297.924, 396.012, 10.998,  1.500000)

  pt3dadd(297.192, 393.084, 10.998,  1.500000)

}

filament_999[2744] {

  pt3dclear()

  pt3dadd(297.192, 393.084, 10.998,  1.500000)

  pt3dadd(296.46, 390.156, 10.998,  1.500000)

}

filament_999[2745] {

  pt3dclear()

  pt3dadd(296.46, 390.156, 10.998,  1.500000)

  pt3dadd(295.728, 387.228, 11.609,  1.500000)

}

filament_999[2746] {

  pt3dclear()

  pt3dadd(295.728, 387.228, 11.609,  1.500000)

  pt3dadd(297.924, 384.3, 10.387,  1.500000)

}

filament_999[2747] {

  pt3dclear()

  pt3dadd(297.924, 384.3, 10.387,  1.500000)

  pt3dadd(300.12, 381.372, 10.387,  1.500000)

}

filament_999[2748] {

  pt3dclear()

  pt3dadd(300.12, 381.372, 10.387,  1.500000)

  pt3dadd(299.388, 378.444, 10.998,  1.500000)

}

filament_999[2749] {

  pt3dclear()

  pt3dadd(299.388, 378.444, 10.998,  1.500000)

  pt3dadd(299.388, 375.516, 10.998,  1.500000)

}

filament_999[2750] {

  pt3dclear()

  pt3dadd(299.388, 375.516, 10.998,  1.500000)

  pt3dadd(300.12, 371.856, 10.998,  1.500000)

}

filament_999[2751] {

  pt3dclear()

  pt3dadd(300.12, 371.856, 10.998,  1.500000)

  pt3dadd(302.316, 368.928, 10.998,  1.500000)

}

filament_999[2752] {

  pt3dclear()

  pt3dadd(302.316, 368.928, 10.998,  1.500000)

  pt3dadd(305.976, 367.464, 10.998,  1.500000)

}

filament_999[2753] {

  pt3dclear()

  pt3dadd(305.976, 367.464, 10.998,  1.500000)

  pt3dadd(310.368, 366.73199999999997, 11.609,  1.500000)

}

filament_999[2754] {

  pt3dclear()

  pt3dadd(305.976, 367.464, 10.998,  1.500000)

  pt3dadd(308.904, 363.804, 14.052999999999999,  1.500000)

}

filament_999[2755] {

  pt3dclear()

  pt3dadd(310.368, 366.73199999999997, 11.609,  1.500000)

  pt3dadd(314.028, 365.268, 11.609,  1.500000)

}

filament_999[2756] {

  pt3dclear()

  pt3dadd(310.368, 366.73199999999997, 11.609,  1.500000)

  pt3dadd(313.296, 368.19599999999997, 10.998,  1.500000)

}

filament_999[2757] {

  pt3dclear()

  pt3dadd(314.028, 365.268, 11.609,  1.500000)

  pt3dadd(317.688, 364.536, 12.219999999999999,  1.500000)

}

filament_999[2758] {

  pt3dclear()

  pt3dadd(317.688, 364.536, 12.219999999999999,  1.500000)

  pt3dadd(320.616, 366.73199999999997, 10.998,  1.500000)

}

filament_999[2759] {

  pt3dclear()

  pt3dadd(320.616, 366.73199999999997, 10.998,  1.500000)

  pt3dadd(323.544, 369.65999999999997, 10.387,  1.500000)

}

filament_999[2760] {

  pt3dclear()

  pt3dadd(323.544, 369.65999999999997, 10.387,  1.500000)

  pt3dadd(324.276, 372.58799999999997, 10.387,  1.500000)

}

filament_999[2761] {

  pt3dclear()

  pt3dadd(313.296, 368.19599999999997, 10.998,  1.500000)

  pt3dadd(315.492, 370.392, 10.998,  1.500000)

}

filament_999[2762] {

  pt3dclear()

  pt3dadd(315.492, 370.392, 10.998,  1.500000)

  pt3dadd(316.956, 373.32, 11.609,  1.500000)

}

filament_999[2763] {

  pt3dclear()

  pt3dadd(316.956, 373.32, 11.609,  1.500000)

  pt3dadd(319.152, 376.248, 12.219999999999999,  1.500000)

}

filament_999[2764] {

  pt3dclear()

  pt3dadd(292.8, 399.67199999999997, 11.609,  1.500000)

  pt3dadd(289.872, 397.476, 12.219999999999999,  1.500000)

}

filament_999[2765] {

  pt3dclear()

  pt3dadd(289.872, 397.476, 12.219999999999999,  1.500000)

  pt3dadd(288.408, 394.548, 11.609,  1.500000)

}

filament_999[2766] {

  pt3dclear()

  pt3dadd(288.408, 394.548, 11.609,  1.500000)

  pt3dadd(285.48, 394.548, 12.219999999999999,  1.500000)

}

filament_999[2767] {

  pt3dclear()

  pt3dadd(288.408, 394.548, 11.609,  1.500000)

  pt3dadd(286.212, 392.352, 10.998,  1.500000)

}

filament_999[2768] {

  pt3dclear()

  pt3dadd(285.48, 394.548, 12.219999999999999,  1.500000)

  pt3dadd(282.552, 396.74399999999997, 12.831,  1.500000)

}

filament_999[2769] {

  pt3dclear()

  pt3dadd(282.552, 396.74399999999997, 12.831,  1.500000)

  pt3dadd(278.892, 398.20799999999997, 12.831,  1.500000)

}

filament_999[2770] {

  pt3dclear()

  pt3dadd(278.892, 398.20799999999997, 12.831,  1.500000)

  pt3dadd(275.23199999999997, 399.67199999999997, 13.442,  1.500000)

}

filament_999[2771] {

  pt3dclear()

  pt3dadd(275.23199999999997, 399.67199999999997, 13.442,  1.500000)

  pt3dadd(272.304, 401.868, 12.831,  1.500000)

}

filament_999[2772] {

  pt3dclear()

  pt3dadd(272.304, 401.868, 12.831,  1.500000)

  pt3dadd(269.376, 404.06399999999996, 13.442,  1.500000)

}

filament_999[2773] {

  pt3dclear()

  pt3dadd(269.376, 404.06399999999996, 13.442,  1.500000)

  pt3dadd(265.716, 405.52799999999996, 14.052999999999999,  1.500000)

}

filament_999[2774] {

  pt3dclear()

  pt3dadd(265.716, 405.52799999999996, 14.052999999999999,  1.500000)

  pt3dadd(262.788, 406.992, 15.275,  1.500000)

}

filament_999[2775] {

  pt3dclear()

  pt3dadd(262.788, 406.992, 15.275,  1.500000)

  pt3dadd(259.86, 409.188, 16.497,  1.500000)

}

filament_999[2776] {

  pt3dclear()

  pt3dadd(259.86, 409.188, 16.497,  1.500000)

  pt3dadd(256.932, 412.116, 17.719,  1.500000)

}

filament_999[2777] {

  pt3dclear()

  pt3dadd(256.932, 412.116, 17.719,  1.500000)

  pt3dadd(254.736, 415.044, 18.33,  1.500000)

}

filament_999[2778] {

  pt3dclear()

  pt3dadd(254.736, 415.044, 18.33,  1.500000)

  pt3dadd(252.54, 417.972, 18.941,  1.500000)

}

filament_999[2779] {

  pt3dclear()

  pt3dadd(252.54, 417.972, 18.941,  1.500000)

  pt3dadd(250.344, 420.168, 18.33,  1.500000)

}

filament_999[2780] {

  pt3dclear()

  pt3dadd(250.344, 420.168, 18.33,  1.500000)

  pt3dadd(247.416, 419.436, 18.33,  1.500000)

}

filament_999[2781] {

  pt3dclear()

  pt3dadd(250.344, 420.168, 18.33,  1.500000)

  pt3dadd(250.344, 423.096, 17.719,  1.500000)

}

filament_999[2782] {

  pt3dclear()
[truncated: 176,543 more chars]
