# Supplementary material for: When complex neuronal structures may not matter
Source: eLife. 2017 Feb 6;6:e23508. doi: 10.7554/eLife.23508 (PMC5323043; doi:10.7554/eLife.23508)
Supplement: Supplementary file 1. — DOI: http://dx.doi.org/10.7554/eLife.23508.020 [file elife-23508-supp1.zip › Neuronal Structures/878_064_GM_scaled.hoc]

create filament_999[2040]

filament_999[0] {

  pt3dclear()

  pt3dadd(215.94, 225.456, 20.983999999999998,  1.500000)

  pt3dadd(238.632, 275.964, 20.983999999999998,  1.500000)

}

filament_999[1] {

  pt3dclear()

  pt3dadd(452.376, 426.024, 13.176,  1.500000)

  pt3dadd(449.448, 426.024, 13.176,  1.500000)

}

filament_999[2] {

  pt3dclear()

  pt3dadd(455.304, 427.488, 13.176,  1.500000)

  pt3dadd(452.376, 426.024, 13.176,  1.500000)

}

filament_999[3] {

  pt3dclear()

  pt3dadd(457.5, 430.416, 13.176,  1.500000)

  pt3dadd(455.304, 427.488, 13.176,  1.500000)

}

filament_999[4] {

  pt3dclear()

  pt3dadd(458.964, 433.344, 12.687999999999999,  1.500000)

  pt3dadd(457.5, 430.416, 13.176,  1.500000)

}

filament_999[5] {

  pt3dclear()

  pt3dadd(459.69599999999997, 436.272, 12.687999999999999,  1.500000)

  pt3dadd(458.964, 433.344, 12.687999999999999,  1.500000)

}

filament_999[6] {

  pt3dclear()

  pt3dadd(459.69599999999997, 439.932, 12.2,  1.500000)

  pt3dadd(459.69599999999997, 436.272, 12.687999999999999,  1.500000)

}

filament_999[7] {

  pt3dclear()

  pt3dadd(458.964, 443.592, 12.687999999999999,  1.500000)

  pt3dadd(459.69599999999997, 439.932, 12.2,  1.500000)

}

filament_999[8] {

  pt3dclear()

  pt3dadd(458.23199999999997, 447.252, 13.176,  1.500000)

  pt3dadd(458.964, 443.592, 12.687999999999999,  1.500000)

}

filament_999[9] {

  pt3dclear()

  pt3dadd(456.768, 450.18, 13.664,  1.500000)

  pt3dadd(458.23199999999997, 447.252, 13.176,  1.500000)

}

filament_999[10] {

  pt3dclear()

  pt3dadd(454.572, 452.376, 16.104,  1.500000)

  pt3dadd(456.768, 450.18, 13.664,  1.500000)

}

filament_999[11] {

  pt3dclear()

  pt3dadd(452.376, 454.572, 18.544,  1.500000)

  pt3dadd(454.572, 452.376, 16.104,  1.500000)

}

filament_999[12] {

  pt3dclear()

  pt3dadd(449.448, 456.036, 21.472,  1.500000)

  pt3dadd(452.376, 454.572, 18.544,  1.500000)

}

filament_999[13] {

  pt3dclear()

  pt3dadd(450.912, 456.768, 22.936,  1.500000)

  pt3dadd(449.448, 453.84, 22.448,  1.500000)

}

filament_999[14] {

  pt3dclear()

  pt3dadd(358.68, 417.24, 11.224,  1.500000)

  pt3dadd(356.484, 412.848, 12.2,  1.500000)

}

filament_999[15] {

  pt3dclear()

  pt3dadd(359.412, 423.096, 10.736,  1.500000)

  pt3dadd(358.68, 417.24, 11.224,  1.500000)

}

filament_999[16] {

  pt3dclear()

  pt3dadd(359.412, 428.21999999999997, 10.736,  1.500000)

  pt3dadd(359.412, 423.096, 10.736,  1.500000)

}

filament_999[17] {

  pt3dclear()

  pt3dadd(358.68, 432.61199999999997, 11.224,  1.500000)

  pt3dadd(359.412, 428.21999999999997, 10.736,  1.500000)

}

filament_999[18] {

  pt3dclear()

  pt3dadd(359.412, 437.00399999999996, 11.712,  1.500000)

  pt3dadd(358.68, 432.61199999999997, 11.224,  1.500000)

}

filament_999[19] {

  pt3dclear()

  pt3dadd(362.34, 439.932, 12.2,  1.500000)

  pt3dadd(359.412, 437.00399999999996, 11.712,  1.500000)

}

filament_999[20] {

  pt3dclear()

  pt3dadd(364.536, 443.592, 12.687999999999999,  1.500000)

  pt3dadd(362.34, 439.932, 12.2,  1.500000)

}

filament_999[21] {

  pt3dclear()

  pt3dadd(366.73199999999997, 447.252, 13.176,  1.500000)

  pt3dadd(364.536, 443.592, 12.687999999999999,  1.500000)

}

filament_999[22] {

  pt3dclear()

  pt3dadd(367.464, 450.912, 13.176,  1.500000)

  pt3dadd(366.73199999999997, 447.252, 13.176,  1.500000)

}

filament_999[23] {

  pt3dclear()

  pt3dadd(367.464, 455.304, 13.176,  1.500000)

  pt3dadd(367.464, 450.912, 13.176,  1.500000)

}

filament_999[24] {

  pt3dclear()

  pt3dadd(367.464, 459.69599999999997, 14.152,  1.500000)

  pt3dadd(367.464, 455.304, 13.176,  1.500000)

}

filament_999[25] {

  pt3dclear()

  pt3dadd(367.464, 464.08799999999997, 14.64,  1.500000)

  pt3dadd(367.464, 459.69599999999997, 14.152,  1.500000)

}

filament_999[26] {

  pt3dclear()

  pt3dadd(367.464, 468.48, 15.616,  1.500000)

  pt3dadd(367.464, 464.08799999999997, 14.64,  1.500000)

}

filament_999[27] {

  pt3dclear()

  pt3dadd(367.464, 472.872, 17.08,  1.500000)

  pt3dadd(367.464, 468.48, 15.616,  1.500000)

}

filament_999[28] {

  pt3dclear()

  pt3dadd(366.73199999999997, 477.264, 18.056,  1.500000)

  pt3dadd(367.464, 472.872, 17.08,  1.500000)

}

filament_999[29] {

  pt3dclear()

  pt3dadd(368.928, 479.46, 20.008,  1.500000)

  pt3dadd(366.73199999999997, 477.264, 18.056,  1.500000)

}

filament_999[30] {

  pt3dclear()

  pt3dadd(303.78, 675.636, 26.352,  1.500000)

  pt3dadd(305.24399999999997, 681.492, 27.328,  1.500000)

}

filament_999[31] {

  pt3dclear()

  pt3dadd(302.316, 669.78, 27.328,  1.500000)

  pt3dadd(303.78, 675.636, 26.352,  1.500000)

}

filament_999[32] {

  pt3dclear()

  pt3dadd(300.852, 663.924, 26.84,  1.500000)

  pt3dadd(302.316, 669.78, 27.328,  1.500000)

}

filament_999[33] {

  pt3dclear()

  pt3dadd(299.388, 658.068, 26.352,  1.500000)

  pt3dadd(300.852, 663.924, 26.84,  1.500000)

}

filament_999[34] {

  pt3dclear()

  pt3dadd(297.924, 652.944, 25.864,  1.500000)

  pt3dadd(299.388, 658.068, 26.352,  1.500000)

}

filament_999[35] {

  pt3dclear()

  pt3dadd(296.46, 647.8199999999999, 25.864,  1.500000)

  pt3dadd(297.924, 652.944, 25.864,  1.500000)

}

filament_999[36] {

  pt3dclear()

  pt3dadd(294.264, 644.16, 25.375999999999998,  1.500000)

  pt3dadd(296.46, 647.8199999999999, 25.864,  1.500000)

}

filament_999[37] {

  pt3dclear()

  pt3dadd(291.336, 641.232, 27.328,  1.500000)

  pt3dadd(294.264, 644.16, 25.375999999999998,  1.500000)

}

filament_999[38] {

  pt3dclear()

  pt3dadd(288.408, 638.304, 26.84,  1.500000)

  pt3dadd(291.336, 641.232, 27.328,  1.500000)

}

filament_999[39] {

  pt3dclear()

  pt3dadd(286.212, 633.912, 26.352,  1.500000)

  pt3dadd(288.408, 638.304, 26.84,  1.500000)

}

filament_999[40] {

  pt3dclear()

  pt3dadd(284.016, 628.788, 25.864,  1.500000)

  pt3dadd(286.212, 633.912, 26.352,  1.500000)

}

filament_999[41] {

  pt3dclear()

  pt3dadd(286.212, 622.932, 25.375999999999998,  1.500000)

  pt3dadd(284.016, 628.788, 25.864,  1.500000)

}

filament_999[42] {

  pt3dclear()

  pt3dadd(235.704, 303.78, 23.912,  1.500000)

  pt3dadd(234.24, 299.388, 25.375999999999998,  1.500000)

}

filament_999[43] {

  pt3dclear()

  pt3dadd(236.436, 308.17199999999997, 22.448,  1.500000)

  pt3dadd(235.704, 303.78, 23.912,  1.500000)

}

filament_999[44] {

  pt3dclear()

  pt3dadd(235.704, 311.832, 20.496,  1.500000)

  pt3dadd(236.436, 308.17199999999997, 22.448,  1.500000)

}

filament_999[45] {

  pt3dclear()

  pt3dadd(236.436, 315.492, 19.032,  1.500000)

  pt3dadd(235.704, 311.832, 20.496,  1.500000)

}

filament_999[46] {

  pt3dclear()

  pt3dadd(240.096, 317.688, 18.056,  1.500000)

  pt3dadd(236.436, 315.492, 19.032,  1.500000)

}

filament_999[47] {

  pt3dclear()

  pt3dadd(243.756, 319.884, 17.08,  1.500000)

  pt3dadd(240.096, 317.688, 18.056,  1.500000)

}

filament_999[48] {

  pt3dclear()

  pt3dadd(246.684, 322.812, 16.592,  1.500000)

  pt3dadd(243.756, 319.884, 17.08,  1.500000)

}

filament_999[49] {

  pt3dclear()

  pt3dadd(248.88, 326.472, 16.104,  1.500000)

  pt3dadd(246.684, 322.812, 16.592,  1.500000)

}

filament_999[50] {

  pt3dclear()

  pt3dadd(251.076, 330.132, 15.616,  1.500000)

  pt3dadd(248.88, 326.472, 16.104,  1.500000)

}

filament_999[51] {

  pt3dclear()

  pt3dadd(253.272, 333.792, 15.128,  1.500000)

  pt3dadd(251.076, 330.132, 15.616,  1.500000)

}

filament_999[52] {

  pt3dclear()

  pt3dadd(254.736, 337.452, 13.664,  1.500000)

  pt3dadd(253.272, 333.792, 15.128,  1.500000)

}

filament_999[53] {

  pt3dclear()

  pt3dadd(256.2, 341.11199999999997, 12.687999999999999,  1.500000)

  pt3dadd(254.736, 337.452, 13.664,  1.500000)

}

filament_999[54] {

  pt3dclear()

  pt3dadd(257.664, 344.772, 12.2,  1.500000)

  pt3dadd(256.2, 341.11199999999997, 12.687999999999999,  1.500000)

}

filament_999[55] {

  pt3dclear()

  pt3dadd(259.128, 348.432, 12.2,  1.500000)

  pt3dadd(257.664, 344.772, 12.2,  1.500000)

}

filament_999[56] {

  pt3dclear()

  pt3dadd(260.592, 352.092, 12.2,  1.500000)

  pt3dadd(259.128, 348.432, 12.2,  1.500000)

}

filament_999[57] {

  pt3dclear()

  pt3dadd(260.592, 355.752, 12.687999999999999,  1.500000)

  pt3dadd(260.592, 352.092, 12.2,  1.500000)

}

filament_999[58] {

  pt3dclear()

  pt3dadd(259.86, 360.876, 13.176,  1.500000)

  pt3dadd(260.592, 355.752, 12.687999999999999,  1.500000)

}

filament_999[59] {

  pt3dclear()

  pt3dadd(360.144, 539.484, 15.616,  1.500000)

  pt3dadd(357.216, 543.144, 16.104,  1.500000)

}

filament_999[60] {

  pt3dclear()

  pt3dadd(362.34, 535.092, 14.64,  1.500000)

  pt3dadd(360.144, 539.484, 15.616,  1.500000)

}

filament_999[61] {

  pt3dclear()

  pt3dadd(362.34, 529.968, 14.152,  1.500000)

  pt3dadd(362.34, 535.092, 14.64,  1.500000)

}

filament_999[62] {

  pt3dclear()

  pt3dadd(360.876, 524.8439999999999, 13.664,  1.500000)

  pt3dadd(362.34, 529.968, 14.152,  1.500000)

}

filament_999[63] {

  pt3dclear()

  pt3dadd(359.412, 519.72, 13.664,  1.500000)

  pt3dadd(360.876, 524.8439999999999, 13.664,  1.500000)

}

filament_999[64] {

  pt3dclear()

  pt3dadd(357.948, 514.596, 13.664,  1.500000)

  pt3dadd(359.412, 519.72, 13.664,  1.500000)

}

filament_999[65] {

  pt3dclear()

  pt3dadd(357.948, 509.472, 13.664,  1.500000)

  pt3dadd(357.948, 514.596, 13.664,  1.500000)

}

filament_999[66] {

  pt3dclear()

  pt3dadd(357.948, 504.348, 13.664,  1.500000)

  pt3dadd(357.948, 509.472, 13.664,  1.500000)

}

filament_999[67] {

  pt3dclear()

  pt3dadd(356.484, 500.688, 13.176,  1.500000)

  pt3dadd(357.948, 504.348, 13.664,  1.500000)

}

filament_999[68] {

  pt3dclear()

  pt3dadd(353.556, 498.49199999999996, 12.2,  1.500000)

  pt3dadd(356.484, 500.688, 13.176,  1.500000)

}

filament_999[69] {

  pt3dclear()

  pt3dadd(349.896, 497.02799999999996, 9.76,  1.500000)

  pt3dadd(353.556, 498.49199999999996, 12.2,  1.500000)

}

filament_999[70] {

  pt3dclear()

  pt3dadd(347.7, 492.63599999999997, 9.76,  1.500000)

  pt3dadd(349.896, 497.02799999999996, 9.76,  1.500000)

}

filament_999[71] {

  pt3dclear()

  pt3dadd(347.7, 487.512, 9.76,  1.500000)

  pt3dadd(347.7, 492.63599999999997, 9.76,  1.500000)

}

filament_999[72] {

  pt3dclear()

  pt3dadd(349.164, 483.12, 9.76,  1.500000)

  pt3dadd(347.7, 487.512, 9.76,  1.500000)

}

filament_999[73] {

  pt3dclear()

  pt3dadd(348.432, 478.728, 9.76,  1.500000)

  pt3dadd(349.164, 483.12, 9.76,  1.500000)

}

filament_999[74] {

  pt3dclear()

  pt3dadd(346.236, 474.336, 9.76,  1.500000)

  pt3dadd(348.432, 478.728, 9.76,  1.500000)

}

filament_999[75] {

  pt3dclear()

  pt3dadd(344.04, 469.944, 9.272,  1.500000)

  pt3dadd(346.236, 474.336, 9.76,  1.500000)

}

filament_999[76] {

  pt3dclear()

  pt3dadd(342.57599999999996, 464.82, 9.272,  1.500000)

  pt3dadd(344.04, 469.944, 9.272,  1.500000)

}

filament_999[77] {

  pt3dclear()

  pt3dadd(340.38, 460.428, 9.272,  1.500000)

  pt3dadd(342.57599999999996, 464.82, 9.272,  1.500000)

}

filament_999[78] {

  pt3dclear()

  pt3dadd(338.18399999999997, 456.036, 9.272,  1.500000)

  pt3dadd(340.38, 460.428, 9.272,  1.500000)

}

filament_999[79] {

  pt3dclear()

  pt3dadd(335.988, 451.644, 9.272,  1.500000)

  pt3dadd(338.18399999999997, 456.036, 9.272,  1.500000)

}

filament_999[80] {

  pt3dclear()

  pt3dadd(333.06, 447.984, 9.272,  1.500000)

  pt3dadd(335.988, 451.644, 9.272,  1.500000)

}

filament_999[81] {

  pt3dclear()

  pt3dadd(330.132, 444.324, 8.783999999999999,  1.500000)

  pt3dadd(333.06, 447.984, 9.272,  1.500000)

}

filament_999[82] {

  pt3dclear()

  pt3dadd(327.204, 440.664, 8.783999999999999,  1.500000)

  pt3dadd(330.132, 444.324, 8.783999999999999,  1.500000)

}

filament_999[83] {

  pt3dclear()

  pt3dadd(325.008, 435.53999999999996, 8.783999999999999,  1.500000)

  pt3dadd(327.204, 440.664, 8.783999999999999,  1.500000)

}

filament_999[84] {

  pt3dclear()

  pt3dadd(322.812, 430.416, 8.783999999999999,  1.500000)

  pt3dadd(325.008, 435.53999999999996, 8.783999999999999,  1.500000)

}

filament_999[85] {

  pt3dclear()

  pt3dadd(320.616, 425.292, 8.783999999999999,  1.500000)

  pt3dadd(322.812, 430.416, 8.783999999999999,  1.500000)

}

filament_999[86] {

  pt3dclear()

  pt3dadd(318.42, 420.168, 8.783999999999999,  1.500000)

  pt3dadd(320.616, 425.292, 8.783999999999999,  1.500000)

}

filament_999[87] {

  pt3dclear()

  pt3dadd(316.224, 415.044, 8.783999999999999,  1.500000)

  pt3dadd(318.42, 420.168, 8.783999999999999,  1.500000)

}

filament_999[88] {

  pt3dclear()

  pt3dadd(314.028, 409.92, 8.783999999999999,  1.500000)

  pt3dadd(316.224, 415.044, 8.783999999999999,  1.500000)

}

filament_999[89] {

  pt3dclear()

  pt3dadd(311.832, 404.796, 8.783999999999999,  1.500000)

  pt3dadd(314.028, 409.92, 8.783999999999999,  1.500000)

}

filament_999[90] {

  pt3dclear()

  pt3dadd(309.63599999999997, 399.67199999999997, 8.783999999999999,  1.500000)

  pt3dadd(311.832, 404.796, 8.783999999999999,  1.500000)

}

filament_999[91] {

  pt3dclear()

  pt3dadd(307.44, 394.548, 8.296,  1.500000)

  pt3dadd(309.63599999999997, 399.67199999999997, 8.783999999999999,  1.500000)

}

filament_999[92] {

  pt3dclear()

  pt3dadd(305.24399999999997, 389.424, 8.783999999999999,  1.500000)

  pt3dadd(307.44, 394.548, 8.296,  1.500000)

}

filament_999[93] {

  pt3dclear()

  pt3dadd(303.048, 385.764, 9.272,  1.500000)

  pt3dadd(305.24399999999997, 389.424, 8.783999999999999,  1.500000)

}

filament_999[94] {

  pt3dclear()

  pt3dadd(300.852, 381.372, 9.272,  1.500000)

  pt3dadd(303.048, 385.764, 9.272,  1.500000)

}

filament_999[95] {

  pt3dclear()

  pt3dadd(461.892, 557.052, 54.168,  1.500000)

  pt3dadd(463.356, 553.3919999999999, 53.192,  1.500000)

}

filament_999[96] {

  pt3dclear()

  pt3dadd(459.69599999999997, 562.1759999999999, 54.168,  1.500000)

  pt3dadd(461.892, 557.052, 54.168,  1.500000)

}

filament_999[97] {

  pt3dclear()

  pt3dadd(457.5, 567.3, 53.68,  1.500000)

  pt3dadd(459.69599999999997, 562.1759999999999, 54.168,  1.500000)

}

filament_999[98] {

  pt3dclear()

  pt3dadd(456.768, 573.156, 53.68,  1.500000)

  pt3dadd(457.5, 567.3, 53.68,  1.500000)

}

filament_999[99] {

  pt3dclear()

  pt3dadd(456.036, 578.28, 53.68,  1.500000)

  pt3dadd(456.768, 573.156, 53.68,  1.500000)

}

filament_999[100] {

  pt3dclear()

  pt3dadd(453.108, 581.9399999999999, 54.168,  1.500000)

  pt3dadd(456.036, 578.28, 53.68,  1.500000)

}

filament_999[101] {

  pt3dclear()

  pt3dadd(449.448, 585.6, 53.192,  1.500000)

  pt3dadd(453.108, 581.9399999999999, 54.168,  1.500000)

}

filament_999[102] {

  pt3dclear()

  pt3dadd(445.788, 588.528, 52.704,  1.500000)

  pt3dadd(449.448, 585.6, 53.192,  1.500000)

}

filament_999[103] {

  pt3dclear()

  pt3dadd(441.396, 589.992, 52.216,  1.500000)

  pt3dadd(445.788, 588.528, 52.704,  1.500000)

}

filament_999[104] {

  pt3dclear()

  pt3dadd(438.468, 592.188, 52.216,  1.500000)

  pt3dadd(441.396, 589.992, 52.216,  1.500000)

}

filament_999[105] {

  pt3dclear()

  pt3dadd(435.53999999999996, 594.384, 51.728,  1.500000)

  pt3dadd(438.468, 592.188, 52.216,  1.500000)

}

filament_999[106] {

  pt3dclear()

  pt3dadd(432.61199999999997, 596.58, 50.751999999999995,  1.500000)

  pt3dadd(435.53999999999996, 594.384, 51.728,  1.500000)

}

filament_999[107] {

  pt3dclear()

  pt3dadd(430.416, 598.776, 51.728,  1.500000)

  pt3dadd(432.61199999999997, 596.58, 50.751999999999995,  1.500000)

}

filament_999[108] {

  pt3dclear()

  pt3dadd(426.756, 602.436, 50.263999999999996,  1.500000)

  pt3dadd(430.416, 598.776, 51.728,  1.500000)

}

filament_999[109] {

  pt3dclear()

  pt3dadd(425.292, 606.096, 49.775999999999996,  1.500000)

  pt3dadd(426.756, 602.436, 50.263999999999996,  1.500000)

}

filament_999[110] {

  pt3dclear()

  pt3dadd(422.364, 607.56, 48.312,  1.500000)

  pt3dadd(425.292, 606.096, 49.775999999999996,  1.500000)

}

filament_999[111] {

  pt3dclear()

  pt3dadd(262.056, 469.212, 59.048,  1.500000)

  pt3dadd(264.252, 467.01599999999996, 61.0,  1.500000)

}

filament_999[112] {

  pt3dclear()

  pt3dadd(261.324, 472.872, 59.048,  1.500000)

  pt3dadd(262.056, 469.212, 59.048,  1.500000)

}

filament_999[113] {

  pt3dclear()

  pt3dadd(261.324, 476.532, 58.56,  1.500000)

  pt3dadd(261.324, 472.872, 59.048,  1.500000)

}

filament_999[114] {

  pt3dclear()

  pt3dadd(262.788, 480.192, 57.096,  1.500000)

  pt3dadd(261.324, 476.532, 58.56,  1.500000)

}

filament_999[115] {

  pt3dclear()

  pt3dadd(345.504, 378.444, 6.832,  1.500000)

  pt3dadd(341.11199999999997, 378.444, 6.832,  1.500000)

}

filament_999[116] {

  pt3dclear()

  pt3dadd(349.164, 375.516, 6.832,  1.500000)

  pt3dadd(345.504, 378.444, 6.832,  1.500000)

}

filament_999[117] {

  pt3dclear()

  pt3dadd(350.628, 357.948, 6.343999999999999,  1.500000)

  pt3dadd(352.092, 360.876, 7.32,  1.500000)

}

filament_999[118] {

  pt3dclear()

  pt3dadd(347.7, 356.484, 6.343999999999999,  1.500000)

  pt3dadd(350.628, 357.948, 6.343999999999999,  1.500000)

}

filament_999[119] {

  pt3dclear()

  pt3dadd(344.772, 355.02, 5.856,  1.500000)

  pt3dadd(347.7, 356.484, 6.343999999999999,  1.500000)

}

filament_999[120] {

  pt3dclear()

  pt3dadd(341.844, 353.556, 6.832,  1.500000)

  pt3dadd(344.772, 355.02, 5.856,  1.500000)

}

filament_999[121] {

  pt3dclear()

  pt3dadd(341.844, 357.948, 6.832,  1.500000)

  pt3dadd(341.844, 353.556, 6.832,  1.500000)

}

filament_999[122] {

  pt3dclear()

  pt3dadd(341.844, 362.34, 7.32,  1.500000)

  pt3dadd(341.844, 357.948, 6.832,  1.500000)

}

filament_999[123] {

  pt3dclear()

  pt3dadd(343.308, 366.73199999999997, 6.832,  1.500000)

  pt3dadd(341.844, 362.34, 7.32,  1.500000)

}

filament_999[124] {

  pt3dclear()

  pt3dadd(344.772, 370.392, 5.856,  1.500000)

  pt3dadd(343.308, 366.73199999999997, 6.832,  1.500000)

}

filament_999[125] {

  pt3dclear()

  pt3dadd(348.432, 372.58799999999997, 5.856,  1.500000)

  pt3dadd(344.772, 370.392, 5.856,  1.500000)

}

filament_999[126] {

  pt3dclear()

  pt3dadd(352.092, 374.784, 5.368,  1.500000)

  pt3dadd(348.432, 372.58799999999997, 5.856,  1.500000)

}

filament_999[127] {

  pt3dclear()

  pt3dadd(352.092, 374.784, 5.368,  1.500000)

  pt3dadd(349.164, 375.516, 6.832,  1.500000)

}

filament_999[128] {

  pt3dclear()

  pt3dadd(355.752, 376.98, 5.368,  1.500000)

  pt3dadd(352.092, 374.784, 5.368,  1.500000)

}

filament_999[129] {

  pt3dclear()

  pt3dadd(358.68, 379.908, 4.88,  1.500000)

  pt3dadd(355.752, 376.98, 5.368,  1.500000)

}

filament_999[130] {

  pt3dclear()

  pt3dadd(360.876, 382.836, 3.904,  1.500000)

  pt3dadd(358.68, 379.908, 4.88,  1.500000)

}

filament_999[131] {

  pt3dclear()

  pt3dadd(474.336, 507.276, 25.864,  1.500000)

  pt3dadd(472.14, 511.668, 27.816,  1.500000)

}

filament_999[132] {

  pt3dclear()

  pt3dadd(476.532, 502.152, 24.887999999999998,  1.500000)

  pt3dadd(474.336, 507.276, 25.864,  1.500000)

}

filament_999[133] {

  pt3dclear()

  pt3dadd(480.924, 499.224, 23.912,  1.500000)

  pt3dadd(476.532, 502.152, 24.887999999999998,  1.500000)

}

filament_999[134] {

  pt3dclear()

  pt3dadd(485.316, 496.296, 23.912,  1.500000)

  pt3dadd(480.924, 499.224, 23.912,  1.500000)

}

filament_999[135] {

  pt3dclear()

  pt3dadd(485.316, 491.17199999999997, 22.936,  1.500000)

  pt3dadd(485.316, 496.296, 23.912,  1.500000)

}

filament_999[136] {

  pt3dclear()

  pt3dadd(487.512, 486.048, 20.008,  1.500000)

  pt3dadd(485.316, 491.17199999999997, 22.936,  1.500000)

}

filament_999[137] {

  pt3dclear()

  pt3dadd(491.17199999999997, 484.584, 19.52,  1.500000)

  pt3dadd(487.512, 486.048, 20.008,  1.500000)

}

filament_999[138] {

  pt3dclear()

  pt3dadd(497.76, 448.716, 22.448,  1.500000)

  pt3dadd(497.02799999999996, 445.788, 21.472,  1.500000)

}

filament_999[139] {

  pt3dclear()

  pt3dadd(499.224, 453.108, 20.008,  1.500000)

  pt3dadd(497.76, 448.716, 22.448,  1.500000)

}

filament_999[140] {

  pt3dclear()

  pt3dadd(500.688, 456.768, 19.52,  1.500000)

  pt3dadd(499.224, 453.108, 20.008,  1.500000)

}

filament_999[141] {

  pt3dclear()

  pt3dadd(502.152, 461.15999999999997, 19.032,  1.500000)

  pt3dadd(500.688, 456.768, 19.52,  1.500000)

}

filament_999[142] {

  pt3dclear()

  pt3dadd(502.884, 465.55199999999996, 18.544,  1.500000)

  pt3dadd(502.152, 461.15999999999997, 19.032,  1.500000)

}

filament_999[143] {

  pt3dclear()

  pt3dadd(502.152, 469.944, 18.544,  1.500000)

  pt3dadd(502.884, 465.55199999999996, 18.544,  1.500000)

}

filament_999[144] {

  pt3dclear()

  pt3dadd(500.688, 474.336, 18.056,  1.500000)

  pt3dadd(502.152, 469.944, 18.544,  1.500000)

}

filament_999[145] {

  pt3dclear()

  pt3dadd(497.76, 477.996, 18.544,  1.500000)

  pt3dadd(500.688, 474.336, 18.056,  1.500000)

}

filament_999[146] {

  pt3dclear()

  pt3dadd(494.09999999999997, 480.924, 19.032,  1.500000)

  pt3dadd(497.76, 477.996, 18.544,  1.500000)

}

filament_999[147] {

  pt3dclear()

  pt3dadd(494.09999999999997, 480.924, 19.032,  1.500000)

  pt3dadd(491.17199999999997, 484.584, 19.52,  1.500000)

}

filament_999[148] {

  pt3dclear()

  pt3dadd(490.44, 480.192, 20.008,  1.500000)

  pt3dadd(494.09999999999997, 480.924, 19.032,  1.500000)

}

filament_999[149] {

  pt3dclear()

  pt3dadd(488.24399999999997, 477.264, 21.472,  1.500000)

  pt3dadd(490.44, 480.192, 20.008,  1.500000)

}

filament_999[150] {

  pt3dclear()

  pt3dadd(483.852, 472.872, 22.936,  1.500000)

  pt3dadd(488.24399999999997, 477.264, 21.472,  1.500000)

}

filament_999[151] {

  pt3dclear()

  pt3dadd(468.48, 412.116, 33.184,  1.500000)

  pt3dadd(467.01599999999996, 407.724, 33.672,  1.500000)

}

filament_999[152] {

  pt3dclear()

  pt3dadd(470.676, 415.776, 33.184,  1.500000)

  pt3dadd(468.48, 412.116, 33.184,  1.500000)

}

filament_999[153] {

  pt3dclear()

  pt3dadd(472.872, 419.436, 32.696,  1.500000)

  pt3dadd(470.676, 415.776, 33.184,  1.500000)

}

filament_999[154] {

  pt3dclear()

  pt3dadd(474.336, 423.096, 33.672,  1.500000)

  pt3dadd(472.872, 419.436, 32.696,  1.500000)

}

filament_999[155] {

  pt3dclear()

  pt3dadd(475.8, 426.756, 33.672,  1.500000)

  pt3dadd(474.336, 423.096, 33.672,  1.500000)

}

filament_999[156] {

  pt3dclear()

  pt3dadd(477.264, 430.416, 33.672,  1.500000)

  pt3dadd(475.8, 426.756, 33.672,  1.500000)

}

filament_999[157] {

  pt3dclear()

  pt3dadd(478.728, 434.07599999999996, 33.672,  1.500000)

  pt3dadd(477.264, 430.416, 33.672,  1.500000)

}

filament_999[158] {

  pt3dclear()

  pt3dadd(480.192, 437.00399999999996, 33.672,  1.500000)

  pt3dadd(478.728, 434.07599999999996, 33.672,  1.500000)

}

filament_999[159] {

  pt3dclear()

  pt3dadd(480.924, 439.932, 33.672,  1.500000)

  pt3dadd(480.192, 437.00399999999996, 33.672,  1.500000)

}

filament_999[160] {

  pt3dclear()

  pt3dadd(481.656, 442.86, 33.184,  1.500000)

  pt3dadd(480.924, 439.932, 33.672,  1.500000)

}

filament_999[161] {

  pt3dclear()

  pt3dadd(482.388, 445.788, 33.184,  1.500000)

  pt3dadd(481.656, 442.86, 33.184,  1.500000)

}

filament_999[162] {

  pt3dclear()

  pt3dadd(483.12, 448.716, 32.696,  1.500000)

  pt3dadd(482.388, 445.788, 33.184,  1.500000)

}

filament_999[163] {

  pt3dclear()

  pt3dadd(357.216, 415.776, 19.52,  1.500000)

  pt3dadd(353.556, 417.972, 20.496,  1.500000)

}

filament_999[164] {

  pt3dclear()

  pt3dadd(360.876, 413.58, 19.032,  1.500000)

  pt3dadd(357.216, 415.776, 19.52,  1.500000)

}

filament_999[165] {

  pt3dclear()

  pt3dadd(363.804, 411.384, 19.52,  1.500000)

  pt3dadd(360.876, 413.58, 19.032,  1.500000)

}

filament_999[166] {

  pt3dclear()

  pt3dadd(341.11199999999997, 284.748, 47.824,  1.500000)

  pt3dadd(338.18399999999997, 282.552, 47.824,  1.500000)

}

filament_999[167] {

  pt3dclear()

  pt3dadd(344.04, 286.944, 47.824,  1.500000)

  pt3dadd(341.11199999999997, 284.748, 47.824,  1.500000)

}

filament_999[168] {

  pt3dclear()

  pt3dadd(346.968, 288.408, 47.824,  1.500000)

  pt3dadd(344.04, 286.944, 47.824,  1.500000)

}

filament_999[169] {

  pt3dclear()

  pt3dadd(349.896, 289.872, 48.312,  1.500000)

  pt3dadd(346.968, 288.408, 47.824,  1.500000)

}

filament_999[170] {

  pt3dclear()

  pt3dadd(377.712, 259.86, 35.135999999999996,  1.500000)

  pt3dadd(382.836, 259.86, 35.135999999999996,  1.500000)

}

filament_999[171] {

  pt3dclear()

  pt3dadd(372.58799999999997, 260.592, 35.624,  1.500000)

  pt3dadd(377.712, 259.86, 35.135999999999996,  1.500000)

}

filament_999[172] {

  pt3dclear()

  pt3dadd(367.464, 260.592, 35.624,  1.500000)

  pt3dadd(372.58799999999997, 260.592, 35.624,  1.500000)

}

filament_999[173] {

  pt3dclear()

  pt3dadd(363.072, 259.86, 35.624,  1.500000)

  pt3dadd(367.464, 260.592, 35.624,  1.500000)

}

filament_999[174] {

  pt3dclear()

  pt3dadd(358.68, 259.128, 35.624,  1.500000)

  pt3dadd(363.072, 259.86, 35.624,  1.500000)

}

filament_999[175] {

  pt3dclear()

  pt3dadd(354.288, 258.396, 35.624,  1.500000)

  pt3dadd(358.68, 259.128, 35.624,  1.500000)

}

filament_999[176] {

  pt3dclear()

  pt3dadd(296.46, 266.448, 33.184,  1.500000)

  pt3dadd(288.408, 269.376, 33.184,  1.500000)

}

filament_999[177] {

  pt3dclear()

  pt3dadd(302.316, 262.056, 33.184,  1.500000)

  pt3dadd(296.46, 266.448, 33.184,  1.500000)

}

filament_999[178] {

  pt3dclear()

  pt3dadd(308.17199999999997, 259.86, 33.672,  1.500000)

  pt3dadd(302.316, 262.056, 33.184,  1.500000)

}

filament_999[179] {

  pt3dclear()

  pt3dadd(313.296, 260.592, 33.184,  1.500000)

  pt3dadd(308.17199999999997, 259.86, 33.672,  1.500000)

}

filament_999[180] {

  pt3dclear()

  pt3dadd(317.688, 260.592, 32.696,  1.500000)

  pt3dadd(313.296, 260.592, 33.184,  1.500000)

}

filament_999[181] {

  pt3dclear()

  pt3dadd(321.348, 262.056, 33.672,  1.500000)

  pt3dadd(317.688, 260.592, 32.696,  1.500000)

}

filament_999[182] {

  pt3dclear()

  pt3dadd(324.276, 264.252, 33.184,  1.500000)

  pt3dadd(321.348, 262.056, 33.672,  1.500000)

}

filament_999[183] {

  pt3dclear()

  pt3dadd(326.472, 265.716, 30.744,  1.500000)

  pt3dadd(324.276, 264.252, 33.184,  1.500000)

}

filament_999[184] {

  pt3dclear()

  pt3dadd(329.4, 267.912, 28.791999999999998,  1.500000)

  pt3dadd(326.472, 265.716, 30.744,  1.500000)

}

filament_999[185] {

  pt3dclear()

  pt3dadd(333.792, 267.912, 26.84,  1.500000)

  pt3dadd(329.4, 267.912, 28.791999999999998,  1.500000)

}

filament_999[186] {

  pt3dclear()

  pt3dadd(337.452, 264.984, 25.375999999999998,  1.500000)

  pt3dadd(333.792, 267.912, 26.84,  1.500000)

}

filament_999[187] {

  pt3dclear()

  pt3dadd(340.38, 262.056, 26.84,  1.500000)

  pt3dadd(337.452, 264.984, 25.375999999999998,  1.500000)

}

filament_999[188] {

  pt3dclear()

  pt3dadd(343.308, 260.592, 28.791999999999998,  1.500000)

  pt3dadd(340.38, 262.056, 26.84,  1.500000)

}

filament_999[189] {

  pt3dclear()

  pt3dadd(345.504, 260.592, 30.256,  1.500000)

  pt3dadd(343.308, 260.592, 28.791999999999998,  1.500000)

}

filament_999[190] {

  pt3dclear()

  pt3dadd(347.7, 262.056, 31.232,  1.500000)

  pt3dadd(345.504, 260.592, 30.256,  1.500000)

}

filament_999[191] {

  pt3dclear()

  pt3dadd(349.164, 264.984, 31.72,  1.500000)

  pt3dadd(347.7, 262.056, 31.232,  1.500000)

}

filament_999[192] {

  pt3dclear()

  pt3dadd(349.896, 267.912, 32.208,  1.500000)

  pt3dadd(349.164, 264.984, 31.72,  1.500000)

}

filament_999[193] {

  pt3dclear()

  pt3dadd(352.092, 269.376, 33.184,  1.500000)

  pt3dadd(349.896, 267.912, 32.208,  1.500000)

}

filament_999[194] {

  pt3dclear()

  pt3dadd(354.288, 270.84, 33.672,  1.500000)

  pt3dadd(352.092, 269.376, 33.184,  1.500000)

}

filament_999[195] {

  pt3dclear()

  pt3dadd(356.484, 271.572, 34.647999999999996,  1.500000)

  pt3dadd(354.288, 270.84, 33.672,  1.500000)

}

filament_999[196] {

  pt3dclear()

  pt3dadd(358.68, 271.572, 38.552,  1.500000)

  pt3dadd(356.484, 271.572, 34.647999999999996,  1.500000)

}

filament_999[197] {

  pt3dclear()

  pt3dadd(346.968, 328.668, 6.343999999999999,  1.500000)

  pt3dadd(346.968, 333.06, 5.856,  1.500000)

}

filament_999[198] {

  pt3dclear()

  pt3dadd(346.968, 325.008, 5.856,  1.500000)

  pt3dadd(346.968, 328.668, 6.343999999999999,  1.500000)

}

filament_999[199] {

  pt3dclear()

  pt3dadd(349.164, 321.348, 6.832,  1.500000)

  pt3dadd(346.968, 325.008, 5.856,  1.500000)

}

filament_999[200] {

  pt3dclear()

  pt3dadd(351.36, 317.688, 6.832,  1.500000)

  pt3dadd(349.164, 321.348, 6.832,  1.500000)

}

filament_999[201] {

  pt3dclear()

  pt3dadd(354.288, 314.028, 6.832,  1.500000)

  pt3dadd(351.36, 317.688, 6.832,  1.500000)

}

filament_999[202] {

  pt3dclear()

  pt3dadd(352.824, 311.832, 6.832,  1.500000)

  pt3dadd(354.288, 314.028, 6.832,  1.500000)

}

filament_999[203] {

  pt3dclear()

  pt3dadd(350.628, 309.63599999999997, 6.832,  1.500000)

  pt3dadd(352.824, 311.832, 6.832,  1.500000)

}

filament_999[204] {

  pt3dclear()

  pt3dadd(349.896, 311.832, 6.832,  1.500000)

  pt3dadd(350.628, 309.63599999999997, 6.832,  1.500000)

}

filament_999[205] {

  pt3dclear()

  pt3dadd(350.628, 315.492, 6.832,  1.500000)

  pt3dadd(349.896, 311.832, 6.832,  1.500000)

}

filament_999[206] {

  pt3dclear()

  pt3dadd(333.792, 286.212, 21.472,  1.500000)

  pt3dadd(329.4, 292.068, 21.472,  1.500000)

}

filament_999[207] {

  pt3dclear()

  pt3dadd(338.18399999999997, 280.356, 20.496,  1.500000)

  pt3dadd(333.792, 286.212, 21.472,  1.500000)

}

filament_999[208] {

  pt3dclear()

  pt3dadd(342.57599999999996, 274.5, 20.983999999999998,  1.500000)

  pt3dadd(338.18399999999997, 280.356, 20.496,  1.500000)

}

filament_999[209] {

  pt3dclear()

  pt3dadd(344.772, 268.644, 20.496,  1.500000)

  pt3dadd(342.57599999999996, 274.5, 20.983999999999998,  1.500000)

}

filament_999[210] {

  pt3dclear()

  pt3dadd(342.57599999999996, 256.2, 19.52,  1.500000)

  pt3dadd(345.504, 253.272, 19.032,  1.500000)

}

filament_999[211] {

  pt3dclear()

  pt3dadd(341.11199999999997, 260.592, 19.52,  1.500000)

  pt3dadd(342.57599999999996, 256.2, 19.52,  1.500000)

}

filament_999[212] {

  pt3dclear()

  pt3dadd(341.11199999999997, 264.984, 19.52,  1.500000)

  pt3dadd(341.11199999999997, 260.592, 19.52,  1.500000)

}

filament_999[213] {

  pt3dclear()

  pt3dadd(344.772, 266.448, 20.983999999999998,  1.500000)

  pt3dadd(341.11199999999997, 264.984, 19.52,  1.500000)

}

filament_999[214] {

  pt3dclear()

  pt3dadd(344.772, 266.448, 20.983999999999998,  1.500000)

  pt3dadd(344.772, 268.644, 20.496,  1.500000)

}

filament_999[215] {

  pt3dclear()

  pt3dadd(348.432, 264.252, 20.008,  1.500000)

  pt3dadd(344.772, 266.448, 20.983999999999998,  1.500000)

}

filament_999[216] {

  pt3dclear()

  pt3dadd(352.092, 262.056, 18.544,  1.500000)

  pt3dadd(348.432, 264.252, 20.008,  1.500000)

}

filament_999[217] {

  pt3dclear()

  pt3dadd(357.216, 262.056, 17.08,  1.500000)

  pt3dadd(352.092, 262.056, 18.544,  1.500000)

}

filament_999[218] {

  pt3dclear()

  pt3dadd(361.608, 262.788, 16.104,  1.500000)

  pt3dadd(357.216, 262.056, 17.08,  1.500000)

}

filament_999[219] {

  pt3dclear()

  pt3dadd(365.268, 264.984, 15.128,  1.500000)

  pt3dadd(361.608, 262.788, 16.104,  1.500000)

}

filament_999[220] {

  pt3dclear()

  pt3dadd(368.928, 267.912, 15.616,  1.500000)

  pt3dadd(365.268, 264.984, 15.128,  1.500000)

}

filament_999[221] {

  pt3dclear()

  pt3dadd(372.58799999999997, 270.84, 15.616,  1.500000)

  pt3dadd(368.928, 267.912, 15.616,  1.500000)

}

filament_999[222] {

  pt3dclear()

  pt3dadd(374.05199999999996, 274.5, 15.616,  1.500000)

  pt3dadd(372.58799999999997, 270.84, 15.616,  1.500000)

}

filament_999[223] {

  pt3dclear()

  pt3dadd(375.516, 278.15999999999997, 15.616,  1.500000)

  pt3dadd(374.05199999999996, 274.5, 15.616,  1.500000)

}

filament_999[224] {

  pt3dclear()

  pt3dadd(376.248, 281.82, 15.616,  1.500000)

  pt3dadd(375.516, 278.15999999999997, 15.616,  1.500000)

}

filament_999[225] {

  pt3dclear()

  pt3dadd(376.98, 285.48, 16.592,  1.500000)

  pt3dadd(376.248, 281.82, 15.616,  1.500000)

}

filament_999[226] {

  pt3dclear()

  pt3dadd(376.98, 289.872, 15.616,  1.500000)

  pt3dadd(376.98, 285.48, 16.592,  1.500000)

}

filament_999[227] {

  pt3dclear()

  pt3dadd(372.58799999999997, 298.656, 12.687999999999999,  1.500000)

  pt3dadd(368.928, 297.192, 10.736,  1.500000)

}

filament_999[228] {

  pt3dclear()

  pt3dadd(374.784, 299.388, 16.104,  1.500000)

  pt3dadd(372.58799999999997, 298.656, 12.687999999999999,  1.500000)

}

filament_999[229] {

  pt3dclear()

  pt3dadd(377.712, 300.12, 15.616,  1.500000)

  pt3dadd(374.784, 299.388, 16.104,  1.500000)

}

filament_999[230] {

  pt3dclear()

  pt3dadd(379.908, 297.924, 17.567999999999998,  1.500000)

  pt3dadd(377.712, 300.12, 15.616,  1.500000)

}

filament_999[231] {

  pt3dclear()

  pt3dadd(378.444, 294.996, 16.592,  1.500000)

  pt3dadd(379.908, 297.924, 17.567999999999998,  1.500000)

}

filament_999[232] {

  pt3dclear()

  pt3dadd(376.248, 292.8, 15.128,  1.500000)

  pt3dadd(378.444, 294.996, 16.592,  1.500000)

}

filament_999[233] {

  pt3dclear()

  pt3dadd(376.248, 292.8, 15.128,  1.500000)

  pt3dadd(376.98, 289.872, 15.616,  1.500000)

}

filament_999[234] {

  pt3dclear()

  pt3dadd(373.32, 292.8, 12.687999999999999,  1.500000)

  pt3dadd(376.248, 292.8, 15.128,  1.500000)

}

filament_999[235] {

  pt3dclear()

  pt3dadd(370.392, 295.728, 11.224,  1.500000)

  pt3dadd(373.32, 292.8, 12.687999999999999,  1.500000)

}

filament_999[236] {

  pt3dclear()

  pt3dadd(369.65999999999997, 301.584, 10.736,  1.500000)

  pt3dadd(370.392, 295.728, 11.224,  1.500000)

}

filament_999[237] {

  pt3dclear()

  pt3dadd(272.304, 439.2, 12.687999999999999,  1.500000)

  pt3dadd(268.644, 434.07599999999996, 13.176,  1.500000)

}

filament_999[238] {

  pt3dclear()

  pt3dadd(276.69599999999997, 444.324, 12.2,  1.500000)

  pt3dadd(272.304, 439.2, 12.687999999999999,  1.500000)

}

filament_999[239] {

  pt3dclear()

  pt3dadd(281.82, 447.984, 11.712,  1.500000)

  pt3dadd(276.69599999999997, 444.324, 12.2,  1.500000)

}

filament_999[240] {

  pt3dclear()

  pt3dadd(286.944, 447.984, 12.2,  1.500000)

  pt3dadd(281.82, 447.984, 11.712,  1.500000)

}

filament_999[241] {

  pt3dclear()

  pt3dadd(292.068, 445.056, 11.712,  1.500000)

  pt3dadd(286.944, 447.984, 12.2,  1.500000)

}

filament_999[242] {

  pt3dclear()

  pt3dadd(294.264, 439.932, 12.2,  1.500000)

  pt3dadd(292.068, 445.056, 11.712,  1.500000)

}

filament_999[243] {

  pt3dclear()

  pt3dadd(294.996, 434.07599999999996, 14.64,  1.500000)

  pt3dadd(294.264, 439.932, 12.2,  1.500000)

}

filament_999[244] {

  pt3dclear()

  pt3dadd(295.728, 426.756, 14.152,  1.500000)

  pt3dadd(294.996, 434.07599999999996, 14.64,  1.500000)

}

filament_999[245] {

  pt3dclear()

  pt3dadd(297.924, 420.168, 14.64,  1.500000)

  pt3dadd(295.728, 426.756, 14.152,  1.500000)

}

filament_999[246] {

  pt3dclear()

  pt3dadd(300.12, 413.58, 14.64,  1.500000)

  pt3dadd(297.924, 420.168, 14.64,  1.500000)

}

filament_999[247] {

  pt3dclear()

  pt3dadd(300.852, 406.26, 14.64,  1.500000)

  pt3dadd(300.12, 413.58, 14.64,  1.500000)

}

filament_999[248] {

  pt3dclear()

  pt3dadd(301.584, 398.94, 14.152,  1.500000)

  pt3dadd(300.852, 406.26, 14.64,  1.500000)

}

filament_999[249] {

  pt3dclear()

  pt3dadd(301.584, 391.62, 14.152,  1.500000)

  pt3dadd(301.584, 398.94, 14.152,  1.500000)

}

filament_999[250] {

  pt3dclear()

  pt3dadd(300.852, 385.032, 13.664,  1.500000)

  pt3dadd(301.584, 391.62, 14.152,  1.500000)

}

filament_999[251] {

  pt3dclear()

  pt3dadd(300.12, 378.444, 13.664,  1.500000)

  pt3dadd(300.852, 381.372, 9.272,  1.500000)

}

filament_999[252] {

  pt3dclear()

  pt3dadd(300.12, 378.444, 13.664,  1.500000)

  pt3dadd(300.852, 385.032, 13.664,  1.500000)

}

filament_999[253] {

  pt3dclear()

  pt3dadd(300.852, 373.32, 12.687999999999999,  1.500000)

  pt3dadd(300.12, 378.444, 13.664,  1.500000)

}

filament_999[254] {

  pt3dclear()

  pt3dadd(415.044, 508.74, 10.248,  1.500000)

  pt3dadd(418.704, 510.936, 10.736,  1.500000)

}

filament_999[255] {

  pt3dclear()

  pt3dadd(415.044, 505.08, 10.248,  1.500000)

  pt3dadd(415.044, 508.74, 10.248,  1.500000)

}

filament_999[256] {

  pt3dclear()

  pt3dadd(424.56, 511.668, 12.2,  1.500000)

  pt3dadd(423.096, 518.256, 13.664,  1.500000)

}

filament_999[257] {

  pt3dclear()

  pt3dadd(423.828, 505.08, 11.224,  1.500000)

  pt3dadd(424.56, 511.668, 12.2,  1.500000)

}

filament_999[258] {

  pt3dclear()

  pt3dadd(426.756, 498.49199999999996, 11.224,  1.500000)

  pt3dadd(423.828, 505.08, 11.224,  1.500000)

}

filament_999[259] {

  pt3dclear()

  pt3dadd(429.68399999999997, 491.904, 10.736,  1.500000)

  pt3dadd(426.756, 498.49199999999996, 11.224,  1.500000)

}

filament_999[260] {

  pt3dclear()

  pt3dadd(429.68399999999997, 484.584, 11.224,  1.500000)

  pt3dadd(429.68399999999997, 491.904, 10.736,  1.500000)

}

filament_999[261] {

  pt3dclear()

  pt3dadd(428.952, 477.264, 11.224,  1.500000)

  pt3dadd(429.68399999999997, 484.584, 11.224,  1.500000)

}

filament_999[262] {

  pt3dclear()

  pt3dadd(429.68399999999997, 469.944, 11.224,  1.500000)

  pt3dadd(428.952, 477.264, 11.224,  1.500000)

}

filament_999[263] {

  pt3dclear()

  pt3dadd(431.14799999999997, 462.62399999999997, 11.224,  1.500000)

  pt3dadd(429.68399999999997, 469.944, 11.224,  1.500000)

}

filament_999[264] {

  pt3dclear()

  pt3dadd(432.61199999999997, 456.768, 11.712,  1.500000)

  pt3dadd(431.14799999999997, 462.62399999999997, 11.224,  1.500000)

}

filament_999[265] {

  pt3dclear()

  pt3dadd(434.07599999999996, 451.644, 11.712,  1.500000)

  pt3dadd(432.61199999999997, 456.768, 11.712,  1.500000)

}

filament_999[266] {

  pt3dclear()

  pt3dadd(434.808, 443.592, 12.2,  1.500000)

  pt3dadd(434.07599999999996, 451.644, 11.712,  1.500000)

}

filament_999[267] {

  pt3dclear()

  pt3dadd(437.00399999999996, 439.932, 14.64,  1.500000)

  pt3dadd(434.808, 443.592, 12.2,  1.500000)

}

filament_999[268] {

  pt3dclear()

  pt3dadd(439.932, 435.53999999999996, 17.567999999999998,  1.500000)

  pt3dadd(437.00399999999996, 439.932, 14.64,  1.500000)

}

filament_999[269] {

  pt3dclear()

  pt3dadd(442.128, 431.14799999999997, 16.592,  1.500000)

  pt3dadd(439.932, 435.53999999999996, 17.567999999999998,  1.500000)

}

filament_999[270] {

  pt3dclear()

  pt3dadd(445.056, 427.488, 15.128,  1.500000)

  pt3dadd(442.128, 431.14799999999997, 16.592,  1.500000)

}

filament_999[271] {

  pt3dclear()

  pt3dadd(422.364, 407.724, 11.712,  1.500000)

  pt3dadd(423.096, 404.06399999999996, 11.224,  1.500000)

}

filament_999[272] {

  pt3dclear()

  pt3dadd(421.632, 411.384, 12.2,  1.500000)

  pt3dadd(422.364, 407.724, 11.712,  1.500000)

}

filament_999[273] {

  pt3dclear()

  pt3dadd(422.364, 416.508, 12.687999999999999,  1.500000)

  pt3dadd(421.632, 411.384, 12.2,  1.500000)

}

filament_999[274] {

  pt3dclear()

  pt3dadd(422.364, 420.9, 12.687999999999999,  1.500000)

  pt3dadd(422.364, 416.508, 12.687999999999999,  1.500000)

}

filament_999[275] {

  pt3dclear()

  pt3dadd(423.096, 425.292, 12.687999999999999,  1.500000)

  pt3dadd(422.364, 420.9, 12.687999999999999,  1.500000)

}

filament_999[276] {

  pt3dclear()

  pt3dadd(424.56, 428.952, 12.687999999999999,  1.500000)

  pt3dadd(423.096, 425.292, 12.687999999999999,  1.500000)

}

filament_999[277] {

  pt3dclear()

  pt3dadd(426.024, 432.61199999999997, 12.687999999999999,  1.500000)

  pt3dadd(424.56, 428.952, 12.687999999999999,  1.500000)

}

filament_999[278] {

  pt3dclear()

  pt3dadd(429.68399999999997, 431.88, 11.712,  1.500000)

  pt3dadd(426.024, 432.61199999999997, 12.687999999999999,  1.500000)

}

filament_999[279] {

  pt3dclear()

  pt3dadd(433.344, 430.416, 12.687999999999999,  1.500000)

  pt3dadd(429.68399999999997, 431.88, 11.712,  1.500000)

}

filament_999[280] {

  pt3dclear()

  pt3dadd(434.07599999999996, 426.756, 13.664,  1.500000)

  pt3dadd(433.344, 430.416, 12.687999999999999,  1.500000)

}

filament_999[281] {

  pt3dclear()

  pt3dadd(432.61199999999997, 419.436, 14.152,  1.500000)

  pt3dadd(434.07599999999996, 426.756, 13.664,  1.500000)

}

filament_999[282] {

  pt3dclear()

  pt3dadd(431.88, 412.848, 14.64,  1.500000)

  pt3dadd(432.61199999999997, 419.436, 14.152,  1.500000)

}

filament_999[283] {

  pt3dclear()

  pt3dadd(431.88, 406.26, 16.104,  1.500000)

  pt3dadd(431.88, 412.848, 14.64,  1.500000)

}

filament_999[284] {

  pt3dclear()

  pt3dadd(431.88, 400.404, 16.104,  1.500000)

  pt3dadd(431.88, 406.26, 16.104,  1.500000)

}

filament_999[285] {

  pt3dclear()

  pt3dadd(434.808, 395.28, 16.104,  1.500000)

  pt3dadd(431.88, 400.404, 16.104,  1.500000)

}

filament_999[286] {

  pt3dclear()

  pt3dadd(409.188, 625.128, 56.12,  1.500000)

  pt3dadd(405.52799999999996, 627.324, 58.56,  1.500000)

}

filament_999[287] {

  pt3dclear()

  pt3dadd(413.58, 621.468, 55.632,  1.500000)

  pt3dadd(409.188, 625.128, 56.12,  1.500000)

}

filament_999[288] {

  pt3dclear()

  pt3dadd(417.24, 617.076, 54.656,  1.500000)

  pt3dadd(413.58, 621.468, 55.632,  1.500000)

}

filament_999[289] {

  pt3dclear()

  pt3dadd(416.508, 614.148, 53.68,  1.500000)

  pt3dadd(417.24, 617.076, 54.656,  1.500000)

}

filament_999[290] {

  pt3dclear()

  pt3dadd(416.508, 610.4879999999999, 50.751999999999995,  1.500000)

  pt3dadd(416.508, 614.148, 53.68,  1.500000)

}

filament_999[291] {

  pt3dclear()

  pt3dadd(404.796, 544.608, 18.056,  1.500000)

  pt3dadd(403.332, 541.68, 17.567999999999998,  1.500000)

}

filament_999[292] {

  pt3dclear()

  pt3dadd(406.26, 547.536, 19.032,  1.500000)

  pt3dadd(404.796, 544.608, 18.056,  1.500000)

}

filament_999[293] {

  pt3dclear()

  pt3dadd(407.724, 551.196, 19.032,  1.500000)

  pt3dadd(406.26, 547.536, 19.032,  1.500000)

}

filament_999[294] {

  pt3dclear()

  pt3dadd(409.188, 554.856, 19.032,  1.500000)

  pt3dadd(407.724, 551.196, 19.032,  1.500000)

}

filament_999[295] {

  pt3dclear()

  pt3dadd(410.652, 558.516, 19.52,  1.500000)

  pt3dadd(409.188, 554.856, 19.032,  1.500000)

}

filament_999[296] {

  pt3dclear()

  pt3dadd(412.848, 561.444, 20.008,  1.500000)

  pt3dadd(410.652, 558.516, 19.52,  1.500000)

}

filament_999[297] {

  pt3dclear()

  pt3dadd(415.044, 564.372, 20.496,  1.500000)

  pt3dadd(412.848, 561.444, 20.008,  1.500000)

}

filament_999[298] {

  pt3dclear()

  pt3dadd(417.972, 565.836, 22.448,  1.500000)

  pt3dadd(415.044, 564.372, 20.496,  1.500000)

}

filament_999[299] {

  pt3dclear()

  pt3dadd(349.164, 663.192, 35.624,  1.500000)

  pt3dadd(348.432, 666.852, 39.04,  1.500000)

}

filament_999[300] {

  pt3dclear()

  pt3dadd(349.164, 658.8, 33.672,  1.500000)

  pt3dadd(349.164, 663.192, 35.624,  1.500000)

}

filament_999[301] {

  pt3dclear()

  pt3dadd(346.236, 655.872, 32.208,  1.500000)

  pt3dadd(349.164, 658.8, 33.672,  1.500000)

}

filament_999[302] {

  pt3dclear()

  pt3dadd(342.57599999999996, 653.6759999999999, 30.744,  1.500000)

  pt3dadd(346.236, 655.872, 32.208,  1.500000)

}

filament_999[303] {

  pt3dclear()

  pt3dadd(340.38, 650.016, 29.28,  1.500000)

  pt3dadd(342.57599999999996, 653.6759999999999, 30.744,  1.500000)

}

filament_999[304] {

  pt3dclear()

  pt3dadd(338.18399999999997, 647.8199999999999, 27.328,  1.500000)

  pt3dadd(340.38, 650.016, 29.28,  1.500000)

}

filament_999[305] {

  pt3dclear()

  pt3dadd(335.988, 643.428, 25.864,  1.500000)

  pt3dadd(338.18399999999997, 647.8199999999999, 27.328,  1.500000)

}

filament_999[306] {

  pt3dclear()

  pt3dadd(340.38, 660.996, 42.455999999999996,  1.500000)

  pt3dadd(343.308, 658.8, 43.432,  1.500000)

}

filament_999[307] {

  pt3dclear()

  pt3dadd(337.452, 664.656, 41.967999999999996,  1.500000)

  pt3dadd(340.38, 660.996, 42.455999999999996,  1.500000)

}

filament_999[308] {

  pt3dclear()

  pt3dadd(334.524, 668.316, 41.48,  1.500000)

  pt3dadd(337.452, 664.656, 41.967999999999996,  1.500000)

}

filament_999[309] {

  pt3dclear()

  pt3dadd(284.748, 494.832, 65.88,  1.500000)

  pt3dadd(279.62399999999997, 496.296, 64.904,  1.500000)

}

filament_999[310] {

  pt3dclear()

  pt3dadd(286.944, 490.44, 66.368,  1.500000)

  pt3dadd(284.748, 494.832, 65.88,  1.500000)

}

filament_999[311] {

  pt3dclear()

  pt3dadd(287.676, 486.048, 66.856,  1.500000)

  pt3dadd(286.944, 490.44, 66.368,  1.500000)

}

filament_999[312] {

  pt3dclear()

  pt3dadd(288.408, 481.656, 69.29599999999999,  1.500000)

  pt3dadd(287.676, 486.048, 66.856,  1.500000)

}

filament_999[313] {

  pt3dclear()

  pt3dadd(297.192, 603.9, 41.48,  1.500000)

  pt3dadd(291.336, 608.292, 42.455999999999996,  1.500000)

}

filament_999[314] {

  pt3dclear()

  pt3dadd(302.316, 598.776, 41.48,  1.500000)

  pt3dadd(297.192, 603.9, 41.48,  1.500000)

}

filament_999[315] {

  pt3dclear()

  pt3dadd(306.70799999999997, 593.652, 41.48,  1.500000)

  pt3dadd(302.316, 598.776, 41.48,  1.500000)

}

filament_999[316] {

  pt3dclear()

  pt3dadd(309.63599999999997, 587.7959999999999, 41.48,  1.500000)

  pt3dadd(306.70799999999997, 593.652, 41.48,  1.500000)

}

filament_999[317] {

  pt3dclear()

  pt3dadd(311.832, 581.9399999999999, 41.48,  1.500000)

  pt3dadd(309.63599999999997, 587.7959999999999, 41.48,  1.500000)

}

filament_999[318] {

  pt3dclear()

  pt3dadd(312.564, 576.816, 41.48,  1.500000)

  pt3dadd(311.832, 581.9399999999999, 41.48,  1.500000)

}

filament_999[319] {

  pt3dclear()

  pt3dadd(312.564, 571.692, 41.48,  1.500000)

  pt3dadd(312.564, 576.816, 41.48,  1.500000)

}

filament_999[320] {

  pt3dclear()

  pt3dadd(316.956, 567.3, 41.48,  1.500000)

  pt3dadd(312.564, 571.692, 41.48,  1.500000)

}

filament_999[321] {

  pt3dclear()

  pt3dadd(325.008, 576.084, 41.48,  1.500000)

  pt3dadd(327.936, 580.476, 41.48,  1.500000)

}

filament_999[322] {

  pt3dclear()

  pt3dadd(323.544, 571.692, 41.48,  1.500000)

  pt3dadd(325.008, 576.084, 41.48,  1.500000)

}

filament_999[323] {

  pt3dclear()

  pt3dadd(322.08, 567.3, 41.48,  1.500000)

  pt3dadd(323.544, 571.692, 41.48,  1.500000)

}

filament_999[324] {

  pt3dclear()

  pt3dadd(319.152, 563.64, 41.48,  1.500000)

  pt3dadd(322.08, 567.3, 41.48,  1.500000)

}

filament_999[325] {

  pt3dclear()

  pt3dadd(319.152, 563.64, 41.48,  1.500000)

  pt3dadd(316.956, 567.3, 41.48,  1.500000)

}

filament_999[326] {

  pt3dclear()

  pt3dadd(245.952, 393.084, 13.664,  1.500000)

  pt3dadd(246.684, 396.74399999999997, 13.176,  1.500000)

}

filament_999[327] {

  pt3dclear()

  pt3dadd(248.88, 390.888, 13.664,  1.500000)

  pt3dadd(245.952, 393.084, 13.664,  1.500000)

}

filament_999[328] {

  pt3dclear()

  pt3dadd(253.272, 390.156, 15.128,  1.500000)

  pt3dadd(248.88, 390.888, 13.664,  1.500000)

}

filament_999[329] {

  pt3dclear()

  pt3dadd(257.664, 390.156, 14.152,  1.500000)

  pt3dadd(253.272, 390.156, 15.128,  1.500000)

}

filament_999[330] {

  pt3dclear()

  pt3dadd(362.34, 592.188, 17.567999999999998,  1.500000)

  pt3dadd(361.608, 597.312, 18.056,  1.500000)

}

filament_999[331] {

  pt3dclear()

  pt3dadd(367.464, 587.064, 16.592,  1.500000)

  pt3dadd(362.34, 592.188, 17.567999999999998,  1.500000)

}

filament_999[332] {

  pt3dclear()

  pt3dadd(371.12399999999997, 581.9399999999999, 16.104,  1.500000)

  pt3dadd(367.464, 587.064, 16.592,  1.500000)

}

filament_999[333] {

  pt3dclear()

  pt3dadd(372.58799999999997, 576.084, 16.104,  1.500000)

  pt3dadd(371.12399999999997, 581.9399999999999, 16.104,  1.500000)

}

filament_999[334] {

  pt3dclear()

  pt3dadd(373.32, 570.228, 15.616,  1.500000)

  pt3dadd(372.58799999999997, 576.084, 16.104,  1.500000)

}

filament_999[335] {

  pt3dclear()

  pt3dadd(371.12399999999997, 564.372, 15.128,  1.500000)

  pt3dadd(373.32, 570.228, 15.616,  1.500000)

}

filament_999[336] {

  pt3dclear()

  pt3dadd(415.776, 623.664, 29.28,  1.500000)

  pt3dadd(412.116, 628.056, 29.28,  1.500000)

}

filament_999[337] {

  pt3dclear()

  pt3dadd(417.972, 619.2719999999999, 28.791999999999998,  1.500000)

  pt3dadd(415.776, 623.664, 29.28,  1.500000)

}

filament_999[338] {

  pt3dclear()

  pt3dadd(418.704, 614.148, 28.791999999999998,  1.500000)

  pt3dadd(417.972, 619.2719999999999, 28.791999999999998,  1.500000)

}

filament_999[339] {

  pt3dclear()

  pt3dadd(419.436, 609.024, 28.304,  1.500000)

  pt3dadd(418.704, 614.148, 28.791999999999998,  1.500000)

}

filament_999[340] {

  pt3dclear()

  pt3dadd(418.704, 604.632, 28.304,  1.500000)

  pt3dadd(419.436, 609.024, 28.304,  1.500000)

}

filament_999[341] {

  pt3dclear()

  pt3dadd(417.24, 600.972, 27.328,  1.500000)

  pt3dadd(418.704, 604.632, 28.304,  1.500000)

}

filament_999[342] {

  pt3dclear()

  pt3dadd(415.776, 598.044, 25.864,  1.500000)

  pt3dadd(417.24, 600.972, 27.328,  1.500000)

}

filament_999[343] {

  pt3dclear()

  pt3dadd(412.116, 595.848, 24.887999999999998,  1.500000)

  pt3dadd(415.776, 598.044, 25.864,  1.500000)

}

filament_999[344] {

  pt3dclear()

  pt3dadd(387.228, 648.552, 28.791999999999998,  1.500000)

  pt3dadd(382.104, 651.48, 28.791999999999998,  1.500000)

}

filament_999[345] {

  pt3dclear()

  pt3dadd(439.2, 579.744, 32.208,  1.500000)

  pt3dadd(434.808, 582.672, 32.208,  1.500000)

}

filament_999[346] {

  pt3dclear()

  pt3dadd(442.86, 576.816, 32.208,  1.500000)

  pt3dadd(439.2, 579.744, 32.208,  1.500000)

}

filament_999[347] {

  pt3dclear()

  pt3dadd(445.788, 573.156, 32.208,  1.500000)

  pt3dadd(442.86, 576.816, 32.208,  1.500000)

}

filament_999[348] {

  pt3dclear()

  pt3dadd(447.984, 569.496, 32.208,  1.500000)

  pt3dadd(445.788, 573.156, 32.208,  1.500000)

}

filament_999[349] {

  pt3dclear()

  pt3dadd(450.912, 565.836, 32.696,  1.500000)

  pt3dadd(447.984, 569.496, 32.208,  1.500000)

}

filament_999[350] {

  pt3dclear()

  pt3dadd(451.644, 560.712, 33.184,  1.500000)

  pt3dadd(450.912, 565.836, 32.696,  1.500000)

}

filament_999[351] {

  pt3dclear()

  pt3dadd(453.108, 556.3199999999999, 33.672,  1.500000)

  pt3dadd(451.644, 560.712, 33.184,  1.500000)

}

filament_999[352] {

  pt3dclear()

  pt3dadd(455.304, 552.66, 34.647999999999996,  1.500000)

  pt3dadd(453.108, 556.3199999999999, 33.672,  1.500000)

}

filament_999[353] {

  pt3dclear()

  pt3dadd(456.036, 549.0, 37.088,  1.500000)

  pt3dadd(455.304, 552.66, 34.647999999999996,  1.500000)

}

filament_999[354] {

  pt3dclear()

  pt3dadd(259.128, 364.536, 15.128,  1.500000)

  pt3dadd(259.86, 360.876, 13.176,  1.500000)

}

filament_999[355] {

  pt3dclear()

  pt3dadd(259.128, 368.19599999999997, 14.152,  1.500000)

  pt3dadd(259.128, 364.536, 15.128,  1.500000)

}

filament_999[356] {

  pt3dclear()

  pt3dadd(258.396, 371.856, 14.152,  1.500000)

  pt3dadd(259.128, 368.19599999999997, 14.152,  1.500000)

}

filament_999[357] {

  pt3dclear()

  pt3dadd(256.2, 375.516, 14.64,  1.500000)

  pt3dadd(258.396, 371.856, 14.152,  1.500000)

}

filament_999[358] {

  pt3dclear()

  pt3dadd(256.2, 378.444, 14.152,  1.500000)

  pt3dadd(256.2, 375.516, 14.64,  1.500000)

}

filament_999[359] {

  pt3dclear()

  pt3dadd(257.664, 381.372, 13.664,  1.500000)

  pt3dadd(256.2, 378.444, 14.152,  1.500000)

}

filament_999[360] {

  pt3dclear()

  pt3dadd(259.128, 384.3, 14.152,  1.500000)

  pt3dadd(257.664, 381.372, 13.664,  1.500000)

}

filament_999[361] {

  pt3dclear()

  pt3dadd(347.7, 360.144, 31.232,  1.500000)

  pt3dadd(349.164, 358.68, 24.4,  1.500000)

}

filament_999[362] {

  pt3dclear()

  pt3dadd(346.968, 362.34, 32.696,  1.500000)

  pt3dadd(347.7, 360.144, 31.232,  1.500000)

}

filament_999[363] {

  pt3dclear()

  pt3dadd(347.7, 365.268, 33.672,  1.500000)

  pt3dadd(346.968, 362.34, 32.696,  1.500000)

}

filament_999[364] {

  pt3dclear()

  pt3dadd(349.164, 366.73199999999997, 38.064,  1.500000)

  pt3dadd(347.7, 365.268, 33.672,  1.500000)

}

filament_999[365] {

  pt3dclear()

  pt3dadd(346.968, 344.772, 23.912,  1.500000)

  pt3dadd(347.7, 341.11199999999997, 24.887999999999998,  1.500000)

}

filament_999[366] {

  pt3dclear()

  pt3dadd(346.968, 349.896, 24.4,  1.500000)

  pt3dadd(346.968, 344.772, 23.912,  1.500000)

}

filament_999[367] {

  pt3dclear()

  pt3dadd(347.7, 355.02, 24.4,  1.500000)

  pt3dadd(346.968, 349.896, 24.4,  1.500000)

}

filament_999[368] {

  pt3dclear()

  pt3dadd(332.328, 451.644, 21.96,  1.500000)

  pt3dadd(331.596, 457.5, 22.448,  1.500000)

}

filament_999[369] {

  pt3dclear()

  pt3dadd(334.524, 445.788, 22.936,  1.500000)

  pt3dadd(332.328, 451.644, 21.96,  1.500000)

}

filament_999[370] {

  pt3dclear()

  pt3dadd(335.988, 440.664, 24.887999999999998,  1.500000)

  pt3dadd(334.524, 445.788, 22.936,  1.500000)

}

filament_999[371] {

  pt3dclear()

  pt3dadd(335.988, 434.808, 26.352,  1.500000)

  pt3dadd(335.988, 440.664, 24.887999999999998,  1.500000)

}

filament_999[372] {

  pt3dclear()

  pt3dadd(337.452, 428.952, 26.352,  1.500000)

  pt3dadd(335.988, 434.808, 26.352,  1.500000)

}

filament_999[373] {

  pt3dclear()

  pt3dadd(338.916, 423.096, 26.352,  1.500000)

  pt3dadd(337.452, 428.952, 26.352,  1.500000)

}

filament_999[374] {

  pt3dclear()

  pt3dadd(339.64799999999997, 417.24, 26.352,  1.500000)

  pt3dadd(338.916, 423.096, 26.352,  1.500000)

}

filament_999[375] {

  pt3dclear()

  pt3dadd(337.452, 412.848, 26.84,  1.500000)

  pt3dadd(339.64799999999997, 417.24, 26.352,  1.500000)

}

filament_999[376] {

  pt3dclear()

  pt3dadd(333.792, 409.188, 27.816,  1.500000)

  pt3dadd(337.452, 412.848, 26.84,  1.500000)

}

filament_999[377] {

  pt3dclear()

  pt3dadd(333.792, 404.796, 29.28,  1.500000)

  pt3dadd(333.792, 409.188, 27.816,  1.500000)

}

filament_999[378] {

  pt3dclear()

  pt3dadd(334.524, 399.67199999999997, 30.744,  1.500000)

  pt3dadd(333.792, 404.796, 29.28,  1.500000)

}

filament_999[379] {

  pt3dclear()

  pt3dadd(333.792, 395.28, 32.696,  1.500000)

  pt3dadd(334.524, 399.67199999999997, 30.744,  1.500000)

}

filament_999[380] {

  pt3dclear()

  pt3dadd(335.256, 392.352, 33.672,  1.500000)

  pt3dadd(333.792, 395.28, 32.696,  1.500000)

}

filament_999[381] {

  pt3dclear()

  pt3dadd(337.452, 390.156, 35.135999999999996,  1.500000)

  pt3dadd(335.256, 392.352, 33.672,  1.500000)

}

filament_999[382] {

  pt3dclear()

  pt3dadd(374.05199999999996, 431.88, 24.887999999999998,  1.500000)

  pt3dadd(378.444, 431.88, 25.375999999999998,  1.500000)

}

filament_999[383] {

  pt3dclear()

  pt3dadd(369.65999999999997, 430.416, 24.4,  1.500000)

  pt3dadd(374.05199999999996, 431.88, 24.887999999999998,  1.500000)

}

filament_999[384] {

  pt3dclear()

  pt3dadd(363.072, 428.952, 24.4,  1.500000)

  pt3dadd(360.876, 432.61199999999997, 24.4,  1.500000)

}

filament_999[385] {

  pt3dclear()

  pt3dadd(366.0, 428.952, 25.375999999999998,  1.500000)

  pt3dadd(363.072, 428.952, 24.4,  1.500000)

}

filament_999[386] {

  pt3dclear()

  pt3dadd(368.19599999999997, 426.024, 25.864,  1.500000)

  pt3dadd(366.0, 428.952, 25.375999999999998,  1.500000)

}

filament_999[387] {

  pt3dclear()

  pt3dadd(368.19599999999997, 426.024, 25.864,  1.500000)

  pt3dadd(369.65999999999997, 430.416, 24.4,  1.500000)

}

filament_999[388] {

  pt3dclear()

  pt3dadd(368.928, 421.632, 25.375999999999998,  1.500000)

  pt3dadd(368.19599999999997, 426.024, 25.864,  1.500000)

}

filament_999[389] {

  pt3dclear()

  pt3dadd(369.65999999999997, 417.24, 24.4,  1.500000)

  pt3dadd(368.928, 421.632, 25.375999999999998,  1.500000)

}

filament_999[390] {

  pt3dclear()

  pt3dadd(370.392, 412.848, 24.887999999999998,  1.500000)

  pt3dadd(369.65999999999997, 417.24, 24.4,  1.500000)

}

filament_999[391] {

  pt3dclear()

  pt3dadd(371.856, 407.724, 24.887999999999998,  1.500000)

  pt3dadd(370.392, 412.848, 24.887999999999998,  1.500000)

}

filament_999[392] {

  pt3dclear()

  pt3dadd(373.32, 402.59999999999997, 24.887999999999998,  1.500000)

  pt3dadd(371.856, 407.724, 24.887999999999998,  1.500000)

}

filament_999[393] {

  pt3dclear()

  pt3dadd(373.32, 397.476, 24.887999999999998,  1.500000)

  pt3dadd(373.32, 402.59999999999997, 24.887999999999998,  1.500000)

}

filament_999[394] {

  pt3dclear()

  pt3dadd(373.32, 392.352, 24.887999999999998,  1.500000)

  pt3dadd(373.32, 397.476, 24.887999999999998,  1.500000)

}

filament_999[395] {

  pt3dclear()

  pt3dadd(373.32, 387.228, 25.375999999999998,  1.500000)

  pt3dadd(373.32, 392.352, 24.887999999999998,  1.500000)

}

filament_999[396] {

  pt3dclear()

  pt3dadd(374.784, 383.568, 24.4,  1.500000)

  pt3dadd(373.32, 387.228, 25.375999999999998,  1.500000)

}

filament_999[397] {

  pt3dclear()

  pt3dadd(378.444, 382.104, 24.887999999999998,  1.500000)

  pt3dadd(374.784, 383.568, 24.4,  1.500000)

}

filament_999[398] {

  pt3dclear()

  pt3dadd(383.568, 380.64, 25.375999999999998,  1.500000)

  pt3dadd(378.444, 382.104, 24.887999999999998,  1.500000)

}

filament_999[399] {

  pt3dclear()

  pt3dadd(386.496, 377.712, 24.887999999999998,  1.500000)

  pt3dadd(383.568, 380.64, 25.375999999999998,  1.500000)

}

filament_999[400] {

  pt3dclear()

  pt3dadd(388.692, 374.05199999999996, 24.4,  1.500000)

  pt3dadd(386.496, 377.712, 24.887999999999998,  1.500000)

}

filament_999[401] {

  pt3dclear()

  pt3dadd(393.816, 374.05199999999996, 24.4,  1.500000)

  pt3dadd(388.692, 374.05199999999996, 24.4,  1.500000)

}

filament_999[402] {

  pt3dclear()

  pt3dadd(398.20799999999997, 376.248, 23.912,  1.500000)

  pt3dadd(393.816, 374.05199999999996, 24.4,  1.500000)

}

filament_999[403] {

  pt3dclear()

  pt3dadd(401.868, 379.176, 23.912,  1.500000)

  pt3dadd(398.20799999999997, 376.248, 23.912,  1.500000)

}

filament_999[404] {

  pt3dclear()

  pt3dadd(406.26, 380.64, 23.912,  1.500000)

  pt3dadd(401.868, 379.176, 23.912,  1.500000)

}

filament_999[405] {

  pt3dclear()

  pt3dadd(410.652, 381.372, 23.424,  1.500000)

  pt3dadd(406.26, 380.64, 23.912,  1.500000)

}

filament_999[406] {

  pt3dclear()

  pt3dadd(415.044, 382.104, 22.936,  1.500000)

  pt3dadd(410.652, 381.372, 23.424,  1.500000)

}

filament_999[407] {

  pt3dclear()

  pt3dadd(419.436, 382.836, 22.448,  1.500000)

  pt3dadd(415.044, 382.104, 22.936,  1.500000)

}

filament_999[408] {

  pt3dclear()

  pt3dadd(423.096, 384.3, 21.96,  1.500000)

  pt3dadd(419.436, 382.836, 22.448,  1.500000)

}

filament_999[409] {

  pt3dclear()

  pt3dadd(426.024, 385.764, 21.472,  1.500000)

  pt3dadd(423.096, 384.3, 21.96,  1.500000)

}

filament_999[410] {

  pt3dclear()

  pt3dadd(430.416, 385.032, 21.472,  1.500000)

  pt3dadd(426.024, 385.764, 21.472,  1.500000)

}

filament_999[411] {

  pt3dclear()

  pt3dadd(327.936, 454.572, 25.864,  1.500000)

  pt3dadd(327.204, 458.964, 24.887999999999998,  1.500000)

}

filament_999[412] {

  pt3dclear()

  pt3dadd(328.668, 450.18, 23.424,  1.500000)

  pt3dadd(327.936, 454.572, 25.864,  1.500000)

}

filament_999[413] {

  pt3dclear()

  pt3dadd(329.4, 444.324, 23.912,  1.500000)

  pt3dadd(328.668, 450.18, 23.424,  1.500000)

}

filament_999[414] {

  pt3dclear()

  pt3dadd(327.936, 439.932, 24.4,  1.500000)

  pt3dadd(329.4, 444.324, 23.912,  1.500000)

}

filament_999[415] {

  pt3dclear()

  pt3dadd(327.936, 434.07599999999996, 24.887999999999998,  1.500000)

  pt3dadd(327.936, 439.932, 24.4,  1.500000)

}

filament_999[416] {

  pt3dclear()

  pt3dadd(327.936, 428.21999999999997, 25.375999999999998,  1.500000)

  pt3dadd(327.936, 434.07599999999996, 24.887999999999998,  1.500000)

}

filament_999[417] {

  pt3dclear()

  pt3dadd(328.668, 425.292, 28.304,  1.500000)

  pt3dadd(327.936, 428.21999999999997, 25.375999999999998,  1.500000)

}

filament_999[418] {

  pt3dclear()

  pt3dadd(445.788, 360.876, 36.6,  1.500000)

  pt3dadd(444.324, 364.536, 35.135999999999996,  1.500000)

}

filament_999[419] {

  pt3dclear()

  pt3dadd(446.52, 355.752, 36.6,  1.500000)

  pt3dadd(445.788, 360.876, 36.6,  1.500000)

}

filament_999[420] {

  pt3dclear()

  pt3dadd(447.252, 350.628, 36.6,  1.500000)

  pt3dadd(446.52, 355.752, 36.6,  1.500000)

}

filament_999[421] {

  pt3dclear()

  pt3dadd(445.788, 346.236, 36.6,  1.500000)

  pt3dadd(447.252, 350.628, 36.6,  1.500000)

}

filament_999[422] {

  pt3dclear()

  pt3dadd(442.86, 341.844, 35.135999999999996,  1.500000)

  pt3dadd(445.788, 346.236, 36.6,  1.500000)

}

filament_999[423] {

  pt3dclear()

  pt3dadd(445.056, 340.38, 32.696,  1.500000)

  pt3dadd(442.86, 341.844, 35.135999999999996,  1.500000)

}

filament_999[424] {

  pt3dclear()

  pt3dadd(445.056, 343.308, 30.256,  1.500000)

  pt3dadd(445.056, 340.38, 32.696,  1.500000)

}

filament_999[425] {

  pt3dclear()

  pt3dadd(434.07599999999996, 338.18399999999997, 23.424,  1.500000)

  pt3dadd(435.53999999999996, 335.256, 23.912,  1.500000)

}

filament_999[426] {

  pt3dclear()

  pt3dadd(428.952, 336.71999999999997, 22.936,  1.500000)

  pt3dadd(426.024, 333.792, 22.448,  1.500000)

}

filament_999[427] {

  pt3dclear()

  pt3dadd(431.14799999999997, 339.64799999999997, 22.936,  1.500000)

  pt3dadd(428.952, 336.71999999999997, 22.936,  1.500000)

}

filament_999[428] {

  pt3dclear()

  pt3dadd(433.344, 342.57599999999996, 22.936,  1.500000)

  pt3dadd(431.14799999999997, 339.64799999999997, 22.936,  1.500000)

}

filament_999[429] {

  pt3dclear()

  pt3dadd(433.344, 342.57599999999996, 22.936,  1.500000)

  pt3dadd(434.07599999999996, 338.18399999999997, 23.424,  1.500000)

}

filament_999[430] {

  pt3dclear()

  pt3dadd(436.272, 345.504, 22.936,  1.500000)

  pt3dadd(433.344, 342.57599999999996, 22.936,  1.500000)

}

filament_999[431] {

  pt3dclear()

  pt3dadd(439.932, 347.7, 23.424,  1.500000)

  pt3dadd(436.272, 345.504, 22.936,  1.500000)

}

filament_999[432] {

  pt3dclear()

  pt3dadd(431.88, 338.916, 40.504,  1.500000)

  pt3dadd(430.416, 333.792, 41.48,  1.500000)

}

filament_999[433] {

  pt3dclear()

  pt3dadd(434.07599999999996, 344.772, 40.504,  1.500000)

  pt3dadd(431.88, 338.916, 40.504,  1.500000)

}

filament_999[434] {

  pt3dclear()

  pt3dadd(269.376, 574.62, 40.992,  1.500000)

  pt3dadd(270.108, 570.96, 42.944,  1.500000)

}

filament_999[435] {

  pt3dclear()

  pt3dadd(270.84, 580.476, 40.992,  1.500000)

  pt3dadd(269.376, 574.62, 40.992,  1.500000)

}

filament_999[436] {

  pt3dclear()

  pt3dadd(272.304, 585.6, 40.992,  1.500000)

  pt3dadd(270.84, 580.476, 40.992,  1.500000)

}

filament_999[437] {

  pt3dclear()

  pt3dadd(275.23199999999997, 588.528, 41.48,  1.500000)

  pt3dadd(272.304, 585.6, 40.992,  1.500000)

}

filament_999[438] {

  pt3dclear()

  pt3dadd(279.62399999999997, 590.7239999999999, 42.455999999999996,  1.500000)

  pt3dadd(275.23199999999997, 588.528, 41.48,  1.500000)

}

filament_999[439] {

  pt3dclear()

  pt3dadd(285.48, 589.26, 42.455999999999996,  1.500000)

  pt3dadd(287.676, 585.6, 42.455999999999996,  1.500000)

}

filament_999[440] {

  pt3dclear()

  pt3dadd(282.552, 591.456, 42.455999999999996,  1.500000)

  pt3dadd(285.48, 589.26, 42.455999999999996,  1.500000)

}

filament_999[441] {

  pt3dclear()

  pt3dadd(282.552, 591.456, 42.455999999999996,  1.500000)

  pt3dadd(279.62399999999997, 590.7239999999999, 42.455999999999996,  1.500000)

}

filament_999[442] {

  pt3dclear()

  pt3dadd(281.82, 595.116, 43.432,  1.500000)

  pt3dadd(282.552, 591.456, 42.455999999999996,  1.500000)

}

filament_999[443] {

  pt3dclear()

  pt3dadd(279.62399999999997, 598.776, 44.408,  1.500000)

  pt3dadd(281.82, 595.116, 43.432,  1.500000)

}

filament_999[444] {

  pt3dclear()

  pt3dadd(277.428, 602.436, 47.336,  1.500000)

  pt3dadd(279.62399999999997, 598.776, 44.408,  1.500000)

}

filament_999[445] {

  pt3dclear()

  pt3dadd(280.356, 605.364, 48.8,  1.500000)

  pt3dadd(277.428, 602.436, 47.336,  1.500000)

}

filament_999[446] {

  pt3dclear()

  pt3dadd(281.82, 609.024, 49.288,  1.500000)

  pt3dadd(280.356, 605.364, 48.8,  1.500000)

}

filament_999[447] {

  pt3dclear()

  pt3dadd(282.552, 613.4159999999999, 49.288,  1.500000)

  pt3dadd(281.82, 609.024, 49.288,  1.500000)

}

filament_999[448] {

  pt3dclear()

  pt3dadd(282.552, 617.808, 49.775999999999996,  1.500000)

  pt3dadd(282.552, 613.4159999999999, 49.288,  1.500000)

}

filament_999[449] {

  pt3dclear()

  pt3dadd(282.552, 620.736, 50.263999999999996,  1.500000)

  pt3dadd(282.552, 617.808, 49.775999999999996,  1.500000)

}

filament_999[450] {

  pt3dclear()

  pt3dadd(281.08799999999997, 623.664, 51.728,  1.500000)

  pt3dadd(282.552, 620.736, 50.263999999999996,  1.500000)

}

filament_999[451] {

  pt3dclear()

  pt3dadd(281.08799999999997, 625.86, 53.192,  1.500000)

  pt3dadd(281.08799999999997, 623.664, 51.728,  1.500000)

}

filament_999[452] {

  pt3dclear()

  pt3dadd(437.00399999999996, 357.216, 41.48,  1.500000)

  pt3dadd(437.00399999999996, 363.804, 41.967999999999996,  1.500000)

}

filament_999[453] {

  pt3dclear()

  pt3dadd(436.272, 349.896, 41.48,  1.500000)

  pt3dadd(437.00399999999996, 357.216, 41.48,  1.500000)

}

filament_999[454] {

  pt3dclear()

  pt3dadd(436.272, 349.896, 41.48,  1.500000)

  pt3dadd(434.07599999999996, 344.772, 40.504,  1.500000)

}

filament_999[455] {

  pt3dclear()

  pt3dadd(427.488, 325.74, 41.48,  1.500000)

  pt3dadd(430.416, 333.792, 41.48,  1.500000)

}

filament_999[456] {

  pt3dclear()

  pt3dadd(452.376, 423.096, 29.28,  1.500000)

  pt3dadd(447.984, 420.9, 29.768,  1.500000)

}

filament_999[457] {

  pt3dclear()

  pt3dadd(456.036, 426.756, 28.791999999999998,  1.500000)

  pt3dadd(452.376, 423.096, 29.28,  1.500000)

}

filament_999[458] {

  pt3dclear()

  pt3dadd(457.5, 431.14799999999997, 28.791999999999998,  1.500000)

  pt3dadd(456.036, 426.756, 28.791999999999998,  1.500000)

}

filament_999[459] {

  pt3dclear()

  pt3dadd(458.964, 435.53999999999996, 28.791999999999998,  1.500000)

  pt3dadd(457.5, 431.14799999999997, 28.791999999999998,  1.500000)

}

filament_999[460] {

  pt3dclear()

  pt3dadd(458.964, 439.932, 28.304,  1.500000)

  pt3dadd(458.964, 435.53999999999996, 28.791999999999998,  1.500000)

}

filament_999[461] {

  pt3dclear()

  pt3dadd(459.69599999999997, 443.592, 26.84,  1.500000)

  pt3dadd(458.964, 439.932, 28.304,  1.500000)

}

filament_999[462] {

  pt3dclear()

  pt3dadd(460.428, 447.252, 26.352,  1.500000)

  pt3dadd(459.69599999999997, 443.592, 26.84,  1.500000)

}

filament_999[463] {

  pt3dclear()

  pt3dadd(460.428, 450.912, 26.352,  1.500000)

  pt3dadd(460.428, 447.252, 26.352,  1.500000)

}

filament_999[464] {

  pt3dclear()

  pt3dadd(238.632, 275.964, 20.983999999999998,  1.500000)

  pt3dadd(245.22, 290.604, 19.032,  1.500000)

}

filament_999[465] {

  pt3dclear()

  pt3dadd(245.22, 290.604, 19.032,  1.500000)

  pt3dadd(251.808, 303.048, 17.08,  1.500000)

}

filament_999[466] {

  pt3dclear()

  pt3dadd(251.808, 303.048, 17.08,  1.500000)

  pt3dadd(256.932, 313.296, 16.104,  1.500000)

}

filament_999[467] {

  pt3dclear()

  pt3dadd(256.932, 313.296, 16.104,  1.500000)

  pt3dadd(260.592, 319.152, 14.64,  1.500000)

}

filament_999[468] {

  pt3dclear()

  pt3dadd(260.592, 319.152, 14.64,  1.500000)

  pt3dadd(263.52, 322.812, 13.664,  1.500000)

}

filament_999[469] {

  pt3dclear()

  pt3dadd(263.52, 322.812, 13.664,  1.500000)

  pt3dadd(266.448, 327.204, 11.712,  1.500000)

}

filament_999[470] {

  pt3dclear()

  pt3dadd(266.448, 327.204, 11.712,  1.500000)

  pt3dadd(270.108, 331.596, 11.712,  1.500000)

}

filament_999[471] {

  pt3dclear()

  pt3dadd(270.108, 331.596, 11.712,  1.500000)

  pt3dadd(273.768, 335.256, 11.224,  1.500000)

}

filament_999[472] {

  pt3dclear()

  pt3dadd(273.768, 335.256, 11.224,  1.500000)

  pt3dadd(277.428, 338.916, 11.224,  1.500000)

}

filament_999[473] {

  pt3dclear()

  pt3dadd(277.428, 338.916, 11.224,  1.500000)

  pt3dadd(281.08799999999997, 342.57599999999996, 10.736,  1.500000)

}

filament_999[474] {

  pt3dclear()

  pt3dadd(281.08799999999997, 342.57599999999996, 10.736,  1.500000)

  pt3dadd(284.016, 346.236, 10.736,  1.500000)

}

filament_999[475] {

  pt3dclear()

  pt3dadd(284.016, 346.236, 10.736,  1.500000)

  pt3dadd(287.676, 350.628, 10.736,  1.500000)

}

filament_999[476] {

  pt3dclear()

  pt3dadd(287.676, 350.628, 10.736,  1.500000)

  pt3dadd(290.604, 355.02, 10.736,  1.500000)

}

filament_999[477] {

  pt3dclear()

  pt3dadd(290.604, 355.02, 10.736,  1.500000)

  pt3dadd(293.532, 358.68, 10.736,  1.500000)

}

filament_999[478] {

  pt3dclear()

  pt3dadd(293.532, 358.68, 10.736,  1.500000)

  pt3dadd(297.192, 362.34, 10.248,  1.500000)

}

filament_999[479] {

  pt3dclear()

  pt3dadd(297.192, 362.34, 10.248,  1.500000)

  pt3dadd(300.12, 366.73199999999997, 9.76,  1.500000)

}

filament_999[480] {

  pt3dclear()

  pt3dadd(300.12, 366.73199999999997, 9.76,  1.500000)

  pt3dadd(303.048, 371.12399999999997, 9.76,  1.500000)

}

filament_999[481] {

  pt3dclear()

  pt3dadd(303.048, 371.12399999999997, 9.76,  1.500000)

  pt3dadd(300.852, 373.32, 12.687999999999999,  1.500000)

}

filament_999[482] {

  pt3dclear()

  pt3dadd(303.048, 371.12399999999997, 9.76,  1.500000)

  pt3dadd(305.976, 375.516, 9.272,  1.500000)

}

filament_999[483] {

  pt3dclear()

  pt3dadd(305.976, 375.516, 9.272,  1.500000)

  pt3dadd(308.904, 379.908, 8.783999999999999,  1.500000)

}

filament_999[484] {

  pt3dclear()

  pt3dadd(308.904, 379.908, 8.783999999999999,  1.500000)

  pt3dadd(311.832, 383.568, 9.272,  1.500000)

}

filament_999[485] {

  pt3dclear()

  pt3dadd(311.832, 383.568, 9.272,  1.500000)

  pt3dadd(314.76, 387.228, 11.224,  1.500000)

}

filament_999[486] {

  pt3dclear()

  pt3dadd(314.76, 387.228, 11.224,  1.500000)

  pt3dadd(317.688, 390.888, 12.2,  1.500000)

}

filament_999[487] {

  pt3dclear()

  pt3dadd(317.688, 390.888, 12.2,  1.500000)

  pt3dadd(321.348, 398.20799999999997, 15.616,  1.500000)

}

filament_999[488] {

  pt3dclear()

  pt3dadd(319.152, 398.94, 14.64,  1.500000)

  pt3dadd(317.688, 402.59999999999997, 14.152,  1.500000)

}

filament_999[489] {

  pt3dclear()

  pt3dadd(317.688, 402.59999999999997, 14.152,  1.500000)

  pt3dadd(316.224, 406.26, 14.152,  1.500000)

}

filament_999[490] {

  pt3dclear()

  pt3dadd(316.224, 406.26, 14.152,  1.500000)

  pt3dadd(314.028, 410.652, 14.152,  1.500000)

}

filament_999[491] {

  pt3dclear()

  pt3dadd(314.028, 410.652, 14.152,  1.500000)

  pt3dadd(311.832, 414.312, 13.664,  1.500000)

}

filament_999[492] {

  pt3dclear()

  pt3dadd(311.832, 414.312, 13.664,  1.500000)

  pt3dadd(307.44, 415.044, 13.176,  1.500000)

}

filament_999[493] {

  pt3dclear()

  pt3dadd(311.832, 414.312, 13.664,  1.500000)

  pt3dadd(311.09999999999997, 417.972, 13.176,  1.500000)

}

filament_999[494] {

  pt3dclear()

  pt3dadd(307.44, 415.044, 13.176,  1.500000)

  pt3dadd(303.78, 416.508, 12.2,  1.500000)

}

filament_999[495] {

  pt3dclear()

  pt3dadd(303.78, 416.508, 12.2,  1.500000)

  pt3dadd(300.852, 415.044, 10.736,  1.500000)

}

filament_999[496] {

  pt3dclear()

  pt3dadd(300.852, 415.044, 10.736,  1.500000)

  pt3dadd(297.924, 413.58, 10.248,  1.500000)

}

filament_999[497] {

  pt3dclear()

  pt3dadd(297.924, 413.58, 10.248,  1.500000)

  pt3dadd(294.996, 411.384, 10.248,  1.500000)

}

filament_999[498] {

  pt3dclear()

  pt3dadd(294.996, 411.384, 10.248,  1.500000)

  pt3dadd(292.8, 409.188, 10.248,  1.500000)

}

filament_999[499] {

  pt3dclear()

  pt3dadd(292.8, 409.188, 10.248,  1.500000)

  pt3dadd(289.872, 406.26, 9.76,  1.500000)

}

filament_999[500] {

  pt3dclear()

  pt3dadd(289.872, 406.26, 9.76,  1.500000)

  pt3dadd(286.944, 403.332, 9.76,  1.500000)

}

filament_999[501] {

  pt3dclear()

  pt3dadd(286.944, 403.332, 9.76,  1.500000)

  pt3dadd(284.748, 400.404, 10.736,  1.500000)

}

filament_999[502] {

  pt3dclear()

  pt3dadd(284.748, 400.404, 10.736,  1.500000)

  pt3dadd(281.82, 398.20799999999997, 11.224,  1.500000)

}

filament_999[503] {

  pt3dclear()

  pt3dadd(281.82, 398.20799999999997, 11.224,  1.500000)

  pt3dadd(278.892, 396.012, 11.224,  1.500000)

}

filament_999[504] {

  pt3dclear()

  pt3dadd(278.892, 396.012, 11.224,  1.500000)

  pt3dadd(275.23199999999997, 393.816, 11.712,  1.500000)

}

filament_999[505] {

  pt3dclear()

  pt3dadd(275.23199999999997, 393.816, 11.712,  1.500000)

  pt3dadd(271.572, 392.352, 12.2,  1.500000)

}

filament_999[506] {

  pt3dclear()

  pt3dadd(271.572, 392.352, 12.2,  1.500000)

  pt3dadd(267.912, 390.888, 12.687999999999999,  1.500000)

}

filament_999[507] {

  pt3dclear()

  pt3dadd(267.912, 390.888, 12.687999999999999,  1.500000)

  pt3dadd(264.252, 389.424, 13.176,  1.500000)

}

filament_999[508] {

  pt3dclear()

  pt3dadd(264.252, 389.424, 13.176,  1.500000)

  pt3dadd(260.592, 387.96, 13.664,  1.500000)

}

filament_999[509] {

  pt3dclear()

  pt3dadd(260.592, 387.96, 13.664,  1.500000)

  pt3dadd(259.128, 384.3, 14.152,  1.500000)

}

filament_999[510] {

  pt3dclear()

  pt3dadd(260.592, 387.96, 13.664,  1.500000)

  pt3dadd(257.664, 390.156, 14.152,  1.500000)

}

filament_999[511] {

  pt3dclear()

  pt3dadd(321.348, 398.20799999999997, 15.616,  1.500000)

  pt3dadd(322.812, 401.13599999999997, 16.592,  1.500000)

}

filament_999[512] {

  pt3dclear()

  pt3dadd(322.812, 401.13599999999997, 16.592,  1.500000)

  pt3dadd(323.544, 404.06399999999996, 18.056,  1.500000)

}

filament_999[513] {

  pt3dclear()

  pt3dadd(323.544, 404.06399999999996, 18.056,  1.500000)

  pt3dadd(325.008, 406.992, 20.008,  1.500000)

}

filament_999[514] {

  pt3dclear()

  pt3dadd(325.008, 406.992, 20.008,  1.500000)

  pt3dadd(325.74, 409.92, 21.472,  1.500000)

}

filament_999[515] {

  pt3dclear()

  pt3dadd(325.74, 409.92, 21.472,  1.500000)

  pt3dadd(326.472, 413.58, 23.424,  1.500000)

}

filament_999[516] {

  pt3dclear()

  pt3dadd(326.472, 413.58, 23.424,  1.500000)

  pt3dadd(327.936, 417.24, 25.375999999999998,  1.500000)

}

filament_999[517] {

  pt3dclear()

  pt3dadd(327.936, 417.24, 25.375999999999998,  1.500000)

  pt3dadd(327.204, 420.9, 27.816,  1.500000)

}

filament_999[518] {

  pt3dclear()

  pt3dadd(327.936, 417.24, 25.375999999999998,  1.500000)

  pt3dadd(330.132, 420.168, 27.816,  1.500000)

}

filament_999[519] {

  pt3dclear()

  pt3dadd(327.204, 420.9, 27.816,  1.500000)

  pt3dadd(326.472, 425.292, 29.28,  1.500000)

}

filament_999[520] {

  pt3dclear()

  pt3dadd(326.472, 425.292, 29.28,  1.500000)

  pt3dadd(326.472, 429.68399999999997, 29.768,  1.500000)

}

filament_999[521] {

  pt3dclear()

  pt3dadd(326.472, 429.68399999999997, 29.768,  1.500000)

  pt3dadd(326.472, 434.07599999999996, 29.768,  1.500000)

}

filament_999[522] {

  pt3dclear()

  pt3dadd(326.472, 434.07599999999996, 29.768,  1.500000)

  pt3dadd(326.472, 438.468, 30.256,  1.500000)

}

filament_999[523] {

  pt3dclear()

  pt3dadd(326.472, 438.468, 30.256,  1.500000)

  pt3dadd(326.472, 442.86, 30.256,  1.500000)

}

filament_999[524] {

  pt3dclear()

  pt3dadd(326.472, 442.86, 30.256,  1.500000)

  pt3dadd(325.74, 447.252, 30.744,  1.500000)

}

filament_999[525] {

  pt3dclear()

  pt3dadd(325.74, 447.252, 30.744,  1.500000)

  pt3dadd(325.008, 451.644, 31.232,  1.500000)

}

filament_999[526] {

  pt3dclear()

  pt3dadd(325.008, 451.644, 31.232,  1.500000)

  pt3dadd(325.74, 456.036, 31.232,  1.500000)

}

filament_999[527] {

  pt3dclear()

  pt3dadd(325.74, 456.036, 31.232,  1.500000)

  pt3dadd(327.204, 459.69599999999997, 31.72,  1.500000)

}

filament_999[528] {

  pt3dclear()

  pt3dadd(327.204, 459.69599999999997, 31.72,  1.500000)

  pt3dadd(327.936, 464.08799999999997, 33.184,  1.500000)

}

filament_999[529] {

  pt3dclear()

  pt3dadd(327.936, 464.08799999999997, 33.184,  1.500000)

  pt3dadd(326.472, 468.48, 33.672,  1.500000)

}

filament_999[530] {

  pt3dclear()

  pt3dadd(326.472, 468.48, 33.672,  1.500000)

  pt3dadd(324.276, 472.14, 34.16,  1.500000)

}

filament_999[531] {

  pt3dclear()

  pt3dadd(324.276, 472.14, 34.16,  1.500000)

  pt3dadd(322.08, 475.8, 34.647999999999996,  1.500000)

}

filament_999[532] {

  pt3dclear()

  pt3dadd(322.08, 475.8, 34.647999999999996,  1.500000)

  pt3dadd(320.616, 480.192, 35.624,  1.500000)

}

filament_999[533] {

  pt3dclear()

  pt3dadd(320.616, 480.192, 35.624,  1.500000)

  pt3dadd(320.616, 484.584, 36.112,  1.500000)

}

filament_999[534] {

  pt3dclear()

  pt3dadd(320.616, 484.584, 36.112,  1.500000)

  pt3dadd(319.884, 488.976, 36.6,  1.500000)

}

filament_999[535] {

  pt3dclear()

  pt3dadd(319.884, 488.976, 36.6,  1.500000)

  pt3dadd(317.688, 492.63599999999997, 37.576,  1.500000)

}

filament_999[536] {

  pt3dclear()

  pt3dadd(317.688, 492.63599999999997, 37.576,  1.500000)

  pt3dadd(315.492, 496.296, 38.552,  1.500000)

}

filament_999[537] {

  pt3dclear()

  pt3dadd(315.492, 496.296, 38.552,  1.500000)

  pt3dadd(313.296, 499.956, 39.528,  1.500000)

}

filament_999[538] {

  pt3dclear()

  pt3dadd(313.296, 499.956, 39.528,  1.500000)

  pt3dadd(311.09999999999997, 504.348, 40.016,  1.500000)

}

filament_999[539] {

  pt3dclear()

  pt3dadd(311.09999999999997, 504.348, 40.016,  1.500000)

  pt3dadd(309.63599999999997, 508.74, 40.504,  1.500000)

}

filament_999[540] {

  pt3dclear()

  pt3dadd(309.63599999999997, 508.74, 40.504,  1.500000)

  pt3dadd(308.904, 513.864, 41.48,  1.500000)

}

filament_999[541] {

  pt3dclear()

  pt3dadd(308.904, 513.864, 41.48,  1.500000)

  pt3dadd(308.17199999999997, 518.9879999999999, 41.967999999999996,  1.500000)

}

filament_999[542] {

  pt3dclear()

  pt3dadd(308.17199999999997, 518.9879999999999, 41.967999999999996,  1.500000)

  pt3dadd(307.44, 524.112, 42.455999999999996,  1.500000)

}

filament_999[543] {

  pt3dclear()

  pt3dadd(307.44, 524.112, 42.455999999999996,  1.500000)

  pt3dadd(304.512, 521.9159999999999, 45.872,  1.500000)

}

filament_999[544] {

  pt3dclear()

  pt3dadd(307.44, 524.112, 42.455999999999996,  1.500000)

  pt3dadd(304.512, 525.576, 46.36,  1.500000)

}

filament_999[545] {

  pt3dclear()

  pt3dadd(307.44, 524.112, 42.455999999999996,  1.500000)

  pt3dadd(307.44, 529.236, 42.455999999999996,  1.500000)

}

filament_999[546] {

  pt3dclear()

  pt3dadd(307.44, 529.236, 42.455999999999996,  1.500000)

  pt3dadd(308.17199999999997, 534.36, 43.432,  1.500000)

}

filament_999[547] {

  pt3dclear()

  pt3dadd(308.17199999999997, 534.36, 43.432,  1.500000)

  pt3dadd(308.904, 539.484, 43.432,  1.500000)

}

filament_999[548] {

  pt3dclear()

  pt3dadd(308.904, 539.484, 43.432,  1.500000)

  pt3dadd(309.63599999999997, 544.608, 42.944,  1.500000)

}

filament_999[549] {

  pt3dclear()

  pt3dadd(309.63599999999997, 544.608, 42.944,  1.500000)

  pt3dadd(311.09999999999997, 549.732, 43.92,  1.500000)

}

filament_999[550] {

  pt3dclear()

  pt3dadd(311.09999999999997, 549.732, 43.92,  1.500000)

  pt3dadd(313.296, 554.856, 42.944,  1.500000)

}

filament_999[551] {

  pt3dclear()

  pt3dadd(313.296, 554.856, 42.944,  1.500000)

  pt3dadd(316.956, 558.516, 40.992,  1.500000)

}

filament_999[552] {

  pt3dclear()

  pt3dadd(316.956, 558.516, 40.992,  1.500000)

  pt3dadd(319.152, 563.64, 41.48,  1.500000)

}

filament_999[553] {

  pt3dclear()

  pt3dadd(330.132, 420.168, 27.816,  1.500000)

  pt3dadd(328.668, 425.292, 28.304,  1.500000)

}

filament_999[554] {

  pt3dclear()

  pt3dadd(330.132, 420.168, 27.816,  1.500000)

  pt3dadd(331.596, 422.364, 30.256,  1.500000)

}

filament_999[555] {

  pt3dclear()

  pt3dadd(331.596, 422.364, 30.256,  1.500000)

  pt3dadd(333.792, 424.56, 33.184,  1.500000)

}

filament_999[556] {

  pt3dclear()

  pt3dadd(333.792, 424.56, 33.184,  1.500000)

  pt3dadd(336.71999999999997, 427.488, 34.647999999999996,  1.500000)

}

filament_999[557] {

  pt3dclear()

  pt3dadd(336.71999999999997, 427.488, 34.647999999999996,  1.500000)

  pt3dadd(339.64799999999997, 430.416, 36.112,  1.500000)

}

filament_999[558] {

  pt3dclear()

  pt3dadd(339.64799999999997, 430.416, 36.112,  1.500000)

  pt3dadd(342.57599999999996, 433.344, 36.112,  1.500000)

}

filament_999[559] {

  pt3dclear()

  pt3dadd(342.57599999999996, 433.344, 36.112,  1.500000)

  pt3dadd(346.236, 436.272, 37.088,  1.500000)

}

filament_999[560] {

  pt3dclear()

  pt3dadd(346.236, 436.272, 37.088,  1.500000)

  pt3dadd(349.896, 439.2, 37.576,  1.500000)

}

filament_999[561] {

  pt3dclear()

  pt3dadd(349.896, 439.2, 37.576,  1.500000)

  pt3dadd(353.556, 442.128, 38.552,  1.500000)

}

filament_999[562] {

  pt3dclear()

  pt3dadd(353.556, 442.128, 38.552,  1.500000)

  pt3dadd(357.216, 445.056, 39.04,  1.500000)

}

filament_999[563] {

  pt3dclear()

  pt3dadd(357.216, 445.056, 39.04,  1.500000)

  pt3dadd(360.876, 447.984, 39.528,  1.500000)

}

filament_999[564] {

  pt3dclear()

  pt3dadd(360.876, 447.984, 39.528,  1.500000)

  pt3dadd(364.536, 450.912, 40.504,  1.500000)

}

filament_999[565] {

  pt3dclear()

  pt3dadd(364.536, 450.912, 40.504,  1.500000)

  pt3dadd(368.19599999999997, 453.84, 40.992,  1.500000)

}

filament_999[566] {

  pt3dclear()

  pt3dadd(368.19599999999997, 453.84, 40.992,  1.500000)

  pt3dadd(371.856, 456.768, 41.967999999999996,  1.500000)

}

filament_999[567] {

  pt3dclear()

  pt3dadd(371.856, 456.768, 41.967999999999996,  1.500000)

  pt3dadd(375.516, 459.69599999999997, 42.944,  1.500000)

}

filament_999[568] {

  pt3dclear()

  pt3dadd(375.516, 459.69599999999997, 42.944,  1.500000)

  pt3dadd(379.908, 461.892, 43.432,  1.500000)

}

filament_999[569] {

  pt3dclear()

  pt3dadd(379.908, 461.892, 43.432,  1.500000)

  pt3dadd(385.764, 461.892, 44.408,  1.500000)

}

filament_999[570] {

  pt3dclear()

  pt3dadd(379.908, 461.892, 43.432,  1.500000)

  pt3dadd(376.248, 461.892, 45.872,  1.500000)

}

filament_999[571] {

  pt3dclear()

  pt3dadd(385.764, 461.892, 44.408,  1.500000)

  pt3dadd(391.62, 461.15999999999997, 44.896,  1.500000)

}

filament_999[572] {

  pt3dclear()

  pt3dadd(391.62, 461.15999999999997, 44.896,  1.500000)

  pt3dadd(396.74399999999997, 458.964, 42.944,  1.500000)

}

filament_999[573] {

  pt3dclear()

  pt3dadd(402.59999999999997, 455.304, 44.408,  1.500000)

  pt3dadd(407.724, 450.18, 44.408,  1.500000)

}

filament_999[574] {

  pt3dclear()

  pt3dadd(402.59999999999997, 455.304, 44.408,  1.500000)

  pt3dadd(404.796, 459.69599999999997, 44.896,  1.500000)

}

filament_999[575] {

  pt3dclear()

  pt3dadd(407.724, 450.18, 44.408,  1.500000)

  pt3dadd(412.116, 445.056, 44.896,  1.500000)

}

filament_999[576] {

  pt3dclear()

  pt3dadd(412.116, 445.056, 44.896,  1.500000)

  pt3dadd(415.044, 439.932, 45.384,  1.500000)

}

filament_999[577] {

  pt3dclear()

  pt3dadd(415.044, 439.932, 45.384,  1.500000)

  pt3dadd(417.24, 434.07599999999996, 45.872,  1.500000)

}

filament_999[578] {

  pt3dclear()

  pt3dadd(417.24, 434.07599999999996, 45.872,  1.500000)

  pt3dadd(419.436, 428.952, 45.384,  1.500000)

}

filament_999[579] {

  pt3dclear()

  pt3dadd(417.24, 434.07599999999996, 45.872,  1.500000)

  pt3dadd(420.168, 435.53999999999996, 48.8,  1.500000)

}

filament_999[580] {

  pt3dclear()

  pt3dadd(419.436, 428.952, 45.384,  1.500000)

  pt3dadd(420.9, 423.828, 44.408,  1.500000)

}

filament_999[581] {

  pt3dclear()

  pt3dadd(420.9, 423.828, 44.408,  1.500000)

  pt3dadd(421.632, 417.972, 43.432,  1.500000)

}

filament_999[582] {

  pt3dclear()

  pt3dadd(421.632, 417.972, 43.432,  1.500000)

  pt3dadd(421.632, 412.116, 42.455999999999996,  1.500000)

}

filament_999[583] {

  pt3dclear()

  pt3dadd(421.632, 412.116, 42.455999999999996,  1.500000)

  pt3dadd(420.9, 404.796, 40.992,  1.500000)

}

filament_999[584] {

  pt3dclear()

  pt3dadd(420.9, 404.796, 40.992,  1.500000)

  pt3dadd(420.168, 398.20799999999997, 40.016,  1.500000)

}

filament_999[585] {

  pt3dclear()

  pt3dadd(420.168, 398.20799999999997, 40.016,  1.500000)

  pt3dadd(420.9, 391.62, 39.04,  1.500000)

}

filament_999[586] {

  pt3dclear()

  pt3dadd(420.168, 398.20799999999997, 40.016,  1.500000)

  pt3dadd(415.044, 398.94, 40.504,  1.500000)

}

filament_999[587] {

  pt3dclear()

  pt3dadd(420.9, 391.62, 39.04,  1.500000)

  pt3dadd(422.364, 386.496, 37.576,  1.500000)

}

filament_999[588] {

  pt3dclear()

  pt3dadd(420.9, 391.62, 39.04,  1.500000)

  pt3dadd(424.56, 392.352, 36.112,  1.500000)

}

filament_999[589] {

  pt3dclear()

  pt3dadd(422.364, 386.496, 37.576,  1.500000)

  pt3dadd(423.096, 381.372, 36.112,  1.500000)

}

filament_999[590] {

  pt3dclear()

  pt3dadd(423.096, 381.372, 36.112,  1.500000)

  pt3dadd(423.096, 375.516, 35.624,  1.500000)

}

filament_999[591] {

  pt3dclear()

  pt3dadd(423.096, 375.516, 35.624,  1.500000)

  pt3dadd(422.364, 369.65999999999997, 35.624,  1.500000)

}

filament_999[592] {

  pt3dclear()

  pt3dadd(422.364, 369.65999999999997, 35.624,  1.500000)

  pt3dadd(421.632, 363.804, 34.647999999999996,  1.500000)

}

filament_999[593] {

  pt3dclear()

  pt3dadd(421.632, 363.804, 34.647999999999996,  1.500000)

  pt3dadd(420.9, 357.948, 34.16,  1.500000)

}

filament_999[594] {

  pt3dclear()

  pt3dadd(420.9, 357.948, 34.16,  1.500000)

  pt3dadd(420.168, 352.092, 34.16,  1.500000)

}

filament_999[595] {

  pt3dclear()

  pt3dadd(420.168, 352.092, 34.16,  1.500000)

  pt3dadd(419.436, 346.236, 34.16,  1.500000)

}

filament_999[596] {

  pt3dclear()

  pt3dadd(419.436, 346.236, 34.16,  1.500000)

  pt3dadd(419.436, 340.38, 33.184,  1.500000)

}

filament_999[597] {

  pt3dclear()

  pt3dadd(419.436, 340.38, 33.184,  1.500000)

  pt3dadd(418.704, 335.256, 32.208,  1.500000)

}

filament_999[598] {

  pt3dclear()

  pt3dadd(418.704, 335.256, 32.208,  1.500000)

  pt3dadd(417.24, 330.132, 32.208,  1.500000)

}

filament_999[599] {

  pt3dclear()

  pt3dadd(417.24, 330.132, 32.208,  1.500000)

  pt3dadd(415.776, 325.008, 31.72,  1.500000)

}

filament_999[600] {

  pt3dclear()

  pt3dadd(415.776, 325.008, 31.72,  1.500000)

  pt3dadd(414.312, 319.884, 30.744,  1.500000)

}

filament_999[601] {

  pt3dclear()

  pt3dadd(414.312, 319.884, 30.744,  1.500000)

  pt3dadd(413.58, 314.028, 30.256,  1.500000)

}

filament_999[602] {

  pt3dclear()

  pt3dadd(413.58, 314.028, 30.256,  1.500000)

  pt3dadd(412.116, 308.17199999999997, 29.768,  1.500000)

}

filament_999[603] {

  pt3dclear()

  pt3dadd(412.116, 308.17199999999997, 29.768,  1.500000)

  pt3dadd(410.652, 303.048, 28.304,  1.500000)

}

filament_999[604] {

  pt3dclear()

  pt3dadd(410.652, 303.048, 28.304,  1.500000)

  pt3dadd(409.188, 297.924, 27.816,  1.500000)

}

filament_999[605] {

  pt3dclear()

  pt3dadd(409.188, 297.924, 27.816,  1.500000)

  pt3dadd(406.992, 292.8, 27.328,  1.500000)

}

filament_999[606] {

  pt3dclear()

  pt3dadd(406.992, 292.8, 27.328,  1.500000)

  pt3dadd(404.796, 287.676, 27.328,  1.500000)

}

filament_999[607] {

  pt3dclear()

  pt3dadd(404.796, 287.676, 27.328,  1.500000)

  pt3dadd(402.59999999999997, 282.552, 27.328,  1.500000)

}

filament_999[608] {

  pt3dclear()

  pt3dadd(402.59999999999997, 282.552, 27.328,  1.500000)

  pt3dadd(400.404, 277.428, 26.84,  1.500000)

}

filament_999[609] {

  pt3dclear()

  pt3dadd(400.404, 277.428, 26.84,  1.500000)

  pt3dadd(398.20799999999997, 272.304, 26.84,  1.500000)

}

filament_999[610] {

  pt3dclear()

  pt3dadd(398.20799999999997, 272.304, 26.84,  1.500000)

  pt3dadd(396.012, 267.18, 26.352,  1.500000)

}

filament_999[611] {

  pt3dclear()

  pt3dadd(396.012, 267.18, 26.352,  1.500000)

  pt3dadd(393.816, 262.056, 25.864,  1.500000)

}

filament_999[612] {

  pt3dclear()

  pt3dadd(393.816, 262.056, 25.864,  1.500000)

  pt3dadd(391.62, 256.932, 25.864,  1.500000)

}

filament_999[613] {

  pt3dclear()

  pt3dadd(391.62, 256.932, 25.864,  1.500000)

  pt3dadd(389.424, 251.808, 25.864,  1.500000)

}

filament_999[614] {

  pt3dclear()

  pt3dadd(389.424, 251.808, 25.864,  1.500000)

  pt3dadd(387.228, 246.684, 25.375999999999998,  1.500000)

}

filament_999[615] {

  pt3dclear()

  pt3dadd(387.228, 246.684, 25.375999999999998,  1.500000)

  pt3dadd(385.032, 241.56, 25.375999999999998,  1.500000)

}

filament_999[616] {

  pt3dclear()

  pt3dadd(385.032, 241.56, 25.375999999999998,  1.500000)

  pt3dadd(382.104, 236.436, 24.887999999999998,  1.500000)

}

filament_999[617] {

  pt3dclear()

  pt3dadd(382.104, 236.436, 24.887999999999998,  1.500000)

  pt3dadd(379.176, 231.31199999999998, 24.887999999999998,  1.500000)

}

filament_999[618] {

  pt3dclear()

  pt3dadd(379.176, 231.31199999999998, 24.887999999999998,  1.500000)

  pt3dadd(376.248, 226.188, 24.887999999999998,  1.500000)

}

filament_999[619] {

  pt3dclear()

  pt3dadd(376.248, 226.188, 24.887999999999998,  1.500000)

  pt3dadd(373.32, 221.796, 24.4,  1.500000)

}

filament_999[620] {

  pt3dclear()

  pt3dadd(373.32, 221.796, 24.4,  1.500000)

  pt3dadd(369.65999999999997, 217.404, 23.912,  1.500000)

}

filament_999[621] {

  pt3dclear()

  pt3dadd(369.65999999999997, 217.404, 23.912,  1.500000)

  pt3dadd(366.73199999999997, 213.012, 22.936,  1.500000)

}

filament_999[622] {

  pt3dclear()

  pt3dadd(366.73199999999997, 213.012, 22.936,  1.500000)

  pt3dadd(363.804, 208.62, 22.936,  1.500000)

}

filament_999[623] {

  pt3dclear()

  pt3dadd(363.804, 208.62, 22.936,  1.500000)

  pt3dadd(360.876, 204.228, 22.936,  1.500000)

}

filament_999[624] {

  pt3dclear()

  pt3dadd(360.876, 204.228, 22.936,  1.500000)

  pt3dadd(357.948, 199.83599999999998, 22.448,  1.500000)

}

filament_999[625] {

  pt3dclear()

  pt3dadd(357.948, 199.83599999999998, 22.448,  1.500000)

  pt3dadd(355.752, 195.444, 21.96,  1.500000)

}

filament_999[626] {

  pt3dclear()

  pt3dadd(355.752, 195.444, 21.96,  1.500000)

  pt3dadd(353.556, 191.784, 20.496,  1.500000)

}

filament_999[627] {

  pt3dclear()

  pt3dadd(355.752, 195.444, 21.96,  1.500000)

  pt3dadd(352.092, 195.444, 19.52,  1.500000)

}

filament_999[628] {

  pt3dclear()

  pt3dadd(353.556, 191.784, 20.496,  1.500000)

  pt3dadd(352.092, 187.392, 19.52,  1.500000)

}

filament_999[629] {

  pt3dclear()

  pt3dadd(352.092, 187.392, 19.52,  1.500000)

  pt3dadd(350.628, 182.268, 19.032,  1.500000)

}

filament_999[630] {

  pt3dclear()

  pt3dadd(350.628, 182.268, 19.032,  1.500000)

  pt3dadd(349.164, 177.144, 19.032,  1.500000)

}

filament_999[631] {

  pt3dclear()

  pt3dadd(349.164, 177.144, 19.032,  1.500000)

  pt3dadd(348.432, 172.02, 19.032,  1.500000)

}

filament_999[632] {

  pt3dclear()

  pt3dadd(348.432, 172.02, 19.032,  1.500000)

  pt3dadd(346.968, 166.896, 18.544,  1.500000)

}

filament_999[633] {

  pt3dclear()

  pt3dadd(346.968, 166.896, 18.544,  1.500000)

  pt3dadd(345.504, 161.772, 18.544,  1.500000)

}

filament_999[634] {

  pt3dclear()

  pt3dadd(345.504, 161.772, 18.544,  1.500000)

  pt3dadd(344.04, 156.648, 18.544,  1.500000)

}

filament_999[635] {

  pt3dclear()

  pt3dadd(344.04, 156.648, 18.544,  1.500000)

  pt3dadd(342.57599999999996, 151.524, 17.567999999999998,  1.500000)

}

filament_999[636] {

  pt3dclear()

  pt3dadd(342.57599999999996, 151.524, 17.567999999999998,  1.500000)

  pt3dadd(341.844, 146.4, 17.567999999999998,  1.500000)

}

filament_999[637] {

  pt3dclear()

  pt3dadd(341.844, 146.4, 17.567999999999998,  1.500000)

  pt3dadd(341.11199999999997, 141.276, 17.567999999999998,  1.500000)

}

filament_999[638] {

  pt3dclear()

  pt3dadd(341.11199999999997, 141.276, 17.567999999999998,  1.500000)

  pt3dadd(341.11199999999997, 137.61599999999999, 17.567999999999998,  1.500000)

}

filament_999[639] {

  pt3dclear()

  pt3dadd(341.11199999999997, 137.61599999999999, 17.567999999999998,  1.500000)

  pt3dadd(340.38, 131.76, 17.567999999999998,  1.500000)

}

filament_999[640] {

  pt3dclear()

  pt3dadd(340.38, 131.76, 17.567999999999998,  1.500000)

  pt3dadd(338.916, 125.172, 17.567999999999998,  1.500000)

}

filament_999[641] {

  pt3dclear()

  pt3dadd(338.916, 125.172, 17.567999999999998,  1.500000)

  pt3dadd(337.452, 118.584, 17.08,  1.500000)

}

filament_999[642] {

  pt3dclear()

  pt3dadd(337.452, 118.584, 17.08,  1.500000)

  pt3dadd(335.988, 111.996, 17.08,  1.500000)

}

filament_999[643] {

  pt3dclear()

  pt3dadd(335.988, 111.996, 17.08,  1.500000)

  pt3dadd(334.524, 105.408, 17.08,  1.500000)

}

filament_999[644] {

  pt3dclear()

  pt3dadd(334.524, 105.408, 17.08,  1.500000)

  pt3dadd(333.06, 98.82, 16.592,  1.500000)

}

filament_999[645] {

  pt3dclear()

  pt3dadd(333.06, 98.82, 16.592,  1.500000)

  pt3dadd(332.328, 92.964, 17.567999999999998,  1.500000)

}

filament_999[646] {

  pt3dclear()

  pt3dadd(332.328, 92.964, 17.567999999999998,  1.500000)

  pt3dadd(330.864, 87.108, 18.056,  1.500000)

}

filament_999[647] {

  pt3dclear()

  pt3dadd(330.864, 87.108, 18.056,  1.500000)

  pt3dadd(330.132, 81.252, 18.544,  1.500000)

}

filament_999[648] {

  pt3dclear()

  pt3dadd(330.132, 81.252, 18.544,  1.500000)

  pt3dadd(329.4, 75.396, 18.544,  1.500000)

}

filament_999[649] {

  pt3dclear()

  pt3dadd(329.4, 75.396, 18.544,  1.500000)

  pt3dadd(328.668, 69.53999999999999, 19.032,  1.500000)

}

filament_999[650] {

  pt3dclear()

  pt3dadd(328.668, 69.53999999999999, 19.032,  1.500000)

  pt3dadd(328.668, 62.952, 19.52,  1.500000)

}

filament_999[651] {

  pt3dclear()

  pt3dadd(328.668, 62.952, 19.52,  1.500000)

  pt3dadd(328.668, 56.364, 19.52,  1.500000)

}

filament_999[652] {

  pt3dclear()

  pt3dadd(328.668, 56.364, 19.52,  1.500000)

  pt3dadd(328.668, 49.775999999999996, 20.008,  1.500000)

}

filament_999[653] {

  pt3dclear()

  pt3dadd(328.668, 49.775999999999996, 20.008,  1.500000)

  pt3dadd(328.668, 43.188, 20.496,  1.500000)

}

filament_999[654] {

  pt3dclear()

  pt3dadd(328.668, 43.188, 20.496,  1.500000)

  pt3dadd(328.668, 36.6, 20.983999999999998,  1.500000)

}

filament_999[655] {

  pt3dclear()

  pt3dadd(328.668, 36.6, 20.983999999999998,  1.500000)

  pt3dadd(327.204, 32.208, 23.912,  1.500000)

}

filament_999[656] {

  pt3dclear()

  pt3dadd(327.204, 32.208, 23.912,  1.500000)

  pt3dadd(326.472, 27.084, 24.887999999999998,  1.500000)

}

filament_999[657] {

  pt3dclear()

  pt3dadd(326.472, 27.084, 24.887999999999998,  1.500000)

  pt3dadd(325.74, 21.96, 25.375999999999998,  1.500000)

}

filament_999[658] {

  pt3dclear()

  pt3dadd(325.74, 21.96, 25.375999999999998,  1.500000)

  pt3dadd(326.472, 16.836, 26.352,  1.500000)

}

filament_999[659] {

  pt3dclear()

  pt3dadd(326.472, 16.836, 26.352,  1.500000)

  pt3dadd(327.204, 11.712, 26.84,  1.500000)

}

filament_999[660] {

  pt3dclear()

  pt3dadd(327.204, 11.712, 26.84,  1.500000)

  pt3dadd(327.204, 6.588, 26.84,  1.500000)

}

filament_999[661] {

  pt3dclear()

  pt3dadd(327.204, 6.588, 26.84,  1.500000)

  pt3dadd(327.204, 1.464, 26.352,  1.500000)

}

filament_999[662] {

  pt3dclear()

  pt3dadd(352.092, 195.444, 19.52,  1.500000)

  pt3dadd(349.896, 196.908, 17.08,  1.500000)

}

filament_999[663] {

  pt3dclear()

  pt3dadd(349.896, 196.908, 17.08,  1.500000)

  pt3dadd(346.968, 196.908, 15.616,  1.500000)

}

filament_999[664] {

  pt3dclear()

  pt3dadd(346.968, 196.908, 15.616,  1.500000)

  pt3dadd(343.308, 196.176, 15.128,  1.500000)

}

filament_999[665] {

  pt3dclear()

  pt3dadd(343.308, 196.176, 15.128,  1.500000)

  pt3dadd(339.64799999999997, 195.444, 14.64,  1.500000)

}

filament_999[666] {

  pt3dclear()

  pt3dadd(339.64799999999997, 195.444, 14.64,  1.500000)

  pt3dadd(335.988, 194.712, 14.64,  1.500000)

}

filament_999[667] {

  pt3dclear()

  pt3dadd(335.988, 194.712, 14.64,  1.500000)

  pt3dadd(332.328, 193.248, 14.64,  1.500000)

}

filament_999[668] {

  pt3dclear()

  pt3dadd(332.328, 193.248, 14.64,  1.500000)

  pt3dadd(328.668, 191.052, 14.152,  1.500000)

}

filament_999[669] {

  pt3dclear()

  pt3dadd(328.668, 191.052, 14.152,  1.500000)

  pt3dadd(325.008, 188.856, 15.128,  1.500000)

}

filament_999[670] {

  pt3dclear()

  pt3dadd(325.008, 188.856, 15.128,  1.500000)

  pt3dadd(321.348, 187.392, 15.616,  1.500000)

}

filament_999[671] {

  pt3dclear()

  pt3dadd(321.348, 187.392, 15.616,  1.500000)

  pt3dadd(317.688, 186.66, 16.104,  1.500000)

}

filament_999[672] {

  pt3dclear()

  pt3dadd(317.688, 186.66, 16.104,  1.500000)

  pt3dadd(313.296, 185.928, 16.592,  1.500000)

}

filament_999[673] {

  pt3dclear()

  pt3dadd(313.296, 185.928, 16.592,  1.500000)

  pt3dadd(309.63599999999997, 185.196, 19.032,  1.500000)

}

filament_999[674] {

  pt3dclear()

  pt3dadd(309.63599999999997, 185.196, 19.032,  1.500000)

  pt3dadd(306.70799999999997, 185.928, 21.472,  1.500000)

}

filament_999[675] {

  pt3dclear()

  pt3dadd(306.70799999999997, 185.928, 21.472,  1.500000)

  pt3dadd(303.78, 185.928, 21.96,  1.500000)

}

filament_999[676] {

  pt3dclear()

  pt3dadd(303.78, 185.928, 21.96,  1.500000)

  pt3dadd(300.852, 184.464, 22.936,  1.500000)

}

filament_999[677] {

  pt3dclear()

  pt3dadd(300.852, 184.464, 22.936,  1.500000)

  pt3dadd(297.924, 182.268, 23.424,  1.500000)

}

filament_999[678] {

  pt3dclear()

  pt3dadd(297.924, 182.268, 23.424,  1.500000)

  pt3dadd(294.996, 180.072, 23.424,  1.500000)

}

filament_999[679] {

  pt3dclear()

  pt3dadd(294.996, 180.072, 23.424,  1.500000)

  pt3dadd(292.8, 177.144, 23.912,  1.500000)

}

filament_999[680] {

  pt3dclear()

  pt3dadd(292.8, 177.144, 23.912,  1.500000)

  pt3dadd(290.604, 174.216, 23.912,  1.500000)

}

filament_999[681] {

  pt3dclear()

  pt3dadd(290.604, 174.216, 23.912,  1.500000)

  pt3dadd(287.676, 171.28799999999998, 24.4,  1.500000)

}

filament_999[682] {

  pt3dclear()

  pt3dadd(287.676, 171.28799999999998, 24.4,  1.500000)

  pt3dadd(284.748, 168.35999999999999, 24.4,  1.500000)

}

filament_999[683] {

  pt3dclear()

  pt3dadd(284.748, 168.35999999999999, 24.4,  1.500000)

  pt3dadd(282.552, 164.7, 24.887999999999998,  1.500000)

}

filament_999[684] {

  pt3dclear()

  pt3dadd(282.552, 164.7, 24.887999999999998,  1.500000)

  pt3dadd(281.08799999999997, 160.308, 25.864,  1.500000)

}

filament_999[685] {

  pt3dclear()

  pt3dadd(281.08799999999997, 160.308, 25.864,  1.500000)

  pt3dadd(279.62399999999997, 155.916, 25.864,  1.500000)

}

filament_999[686] {

  pt3dclear()

  pt3dadd(279.62399999999997, 155.916, 25.864,  1.500000)

  pt3dadd(278.892, 151.524, 26.352,  1.500000)

}

filament_999[687] {

  pt3dclear()

  pt3dadd(278.892, 151.524, 26.352,  1.500000)

  pt3dadd(278.15999999999997, 147.132, 26.84,  1.500000)

}

filament_999[688] {

  pt3dclear()

  pt3dadd(278.15999999999997, 147.132, 26.84,  1.500000)

  pt3dadd(277.428, 142.74, 26.84,  1.500000)

}

filament_999[689] {

  pt3dclear()

  pt3dadd(277.428, 142.74, 26.84,  1.500000)

  pt3dadd(276.69599999999997, 138.34799999999998, 26.84,  1.500000)

}

filament_999[690] {

  pt3dclear()

  pt3dadd(276.69599999999997, 138.34799999999998, 26.84,  1.500000)

  pt3dadd(275.964, 133.956, 26.84,  1.500000)

}

filament_999[691] {

  pt3dclear()

  pt3dadd(275.964, 133.956, 26.84,  1.500000)

  pt3dadd(275.23199999999997, 129.564, 26.84,  1.500000)

}

filament_999[692] {

  pt3dclear()

  pt3dadd(275.23199999999997, 129.564, 26.84,  1.500000)

  pt3dadd(274.5, 125.172, 27.328,  1.500000)

}

filament_999[693] {

  pt3dclear()

  pt3dadd(274.5, 125.172, 27.328,  1.500000)

  pt3dadd(274.5, 120.048, 26.84,  1.500000)

}

filament_999[694] {

  pt3dclear()

  pt3dadd(274.5, 120.048, 26.84,  1.500000)

  pt3dadd(274.5, 114.92399999999999, 26.84,  1.500000)

}

filament_999[695] {

  pt3dclear()

  pt3dadd(274.5, 114.92399999999999, 26.84,  1.500000)

  pt3dadd(274.5, 109.8, 26.84,  1.500000)

}

filament_999[696] {

  pt3dclear()

  pt3dadd(274.5, 109.8, 26.84,  1.500000)

  pt3dadd(274.5, 104.676, 26.84,  1.500000)

}

filament_999[697] {

  pt3dclear()

  pt3dadd(274.5, 104.676, 26.84,  1.500000)

  pt3dadd(274.5, 99.55199999999999, 26.84,  1.500000)

}

filament_999[698] {

  pt3dclear()

  pt3dadd(274.5, 99.55199999999999, 26.84,  1.500000)

  pt3dadd(273.036, 94.428, 27.328,  1.500000)

}

filament_999[699] {

  pt3dclear()

  pt3dadd(273.036, 94.428, 27.328,  1.500000)

  pt3dadd(272.304, 88.572, 27.816,  1.500000)

}

filament_999[700] {

  pt3dclear()

  pt3dadd(272.304, 88.572, 27.816,  1.500000)

  pt3dadd(271.572, 82.716, 28.304,  1.500000)

}

filament_999[701] {

  pt3dclear()

  pt3dadd(271.572, 82.716, 28.304,  1.500000)

  pt3dadd(271.572, 76.86, 28.304,  1.500000)

}

filament_999[702] {

  pt3dclear()

  pt3dadd(271.572, 76.86, 28.304,  1.500000)

  pt3dadd(271.572, 71.004, 28.791999999999998,  1.500000)

}

filament_999[703] {

  pt3dclear()

  pt3dadd(271.572, 71.004, 28.791999999999998,  1.500000)

  pt3dadd(271.572, 65.148, 28.791999999999998,  1.500000)

}

filament_999[704] {

  pt3dclear()

  pt3dadd(271.572, 65.148, 28.791999999999998,  1.500000)

  pt3dadd(271.572, 59.292, 29.28,  1.500000)

}

filament_999[705] {

  pt3dclear()

  pt3dadd(271.572, 59.292, 29.28,  1.500000)

  pt3dadd(271.572, 53.436, 29.768,  1.500000)

}

filament_999[706] {

  pt3dclear()

  pt3dadd(271.572, 53.436, 29.768,  1.500000)

  pt3dadd(270.84, 48.312, 31.232,  1.500000)

}

filament_999[707] {

  pt3dclear()

  pt3dadd(270.84, 48.312, 31.232,  1.500000)

  pt3dadd(269.376, 43.92, 32.208,  1.500000)

}

filament_999[708] {

  pt3dclear()

  pt3dadd(269.376, 43.92, 32.208,  1.500000)

  pt3dadd(268.644, 38.796, 32.696,  1.500000)

}

filament_999[709] {

  pt3dclear()

  pt3dadd(268.644, 38.796, 32.696,  1.500000)

  pt3dadd(267.912, 33.672, 32.696,  1.500000)

}

filament_999[710] {

  pt3dclear()

  pt3dadd(267.912, 33.672, 32.696,  1.500000)

  pt3dadd(267.912, 27.816, 33.184,  1.500000)

}

filament_999[711] {

  pt3dclear()

  pt3dadd(267.912, 27.816, 33.184,  1.500000)

  pt3dadd(267.18, 21.96, 34.647999999999996,  1.500000)

}

filament_999[712] {

  pt3dclear()

  pt3dadd(267.18, 21.96, 34.647999999999996,  1.500000)

  pt3dadd(266.448, 16.104, 35.135999999999996,  1.500000)

}

filament_999[713] {

  pt3dclear()

  pt3dadd(266.448, 16.104, 35.135999999999996,  1.500000)

  pt3dadd(264.984, 10.248, 36.112,  1.500000)

}

filament_999[714] {

  pt3dclear()

  pt3dadd(264.984, 10.248, 36.112,  1.500000)

  pt3dadd(262.788, 5.856, 35.135999999999996,  1.500000)

}

filament_999[715] {

  pt3dclear()

  pt3dadd(415.044, 398.94, 40.504,  1.500000)

  pt3dadd(410.652, 398.94, 41.48,  1.500000)

}

filament_999[716] {

  pt3dclear()

  pt3dadd(410.652, 398.94, 41.48,  1.500000)

  pt3dadd(406.992, 397.476, 42.455999999999996,  1.500000)

}

filament_999[717] {

  pt3dclear()

  pt3dadd(406.992, 397.476, 42.455999999999996,  1.500000)

  pt3dadd(403.332, 396.012, 42.944,  1.500000)

}

filament_999[718] {

  pt3dclear()

  pt3dadd(403.332, 396.012, 42.944,  1.500000)

  pt3dadd(399.67199999999997, 393.816, 43.92,  1.500000)

}

filament_999[719] {

  pt3dclear()

  pt3dadd(399.67199999999997, 393.816, 43.92,  1.500000)

  pt3dadd(396.012, 391.62, 44.408,  1.500000)

}

filament_999[720] {

  pt3dclear()

  pt3dadd(396.012, 391.62, 44.408,  1.500000)

  pt3dadd(391.62, 389.424, 44.896,  1.500000)

}

filament_999[721] {

  pt3dclear()

  pt3dadd(391.62, 389.424, 44.896,  1.500000)

  pt3dadd(387.228, 387.228, 45.384,  1.500000)

}

filament_999[722] {

  pt3dclear()

  pt3dadd(387.228, 387.228, 45.384,  1.500000)

  pt3dadd(383.568, 384.3, 45.872,  1.500000)

}

filament_999[723] {

  pt3dclear()

  pt3dadd(383.568, 384.3, 45.872,  1.500000)

  pt3dadd(379.908, 381.372, 44.896,  1.500000)

}

filament_999[724] {

  pt3dclear()

  pt3dadd(379.908, 381.372, 44.896,  1.500000)

  pt3dadd(376.248, 378.444, 44.408,  1.500000)

}

filament_999[725] {

  pt3dclear()

  pt3dadd(376.248, 378.444, 44.408,  1.500000)

  pt3dadd(371.856, 376.248, 43.432,  1.500000)

}

filament_999[726] {

  pt3dclear()

  pt3dadd(371.856, 376.248, 43.432,  1.500000)

  pt3dadd(368.19599999999997, 373.32, 45.384,  1.500000)

}

filament_999[727] {

  pt3dclear()

  pt3dadd(368.19599999999997, 373.32, 45.384,  1.500000)

  pt3dadd(364.536, 370.392, 44.408,  1.500000)

}

filament_999[728] {

  pt3dclear()

  pt3dadd(364.536, 370.392, 44.408,  1.500000)

  pt3dadd(360.876, 367.464, 43.92,  1.500000)

}

filament_999[729] {

  pt3dclear()

  pt3dadd(360.876, 367.464, 43.92,  1.500000)

  pt3dadd(357.216, 365.268, 42.455999999999996,  1.500000)

}

filament_999[730] {

  pt3dclear()

  pt3dadd(357.216, 365.268, 42.455999999999996,  1.500000)

  pt3dadd(353.556, 366.0, 41.967999999999996,  1.500000)

}

filament_999[731] {

  pt3dclear()

  pt3dadd(353.556, 366.0, 41.967999999999996,  1.500000)

  pt3dadd(350.628, 368.928, 41.48,  1.500000)

}

filament_999[732] {

  pt3dclear()

  pt3dadd(350.628, 368.928, 41.48,  1.500000)

  pt3dadd(349.164, 366.73199999999997, 38.064,  1.500000)

}

filament_999[733] {

  pt3dclear()

  pt3dadd(350.628, 368.928, 41.48,  1.500000)

  pt3dadd(347.7, 372.58799999999997, 40.504,  1.500000)

}

filament_999[734] {

  pt3dclear()

  pt3dadd(347.7, 372.58799999999997, 40.504,  1.500000)

  pt3dadd(346.236, 376.98, 39.528,  1.500000)

}

filament_999[735] {

  pt3dclear()

  pt3dadd(346.236, 376.98, 39.528,  1.500000)

  pt3dadd(344.772, 380.64, 38.552,  1.500000)

}

filament_999[736] {

  pt3dclear()

  pt3dadd(344.772, 380.64, 38.552,  1.500000)

  pt3dadd(341.844, 384.3, 39.04,  1.500000)

}

filament_999[737] {

  pt3dclear()

  pt3dadd(341.844, 384.3, 39.04,  1.500000)

  pt3dadd(339.64799999999997, 388.692, 40.504,  1.500000)

}

filament_999[738] {

  pt3dclear()

  pt3dadd(339.64799999999997, 388.692, 40.504,  1.500000)

  pt3dadd(337.452, 390.156, 35.135999999999996,  1.500000)

}

filament_999[739] {

  pt3dclear()

  pt3dadd(339.64799999999997, 388.692, 40.504,  1.500000)

  pt3dadd(338.18399999999997, 393.084, 41.48,  1.500000)

}

filament_999[740] {

  pt3dclear()

  pt3dadd(338.18399999999997, 393.084, 41.48,  1.500000)

  pt3dadd(335.988, 396.012, 41.967999999999996,  1.500000)

}

filament_999[741] {

  pt3dclear()

  pt3dadd(335.988, 396.012, 41.967999999999996,  1.500000)

  pt3dadd(332.328, 396.74399999999997, 42.944,  1.500000)

}

filament_999[742] {

  pt3dclear()

  pt3dadd(332.328, 396.74399999999997, 42.944,  1.500000)

  pt3dadd(329.4, 395.28, 44.896,  1.500000)

}

filament_999[743] {

  pt3dclear()

  pt3dadd(329.4, 395.28, 44.896,  1.500000)

  pt3dadd(329.4, 392.352, 48.312,  1.500000)

}

filament_999[744] {

  pt3dclear()

  pt3dadd(329.4, 392.352, 48.312,  1.500000)

  pt3dadd(330.864, 389.424, 50.751999999999995,  1.500000)

}

filament_999[745] {

  pt3dclear()

  pt3dadd(330.864, 389.424, 50.751999999999995,  1.500000)

  pt3dadd(332.328, 385.764, 51.728,  1.500000)

}

filament_999[746] {

  pt3dclear()

  pt3dadd(332.328, 385.764, 51.728,  1.500000)

  pt3dadd(333.06, 381.372, 52.704,  1.500000)

}

filament_999[747] {

  pt3dclear()

  pt3dadd(333.06, 381.372, 52.704,  1.500000)

  pt3dadd(333.792, 376.98, 53.192,  1.500000)

}

filament_999[748] {

  pt3dclear()

  pt3dadd(333.792, 376.98, 53.192,  1.500000)

  pt3dadd(335.988, 372.58799999999997, 53.68,  1.500000)

}

filament_999[749] {

  pt3dclear()

  pt3dadd(335.988, 372.58799999999997, 53.68,  1.500000)

  pt3dadd(338.18399999999997, 368.19599999999997, 54.168,  1.500000)

}

filament_999[750] {

  pt3dclear()

  pt3dadd(338.18399999999997, 368.19599999999997, 54.168,  1.500000)

  pt3dadd(339.64799999999997, 363.072, 54.656,  1.500000)

}

filament_999[751] {

  pt3dclear()

  pt3dadd(339.64799999999997, 363.072, 54.656,  1.500000)

  pt3dadd(339.64799999999997, 357.948, 54.656,  1.500000)

}

filament_999[752] {

  pt3dclear()

  pt3dadd(339.64799999999997, 357.948, 54.656,  1.500000)

  pt3dadd(339.64799999999997, 352.824, 54.656,  1.500000)

}

filament_999[753] {

  pt3dclear()

  pt3dadd(339.64799999999997, 352.824, 54.656,  1.500000)

  pt3dadd(339.64799999999997, 346.968, 55.144,  1.500000)

}

filament_999[754] {

  pt3dclear()

  pt3dadd(339.64799999999997, 346.968, 55.144,  1.500000)

  pt3dadd(340.38, 341.11199999999997, 54.656,  1.500000)

}

filament_999[755] {

  pt3dclear()

  pt3dadd(340.38, 341.11199999999997, 54.656,  1.500000)

  pt3dadd(341.11199999999997, 335.256, 54.168,  1.500000)

}

filament_999[756] {

  pt3dclear()

  pt3dadd(341.11199999999997, 335.256, 54.168,  1.500000)

  pt3dadd(341.844, 329.4, 53.68,  1.500000)

}

filament_999[757] {

  pt3dclear()

  pt3dadd(341.844, 329.4, 53.68,  1.500000)

  pt3dadd(342.57599999999996, 323.544, 53.68,  1.500000)

}

filament_999[758] {

  pt3dclear()

  pt3dadd(342.57599999999996, 323.544, 53.68,  1.500000)

  pt3dadd(345.504, 318.42, 52.704,  1.500000)

}

filament_999[759] {

  pt3dclear()

  pt3dadd(342.57599999999996, 323.544, 53.68,  1.500000)

  pt3dadd(339.64799999999997, 322.08, 52.704,  1.500000)

}

filament_999[760] {

  pt3dclear()

  pt3dadd(345.504, 318.42, 52.704,  1.500000)

  pt3dadd(346.968, 313.296, 51.728,  1.500000)

}

filament_999[761] {

  pt3dclear()

  pt3dadd(346.968, 313.296, 51.728,  1.500000)

  pt3dadd(348.432, 308.17199999999997, 50.751999999999995,  1.500000)

}

filament_999[762] {

  pt3dclear()

  pt3dadd(348.432, 308.17199999999997, 50.751999999999995,  1.500000)

  pt3dadd(349.896, 303.048, 49.775999999999996,  1.500000)

}

filament_999[763] {

  pt3dclear()

  pt3dadd(349.896, 303.048, 49.775999999999996,  1.500000)

  pt3dadd(351.36, 297.924, 49.288,  1.500000)

}

filament_999[764] {

  pt3dclear()

  pt3dadd(351.36, 297.924, 49.288,  1.500000)

  pt3dadd(352.824, 292.8, 49.288,  1.500000)

}

filament_999[765] {

  pt3dclear()

  pt3dadd(352.824, 292.8, 49.288,  1.500000)

  pt3dadd(349.896, 289.872, 48.312,  1.500000)

}

filament_999[766] {

  pt3dclear()

  pt3dadd(352.824, 292.8, 49.288,  1.500000)

  pt3dadd(355.02, 287.676, 47.824,  1.500000)

}

filament_999[767] {

  pt3dclear()

  pt3dadd(355.02, 287.676, 47.824,  1.500000)

  pt3dadd(357.216, 282.552, 47.336,  1.500000)

}

filament_999[768] {

  pt3dclear()

  pt3dadd(357.216, 282.552, 47.336,  1.500000)

  pt3dadd(359.412, 277.428, 46.36,  1.500000)

}

filament_999[769] {

  pt3dclear()

  pt3dadd(359.412, 277.428, 46.36,  1.500000)

  pt3dadd(359.412, 273.036, 44.896,  1.500000)

}

filament_999[770] {

  pt3dclear()

  pt3dadd(359.412, 277.428, 46.36,  1.500000)

  pt3dadd(362.34, 278.892, 43.92,  1.500000)

}

filament_999[771] {

  pt3dclear()

  pt3dadd(359.412, 273.036, 44.896,  1.500000)

  pt3dadd(358.68, 271.572, 38.552,  1.500000)

}

filament_999[772] {

  pt3dclear()

  pt3dadd(359.412, 273.036, 44.896,  1.500000)

  pt3dadd(357.948, 269.376, 42.455999999999996,  1.500000)

}

filament_999[773] {

  pt3dclear()

  pt3dadd(357.948, 269.376, 42.455999999999996,  1.500000)

  pt3dadd(356.484, 266.448, 39.04,  1.500000)

}

filament_999[774] {

  pt3dclear()

  pt3dadd(356.484, 266.448, 39.04,  1.500000)

  pt3dadd(354.288, 263.52, 38.064,  1.500000)

}

filament_999[775] {

  pt3dclear()

  pt3dadd(354.288, 263.52, 38.064,  1.500000)

  pt3dadd(352.092, 260.592, 38.064,  1.500000)

}

filament_999[776] {

  pt3dclear()

  pt3dadd(352.092, 260.592, 38.064,  1.500000)

  pt3dadd(349.896, 257.664, 38.064,  1.500000)

}

filament_999[777] {

  pt3dclear()

  pt3dadd(349.896, 257.664, 38.064,  1.500000)

  pt3dadd(354.288, 258.396, 35.624,  1.500000)

}

filament_999[778] {

  pt3dclear()

  pt3dadd(349.896, 257.664, 38.064,  1.500000)

  pt3dadd(347.7, 254.004, 38.064,  1.500000)

}

filament_999[779] {

  pt3dclear()

  pt3dadd(347.7, 254.004, 38.064,  1.500000)

  pt3dadd(345.504, 250.344, 37.576,  1.500000)

}

filament_999[780] {

  pt3dclear()

  pt3dadd(345.504, 250.344, 37.576,  1.500000)

  pt3dadd(342.57599999999996, 246.684, 38.552,  1.500000)

}

filament_999[781] {

  pt3dclear()

  pt3dadd(342.57599999999996, 246.684, 38.552,  1.500000)

  pt3dadd(339.64799999999997, 243.024, 39.528,  1.500000)

}

filament_999[782] {

  pt3dclear()

  pt3dadd(339.64799999999997, 243.024, 39.528,  1.500000)

  pt3dadd(336.71999999999997, 239.364, 40.016,  1.500000)

}

filament_999[783] {

  pt3dclear()

  pt3dadd(336.71999999999997, 239.364, 40.016,  1.500000)

  pt3dadd(333.792, 235.704, 40.504,  1.500000)

}

filament_999[784] {

  pt3dclear()

  pt3dadd(333.792, 235.704, 40.504,  1.500000)

  pt3dadd(330.864, 232.04399999999998, 39.04,  1.500000)

}

filament_999[785] {

  pt3dclear()

  pt3dadd(330.864, 232.04399999999998, 39.04,  1.500000)

  pt3dadd(327.936, 228.384, 39.528,  1.500000)

}

filament_999[786] {

  pt3dclear()

  pt3dadd(327.936, 228.384, 39.528,  1.500000)

  pt3dadd(327.204, 223.992, 39.528,  1.500000)

}

filament_999[787] {

  pt3dclear()

  pt3dadd(327.204, 223.992, 39.528,  1.500000)

  pt3dadd(329.4, 218.868, 40.016,  1.500000)

}

filament_999[788] {

  pt3dclear()

  pt3dadd(329.4, 218.868, 40.016,  1.500000)

  pt3dadd(331.596, 213.744, 39.528,  1.500000)

}

filament_999[789] {

  pt3dclear()

  pt3dadd(331.596, 213.744, 39.528,  1.500000)

  pt3dadd(332.328, 208.62, 39.528,  1.500000)

}

filament_999[790] {

  pt3dclear()

  pt3dadd(332.328, 208.62, 39.528,  1.500000)

  pt3dadd(330.864, 204.228, 38.552,  1.500000)

}

filament_999[791] {

  pt3dclear()

  pt3dadd(330.864, 204.228, 38.552,  1.500000)

  pt3dadd(329.4, 199.10399999999998, 38.064,  1.500000)

}

filament_999[792] {

  pt3dclear()

  pt3dadd(329.4, 199.10399999999998, 38.064,  1.500000)

  pt3dadd(327.936, 193.98, 38.064,  1.500000)

}

filament_999[793] {

  pt3dclear()

  pt3dadd(327.936, 193.98, 38.064,  1.500000)

  pt3dadd(327.204, 188.856, 37.576,  1.500000)

}

filament_999[794] {

  pt3dclear()

  pt3dadd(327.204, 188.856, 37.576,  1.500000)

  pt3dadd(326.472, 183.0, 37.088,  1.500000)

}

filament_999[795] {

  pt3dclear()

  pt3dadd(326.472, 183.0, 37.088,  1.500000)

  pt3dadd(326.472, 177.876, 36.6,  1.500000)

}

filament_999[796] {

  pt3dclear()

  pt3dadd(326.472, 177.876, 36.6,  1.500000)

  pt3dadd(329.4, 176.412, 36.6,  1.500000)

}

filament_999[797] {

  pt3dclear()

  pt3dadd(329.4, 176.412, 36.6,  1.500000)

  pt3dadd(334.524, 179.34, 37.576,  1.500000)

}

filament_999[798] {

  pt3dclear()

  pt3dadd(334.524, 179.34, 37.576,  1.500000)

  pt3dadd(338.18399999999997, 182.268, 38.552,  1.500000)

}

filament_999[799] {

  pt3dclear()

  pt3dadd(362.34, 278.892, 43.92,  1.500000)

  pt3dadd(366.0, 279.62399999999997, 42.455999999999996,  1.500000)

}

filament_999[800] {

  pt3dclear()

  pt3dadd(366.0, 279.62399999999997, 42.455999999999996,  1.500000)

  pt3dadd(370.392, 279.62399999999997, 41.967999999999996,  1.500000)

}

filament_999[801] {

  pt3dclear()

  pt3dadd(370.392, 279.62399999999997, 41.967999999999996,  1.500000)

  pt3dadd(374.784, 280.356, 41.48,  1.500000)

}

filament_999[802] {

  pt3dclear()

  pt3dadd(374.784, 280.356, 41.48,  1.500000)

  pt3dadd(379.176, 281.08799999999997, 41.48,  1.500000)

}

filament_999[803] {

  pt3dclear()

  pt3dadd(379.176, 281.08799999999997, 41.48,  1.500000)

  pt3dadd(383.568, 282.552, 40.992,  1.500000)

}

filament_999[804] {

  pt3dclear()

  pt3dadd(383.568, 282.552, 40.992,  1.500000)

  pt3dadd(387.96, 284.016, 40.992,  1.500000)

}

filament_999[805] {

  pt3dclear()

  pt3dadd(387.96, 284.016, 40.992,  1.500000)

  pt3dadd(393.084, 284.748, 40.504,  1.500000)

}

filament_999[806] {

  pt3dclear()

  pt3dadd(393.084, 284.748, 40.504,  1.500000)

  pt3dadd(397.476, 285.48, 40.016,  1.500000)

}

filament_999[807] {

  pt3dclear()

  pt3dadd(397.476, 285.48, 40.016,  1.500000)

  pt3dadd(401.13599999999997, 284.748, 38.552,  1.500000)

}

filament_999[808] {

  pt3dclear()

  pt3dadd(401.13599999999997, 284.748, 38.552,  1.500000)

  pt3dadd(405.52799999999996, 284.748, 39.528,  1.500000)

}

filament_999[809] {

  pt3dclear()

  pt3dadd(405.52799999999996, 284.748, 39.528,  1.500000)

  pt3dadd(410.652, 286.944, 40.016,  1.500000)

}

filament_999[810] {

  pt3dclear()

  pt3dadd(410.652, 286.944, 40.016,  1.500000)

  pt3dadd(415.044, 290.604, 40.016,  1.500000)

}

filament_999[811] {

  pt3dclear()

  pt3dadd(415.044, 290.604, 40.016,  1.500000)

  pt3dadd(417.24, 294.996, 40.016,  1.500000)

}

filament_999[812] {

  pt3dclear()

  pt3dadd(417.24, 294.996, 40.016,  1.500000)

  pt3dadd(418.704, 301.584, 40.504,  1.500000)

}

filament_999[813] {

  pt3dclear()

  pt3dadd(418.704, 301.584, 40.504,  1.500000)

  pt3dadd(420.168, 308.17199999999997, 40.016,  1.500000)

}

filament_999[814] {

  pt3dclear()

  pt3dadd(420.168, 308.17199999999997, 40.016,  1.500000)

  pt3dadd(422.364, 314.028, 40.504,  1.500000)

}

filament_999[815] {

  pt3dclear()

  pt3dadd(422.364, 314.028, 40.504,  1.500000)

  pt3dadd(423.828, 319.152, 42.944,  1.500000)

}

filament_999[816] {

  pt3dclear()

  pt3dadd(423.828, 319.152, 42.944,  1.500000)

  pt3dadd(427.488, 325.74, 41.48,  1.500000)

}

filament_999[817] {

  pt3dclear()

  pt3dadd(424.56, 392.352, 36.112,  1.500000)

  pt3dadd(428.21999999999997, 393.084, 34.16,  1.500000)

}

filament_999[818] {

  pt3dclear()

  pt3dadd(428.21999999999997, 393.084, 34.16,  1.500000)

  pt3dadd(431.88, 396.012, 32.208,  1.500000)

}

filament_999[819] {

  pt3dclear()

  pt3dadd(431.88, 396.012, 32.208,  1.500000)

  pt3dadd(435.53999999999996, 398.94, 31.232,  1.500000)

}

filament_999[820] {

  pt3dclear()

  pt3dadd(435.53999999999996, 398.94, 31.232,  1.500000)

  pt3dadd(439.2, 401.868, 30.256,  1.500000)

}

filament_999[821] {

  pt3dclear()

  pt3dadd(439.2, 401.868, 30.256,  1.500000)

  pt3dadd(442.86, 404.796, 29.28,  1.500000)

}

filament_999[822] {

  pt3dclear()

  pt3dadd(442.86, 404.796, 29.28,  1.500000)

  pt3dadd(446.52, 407.724, 28.304,  1.500000)

}

filament_999[823] {

  pt3dclear()

  pt3dadd(446.52, 407.724, 28.304,  1.500000)

  pt3dadd(449.448, 411.384, 26.84,  1.500000)

}

filament_999[824] {

  pt3dclear()

  pt3dadd(449.448, 411.384, 26.84,  1.500000)

  pt3dadd(453.108, 415.044, 25.375999999999998,  1.500000)

}

filament_999[825] {

  pt3dclear()

  pt3dadd(453.108, 415.044, 25.375999999999998,  1.500000)

  pt3dadd(456.036, 418.704, 23.912,  1.500000)

}

filament_999[826] {

  pt3dclear()

  pt3dadd(456.036, 418.704, 23.912,  1.500000)

  pt3dadd(458.964, 422.364, 21.96,  1.500000)

}

filament_999[827] {

  pt3dclear()

  pt3dadd(458.964, 422.364, 21.96,  1.500000)

  pt3dadd(460.428, 426.024, 20.008,  1.500000)

}

filament_999[828] {

  pt3dclear()

  pt3dadd(460.428, 426.024, 20.008,  1.500000)

  pt3dadd(462.62399999999997, 430.416, 18.544,  1.500000)

}

filament_999[829] {

  pt3dclear()

  pt3dadd(462.62399999999997, 430.416, 18.544,  1.500000)

  pt3dadd(464.08799999999997, 434.07599999999996, 17.08,  1.500000)

}

filament_999[830] {

  pt3dclear()

  pt3dadd(464.08799999999997, 434.07599999999996, 17.08,  1.500000)

  pt3dadd(464.82, 439.2, 15.128,  1.500000)

}

filament_999[831] {

  pt3dclear()

  pt3dadd(464.82, 439.2, 15.128,  1.500000)

  pt3dadd(464.82, 444.324, 13.664,  1.500000)

}

filament_999[832] {

  pt3dclear()

  pt3dadd(464.82, 444.324, 13.664,  1.500000)

  pt3dadd(464.08799999999997, 449.448, 13.664,  1.500000)

}

filament_999[833] {

  pt3dclear()

  pt3dadd(464.08799999999997, 449.448, 13.664,  1.500000)

  pt3dadd(462.62399999999997, 454.572, 13.176,  1.500000)

}

filament_999[834] {

  pt3dclear()

  pt3dadd(462.62399999999997, 454.572, 13.176,  1.500000)

  pt3dadd(461.15999999999997, 459.69599999999997, 13.176,  1.500000)

}

filament_999[835] {

  pt3dclear()

  pt3dadd(461.15999999999997, 459.69599999999997, 13.176,  1.500000)

  pt3dadd(459.69599999999997, 464.82, 13.176,  1.500000)

}

filament_999[836] {

  pt3dclear()

  pt3dadd(459.69599999999997, 464.82, 13.176,  1.500000)

  pt3dadd(458.23199999999997, 469.212, 13.176,  1.500000)

}

filament_999[837] {

  pt3dclear()

  pt3dadd(458.23199999999997, 469.212, 13.176,  1.500000)

  pt3dadd(458.23199999999997, 472.872, 13.176,  1.500000)

}

filament_999[838] {

  pt3dclear()

  pt3dadd(458.23199999999997, 469.212, 13.176,  1.500000)

  pt3dadd(454.572, 470.676, 12.687999999999999,  1.500000)

}

filament_999[839] {

  pt3dclear()

  pt3dadd(458.23199999999997, 472.872, 13.176,  1.500000)

  pt3dadd(458.23199999999997, 477.264, 13.176,  1.500000)

}

filament_999[840] {

  pt3dclear()

  pt3dadd(458.23199999999997, 477.264, 13.176,  1.500000)

  pt3dadd(458.964, 480.924, 12.687999999999999,  1.500000)

}

filament_999[841] {

  pt3dclear()

  pt3dadd(458.964, 480.924, 12.687999999999999,  1.500000)

  pt3dadd(459.69599999999997, 484.584, 12.687999999999999,  1.500000)

}

filament_999[842] {

  pt3dclear()

  pt3dadd(459.69599999999997, 484.584, 12.687999999999999,  1.500000)

  pt3dadd(459.69599999999997, 488.976, 12.687999999999999,  1.500000)

}

filament_999[843] {

  pt3dclear()

  pt3dadd(459.69599999999997, 488.976, 12.687999999999999,  1.500000)

  pt3dadd(459.69599999999997, 493.368, 12.687999999999999,  1.500000)

}

filament_999[844] {

  pt3dclear()

  pt3dadd(459.69599999999997, 493.368, 12.687999999999999,  1.500000)

  pt3dadd(459.69599999999997, 497.76, 13.664,  1.500000)

}

filament_999[845] {

  pt3dclear()

  pt3dadd(459.69599999999997, 497.76, 13.664,  1.500000)

  pt3dadd(459.69599999999997, 502.152, 14.64,  1.500000)

}

filament_999[846] {

  pt3dclear()

  pt3dadd(459.69599999999997, 502.152, 14.64,  1.500000)

  pt3dadd(459.69599999999997, 506.544, 15.128,  1.500000)

}

filament_999[847] {

  pt3dclear()

  pt3dadd(459.69599999999997, 506.544, 15.128,  1.500000)

  pt3dadd(459.69599999999997, 510.936, 15.616,  1.500000)

}

filament_999[848] {

  pt3dclear()

  pt3dadd(459.69599999999997, 510.936, 15.616,  1.500000)

  pt3dadd(459.69599999999997, 515.328, 15.616,  1.500000)

}

filament_999[849] {

  pt3dclear()

  pt3dadd(459.69599999999997, 515.328, 15.616,  1.500000)

  pt3dadd(458.964, 519.72, 15.616,  1.500000)

}

filament_999[850] {

  pt3dclear()

  pt3dadd(458.964, 519.72, 15.616,  1.500000)

  pt3dadd(458.23199999999997, 524.112, 15.616,  1.500000)

}

filament_999[851] {

  pt3dclear()

  pt3dadd(458.23199999999997, 524.112, 15.616,  1.500000)

  pt3dadd(458.23199999999997, 528.504, 16.104,  1.500000)

}

filament_999[852] {

  pt3dclear()

  pt3dadd(458.23199999999997, 528.504, 16.104,  1.500000)

  pt3dadd(458.23199999999997, 532.896, 16.104,  1.500000)

}

filament_999[853] {

  pt3dclear()

  pt3dadd(458.23199999999997, 532.896, 16.104,  1.500000)

  pt3dadd(457.5, 537.288, 16.104,  1.500000)

}

filament_999[854] {

  pt3dclear()

  pt3dadd(457.5, 537.288, 16.104,  1.500000)

  pt3dadd(456.768, 541.68, 16.104,  1.500000)

}

filament_999[855] {

  pt3dclear()

  pt3dadd(456.768, 541.68, 16.104,  1.500000)

  pt3dadd(456.036, 546.072, 16.104,  1.500000)

}

filament_999[856] {

  pt3dclear()

  pt3dadd(456.036, 546.072, 16.104,  1.500000)

  pt3dadd(455.304, 550.4639999999999, 16.592,  1.500000)

}

filament_999[857] {

  pt3dclear()

  pt3dadd(455.304, 550.4639999999999, 16.592,  1.500000)

  pt3dadd(453.108, 554.856, 16.592,  1.500000)

}

filament_999[858] {

  pt3dclear()

  pt3dadd(453.108, 554.856, 16.592,  1.500000)

  pt3dadd(451.644, 559.2479999999999, 17.08,  1.500000)

}

filament_999[859] {

  pt3dclear()

  pt3dadd(451.644, 559.2479999999999, 17.08,  1.500000)

  pt3dadd(450.18, 563.64, 17.08,  1.500000)

}

filament_999[860] {

  pt3dclear()

  pt3dadd(450.18, 563.64, 17.08,  1.500000)

  pt3dadd(448.716, 568.032, 17.567999999999998,  1.500000)

}

filament_999[861] {

  pt3dclear()

  pt3dadd(448.716, 568.032, 17.567999999999998,  1.500000)

  pt3dadd(447.252, 572.424, 18.056,  1.500000)

}

filament_999[862] {

  pt3dclear()

  pt3dadd(447.252, 572.424, 18.056,  1.500000)

  pt3dadd(445.788, 576.816, 18.544,  1.500000)

}

filament_999[863] {

  pt3dclear()

  pt3dadd(445.788, 576.816, 18.544,  1.500000)

  pt3dadd(445.056, 581.208, 18.544,  1.500000)

}

filament_999[864] {

  pt3dclear()

  pt3dadd(445.056, 581.208, 18.544,  1.500000)

  pt3dadd(444.324, 585.6, 20.496,  1.500000)

}

filament_999[865] {

  pt3dclear()

  pt3dadd(444.324, 585.6, 20.496,  1.500000)

  pt3dadd(443.592, 588.528, 23.424,  1.500000)

}

filament_999[866] {

  pt3dclear()

  pt3dadd(444.324, 585.6, 20.496,  1.500000)

  pt3dadd(447.252, 586.332, 20.983999999999998,  1.500000)

}

filament_999[867] {

  pt3dclear()

  pt3dadd(443.592, 588.528, 23.424,  1.500000)

  pt3dadd(442.128, 591.456, 23.912,  1.500000)

}

filament_999[868] {

  pt3dclear()

  pt3dadd(442.128, 591.456, 23.912,  1.500000)

  pt3dadd(440.664, 595.116, 23.912,  1.500000)

}

filament_999[869] {

  pt3dclear()

  pt3dadd(440.664, 595.116, 23.912,  1.500000)

  pt3dadd(439.2, 598.776, 24.4,  1.500000)

}

filament_999[870] {

  pt3dclear()

  pt3dadd(439.2, 598.776, 24.4,  1.500000)

  pt3dadd(437.736, 602.436, 24.4,  1.500000)

}

filament_999[871] {

  pt3dclear()

  pt3dadd(437.736, 602.436, 24.4,  1.500000)

  pt3dadd(435.53999999999996, 606.096, 24.887999999999998,  1.500000)

}

filament_999[872] {

  pt3dclear()

  pt3dadd(435.53999999999996, 606.096, 24.887999999999998,  1.500000)

  pt3dadd(433.344, 609.756, 24.887999999999998,  1.500000)

}

filament_999[873] {

  pt3dclear()

  pt3dadd(433.344, 609.756, 24.887999999999998,  1.500000)

  pt3dadd(431.14799999999997, 613.4159999999999, 24.887999999999998,  1.500000)

}

filament_999[874] {

  pt3dclear()

  pt3dadd(431.14799999999997, 613.4159999999999, 24.887999999999998,  1.500000)

  pt3dadd(428.952, 617.076, 25.375999999999998,  1.500000)

}

filament_999[875] {

  pt3dclear()

  pt3dadd(428.952, 617.076, 25.375999999999998,  1.500000)

  pt3dadd(426.756, 620.736, 25.864,  1.500000)

}

filament_999[876] {

  pt3dclear()

  pt3dadd(428.952, 617.076, 25.375999999999998,  1.500000)

  pt3dadd(428.21999999999997, 619.2719999999999, 21.96,  1.500000)

}

filament_999[877] {

  pt3dclear()

  pt3dadd(426.756, 620.736, 25.864,  1.500000)

  pt3dadd(425.292, 624.396, 26.352,  1.500000)

}

filament_999[878] {

  pt3dclear()

  pt3dadd(425.292, 624.396, 26.352,  1.500000)

  pt3dadd(423.828, 628.056, 26.352,  1.500000)

}

filament_999[879] {

  pt3dclear()

  pt3dadd(423.828, 628.056, 26.352,  1.500000)

  pt3dadd(422.364, 631.716, 26.352,  1.500000)

}

filament_999[880] {

  pt3dclear()

  pt3dadd(422.364, 631.716, 26.352,  1.500000)

  pt3dadd(420.9, 634.644, 27.816,  1.500000)

}

filament_999[881] {

  pt3dclear()

  pt3dadd(420.9, 634.644, 27.816,  1.500000)

  pt3dadd(418.704, 638.304, 28.304,  1.500000)

}

filament_999[882] {

  pt3dclear()

  pt3dadd(418.704, 638.304, 28.304,  1.500000)

  pt3dadd(417.24, 641.9639999999999, 28.791999999999998,  1.500000)

}

filament_999[883] {

  pt3dclear()

  pt3dadd(417.24, 641.9639999999999, 28.791999999999998,  1.500000)

  pt3dadd(415.776, 645.624, 29.28,  1.500000)

}

filament_999[884] {

  pt3dclear()

  pt3dadd(415.776, 645.624, 29.28,  1.500000)

  pt3dadd(414.312, 649.284, 29.28,  1.500000)

}

filament_999[885] {

  pt3dclear()

  pt3dadd(414.312, 649.284, 29.28,  1.500000)

  pt3dadd(412.848, 652.944, 29.28,  1.500000)

}

filament_999[886] {

  pt3dclear()

  pt3dadd(412.848, 652.944, 29.28,  1.500000)

  pt3dadd(410.652, 655.872, 30.744,  1.500000)

}

filament_999[887] {

  pt3dclear()

  pt3dadd(410.652, 655.872, 30.744,  1.500000)

  pt3dadd(408.456, 658.8, 32.696,  1.500000)

}

filament_999[888] {

  pt3dclear()

  pt3dadd(408.456, 658.8, 32.696,  1.500000)

  pt3dadd(406.26, 661.728, 33.672,  1.500000)

}

filament_999[889] {

  pt3dclear()

  pt3dadd(406.26, 661.728, 33.672,  1.500000)

  pt3dadd(404.06399999999996, 664.656, 34.16,  1.500000)

}

filament_999[890] {

  pt3dclear()

  pt3dadd(404.06399999999996, 664.656, 34.16,  1.500000)

  pt3dadd(401.13599999999997, 667.584, 34.647999999999996,  1.500000)

}

filament_999[891] {

  pt3dclear()

  pt3dadd(401.13599999999997, 667.584, 34.647999999999996,  1.500000)

  pt3dadd(398.20799999999997, 670.512, 34.647999999999996,  1.500000)

}

filament_999[892] {

  pt3dclear()

  pt3dadd(398.20799999999997, 670.512, 34.647999999999996,  1.500000)

  pt3dadd(395.28, 673.4399999999999, 35.135999999999996,  1.500000)

}

filament_999[893] {

  pt3dclear()

  pt3dadd(395.28, 673.4399999999999, 35.135999999999996,  1.500000)

  pt3dadd(392.352, 676.3679999999999, 35.624,  1.500000)

}

filament_999[894] {

  pt3dclear()

  pt3dadd(392.352, 676.3679999999999, 35.624,  1.500000)

  pt3dadd(389.424, 679.2959999999999, 36.112,  1.500000)

}

filament_999[895] {

  pt3dclear()

  pt3dadd(389.424, 679.2959999999999, 36.112,  1.500000)

  pt3dadd(386.496, 682.2239999999999, 36.112,  1.500000)

}

filament_999[896] {

  pt3dclear()

  pt3dadd(386.496, 682.2239999999999, 36.112,  1.500000)

  pt3dadd(383.568, 685.884, 36.112,  1.500000)

}

filament_999[897] {

  pt3dclear()

  pt3dadd(383.568, 685.884, 36.112,  1.500000)

  pt3dadd(380.64, 689.544, 38.064,  1.500000)

}

filament_999[898] {

  pt3dclear()

  pt3dadd(380.64, 689.544, 38.064,  1.500000)

  pt3dadd(377.712, 692.472, 38.064,  1.500000)

}

filament_999[899] {

  pt3dclear()

  pt3dadd(377.712, 692.472, 38.064,  1.500000)

  pt3dadd(374.784, 696.132, 35.624,  1.500000)

}

filament_999[900] {

  pt3dclear()

  pt3dadd(374.784, 696.132, 35.624,  1.500000)

  pt3dadd(370.392, 699.792, 36.6,  1.500000)

}

filament_999[901] {

  pt3dclear()

  pt3dadd(370.392, 699.792, 36.6,  1.500000)

  pt3dadd(364.536, 702.72, 36.112,  1.500000)

}

filament_999[902] {

  pt3dclear()

  pt3dadd(364.536, 702.72, 36.112,  1.500000)

  pt3dadd(360.144, 702.72, 35.624,  1.500000)

}

filament_999[903] {

  pt3dclear()

  pt3dadd(447.252, 586.332, 20.983999999999998,  1.500000)

  pt3dadd(450.18, 587.7959999999999, 18.544,  1.500000)

}

filament_999[904] {

  pt3dclear()

  pt3dadd(450.18, 587.7959999999999, 18.544,  1.500000)

  pt3dadd(453.84, 586.332, 16.592,  1.500000)

}

filament_999[905] {

  pt3dclear()

  pt3dadd(450.18, 587.7959999999999, 18.544,  1.500000)

  pt3dadd(450.18, 589.992, 18.544,  1.500000)

}

filament_999[906] {

  pt3dclear()

  pt3dadd(450.18, 589.992, 18.544,  1.500000)

  pt3dadd(446.52, 594.384, 18.544,  1.500000)

}

filament_999[907] {

  pt3dclear()

  pt3dadd(446.52, 594.384, 18.544,  1.500000)

  pt3dadd(443.592, 598.776, 18.544,  1.500000)

}

filament_999[908] {

  pt3dclear()

  pt3dadd(454.572, 470.676, 12.687999999999999,  1.500000)

  pt3dadd(451.644, 473.604, 12.2,  1.500000)

}

filament_999[909] {

  pt3dclear()

  pt3dadd(451.644, 473.604, 12.2,  1.500000)

  pt3dadd(449.448, 475.8, 12.687999999999999,  1.500000)

}

filament_999[910] {

  pt3dclear()

  pt3dadd(449.448, 475.8, 12.687999999999999,  1.500000)

  pt3dadd(447.252, 477.996, 13.176,  1.500000)

}

filament_999[911] {

  pt3dclear()

  pt3dadd(447.252, 477.996, 13.176,  1.500000)

  pt3dadd(444.324, 479.46, 14.152,  1.500000)

}

filament_999[912] {

  pt3dclear()

  pt3dadd(444.324, 479.46, 14.152,  1.500000)

  pt3dadd(441.396, 480.924, 16.104,  1.500000)

}

filament_999[913] {

  pt3dclear()

  pt3dadd(441.396, 480.924, 16.104,  1.500000)

  pt3dadd(438.468, 480.924, 17.08,  1.500000)

}

filament_999[914] {

  pt3dclear()

  pt3dadd(438.468, 480.924, 17.08,  1.500000)

  pt3dadd(435.53999999999996, 480.924, 17.567999999999998,  1.500000)

}

filament_999[915] {

  pt3dclear()

  pt3dadd(435.53999999999996, 480.924, 17.567999999999998,  1.500000)

  pt3dadd(431.88, 480.924, 17.567999999999998,  1.500000)

}

filament_999[916] {

  pt3dclear()

  pt3dadd(431.88, 480.924, 17.567999999999998,  1.500000)

  pt3dadd(428.21999999999997, 480.192, 18.056,  1.500000)

}

filament_999[917] {

  pt3dclear()

  pt3dadd(428.21999999999997, 480.192, 18.056,  1.500000)

  pt3dadd(424.56, 479.46, 18.056,  1.500000)

}

filament_999[918] {

  pt3dclear()

  pt3dadd(424.56, 479.46, 18.056,  1.500000)

  pt3dadd(420.9, 478.728, 17.567999999999998,  1.500000)

}

filament_999[919] {

  pt3dclear()

  pt3dadd(420.9, 478.728, 17.567999999999998,  1.500000)

  pt3dadd(417.24, 477.996, 17.08,  1.500000)

}

filament_999[920] {

  pt3dclear()

  pt3dadd(417.24, 477.996, 17.08,  1.500000)

  pt3dadd(413.58, 477.996, 16.592,  1.500000)

}

filament_999[921] {

  pt3dclear()

  pt3dadd(413.58, 477.996, 16.592,  1.500000)

  pt3dadd(409.92, 477.264, 15.616,  1.500000)

}

filament_999[922] {

  pt3dclear()

  pt3dadd(413.58, 477.996, 16.592,  1.500000)

  pt3dadd(410.652, 477.264, 19.032,  1.500000)

}

filament_999[923] {

  pt3dclear()

  pt3dadd(409.92, 477.264, 15.616,  1.500000)

  pt3dadd(406.26, 476.532, 14.64,  1.500000)

}

filament_999[924] {

  pt3dclear()

  pt3dadd(406.26, 476.532, 14.64,  1.500000)

  pt3dadd(401.868, 474.336, 14.64,  1.500000)

}

filament_999[925] {

  pt3dclear()

  pt3dadd(401.868, 474.336, 14.64,  1.500000)

  pt3dadd(400.404, 471.408, 13.664,  1.500000)

}

filament_999[926] {

  pt3dclear()

  pt3dadd(401.868, 474.336, 14.64,  1.500000)

  pt3dadd(401.13599999999997, 477.996, 12.2,  1.500000)

}

filament_999[927] {

  pt3dclear()

  pt3dadd(400.404, 471.408, 13.664,  1.500000)

  pt3dadd(398.94, 468.48, 13.664,  1.500000)

}

filament_999[928] {

  pt3dclear()

  pt3dadd(398.94, 468.48, 13.664,  1.500000)

  pt3dadd(397.476, 465.55199999999996, 13.664,  1.500000)

}

filament_999[929] {

  pt3dclear()

  pt3dadd(397.476, 465.55199999999996, 13.664,  1.500000)

  pt3dadd(396.012, 462.62399999999997, 13.664,  1.500000)

}

filament_999[930] {

  pt3dclear()

  pt3dadd(396.012, 462.62399999999997, 13.664,  1.500000)

  pt3dadd(395.28, 458.964, 13.176,  1.500000)

}

filament_999[931] {

  pt3dclear()

  pt3dadd(395.28, 458.964, 13.176,  1.500000)

  pt3dadd(394.548, 455.304, 13.176,  1.500000)

}

filament_999[932] {

  pt3dclear()

  pt3dadd(394.548, 455.304, 13.176,  1.500000)

  pt3dadd(393.084, 451.644, 13.176,  1.500000)

}

filament_999[933] {

  pt3dclear()

  pt3dadd(393.084, 451.644, 13.176,  1.500000)

  pt3dadd(391.62, 447.984, 13.176,  1.500000)

}

filament_999[934] {

  pt3dclear()

  pt3dadd(391.62, 447.984, 13.176,  1.500000)

  pt3dadd(391.62, 443.592, 12.687999999999999,  1.500000)

}

filament_999[935] {

  pt3dclear()

  pt3dadd(391.62, 443.592, 12.687999999999999,  1.500000)

  pt3dadd(390.888, 439.2, 13.664,  1.500000)

}

filament_999[936] {

  pt3dclear()

  pt3dadd(390.888, 439.2, 13.664,  1.500000)

  pt3dadd(390.156, 434.808, 13.176,  1.500000)

}

filament_999[937] {

  pt3dclear()

  pt3dadd(390.156, 434.808, 13.176,  1.500000)

  pt3dadd(389.424, 430.416, 12.687999999999999,  1.500000)

}

filament_999[938] {

  pt3dclear()

  pt3dadd(389.424, 430.416, 12.687999999999999,  1.500000)

  pt3dadd(388.692, 426.024, 12.687999999999999,  1.500000)

}

filament_999[939] {

  pt3dclear()

  pt3dadd(388.692, 426.024, 12.687999999999999,  1.500000)

  pt3dadd(387.96, 421.632, 12.687999999999999,  1.500000)

}

filament_999[940] {

  pt3dclear()

  pt3dadd(387.96, 421.632, 12.687999999999999,  1.500000)

  pt3dadd(388.692, 417.972, 12.2,  1.500000)

}

filament_999[941] {

  pt3dclear()

  pt3dadd(388.692, 417.972, 12.2,  1.500000)

  pt3dadd(390.888, 414.312, 11.712,  1.500000)

}

filament_999[942] {

  pt3dclear()

  pt3dadd(390.888, 414.312, 11.712,  1.500000)

  pt3dadd(393.816, 410.652, 11.224,  1.500000)

}

filament_999[943] {

  pt3dclear()

  pt3dadd(393.816, 410.652, 11.224,  1.500000)

  pt3dadd(396.74399999999997, 406.992, 10.248,  1.500000)

}

filament_999[944] {

  pt3dclear()

  pt3dadd(396.74399999999997, 406.992, 10.248,  1.500000)

  pt3dadd(400.404, 403.332, 11.712,  1.500000)

}

filament_999[945] {

  pt3dclear()

  pt3dadd(400.404, 403.332, 11.712,  1.500000)

  pt3dadd(404.06399999999996, 400.404, 12.687999999999999,  1.500000)

}

filament_999[946] {

  pt3dclear()

  pt3dadd(404.06399999999996, 400.404, 12.687999999999999,  1.500000)

  pt3dadd(407.724, 397.476, 13.664,  1.500000)

}

filament_999[947] {

  pt3dclear()

  pt3dadd(407.724, 397.476, 13.664,  1.500000)

  pt3dadd(409.92, 393.084, 14.152,  1.500000)

}

filament_999[948] {

  pt3dclear()

  pt3dadd(409.92, 393.084, 14.152,  1.500000)

  pt3dadd(409.92, 388.692, 14.152,  1.500000)

}

filament_999[949] {

  pt3dclear()

  pt3dadd(409.92, 388.692, 14.152,  1.500000)

  pt3dadd(409.92, 383.568, 14.152,  1.500000)

}

filament_999[950] {

  pt3dclear()

  pt3dadd(311.09999999999997, 417.972, 13.176,  1.500000)

  pt3dadd(308.904, 422.364, 13.176,  1.500000)

}

filament_999[951] {

  pt3dclear()

  pt3dadd(308.904, 422.364, 13.176,  1.500000)

  pt3dadd(307.44, 426.024, 13.176,  1.500000)

}

filament_999[952] {

  pt3dclear()

  pt3dadd(307.44, 426.024, 13.176,  1.500000)

  pt3dadd(306.70799999999997, 429.68399999999997, 13.176,  1.500000)

}

filament_999[953] {

  pt3dclear()

  pt3dadd(306.70799999999997, 429.68399999999997, 13.176,  1.500000)

  pt3dadd(306.70799999999997, 433.344, 13.176,  1.500000)

}

filament_999[954] {

  pt3dclear()

  pt3dadd(306.70799999999997, 433.344, 13.176,  1.500000)

  pt3dadd(305.976, 437.00399999999996, 12.687999999999999,  1.500000)

}

filament_999[955] {

  pt3dclear()

  pt3dadd(305.976, 437.00399999999996, 12.687999999999999,  1.500000)

  pt3dadd(305.24399999999997, 440.664, 12.2,  1.500000)

}

filament_999[956] {

  pt3dclear()

  pt3dadd(305.24399999999997, 440.664, 12.2,  1.500000)

  pt3dadd(304.512, 444.324, 12.2,  1.500000)

}

filament_999[957] {

  pt3dclear()

  pt3dadd(304.512, 444.324, 12.2,  1.500000)

  pt3dadd(303.78, 447.984, 12.2,  1.500000)

}

filament_999[958] {

  pt3dclear()

  pt3dadd(303.78, 447.984, 12.2,  1.500000)

  pt3dadd(303.78, 451.644, 11.712,  1.500000)

}

filament_999[959] {

  pt3dclear()

  pt3dadd(303.78, 451.644, 11.712,  1.500000)

  pt3dadd(303.048, 456.036, 11.224,  1.500000)

}

filament_999[960] {

  pt3dclear()

  pt3dadd(303.048, 456.036, 11.224,  1.500000)

  pt3dadd(302.316, 460.428, 10.736,  1.500000)

}

filament_999[961] {

  pt3dclear()

  pt3dadd(302.316, 460.428, 10.736,  1.500000)

  pt3dadd(301.584, 464.82, 10.736,  1.500000)

}

filament_999[962] {

  pt3dclear()

  pt3dadd(301.584, 464.82, 10.736,  1.500000)

  pt3dadd(300.12, 469.212, 10.248,  1.500000)

}

filament_999[963] {

  pt3dclear()

  pt3dadd(300.12, 469.212, 10.248,  1.500000)

  pt3dadd(299.388, 472.872, 10.736,  1.500000)

}

filament_999[964] {

  pt3dclear()

  pt3dadd(299.388, 472.872, 10.736,  1.500000)

  pt3dadd(297.192, 476.532, 10.736,  1.500000)

}

filament_999[965] {

  pt3dclear()

  pt3dadd(297.192, 476.532, 10.736,  1.500000)

  pt3dadd(294.996, 480.192, 11.224,  1.500000)

}

filament_999[966] {

  pt3dclear()

  pt3dadd(294.996, 480.192, 11.224,  1.500000)

  pt3dadd(292.8, 484.584, 11.712,  1.500000)

}

filament_999[967] {

  pt3dclear()

  pt3dadd(292.8, 484.584, 11.712,  1.500000)

  pt3dadd(292.068, 488.976, 11.712,  1.500000)

}

filament_999[968] {

  pt3dclear()

  pt3dadd(292.068, 488.976, 11.712,  1.500000)

  pt3dadd(290.604, 493.368, 12.2,  1.500000)

}

filament_999[969] {

  pt3dclear()

  pt3dadd(290.604, 493.368, 12.2,  1.500000)

  pt3dadd(288.408, 497.02799999999996, 12.2,  1.500000)

}

filament_999[970] {

  pt3dclear()

  pt3dadd(288.408, 497.02799999999996, 12.2,  1.500000)

  pt3dadd(286.212, 500.688, 12.687999999999999,  1.500000)

}

filament_999[971] {

  pt3dclear()

  pt3dadd(286.212, 500.688, 12.687999999999999,  1.500000)

  pt3dadd(284.016, 504.348, 13.176,  1.500000)

}

filament_999[972] {

  pt3dclear()

  pt3dadd(284.016, 504.348, 13.176,  1.500000)

  pt3dadd(281.82, 508.008, 13.664,  1.500000)

}

filament_999[973] {

  pt3dclear()

  pt3dadd(281.82, 508.008, 13.664,  1.500000)

  pt3dadd(279.62399999999997, 511.668, 14.152,  1.500000)

}

filament_999[974] {

  pt3dclear()

  pt3dadd(279.62399999999997, 511.668, 14.152,  1.500000)

  pt3dadd(277.428, 515.328, 14.64,  1.500000)

}

filament_999[975] {

  pt3dclear()

  pt3dadd(277.428, 515.328, 14.64,  1.500000)

  pt3dadd(275.964, 518.9879999999999, 14.64,  1.500000)

}

filament_999[976] {

  pt3dclear()

  pt3dadd(275.964, 518.9879999999999, 14.64,  1.500000)

  pt3dadd(274.5, 523.38, 15.616,  1.500000)

}

filament_999[977] {

  pt3dclear()

  pt3dadd(274.5, 523.38, 15.616,  1.500000)

  pt3dadd(273.036, 527.7719999999999, 16.104,  1.500000)

}

filament_999[978] {

  pt3dclear()

  pt3dadd(273.036, 527.7719999999999, 16.104,  1.500000)

  pt3dadd(271.572, 532.164, 17.08,  1.500000)

}

filament_999[979] {

  pt3dclear()

  pt3dadd(271.572, 532.164, 17.08,  1.500000)

  pt3dadd(270.108, 536.556, 18.056,  1.500000)

}

filament_999[980] {

  pt3dclear()

  pt3dadd(270.108, 536.556, 18.056,  1.500000)

  pt3dadd(269.376, 541.68, 18.544,  1.500000)

}

filament_999[981] {

  pt3dclear()

  pt3dadd(269.376, 541.68, 18.544,  1.500000)

  pt3dadd(268.644, 546.804, 18.544,  1.500000)

}

filament_999[982] {

  pt3dclear()

  pt3dadd(268.644, 546.804, 18.544,  1.500000)

  pt3dadd(269.376, 551.196, 19.032,  1.500000)

}

filament_999[983] {

  pt3dclear()

  pt3dadd(269.376, 551.196, 19.032,  1.500000)

  pt3dadd(270.108, 555.588, 19.52,  1.500000)

}

filament_999[984] {

  pt3dclear()

  pt3dadd(270.108, 555.588, 19.52,  1.500000)

  pt3dadd(270.84, 559.98, 19.52,  1.500000)

}

filament_999[985] {

  pt3dclear()

  pt3dadd(270.84, 559.98, 19.52,  1.500000)

  pt3dadd(271.572, 564.372, 20.008,  1.500000)

}

filament_999[986] {

  pt3dclear()

  pt3dadd(271.572, 564.372, 20.008,  1.500000)

  pt3dadd(273.036, 568.764, 20.496,  1.500000)

}

filament_999[987] {

  pt3dclear()

  pt3dadd(273.036, 568.764, 20.496,  1.500000)

  pt3dadd(274.5, 573.156, 20.496,  1.500000)

}

filament_999[988] {

  pt3dclear()

  pt3dadd(274.5, 573.156, 20.496,  1.500000)

  pt3dadd(275.964, 577.548, 20.496,  1.500000)

}

filament_999[989] {

  pt3dclear()

  pt3dadd(275.964, 577.548, 20.496,  1.500000)

  pt3dadd(277.428, 581.208, 20.983999999999998,  1.500000)

}

filament_999[990] {

  pt3dclear()

  pt3dadd(277.428, 581.208, 20.983999999999998,  1.500000)

  pt3dadd(278.892, 584.8679999999999, 21.472,  1.500000)

}

filament_999[991] {

  pt3dclear()

  pt3dadd(278.892, 584.8679999999999, 21.472,  1.500000)

  pt3dadd(279.62399999999997, 588.528, 21.96,  1.500000)

}

filament_999[992] {

  pt3dclear()

  pt3dadd(279.62399999999997, 588.528, 21.96,  1.500000)

  pt3dadd(280.356, 592.92, 22.448,  1.500000)

}

filament_999[993] {

  pt3dclear()

  pt3dadd(280.356, 592.92, 22.448,  1.500000)

  pt3dadd(280.356, 597.312, 22.448,  1.500000)

}

filament_999[994] {

  pt3dclear()

  pt3dadd(280.356, 597.312, 22.448,  1.500000)

  pt3dadd(280.356, 601.704, 22.448,  1.500000)

}

filament_999[995] {

  pt3dclear()

  pt3dadd(280.356, 601.704, 22.448,  1.500000)

  pt3dadd(284.016, 603.168, 22.936,  1.500000)

}

filament_999[996] {

  pt3dclear()

  pt3dadd(284.016, 603.168, 22.936,  1.500000)

  pt3dadd(286.944, 605.364, 21.96,  1.500000)

}

filament_999[997] {

  pt3dclear()

  pt3dadd(396.74399999999997, 458.964, 42.944,  1.500000)

  pt3dadd(402.59999999999997, 455.304, 44.408,  1.500000)

}

filament_999[998] {

  pt3dclear()

  pt3dadd(404.796, 459.69599999999997, 44.896,  1.500000)

  pt3dadd(407.724, 463.356, 44.896,  1.500000)

}

filament_999[999] {

  pt3dclear()

  pt3dadd(407.724, 463.356, 44.896,  1.500000)

  pt3dadd(409.92, 467.01599999999996, 44.896,  1.500000)

}

filament_999[1000] {

  pt3dclear()

  pt3dadd(409.92, 467.01599999999996, 44.896,  1.500000)

  pt3dadd(406.992, 470.676, 43.92,  1.500000)

}

filament_999[1001] {

  pt3dclear()

  pt3dadd(406.992, 470.676, 43.92,  1.500000)

  pt3dadd(404.796, 474.336, 42.944,  1.500000)

}

filament_999[1002] {

  pt3dclear()

  pt3dadd(404.796, 474.336, 42.944,  1.500000)

  pt3dadd(403.332, 478.728, 42.455999999999996,  1.500000)

}

filament_999[1003] {

  pt3dclear()

  pt3dadd(403.332, 478.728, 42.455999999999996,  1.500000)

  pt3dadd(404.06399999999996, 482.388, 42.455999999999996,  1.500000)

}

filament_999[1004] {

  pt3dclear()

  pt3dadd(403.332, 478.728, 42.455999999999996,  1.500000)

  pt3dadd(401.13599999999997, 478.728, 45.384,  1.500000)

}

filament_999[1005] {

  pt3dclear()

  pt3dadd(403.332, 478.728, 42.455999999999996,  1.500000)

  pt3dadd(401.868, 482.388, 42.455999999999996,  1.500000)

}

filament_999[1006] {

  pt3dclear()

  pt3dadd(401.868, 482.388, 42.455999999999996,  1.500000)

  pt3dadd(400.404, 486.048, 41.967999999999996,  1.500000)

}

filament_999[1007] {

  pt3dclear()

  pt3dadd(400.404, 486.048, 41.967999999999996,  1.500000)

  pt3dadd(398.20799999999997, 489.70799999999997, 41.967999999999996,  1.500000)

}

filament_999[1008] {

  pt3dclear()

  pt3dadd(398.20799999999997, 489.70799999999997, 41.967999999999996,  1.500000)

  pt3dadd(396.012, 493.368, 41.48,  1.500000)

}

filament_999[1009] {

  pt3dclear()

  pt3dadd(396.012, 493.368, 41.48,  1.500000)

  pt3dadd(394.548, 497.02799999999996, 42.455999999999996,  1.500000)

}

filament_999[1010] {

  pt3dclear()

  pt3dadd(394.548, 497.02799999999996, 42.455999999999996,  1.500000)

  pt3dadd(393.084, 501.42, 42.455999999999996,  1.500000)

}

filament_999[1011] {

  pt3dclear()

  pt3dadd(393.084, 501.42, 42.455999999999996,  1.500000)

  pt3dadd(391.62, 505.812, 42.455999999999996,  1.500000)

}

filament_999[1012] {

  pt3dclear()

  pt3dadd(391.62, 505.812, 42.455999999999996,  1.500000)

  pt3dadd(390.156, 510.204, 41.967999999999996,  1.500000)

}

filament_999[1013] {

  pt3dclear()

  pt3dadd(390.156, 510.204, 41.967999999999996,  1.500000)

  pt3dadd(388.692, 514.596, 41.967999999999996,  1.500000)

}

filament_999[1014] {

  pt3dclear()

  pt3dadd(388.692, 514.596, 41.967999999999996,  1.500000)

  pt3dadd(387.228, 518.9879999999999, 41.967999999999996,  1.500000)

}

filament_999[1015] {

  pt3dclear()

  pt3dadd(387.228, 518.9879999999999, 41.967999999999996,  1.500000)

  pt3dadd(385.764, 523.38, 40.992,  1.500000)

}

filament_999[1016] {

  pt3dclear()

  pt3dadd(385.764, 523.38, 40.992,  1.500000)

  pt3dadd(384.3, 527.7719999999999, 40.504,  1.500000)

}

filament_999[1017] {

  pt3dclear()

  pt3dadd(384.3, 527.7719999999999, 40.504,  1.500000)

  pt3dadd(383.568, 532.896, 40.016,  1.500000)

}

filament_999[1018] {

  pt3dclear()

  pt3dadd(383.568, 532.896, 40.016,  1.500000)

  pt3dadd(382.836, 538.02, 39.528,  1.500000)

}

filament_999[1019] {

  pt3dclear()

  pt3dadd(382.836, 538.02, 39.528,  1.500000)

  pt3dadd(382.104, 542.412, 38.064,  1.500000)

}

filament_999[1020] {

  pt3dclear()

  pt3dadd(382.104, 542.412, 38.064,  1.500000)

  pt3dadd(378.444, 545.34, 37.576,  1.500000)

}

filament_999[1021] {

  pt3dclear()

  pt3dadd(378.444, 545.34, 37.576,  1.500000)

  pt3dadd(376.248, 548.268, 37.088,  1.500000)

}

filament_999[1022] {

  pt3dclear()

  pt3dadd(376.248, 548.268, 37.088,  1.500000)

  pt3dadd(374.05199999999996, 551.928, 37.088,  1.500000)

}

filament_999[1023] {

  pt3dclear()

  pt3dadd(374.05199999999996, 551.928, 37.088,  1.500000)

  pt3dadd(372.58799999999997, 555.588, 36.6,  1.500000)

}

filament_999[1024] {

  pt3dclear()

  pt3dadd(372.58799999999997, 555.588, 36.6,  1.500000)

  pt3dadd(371.12399999999997, 559.2479999999999, 36.6,  1.500000)

}

filament_999[1025] {

  pt3dclear()

  pt3dadd(371.12399999999997, 559.2479999999999, 36.6,  1.500000)

  pt3dadd(369.65999999999997, 562.908, 36.112,  1.500000)

}

filament_999[1026] {

  pt3dclear()

  pt3dadd(369.65999999999997, 562.908, 36.112,  1.500000)

  pt3dadd(368.19599999999997, 566.568, 35.624,  1.500000)

}

filament_999[1027] {

  pt3dclear()

  pt3dadd(368.19599999999997, 566.568, 35.624,  1.500000)

  pt3dadd(366.0, 570.228, 35.135999999999996,  1.500000)

}

filament_999[1028] {

  pt3dclear()

  pt3dadd(366.0, 570.228, 35.135999999999996,  1.500000)

  pt3dadd(363.072, 573.156, 34.647999999999996,  1.500000)

}

filament_999[1029] {

  pt3dclear()

  pt3dadd(363.072, 573.156, 34.647999999999996,  1.500000)

  pt3dadd(360.876, 575.352, 32.696,  1.500000)

}

filament_999[1030] {

  pt3dclear()

  pt3dadd(360.876, 575.352, 32.696,  1.500000)

  pt3dadd(359.412, 578.28, 29.28,  1.500000)

}

filament_999[1031] {

  pt3dclear()

  pt3dadd(359.412, 578.28, 29.28,  1.500000)

  pt3dadd(357.948, 581.208, 28.304,  1.500000)

}

filament_999[1032] {

  pt3dclear()

  pt3dadd(359.412, 578.28, 29.28,  1.500000)

  pt3dadd(358.68, 575.352, 29.28,  1.500000)

}

filament_999[1033] {

  pt3dclear()

  pt3dadd(357.948, 581.208, 28.304,  1.500000)

  pt3dadd(355.752, 583.404, 27.328,  1.500000)

}

filament_999[1034] {

  pt3dclear()

  pt3dadd(355.752, 583.404, 27.328,  1.500000)

  pt3dadd(353.556, 586.332, 26.84,  1.500000)

}

filament_999[1035] {

  pt3dclear()

  pt3dadd(353.556, 586.332, 26.84,  1.500000)

  pt3dadd(351.36, 589.26, 26.352,  1.500000)

}

filament_999[1036] {

  pt3dclear()

  pt3dadd(351.36, 589.26, 26.352,  1.500000)

  pt3dadd(349.164, 592.92, 26.352,  1.500000)

}

filament_999[1037] {

  pt3dclear()

  pt3dadd(349.164, 592.92, 26.352,  1.500000)

  pt3dadd(347.7, 596.58, 26.352,  1.500000)

}

filament_999[1038] {

  pt3dclear()

  pt3dadd(347.7, 596.58, 26.352,  1.500000)

  pt3dadd(345.504, 600.24, 26.352,  1.500000)

}

filament_999[1039] {

  pt3dclear()

  pt3dadd(345.504, 600.24, 26.352,  1.500000)

  pt3dadd(343.308, 603.9, 26.352,  1.500000)

}

filament_999[1040] {

  pt3dclear()

  pt3dadd(343.308, 603.9, 26.352,  1.500000)

  pt3dadd(341.844, 607.56, 25.864,  1.500000)

}

filament_999[1041] {

  pt3dclear()

  pt3dadd(341.844, 607.56, 25.864,  1.500000)

  pt3dadd(341.844, 611.952, 25.864,  1.500000)

}

filament_999[1042] {

  pt3dclear()

  pt3dadd(341.844, 611.952, 25.864,  1.500000)

  pt3dadd(341.11199999999997, 617.076, 25.375999999999998,  1.500000)

}

filament_999[1043] {

  pt3dclear()

  pt3dadd(341.11199999999997, 617.076, 25.375999999999998,  1.500000)

  pt3dadd(340.38, 622.1999999999999, 25.375999999999998,  1.500000)

}

filament_999[1044] {

  pt3dclear()

  pt3dadd(340.38, 622.1999999999999, 25.375999999999998,  1.500000)

  pt3dadd(343.308, 625.86, 25.375999999999998,  1.500000)

}

filament_999[1045] {

  pt3dclear()

  pt3dadd(343.308, 625.86, 25.375999999999998,  1.500000)

  pt3dadd(344.772, 629.52, 24.887999999999998,  1.500000)

}

filament_999[1046] {

  pt3dclear()

  pt3dadd(344.772, 629.52, 24.887999999999998,  1.500000)

  pt3dadd(345.504, 633.912, 25.375999999999998,  1.500000)

}

filament_999[1047] {

  pt3dclear()

  pt3dadd(345.504, 633.912, 25.375999999999998,  1.500000)

  pt3dadd(343.308, 636.84, 23.912,  1.500000)

}

filament_999[1048] {

  pt3dclear()

  pt3dadd(343.308, 636.84, 23.912,  1.500000)

  pt3dadd(340.38, 638.304, 22.936,  1.500000)

}

filament_999[1049] {

  pt3dclear()

  pt3dadd(340.38, 638.304, 22.936,  1.500000)

  pt3dadd(336.71999999999997, 639.768, 24.4,  1.500000)

}

filament_999[1050] {

  pt3dclear()

  pt3dadd(336.71999999999997, 639.768, 24.4,  1.500000)

  pt3dadd(335.988, 643.428, 25.864,  1.500000)

}

filament_999[1051] {

  pt3dclear()

  pt3dadd(336.71999999999997, 639.768, 24.4,  1.500000)

  pt3dadd(333.792, 641.9639999999999, 25.375999999999998,  1.500000)

}

filament_999[1052] {

  pt3dclear()

  pt3dadd(333.792, 641.9639999999999, 25.375999999999998,  1.500000)

  pt3dadd(331.596, 644.8919999999999, 26.84,  1.500000)

}

filament_999[1053] {

  pt3dclear()

  pt3dadd(331.596, 644.8919999999999, 26.84,  1.500000)

  pt3dadd(330.132, 647.8199999999999, 29.28,  1.500000)

}

filament_999[1054] {

  pt3dclear()

  pt3dadd(330.132, 647.8199999999999, 29.28,  1.500000)

  pt3dadd(328.668, 651.48, 29.768,  1.500000)

}

filament_999[1055] {

  pt3dclear()

  pt3dadd(328.668, 651.48, 29.768,  1.500000)

  pt3dadd(327.204, 655.14, 29.768,  1.500000)

}

filament_999[1056] {

  pt3dclear()

  pt3dadd(327.204, 655.14, 29.768,  1.500000)

  pt3dadd(326.472, 659.532, 29.768,  1.500000)

}

filament_999[1057] {

  pt3dclear()

  pt3dadd(326.472, 659.532, 29.768,  1.500000)

  pt3dadd(326.472, 663.924, 29.768,  1.500000)

}

filament_999[1058] {

  pt3dclear()

  pt3dadd(326.472, 663.924, 29.768,  1.500000)

  pt3dadd(325.74, 668.316, 30.256,  1.500000)

}

filament_999[1059] {

  pt3dclear()

  pt3dadd(325.74, 668.316, 30.256,  1.500000)

  pt3dadd(325.008, 672.708, 30.256,  1.500000)

}

filament_999[1060] {

  pt3dclear()

  pt3dadd(325.008, 672.708, 30.256,  1.500000)

  pt3dadd(325.74, 675.636, 32.696,  1.500000)

}

filament_999[1061] {

  pt3dclear()

  pt3dadd(325.74, 675.636, 32.696,  1.500000)

  pt3dadd(327.204, 677.832, 35.135999999999996,  1.500000)

}

filament_999[1062] {

  pt3dclear()

  pt3dadd(327.204, 677.832, 35.135999999999996,  1.500000)

  pt3dadd(328.668, 676.3679999999999, 38.064,  1.500000)

}

filament_999[1063] {

  pt3dclear()

  pt3dadd(328.668, 676.3679999999999, 38.064,  1.500000)

  pt3dadd(330.132, 673.4399999999999, 39.04,  1.500000)

}

filament_999[1064] {

  pt3dclear()

  pt3dadd(330.132, 673.4399999999999, 39.04,  1.500000)

  pt3dadd(332.328, 671.244, 41.48,  1.500000)

}

filament_999[1065] {

  pt3dclear()

  pt3dadd(332.328, 671.244, 41.48,  1.500000)

  pt3dadd(334.524, 668.316, 41.48,  1.500000)

}

filament_999[1066] {

  pt3dclear()

  pt3dadd(358.68, 575.352, 29.28,  1.500000)

  pt3dadd(360.144, 572.424, 29.28,  1.500000)

}

filament_999[1067] {

  pt3dclear()

  pt3dadd(360.144, 572.424, 29.28,  1.500000)

  pt3dadd(363.072, 571.692, 29.28,  1.500000)

}

filament_999[1068] {

  pt3dclear()

  pt3dadd(363.072, 571.692, 29.28,  1.500000)

  pt3dadd(366.0, 571.692, 25.375999999999998,  1.500000)

}

filament_999[1069] {

  pt3dclear()

  pt3dadd(366.0, 571.692, 25.375999999999998,  1.500000)

  pt3dadd(368.928, 573.156, 23.912,  1.500000)

}

filament_999[1070] {

  pt3dclear()

  pt3dadd(368.928, 573.156, 23.912,  1.500000)

  pt3dadd(371.12399999999997, 574.62, 23.424,  1.500000)

}

filament_999[1071] {

  pt3dclear()

  pt3dadd(371.12399999999997, 574.62, 23.424,  1.500000)

  pt3dadd(373.32, 576.816, 22.936,  1.500000)

}

filament_999[1072] {

  pt3dclear()

  pt3dadd(373.32, 576.816, 22.936,  1.500000)

  pt3dadd(376.248, 579.744, 22.448,  1.500000)

}

filament_999[1073] {

  pt3dclear()

  pt3dadd(376.248, 579.744, 22.448,  1.500000)

  pt3dadd(377.712, 583.404, 21.96,  1.500000)

}

filament_999[1074] {

  pt3dclear()

  pt3dadd(377.712, 583.404, 21.96,  1.500000)

  pt3dadd(379.908, 587.064, 22.936,  1.500000)

}

filament_999[1075] {

  pt3dclear()

  pt3dadd(379.908, 587.064, 22.936,  1.500000)

  pt3dadd(382.104, 590.7239999999999, 23.912,  1.500000)

}

filament_999[1076] {

  pt3dclear()

  pt3dadd(382.104, 590.7239999999999, 23.912,  1.500000)

  pt3dadd(384.3, 594.384, 24.4,  1.500000)

}

filament_999[1077] {

  pt3dclear()

  pt3dadd(384.3, 594.384, 24.4,  1.500000)

  pt3dadd(385.764, 598.776, 24.4,  1.500000)

}

filament_999[1078] {

  pt3dclear()

  pt3dadd(385.764, 598.776, 24.4,  1.500000)

  pt3dadd(387.228, 603.168, 24.4,  1.500000)

}

filament_999[1079] {

  pt3dclear()

  pt3dadd(387.228, 603.168, 24.4,  1.500000)

  pt3dadd(387.228, 608.292, 25.375999999999998,  1.500000)

}

filament_999[1080] {

  pt3dclear()

  pt3dadd(404.06399999999996, 482.388, 42.455999999999996,  1.500000)

  pt3dadd(406.26, 485.316, 40.504,  1.500000)

}

filament_999[1081] {

  pt3dclear()

  pt3dadd(406.26, 485.316, 40.504,  1.500000)

  pt3dadd(409.92, 486.78, 39.528,  1.500000)

}

filament_999[1082] {

  pt3dclear()

  pt3dadd(409.92, 486.78, 39.528,  1.500000)

  pt3dadd(412.848, 488.24399999999997, 38.064,  1.500000)

}

filament_999[1083] {

  pt3dclear()

  pt3dadd(412.848, 488.24399999999997, 38.064,  1.500000)

  pt3dadd(415.776, 487.512, 36.6,  1.500000)

}

filament_999[1084] {

  pt3dclear()

  pt3dadd(412.848, 488.24399999999997, 38.064,  1.500000)

  pt3dadd(413.58, 491.904, 35.624,  1.500000)

}

filament_999[1085] {

  pt3dclear()

  pt3dadd(415.776, 487.512, 36.6,  1.500000)

  pt3dadd(417.972, 484.584, 34.16,  1.500000)

}

filament_999[1086] {

  pt3dclear()

  pt3dadd(417.972, 484.584, 34.16,  1.500000)

  pt3dadd(419.436, 480.924, 33.184,  1.500000)

}

filament_999[1087] {

  pt3dclear()

  pt3dadd(419.436, 480.924, 33.184,  1.500000)

  pt3dadd(421.632, 474.336, 30.256,  1.500000)

}

filament_999[1088] {

  pt3dclear()

  pt3dadd(421.632, 474.336, 30.256,  1.500000)

  pt3dadd(425.292, 469.212, 29.768,  1.500000)

}

filament_999[1089] {

  pt3dclear()

  pt3dadd(425.292, 469.212, 29.768,  1.500000)

  pt3dadd(428.952, 466.284, 29.28,  1.500000)

}

filament_999[1090] {

  pt3dclear()

  pt3dadd(428.952, 466.284, 29.28,  1.500000)

  pt3dadd(434.07599999999996, 467.01599999999996, 28.791999999999998,  1.500000)

}

filament_999[1091] {

  pt3dclear()

  pt3dadd(428.952, 466.284, 29.28,  1.500000)

  pt3dadd(429.68399999999997, 461.892, 28.304,  1.500000)

}

filament_999[1092] {

  pt3dclear()

  pt3dadd(434.07599999999996, 467.01599999999996, 28.791999999999998,  1.500000)

  pt3dadd(437.00399999999996, 469.944, 28.304,  1.500000)

}

filament_999[1093] {

  pt3dclear()

  pt3dadd(437.00399999999996, 469.944, 28.304,  1.500000)

  pt3dadd(441.396, 470.676, 28.304,  1.500000)

}

filament_999[1094] {

  pt3dclear()

  pt3dadd(437.00399999999996, 469.944, 28.304,  1.500000)

  pt3dadd(439.2, 469.212, 25.864,  1.500000)

}

filament_999[1095] {

  pt3dclear()

  pt3dadd(441.396, 470.676, 28.304,  1.500000)

  pt3dadd(445.788, 469.944, 28.304,  1.500000)

}

filament_999[1096] {

  pt3dclear()

  pt3dadd(445.788, 469.944, 28.304,  1.500000)

  pt3dadd(448.716, 467.01599999999996, 27.816,  1.500000)

}

filament_999[1097] {

  pt3dclear()

  pt3dadd(448.716, 467.01599999999996, 27.816,  1.500000)

  pt3dadd(451.644, 463.356, 27.816,  1.500000)

}

filament_999[1098] {

  pt3dclear()

  pt3dadd(451.644, 463.356, 27.816,  1.500000)

  pt3dadd(454.572, 459.69599999999997, 27.328,  1.500000)

}

filament_999[1099] {

  pt3dclear()

  pt3dadd(454.572, 459.69599999999997, 27.328,  1.500000)

  pt3dadd(457.5, 456.036, 27.328,  1.500000)

}

filament_999[1100] {

  pt3dclear()

  pt3dadd(457.5, 456.036, 27.328,  1.500000)

  pt3dadd(460.428, 454.572, 27.328,  1.500000)

}

filament_999[1101] {

  pt3dclear()

  pt3dadd(460.428, 454.572, 27.328,  1.500000)

  pt3dadd(460.428, 450.912, 26.352,  1.500000)

}

filament_999[1102] {

  pt3dclear()

  pt3dadd(460.428, 454.572, 27.328,  1.500000)

  pt3dadd(463.356, 454.572, 27.328,  1.500000)

}

filament_999[1103] {

  pt3dclear()

  pt3dadd(463.356, 454.572, 27.328,  1.500000)

  pt3dadd(467.01599999999996, 457.5, 27.328,  1.500000)

}

filament_999[1104] {

  pt3dclear()

  pt3dadd(467.01599999999996, 457.5, 27.328,  1.500000)

  pt3dadd(470.676, 460.428, 27.328,  1.500000)

}

filament_999[1105] {

  pt3dclear()

  pt3dadd(470.676, 460.428, 27.328,  1.500000)

  pt3dadd(474.336, 463.356, 26.84,  1.500000)

}

filament_999[1106] {

  pt3dclear()

  pt3dadd(474.336, 463.356, 26.84,  1.500000)

  pt3dadd(477.996, 466.284, 26.352,  1.500000)

}

filament_999[1107] {

  pt3dclear()

  pt3dadd(477.996, 466.284, 26.352,  1.500000)

  pt3dadd(480.924, 469.212, 26.84,  1.500000)

}

filament_999[1108] {

  pt3dclear()

  pt3dadd(480.924, 469.212, 26.84,  1.500000)

  pt3dadd(481.656, 472.872, 27.328,  1.500000)

}

filament_999[1109] {

  pt3dclear()

  pt3dadd(481.656, 472.872, 27.328,  1.500000)

  pt3dadd(482.388, 477.264, 27.816,  1.500000)

}

filament_999[1110] {

  pt3dclear()

  pt3dadd(481.656, 472.872, 27.328,  1.500000)

  pt3dadd(484.584, 469.212, 27.816,  1.500000)

}

filament_999[1111] {

  pt3dclear()

  pt3dadd(481.656, 472.872, 27.328,  1.500000)

  pt3dadd(483.852, 472.872, 22.936,  1.500000)

}

filament_999[1112] {

  pt3dclear()

  pt3dadd(482.388, 477.264, 27.816,  1.500000)

  pt3dadd(482.388, 481.656, 28.304,  1.500000)

}

filament_999[1113] {

  pt3dclear()

  pt3dadd(482.388, 481.656, 28.304,  1.500000)

  pt3dadd(480.924, 486.048, 28.791999999999998,  1.500000)

}

filament_999[1114] {

  pt3dclear()

  pt3dadd(480.924, 486.048, 28.791999999999998,  1.500000)

  pt3dadd(480.192, 490.44, 29.768,  1.500000)

}

filament_999[1115] {

  pt3dclear()

  pt3dadd(480.192, 490.44, 29.768,  1.500000)

  pt3dadd(479.46, 494.09999999999997, 30.744,  1.500000)

}

filament_999[1116] {

  pt3dclear()

  pt3dadd(479.46, 494.09999999999997, 30.744,  1.500000)

  pt3dadd(479.46, 498.49199999999996, 31.232,  1.500000)

}

filament_999[1117] {

  pt3dclear()

  pt3dadd(479.46, 498.49199999999996, 31.232,  1.500000)

  pt3dadd(479.46, 502.884, 31.72,  1.500000)

}

filament_999[1118] {

  pt3dclear()

  pt3dadd(479.46, 502.884, 31.72,  1.500000)

  pt3dadd(478.728, 507.276, 32.208,  1.500000)

}

filament_999[1119] {

  pt3dclear()

  pt3dadd(478.728, 507.276, 32.208,  1.500000)

  pt3dadd(477.264, 511.668, 32.696,  1.500000)

}

filament_999[1120] {

  pt3dclear()

  pt3dadd(477.264, 511.668, 32.696,  1.500000)

  pt3dadd(475.8, 516.06, 33.184,  1.500000)

}

filament_999[1121] {

  pt3dclear()

  pt3dadd(475.8, 516.06, 33.184,  1.500000)

  pt3dadd(474.336, 520.452, 33.672,  1.500000)

}

filament_999[1122] {

  pt3dclear()

  pt3dadd(474.336, 520.452, 33.672,  1.500000)

  pt3dadd(472.872, 524.8439999999999, 33.672,  1.500000)

}

filament_999[1123] {

  pt3dclear()

  pt3dadd(472.872, 524.8439999999999, 33.672,  1.500000)

  pt3dadd(472.872, 529.236, 33.672,  1.500000)

}

filament_999[1124] {

  pt3dclear()

  pt3dadd(472.872, 529.236, 33.672,  1.500000)

  pt3dadd(473.604, 532.896, 34.647999999999996,  1.500000)

}

filament_999[1125] {

  pt3dclear()

  pt3dadd(473.604, 532.896, 34.647999999999996,  1.500000)

  pt3dadd(473.604, 537.288, 35.135999999999996,  1.500000)

}

filament_999[1126] {

  pt3dclear()

  pt3dadd(473.604, 537.288, 35.135999999999996,  1.500000)

  pt3dadd(471.408, 540.948, 35.624,  1.500000)

}

filament_999[1127] {

  pt3dclear()

  pt3dadd(471.408, 540.948, 35.624,  1.500000)

  pt3dadd(467.748, 542.412, 36.112,  1.500000)

}

filament_999[1128] {

  pt3dclear()

  pt3dadd(467.748, 542.412, 36.112,  1.500000)

  pt3dadd(464.82, 544.608, 36.6,  1.500000)

}

filament_999[1129] {

  pt3dclear()

  pt3dadd(464.82, 544.608, 36.6,  1.500000)

  pt3dadd(461.892, 547.536, 37.576,  1.500000)

}

filament_999[1130] {

  pt3dclear()

  pt3dadd(461.892, 547.536, 37.576,  1.500000)

  pt3dadd(460.428, 551.196, 39.528,  1.500000)

}

filament_999[1131] {

  pt3dclear()

  pt3dadd(461.892, 547.536, 37.576,  1.500000)

  pt3dadd(458.964, 548.268, 36.112,  1.500000)

}

filament_999[1132] {

  pt3dclear()

  pt3dadd(460.428, 551.196, 39.528,  1.500000)

  pt3dadd(458.23199999999997, 554.124, 40.016,  1.500000)

}

filament_999[1133] {

  pt3dclear()

  pt3dadd(458.23199999999997, 554.124, 40.016,  1.500000)

  pt3dadd(456.036, 557.052, 40.504,  1.500000)

}

filament_999[1134] {

  pt3dclear()

  pt3dadd(456.036, 557.052, 40.504,  1.500000)

  pt3dadd(453.84, 559.98, 40.992,  1.500000)

}

filament_999[1135] {

  pt3dclear()

  pt3dadd(453.84, 559.98, 40.992,  1.500000)

  pt3dadd(450.912, 562.1759999999999, 40.504,  1.500000)

}

filament_999[1136] {

  pt3dclear()

  pt3dadd(450.912, 562.1759999999999, 40.504,  1.500000)

  pt3dadd(447.984, 565.104, 40.504,  1.500000)

}

filament_999[1137] {

  pt3dclear()

  pt3dadd(447.984, 565.104, 40.504,  1.500000)

  pt3dadd(446.52, 568.032, 40.504,  1.500000)

}

filament_999[1138] {

  pt3dclear()

  pt3dadd(446.52, 568.032, 40.504,  1.500000)

  pt3dadd(445.056, 571.692, 40.992,  1.500000)

}

filament_999[1139] {

  pt3dclear()

  pt3dadd(445.056, 571.692, 40.992,  1.500000)

  pt3dadd(442.86, 575.352, 41.48,  1.500000)

}

filament_999[1140] {

  pt3dclear()

  pt3dadd(442.86, 575.352, 41.48,  1.500000)

  pt3dadd(440.664, 579.012, 41.967999999999996,  1.500000)

}

filament_999[1141] {

  pt3dclear()

  pt3dadd(440.664, 579.012, 41.967999999999996,  1.500000)

  pt3dadd(438.468, 582.672, 42.455999999999996,  1.500000)

}

filament_999[1142] {

  pt3dclear()

  pt3dadd(438.468, 582.672, 42.455999999999996,  1.500000)

  pt3dadd(436.272, 586.332, 42.944,  1.500000)

}

filament_999[1143] {

  pt3dclear()

  pt3dadd(436.272, 586.332, 42.944,  1.500000)

  pt3dadd(434.07599999999996, 590.7239999999999, 43.432,  1.500000)

}

filament_999[1144] {

  pt3dclear()

  pt3dadd(434.07599999999996, 590.7239999999999, 43.432,  1.500000)

  pt3dadd(431.88, 595.116, 43.432,  1.500000)

}

filament_999[1145] {

  pt3dclear()

  pt3dadd(431.88, 595.116, 43.432,  1.500000)

  pt3dadd(428.952, 598.776, 43.92,  1.500000)

}

filament_999[1146] {

  pt3dclear()

  pt3dadd(428.952, 598.776, 43.92,  1.500000)

  pt3dadd(425.292, 602.436, 44.408,  1.500000)

}

filament_999[1147] {

  pt3dclear()

  pt3dadd(425.292, 602.436, 44.408,  1.500000)

  pt3dadd(421.632, 606.096, 44.896,  1.500000)

}

filament_999[1148] {

  pt3dclear()

  pt3dadd(421.632, 606.096, 44.896,  1.500000)

  pt3dadd(422.364, 607.56, 48.312,  1.500000)

}

filament_999[1149] {

  pt3dclear()

  pt3dadd(421.632, 606.096, 44.896,  1.500000)

  pt3dadd(418.704, 609.024, 45.384,  1.500000)

}

filament_999[1150] {

  pt3dclear()

  pt3dadd(418.704, 609.024, 45.384,  1.500000)

  pt3dadd(416.508, 610.4879999999999, 50.751999999999995,  1.500000)

}

filament_999[1151] {

  pt3dclear()

  pt3dadd(418.704, 609.024, 45.384,  1.500000)

  pt3dadd(417.972, 613.4159999999999, 45.872,  1.500000)

}

filament_999[1152] {

  pt3dclear()

  pt3dadd(417.972, 613.4159999999999, 45.872,  1.500000)

  pt3dadd(417.972, 617.808, 44.896,  1.500000)

}

filament_999[1153] {

  pt3dclear()

  pt3dadd(417.972, 617.808, 44.896,  1.500000)

  pt3dadd(417.24, 622.932, 45.872,  1.500000)

}

filament_999[1154] {

  pt3dclear()

  pt3dadd(417.24, 622.932, 45.872,  1.500000)

  pt3dadd(416.508, 627.324, 46.848,  1.500000)

}

filament_999[1155] {

  pt3dclear()

  pt3dadd(416.508, 627.324, 46.848,  1.500000)

  pt3dadd(415.044, 633.18, 47.824,  1.500000)

}

filament_999[1156] {

  pt3dclear()

  pt3dadd(484.584, 469.212, 27.816,  1.500000)

  pt3dadd(486.78, 465.55199999999996, 27.816,  1.500000)

}

filament_999[1157] {

  pt3dclear()

  pt3dadd(486.78, 465.55199999999996, 27.816,  1.500000)

  pt3dadd(487.512, 461.15999999999997, 28.304,  1.500000)

}

filament_999[1158] {

  pt3dclear()

  pt3dadd(487.512, 461.15999999999997, 28.304,  1.500000)

  pt3dadd(487.512, 456.036, 28.791999999999998,  1.500000)

}

filament_999[1159] {

  pt3dclear()

  pt3dadd(487.512, 456.036, 28.791999999999998,  1.500000)

  pt3dadd(486.78, 451.644, 29.768,  1.500000)

}

filament_999[1160] {

  pt3dclear()

  pt3dadd(486.78, 451.644, 29.768,  1.500000)

  pt3dadd(486.048, 448.716, 28.791999999999998,  1.500000)

}

filament_999[1161] {

  pt3dclear()

  pt3dadd(413.58, 491.904, 35.624,  1.500000)

  pt3dadd(414.312, 496.296, 34.647999999999996,  1.500000)

}

filament_999[1162] {

  pt3dclear()

  pt3dadd(414.312, 496.296, 34.647999999999996,  1.500000)

  pt3dadd(415.776, 499.956, 33.184,  1.500000)

}

filament_999[1163] {

  pt3dclear()

  pt3dadd(415.776, 499.956, 33.184,  1.500000)

  pt3dadd(418.704, 502.152, 31.72,  1.500000)

}

filament_999[1164] {

  pt3dclear()

  pt3dadd(415.776, 499.956, 33.184,  1.500000)

  pt3dadd(415.044, 503.616, 30.256,  1.500000)

}

filament_999[1165] {

  pt3dclear()

  pt3dadd(418.704, 502.152, 31.72,  1.500000)

  pt3dadd(421.632, 504.348, 31.72,  1.500000)

}

filament_999[1166] {

  pt3dclear()

  pt3dadd(421.632, 504.348, 31.72,  1.500000)

  pt3dadd(423.096, 507.276, 32.208,  1.500000)

}

filament_999[1167] {

  pt3dclear()

  pt3dadd(423.096, 507.276, 32.208,  1.500000)

  pt3dadd(424.56, 510.204, 32.208,  1.500000)

}

filament_999[1168] {

  pt3dclear()

  pt3dadd(424.56, 510.204, 32.208,  1.500000)

  pt3dadd(426.024, 513.864, 32.696,  1.500000)

}

filament_999[1169] {

  pt3dclear()

  pt3dadd(426.024, 513.864, 32.696,  1.500000)

  pt3dadd(427.488, 517.524, 33.184,  1.500000)

}

filament_999[1170] {

  pt3dclear()

  pt3dadd(427.488, 517.524, 33.184,  1.500000)

  pt3dadd(429.68399999999997, 521.184, 33.672,  1.500000)

}

filament_999[1171] {

  pt3dclear()

  pt3dadd(429.68399999999997, 521.184, 33.672,  1.500000)

  pt3dadd(431.14799999999997, 524.8439999999999, 34.16,  1.500000)

}

filament_999[1172] {

  pt3dclear()

  pt3dadd(431.14799999999997, 524.8439999999999, 34.16,  1.500000)

  pt3dadd(432.61199999999997, 528.504, 34.647999999999996,  1.500000)

}

filament_999[1173] {

  pt3dclear()

  pt3dadd(432.61199999999997, 528.504, 34.647999999999996,  1.500000)

  pt3dadd(432.61199999999997, 533.628, 34.647999999999996,  1.500000)

}

filament_999[1174] {

  pt3dclear()

  pt3dadd(432.61199999999997, 533.628, 34.647999999999996,  1.500000)

  pt3dadd(432.61199999999997, 538.02, 34.647999999999996,  1.500000)

}

filament_999[1175] {

  pt3dclear()

  pt3dadd(432.61199999999997, 538.02, 34.647999999999996,  1.500000)

  pt3dadd(431.88, 542.412, 35.135999999999996,  1.500000)

}

filament_999[1176] {

  pt3dclear()

  pt3dadd(431.88, 542.412, 35.135999999999996,  1.500000)

  pt3dadd(431.14799999999997, 546.804, 34.647999999999996,  1.500000)

}

filament_999[1177] {

  pt3dclear()

  pt3dadd(431.14799999999997, 546.804, 34.647999999999996,  1.500000)

  pt3dadd(431.88, 550.4639999999999, 33.672,  1.500000)

}

filament_999[1178] {

  pt3dclear()

  pt3dadd(431.88, 550.4639999999999, 33.672,  1.500000)

  pt3dadd(431.88, 554.856, 37.088,  1.500000)

}

filament_999[1179] {

  pt3dclear()

  pt3dadd(415.044, 503.616, 30.256,  1.500000)

  pt3dadd(414.312, 508.008, 30.256,  1.500000)

}

filament_999[1180] {

  pt3dclear()

  pt3dadd(414.312, 508.008, 30.256,  1.500000)

  pt3dadd(412.848, 512.4, 30.256,  1.500000)

}

filament_999[1181] {

  pt3dclear()

  pt3dadd(412.848, 512.4, 30.256,  1.500000)

  pt3dadd(412.116, 516.06, 29.768,  1.500000)

}

filament_999[1182] {

  pt3dclear()

  pt3dadd(412.116, 516.06, 29.768,  1.500000)

  pt3dadd(411.384, 519.72, 29.28,  1.500000)

}

filament_999[1183] {

  pt3dclear()

  pt3dadd(411.384, 519.72, 29.28,  1.500000)

  pt3dadd(411.384, 524.112, 28.791999999999998,  1.500000)

}

filament_999[1184] {

  pt3dclear()

  pt3dadd(411.384, 524.112, 28.791999999999998,  1.500000)

  pt3dadd(411.384, 528.504, 28.791999999999998,  1.500000)

}

filament_999[1185] {

  pt3dclear()

  pt3dadd(411.384, 528.504, 28.791999999999998,  1.500000)

  pt3dadd(412.116, 532.896, 28.304,  1.500000)

}

filament_999[1186] {

  pt3dclear()

  pt3dadd(412.116, 532.896, 28.304,  1.500000)

  pt3dadd(412.848, 537.288, 27.816,  1.500000)

}

filament_999[1187] {

  pt3dclear()

  pt3dadd(412.848, 537.288, 27.816,  1.500000)

  pt3dadd(412.848, 541.68, 27.816,  1.500000)

}

filament_999[1188] {

  pt3dclear()

  pt3dadd(412.848, 541.68, 27.816,  1.500000)

  pt3dadd(412.848, 546.072, 27.328,  1.500000)

}

filament_999[1189] {

  pt3dclear()

  pt3dadd(412.848, 546.072, 27.328,  1.500000)

  pt3dadd(412.848, 550.4639999999999, 27.328,  1.500000)

}

filament_999[1190] {

  pt3dclear()

  pt3dadd(412.848, 550.4639999999999, 27.328,  1.500000)

  pt3dadd(413.58, 554.856, 27.328,  1.500000)

}

filament_999[1191] {

  pt3dclear()

  pt3dadd(413.58, 554.856, 27.328,  1.500000)

  pt3dadd(415.044, 558.516, 26.84,  1.500000)

}

filament_999[1192] {

  pt3dclear()

  pt3dadd(415.044, 558.516, 26.84,  1.500000)

  pt3dadd(417.24, 562.1759999999999, 26.84,  1.500000)

}

filament_999[1193] {

  pt3dclear()

  pt3dadd(417.24, 562.1759999999999, 26.84,  1.500000)

  pt3dadd(418.704, 565.836, 26.84,  1.500000)

}

filament_999[1194] {

  pt3dclear()

  pt3dadd(418.704, 565.836, 26.84,  1.500000)

  pt3dadd(417.972, 565.836, 22.448,  1.500000)

}

filament_999[1195] {

  pt3dclear()

  pt3dadd(418.704, 565.836, 26.84,  1.500000)

  pt3dadd(417.24, 569.496, 26.352,  1.500000)

}

filament_999[1196] {

  pt3dclear()

  pt3dadd(417.24, 569.496, 26.352,  1.500000)

  pt3dadd(415.044, 573.156, 25.864,  1.500000)

}

filament_999[1197] {

  pt3dclear()

  pt3dadd(415.044, 573.156, 25.864,  1.500000)

  pt3dadd(411.384, 576.084, 25.864,  1.500000)

}

filament_999[1198] {

  pt3dclear()

  pt3dadd(411.384, 576.084, 25.864,  1.500000)

  pt3dadd(409.188, 579.744, 25.375999999999998,  1.500000)

}

filament_999[1199] {

  pt3dclear()

  pt3dadd(409.188, 579.744, 25.375999999999998,  1.500000)

  pt3dadd(409.188, 584.8679999999999, 25.375999999999998,  1.500000)

}

filament_999[1200] {

  pt3dclear()

  pt3dadd(409.188, 584.8679999999999, 25.375999999999998,  1.500000)

  pt3dadd(409.188, 589.992, 25.375999999999998,  1.500000)

}

filament_999[1201] {

  pt3dclear()

  pt3dadd(409.188, 589.992, 25.375999999999998,  1.500000)

  pt3dadd(407.724, 593.652, 25.375999999999998,  1.500000)

}

filament_999[1202] {

  pt3dclear()

  pt3dadd(407.724, 593.652, 25.375999999999998,  1.500000)

  pt3dadd(412.116, 595.848, 24.887999999999998,  1.500000)

}

filament_999[1203] {

  pt3dclear()

  pt3dadd(407.724, 593.652, 25.375999999999998,  1.500000)

  pt3dadd(406.26, 597.312, 24.887999999999998,  1.500000)

}

filament_999[1204] {

  pt3dclear()

  pt3dadd(406.26, 597.312, 24.887999999999998,  1.500000)

  pt3dadd(404.796, 600.972, 24.887999999999998,  1.500000)

}

filament_999[1205] {

  pt3dclear()

  pt3dadd(404.796, 600.972, 24.887999999999998,  1.500000)

  pt3dadd(404.06399999999996, 604.632, 24.887999999999998,  1.500000)

}

filament_999[1206] {

  pt3dclear()

  pt3dadd(404.06399999999996, 604.632, 24.887999999999998,  1.500000)

  pt3dadd(404.06399999999996, 608.292, 24.887999999999998,  1.500000)

}

filament_999[1207] {

  pt3dclear()

  pt3dadd(404.06399999999996, 608.292, 24.887999999999998,  1.500000)

  pt3dadd(404.06399999999996, 611.952, 24.887999999999998,  1.500000)

}

filament_999[1208] {

  pt3dclear()

  pt3dadd(404.06399999999996, 611.952, 24.887999999999998,  1.500000)

  pt3dadd(403.332, 615.612, 25.375999999999998,  1.500000)

}

filament_999[1209] {

  pt3dclear()

  pt3dadd(403.332, 615.612, 25.375999999999998,  1.500000)

  pt3dadd(402.59999999999997, 619.2719999999999, 26.352,  1.500000)

}

filament_999[1210] {

  pt3dclear()

  pt3dadd(402.59999999999997, 619.2719999999999, 26.352,  1.500000)

  pt3dadd(401.13599999999997, 623.664, 27.328,  1.500000)

}

filament_999[1211] {

  pt3dclear()

  pt3dadd(401.13599999999997, 623.664, 27.328,  1.500000)

  pt3dadd(399.67199999999997, 628.056, 26.84,  1.500000)

}

filament_999[1212] {

  pt3dclear()

  pt3dadd(399.67199999999997, 628.056, 26.84,  1.500000)

  pt3dadd(398.20799999999997, 632.448, 26.352,  1.500000)

}

filament_999[1213] {

  pt3dclear()

  pt3dadd(398.20799999999997, 632.448, 26.352,  1.500000)

  pt3dadd(396.012, 636.84, 25.864,  1.500000)

}

filament_999[1214] {

  pt3dclear()

  pt3dadd(396.012, 636.84, 25.864,  1.500000)

  pt3dadd(393.816, 641.232, 26.352,  1.500000)

}

filament_999[1215] {

  pt3dclear()

  pt3dadd(393.816, 641.232, 26.352,  1.500000)

  pt3dadd(390.156, 645.624, 26.84,  1.500000)

}

filament_999[1216] {

  pt3dclear()

  pt3dadd(390.156, 645.624, 26.84,  1.500000)

  pt3dadd(387.228, 648.552, 28.791999999999998,  1.500000)

}

filament_999[1217] {

  pt3dclear()

  pt3dadd(401.13599999999997, 478.728, 45.384,  1.500000)

  pt3dadd(396.74399999999997, 477.264, 46.848,  1.500000)

}

filament_999[1218] {

  pt3dclear()

  pt3dadd(396.74399999999997, 477.264, 46.848,  1.500000)

  pt3dadd(393.816, 474.336, 48.312,  1.500000)

}

filament_999[1219] {

  pt3dclear()

  pt3dadd(393.816, 474.336, 48.312,  1.500000)

  pt3dadd(391.62, 470.676, 49.775999999999996,  1.500000)

}

filament_999[1220] {

  pt3dclear()

  pt3dadd(391.62, 470.676, 49.775999999999996,  1.500000)

  pt3dadd(389.424, 467.748, 52.216,  1.500000)

}

filament_999[1221] {

  pt3dclear()

  pt3dadd(389.424, 467.748, 52.216,  1.500000)

  pt3dadd(387.228, 464.08799999999997, 53.68,  1.500000)

}

filament_999[1222] {

  pt3dclear()

  pt3dadd(387.228, 464.08799999999997, 53.68,  1.500000)

  pt3dadd(385.032, 460.428, 54.656,  1.500000)

}

filament_999[1223] {

  pt3dclear()

  pt3dadd(385.032, 460.428, 54.656,  1.500000)

  pt3dadd(382.836, 457.5, 55.632,  1.500000)

}

filament_999[1224] {

  pt3dclear()

  pt3dadd(382.836, 457.5, 55.632,  1.500000)

  pt3dadd(379.908, 456.036, 56.12,  1.500000)

}

filament_999[1225] {

  pt3dclear()

  pt3dadd(379.908, 456.036, 56.12,  1.500000)

  pt3dadd(376.98, 454.572, 57.096,  1.500000)

}

filament_999[1226] {

  pt3dclear()

  pt3dadd(376.98, 454.572, 57.096,  1.500000)

  pt3dadd(374.05199999999996, 452.376, 58.56,  1.500000)

}

filament_999[1227] {

  pt3dclear()

  pt3dadd(374.05199999999996, 452.376, 58.56,  1.500000)

  pt3dadd(371.12399999999997, 449.448, 59.536,  1.500000)

}

filament_999[1228] {

  pt3dclear()

  pt3dadd(371.12399999999997, 449.448, 59.536,  1.500000)

  pt3dadd(368.928, 445.788, 60.512,  1.500000)

}

filament_999[1229] {

  pt3dclear()

  pt3dadd(368.928, 445.788, 60.512,  1.500000)

  pt3dadd(368.19599999999997, 442.128, 61.488,  1.500000)

}

filament_999[1230] {

  pt3dclear()

  pt3dadd(368.19599999999997, 442.128, 61.488,  1.500000)

  pt3dadd(370.392, 437.736, 62.464,  1.500000)

}

filament_999[1231] {

  pt3dclear()

  pt3dadd(370.392, 437.736, 62.464,  1.500000)

  pt3dadd(373.32, 433.344, 63.928,  1.500000)

}

filament_999[1232] {

  pt3dclear()

  pt3dadd(373.32, 433.344, 63.928,  1.500000)

  pt3dadd(376.98, 430.416, 65.392,  1.500000)

}

filament_999[1233] {

  pt3dclear()

  pt3dadd(376.98, 430.416, 65.392,  1.500000)

  pt3dadd(380.64, 428.21999999999997, 66.856,  1.500000)

}

filament_999[1234] {

  pt3dclear()

  pt3dadd(380.64, 428.21999999999997, 66.856,  1.500000)

  pt3dadd(384.3, 425.292, 67.832,  1.500000)

}

filament_999[1235] {

  pt3dclear()

  pt3dadd(384.3, 425.292, 67.832,  1.500000)

  pt3dadd(385.764, 421.632, 67.832,  1.500000)

}

filament_999[1236] {

  pt3dclear()

  pt3dadd(385.764, 421.632, 67.832,  1.500000)

  pt3dadd(385.032, 417.24, 67.832,  1.500000)

}

filament_999[1237] {

  pt3dclear()

  pt3dadd(385.032, 417.24, 67.832,  1.500000)

  pt3dadd(385.032, 412.848, 68.80799999999999,  1.500000)

}

filament_999[1238] {

  pt3dclear()

  pt3dadd(385.032, 412.848, 68.80799999999999,  1.500000)

  pt3dadd(387.96, 410.652, 69.78399999999999,  1.500000)

}

filament_999[1239] {

  pt3dclear()

  pt3dadd(387.96, 410.652, 69.78399999999999,  1.500000)

  pt3dadd(391.62, 407.724, 68.32,  1.500000)

}

filament_999[1240] {

  pt3dclear()

  pt3dadd(391.62, 407.724, 68.32,  1.500000)

  pt3dadd(394.548, 404.06399999999996, 68.80799999999999,  1.500000)

}

filament_999[1241] {

  pt3dclear()

  pt3dadd(394.548, 404.06399999999996, 68.80799999999999,  1.500000)

  pt3dadd(396.74399999999997, 400.404, 67.832,  1.500000)

}

filament_999[1242] {

  pt3dclear()

  pt3dadd(394.548, 396.74399999999997, 68.32,  1.500000)

  pt3dadd(393.084, 393.084, 67.344,  1.500000)

}

filament_999[1243] {

  pt3dclear()

  pt3dadd(393.084, 393.084, 67.344,  1.500000)

  pt3dadd(393.084, 388.692, 66.856,  1.500000)

}

filament_999[1244] {

  pt3dclear()

  pt3dadd(393.084, 388.692, 66.856,  1.500000)

  pt3dadd(394.548, 385.032, 66.368,  1.500000)

}

filament_999[1245] {

  pt3dclear()

  pt3dadd(394.548, 385.032, 66.368,  1.500000)

  pt3dadd(396.74399999999997, 382.104, 63.928,  1.500000)

}

filament_999[1246] {

  pt3dclear()

  pt3dadd(396.74399999999997, 382.104, 63.928,  1.500000)

  pt3dadd(399.67199999999997, 379.908, 62.952,  1.500000)

}

filament_999[1247] {

  pt3dclear()

  pt3dadd(399.67199999999997, 379.908, 62.952,  1.500000)

  pt3dadd(398.20799999999997, 378.444, 58.071999999999996,  1.500000)

}

filament_999[1248] {

  pt3dclear()

  pt3dadd(398.20799999999997, 378.444, 58.071999999999996,  1.500000)

  pt3dadd(396.012, 377.712, 57.096,  1.500000)

}

filament_999[1249] {

  pt3dclear()

  pt3dadd(398.20799999999997, 378.444, 58.071999999999996,  1.500000)

  pt3dadd(398.94, 375.516, 58.071999999999996,  1.500000)

}

filament_999[1250] {

  pt3dclear()

  pt3dadd(396.012, 377.712, 57.096,  1.500000)

  pt3dadd(393.084, 376.98, 56.12,  1.500000)

}

filament_999[1251] {

  pt3dclear()

  pt3dadd(393.084, 376.98, 56.12,  1.500000)

  pt3dadd(390.156, 375.516, 55.632,  1.500000)

}

filament_999[1252] {

  pt3dclear()

  pt3dadd(390.156, 375.516, 55.632,  1.500000)

  pt3dadd(387.228, 372.58799999999997, 56.608,  1.500000)

}

filament_999[1253] {

  pt3dclear()

  pt3dadd(387.228, 372.58799999999997, 56.608,  1.500000)

  pt3dadd(385.764, 368.928, 57.583999999999996,  1.500000)

}

filament_999[1254] {

  pt3dclear()

  pt3dadd(385.764, 368.928, 57.583999999999996,  1.500000)

  pt3dadd(385.032, 365.268, 56.608,  1.500000)

}

filament_999[1255] {

  pt3dclear()

  pt3dadd(398.94, 375.516, 58.071999999999996,  1.500000)

  pt3dadd(398.20799999999997, 373.32, 56.12,  1.500000)

}

filament_999[1256] {

  pt3dclear()

  pt3dadd(398.20799999999997, 373.32, 56.12,  1.500000)

  pt3dadd(396.74399999999997, 369.65999999999997, 55.144,  1.500000)

}

filament_999[1257] {

  pt3dclear()

  pt3dadd(396.74399999999997, 369.65999999999997, 55.144,  1.500000)

  pt3dadd(394.548, 366.73199999999997, 54.168,  1.500000)

}

filament_999[1258] {

  pt3dclear()

  pt3dadd(394.548, 366.73199999999997, 54.168,  1.500000)

  pt3dadd(393.816, 363.072, 53.68,  1.500000)

}

filament_999[1259] {

  pt3dclear()

  pt3dadd(393.816, 363.072, 53.68,  1.500000)

  pt3dadd(394.548, 359.412, 52.704,  1.500000)

}

filament_999[1260] {

  pt3dclear()

  pt3dadd(394.548, 359.412, 52.704,  1.500000)

  pt3dadd(396.74399999999997, 357.216, 50.751999999999995,  1.500000)

}

filament_999[1261] {

  pt3dclear()

  pt3dadd(396.74399999999997, 357.216, 50.751999999999995,  1.500000)

  pt3dadd(400.404, 357.216, 49.775999999999996,  1.500000)

}

filament_999[1262] {

  pt3dclear()

  pt3dadd(400.404, 357.216, 49.775999999999996,  1.500000)

  pt3dadd(404.06399999999996, 357.216, 48.8,  1.500000)

}

filament_999[1263] {

  pt3dclear()

  pt3dadd(404.06399999999996, 357.216, 48.8,  1.500000)

  pt3dadd(408.456, 356.484, 48.312,  1.500000)

}

filament_999[1264] {

  pt3dclear()

  pt3dadd(408.456, 356.484, 48.312,  1.500000)

  pt3dadd(412.848, 355.752, 47.824,  1.500000)

}

filament_999[1265] {

  pt3dclear()

  pt3dadd(412.848, 355.752, 47.824,  1.500000)

  pt3dadd(413.58, 352.824, 46.848,  1.500000)

}

filament_999[1266] {

  pt3dclear()

  pt3dadd(413.58, 352.824, 46.848,  1.500000)

  pt3dadd(412.848, 349.164, 45.872,  1.500000)

}

filament_999[1267] {

  pt3dclear()

  pt3dadd(412.848, 349.164, 45.872,  1.500000)

  pt3dadd(412.116, 344.772, 45.384,  1.500000)

}

filament_999[1268] {

  pt3dclear()

  pt3dadd(412.116, 344.772, 45.384,  1.500000)

  pt3dadd(411.384, 341.11199999999997, 43.432,  1.500000)

}

filament_999[1269] {

  pt3dclear()

  pt3dadd(411.384, 341.11199999999997, 43.432,  1.500000)

  pt3dadd(409.92, 337.452, 42.944,  1.500000)

}

filament_999[1270] {

  pt3dclear()

  pt3dadd(409.92, 337.452, 42.944,  1.500000)

  pt3dadd(408.456, 333.792, 42.944,  1.500000)

}

filament_999[1271] {

  pt3dclear()

  pt3dadd(408.456, 333.792, 42.944,  1.500000)

  pt3dadd(407.724, 330.132, 42.455999999999996,  1.500000)

}

filament_999[1272] {

  pt3dclear()

  pt3dadd(407.724, 330.132, 42.455999999999996,  1.500000)

  pt3dadd(407.724, 326.472, 41.48,  1.500000)

}

filament_999[1273] {

  pt3dclear()

  pt3dadd(407.724, 326.472, 41.48,  1.500000)

  pt3dadd(409.188, 322.812, 40.504,  1.500000)

}

filament_999[1274] {

  pt3dclear()

  pt3dadd(409.188, 322.812, 40.504,  1.500000)

  pt3dadd(410.652, 319.152, 40.504,  1.500000)

}

filament_999[1275] {

  pt3dclear()

  pt3dadd(410.652, 319.152, 40.504,  1.500000)

  pt3dadd(412.116, 315.492, 40.504,  1.500000)

}

filament_999[1276] {

  pt3dclear()

  pt3dadd(412.116, 315.492, 40.504,  1.500000)

  pt3dadd(412.116, 311.832, 39.528,  1.500000)

}

filament_999[1277] {

  pt3dclear()

  pt3dadd(412.116, 311.832, 39.528,  1.500000)

  pt3dadd(411.384, 308.17199999999997, 39.528,  1.500000)

}

filament_999[1278] {

  pt3dclear()

  pt3dadd(411.384, 308.17199999999997, 39.528,  1.500000)

  pt3dadd(411.384, 304.512, 38.064,  1.500000)

}

filament_999[1279] {

  pt3dclear()

  pt3dadd(411.384, 304.512, 38.064,  1.500000)

  pt3dadd(411.384, 300.852, 37.088,  1.500000)

}

filament_999[1280] {

  pt3dclear()

  pt3dadd(411.384, 300.852, 37.088,  1.500000)

  pt3dadd(411.384, 297.192, 36.112,  1.500000)

}

filament_999[1281] {

  pt3dclear()

  pt3dadd(411.384, 297.192, 36.112,  1.500000)

  pt3dadd(409.92, 294.264, 34.647999999999996,  1.500000)

}

filament_999[1282] {

  pt3dclear()

  pt3dadd(409.92, 294.264, 34.647999999999996,  1.500000)

  pt3dadd(407.724, 290.604, 33.184,  1.500000)

}

filament_999[1283] {

  pt3dclear()

  pt3dadd(407.724, 290.604, 33.184,  1.500000)

  pt3dadd(404.796, 286.944, 31.72,  1.500000)

}

filament_999[1284] {

  pt3dclear()

  pt3dadd(404.796, 286.944, 31.72,  1.500000)

  pt3dadd(401.868, 283.284, 31.72,  1.500000)

}

filament_999[1285] {

  pt3dclear()

  pt3dadd(401.868, 283.284, 31.72,  1.500000)

  pt3dadd(400.404, 278.892, 31.72,  1.500000)

}

filament_999[1286] {

  pt3dclear()

  pt3dadd(400.404, 278.892, 31.72,  1.500000)

  pt3dadd(399.67199999999997, 273.768, 31.72,  1.500000)

}

filament_999[1287] {

  pt3dclear()

  pt3dadd(399.67199999999997, 273.768, 31.72,  1.500000)

  pt3dadd(399.67199999999997, 268.644, 30.256,  1.500000)

}

filament_999[1288] {

  pt3dclear()

  pt3dadd(399.67199999999997, 268.644, 30.256,  1.500000)

  pt3dadd(399.67199999999997, 263.52, 29.768,  1.500000)

}

filament_999[1289] {

  pt3dclear()

  pt3dadd(399.67199999999997, 263.52, 29.768,  1.500000)

  pt3dadd(400.404, 259.128, 27.816,  1.500000)

}

filament_999[1290] {

  pt3dclear()

  pt3dadd(400.404, 259.128, 27.816,  1.500000)

  pt3dadd(401.13599999999997, 254.736, 27.816,  1.500000)

}

filament_999[1291] {

  pt3dclear()

  pt3dadd(401.13599999999997, 254.736, 27.816,  1.500000)

  pt3dadd(400.404, 249.612, 32.208,  1.500000)

}

filament_999[1292] {

  pt3dclear()

  pt3dadd(396.74399999999997, 400.404, 67.832,  1.500000)

  pt3dadd(394.548, 396.74399999999997, 68.32,  1.500000)

}

filament_999[1293] {

  pt3dclear()

  pt3dadd(376.248, 461.892, 45.872,  1.500000)

  pt3dadd(371.12399999999997, 462.62399999999997, 46.848,  1.500000)

}

filament_999[1294] {

  pt3dclear()

  pt3dadd(371.12399999999997, 462.62399999999997, 46.848,  1.500000)

  pt3dadd(366.0, 463.356, 48.312,  1.500000)

}

filament_999[1295] {

  pt3dclear()

  pt3dadd(366.0, 463.356, 48.312,  1.500000)

  pt3dadd(361.608, 462.62399999999997, 49.288,  1.500000)

}

filament_999[1296] {

  pt3dclear()

  pt3dadd(361.608, 462.62399999999997, 49.288,  1.500000)

  pt3dadd(357.948, 460.428, 50.751999999999995,  1.500000)

}

filament_999[1297] {

  pt3dclear()

  pt3dadd(357.948, 460.428, 50.751999999999995,  1.500000)

  pt3dadd(354.288, 458.964, 52.216,  1.500000)

}

filament_999[1298] {

  pt3dclear()

  pt3dadd(354.288, 458.964, 52.216,  1.500000)

  pt3dadd(350.628, 457.5, 55.144,  1.500000)

}

filament_999[1299] {

  pt3dclear()

  pt3dadd(350.628, 457.5, 55.144,  1.500000)

  pt3dadd(346.968, 456.036, 57.096,  1.500000)

}

filament_999[1300] {

  pt3dclear()

  pt3dadd(350.628, 457.5, 55.144,  1.500000)

  pt3dadd(349.896, 460.428, 59.048,  1.500000)

}

filament_999[1301] {

  pt3dclear()

  pt3dadd(346.968, 456.036, 57.096,  1.500000)

  pt3dadd(343.308, 453.108, 57.096,  1.500000)

}

filament_999[1302] {

  pt3dclear()

  pt3dadd(343.308, 453.108, 57.096,  1.500000)

  pt3dadd(339.64799999999997, 450.912, 57.096,  1.500000)

}

filament_999[1303] {

  pt3dclear()

  pt3dadd(339.64799999999997, 450.912, 57.096,  1.500000)

  pt3dadd(335.988, 448.716, 57.583999999999996,  1.500000)

}

filament_999[1304] {

  pt3dclear()

  pt3dadd(335.988, 448.716, 57.583999999999996,  1.500000)

  pt3dadd(332.328, 447.252, 58.56,  1.500000)

}

filament_999[1305] {

  pt3dclear()

  pt3dadd(332.328, 447.252, 58.56,  1.500000)

  pt3dadd(327.936, 445.788, 61.0,  1.500000)

}

filament_999[1306] {

  pt3dclear()

  pt3dadd(327.936, 445.788, 61.0,  1.500000)

  pt3dadd(323.544, 444.324, 62.464,  1.500000)

}

filament_999[1307] {

  pt3dclear()

  pt3dadd(323.544, 444.324, 62.464,  1.500000)

  pt3dadd(319.152, 442.128, 62.464,  1.500000)

}

filament_999[1308] {

  pt3dclear()

  pt3dadd(319.152, 442.128, 62.464,  1.500000)

  pt3dadd(314.76, 439.932, 62.464,  1.500000)

}

filament_999[1309] {

  pt3dclear()

  pt3dadd(314.76, 439.932, 62.464,  1.500000)

  pt3dadd(310.368, 438.468, 62.952,  1.500000)

}

filament_999[1310] {

  pt3dclear()

  pt3dadd(310.368, 438.468, 62.952,  1.500000)

  pt3dadd(304.512, 438.468, 62.952,  1.500000)

}

filament_999[1311] {

  pt3dclear()

  pt3dadd(304.512, 438.468, 62.952,  1.500000)

  pt3dadd(298.656, 439.932, 62.952,  1.500000)

}

filament_999[1312] {

  pt3dclear()

  pt3dadd(298.656, 439.932, 62.952,  1.500000)

  pt3dadd(294.264, 442.86, 63.44,  1.500000)

}

filament_999[1313] {

  pt3dclear()

  pt3dadd(294.264, 442.86, 63.44,  1.500000)

  pt3dadd(289.872, 447.252, 62.952,  1.500000)

}

filament_999[1314] {

  pt3dclear()

  pt3dadd(289.872, 447.252, 62.952,  1.500000)

  pt3dadd(286.944, 452.376, 63.928,  1.500000)

}

filament_999[1315] {

  pt3dclear()

  pt3dadd(286.944, 452.376, 63.928,  1.500000)

  pt3dadd(284.016, 457.5, 64.904,  1.500000)

}

filament_999[1316] {

  pt3dclear()

  pt3dadd(284.016, 457.5, 64.904,  1.500000)

  pt3dadd(281.82, 463.356, 63.928,  1.500000)

}

filament_999[1317] {

  pt3dclear()

  pt3dadd(281.82, 463.356, 63.928,  1.500000)

  pt3dadd(280.356, 469.212, 63.44,  1.500000)

}

filament_999[1318] {

  pt3dclear()

  pt3dadd(280.356, 469.212, 63.44,  1.500000)

  pt3dadd(278.892, 475.068, 63.928,  1.500000)

}

filament_999[1319] {

  pt3dclear()

  pt3dadd(278.892, 475.068, 63.928,  1.500000)

  pt3dadd(275.23199999999997, 479.46, 63.928,  1.500000)

}

filament_999[1320] {

  pt3dclear()

  pt3dadd(275.23199999999997, 479.46, 63.928,  1.500000)

  pt3dadd(270.108, 483.12, 64.416,  1.500000)

}

filament_999[1321] {

  pt3dclear()

  pt3dadd(270.108, 483.12, 64.416,  1.500000)

  pt3dadd(264.252, 486.78, 63.44,  1.500000)

}

filament_999[1322] {

  pt3dclear()

  pt3dadd(349.896, 460.428, 59.048,  1.500000)

  pt3dadd(346.968, 464.08799999999997, 59.536,  1.500000)

}

filament_999[1323] {

  pt3dclear()

  pt3dadd(346.968, 464.08799999999997, 59.536,  1.500000)

  pt3dadd(346.236, 468.48, 60.512,  1.500000)

}

filament_999[1324] {

  pt3dclear()

  pt3dadd(346.236, 468.48, 60.512,  1.500000)

  pt3dadd(346.968, 472.14, 63.44,  1.500000)

}

filament_999[1325] {

  pt3dclear()

  pt3dadd(346.968, 472.14, 63.44,  1.500000)

  pt3dadd(344.772, 475.068, 63.928,  1.500000)

}

filament_999[1326] {

  pt3dclear()

  pt3dadd(346.968, 472.14, 63.44,  1.500000)

  pt3dadd(349.896, 475.068, 65.392,  1.500000)

}

filament_999[1327] {

  pt3dclear()

  pt3dadd(344.772, 475.068, 63.928,  1.500000)

  pt3dadd(341.844, 477.996, 64.904,  1.500000)

}

filament_999[1328] {

  pt3dclear()

  pt3dadd(341.844, 477.996, 64.904,  1.500000)

  pt3dadd(338.18399999999997, 479.46, 66.368,  1.500000)

}

filament_999[1329] {

  pt3dclear()

  pt3dadd(338.18399999999997, 479.46, 66.368,  1.500000)

  pt3dadd(334.524, 480.192, 68.80799999999999,  1.500000)

}

filament_999[1330] {

  pt3dclear()

  pt3dadd(334.524, 480.192, 68.80799999999999,  1.500000)

  pt3dadd(330.864, 480.924, 72.224,  1.500000)

}

filament_999[1331] {

  pt3dclear()

  pt3dadd(330.864, 480.924, 72.224,  1.500000)

  pt3dadd(327.204, 482.388, 72.224,  1.500000)

}

filament_999[1332] {

  pt3dclear()

  pt3dadd(327.204, 482.388, 72.224,  1.500000)

  pt3dadd(323.544, 483.852, 73.2,  1.500000)

}

filament_999[1333] {

  pt3dclear()

  pt3dadd(323.544, 483.852, 73.2,  1.500000)

  pt3dadd(319.884, 485.316, 72.712,  1.500000)

}

filament_999[1334] {

  pt3dclear()

  pt3dadd(319.884, 485.316, 72.712,  1.500000)

  pt3dadd(316.224, 486.78, 72.712,  1.500000)

}

filament_999[1335] {

  pt3dclear()

  pt3dadd(316.224, 486.78, 72.712,  1.500000)

  pt3dadd(311.832, 487.512, 72.712,  1.500000)

}

filament_999[1336] {

  pt3dclear()

  pt3dadd(311.832, 487.512, 72.712,  1.500000)

  pt3dadd(307.44, 488.24399999999997, 72.712,  1.500000)

}

filament_999[1337] {

  pt3dclear()

  pt3dadd(307.44, 488.24399999999997, 72.712,  1.500000)

  pt3dadd(303.048, 488.24399999999997, 73.2,  1.500000)

}

filament_999[1338] {

  pt3dclear()

  pt3dadd(303.048, 488.24399999999997, 73.2,  1.500000)

  pt3dadd(299.388, 486.78, 73.688,  1.500000)

}

filament_999[1339] {

  pt3dclear()

  pt3dadd(349.896, 475.068, 65.392,  1.500000)

  pt3dadd(351.36, 478.728, 68.32,  1.500000)

}

filament_999[1340] {

  pt3dclear()

  pt3dadd(351.36, 478.728, 68.32,  1.500000)

  pt3dadd(352.092, 483.12, 69.29599999999999,  1.500000)

}

filament_999[1341] {

  pt3dclear()

  pt3dadd(352.092, 483.12, 69.29599999999999,  1.500000)

  pt3dadd(352.824, 487.512, 69.78399999999999,  1.500000)

}

filament_999[1342] {

  pt3dclear()

  pt3dadd(352.824, 487.512, 69.78399999999999,  1.500000)

  pt3dadd(350.628, 491.17199999999997, 69.78399999999999,  1.500000)

}

filament_999[1343] {

  pt3dclear()

  pt3dadd(350.628, 491.17199999999997, 69.78399999999999,  1.500000)

  pt3dadd(346.236, 494.09999999999997, 70.27199999999999,  1.500000)

}

filament_999[1344] {

  pt3dclear()

  pt3dadd(346.236, 494.09999999999997, 70.27199999999999,  1.500000)

  pt3dadd(343.308, 497.76, 70.76,  1.500000)

}

filament_999[1345] {

  pt3dclear()

  pt3dadd(343.308, 497.76, 70.76,  1.500000)

  pt3dadd(342.57599999999996, 502.152, 70.76,  1.500000)

}

filament_999[1346] {

  pt3dclear()

  pt3dadd(343.308, 497.76, 70.76,  1.500000)

  pt3dadd(339.64799999999997, 500.688, 67.344,  1.500000)

}

filament_999[1347] {

  pt3dclear()

  pt3dadd(342.57599999999996, 502.152, 70.76,  1.500000)

  pt3dadd(344.772, 506.544, 71.248,  1.500000)

}

filament_999[1348] {

  pt3dclear()

  pt3dadd(344.772, 506.544, 71.248,  1.500000)

  pt3dadd(347.7, 510.936, 71.248,  1.500000)

}

filament_999[1349] {

  pt3dclear()

  pt3dadd(347.7, 510.936, 71.248,  1.500000)

  pt3dadd(350.628, 514.596, 71.736,  1.500000)

}

filament_999[1350] {

  pt3dclear()

  pt3dadd(350.628, 514.596, 71.736,  1.500000)

  pt3dadd(349.896, 518.9879999999999, 71.736,  1.500000)

}

filament_999[1351] {

  pt3dclear()

  pt3dadd(349.896, 518.9879999999999, 71.736,  1.500000)

  pt3dadd(347.7, 522.648, 72.224,  1.500000)

}

filament_999[1352] {

  pt3dclear()

  pt3dadd(347.7, 522.648, 72.224,  1.500000)

  pt3dadd(343.308, 524.8439999999999, 71.736,  1.500000)

}

filament_999[1353] {

  pt3dclear()

  pt3dadd(343.308, 524.8439999999999, 71.736,  1.500000)

  pt3dadd(340.38, 527.04, 71.248,  1.500000)

}

filament_999[1354] {

  pt3dclear()

  pt3dadd(340.38, 527.04, 71.248,  1.500000)

  pt3dadd(338.916, 530.6999999999999, 71.248,  1.500000)

}

filament_999[1355] {

  pt3dclear()

  pt3dadd(338.916, 530.6999999999999, 71.248,  1.500000)

  pt3dadd(338.18399999999997, 535.092, 70.76,  1.500000)

}

filament_999[1356] {

  pt3dclear()

  pt3dadd(338.18399999999997, 535.092, 70.76,  1.500000)

  pt3dadd(337.452, 539.484, 70.76,  1.500000)

}

filament_999[1357] {

  pt3dclear()

  pt3dadd(337.452, 539.484, 70.76,  1.500000)

  pt3dadd(334.524, 543.144, 70.76,  1.500000)

}

filament_999[1358] {

  pt3dclear()

  pt3dadd(337.452, 539.484, 70.76,  1.500000)

  pt3dadd(338.916, 543.144, 71.736,  1.500000)

}

filament_999[1359] {

  pt3dclear()

  pt3dadd(334.524, 543.144, 70.76,  1.500000)

  pt3dadd(330.864, 546.072, 70.76,  1.500000)

}

filament_999[1360] {

  pt3dclear()

  pt3dadd(330.864, 546.072, 70.76,  1.500000)

  pt3dadd(327.936, 549.732, 71.248,  1.500000)

}

filament_999[1361] {

  pt3dclear()

  pt3dadd(327.936, 549.732, 71.248,  1.500000)

  pt3dadd(326.472, 554.124, 70.76,  1.500000)

}

filament_999[1362] {

  pt3dclear()

  pt3dadd(326.472, 554.124, 70.76,  1.500000)

  pt3dadd(325.74, 559.2479999999999, 70.27199999999999,  1.500000)

}

filament_999[1363] {

  pt3dclear()

  pt3dadd(325.74, 559.2479999999999, 70.27199999999999,  1.500000)

  pt3dadd(323.544, 563.64, 69.78399999999999,  1.500000)

}

filament_999[1364] {

  pt3dclear()

  pt3dadd(323.544, 563.64, 69.78399999999999,  1.500000)

  pt3dadd(320.616, 566.568, 69.78399999999999,  1.500000)

}

filament_999[1365] {

  pt3dclear()

  pt3dadd(320.616, 566.568, 69.78399999999999,  1.500000)

  pt3dadd(316.956, 568.764, 69.29599999999999,  1.500000)

}

filament_999[1366] {

  pt3dclear()

  pt3dadd(316.956, 568.764, 69.29599999999999,  1.500000)

  pt3dadd(313.296, 571.692, 68.80799999999999,  1.500000)

}

filament_999[1367] {

  pt3dclear()

  pt3dadd(313.296, 571.692, 68.80799999999999,  1.500000)

  pt3dadd(309.63599999999997, 576.084, 68.32,  1.500000)

}

filament_999[1368] {

  pt3dclear()

  pt3dadd(309.63599999999997, 576.084, 68.32,  1.500000)

  pt3dadd(305.976, 579.744, 68.32,  1.500000)

}

filament_999[1369] {

  pt3dclear()

  pt3dadd(305.976, 579.744, 68.32,  1.500000)

  pt3dadd(301.584, 582.672, 66.856,  1.500000)

}

filament_999[1370] {

  pt3dclear()

  pt3dadd(301.584, 582.672, 66.856,  1.500000)

  pt3dadd(298.656, 585.6, 65.88,  1.500000)

}

filament_999[1371] {

  pt3dclear()

  pt3dadd(301.584, 582.672, 66.856,  1.500000)

  pt3dadd(297.192, 581.9399999999999, 65.88,  1.500000)

}

filament_999[1372] {

  pt3dclear()

  pt3dadd(298.656, 585.6, 65.88,  1.500000)

  pt3dadd(295.728, 589.26, 64.416,  1.500000)

}

filament_999[1373] {

  pt3dclear()

  pt3dadd(295.728, 589.26, 64.416,  1.500000)

  pt3dadd(292.8, 593.652, 63.928,  1.500000)

}

filament_999[1374] {

  pt3dclear()

  pt3dadd(292.8, 593.652, 63.928,  1.500000)

  pt3dadd(290.604, 598.776, 63.44,  1.500000)

}

filament_999[1375] {

  pt3dclear()

  pt3dadd(290.604, 598.776, 63.44,  1.500000)

  pt3dadd(288.408, 603.9, 62.952,  1.500000)

}

filament_999[1376] {

  pt3dclear()

  pt3dadd(288.408, 603.9, 62.952,  1.500000)

  pt3dadd(287.676, 607.56, 62.464,  1.500000)

}

filament_999[1377] {

  pt3dclear()

  pt3dadd(288.408, 603.9, 62.952,  1.500000)

  pt3dadd(284.748, 601.704, 61.0,  1.500000)

}

filament_999[1378] {

  pt3dclear()

  pt3dadd(287.676, 607.56, 62.464,  1.500000)

  pt3dadd(289.14, 611.22, 61.488,  1.500000)

}

filament_999[1379] {

  pt3dclear()

  pt3dadd(289.14, 611.22, 61.488,  1.500000)

  pt3dadd(288.408, 614.148, 60.512,  1.500000)

}

filament_999[1380] {

  pt3dclear()

  pt3dadd(289.14, 611.22, 61.488,  1.500000)

  pt3dadd(292.068, 611.22, 59.536,  1.500000)

}

filament_999[1381] {

  pt3dclear()

  pt3dadd(288.408, 614.148, 60.512,  1.500000)

  pt3dadd(286.944, 617.076, 59.536,  1.500000)

}

filament_999[1382] {

  pt3dclear()

  pt3dadd(286.944, 617.076, 59.536,  1.500000)

  pt3dadd(284.016, 620.736, 59.048,  1.500000)

}

filament_999[1383] {

  pt3dclear()

  pt3dadd(284.016, 620.736, 59.048,  1.500000)

  pt3dadd(281.08799999999997, 625.128, 58.071999999999996,  1.500000)

}

filament_999[1384] {

  pt3dclear()

  pt3dadd(281.08799999999997, 625.128, 58.071999999999996,  1.500000)

  pt3dadd(281.08799999999997, 628.788, 56.608,  1.500000)

}

filament_999[1385] {

  pt3dclear()

  pt3dadd(281.08799999999997, 628.788, 56.608,  1.500000)

  pt3dadd(281.08799999999997, 625.86, 53.192,  1.500000)

}

filament_999[1386] {

  pt3dclear()

  pt3dadd(284.748, 601.704, 61.0,  1.500000)

  pt3dadd(280.356, 599.508, 61.0,  1.500000)

}

filament_999[1387] {

  pt3dclear()

  pt3dadd(280.356, 599.508, 61.0,  1.500000)

  pt3dadd(276.69599999999997, 596.58, 61.0,  1.500000)

}

filament_999[1388] {

  pt3dclear()

  pt3dadd(276.69599999999997, 596.58, 61.0,  1.500000)

  pt3dadd(273.768, 593.652, 60.512,  1.500000)

}

filament_999[1389] {

  pt3dclear()

  pt3dadd(273.768, 593.652, 60.512,  1.500000)

  pt3dadd(274.5, 589.992, 60.024,  1.500000)

}

filament_999[1390] {

  pt3dclear()

  pt3dadd(273.768, 593.652, 60.512,  1.500000)

  pt3dadd(268.644, 594.384, 59.536,  1.500000)

}

filament_999[1391] {

  pt3dclear()

  pt3dadd(274.5, 589.992, 60.024,  1.500000)

  pt3dadd(275.23199999999997, 586.332, 60.024,  1.500000)

}

filament_999[1392] {

  pt3dclear()

  pt3dadd(275.23199999999997, 586.332, 60.024,  1.500000)

  pt3dadd(273.768, 581.9399999999999, 60.024,  1.500000)

}

filament_999[1393] {

  pt3dclear()

  pt3dadd(273.768, 581.9399999999999, 60.024,  1.500000)

  pt3dadd(273.768, 576.816, 60.024,  1.500000)

}

filament_999[1394] {

  pt3dclear()

  pt3dadd(273.768, 576.816, 60.024,  1.500000)

  pt3dadd(273.768, 572.424, 59.536,  1.500000)

}

filament_999[1395] {

  pt3dclear()

  pt3dadd(273.768, 572.424, 59.536,  1.500000)

  pt3dadd(273.036, 568.032, 59.048,  1.500000)

}

filament_999[1396] {

  pt3dclear()

  pt3dadd(273.036, 568.032, 59.048,  1.500000)

  pt3dadd(271.572, 563.64, 60.024,  1.500000)

}

filament_999[1397] {

  pt3dclear()

  pt3dadd(271.572, 563.64, 60.024,  1.500000)

  pt3dadd(270.108, 559.2479999999999, 60.512,  1.500000)

}

filament_999[1398] {

  pt3dclear()

  pt3dadd(268.644, 594.384, 59.536,  1.500000)

  pt3dadd(265.716, 592.92, 59.536,  1.500000)

}

filament_999[1399] {

  pt3dclear()

  pt3dadd(297.192, 581.9399999999999, 65.88,  1.500000)

  pt3dadd(294.996, 579.012, 64.904,  1.500000)

}

filament_999[1400] {

  pt3dclear()

  pt3dadd(294.996, 579.012, 64.904,  1.500000)

  pt3dadd(294.264, 575.352, 64.904,  1.500000)

}

filament_999[1401] {

  pt3dclear()

  pt3dadd(294.264, 575.352, 64.904,  1.500000)

  pt3dadd(293.532, 571.692, 64.904,  1.500000)

}

filament_999[1402] {

  pt3dclear()

  pt3dadd(293.532, 571.692, 64.904,  1.500000)

  pt3dadd(294.264, 567.3, 65.88,  1.500000)

}

filament_999[1403] {

  pt3dclear()

  pt3dadd(294.264, 567.3, 65.88,  1.500000)

  pt3dadd(296.46, 563.64, 65.88,  1.500000)

}

filament_999[1404] {

  pt3dclear()

  pt3dadd(338.916, 543.144, 71.736,  1.500000)

  pt3dadd(341.11199999999997, 546.804, 72.224,  1.500000)

}

filament_999[1405] {

  pt3dclear()

  pt3dadd(341.11199999999997, 546.804, 72.224,  1.500000)

  pt3dadd(341.844, 551.928, 73.2,  1.500000)

}

filament_999[1406] {

  pt3dclear()

  pt3dadd(341.844, 551.928, 73.2,  1.500000)

  pt3dadd(342.57599999999996, 557.052, 73.2,  1.500000)

}

filament_999[1407] {

  pt3dclear()

  pt3dadd(342.57599999999996, 557.052, 73.2,  1.500000)

  pt3dadd(345.504, 560.712, 73.2,  1.500000)

}

filament_999[1408] {

  pt3dclear()

  pt3dadd(345.504, 560.712, 73.2,  1.500000)

  pt3dadd(349.164, 563.64, 73.2,  1.500000)

}

filament_999[1409] {

  pt3dclear()

  pt3dadd(349.164, 563.64, 73.2,  1.500000)

  pt3dadd(354.288, 565.104, 73.2,  1.500000)

}

filament_999[1410] {

  pt3dclear()

  pt3dadd(354.288, 565.104, 73.2,  1.500000)

  pt3dadd(359.412, 566.568, 72.712,  1.500000)

}

filament_999[1411] {

  pt3dclear()

  pt3dadd(359.412, 566.568, 72.712,  1.500000)

  pt3dadd(364.536, 568.032, 73.2,  1.500000)

}

filament_999[1412] {

  pt3dclear()

  pt3dadd(364.536, 568.032, 73.2,  1.500000)

  pt3dadd(370.392, 568.764, 73.2,  1.500000)

}

filament_999[1413] {

  pt3dclear()

  pt3dadd(370.392, 568.764, 73.2,  1.500000)

  pt3dadd(376.248, 568.032, 72.224,  1.500000)

}

filament_999[1414] {

  pt3dclear()

  pt3dadd(376.248, 568.032, 72.224,  1.500000)

  pt3dadd(381.372, 566.568, 71.248,  1.500000)

}

filament_999[1415] {

  pt3dclear()

  pt3dadd(381.372, 566.568, 71.248,  1.500000)

  pt3dadd(385.032, 565.104, 70.27199999999999,  1.500000)

}

filament_999[1416] {

  pt3dclear()

  pt3dadd(385.032, 565.104, 70.27199999999999,  1.500000)

  pt3dadd(389.424, 565.104, 66.368,  1.500000)

}

filament_999[1417] {

  pt3dclear()

  pt3dadd(389.424, 565.104, 66.368,  1.500000)

  pt3dadd(393.816, 565.836, 66.368,  1.500000)

}

filament_999[1418] {

  pt3dclear()

  pt3dadd(393.816, 565.836, 66.368,  1.500000)

  pt3dadd(398.94, 565.104, 65.88,  1.500000)

}

filament_999[1419] {

  pt3dclear()

  pt3dadd(398.94, 565.104, 65.88,  1.500000)

  pt3dadd(404.06399999999996, 564.372, 65.392,  1.500000)

}

filament_999[1420] {

  pt3dclear()

  pt3dadd(404.06399999999996, 564.372, 65.392,  1.500000)

  pt3dadd(409.188, 563.64, 65.392,  1.500000)

}

filament_999[1421] {

  pt3dclear()

  pt3dadd(409.188, 563.64, 65.392,  1.500000)

  pt3dadd(414.312, 562.908, 64.416,  1.500000)

}

filament_999[1422] {

  pt3dclear()

  pt3dadd(414.312, 562.908, 64.416,  1.500000)

  pt3dadd(419.436, 559.98, 64.904,  1.500000)

}

filament_999[1423] {

  pt3dclear()

  pt3dadd(419.436, 559.98, 64.904,  1.500000)

  pt3dadd(422.364, 556.3199999999999, 64.904,  1.500000)

}

filament_999[1424] {

  pt3dclear()

  pt3dadd(422.364, 556.3199999999999, 64.904,  1.500000)

  pt3dadd(425.292, 552.66, 63.928,  1.500000)

}

filament_999[1425] {

  pt3dclear()

  pt3dadd(425.292, 552.66, 63.928,  1.500000)

  pt3dadd(428.21999999999997, 549.0, 63.44,  1.500000)

}

filament_999[1426] {

  pt3dclear()

  pt3dadd(428.21999999999997, 549.0, 63.44,  1.500000)

  pt3dadd(431.14799999999997, 545.34, 62.464,  1.500000)

}

filament_999[1427] {

  pt3dclear()

  pt3dadd(431.14799999999997, 545.34, 62.464,  1.500000)

  pt3dadd(433.344, 541.68, 61.976,  1.500000)

}

filament_999[1428] {

  pt3dclear()

  pt3dadd(433.344, 541.68, 61.976,  1.500000)

  pt3dadd(435.53999999999996, 538.02, 61.0,  1.500000)

}

filament_999[1429] {

  pt3dclear()

  pt3dadd(435.53999999999996, 538.02, 61.0,  1.500000)

  pt3dadd(438.468, 534.36, 60.512,  1.500000)

}

filament_999[1430] {

  pt3dclear()

  pt3dadd(299.388, 486.78, 73.688,  1.500000)

  pt3dadd(294.996, 485.316, 72.712,  1.500000)

}

filament_999[1431] {

  pt3dclear()

  pt3dadd(294.996, 485.316, 72.712,  1.500000)

  pt3dadd(290.604, 481.656, 72.712,  1.500000)

}

filament_999[1432] {

  pt3dclear()

  pt3dadd(290.604, 481.656, 72.712,  1.500000)

  pt3dadd(286.944, 478.728, 72.712,  1.500000)

}

filament_999[1433] {

  pt3dclear()

  pt3dadd(286.944, 478.728, 72.712,  1.500000)

  pt3dadd(288.408, 481.656, 69.29599999999999,  1.500000)

}

filament_999[1434] {

  pt3dclear()

  pt3dadd(286.944, 478.728, 72.712,  1.500000)

  pt3dadd(282.552, 477.264, 72.712,  1.500000)

}

filament_999[1435] {

  pt3dclear()

  pt3dadd(282.552, 477.264, 72.712,  1.500000)

  pt3dadd(277.428, 477.996, 72.224,  1.500000)

}

filament_999[1436] {

  pt3dclear()

  pt3dadd(486.048, 448.716, 28.791999999999998,  1.500000)

  pt3dadd(483.12, 448.716, 32.696,  1.500000)

}

filament_999[1437] {

  pt3dclear()

  pt3dadd(486.048, 448.716, 28.791999999999998,  1.500000)

  pt3dadd(484.584, 445.056, 27.816,  1.500000)

}

filament_999[1438] {

  pt3dclear()

  pt3dadd(484.584, 445.056, 27.816,  1.500000)

  pt3dadd(484.584, 440.664, 27.816,  1.500000)

}

filament_999[1439] {

  pt3dclear()

  pt3dadd(484.584, 440.664, 27.816,  1.500000)

  pt3dadd(484.584, 436.272, 27.328,  1.500000)

}

filament_999[1440] {

  pt3dclear()

  pt3dadd(484.584, 436.272, 27.328,  1.500000)

  pt3dadd(483.12, 431.88, 26.84,  1.500000)

}

filament_999[1441] {

  pt3dclear()

  pt3dadd(483.12, 431.88, 26.84,  1.500000)

  pt3dadd(482.388, 427.488, 26.84,  1.500000)

}

filament_999[1442] {

  pt3dclear()

  pt3dadd(482.388, 427.488, 26.84,  1.500000)

  pt3dadd(483.852, 423.096, 26.84,  1.500000)

}

filament_999[1443] {

  pt3dclear()

  pt3dadd(483.852, 423.096, 26.84,  1.500000)

  pt3dadd(485.316, 420.168, 25.864,  1.500000)

}

filament_999[1444] {

  pt3dclear()

  pt3dadd(485.316, 420.168, 25.864,  1.500000)

  pt3dadd(485.316, 416.508, 25.375999999999998,  1.500000)

}

filament_999[1445] {

  pt3dclear()

  pt3dadd(485.316, 416.508, 25.375999999999998,  1.500000)

  pt3dadd(482.388, 412.848, 24.887999999999998,  1.500000)

}

filament_999[1446] {

  pt3dclear()

  pt3dadd(482.388, 412.848, 24.887999999999998,  1.500000)

  pt3dadd(480.192, 408.456, 24.887999999999998,  1.500000)

}

filament_999[1447] {

  pt3dclear()

  pt3dadd(480.192, 408.456, 24.887999999999998,  1.500000)

  pt3dadd(478.728, 403.332, 24.887999999999998,  1.500000)

}

filament_999[1448] {

  pt3dclear()

  pt3dadd(478.728, 403.332, 24.887999999999998,  1.500000)

  pt3dadd(478.728, 398.20799999999997, 24.4,  1.500000)

}

filament_999[1449] {

  pt3dclear()

  pt3dadd(304.512, 521.9159999999999, 45.872,  1.500000)

  pt3dadd(302.316, 519.72, 48.8,  1.500000)

}

filament_999[1450] {

  pt3dclear()

  pt3dadd(302.316, 519.72, 48.8,  1.500000)

  pt3dadd(299.388, 518.256, 49.288,  1.500000)

}

filament_999[1451] {

  pt3dclear()

  pt3dadd(299.388, 518.256, 49.288,  1.500000)

  pt3dadd(296.46, 516.792, 49.775999999999996,  1.500000)

}

filament_999[1452] {

  pt3dclear()

  pt3dadd(296.46, 516.792, 49.775999999999996,  1.500000)

  pt3dadd(293.532, 515.328, 50.263999999999996,  1.500000)

}

filament_999[1453] {

  pt3dclear()

  pt3dadd(293.532, 515.328, 50.263999999999996,  1.500000)

  pt3dadd(290.604, 513.864, 50.751999999999995,  1.500000)

}

filament_999[1454] {

  pt3dclear()

  pt3dadd(290.604, 513.864, 50.751999999999995,  1.500000)

  pt3dadd(287.676, 512.4, 51.24,  1.500000)

}

filament_999[1455] {

  pt3dclear()

  pt3dadd(287.676, 512.4, 51.24,  1.500000)

  pt3dadd(284.748, 509.472, 51.24,  1.500000)

}

filament_999[1456] {

  pt3dclear()

  pt3dadd(284.748, 509.472, 51.24,  1.500000)

  pt3dadd(281.82, 507.276, 51.728,  1.500000)

}

filament_999[1457] {

  pt3dclear()

  pt3dadd(281.82, 507.276, 51.728,  1.500000)

  pt3dadd(279.62399999999997, 504.348, 51.728,  1.500000)

}

filament_999[1458] {

  pt3dclear()

  pt3dadd(279.62399999999997, 504.348, 51.728,  1.500000)

  pt3dadd(277.428, 502.152, 52.216,  1.500000)

}

filament_999[1459] {

  pt3dclear()

  pt3dadd(277.428, 502.152, 52.216,  1.500000)

  pt3dadd(275.23199999999997, 499.224, 53.68,  1.500000)

}

filament_999[1460] {

  pt3dclear()

  pt3dadd(277.428, 502.152, 52.216,  1.500000)

  pt3dadd(275.23199999999997, 502.884, 49.288,  1.500000)

}

filament_999[1461] {

  pt3dclear()

  pt3dadd(275.23199999999997, 499.224, 53.68,  1.500000)

  pt3dadd(272.304, 497.02799999999996, 54.168,  1.500000)

}

filament_999[1462] {

  pt3dclear()

  pt3dadd(272.304, 497.02799999999996, 54.168,  1.500000)

  pt3dadd(269.376, 495.56399999999996, 54.168,  1.500000)

}

filament_999[1463] {

  pt3dclear()

  pt3dadd(269.376, 495.56399999999996, 54.168,  1.500000)

  pt3dadd(264.984, 494.832, 55.144,  1.500000)

}

filament_999[1464] {

  pt3dclear()

  pt3dadd(269.376, 495.56399999999996, 54.168,  1.500000)

  pt3dadd(267.912, 493.368, 56.12,  1.500000)

}

filament_999[1465] {

  pt3dclear()

  pt3dadd(264.984, 494.832, 55.144,  1.500000)

  pt3dadd(260.592, 495.56399999999996, 55.144,  1.500000)

}

filament_999[1466] {

  pt3dclear()

  pt3dadd(260.592, 495.56399999999996, 55.144,  1.500000)

  pt3dadd(256.932, 497.02799999999996, 54.656,  1.500000)

}

filament_999[1467] {

  pt3dclear()

  pt3dadd(256.932, 497.02799999999996, 54.656,  1.500000)

  pt3dadd(254.004, 499.224, 55.632,  1.500000)

}

filament_999[1468] {

  pt3dclear()

  pt3dadd(254.004, 499.224, 55.632,  1.500000)

  pt3dadd(252.54, 502.152, 55.632,  1.500000)

}

filament_999[1469] {

  pt3dclear()

  pt3dadd(252.54, 502.152, 55.632,  1.500000)

  pt3dadd(248.88, 504.348, 56.12,  1.500000)

}

filament_999[1470] {

  pt3dclear()

  pt3dadd(248.88, 504.348, 56.12,  1.500000)

  pt3dadd(245.22, 504.348, 56.12,  1.500000)

}

filament_999[1471] {

  pt3dclear()

  pt3dadd(267.912, 493.368, 56.12,  1.500000)

  pt3dadd(267.18, 489.70799999999997, 56.608,  1.500000)

}

filament_999[1472] {

  pt3dclear()

  pt3dadd(267.18, 489.70799999999997, 56.608,  1.500000)

  pt3dadd(266.448, 486.048, 56.608,  1.500000)

}

filament_999[1473] {

  pt3dclear()

  pt3dadd(266.448, 486.048, 56.608,  1.500000)

  pt3dadd(265.716, 482.388, 56.608,  1.500000)

}

filament_999[1474] {

  pt3dclear()

  pt3dadd(265.716, 482.388, 56.608,  1.500000)

  pt3dadd(262.788, 480.192, 57.096,  1.500000)

}

filament_999[1475] {

  pt3dclear()

  pt3dadd(275.23199999999997, 502.884, 49.288,  1.500000)

  pt3dadd(271.572, 505.812, 48.8,  1.500000)

}

filament_999[1476] {

  pt3dclear()

  pt3dadd(271.572, 505.812, 48.8,  1.500000)

  pt3dadd(269.376, 509.472, 48.312,  1.500000)

}

filament_999[1477] {

  pt3dclear()

  pt3dadd(269.376, 509.472, 48.312,  1.500000)

  pt3dadd(267.18, 513.132, 47.824,  1.500000)

}

filament_999[1478] {

  pt3dclear()

  pt3dadd(267.18, 513.132, 47.824,  1.500000)

  pt3dadd(264.984, 516.792, 47.336,  1.500000)

}

filament_999[1479] {

  pt3dclear()

  pt3dadd(264.984, 516.792, 47.336,  1.500000)

  pt3dadd(263.52, 521.184, 46.848,  1.500000)

}

filament_999[1480] {

  pt3dclear()

  pt3dadd(263.52, 521.184, 46.848,  1.500000)

  pt3dadd(261.324, 525.576, 46.36,  1.500000)

}

filament_999[1481] {

  pt3dclear()

  pt3dadd(261.324, 525.576, 46.36,  1.500000)

  pt3dadd(259.128, 529.968, 45.872,  1.500000)

}

filament_999[1482] {

  pt3dclear()

  pt3dadd(259.128, 529.968, 45.872,  1.500000)

  pt3dadd(255.468, 531.432, 45.384,  1.500000)

}

filament_999[1483] {

  pt3dclear()

  pt3dadd(259.128, 529.968, 45.872,  1.500000)

  pt3dadd(259.86, 532.164, 44.408,  1.500000)

}

filament_999[1484] {

  pt3dclear()

  pt3dadd(255.468, 531.432, 45.384,  1.500000)

  pt3dadd(251.808, 530.6999999999999, 44.896,  1.500000)

}

filament_999[1485] {

  pt3dclear()

  pt3dadd(251.808, 530.6999999999999, 44.896,  1.500000)

  pt3dadd(247.416, 530.6999999999999, 44.408,  1.500000)

}

filament_999[1486] {

  pt3dclear()

  pt3dadd(247.416, 530.6999999999999, 44.408,  1.500000)

  pt3dadd(243.024, 529.968, 44.896,  1.500000)

}

filament_999[1487] {

  pt3dclear()

  pt3dadd(259.86, 532.164, 44.408,  1.500000)

  pt3dadd(259.86, 536.556, 43.92,  1.500000)

}

filament_999[1488] {

  pt3dclear()

  pt3dadd(259.86, 536.556, 43.92,  1.500000)

  pt3dadd(259.86, 541.68, 43.432,  1.500000)

}

filament_999[1489] {

  pt3dclear()

  pt3dadd(259.86, 541.68, 43.432,  1.500000)

  pt3dadd(259.86, 546.804, 42.944,  1.500000)

}

filament_999[1490] {

  pt3dclear()

  pt3dadd(259.86, 546.804, 42.944,  1.500000)

  pt3dadd(259.86, 551.928, 42.455999999999996,  1.500000)

}

filament_999[1491] {

  pt3dclear()

  pt3dadd(259.86, 551.928, 42.455999999999996,  1.500000)

  pt3dadd(259.86, 557.052, 41.967999999999996,  1.500000)

}

filament_999[1492] {

  pt3dclear()

  pt3dadd(259.86, 557.052, 41.967999999999996,  1.500000)

  pt3dadd(259.86, 562.1759999999999, 41.967999999999996,  1.500000)

}

filament_999[1493] {

  pt3dclear()

  pt3dadd(259.86, 562.1759999999999, 41.967999999999996,  1.500000)

  pt3dadd(259.128, 567.3, 41.967999999999996,  1.500000)

}

filament_999[1494] {

  pt3dclear()

  pt3dadd(259.128, 567.3, 41.967999999999996,  1.500000)

  pt3dadd(256.2, 566.568, 41.48,  1.500000)

}

filament_999[1495] {

  pt3dclear()

  pt3dadd(256.2, 566.568, 41.48,  1.500000)

  pt3dadd(253.272, 565.836, 41.48,  1.500000)

}

filament_999[1496] {

  pt3dclear()

  pt3dadd(253.272, 565.836, 41.48,  1.500000)

  pt3dadd(251.808, 568.764, 40.992,  1.500000)

}

filament_999[1497] {

  pt3dclear()

  pt3dadd(251.808, 568.764, 40.992,  1.500000)

  pt3dadd(252.54, 573.156, 40.992,  1.500000)

}

filament_999[1498] {

  pt3dclear()

  pt3dadd(252.54, 573.156, 40.992,  1.500000)

  pt3dadd(254.004, 576.816, 43.92,  1.500000)

}

filament_999[1499] {

  pt3dclear()

  pt3dadd(292.068, 611.22, 59.536,  1.500000)

  pt3dadd(295.728, 611.952, 58.071999999999996,  1.500000)

}

filament_999[1500] {

  pt3dclear()

  pt3dadd(295.728, 611.952, 58.071999999999996,  1.500000)

  pt3dadd(299.388, 611.952, 55.144,  1.500000)

}

filament_999[1501] {

  pt3dclear()

  pt3dadd(299.388, 611.952, 55.144,  1.500000)

  pt3dadd(302.316, 613.4159999999999, 54.168,  1.500000)

}

filament_999[1502] {

  pt3dclear()

  pt3dadd(302.316, 613.4159999999999, 54.168,  1.500000)

  pt3dadd(305.24399999999997, 616.3439999999999, 53.68,  1.500000)

}

filament_999[1503] {

  pt3dclear()

  pt3dadd(305.24399999999997, 616.3439999999999, 53.68,  1.500000)

  pt3dadd(306.70799999999997, 619.2719999999999, 52.704,  1.500000)

}

filament_999[1504] {

  pt3dclear()

  pt3dadd(306.70799999999997, 619.2719999999999, 52.704,  1.500000)

  pt3dadd(307.44, 622.932, 51.24,  1.500000)

}

filament_999[1505] {

  pt3dclear()

  pt3dadd(307.44, 622.932, 51.24,  1.500000)

  pt3dadd(308.904, 627.324, 50.751999999999995,  1.500000)

}

filament_999[1506] {

  pt3dclear()

  pt3dadd(308.904, 627.324, 50.751999999999995,  1.500000)

  pt3dadd(311.09999999999997, 630.984, 50.263999999999996,  1.500000)

}

filament_999[1507] {

  pt3dclear()

  pt3dadd(311.09999999999997, 630.984, 50.263999999999996,  1.500000)

  pt3dadd(312.564, 635.376, 49.775999999999996,  1.500000)

}

filament_999[1508] {

  pt3dclear()

  pt3dadd(312.564, 635.376, 49.775999999999996,  1.500000)

  pt3dadd(314.028, 639.768, 49.288,  1.500000)

}

filament_999[1509] {

  pt3dclear()

  pt3dadd(314.028, 639.768, 49.288,  1.500000)

  pt3dadd(314.028, 644.16, 48.8,  1.500000)

}

filament_999[1510] {

  pt3dclear()

  pt3dadd(314.028, 644.16, 48.8,  1.500000)

  pt3dadd(314.028, 648.552, 47.824,  1.500000)

}

filament_999[1511] {

  pt3dclear()

  pt3dadd(314.028, 648.552, 47.824,  1.500000)

  pt3dadd(314.028, 653.6759999999999, 46.848,  1.500000)

}

filament_999[1512] {

  pt3dclear()

  pt3dadd(314.028, 653.6759999999999, 46.848,  1.500000)

  pt3dadd(314.028, 658.8, 46.36,  1.500000)

}

filament_999[1513] {

  pt3dclear()

  pt3dadd(314.028, 658.8, 46.36,  1.500000)

  pt3dadd(314.028, 663.924, 45.872,  1.500000)

}

filament_999[1514] {

  pt3dclear()

  pt3dadd(314.028, 663.924, 45.872,  1.500000)

  pt3dadd(314.028, 669.048, 45.384,  1.500000)

}

filament_999[1515] {

  pt3dclear()

  pt3dadd(314.028, 669.048, 45.384,  1.500000)

  pt3dadd(314.028, 674.172, 46.848,  1.500000)

}

filament_999[1516] {

  pt3dclear()

  pt3dadd(314.028, 674.172, 46.848,  1.500000)

  pt3dadd(314.028, 679.2959999999999, 47.336,  1.500000)

}

filament_999[1517] {

  pt3dclear()

  pt3dadd(314.028, 679.2959999999999, 47.336,  1.500000)

  pt3dadd(314.028, 684.42, 48.312,  1.500000)

}

filament_999[1518] {

  pt3dclear()

  pt3dadd(314.028, 684.42, 48.312,  1.500000)

  pt3dadd(314.028, 689.544, 49.288,  1.500000)

}

filament_999[1519] {

  pt3dclear()

  pt3dadd(314.028, 689.544, 49.288,  1.500000)

  pt3dadd(314.028, 693.204, 53.192,  1.500000)

}

filament_999[1520] {

  pt3dclear()

  pt3dadd(314.028, 693.204, 53.192,  1.500000)

  pt3dadd(315.492, 699.06, 53.192,  1.500000)

}

filament_999[1521] {

  pt3dclear()

  pt3dadd(315.492, 699.06, 53.192,  1.500000)

  pt3dadd(318.42, 701.9879999999999, 54.168,  1.500000)

}

filament_999[1522] {

  pt3dclear()

  pt3dadd(318.42, 701.9879999999999, 54.168,  1.500000)

  pt3dadd(325.008, 699.792, 55.144,  1.500000)

}

filament_999[1523] {

  pt3dclear()

  pt3dadd(286.944, 605.364, 21.96,  1.500000)

  pt3dadd(286.944, 611.952, 22.936,  1.500000)

}

filament_999[1524] {

  pt3dclear()

  pt3dadd(286.944, 611.952, 22.936,  1.500000)

  pt3dadd(287.676, 618.54, 23.424,  1.500000)

}

filament_999[1525] {

  pt3dclear()

  pt3dadd(287.676, 618.54, 23.424,  1.500000)

  pt3dadd(286.212, 622.932, 25.375999999999998,  1.500000)

}

filament_999[1526] {

  pt3dclear()

  pt3dadd(401.13599999999997, 477.996, 12.2,  1.500000)

  pt3dadd(402.59999999999997, 480.924, 11.712,  1.500000)

}

filament_999[1527] {

  pt3dclear()

  pt3dadd(402.59999999999997, 480.924, 11.712,  1.500000)

  pt3dadd(404.06399999999996, 483.852, 11.224,  1.500000)

}

filament_999[1528] {

  pt3dclear()

  pt3dadd(404.06399999999996, 483.852, 11.224,  1.500000)

  pt3dadd(405.52799999999996, 486.78, 10.736,  1.500000)

}

filament_999[1529] {

  pt3dclear()

  pt3dadd(405.52799999999996, 486.78, 10.736,  1.500000)

  pt3dadd(406.992, 489.70799999999997, 10.248,  1.500000)

}

filament_999[1530] {

  pt3dclear()

  pt3dadd(406.992, 489.70799999999997, 10.248,  1.500000)

  pt3dadd(408.456, 492.63599999999997, 9.76,  1.500000)

}

filament_999[1531] {

  pt3dclear()

  pt3dadd(408.456, 492.63599999999997, 9.76,  1.500000)

  pt3dadd(410.652, 495.56399999999996, 10.248,  1.500000)

}

filament_999[1532] {

  pt3dclear()

  pt3dadd(410.652, 495.56399999999996, 10.248,  1.500000)

  pt3dadd(412.848, 498.49199999999996, 9.76,  1.500000)

}

filament_999[1533] {

  pt3dclear()

  pt3dadd(412.848, 498.49199999999996, 9.76,  1.500000)

  pt3dadd(415.044, 500.688, 10.248,  1.500000)

}

filament_999[1534] {

  pt3dclear()

  pt3dadd(415.044, 500.688, 10.248,  1.500000)

  pt3dadd(415.044, 505.08, 10.248,  1.500000)

}

filament_999[1535] {

  pt3dclear()

  pt3dadd(415.044, 500.688, 10.248,  1.500000)

  pt3dadd(419.436, 501.42, 11.224,  1.500000)

}

filament_999[1536] {

  pt3dclear()

  pt3dadd(419.436, 501.42, 11.224,  1.500000)

  pt3dadd(423.828, 501.42, 11.224,  1.500000)

}

filament_999[1537] {

  pt3dclear()

  pt3dadd(423.828, 501.42, 11.224,  1.500000)

  pt3dadd(428.21999999999997, 500.688, 11.224,  1.500000)

}

filament_999[1538] {

  pt3dclear()

  pt3dadd(428.21999999999997, 500.688, 11.224,  1.500000)

  pt3dadd(431.88, 500.688, 11.712,  1.500000)

}

filament_999[1539] {

  pt3dclear()

  pt3dadd(410.652, 477.264, 19.032,  1.500000)

  pt3dadd(406.992, 476.532, 19.032,  1.500000)

}

filament_999[1540] {

  pt3dclear()

  pt3dadd(406.992, 476.532, 19.032,  1.500000)

  pt3dadd(403.332, 475.8, 19.032,  1.500000)

}

filament_999[1541] {

  pt3dclear()

  pt3dadd(403.332, 475.8, 19.032,  1.500000)

  pt3dadd(399.67199999999997, 475.068, 19.032,  1.500000)

}

filament_999[1542] {

  pt3dclear()

  pt3dadd(399.67199999999997, 475.068, 19.032,  1.500000)

  pt3dadd(395.28, 475.8, 19.52,  1.500000)

}

filament_999[1543] {

  pt3dclear()

  pt3dadd(395.28, 475.8, 19.52,  1.500000)

  pt3dadd(391.62, 476.532, 20.008,  1.500000)

}

filament_999[1544] {

  pt3dclear()

  pt3dadd(391.62, 476.532, 20.008,  1.500000)

  pt3dadd(387.96, 477.264, 20.496,  1.500000)

}

filament_999[1545] {

  pt3dclear()

  pt3dadd(387.96, 477.264, 20.496,  1.500000)

  pt3dadd(384.3, 478.728, 20.008,  1.500000)

}

filament_999[1546] {

  pt3dclear()

  pt3dadd(384.3, 478.728, 20.008,  1.500000)

  pt3dadd(379.908, 479.46, 20.496,  1.500000)

}

filament_999[1547] {

  pt3dclear()

  pt3dadd(379.908, 479.46, 20.496,  1.500000)

  pt3dadd(375.516, 480.192, 19.52,  1.500000)

}

filament_999[1548] {

  pt3dclear()

  pt3dadd(375.516, 480.192, 19.52,  1.500000)

  pt3dadd(371.12399999999997, 480.924, 20.983999999999998,  1.500000)

}

filament_999[1549] {

  pt3dclear()

  pt3dadd(371.12399999999997, 480.924, 20.983999999999998,  1.500000)

  pt3dadd(368.19599999999997, 482.388, 22.936,  1.500000)

}

filament_999[1550] {

  pt3dclear()

  pt3dadd(371.12399999999997, 480.924, 20.983999999999998,  1.500000)

  pt3dadd(368.928, 479.46, 20.008,  1.500000)

}

filament_999[1551] {

  pt3dclear()

  pt3dadd(368.19599999999997, 482.388, 22.936,  1.500000)

  pt3dadd(366.0, 485.316, 24.4,  1.500000)

}

filament_999[1552] {

  pt3dclear()

  pt3dadd(366.0, 485.316, 24.4,  1.500000)

  pt3dadd(364.536, 489.70799999999997, 25.375999999999998,  1.500000)

}

filament_999[1553] {

  pt3dclear()

  pt3dadd(364.536, 489.70799999999997, 25.375999999999998,  1.500000)

  pt3dadd(363.072, 494.832, 26.352,  1.500000)

}

filament_999[1554] {

  pt3dclear()

  pt3dadd(363.072, 494.832, 26.352,  1.500000)

  pt3dadd(362.34, 500.688, 25.864,  1.500000)

}

filament_999[1555] {

  pt3dclear()

  pt3dadd(362.34, 500.688, 25.864,  1.500000)

  pt3dadd(361.608, 506.544, 26.352,  1.500000)

}

filament_999[1556] {

  pt3dclear()

  pt3dadd(361.608, 506.544, 26.352,  1.500000)

  pt3dadd(360.144, 512.4, 26.352,  1.500000)

}

filament_999[1557] {

  pt3dclear()

  pt3dadd(360.144, 512.4, 26.352,  1.500000)

  pt3dadd(358.68, 518.256, 26.352,  1.500000)

}

filament_999[1558] {

  pt3dclear()

  pt3dadd(358.68, 518.256, 26.352,  1.500000)

  pt3dadd(357.216, 524.112, 26.352,  1.500000)

}

filament_999[1559] {

  pt3dclear()

  pt3dadd(357.216, 524.112, 26.352,  1.500000)

  pt3dadd(356.484, 529.236, 26.84,  1.500000)

}

filament_999[1560] {

  pt3dclear()

  pt3dadd(356.484, 529.236, 26.84,  1.500000)

  pt3dadd(355.752, 534.36, 25.864,  1.500000)

}

filament_999[1561] {

  pt3dclear()

  pt3dadd(355.752, 534.36, 25.864,  1.500000)

  pt3dadd(353.556, 538.752, 25.864,  1.500000)

}

filament_999[1562] {

  pt3dclear()

  pt3dadd(353.556, 538.752, 25.864,  1.500000)

  pt3dadd(349.896, 542.412, 25.375999999999998,  1.500000)

}

filament_999[1563] {

  pt3dclear()

  pt3dadd(349.896, 542.412, 25.375999999999998,  1.500000)

  pt3dadd(346.236, 546.072, 25.375999999999998,  1.500000)

}

filament_999[1564] {

  pt3dclear()

  pt3dadd(346.236, 546.072, 25.375999999999998,  1.500000)

  pt3dadd(344.04, 549.732, 25.864,  1.500000)

}

filament_999[1565] {

  pt3dclear()

  pt3dadd(344.04, 549.732, 25.864,  1.500000)

  pt3dadd(341.844, 553.3919999999999, 25.864,  1.500000)

}

filament_999[1566] {

  pt3dclear()

  pt3dadd(341.844, 553.3919999999999, 25.864,  1.500000)

  pt3dadd(338.916, 555.588, 25.864,  1.500000)

}

filament_999[1567] {

  pt3dclear()

  pt3dadd(338.916, 555.588, 25.864,  1.500000)

  pt3dadd(335.988, 557.784, 27.816,  1.500000)

}

filament_999[1568] {

  pt3dclear()

  pt3dadd(335.988, 557.784, 27.816,  1.500000)

  pt3dadd(332.328, 559.98, 28.304,  1.500000)

}

filament_999[1569] {

  pt3dclear()

  pt3dadd(332.328, 559.98, 28.304,  1.500000)

  pt3dadd(328.668, 562.1759999999999, 28.304,  1.500000)

}

filament_999[1570] {

  pt3dclear()

  pt3dadd(328.668, 562.1759999999999, 28.304,  1.500000)

  pt3dadd(325.74, 564.372, 28.791999999999998,  1.500000)

}

filament_999[1571] {

  pt3dclear()

  pt3dadd(325.74, 564.372, 28.791999999999998,  1.500000)

  pt3dadd(321.348, 565.836, 28.791999999999998,  1.500000)

}

filament_999[1572] {

  pt3dclear()

  pt3dadd(321.348, 565.836, 28.791999999999998,  1.500000)

  pt3dadd(316.956, 565.104, 29.28,  1.500000)

}

filament_999[1573] {

  pt3dclear()

  pt3dadd(316.956, 565.104, 29.28,  1.500000)

  pt3dadd(313.296, 562.908, 29.28,  1.500000)

}

filament_999[1574] {

  pt3dclear()

  pt3dadd(313.296, 562.908, 29.28,  1.500000)

  pt3dadd(309.63599999999997, 561.444, 29.768,  1.500000)

}

filament_999[1575] {

  pt3dclear()

  pt3dadd(309.63599999999997, 561.444, 29.768,  1.500000)

  pt3dadd(305.976, 559.98, 28.791999999999998,  1.500000)

}

filament_999[1576] {

  pt3dclear()

  pt3dadd(305.976, 559.98, 28.791999999999998,  1.500000)

  pt3dadd(301.584, 558.516, 28.304,  1.500000)

}

filament_999[1577] {

  pt3dclear()

  pt3dadd(301.584, 558.516, 28.304,  1.500000)

  pt3dadd(296.46, 557.784, 27.816,  1.500000)

}

filament_999[1578] {

  pt3dclear()

  pt3dadd(296.46, 557.784, 27.816,  1.500000)

  pt3dadd(291.336, 557.784, 27.816,  1.500000)

}

filament_999[1579] {

  pt3dclear()

  pt3dadd(291.336, 557.784, 27.816,  1.500000)

  pt3dadd(286.944, 558.516, 27.328,  1.500000)

}

filament_999[1580] {

  pt3dclear()

  pt3dadd(286.944, 558.516, 27.328,  1.500000)

  pt3dadd(282.552, 559.2479999999999, 26.84,  1.500000)

}

filament_999[1581] {

  pt3dclear()

  pt3dadd(282.552, 559.2479999999999, 26.84,  1.500000)

  pt3dadd(278.15999999999997, 559.98, 27.328,  1.500000)

}

filament_999[1582] {

  pt3dclear()

  pt3dadd(278.15999999999997, 559.98, 27.328,  1.500000)

  pt3dadd(273.768, 561.444, 27.328,  1.500000)

}

filament_999[1583] {

  pt3dclear()

  pt3dadd(273.768, 561.444, 27.328,  1.500000)

  pt3dadd(269.376, 562.1759999999999, 27.328,  1.500000)

}

filament_999[1584] {

  pt3dclear()

  pt3dadd(269.376, 562.1759999999999, 27.328,  1.500000)

  pt3dadd(264.984, 562.908, 27.816,  1.500000)

}

filament_999[1585] {

  pt3dclear()

  pt3dadd(264.984, 562.908, 27.816,  1.500000)

  pt3dadd(260.592, 563.64, 27.328,  1.500000)

}

filament_999[1586] {

  pt3dclear()

  pt3dadd(260.592, 563.64, 27.328,  1.500000)

  pt3dadd(256.2, 564.372, 27.328,  1.500000)

}

filament_999[1587] {

  pt3dclear()

  pt3dadd(256.2, 564.372, 27.328,  1.500000)

  pt3dadd(252.54, 565.836, 26.84,  1.500000)

}

filament_999[1588] {

  pt3dclear()

  pt3dadd(252.54, 565.836, 26.84,  1.500000)

  pt3dadd(249.612, 567.3, 27.816,  1.500000)

}

filament_999[1589] {

  pt3dclear()

  pt3dadd(249.612, 567.3, 27.816,  1.500000)

  pt3dadd(246.684, 568.764, 28.304,  1.500000)

}

filament_999[1590] {

  pt3dclear()

  pt3dadd(246.684, 568.764, 28.304,  1.500000)

  pt3dadd(243.756, 570.96, 27.328,  1.500000)

}

filament_999[1591] {

  pt3dclear()

  pt3dadd(243.756, 570.96, 27.328,  1.500000)

  pt3dadd(240.828, 573.156, 27.328,  1.500000)

}

filament_999[1592] {

  pt3dclear()

  pt3dadd(240.828, 573.156, 27.328,  1.500000)

  pt3dadd(237.168, 574.62, 26.84,  1.500000)

}

filament_999[1593] {

  pt3dclear()

  pt3dadd(237.168, 574.62, 26.84,  1.500000)

  pt3dadd(233.50799999999998, 576.084, 27.816,  1.500000)

}

filament_999[1594] {

  pt3dclear()

  pt3dadd(233.50799999999998, 576.084, 27.816,  1.500000)

  pt3dadd(230.57999999999998, 577.548, 28.304,  1.500000)

}

filament_999[1595] {

  pt3dclear()

  pt3dadd(230.57999999999998, 577.548, 28.304,  1.500000)

  pt3dadd(227.652, 579.012, 28.791999999999998,  1.500000)

}

filament_999[1596] {

  pt3dclear()

  pt3dadd(227.652, 579.012, 28.791999999999998,  1.500000)

  pt3dadd(224.724, 580.476, 28.791999999999998,  1.500000)

}

filament_999[1597] {

  pt3dclear()

  pt3dadd(224.724, 580.476, 28.791999999999998,  1.500000)

  pt3dadd(221.064, 581.9399999999999, 28.791999999999998,  1.500000)

}

filament_999[1598] {

  pt3dclear()

  pt3dadd(221.064, 581.9399999999999, 28.791999999999998,  1.500000)

  pt3dadd(217.404, 583.404, 28.791999999999998,  1.500000)

}

filament_999[1599] {

  pt3dclear()

  pt3dadd(217.404, 583.404, 28.791999999999998,  1.500000)

  pt3dadd(213.744, 584.8679999999999, 29.28,  1.500000)

}

filament_999[1600] {

  pt3dclear()

  pt3dadd(213.744, 584.8679999999999, 29.28,  1.500000)

  pt3dadd(210.084, 585.6, 30.256,  1.500000)

}

filament_999[1601] {

  pt3dclear()

  pt3dadd(210.084, 585.6, 30.256,  1.500000)

  pt3dadd(206.424, 587.064, 30.744,  1.500000)

}

filament_999[1602] {

  pt3dclear()

  pt3dadd(206.424, 587.064, 30.744,  1.500000)

  pt3dadd(202.76399999999998, 589.26, 30.744,  1.500000)

}

filament_999[1603] {

  pt3dclear()

  pt3dadd(202.76399999999998, 589.26, 30.744,  1.500000)

  pt3dadd(199.10399999999998, 591.456, 30.744,  1.500000)

}

filament_999[1604] {

  pt3dclear()

  pt3dadd(199.10399999999998, 591.456, 30.744,  1.500000)

  pt3dadd(195.444, 593.652, 31.232,  1.500000)

}

filament_999[1605] {

  pt3dclear()

  pt3dadd(195.444, 593.652, 31.232,  1.500000)

  pt3dadd(191.784, 596.58, 31.232,  1.500000)

}

filament_999[1606] {

  pt3dclear()

  pt3dadd(191.784, 596.58, 31.232,  1.500000)

  pt3dadd(188.124, 598.776, 31.232,  1.500000)

}

filament_999[1607] {

  pt3dclear()

  pt3dadd(188.124, 598.776, 31.232,  1.500000)

  pt3dadd(184.464, 600.972, 31.232,  1.500000)

}

filament_999[1608] {

  pt3dclear()

  pt3dadd(184.464, 600.972, 31.232,  1.500000)

  pt3dadd(180.804, 603.9, 31.232,  1.500000)

}

filament_999[1609] {

  pt3dclear()

  pt3dadd(180.804, 603.9, 31.232,  1.500000)

  pt3dadd(177.144, 606.828, 31.232,  1.500000)

}

filament_999[1610] {

  pt3dclear()

  pt3dadd(177.144, 606.828, 31.232,  1.500000)

  pt3dadd(173.484, 609.756, 31.232,  1.500000)

}

filament_999[1611] {

  pt3dclear()

  pt3dadd(173.484, 609.756, 31.232,  1.500000)

  pt3dadd(169.82399999999998, 612.684, 31.232,  1.500000)

}

filament_999[1612] {

  pt3dclear()

  pt3dadd(169.82399999999998, 612.684, 31.232,  1.500000)

  pt3dadd(166.164, 615.612, 31.232,  1.500000)

}

filament_999[1613] {

  pt3dclear()

  pt3dadd(166.164, 615.612, 31.232,  1.500000)

  pt3dadd(162.504, 618.54, 31.232,  1.500000)

}

filament_999[1614] {

  pt3dclear()

  pt3dadd(162.504, 618.54, 31.232,  1.500000)

  pt3dadd(158.844, 621.468, 31.232,  1.500000)

}

filament_999[1615] {

  pt3dclear()

  pt3dadd(158.844, 621.468, 31.232,  1.500000)

  pt3dadd(155.184, 624.396, 31.232,  1.500000)

}

filament_999[1616] {

  pt3dclear()

  pt3dadd(155.184, 624.396, 31.232,  1.500000)

  pt3dadd(151.524, 627.324, 31.232,  1.500000)

}

filament_999[1617] {

  pt3dclear()

  pt3dadd(151.524, 627.324, 31.232,  1.500000)

  pt3dadd(147.864, 630.252, 30.256,  1.500000)

}

filament_999[1618] {

  pt3dclear()

  pt3dadd(147.864, 630.252, 30.256,  1.500000)

  pt3dadd(144.204, 633.18, 31.72,  1.500000)

}

filament_999[1619] {

  pt3dclear()

  pt3dadd(144.204, 633.18, 31.72,  1.500000)

  pt3dadd(140.54399999999998, 636.108, 31.72,  1.500000)

}

filament_999[1620] {

  pt3dclear()

  pt3dadd(140.54399999999998, 636.108, 31.72,  1.500000)

  pt3dadd(136.884, 639.036, 32.208,  1.500000)

}

filament_999[1621] {

  pt3dclear()

  pt3dadd(136.884, 639.036, 32.208,  1.500000)

  pt3dadd(132.492, 641.232, 32.208,  1.500000)

}

filament_999[1622] {

  pt3dclear()

  pt3dadd(132.492, 641.232, 32.208,  1.500000)

  pt3dadd(127.368, 642.696, 32.208,  1.500000)

}

filament_999[1623] {

  pt3dclear()

  pt3dadd(127.368, 642.696, 32.208,  1.500000)

  pt3dadd(122.244, 644.8919999999999, 32.208,  1.500000)

}

filament_999[1624] {

  pt3dclear()

  pt3dadd(122.244, 644.8919999999999, 32.208,  1.500000)

  pt3dadd(117.852, 647.8199999999999, 32.208,  1.500000)

}

filament_999[1625] {

  pt3dclear()

  pt3dadd(117.852, 647.8199999999999, 32.208,  1.500000)

  pt3dadd(114.192, 651.48, 34.16,  1.500000)

}

filament_999[1626] {

  pt3dclear()

  pt3dadd(114.192, 651.48, 34.16,  1.500000)

  pt3dadd(109.8, 655.14, 34.16,  1.500000)

}

filament_999[1627] {

  pt3dclear()

  pt3dadd(109.8, 655.14, 34.16,  1.500000)

  pt3dadd(105.408, 658.068, 34.16,  1.500000)

}

filament_999[1628] {

  pt3dclear()

  pt3dadd(105.408, 658.068, 34.16,  1.500000)

  pt3dadd(101.748, 662.46, 34.16,  1.500000)

}

filament_999[1629] {

  pt3dclear()

  pt3dadd(101.748, 662.46, 34.16,  1.500000)

  pt3dadd(98.088, 667.584, 34.16,  1.500000)

}

filament_999[1630] {

  pt3dclear()

  pt3dadd(98.088, 667.584, 34.16,  1.500000)

  pt3dadd(94.428, 672.708, 34.16,  1.500000)

}

filament_999[1631] {

  pt3dclear()

  pt3dadd(94.428, 672.708, 34.16,  1.500000)

  pt3dadd(90.036, 677.832, 34.16,  1.500000)

}

filament_999[1632] {

  pt3dclear()

  pt3dadd(90.036, 677.832, 34.16,  1.500000)

  pt3dadd(85.64399999999999, 682.956, 34.16,  1.500000)

}

filament_999[1633] {

  pt3dclear()

  pt3dadd(85.64399999999999, 682.956, 34.16,  1.500000)

  pt3dadd(80.52, 687.348, 34.16,  1.500000)

}

filament_999[1634] {

  pt3dclear()

  pt3dadd(80.52, 687.348, 34.16,  1.500000)

  pt3dadd(74.664, 691.008, 34.16,  1.500000)

}

filament_999[1635] {

  pt3dclear()

  pt3dadd(74.664, 691.008, 34.16,  1.500000)

  pt3dadd(67.344, 693.204, 34.16,  1.500000)

}

filament_999[1636] {

  pt3dclear()

  pt3dadd(67.344, 693.204, 34.16,  1.500000)

  pt3dadd(62.22, 693.936, 32.696,  1.500000)

}

filament_999[1637] {

  pt3dclear()

  pt3dadd(62.22, 693.936, 32.696,  1.500000)

  pt3dadd(58.56, 694.668, 32.208,  1.500000)

}

filament_999[1638] {

  pt3dclear()

  pt3dadd(58.56, 694.668, 32.208,  1.500000)

  pt3dadd(54.168, 696.132, 32.208,  1.500000)

}

filament_999[1639] {

  pt3dclear()

  pt3dadd(54.168, 696.132, 32.208,  1.500000)

  pt3dadd(49.044, 696.864, 31.72,  1.500000)

}

filament_999[1640] {

  pt3dclear()

  pt3dadd(49.044, 696.864, 31.72,  1.500000)

  pt3dadd(43.188, 697.596, 31.72,  1.500000)

}

filament_999[1641] {

  pt3dclear()

  pt3dadd(43.188, 697.596, 31.72,  1.500000)

  pt3dadd(37.332, 698.328, 30.744,  1.500000)

}

filament_999[1642] {

  pt3dclear()

  pt3dadd(37.332, 698.328, 30.744,  1.500000)

  pt3dadd(31.476, 699.06, 30.744,  1.500000)

}

filament_999[1643] {

  pt3dclear()

  pt3dadd(31.476, 699.06, 30.744,  1.500000)

  pt3dadd(23.424, 700.524, 28.791999999999998,  1.500000)

}

filament_999[1644] {

  pt3dclear()

  pt3dadd(23.424, 700.524, 28.791999999999998,  1.500000)

  pt3dadd(16.836, 702.72, 27.816,  1.500000)

}

filament_999[1645] {

  pt3dclear()

  pt3dadd(16.836, 702.72, 27.816,  1.500000)

  pt3dadd(11.712, 704.9159999999999, 27.816,  1.500000)

}

filament_999[1646] {

  pt3dclear()

  pt3dadd(11.712, 704.9159999999999, 27.816,  1.500000)

  pt3dadd(5.856, 707.112, 27.816,  1.500000)

}

filament_999[1647] {

  pt3dclear()

  pt3dadd(5.856, 707.112, 27.816,  1.500000)

  pt3dadd(1.464, 710.04, 27.816,  1.500000)

}

filament_999[1648] {

  pt3dclear()

  pt3dadd(429.68399999999997, 461.892, 28.304,  1.500000)

  pt3dadd(429.68399999999997, 458.23199999999997, 25.864,  1.500000)

}

filament_999[1649] {

  pt3dclear()

  pt3dadd(429.68399999999997, 458.23199999999997, 25.864,  1.500000)

  pt3dadd(430.416, 454.572, 24.4,  1.500000)

}

filament_999[1650] {

  pt3dclear()

  pt3dadd(320.616, 392.352, 11.712,  1.500000)

  pt3dadd(322.812, 387.96, 11.224,  1.500000)

}

filament_999[1651] {

  pt3dclear()

  pt3dadd(320.616, 392.352, 11.712,  1.500000)

  pt3dadd(319.152, 398.94, 14.64,  1.500000)

}

filament_999[1652] {

  pt3dclear()

  pt3dadd(322.812, 387.96, 11.224,  1.500000)

  pt3dadd(325.008, 386.496, 10.736,  1.500000)

}

filament_999[1653] {

  pt3dclear()

  pt3dadd(325.008, 386.496, 10.736,  1.500000)

  pt3dadd(328.668, 385.764, 10.248,  1.500000)

}

filament_999[1654] {

  pt3dclear()

  pt3dadd(325.008, 386.496, 10.736,  1.500000)

  pt3dadd(324.276, 382.836, 9.76,  1.500000)

}

filament_999[1655] {

  pt3dclear()

  pt3dadd(328.668, 385.764, 10.248,  1.500000)

  pt3dadd(332.328, 385.032, 9.76,  1.500000)

}

filament_999[1656] {

  pt3dclear()

  pt3dadd(332.328, 385.032, 9.76,  1.500000)

  pt3dadd(336.71999999999997, 385.032, 9.272,  1.500000)

}

filament_999[1657] {

  pt3dclear()

  pt3dadd(336.71999999999997, 385.032, 9.272,  1.500000)

  pt3dadd(340.38, 385.764, 7.808,  1.500000)

}

filament_999[1658] {

  pt3dclear()

  pt3dadd(340.38, 385.764, 7.808,  1.500000)

  pt3dadd(342.57599999999996, 385.764, 11.224,  1.500000)

}

filament_999[1659] {

  pt3dclear()

  pt3dadd(342.57599999999996, 385.764, 11.224,  1.500000)

  pt3dadd(344.772, 384.3, 12.687999999999999,  1.500000)

}

filament_999[1660] {

  pt3dclear()

  pt3dadd(344.772, 384.3, 12.687999999999999,  1.500000)

  pt3dadd(346.236, 382.104, 13.664,  1.500000)

}

filament_999[1661] {

  pt3dclear()

  pt3dadd(346.236, 382.104, 13.664,  1.500000)

  pt3dadd(347.7, 379.176, 14.64,  1.500000)

}

filament_999[1662] {

  pt3dclear()

  pt3dadd(347.7, 379.176, 14.64,  1.500000)

  pt3dadd(347.7, 375.516, 15.616,  1.500000)

}

filament_999[1663] {

  pt3dclear()

  pt3dadd(347.7, 375.516, 15.616,  1.500000)

  pt3dadd(348.432, 371.856, 17.08,  1.500000)

}

filament_999[1664] {

  pt3dclear()

  pt3dadd(348.432, 371.856, 17.08,  1.500000)

  pt3dadd(348.432, 368.19599999999997, 18.056,  1.500000)

}

filament_999[1665] {

  pt3dclear()

  pt3dadd(348.432, 368.19599999999997, 18.056,  1.500000)

  pt3dadd(348.432, 364.536, 19.032,  1.500000)

}

filament_999[1666] {

  pt3dclear()

  pt3dadd(348.432, 364.536, 19.032,  1.500000)

  pt3dadd(349.164, 361.608, 22.936,  1.500000)

}

filament_999[1667] {

  pt3dclear()

  pt3dadd(349.164, 361.608, 22.936,  1.500000)

  pt3dadd(349.164, 358.68, 24.4,  1.500000)

}

filament_999[1668] {

  pt3dclear()

  pt3dadd(349.164, 358.68, 24.4,  1.500000)

  pt3dadd(347.7, 355.02, 24.4,  1.500000)

}

filament_999[1669] {

  pt3dclear()

  pt3dadd(324.276, 382.836, 9.76,  1.500000)

  pt3dadd(322.812, 379.908, 10.248,  1.500000)

}

filament_999[1670] {

  pt3dclear()

  pt3dadd(322.812, 379.908, 10.248,  1.500000)

  pt3dadd(321.348, 376.98, 10.248,  1.500000)

}

filament_999[1671] {

  pt3dclear()

  pt3dadd(321.348, 376.98, 10.248,  1.500000)

  pt3dadd(319.884, 373.32, 10.736,  1.500000)

}

filament_999[1672] {

  pt3dclear()

  pt3dadd(319.884, 373.32, 10.736,  1.500000)

  pt3dadd(319.152, 369.65999999999997, 10.736,  1.500000)

}

filament_999[1673] {

  pt3dclear()

  pt3dadd(319.152, 369.65999999999997, 10.736,  1.500000)

  pt3dadd(318.42, 366.0, 10.248,  1.500000)

}

filament_999[1674] {

  pt3dclear()

  pt3dadd(318.42, 366.0, 10.248,  1.500000)

  pt3dadd(317.688, 362.34, 9.76,  1.500000)

}

filament_999[1675] {

  pt3dclear()

  pt3dadd(317.688, 362.34, 9.76,  1.500000)

  pt3dadd(316.956, 358.68, 9.76,  1.500000)

}

filament_999[1676] {

  pt3dclear()

  pt3dadd(316.956, 358.68, 9.76,  1.500000)

  pt3dadd(315.492, 355.02, 9.272,  1.500000)

}

filament_999[1677] {

  pt3dclear()

  pt3dadd(315.492, 355.02, 9.272,  1.500000)

  pt3dadd(314.028, 350.628, 9.76,  1.500000)

}

filament_999[1678] {

  pt3dclear()

  pt3dadd(314.028, 350.628, 9.76,  1.500000)

  pt3dadd(311.832, 346.236, 10.248,  1.500000)

}

filament_999[1679] {

  pt3dclear()

  pt3dadd(311.832, 346.236, 10.248,  1.500000)

  pt3dadd(308.904, 341.844, 10.736,  1.500000)

}

filament_999[1680] {

  pt3dclear()

  pt3dadd(308.904, 341.844, 10.736,  1.500000)

  pt3dadd(306.70799999999997, 337.452, 9.76,  1.500000)

}

filament_999[1681] {

  pt3dclear()

  pt3dadd(306.70799999999997, 337.452, 9.76,  1.500000)

  pt3dadd(305.24399999999997, 333.06, 9.76,  1.500000)

}

filament_999[1682] {

  pt3dclear()

  pt3dadd(305.24399999999997, 333.06, 9.76,  1.500000)

  pt3dadd(304.512, 327.936, 9.76,  1.500000)

}

filament_999[1683] {

  pt3dclear()

  pt3dadd(304.512, 327.936, 9.76,  1.500000)

  pt3dadd(305.24399999999997, 322.08, 10.248,  1.500000)

}

filament_999[1684] {

  pt3dclear()

  pt3dadd(305.24399999999997, 322.08, 10.248,  1.500000)

  pt3dadd(305.24399999999997, 316.224, 10.736,  1.500000)

}

filament_999[1685] {

  pt3dclear()

  pt3dadd(305.24399999999997, 316.224, 10.736,  1.500000)

  pt3dadd(305.24399999999997, 310.368, 11.224,  1.500000)

}

filament_999[1686] {

  pt3dclear()

  pt3dadd(305.24399999999997, 310.368, 11.224,  1.500000)

  pt3dadd(303.048, 305.976, 12.2,  1.500000)

}

filament_999[1687] {

  pt3dclear()

  pt3dadd(303.048, 305.976, 12.2,  1.500000)

  pt3dadd(300.12, 301.584, 11.712,  1.500000)

}

filament_999[1688] {

  pt3dclear()

  pt3dadd(439.2, 469.212, 25.864,  1.500000)

  pt3dadd(441.396, 467.748, 24.887999999999998,  1.500000)

}

filament_999[1689] {

  pt3dclear()

  pt3dadd(441.396, 467.748, 24.887999999999998,  1.500000)

  pt3dadd(443.592, 466.284, 23.912,  1.500000)

}

filament_999[1690] {

  pt3dclear()

  pt3dadd(443.592, 466.284, 23.912,  1.500000)

  pt3dadd(445.788, 464.08799999999997, 23.424,  1.500000)

}

filament_999[1691] {

  pt3dclear()

  pt3dadd(445.788, 464.08799999999997, 23.424,  1.500000)

  pt3dadd(447.984, 461.892, 22.448,  1.500000)

}

filament_999[1692] {

  pt3dclear()

  pt3dadd(447.984, 461.892, 22.448,  1.500000)

  pt3dadd(449.448, 459.69599999999997, 22.448,  1.500000)

}

filament_999[1693] {

  pt3dclear()

  pt3dadd(449.448, 459.69599999999997, 22.448,  1.500000)

  pt3dadd(450.912, 456.768, 22.936,  1.500000)

}

filament_999[1694] {

  pt3dclear()

  pt3dadd(447.984, 461.892, 20.496,  1.500000)

  pt3dadd(447.984, 465.55199999999996, 20.496,  1.500000)

}

filament_999[1695] {

  pt3dclear()

  pt3dadd(447.984, 465.55199999999996, 20.496,  1.500000)

  pt3dadd(449.448, 468.48, 20.496,  1.500000)

}

filament_999[1696] {

  pt3dclear()

  pt3dadd(449.448, 468.48, 20.496,  1.500000)

  pt3dadd(450.912, 471.408, 20.008,  1.500000)

}

filament_999[1697] {

  pt3dclear()

  pt3dadd(450.912, 471.408, 20.008,  1.500000)

  pt3dadd(449.448, 475.068, 19.52,  1.500000)

}

filament_999[1698] {

  pt3dclear()

  pt3dadd(449.448, 475.068, 19.52,  1.500000)

  pt3dadd(447.252, 477.996, 19.032,  1.500000)

}

filament_999[1699] {

  pt3dclear()

  pt3dadd(447.252, 477.996, 19.032,  1.500000)

  pt3dadd(445.788, 481.656, 18.544,  1.500000)

}

filament_999[1700] {

  pt3dclear()

  pt3dadd(445.788, 481.656, 18.544,  1.500000)

  pt3dadd(446.52, 484.584, 18.544,  1.500000)

}

filament_999[1701] {

  pt3dclear()

  pt3dadd(446.52, 484.584, 18.544,  1.500000)

  pt3dadd(446.52, 488.24399999999997, 18.056,  1.500000)

}

filament_999[1702] {

  pt3dclear()

  pt3dadd(446.52, 488.24399999999997, 18.056,  1.500000)

  pt3dadd(445.788, 491.904, 19.032,  1.500000)

}

filament_999[1703] {

  pt3dclear()

  pt3dadd(445.788, 491.904, 19.032,  1.500000)

  pt3dadd(444.324, 495.56399999999996, 19.032,  1.500000)

}

filament_999[1704] {

  pt3dclear()

  pt3dadd(444.324, 495.56399999999996, 19.032,  1.500000)

  pt3dadd(442.86, 499.224, 19.032,  1.500000)

}

filament_999[1705] {

  pt3dclear()

  pt3dadd(442.86, 499.224, 19.032,  1.500000)

  pt3dadd(442.128, 502.884, 19.032,  1.500000)

}

filament_999[1706] {

  pt3dclear()

  pt3dadd(442.128, 502.884, 19.032,  1.500000)

  pt3dadd(440.664, 506.544, 19.52,  1.500000)

}

filament_999[1707] {

  pt3dclear()

  pt3dadd(440.664, 506.544, 19.52,  1.500000)

  pt3dadd(439.2, 510.204, 19.032,  1.500000)

}

filament_999[1708] {

  pt3dclear()

  pt3dadd(439.2, 510.204, 19.032,  1.500000)

  pt3dadd(437.736, 514.596, 18.544,  1.500000)

}

filament_999[1709] {

  pt3dclear()

  pt3dadd(437.736, 514.596, 18.544,  1.500000)

  pt3dadd(436.272, 518.9879999999999, 18.544,  1.500000)

}

filament_999[1710] {

  pt3dclear()

  pt3dadd(436.272, 518.9879999999999, 18.544,  1.500000)

  pt3dadd(435.53999999999996, 523.38, 18.056,  1.500000)

}

filament_999[1711] {

  pt3dclear()

  pt3dadd(435.53999999999996, 523.38, 18.056,  1.500000)

  pt3dadd(432.61199999999997, 525.576, 16.104,  1.500000)

}

filament_999[1712] {

  pt3dclear()

  pt3dadd(432.61199999999997, 525.576, 16.104,  1.500000)

  pt3dadd(431.88, 528.504, 14.64,  1.500000)

}

filament_999[1713] {

  pt3dclear()

  pt3dadd(431.88, 528.504, 14.64,  1.500000)

  pt3dadd(435.53999999999996, 528.504, 16.104,  1.500000)

}

filament_999[1714] {

  pt3dclear()

  pt3dadd(431.88, 528.504, 14.64,  1.500000)

  pt3dadd(428.952, 527.04, 15.128,  1.500000)

}

filament_999[1715] {

  pt3dclear()

  pt3dadd(435.53999999999996, 528.504, 16.104,  1.500000)

  pt3dadd(439.2, 527.04, 16.592,  1.500000)

}

filament_999[1716] {

  pt3dclear()

  pt3dadd(439.2, 527.04, 16.592,  1.500000)

  pt3dadd(442.128, 528.504, 15.128,  1.500000)

}

filament_999[1717] {

  pt3dclear()

  pt3dadd(442.128, 528.504, 15.128,  1.500000)

  pt3dadd(442.86, 531.432, 13.664,  1.500000)

}

filament_999[1718] {

  pt3dclear()

  pt3dadd(442.86, 531.432, 13.664,  1.500000)

  pt3dadd(443.592, 534.36, 13.664,  1.500000)

}

filament_999[1719] {

  pt3dclear()

  pt3dadd(428.952, 527.04, 15.128,  1.500000)

  pt3dadd(423.828, 525.576, 15.128,  1.500000)

}

filament_999[1720] {

  pt3dclear()

  pt3dadd(423.828, 525.576, 15.128,  1.500000)

  pt3dadd(420.168, 526.308, 14.64,  1.500000)

}

filament_999[1721] {

  pt3dclear()

  pt3dadd(420.168, 526.308, 14.64,  1.500000)

  pt3dadd(416.508, 527.7719999999999, 15.128,  1.500000)

}

filament_999[1722] {

  pt3dclear()

  pt3dadd(416.508, 527.7719999999999, 15.128,  1.500000)

  pt3dadd(412.116, 529.236, 15.616,  1.500000)

}

filament_999[1723] {

  pt3dclear()

  pt3dadd(412.116, 529.236, 15.616,  1.500000)

  pt3dadd(407.724, 530.6999999999999, 16.592,  1.500000)

}

filament_999[1724] {

  pt3dclear()

  pt3dadd(407.724, 530.6999999999999, 16.592,  1.500000)

  pt3dadd(403.332, 531.432, 17.567999999999998,  1.500000)

}

filament_999[1725] {

  pt3dclear()

  pt3dadd(443.592, 534.36, 13.664,  1.500000)

  pt3dadd(445.056, 539.484, 13.176,  1.500000)

}

filament_999[1726] {

  pt3dclear()

  pt3dadd(449.448, 453.84, 22.448,  1.500000)

  pt3dadd(447.252, 450.912, 22.448,  1.500000)

}

filament_999[1727] {

  pt3dclear()

  pt3dadd(446.52, 456.768, 21.472,  1.500000)

  pt3dadd(442.128, 456.768, 21.472,  1.500000)

}

filament_999[1728] {

  pt3dclear()

  pt3dadd(446.52, 456.768, 21.472,  1.500000)

  pt3dadd(449.448, 456.036, 21.472,  1.500000)

}

filament_999[1729] {

  pt3dclear()

  pt3dadd(442.128, 456.768, 21.472,  1.500000)

  pt3dadd(438.468, 455.304, 21.472,  1.500000)

}

filament_999[1730] {

  pt3dclear()

  pt3dadd(438.468, 455.304, 21.472,  1.500000)

  pt3dadd(435.53999999999996, 453.84, 21.96,  1.500000)

}

filament_999[1731] {

  pt3dclear()

  pt3dadd(435.53999999999996, 453.84, 21.96,  1.500000)

  pt3dadd(433.344, 450.912, 22.448,  1.500000)

}

filament_999[1732] {

  pt3dclear()

  pt3dadd(433.344, 450.912, 22.448,  1.500000)

  pt3dadd(432.61199999999997, 447.984, 22.448,  1.500000)

}

filament_999[1733] {

  pt3dclear()

  pt3dadd(432.61199999999997, 447.984, 22.448,  1.500000)

  pt3dadd(431.88, 445.056, 22.448,  1.500000)

}

filament_999[1734] {

  pt3dclear()

  pt3dadd(447.252, 450.912, 22.448,  1.500000)

  pt3dadd(447.252, 447.252, 22.448,  1.500000)

}

filament_999[1735] {

  pt3dclear()

  pt3dadd(447.252, 447.252, 22.448,  1.500000)

  pt3dadd(445.788, 444.324, 21.472,  1.500000)

}

filament_999[1736] {

  pt3dclear()

  pt3dadd(445.788, 444.324, 21.472,  1.500000)

  pt3dadd(445.056, 440.664, 19.52,  1.500000)

}

filament_999[1737] {

  pt3dclear()

  pt3dadd(445.056, 440.664, 19.52,  1.500000)

  pt3dadd(446.52, 437.00399999999996, 17.08,  1.500000)

}

filament_999[1738] {

  pt3dclear()

  pt3dadd(446.52, 437.00399999999996, 17.08,  1.500000)

  pt3dadd(447.984, 433.344, 16.104,  1.500000)

}

filament_999[1739] {

  pt3dclear()

  pt3dadd(447.984, 433.344, 16.104,  1.500000)

  pt3dadd(448.716, 429.68399999999997, 13.664,  1.500000)

}

filament_999[1740] {

  pt3dclear()

  pt3dadd(448.716, 429.68399999999997, 13.664,  1.500000)

  pt3dadd(449.448, 426.024, 13.176,  1.500000)

}

filament_999[1741] {

  pt3dclear()

  pt3dadd(449.448, 426.024, 13.176,  1.500000)

  pt3dadd(445.056, 427.488, 15.128,  1.500000)

}

filament_999[1742] {

  pt3dclear()

  pt3dadd(449.448, 426.024, 13.176,  1.500000)

  pt3dadd(450.18, 421.632, 14.64,  1.500000)

}

filament_999[1743] {

  pt3dclear()

  pt3dadd(450.18, 421.632, 14.64,  1.500000)

  pt3dadd(450.18, 417.24, 15.128,  1.500000)

}

filament_999[1744] {

  pt3dclear()

  pt3dadd(450.18, 417.24, 15.128,  1.500000)

  pt3dadd(448.716, 412.848, 16.104,  1.500000)

}

filament_999[1745] {

  pt3dclear()

  pt3dadd(448.716, 412.848, 16.104,  1.500000)

  pt3dadd(446.52, 408.456, 15.616,  1.500000)

}

filament_999[1746] {

  pt3dclear()

  pt3dadd(446.52, 408.456, 15.616,  1.500000)

  pt3dadd(444.324, 404.06399999999996, 16.104,  1.500000)

}

filament_999[1747] {

  pt3dclear()

  pt3dadd(444.324, 404.06399999999996, 16.104,  1.500000)

  pt3dadd(442.128, 399.67199999999997, 17.08,  1.500000)

}

filament_999[1748] {

  pt3dclear()

  pt3dadd(442.128, 399.67199999999997, 17.08,  1.500000)

  pt3dadd(439.2, 396.74399999999997, 18.056,  1.500000)

}

filament_999[1749] {

  pt3dclear()

  pt3dadd(439.2, 396.74399999999997, 18.056,  1.500000)

  pt3dadd(437.00399999999996, 393.084, 18.544,  1.500000)

}

filament_999[1750] {

  pt3dclear()

  pt3dadd(437.00399999999996, 393.084, 18.544,  1.500000)

  pt3dadd(434.808, 395.28, 16.104,  1.500000)

}

filament_999[1751] {

  pt3dclear()

  pt3dadd(437.00399999999996, 393.084, 18.544,  1.500000)

  pt3dadd(435.53999999999996, 388.692, 18.544,  1.500000)

}

filament_999[1752] {

  pt3dclear()

  pt3dadd(435.53999999999996, 388.692, 18.544,  1.500000)

  pt3dadd(434.07599999999996, 384.3, 19.032,  1.500000)

}

filament_999[1753] {

  pt3dclear()

  pt3dadd(434.07599999999996, 384.3, 19.032,  1.500000)

  pt3dadd(430.416, 385.032, 21.472,  1.500000)

}

filament_999[1754] {

  pt3dclear()

  pt3dadd(434.07599999999996, 384.3, 19.032,  1.500000)

  pt3dadd(432.61199999999997, 379.908, 19.032,  1.500000)

}

filament_999[1755] {

  pt3dclear()

  pt3dadd(432.61199999999997, 379.908, 19.032,  1.500000)

  pt3dadd(431.14799999999997, 375.516, 19.032,  1.500000)

}

filament_999[1756] {

  pt3dclear()

  pt3dadd(431.14799999999997, 375.516, 19.032,  1.500000)

  pt3dadd(429.68399999999997, 371.12399999999997, 19.032,  1.500000)

}

filament_999[1757] {

  pt3dclear()

  pt3dadd(429.68399999999997, 371.12399999999997, 19.032,  1.500000)

  pt3dadd(428.952, 366.0, 19.032,  1.500000)

}

filament_999[1758] {

  pt3dclear()

  pt3dadd(428.952, 366.0, 19.032,  1.500000)

  pt3dadd(428.21999999999997, 360.876, 19.032,  1.500000)

}

filament_999[1759] {

  pt3dclear()

  pt3dadd(428.21999999999997, 360.876, 19.032,  1.500000)

  pt3dadd(427.488, 355.02, 18.544,  1.500000)

}

filament_999[1760] {

  pt3dclear()

  pt3dadd(428.21999999999997, 360.876, 19.032,  1.500000)

  pt3dadd(431.88, 357.948, 17.567999999999998,  1.500000)

}

filament_999[1761] {

  pt3dclear()

  pt3dadd(427.488, 355.02, 18.544,  1.500000)

  pt3dadd(425.292, 350.628, 18.056,  1.500000)

}

filament_999[1762] {

  pt3dclear()

  pt3dadd(425.292, 350.628, 18.056,  1.500000)

  pt3dadd(422.364, 346.968, 18.056,  1.500000)

}

filament_999[1763] {

  pt3dclear()

  pt3dadd(422.364, 346.968, 18.056,  1.500000)

  pt3dadd(419.436, 343.308, 18.056,  1.500000)

}

filament_999[1764] {

  pt3dclear()

  pt3dadd(419.436, 343.308, 18.056,  1.500000)

  pt3dadd(415.776, 340.38, 18.056,  1.500000)

}

filament_999[1765] {

  pt3dclear()

  pt3dadd(415.776, 340.38, 18.056,  1.500000)

  pt3dadd(411.384, 338.18399999999997, 17.567999999999998,  1.500000)

}

filament_999[1766] {

  pt3dclear()

  pt3dadd(411.384, 338.18399999999997, 17.567999999999998,  1.500000)

  pt3dadd(406.992, 335.988, 17.08,  1.500000)

}

filament_999[1767] {

  pt3dclear()

  pt3dadd(406.992, 335.988, 17.08,  1.500000)

  pt3dadd(402.59999999999997, 333.792, 16.592,  1.500000)

}

filament_999[1768] {

  pt3dclear()

  pt3dadd(402.59999999999997, 333.792, 16.592,  1.500000)

  pt3dadd(398.20799999999997, 332.328, 16.104,  1.500000)

}

filament_999[1769] {

  pt3dclear()

  pt3dadd(398.20799999999997, 332.328, 16.104,  1.500000)

  pt3dadd(394.548, 333.792, 14.64,  1.500000)

}

filament_999[1770] {

  pt3dclear()

  pt3dadd(394.548, 333.792, 14.64,  1.500000)

  pt3dadd(393.084, 338.18399999999997, 12.2,  1.500000)

}

filament_999[1771] {

  pt3dclear()

  pt3dadd(394.548, 333.792, 14.64,  1.500000)

  pt3dadd(390.156, 333.06, 11.712,  1.500000)

}

filament_999[1772] {

  pt3dclear()

  pt3dadd(394.548, 333.792, 14.64,  1.500000)

  pt3dadd(390.888, 335.988, 12.687999999999999,  1.500000)

}

filament_999[1773] {

  pt3dclear()

  pt3dadd(390.888, 335.988, 12.687999999999999,  1.500000)

  pt3dadd(386.496, 338.18399999999997, 12.687999999999999,  1.500000)

}

filament_999[1774] {

  pt3dclear()

  pt3dadd(386.496, 338.18399999999997, 12.687999999999999,  1.500000)

  pt3dadd(382.104, 340.38, 12.687999999999999,  1.500000)

}

filament_999[1775] {

  pt3dclear()

  pt3dadd(382.104, 340.38, 12.687999999999999,  1.500000)

  pt3dadd(379.176, 343.308, 12.687999999999999,  1.500000)

}

filament_999[1776] {

  pt3dclear()

  pt3dadd(379.176, 343.308, 12.687999999999999,  1.500000)

  pt3dadd(376.98, 346.968, 12.687999999999999,  1.500000)

}

filament_999[1777] {

  pt3dclear()

  pt3dadd(376.98, 346.968, 12.687999999999999,  1.500000)

  pt3dadd(374.784, 350.628, 12.687999999999999,  1.500000)

}

filament_999[1778] {

  pt3dclear()

  pt3dadd(374.784, 350.628, 12.687999999999999,  1.500000)

  pt3dadd(373.32, 354.288, 12.687999999999999,  1.500000)

}

filament_999[1779] {

  pt3dclear()

  pt3dadd(373.32, 354.288, 12.687999999999999,  1.500000)

  pt3dadd(372.58799999999997, 358.68, 12.2,  1.500000)

}

filament_999[1780] {

  pt3dclear()

  pt3dadd(372.58799999999997, 358.68, 12.2,  1.500000)

  pt3dadd(372.58799999999997, 362.34, 14.152,  1.500000)

}

filament_999[1781] {

  pt3dclear()

  pt3dadd(372.58799999999997, 362.34, 14.152,  1.500000)

  pt3dadd(372.58799999999997, 366.0, 14.152,  1.500000)

}

filament_999[1782] {

  pt3dclear()

  pt3dadd(372.58799999999997, 366.0, 14.152,  1.500000)

  pt3dadd(372.58799999999997, 369.65999999999997, 14.152,  1.500000)

}

filament_999[1783] {

  pt3dclear()

  pt3dadd(372.58799999999997, 369.65999999999997, 14.152,  1.500000)

  pt3dadd(371.12399999999997, 373.32, 14.152,  1.500000)

}

filament_999[1784] {

  pt3dclear()

  pt3dadd(371.12399999999997, 373.32, 14.152,  1.500000)

  pt3dadd(369.65999999999997, 376.98, 14.152,  1.500000)

}

filament_999[1785] {

  pt3dclear()

  pt3dadd(369.65999999999997, 376.98, 14.152,  1.500000)

  pt3dadd(369.65999999999997, 380.64, 14.64,  1.500000)

}

filament_999[1786] {

  pt3dclear()

  pt3dadd(369.65999999999997, 380.64, 14.64,  1.500000)

  pt3dadd(371.12399999999997, 385.032, 15.128,  1.500000)

}

filament_999[1787] {

  pt3dclear()

  pt3dadd(371.12399999999997, 385.032, 15.128,  1.500000)

  pt3dadd(373.32, 388.692, 15.128,  1.500000)

}

filament_999[1788] {

  pt3dclear()

  pt3dadd(373.32, 388.692, 15.128,  1.500000)

  pt3dadd(376.248, 390.888, 15.128,  1.500000)

}

filament_999[1789] {

  pt3dclear()

  pt3dadd(376.248, 390.888, 15.128,  1.500000)

  pt3dadd(379.908, 393.084, 15.616,  1.500000)

}

filament_999[1790] {

  pt3dclear()

  pt3dadd(379.908, 393.084, 15.616,  1.500000)

  pt3dadd(382.104, 396.74399999999997, 15.128,  1.500000)

}

filament_999[1791] {

  pt3dclear()

  pt3dadd(382.104, 396.74399999999997, 15.128,  1.500000)

  pt3dadd(383.568, 401.13599999999997, 14.64,  1.500000)

}

filament_999[1792] {

  pt3dclear()

  pt3dadd(383.568, 401.13599999999997, 14.64,  1.500000)

  pt3dadd(384.3, 404.796, 14.152,  1.500000)

}

filament_999[1793] {

  pt3dclear()

  pt3dadd(383.568, 401.13599999999997, 14.64,  1.500000)

  pt3dadd(379.908, 401.13599999999997, 14.152,  1.500000)

}

filament_999[1794] {

  pt3dclear()

  pt3dadd(384.3, 404.796, 14.152,  1.500000)

  pt3dadd(385.032, 410.652, 14.64,  1.500000)

}

filament_999[1795] {

  pt3dclear()

  pt3dadd(385.032, 410.652, 14.64,  1.500000)

  pt3dadd(385.764, 415.044, 14.64,  1.500000)

}

filament_999[1796] {

  pt3dclear()

  pt3dadd(385.764, 415.044, 14.64,  1.500000)

  pt3dadd(386.496, 419.436, 15.128,  1.500000)

}

filament_999[1797] {

  pt3dclear()

  pt3dadd(386.496, 419.436, 15.128,  1.500000)

  pt3dadd(388.692, 423.828, 15.128,  1.500000)

}

filament_999[1798] {

  pt3dclear()

  pt3dadd(388.692, 423.828, 15.128,  1.500000)

  pt3dadd(390.888, 428.952, 15.128,  1.500000)

}

filament_999[1799] {

  pt3dclear()

  pt3dadd(390.888, 428.952, 15.128,  1.500000)

  pt3dadd(393.084, 433.344, 14.64,  1.500000)

}

filament_999[1800] {

  pt3dclear()

  pt3dadd(393.084, 433.344, 14.64,  1.500000)

  pt3dadd(395.28, 437.736, 13.664,  1.500000)

}

filament_999[1801] {

  pt3dclear()

  pt3dadd(395.28, 437.736, 13.664,  1.500000)

  pt3dadd(398.94, 439.932, 15.128,  1.500000)

}

filament_999[1802] {

  pt3dclear()

  pt3dadd(379.908, 401.13599999999997, 14.152,  1.500000)

  pt3dadd(376.248, 401.868, 15.128,  1.500000)

}

filament_999[1803] {

  pt3dclear()

  pt3dadd(376.248, 401.868, 15.128,  1.500000)

  pt3dadd(374.05199999999996, 404.796, 16.104,  1.500000)

}

filament_999[1804] {

  pt3dclear()

  pt3dadd(374.05199999999996, 404.796, 16.104,  1.500000)

  pt3dadd(371.12399999999997, 407.724, 16.592,  1.500000)

}

filament_999[1805] {

  pt3dclear()

  pt3dadd(371.12399999999997, 407.724, 16.592,  1.500000)

  pt3dadd(368.19599999999997, 410.652, 18.056,  1.500000)

}

filament_999[1806] {

  pt3dclear()

  pt3dadd(368.19599999999997, 410.652, 18.056,  1.500000)

  pt3dadd(363.804, 411.384, 19.52,  1.500000)

}

filament_999[1807] {

  pt3dclear()

  pt3dadd(398.94, 439.932, 15.128,  1.500000)

  pt3dadd(403.332, 442.128, 15.128,  1.500000)

}

filament_999[1808] {

  pt3dclear()

  pt3dadd(393.084, 338.18399999999997, 12.2,  1.500000)

  pt3dadd(391.62, 341.844, 12.2,  1.500000)

}

filament_999[1809] {

  pt3dclear()

  pt3dadd(391.62, 341.844, 12.2,  1.500000)

  pt3dadd(390.156, 344.772, 11.224,  1.500000)

}

filament_999[1810] {

  pt3dclear()

  pt3dadd(390.156, 344.772, 11.224,  1.500000)

  pt3dadd(388.692, 347.7, 10.736,  1.500000)

}

filament_999[1811] {

  pt3dclear()

  pt3dadd(388.692, 347.7, 10.736,  1.500000)

  pt3dadd(387.96, 351.36, 9.76,  1.500000)

}

filament_999[1812] {

  pt3dclear()

  pt3dadd(387.96, 351.36, 9.76,  1.500000)

  pt3dadd(386.496, 355.752, 8.783999999999999,  1.500000)

}

filament_999[1813] {

  pt3dclear()

  pt3dadd(386.496, 355.752, 8.783999999999999,  1.500000)

  pt3dadd(385.032, 360.876, 8.296,  1.500000)

}

filament_999[1814] {

  pt3dclear()

  pt3dadd(385.032, 360.876, 8.296,  1.500000)

  pt3dadd(383.568, 365.268, 7.808,  1.500000)

}

filament_999[1815] {

  pt3dclear()

  pt3dadd(383.568, 365.268, 7.808,  1.500000)

  pt3dadd(383.568, 369.65999999999997, 7.32,  1.500000)

}

filament_999[1816] {

  pt3dclear()

  pt3dadd(383.568, 365.268, 7.808,  1.500000)

  pt3dadd(379.908, 366.0, 6.343999999999999,  1.500000)

}

filament_999[1817] {

  pt3dclear()

  pt3dadd(383.568, 369.65999999999997, 7.32,  1.500000)

  pt3dadd(384.3, 374.784, 6.832,  1.500000)

}

filament_999[1818] {

  pt3dclear()

  pt3dadd(384.3, 374.784, 6.832,  1.500000)

  pt3dadd(385.032, 379.908, 6.832,  1.500000)

}

filament_999[1819] {

  pt3dclear()

  pt3dadd(385.032, 379.908, 6.832,  1.500000)

  pt3dadd(384.3, 385.032, 6.832,  1.500000)

}

filament_999[1820] {

  pt3dclear()

  pt3dadd(384.3, 385.032, 6.832,  1.500000)

  pt3dadd(383.568, 390.156, 6.832,  1.500000)

}

filament_999[1821] {

  pt3dclear()

  pt3dadd(383.568, 390.156, 6.832,  1.500000)

  pt3dadd(382.104, 394.548, 6.832,  1.500000)

}

filament_999[1822] {

  pt3dclear()

  pt3dadd(382.104, 394.548, 6.832,  1.500000)

  pt3dadd(382.104, 398.94, 7.32,  1.500000)

}

filament_999[1823] {

  pt3dclear()

  pt3dadd(382.104, 398.94, 7.32,  1.500000)

  pt3dadd(383.568, 403.332, 7.32,  1.500000)

}

filament_999[1824] {

  pt3dclear()

  pt3dadd(382.104, 398.94, 7.32,  1.500000)

  pt3dadd(379.908, 395.28, 7.808,  1.500000)

}

filament_999[1825] {

  pt3dclear()

  pt3dadd(383.568, 403.332, 7.32,  1.500000)

  pt3dadd(385.032, 408.456, 7.32,  1.500000)

}

filament_999[1826] {

  pt3dclear()

  pt3dadd(385.032, 408.456, 7.32,  1.500000)

  pt3dadd(387.228, 412.848, 7.32,  1.500000)

}

filament_999[1827] {

  pt3dclear()

  pt3dadd(387.228, 412.848, 7.32,  1.500000)

  pt3dadd(389.424, 416.508, 7.32,  1.500000)

}

filament_999[1828] {

  pt3dclear()

  pt3dadd(389.424, 416.508, 7.32,  1.500000)

  pt3dadd(390.888, 420.9, 7.32,  1.500000)

}

filament_999[1829] {

  pt3dclear()

  pt3dadd(390.888, 420.9, 7.32,  1.500000)

  pt3dadd(392.352, 425.292, 7.32,  1.500000)

}

filament_999[1830] {

  pt3dclear()

  pt3dadd(392.352, 425.292, 7.32,  1.500000)

  pt3dadd(393.084, 430.416, 7.32,  1.500000)

}

filament_999[1831] {

  pt3dclear()

  pt3dadd(393.084, 430.416, 7.32,  1.500000)

  pt3dadd(393.816, 435.53999999999996, 7.32,  1.500000)

}

filament_999[1832] {

  pt3dclear()

  pt3dadd(393.816, 435.53999999999996, 7.32,  1.500000)

  pt3dadd(394.548, 440.664, 7.32,  1.500000)

}

filament_999[1833] {

  pt3dclear()

  pt3dadd(394.548, 440.664, 7.32,  1.500000)

  pt3dadd(393.816, 445.056, 7.32,  1.500000)

}

filament_999[1834] {

  pt3dclear()

  pt3dadd(393.816, 445.056, 7.32,  1.500000)

  pt3dadd(393.084, 449.448, 7.808,  1.500000)

}

filament_999[1835] {

  pt3dclear()

  pt3dadd(393.084, 449.448, 7.808,  1.500000)

  pt3dadd(393.084, 454.572, 7.32,  1.500000)

}

filament_999[1836] {

  pt3dclear()

  pt3dadd(393.084, 454.572, 7.32,  1.500000)

  pt3dadd(393.084, 459.69599999999997, 7.32,  1.500000)

}

filament_999[1837] {

  pt3dclear()

  pt3dadd(393.084, 459.69599999999997, 7.32,  1.500000)

  pt3dadd(393.084, 464.82, 7.32,  1.500000)

}

filament_999[1838] {

  pt3dclear()

  pt3dadd(393.084, 464.82, 7.32,  1.500000)

  pt3dadd(393.084, 469.944, 6.832,  1.500000)

}

filament_999[1839] {

  pt3dclear()

  pt3dadd(393.084, 469.944, 6.832,  1.500000)

  pt3dadd(392.352, 474.336, 7.808,  1.500000)

}

filament_999[1840] {

  pt3dclear()

  pt3dadd(392.352, 474.336, 7.808,  1.500000)

  pt3dadd(391.62, 478.728, 9.76,  1.500000)

}

filament_999[1841] {

  pt3dclear()

  pt3dadd(391.62, 478.728, 9.76,  1.500000)

  pt3dadd(390.888, 483.12, 11.224,  1.500000)

}

filament_999[1842] {

  pt3dclear()

  pt3dadd(391.62, 478.728, 9.76,  1.500000)

  pt3dadd(387.96, 481.656, 12.2,  1.500000)

}

filament_999[1843] {

  pt3dclear()

  pt3dadd(390.888, 483.12, 11.224,  1.500000)

  pt3dadd(390.156, 487.512, 12.2,  1.500000)

}

filament_999[1844] {

  pt3dclear()

  pt3dadd(390.156, 487.512, 12.2,  1.500000)

  pt3dadd(389.424, 491.904, 13.176,  1.500000)

}

filament_999[1845] {

  pt3dclear()

  pt3dadd(389.424, 491.904, 13.176,  1.500000)

  pt3dadd(389.424, 496.296, 13.176,  1.500000)

}

filament_999[1846] {

  pt3dclear()

  pt3dadd(389.424, 496.296, 13.176,  1.500000)

  pt3dadd(389.424, 500.688, 13.664,  1.500000)

}

filament_999[1847] {

  pt3dclear()

  pt3dadd(389.424, 500.688, 13.664,  1.500000)

  pt3dadd(387.96, 505.08, 13.664,  1.500000)

}

filament_999[1848] {

  pt3dclear()

  pt3dadd(387.96, 505.08, 13.664,  1.500000)

  pt3dadd(386.496, 509.472, 13.176,  1.500000)

}

filament_999[1849] {

  pt3dclear()

  pt3dadd(386.496, 509.472, 13.176,  1.500000)

  pt3dadd(385.032, 513.864, 13.664,  1.500000)

}

filament_999[1850] {

  pt3dclear()

  pt3dadd(385.032, 513.864, 13.664,  1.500000)

  pt3dadd(384.3, 518.9879999999999, 13.664,  1.500000)

}

filament_999[1851] {

  pt3dclear()

  pt3dadd(384.3, 518.9879999999999, 13.664,  1.500000)

  pt3dadd(383.568, 524.112, 14.152,  1.500000)

}

filament_999[1852] {

  pt3dclear()

  pt3dadd(383.568, 524.112, 14.152,  1.500000)

  pt3dadd(382.104, 529.236, 13.664,  1.500000)

}

filament_999[1853] {

  pt3dclear()

  pt3dadd(382.104, 529.236, 13.664,  1.500000)

  pt3dadd(380.64, 534.36, 14.152,  1.500000)

}

filament_999[1854] {

  pt3dclear()

  pt3dadd(380.64, 534.36, 14.152,  1.500000)

  pt3dadd(379.176, 539.484, 14.152,  1.500000)

}

filament_999[1855] {

  pt3dclear()

  pt3dadd(379.176, 539.484, 14.152,  1.500000)

  pt3dadd(377.712, 544.608, 14.152,  1.500000)

}

filament_999[1856] {

  pt3dclear()

  pt3dadd(377.712, 544.608, 14.152,  1.500000)

  pt3dadd(375.516, 549.0, 14.152,  1.500000)

}

filament_999[1857] {

  pt3dclear()

  pt3dadd(375.516, 549.0, 14.152,  1.500000)

  pt3dadd(373.32, 553.3919999999999, 14.152,  1.500000)

}

filament_999[1858] {

  pt3dclear()

  pt3dadd(373.32, 553.3919999999999, 14.152,  1.500000)

  pt3dadd(371.12399999999997, 557.052, 14.64,  1.500000)

}

filament_999[1859] {

  pt3dclear()

  pt3dadd(371.12399999999997, 557.052, 14.64,  1.500000)

  pt3dadd(368.19599999999997, 560.712, 15.128,  1.500000)

}

filament_999[1860] {

  pt3dclear()

  pt3dadd(368.19599999999997, 560.712, 15.128,  1.500000)

  pt3dadd(371.12399999999997, 564.372, 15.128,  1.500000)

}

filament_999[1861] {

  pt3dclear()

  pt3dadd(368.19599999999997, 560.712, 15.128,  1.500000)

  pt3dadd(364.536, 562.1759999999999, 16.104,  1.500000)

}

filament_999[1862] {

  pt3dclear()

  pt3dadd(364.536, 562.1759999999999, 16.104,  1.500000)

  pt3dadd(360.876, 563.64, 16.592,  1.500000)

}

filament_999[1863] {

  pt3dclear()

  pt3dadd(360.876, 563.64, 16.592,  1.500000)

  pt3dadd(357.216, 566.568, 17.08,  1.500000)

}

filament_999[1864] {

  pt3dclear()

  pt3dadd(357.216, 566.568, 17.08,  1.500000)

  pt3dadd(355.752, 570.96, 18.544,  1.500000)

}

filament_999[1865] {

  pt3dclear()

  pt3dadd(355.752, 570.96, 18.544,  1.500000)

  pt3dadd(352.824, 572.424, 19.52,  1.500000)

}

filament_999[1866] {

  pt3dclear()

  pt3dadd(387.96, 481.656, 12.2,  1.500000)

  pt3dadd(384.3, 483.12, 13.664,  1.500000)

}

filament_999[1867] {

  pt3dclear()

  pt3dadd(384.3, 483.12, 13.664,  1.500000)

  pt3dadd(379.908, 485.316, 13.664,  1.500000)

}

filament_999[1868] {

  pt3dclear()

  pt3dadd(379.908, 485.316, 13.664,  1.500000)

  pt3dadd(375.516, 487.512, 13.176,  1.500000)

}

filament_999[1869] {

  pt3dclear()

  pt3dadd(375.516, 487.512, 13.176,  1.500000)

  pt3dadd(371.856, 490.44, 12.687999999999999,  1.500000)

}

filament_999[1870] {

  pt3dclear()

  pt3dadd(371.856, 490.44, 12.687999999999999,  1.500000)

  pt3dadd(367.464, 493.368, 12.2,  1.500000)

}

filament_999[1871] {

  pt3dclear()

  pt3dadd(367.464, 493.368, 12.2,  1.500000)

  pt3dadd(363.072, 496.296, 11.712,  1.500000)

}

filament_999[1872] {

  pt3dclear()

  pt3dadd(363.072, 496.296, 11.712,  1.500000)

  pt3dadd(358.68, 499.224, 11.712,  1.500000)

}

filament_999[1873] {

  pt3dclear()

  pt3dadd(358.68, 499.224, 11.712,  1.500000)

  pt3dadd(356.484, 502.884, 9.272,  1.500000)

}

filament_999[1874] {

  pt3dclear()

  pt3dadd(356.484, 502.884, 9.272,  1.500000)

  pt3dadd(354.288, 507.276, 8.783999999999999,  1.500000)

}

filament_999[1875] {

  pt3dclear()

  pt3dadd(354.288, 507.276, 8.783999999999999,  1.500000)

  pt3dadd(351.36, 511.668, 7.808,  1.500000)

}

filament_999[1876] {

  pt3dclear()

  pt3dadd(351.36, 511.668, 7.808,  1.500000)

  pt3dadd(347.7, 513.864, 9.76,  1.500000)

}

filament_999[1877] {

  pt3dclear()

  pt3dadd(347.7, 513.864, 9.76,  1.500000)

  pt3dadd(348.432, 518.256, 10.248,  1.500000)

}

filament_999[1878] {

  pt3dclear()

  pt3dadd(379.908, 395.28, 7.808,  1.500000)

  pt3dadd(377.712, 393.084, 7.32,  1.500000)

}

filament_999[1879] {

  pt3dclear()

  pt3dadd(377.712, 393.084, 7.32,  1.500000)

  pt3dadd(376.248, 391.62, 6.832,  1.500000)

}

filament_999[1880] {

  pt3dclear()

  pt3dadd(376.248, 391.62, 6.832,  1.500000)

  pt3dadd(376.248, 389.424, 6.832,  1.500000)

}

filament_999[1881] {

  pt3dclear()

  pt3dadd(376.248, 391.62, 6.832,  1.500000)

  pt3dadd(372.58799999999997, 390.888, 6.343999999999999,  1.500000)

}

filament_999[1882] {

  pt3dclear()

  pt3dadd(376.248, 389.424, 6.832,  1.500000)

  pt3dadd(375.516, 387.228, 6.343999999999999,  1.500000)

}

filament_999[1883] {

  pt3dclear()

  pt3dadd(375.516, 387.228, 6.343999999999999,  1.500000)

  pt3dadd(373.32, 385.032, 6.343999999999999,  1.500000)

}

filament_999[1884] {

  pt3dclear()

  pt3dadd(373.32, 385.032, 6.343999999999999,  1.500000)

  pt3dadd(370.392, 382.836, 6.343999999999999,  1.500000)

}

filament_999[1885] {

  pt3dclear()

  pt3dadd(372.58799999999997, 390.888, 6.343999999999999,  1.500000)

  pt3dadd(368.928, 388.692, 4.88,  1.500000)

}

filament_999[1886] {

  pt3dclear()

  pt3dadd(368.928, 388.692, 4.88,  1.500000)

  pt3dadd(366.0, 387.228, 4.88,  1.500000)

}

filament_999[1887] {

  pt3dclear()

  pt3dadd(366.0, 387.228, 4.88,  1.500000)

  pt3dadd(363.804, 385.764, 5.856,  1.500000)

}

filament_999[1888] {

  pt3dclear()

  pt3dadd(363.804, 385.764, 5.856,  1.500000)

  pt3dadd(360.876, 382.836, 3.904,  1.500000)

}

filament_999[1889] {

  pt3dclear()

  pt3dadd(379.908, 366.0, 6.343999999999999,  1.500000)

  pt3dadd(376.248, 366.0, 6.343999999999999,  1.500000)

}

filament_999[1890] {

  pt3dclear()

  pt3dadd(376.248, 366.0, 6.343999999999999,  1.500000)

  pt3dadd(373.32, 368.19599999999997, 6.832,  1.500000)

}

filament_999[1891] {

  pt3dclear()

  pt3dadd(373.32, 368.19599999999997, 6.832,  1.500000)

  pt3dadd(371.856, 371.12399999999997, 8.783999999999999,  1.500000)

}

filament_999[1892] {

  pt3dclear()

  pt3dadd(390.156, 333.06, 11.712,  1.500000)

  pt3dadd(387.228, 332.328, 10.736,  1.500000)

}

filament_999[1893] {

  pt3dclear()

  pt3dadd(387.228, 332.328, 10.736,  1.500000)

  pt3dadd(384.3, 332.328, 9.76,  1.500000)

}

filament_999[1894] {

  pt3dclear()

  pt3dadd(384.3, 332.328, 9.76,  1.500000)

  pt3dadd(382.104, 330.864, 9.272,  1.500000)

}

filament_999[1895] {

  pt3dclear()

  pt3dadd(382.104, 330.864, 9.272,  1.500000)

  pt3dadd(379.908, 329.4, 8.783999999999999,  1.500000)

}

filament_999[1896] {

  pt3dclear()

  pt3dadd(379.908, 329.4, 8.783999999999999,  1.500000)

  pt3dadd(377.712, 327.936, 8.296,  1.500000)

}

filament_999[1897] {

  pt3dclear()

  pt3dadd(377.712, 327.936, 8.296,  1.500000)

  pt3dadd(375.516, 329.4, 7.808,  1.500000)

}

filament_999[1898] {

  pt3dclear()

  pt3dadd(377.712, 327.936, 8.296,  1.500000)

  pt3dadd(374.784, 325.008, 8.296,  1.500000)

}

filament_999[1899] {

  pt3dclear()

  pt3dadd(375.516, 329.4, 7.808,  1.500000)

  pt3dadd(372.58799999999997, 330.864, 7.808,  1.500000)

}

filament_999[1900] {

  pt3dclear()

  pt3dadd(374.784, 325.008, 8.296,  1.500000)

  pt3dadd(371.856, 322.08, 7.808,  1.500000)

}

filament_999[1901] {

  pt3dclear()

  pt3dadd(371.856, 322.08, 7.808,  1.500000)

  pt3dadd(369.65999999999997, 319.884, 7.32,  1.500000)

}

filament_999[1902] {

  pt3dclear()

  pt3dadd(369.65999999999997, 319.884, 7.32,  1.500000)

  pt3dadd(368.928, 316.224, 6.832,  1.500000)

}

filament_999[1903] {

  pt3dclear()

  pt3dadd(369.65999999999997, 319.884, 7.32,  1.500000)

  pt3dadd(367.464, 322.812, 6.832,  1.500000)

}

filament_999[1904] {

  pt3dclear()

  pt3dadd(368.928, 316.224, 6.832,  1.500000)

  pt3dadd(368.928, 312.564, 7.32,  1.500000)

}

filament_999[1905] {

  pt3dclear()

  pt3dadd(368.928, 312.564, 7.32,  1.500000)

  pt3dadd(368.928, 308.904, 7.808,  1.500000)

}

filament_999[1906] {

  pt3dclear()

  pt3dadd(368.928, 308.904, 7.808,  1.500000)

  pt3dadd(368.928, 305.24399999999997, 8.783999999999999,  1.500000)

}

filament_999[1907] {

  pt3dclear()

  pt3dadd(368.928, 305.24399999999997, 8.783999999999999,  1.500000)

  pt3dadd(369.65999999999997, 301.584, 10.736,  1.500000)

}

filament_999[1908] {

  pt3dclear()

  pt3dadd(367.464, 322.812, 6.832,  1.500000)

  pt3dadd(365.268, 325.74, 6.343999999999999,  1.500000)

}

filament_999[1909] {

  pt3dclear()

  pt3dadd(365.268, 325.74, 6.343999999999999,  1.500000)

  pt3dadd(362.34, 327.204, 5.368,  1.500000)

}

filament_999[1910] {

  pt3dclear()

  pt3dadd(362.34, 327.204, 5.368,  1.500000)

  pt3dadd(360.144, 325.008, 6.832,  1.500000)

}

filament_999[1911] {

  pt3dclear()

  pt3dadd(360.144, 325.008, 6.832,  1.500000)

  pt3dadd(357.948, 322.08, 6.832,  1.500000)

}

filament_999[1912] {

  pt3dclear()

  pt3dadd(357.948, 322.08, 6.832,  1.500000)

  pt3dadd(355.752, 319.152, 7.32,  1.500000)

}

filament_999[1913] {

  pt3dclear()

  pt3dadd(355.752, 319.152, 7.32,  1.500000)

  pt3dadd(352.824, 316.956, 6.343999999999999,  1.500000)

}

filament_999[1914] {

  pt3dclear()

  pt3dadd(352.824, 316.956, 6.343999999999999,  1.500000)

  pt3dadd(350.628, 315.492, 6.832,  1.500000)

}

filament_999[1915] {

  pt3dclear()

  pt3dadd(431.88, 357.948, 17.567999999999998,  1.500000)

  pt3dadd(435.53999999999996, 355.752, 17.567999999999998,  1.500000)

}

filament_999[1916] {

  pt3dclear()

  pt3dadd(435.53999999999996, 355.752, 17.567999999999998,  1.500000)

  pt3dadd(439.2, 354.288, 17.567999999999998,  1.500000)

}

filament_999[1917] {

  pt3dclear()

  pt3dadd(439.2, 354.288, 17.567999999999998,  1.500000)

  pt3dadd(442.86, 353.556, 19.032,  1.500000)

}

filament_999[1918] {

  pt3dclear()

  pt3dadd(442.86, 353.556, 19.032,  1.500000)

  pt3dadd(444.324, 351.36, 21.472,  1.500000)

}

filament_999[1919] {

  pt3dclear()

  pt3dadd(444.324, 351.36, 21.472,  1.500000)

  pt3dadd(443.592, 349.164, 24.887999999999998,  1.500000)

}

filament_999[1920] {

  pt3dclear()

  pt3dadd(443.592, 349.164, 24.887999999999998,  1.500000)

  pt3dadd(439.932, 347.7, 23.424,  1.500000)

}

filament_999[1921] {

  pt3dclear()

  pt3dadd(443.592, 349.164, 24.887999999999998,  1.500000)

  pt3dadd(443.592, 346.236, 27.328,  1.500000)

}

filament_999[1922] {

  pt3dclear()

  pt3dadd(443.592, 346.236, 27.328,  1.500000)

  pt3dadd(445.056, 343.308, 30.256,  1.500000)

}

filament_999[1923] {

  pt3dclear()

  pt3dadd(420.168, 435.53999999999996, 48.8,  1.500000)

  pt3dadd(422.364, 434.808, 50.751999999999995,  1.500000)

}

filament_999[1924] {

  pt3dclear()

  pt3dadd(422.364, 434.808, 50.751999999999995,  1.500000)

  pt3dadd(424.56, 432.61199999999997, 51.728,  1.500000)

}

filament_999[1925] {

  pt3dclear()

  pt3dadd(424.56, 432.61199999999997, 51.728,  1.500000)

  pt3dadd(427.488, 430.416, 52.216,  1.500000)

}

filament_999[1926] {

  pt3dclear()

  pt3dadd(427.488, 430.416, 52.216,  1.500000)

  pt3dadd(430.416, 428.21999999999997, 53.68,  1.500000)

}

filament_999[1927] {

  pt3dclear()

  pt3dadd(430.416, 428.21999999999997, 53.68,  1.500000)

  pt3dadd(434.808, 428.952, 53.68,  1.500000)

}

filament_999[1928] {

  pt3dclear()

  pt3dadd(434.808, 428.952, 53.68,  1.500000)

  pt3dadd(439.932, 430.416, 54.168,  1.500000)

}

filament_999[1929] {

  pt3dclear()

  pt3dadd(439.932, 430.416, 54.168,  1.500000)

  pt3dadd(445.056, 433.344, 54.168,  1.500000)

}

filament_999[1930] {

  pt3dclear()

  pt3dadd(445.056, 433.344, 54.168,  1.500000)

  pt3dadd(445.788, 437.736, 54.168,  1.500000)

}

filament_999[1931] {

  pt3dclear()

  pt3dadd(445.788, 437.736, 54.168,  1.500000)

  pt3dadd(445.788, 442.86, 54.656,  1.500000)

}

filament_999[1932] {

  pt3dclear()

  pt3dadd(445.788, 442.86, 54.656,  1.500000)

  pt3dadd(447.252, 446.52, 55.144,  1.500000)

}

filament_999[1933] {

  pt3dclear()

  pt3dadd(447.252, 446.52, 55.144,  1.500000)

  pt3dadd(450.912, 447.252, 53.68,  1.500000)

}

filament_999[1934] {

  pt3dclear()

  pt3dadd(339.64799999999997, 322.08, 52.704,  1.500000)

  pt3dadd(336.71999999999997, 320.616, 50.263999999999996,  1.500000)

}

filament_999[1935] {

  pt3dclear()

  pt3dadd(336.71999999999997, 320.616, 50.263999999999996,  1.500000)

  pt3dadd(333.06, 319.884, 49.775999999999996,  1.500000)

}

filament_999[1936] {

  pt3dclear()

  pt3dadd(333.06, 319.884, 49.775999999999996,  1.500000)

  pt3dadd(327.936, 320.616, 49.288,  1.500000)

}

filament_999[1937] {

  pt3dclear()

  pt3dadd(327.936, 320.616, 49.288,  1.500000)

  pt3dadd(322.812, 322.08, 48.8,  1.500000)

}

filament_999[1938] {

  pt3dclear()

  pt3dadd(322.812, 322.08, 48.8,  1.500000)

  pt3dadd(316.956, 323.544, 49.775999999999996,  1.500000)

}

filament_999[1939] {

  pt3dclear()

  pt3dadd(316.956, 323.544, 49.775999999999996,  1.500000)

  pt3dadd(311.09999999999997, 325.74, 49.288,  1.500000)

}

filament_999[1940] {

  pt3dclear()

  pt3dadd(311.09999999999997, 325.74, 49.288,  1.500000)

  pt3dadd(306.70799999999997, 330.864, 49.288,  1.500000)

}

filament_999[1941] {

  pt3dclear()

  pt3dadd(306.70799999999997, 330.864, 49.288,  1.500000)

  pt3dadd(302.316, 336.71999999999997, 49.288,  1.500000)

}

filament_999[1942] {

  pt3dclear()

  pt3dadd(302.316, 336.71999999999997, 49.288,  1.500000)

  pt3dadd(298.656, 343.308, 49.288,  1.500000)

}

filament_999[1943] {

  pt3dclear()

  pt3dadd(339.64799999999997, 500.688, 67.344,  1.500000)

  pt3dadd(335.988, 505.812, 66.856,  1.500000)

}

filament_999[1944] {

  pt3dclear()

  pt3dadd(335.988, 505.812, 66.856,  1.500000)

  pt3dadd(333.06, 510.204, 66.368,  1.500000)

}

filament_999[1945] {

  pt3dclear()

  pt3dadd(333.06, 510.204, 66.368,  1.500000)

  pt3dadd(330.132, 513.864, 64.416,  1.500000)

}

filament_999[1946] {

  pt3dclear()

  pt3dadd(330.132, 513.864, 64.416,  1.500000)

  pt3dadd(326.472, 517.524, 62.952,  1.500000)

}

filament_999[1947] {

  pt3dclear()

  pt3dadd(326.472, 517.524, 62.952,  1.500000)

  pt3dadd(322.812, 521.9159999999999, 62.464,  1.500000)

}

filament_999[1948] {

  pt3dclear()

  pt3dadd(322.812, 521.9159999999999, 62.464,  1.500000)

  pt3dadd(319.884, 527.04, 61.488,  1.500000)

}

filament_999[1949] {

  pt3dclear()

  pt3dadd(319.884, 527.04, 61.488,  1.500000)

  pt3dadd(317.688, 529.968, 60.024,  1.500000)

}

filament_999[1950] {

  pt3dclear()

  pt3dadd(431.88, 554.856, 37.088,  1.500000)

  pt3dadd(431.88, 558.516, 39.04,  1.500000)

}

filament_999[1951] {

  pt3dclear()

  pt3dadd(431.88, 558.516, 39.04,  1.500000)

  pt3dadd(431.14799999999997, 562.1759999999999, 40.992,  1.500000)

}

filament_999[1952] {

  pt3dclear()

  pt3dadd(431.14799999999997, 562.1759999999999, 40.992,  1.500000)

  pt3dadd(430.416, 566.568, 42.944,  1.500000)

}

filament_999[1953] {

  pt3dclear()

  pt3dadd(430.416, 566.568, 42.944,  1.500000)

  pt3dadd(429.68399999999997, 570.96, 46.36,  1.500000)

}

filament_999[1954] {

  pt3dclear()

  pt3dadd(429.68399999999997, 570.96, 46.36,  1.500000)

  pt3dadd(431.14799999999997, 573.156, 48.312,  1.500000)

}

filament_999[1955] {

  pt3dclear()

  pt3dadd(431.14799999999997, 573.156, 48.312,  1.500000)

  pt3dadd(434.808, 569.496, 49.775999999999996,  1.500000)

}

filament_999[1956] {

  pt3dclear()

  pt3dadd(434.808, 569.496, 49.775999999999996,  1.500000)

  pt3dadd(438.468, 565.836, 50.263999999999996,  1.500000)

}

filament_999[1957] {

  pt3dclear()

  pt3dadd(438.468, 565.836, 50.263999999999996,  1.500000)

  pt3dadd(442.86, 563.64, 50.751999999999995,  1.500000)

}

filament_999[1958] {

  pt3dclear()

  pt3dadd(442.86, 563.64, 50.751999999999995,  1.500000)

  pt3dadd(446.52, 562.1759999999999, 49.775999999999996,  1.500000)

}

filament_999[1959] {

  pt3dclear()

  pt3dadd(446.52, 562.1759999999999, 49.775999999999996,  1.500000)

  pt3dadd(447.984, 559.2479999999999, 51.24,  1.500000)

}

filament_999[1960] {

  pt3dclear()

  pt3dadd(447.984, 559.2479999999999, 51.24,  1.500000)

  pt3dadd(447.984, 556.3199999999999, 49.288,  1.500000)

}

filament_999[1961] {

  pt3dclear()

  pt3dadd(447.984, 556.3199999999999, 49.288,  1.500000)

  pt3dadd(447.984, 551.928, 50.751999999999995,  1.500000)

}

filament_999[1962] {

  pt3dclear()

  pt3dadd(447.984, 551.928, 50.751999999999995,  1.500000)

  pt3dadd(448.716, 547.536, 52.704,  1.500000)

}

filament_999[1963] {

  pt3dclear()

  pt3dadd(304.512, 525.576, 46.36,  1.500000)

  pt3dadd(303.048, 527.7719999999999, 49.775999999999996,  1.500000)

}

filament_999[1964] {

  pt3dclear()

  pt3dadd(303.048, 527.7719999999999, 49.775999999999996,  1.500000)

  pt3dadd(301.584, 530.6999999999999, 50.263999999999996,  1.500000)

}

filament_999[1965] {

  pt3dclear()

  pt3dadd(301.584, 530.6999999999999, 50.263999999999996,  1.500000)

  pt3dadd(301.584, 535.092, 50.751999999999995,  1.500000)

}

filament_999[1966] {

  pt3dclear()

  pt3dadd(301.584, 535.092, 50.751999999999995,  1.500000)

  pt3dadd(301.584, 540.216, 51.24,  1.500000)

}

filament_999[1967] {

  pt3dclear()

  pt3dadd(301.584, 540.216, 51.24,  1.500000)

  pt3dadd(300.852, 544.608, 50.263999999999996,  1.500000)

}

filament_999[1968] {

  pt3dclear()

  pt3dadd(300.852, 544.608, 50.263999999999996,  1.500000)

  pt3dadd(299.388, 549.732, 51.24,  1.500000)

}

filament_999[1969] {

  pt3dclear()

  pt3dadd(458.964, 548.268, 36.112,  1.500000)

  pt3dadd(456.036, 549.0, 37.088,  1.500000)

}

filament_999[1970] {

  pt3dclear()

  pt3dadd(458.964, 548.268, 36.112,  1.500000)

  pt3dadd(456.036, 546.072, 35.624,  1.500000)

}

filament_999[1971] {

  pt3dclear()

  pt3dadd(456.036, 546.072, 35.624,  1.500000)

  pt3dadd(454.572, 540.948, 35.624,  1.500000)

}

filament_999[1972] {

  pt3dclear()

  pt3dadd(454.572, 540.948, 35.624,  1.500000)

  pt3dadd(455.304, 536.556, 34.647999999999996,  1.500000)

}

filament_999[1973] {

  pt3dclear()

  pt3dadd(455.304, 536.556, 34.647999999999996,  1.500000)

  pt3dadd(458.23199999999997, 533.628, 33.672,  1.500000)

}

filament_999[1974] {

  pt3dclear()

  pt3dadd(458.23199999999997, 533.628, 33.672,  1.500000)

  pt3dadd(458.964, 529.968, 33.184,  1.500000)

}

filament_999[1975] {

  pt3dclear()

  pt3dadd(458.964, 529.968, 33.184,  1.500000)

  pt3dadd(461.15999999999997, 526.308, 32.696,  1.500000)

}

filament_999[1976] {

  pt3dclear()

  pt3dadd(461.15999999999997, 526.308, 32.696,  1.500000)

  pt3dadd(461.15999999999997, 525.576, 32.696,  1.500000)

}

filament_999[1977] {

  pt3dclear()

  pt3dadd(461.15999999999997, 525.576, 32.696,  1.500000)

  pt3dadd(463.356, 521.9159999999999, 32.696,  1.500000)

}

filament_999[1978] {

  pt3dclear()

  pt3dadd(428.21999999999997, 619.2719999999999, 21.96,  1.500000)

  pt3dadd(425.292, 621.468, 21.96,  1.500000)

}

filament_999[1979] {

  pt3dclear()

  pt3dadd(425.292, 621.468, 21.96,  1.500000)

  pt3dadd(420.9, 624.396, 20.496,  1.500000)

}

filament_999[1980] {

  pt3dclear()

  pt3dadd(420.9, 624.396, 20.496,  1.500000)

  pt3dadd(415.044, 627.324, 19.032,  1.500000)

}

filament_999[1981] {

  pt3dclear()

  pt3dadd(415.044, 627.324, 19.032,  1.500000)

  pt3dadd(409.188, 630.252, 19.032,  1.500000)

}

filament_999[1982] {

  pt3dclear()

  pt3dadd(409.188, 630.252, 19.032,  1.500000)

  pt3dadd(405.52799999999996, 634.644, 19.032,  1.500000)

}

filament_999[1983] {

  pt3dclear()

  pt3dadd(405.52799999999996, 634.644, 19.032,  1.500000)

  pt3dadd(402.59999999999997, 640.5, 19.032,  1.500000)

}

filament_999[1984] {

  pt3dclear()

  pt3dadd(402.59999999999997, 640.5, 19.032,  1.500000)

  pt3dadd(396.74399999999997, 644.8919999999999, 19.032,  1.500000)

}

filament_999[1985] {

  pt3dclear()

  pt3dadd(396.74399999999997, 644.8919999999999, 19.032,  1.500000)

  pt3dadd(393.084, 647.8199999999999, 20.983999999999998,  1.500000)

}

filament_999[1986] {

  pt3dclear()

  pt3dadd(393.084, 647.8199999999999, 20.983999999999998,  1.500000)

  pt3dadd(388.692, 652.944, 21.472,  1.500000)

}

filament_999[1987] {

  pt3dclear()

  pt3dadd(388.692, 652.944, 21.472,  1.500000)

  pt3dadd(384.3, 658.068, 21.96,  1.500000)

}

filament_999[1988] {

  pt3dclear()

  pt3dadd(384.3, 658.068, 21.96,  1.500000)

  pt3dadd(379.908, 663.924, 22.448,  1.500000)

}

filament_999[1989] {

  pt3dclear()

  pt3dadd(379.908, 663.924, 22.448,  1.500000)

  pt3dadd(375.516, 669.78, 22.936,  1.500000)

}

filament_999[1990] {

  pt3dclear()

  pt3dadd(375.516, 669.78, 22.936,  1.500000)

  pt3dadd(371.856, 675.636, 23.424,  1.500000)

}

filament_999[1991] {

  pt3dclear()

  pt3dadd(371.856, 675.636, 23.424,  1.500000)

  pt3dadd(367.464, 681.492, 23.424,  1.500000)

}

filament_999[1992] {

  pt3dclear()

  pt3dadd(367.464, 681.492, 23.424,  1.500000)

  pt3dadd(363.072, 687.348, 23.424,  1.500000)

}

filament_999[1993] {

  pt3dclear()

  pt3dadd(363.072, 687.348, 23.424,  1.500000)

  pt3dadd(359.412, 693.204, 23.912,  1.500000)

}

filament_999[1994] {

  pt3dclear()

  pt3dadd(359.412, 693.204, 23.912,  1.500000)

  pt3dadd(358.68, 697.596, 25.375999999999998,  1.500000)

}

filament_999[1995] {

  pt3dclear()

  pt3dadd(358.68, 697.596, 25.375999999999998,  1.500000)

  pt3dadd(360.144, 699.792, 28.791999999999998,  1.500000)

}

filament_999[1996] {

  pt3dclear()

  pt3dadd(360.144, 699.792, 28.791999999999998,  1.500000)

  pt3dadd(361.608, 702.72, 30.744,  1.500000)

}

filament_999[1997] {

  pt3dclear()

  pt3dadd(453.84, 586.332, 16.592,  1.500000)

  pt3dadd(458.23199999999997, 580.476, 16.104,  1.500000)

}

filament_999[1998] {

  pt3dclear()

  pt3dadd(458.23199999999997, 580.476, 16.104,  1.500000)

  pt3dadd(462.62399999999997, 574.62, 16.104,  1.500000)

}

filament_999[1999] {

  pt3dclear()

  pt3dadd(462.62399999999997, 574.62, 16.104,  1.500000)

  pt3dadd(467.748, 568.764, 15.616,  1.500000)

}

filament_999[2000] {

  pt3dclear()

  pt3dadd(467.748, 568.764, 15.616,  1.500000)

  pt3dadd(472.872, 562.908, 15.128,  1.500000)

}

filament_999[2001] {

  pt3dclear()

  pt3dadd(472.872, 562.908, 15.128,  1.500000)

  pt3dadd(477.264, 555.588, 14.64,  1.500000)

}

filament_999[2002] {

  pt3dclear()

  pt3dadd(477.264, 555.588, 14.64,  1.500000)

  pt3dadd(482.388, 547.536, 12.687999999999999,  1.500000)

}

filament_999[2003] {

  pt3dclear()

  pt3dadd(482.388, 547.536, 12.687999999999999,  1.500000)

  pt3dadd(486.78, 539.484, 12.687999999999999,  1.500000)

}

filament_999[2004] {

  pt3dclear()

  pt3dadd(486.78, 539.484, 12.687999999999999,  1.500000)

  pt3dadd(491.17199999999997, 531.432, 12.687999999999999,  1.500000)

}

filament_999[2005] {

  pt3dclear()

  pt3dadd(491.17199999999997, 531.432, 12.687999999999999,  1.500000)

  pt3dadd(495.56399999999996, 522.648, 12.687999999999999,  1.500000)

}

filament_999[2006] {

  pt3dclear()

  pt3dadd(495.56399999999996, 522.648, 12.687999999999999,  1.500000)

  pt3dadd(499.956, 514.596, 12.687999999999999,  1.500000)

}

filament_999[2007] {

  pt3dclear()

  pt3dadd(499.956, 514.596, 12.687999999999999,  1.500000)

  pt3dadd(505.08, 505.08, 12.687999999999999,  1.500000)

}

filament_999[2008] {

  pt3dclear()

  pt3dadd(505.08, 505.08, 12.687999999999999,  1.500000)

  pt3dadd(510.936, 496.296, 12.687999999999999,  1.500000)

}

filament_999[2009] {

  pt3dclear()

  pt3dadd(510.936, 496.296, 12.687999999999999,  1.500000)

  pt3dadd(516.792, 487.512, 12.687999999999999,  1.500000)

}

filament_999[2010] {

  pt3dclear()

  pt3dadd(516.792, 487.512, 12.687999999999999,  1.500000)

  pt3dadd(521.9159999999999, 477.996, 12.687999999999999,  1.500000)

}

filament_999[2011] {

  pt3dclear()

  pt3dadd(521.9159999999999, 477.996, 12.687999999999999,  1.500000)

  pt3dadd(525.576, 471.408, 15.128,  1.500000)

}

filament_999[2012] {

  pt3dclear()

  pt3dadd(525.576, 471.408, 15.128,  1.500000)

  pt3dadd(529.236, 464.82, 16.592,  1.500000)

}

filament_999[2013] {

  pt3dclear()

  pt3dadd(529.236, 464.82, 16.592,  1.500000)

  pt3dadd(532.896, 458.964, 18.056,  1.500000)

}

filament_999[2014] {

  pt3dclear()

  pt3dadd(532.896, 458.964, 18.056,  1.500000)

  pt3dadd(539.484, 456.036, 19.032,  1.500000)

}

filament_999[2015] {

  pt3dclear()

  pt3dadd(539.484, 456.036, 19.032,  1.500000)

  pt3dadd(548.268, 453.84, 19.032,  1.500000)

}

filament_999[2016] {

  pt3dclear()

  pt3dadd(548.268, 453.84, 19.032,  1.500000)

  pt3dadd(557.052, 451.644, 19.032,  1.500000)

}

filament_999[2017] {

  pt3dclear()

  pt3dadd(557.052, 451.644, 19.032,  1.500000)

  pt3dadd(566.568, 450.18, 19.032,  1.500000)

}

filament_999[2018] {

  pt3dclear()

  pt3dadd(566.568, 450.18, 19.032,  1.500000)

  pt3dadd(576.084, 450.18, 19.52,  1.500000)

}

filament_999[2019] {

  pt3dclear()

  pt3dadd(576.084, 450.18, 19.52,  1.500000)

  pt3dadd(584.8679999999999, 450.912, 19.52,  1.500000)

}

filament_999[2020] {

  pt3dclear()

  pt3dadd(584.8679999999999, 450.912, 19.52,  1.500000)

  pt3dadd(593.652, 450.912, 19.52,  1.500000)

}

filament_999[2021] {

  pt3dclear()

  pt3dadd(593.652, 450.912, 19.52,  1.500000)

  pt3dadd(602.436, 450.912, 20.983999999999998,  1.500000)

}

filament_999[2022] {

  pt3dclear()

  pt3dadd(602.436, 450.912, 20.983999999999998,  1.500000)

  pt3dadd(610.4879999999999, 450.912, 21.96,  1.500000)

}

filament_999[2023] {

  pt3dclear()

  pt3dadd(610.4879999999999, 450.912, 21.96,  1.500000)

  pt3dadd(618.54, 451.644, 22.936,  1.500000)

}

filament_999[2024] {

  pt3dclear()

  pt3dadd(618.54, 451.644, 22.936,  1.500000)

  pt3dadd(625.86, 450.912, 22.936,  1.500000)

}

filament_999[2025] {

  pt3dclear()

  pt3dadd(625.86, 450.912, 22.936,  1.500000)

  pt3dadd(633.18, 449.448, 24.887999999999998,  1.500000)

}

filament_999[2026] {

  pt3dclear()

  pt3dadd(633.18, 449.448, 24.887999999999998,  1.500000)

  pt3dadd(640.5, 449.448, 25.375999999999998,  1.500000)

}

filament_999[2027] {

  pt3dclear()

  pt3dadd(640.5, 449.448, 25.375999999999998,  1.500000)

  pt3dadd(647.8199999999999, 449.448, 25.375999999999998,  1.500000)

}

filament_999[2028] {

  pt3dclear()

  pt3dadd(647.8199999999999, 449.448, 25.375999999999998,  1.500000)

  pt3dadd(655.14, 449.448, 25.375999999999998,  1.500000)

}

filament_999[2029] {

  pt3dclear()

  pt3dadd(655.14, 449.448, 25.375999999999998,  1.500000)

  pt3dadd(662.46, 449.448, 25.375999999999998,  1.500000)

}

filament_999[2030] {

  pt3dclear()

  pt3dadd(662.46, 449.448, 25.375999999999998,  1.500000)

  pt3dadd(669.78, 449.448, 25.375999999999998,  1.500000)

}

filament_999[2031] {

  pt3dclear()

  pt3dadd(669.78, 449.448, 25.375999999999998,  1.500000)

  pt3dadd(676.3679999999999, 449.448, 25.375999999999998,  1.500000)

}

filament_999[2032] {

  pt3dclear()

  pt3dadd(676.3679999999999, 449.448, 25.375999999999998,  1.500000)

  pt3dadd(683.688, 449.448, 25.375999999999998,  1.500000)

}

filament_999[2033] {

  pt3dclear()

  pt3dadd(683.688, 449.448, 25.375999999999998,  1.500000)

  pt3dadd(691.74, 449.448, 25.375999999999998,  1.500000)

}

filament_999[2034] {

  pt3dclear()

  pt3dadd(691.74, 449.448, 25.375999999999998,  1.500000)

  pt3dadd(699.06, 449.448, 25.375999999999998,  1.500000)

}

filament_999[2035] {

  pt3dclear()

  pt3dadd(699.06, 449.448, 25.375999999999998,  1.500000)

  pt3dadd(707.112, 449.448, 27.328,  1.500000)

}

filament_999[2036] {

  pt3dclear()

  pt3dadd(707.112, 449.448, 27.328,  1.500000)

  pt3dadd(714.432, 449.448, 27.328,  1.500000)

}

filament_999[2037] {

  pt3dclear()

  pt3dadd(714.432, 449.448, 27.328,  1.500000)

  pt3dadd(723.216, 449.448, 27.328,  1.500000)

}

filament_999[2038] {

  pt3dclear()

  pt3dadd(723.216, 449.448, 27.328,  1.500000)

  pt3dadd(731.268, 449.448, 27.328,  1.500000)

}

filament_999[2039] {

  pt3dclear()

  pt3dadd(731.268, 449.448, 27.328,  1.500000)

  pt3dadd(738.588, 450.912, 28.304,  1.500000)

}

connect filament_999[0](1), filament_999[464](0)

connect filament_999[2](1), filament_999[1](0)

connect filament_999[1](1), filament_999[1742](0)

connect filament_999[2](0), filament_999[3](1)

connect filament_999[4](1), filament_999[3](0)

connect filament_999[5](1), filament_999[4](0)

connect filament_999[5](0), filament_999[6](1)

connect filament_999[7](1), filament_999[6](0)

connect filament_999[7](0), filament_999[8](1)

connect filament_999[8](0), filament_999[9](1)

connect filament_999[10](1), filament_999[9](0)

connect filament_999[11](1), filament_999[10](0)

connect filament_999[11](0), filament_999[12](1)

connect filament_999[1728](1), filament_999[12](0)

connect filament_999[1693](1), filament_999[13](0)

connect filament_999[1726](0), filament_999[13](1)

connect filament_999[14](0), filament_999[15](1)

connect filament_999[16](1), filament_999[15](0)

connect filament_999[17](1), filament_999[16](0)

connect filament_999[18](1), filament_999[17](0)

connect filament_999[19](1), filament_999[18](0)

connect filament_999[20](1), filament_999[19](0)

connect filament_999[21](1), filament_999[20](0)

connect filament_999[21](0), filament_999[22](1)

connect filament_999[22](0), filament_999[23](1)

connect filament_999[24](1), filament_999[23](0)

connect filament_999[24](0), filament_999[25](1)

connect filament_999[26](1), filament_999[25](0)

connect filament_999[27](1), filament_999[26](0)

connect filament_999[27](0), filament_999[28](1)

connect filament_999[29](1), filament_999[28](0)

connect filament_999[29](0), filament_999[1550](1)

connect filament_999[31](1), filament_999[30](0)

connect filament_999[31](0), filament_999[32](1)

connect filament_999[33](1), filament_999[32](0)

connect filament_999[34](1), filament_999[33](0)

connect filament_999[35](1), filament_999[34](0)

connect filament_999[36](1), filament_999[35](0)

connect filament_999[36](0), filament_999[37](1)

connect filament_999[38](1), filament_999[37](0)

connect filament_999[39](1), filament_999[38](0)

connect filament_999[39](0), filament_999[40](1)

connect filament_999[41](1), filament_999[40](0)

connect filament_999[41](0), filament_999[1525](1)

connect filament_999[43](1), filament_999[42](0)

connect filament_999[43](0), filament_999[44](1)

connect filament_999[45](1), filament_999[44](0)

connect filament_999[45](0), filament_999[46](1)

connect filament_999[46](0), filament_999[47](1)

connect filament_999[48](1), filament_999[47](0)

connect filament_999[49](1), filament_999[48](0)

connect filament_999[49](0), filament_999[50](1)

connect filament_999[51](1), filament_999[50](0)

connect filament_999[51](0), filament_999[52](1)

connect filament_999[52](0), filament_999[53](1)

connect filament_999[54](1), filament_999[53](0)

connect filament_999[54](0), filament_999[55](1)

connect filament_999[55](0), filament_999[56](1)

connect filament_999[57](1), filament_999[56](0)

connect filament_999[57](0), filament_999[58](1)

connect filament_999[354](1), filament_999[58](0)

connect filament_999[59](0), filament_999[60](1)

connect filament_999[61](1), filament_999[60](0)

connect filament_999[61](0), filament_999[62](1)

connect filament_999[63](1), filament_999[62](0)

connect filament_999[63](0), filament_999[64](1)

connect filament_999[65](1), filament_999[64](0)

connect filament_999[65](0), filament_999[66](1)

connect filament_999[67](1), filament_999[66](0)

connect filament_999[67](0), filament_999[68](1)

connect filament_999[69](1), filament_999[68](0)

connect filament_999[70](1), filament_999[69](0)

connect filament_999[71](1), filament_999[70](0)

connect filament_999[71](0), filament_999[72](1)

connect filament_999[73](1), filament_999[72](0)

connect filament_999[74](1), filament_999[73](0)

connect filament_999[75](1), filament_999[74](0)

connect filament_999[76](1), filament_999[75](0)

connect filament_999[76](0), filament_999[77](1)

connect filament_999[78](1), filament_999[77](0)

connect filament_999[78](0), filament_999[79](1)

connect filament_999[80](1), filament_999[79](0)

connect filament_999[80](0), filament_999[81](1)

connect filament_999[82](1), filament_999[81](0)

connect filament_999[82](0), filament_999[83](1)

connect filament_999[83](0), filament_999[84](1)

connect filament_999[85](1), filament_999[84](0)

connect filament_999[86](1), filament_999[85](0)

connect filament_999[86](0), filament_999[87](1)

connect filament_999[88](1), filament_999[87](0)

connect filament_999[88](0), filament_999[89](1)

connect filament_999[90](1), filament_999[89](0)

connect filament_999[90](0), filament_999[91](1)

connect filament_999[92](1), filament_999[91](0)

connect filament_999[93](1), filament_999[92](0)

connect filament_999[93](0), filament_999[94](1)

connect filament_999[94](0), filament_999[251](1)

connect filament_999[96](1), filament_999[95](0)

connect filament_999[96](0), filament_999[97](1)

connect filament_999[97](0), filament_999[98](1)

connect filament_999[98](0), filament_999[99](1)

connect filament_999[100](1), filament_999[99](0)

connect filament_999[100](0), filament_999[101](1)

connect filament_999[102](1), filament_999[101](0)

connect filament_999[103](1), filament_999[102](0)

connect filament_999[103](0), filament_999[104](1)

connect filament_999[104](0), filament_999[105](1)

connect filament_999[105](0), filament_999[106](1)

connect filament_999[107](1), filament_999[106](0)

connect filament_999[108](1), filament_999[107](0)

connect filament_999[108](0), filament_999[109](1)

connect filament_999[109](0), filament_999[110](1)

connect filament_999[110](0), filament_999[1148](1)

connect filament_999[112](1), filament_999[111](0)

connect filament_999[113](1), filament_999[112](0)

connect filament_999[113](0), filament_999[114](1)

connect filament_999[114](0), filament_999[1474](1)

connect filament_999[115](0), filament_999[116](1)

connect filament_999[116](0), filament_999[127](1)

connect filament_999[118](1), filament_999[117](0)

connect filament_999[119](1), filament_999[118](0)

connect filament_999[119](0), filament_999[120](1)

connect filament_999[121](1), filament_999[120](0)

connect filament_999[121](0), filament_999[122](1)

connect filament_999[123](1), filament_999[122](0)

connect filament_999[123](0), filament_999[124](1)

connect filament_999[124](0), filament_999[125](1)

connect filament_999[126](1), filament_999[125](0)

connect filament_999[126](0), filament_999[128](1)

connect filament_999[128](1), filament_999[127](0)

connect filament_999[128](0), filament_999[129](1)

connect filament_999[130](1), filament_999[129](0)

connect filament_999[130](0), filament_999[1888](1)

connect filament_999[131](0), filament_999[132](1)

connect filament_999[133](1), filament_999[132](0)

connect filament_999[134](1), filament_999[133](0)

connect filament_999[134](0), filament_999[135](1)

connect filament_999[135](0), filament_999[136](1)

connect filament_999[137](1), filament_999[136](0)

connect filament_999[137](0), filament_999[147](1)

connect filament_999[138](0), filament_999[139](1)

connect filament_999[139](0), filament_999[140](1)

connect filament_999[140](0), filament_999[141](1)

connect filament_999[142](1), filament_999[141](0)

connect filament_999[143](1), filament_999[142](0)

connect filament_999[144](1), filament_999[143](0)

connect filament_999[145](1), filament_999[144](0)

connect filament_999[145](0), filament_999[146](1)

connect filament_999[146](0), filament_999[148](1)

connect filament_999[147](0), filament_999[148](1)

connect filament_999[149](1), filament_999[148](0)

connect filament_999[150](1), filament_999[149](0)

connect filament_999[1111](1), filament_999[150](0)

connect filament_999[151](0), filament_999[152](1)

connect filament_999[152](0), filament_999[153](1)

connect filament_999[154](1), filament_999[153](0)

connect filament_999[155](1), filament_999[154](0)

connect filament_999[155](0), filament_999[156](1)

connect filament_999[156](0), filament_999[157](1)

connect filament_999[158](1), filament_999[157](0)

connect filament_999[158](0), filament_999[159](1)

connect filament_999[160](1), filament_999[159](0)

connect filament_999[160](0), filament_999[161](1)

connect filament_999[162](1), filament_999[161](0)

connect filament_999[1436](1), filament_999[162](0)

connect filament_999[164](1), filament_999[163](0)

connect filament_999[164](0), filament_999[165](1)

connect filament_999[1806](1), filament_999[165](0)

connect filament_999[166](0), filament_999[167](1)

connect filament_999[167](0), filament_999[168](1)

connect filament_999[169](1), filament_999[168](0)

connect filament_999[169](0), filament_999[765](1)

connect filament_999[170](0), filament_999[171](1)

connect filament_999[172](1), filament_999[171](0)

connect filament_999[173](1), filament_999[172](0)

connect filament_999[173](0), filament_999[174](1)

connect filament_999[174](0), filament_999[175](1)

connect filament_999[175](0), filament_999[777](1)

connect filament_999[176](0), filament_999[177](1)

connect filament_999[177](0), filament_999[178](1)

connect filament_999[178](0), filament_999[179](1)

connect filament_999[179](0), filament_999[180](1)

connect filament_999[181](1), filament_999[180](0)

connect filament_999[182](1), filament_999[181](0)

connect filament_999[183](1), filament_999[182](0)

connect filament_999[183](0), filament_999[184](1)

connect filament_999[184](0), filament_999[185](1)

connect filament_999[186](1), filament_999[185](0)

connect filament_999[186](0), filament_999[187](1)

connect filament_999[188](1), filament_999[187](0)

connect filament_999[188](0), filament_999[189](1)

connect filament_999[189](0), filament_999[190](1)

connect filament_999[191](1), filament_999[190](0)

connect filament_999[191](0), filament_999[192](1)

connect filament_999[193](1), filament_999[192](0)

connect filament_999[193](0), filament_999[194](1)

connect filament_999[195](1), filament_999[194](0)

connect filament_999[195](0), filament_999[196](1)

connect filament_999[771](1), filament_999[196](0)

connect filament_999[197](0), filament_999[198](1)

connect filament_999[199](1), filament_999[198](0)

connect filament_999[199](0), filament_999[200](1)

connect filament_999[201](1), filament_999[200](0)

connect filament_999[201](0), filament_999[202](1)

connect filament_999[203](1), filament_999[202](0)

connect filament_999[204](1), filament_999[203](0)

connect filament_999[204](0), filament_999[205](1)

connect filament_999[1914](1), filament_999[205](0)

connect filament_999[206](0), filament_999[207](1)

connect filament_999[208](1), filament_999[207](0)

connect filament_999[208](0), filament_999[209](1)

connect filament_999[209](0), filament_999[214](1)

connect filament_999[210](0), filament_999[211](1)

connect filament_999[212](1), filament_999[211](0)

connect filament_999[213](1), filament_999[212](0)

connect filament_999[213](0), filament_999[215](1)

connect filament_999[215](1), filament_999[214](0)

connect filament_999[215](0), filament_999[216](1)

connect filament_999[216](0), filament_999[217](1)

connect filament_999[218](1), filament_999[217](0)

connect filament_999[218](0), filament_999[219](1)

connect filament_999[220](1), filament_999[219](0)

connect filament_999[221](1), filament_999[220](0)

connect filament_999[221](0), filament_999[222](1)

connect filament_999[222](0), filament_999[223](1)

connect filament_999[223](0), filament_999[224](1)

connect filament_999[225](1), filament_999[224](0)

connect filament_999[225](0), filament_999[226](1)

connect filament_999[226](0), filament_999[233](1)

connect filament_999[227](0), filament_999[228](1)

connect filament_999[228](0), filament_999[229](1)

connect filament_999[230](1), filament_999[229](0)

connect filament_999[230](0), filament_999[231](1)

connect filament_999[232](1), filament_999[231](0)

connect filament_999[234](1), filament_999[232](0)

connect filament_999[234](1), filament_999[233](0)

connect filament_999[235](1), filament_999[234](0)

connect filament_999[235](0), filament_999[236](1)

connect filament_999[236](0), filament_999[1907](1)

connect filament_999[238](1), filament_999[237](0)

connect filament_999[238](0), filament_999[239](1)

connect filament_999[240](1), filament_999[239](0)

connect filament_999[240](0), filament_999[241](1)

connect filament_999[242](1), filament_999[241](0)

connect filament_999[243](1), filament_999[242](0)

connect filament_999[244](1), filament_999[243](0)

connect filament_999[244](0), filament_999[245](1)

connect filament_999[246](1), filament_999[245](0)

connect filament_999[246](0), filament_999[247](1)

connect filament_999[247](0), filament_999[248](1)

connect filament_999[249](1), filament_999[248](0)

connect filament_999[249](0), filament_999[250](1)

connect filament_999[252](1), filament_999[250](0)

connect filament_999[253](1), filament_999[251](0)

connect filament_999[253](1), filament_999[252](0)

connect filament_999[253](0), filament_999[481](1)

connect filament_999[254](0), filament_999[255](1)

connect filament_999[255](0), filament_999[1534](1)

connect filament_999[256](0), filament_999[257](1)

connect filament_999[258](1), filament_999[257](0)

connect filament_999[258](0), filament_999[259](1)

connect filament_999[260](1), filament_999[259](0)

connect filament_999[260](0), filament_999[261](1)

connect filament_999[262](1), filament_999[261](0)

connect filament_999[262](0), filament_999[263](1)

connect filament_999[264](1), filament_999[263](0)

connect filament_999[264](0), filament_999[265](1)

connect filament_999[265](0), filament_999[266](1)

connect filament_999[267](1), filament_999[266](0)

connect filament_999[268](1), filament_999[267](0)

connect filament_999[269](1), filament_999[268](0)

connect filament_999[269](0), filament_999[270](1)

connect filament_999[270](0), filament_999[1741](1)

connect filament_999[271](0), filament_999[272](1)

connect filament_999[273](1), filament_999[272](0)

connect filament_999[274](1), filament_999[273](0)

connect filament_999[275](1), filament_999[274](0)

connect filament_999[275](0), filament_999[276](1)

connect filament_999[277](1), filament_999[276](0)

connect filament_999[278](1), filament_999[277](0)

connect filament_999[278](0), filament_999[279](1)

connect filament_999[280](1), filament_999[279](0)

connect filament_999[281](1), filament_999[280](0)

connect filament_999[281](0), filament_999[282](1)

connect filament_999[283](1), filament_999[282](0)

connect filament_999[283](0), filament_999[284](1)

connect filament_999[285](1), filament_999[284](0)

connect filament_999[1750](1), filament_999[285](0)

connect filament_999[287](1), filament_999[286](0)

connect filament_999[287](0), filament_999[288](1)

connect filament_999[288](0), filament_999[289](1)

connect filament_999[289](0), filament_999[290](1)

connect filament_999[1150](1), filament_999[290](0)

connect filament_999[292](1), filament_999[291](0)

connect filament_999[293](1), filament_999[292](0)

connect filament_999[293](0), filament_999[294](1)

connect filament_999[295](1), filament_999[294](0)

connect filament_999[295](0), filament_999[296](1)

connect filament_999[297](1), filament_999[296](0)

connect filament_999[298](1), filament_999[297](0)

connect filament_999[298](0), filament_999[1194](1)

connect filament_999[300](1), filament_999[299](0)

connect filament_999[301](1), filament_999[300](0)

connect filament_999[302](1), filament_999[301](0)

connect filament_999[302](0), filament_999[303](1)

connect filament_999[304](1), filament_999[303](0)

connect filament_999[304](0), filament_999[305](1)

connect filament_999[1050](1), filament_999[305](0)

connect filament_999[307](1), filament_999[306](0)

connect filament_999[307](0), filament_999[308](1)

connect filament_999[1065](1), filament_999[308](0)

connect filament_999[309](0), filament_999[310](1)

connect filament_999[311](1), filament_999[310](0)

connect filament_999[311](0), filament_999[312](1)

connect filament_999[1433](1), filament_999[312](0)

connect filament_999[313](0), filament_999[314](1)

connect filament_999[315](1), filament_999[314](0)

connect filament_999[316](1), filament_999[315](0)

connect filament_999[317](1), filament_999[316](0)

connect filament_999[317](0), filament_999[318](1)

connect filament_999[319](1), filament_999[318](0)

connect filament_999[320](1), filament_999[319](0)

connect filament_999[320](0), filament_999[325](1)

connect filament_999[322](1), filament_999[321](0)

connect filament_999[323](1), filament_999[322](0)

connect filament_999[323](0), filament_999[324](1)

connect filament_999[552](1), filament_999[324](0)

connect filament_999[552](1), filament_999[325](0)

connect filament_999[327](1), filament_999[326](0)

connect filament_999[327](0), filament_999[328](1)

connect filament_999[328](0), filament_999[329](1)

connect filament_999[510](1), filament_999[329](0)

connect filament_999[330](0), filament_999[331](1)

connect filament_999[331](0), filament_999[332](1)

connect filament_999[333](1), filament_999[332](0)

connect filament_999[334](1), filament_999[333](0)

connect filament_999[335](1), filament_999[334](0)

connect filament_999[335](0), filament_999[1860](1)

connect filament_999[336](0), filament_999[337](1)

connect filament_999[338](1), filament_999[337](0)

connect filament_999[338](0), filament_999[339](1)

connect filament_999[340](1), filament_999[339](0)

connect filament_999[341](1), filament_999[340](0)

connect filament_999[341](0), filament_999[342](1)

connect filament_999[342](0), filament_999[343](1)

connect filament_999[1202](1), filament_999[343](0)

connect filament_999[344](0), filament_999[1216](1)

connect filament_999[346](1), filament_999[345](0)

connect filament_999[347](1), filament_999[346](0)

connect filament_999[347](0), filament_999[348](1)

connect filament_999[349](1), filament_999[348](0)

connect filament_999[349](0), filament_999[350](1)

connect filament_999[350](0), filament_999[351](1)

connect filament_999[352](1), filament_999[351](0)

connect filament_999[352](0), filament_999[353](1)

connect filament_999[1969](1), filament_999[353](0)

connect filament_999[354](0), filament_999[355](1)

connect filament_999[356](1), filament_999[355](0)

connect filament_999[357](1), filament_999[356](0)

connect filament_999[357](0), filament_999[358](1)

connect filament_999[358](0), filament_999[359](1)

connect filament_999[359](0), filament_999[360](1)

connect filament_999[509](1), filament_999[360](0)

connect filament_999[362](1), filament_999[361](0)

connect filament_999[1668](0), filament_999[361](1)

connect filament_999[362](0), filament_999[363](1)

connect filament_999[364](1), filament_999[363](0)

connect filament_999[364](0), filament_999[732](1)

connect filament_999[365](0), filament_999[366](1)

connect filament_999[367](1), filament_999[366](0)

connect filament_999[1668](1), filament_999[367](0)

connect filament_999[369](1), filament_999[368](0)

connect filament_999[370](1), filament_999[369](0)

connect filament_999[370](0), filament_999[371](1)

connect filament_999[371](0), filament_999[372](1)

connect filament_999[373](1), filament_999[372](0)

connect filament_999[374](1), filament_999[373](0)

connect filament_999[375](1), filament_999[374](0)

connect filament_999[375](0), filament_999[376](1)

connect filament_999[377](1), filament_999[376](0)

connect filament_999[378](1), filament_999[377](0)

connect filament_999[379](1), filament_999[378](0)

connect filament_999[379](0), filament_999[380](1)

connect filament_999[380](0), filament_999[381](1)

connect filament_999[738](1), filament_999[381](0)

connect filament_999[382](0), filament_999[383](1)

connect filament_999[387](1), filament_999[383](0)

connect filament_999[384](0), filament_999[385](1)

connect filament_999[386](1), filament_999[385](0)

connect filament_999[388](1), filament_999[386](0)

connect filament_999[388](1), filament_999[387](0)

connect filament_999[388](0), filament_999[389](1)

connect filament_999[390](1), filament_999[389](0)

connect filament_999[390](0), filament_999[391](1)

connect filament_999[391](0), filament_999[392](1)

connect filament_999[393](1), filament_999[392](0)

connect filament_999[393](0), filament_999[394](1)

connect filament_999[395](1), filament_999[394](0)

connect filament_999[396](1), filament_999[395](0)

connect filament_999[397](1), filament_999[396](0)

connect filament_999[397](0), filament_999[398](1)

connect filament_999[399](1), filament_999[398](0)

connect filament_999[399](0), filament_999[400](1)

connect filament_999[401](1), filament_999[400](0)

connect filament_999[401](0), filament_999[402](1)

connect filament_999[402](0), filament_999[403](1)

connect filament_999[404](1), filament_999[403](0)

connect filament_999[405](1), filament_999[404](0)

connect filament_999[405](0), filament_999[406](1)

connect filament_999[407](1), filament_999[406](0)

connect filament_999[407](0), filament_999[408](1)

connect filament_999[408](0), filament_999[409](1)

connect filament_999[410](1), filament_999[409](0)

connect filament_999[410](0), filament_999[1753](1)

connect filament_999[412](1), filament_999[411](0)

connect filament_999[413](1), filament_999[412](0)

connect filament_999[413](0), filament_999[414](1)

connect filament_999[415](1), filament_999[414](0)

connect filament_999[415](0), filament_999[416](1)

connect filament_999[417](1), filament_999[416](0)

connect filament_999[417](0), filament_999[553](1)

connect filament_999[418](0), filament_999[419](1)

connect filament_999[419](0), filament_999[420](1)

connect filament_999[421](1), filament_999[420](0)

connect filament_999[422](1), filament_999[421](0)

connect filament_999[422](0), filament_999[423](1)

connect filament_999[423](0), filament_999[424](1)

connect filament_999[1922](1), filament_999[424](0)

connect filament_999[425](0), filament_999[429](1)

connect filament_999[426](0), filament_999[427](1)

connect filament_999[427](0), filament_999[428](1)

connect filament_999[428](0), filament_999[430](1)

connect filament_999[429](0), filament_999[430](1)

connect filament_999[431](1), filament_999[430](0)

connect filament_999[1920](1), filament_999[431](0)

connect filament_999[433](1), filament_999[432](0)

connect filament_999[455](1), filament_999[432](1)

connect filament_999[433](0), filament_999[454](1)

connect filament_999[434](0), filament_999[435](1)

connect filament_999[436](1), filament_999[435](0)

connect filament_999[436](0), filament_999[437](1)

connect filament_999[438](1), filament_999[437](0)

connect filament_999[438](0), filament_999[441](1)

connect filament_999[439](0), filament_999[440](1)

connect filament_999[440](0), filament_999[442](1)

connect filament_999[442](1), filament_999[441](0)

connect filament_999[443](1), filament_999[442](0)

connect filament_999[443](0), filament_999[444](1)

connect filament_999[445](1), filament_999[444](0)

connect filament_999[445](0), filament_999[446](1)

connect filament_999[447](1), filament_999[446](0)

connect filament_999[447](0), filament_999[448](1)

connect filament_999[448](0), filament_999[449](1)

connect filament_999[450](1), filament_999[449](0)

connect filament_999[451](1), filament_999[450](0)

connect filament_999[451](0), filament_999[1385](1)

connect filament_999[452](0), filament_999[453](1)

connect filament_999[453](0), filament_999[454](0)

connect filament_999[455](0), filament_999[816](1)

connect filament_999[457](1), filament_999[456](0)

connect filament_999[457](0), filament_999[458](1)

connect filament_999[458](0), filament_999[459](1)

connect filament_999[460](1), filament_999[459](0)

connect filament_999[460](0), filament_999[461](1)

connect filament_999[462](1), filament_999[461](0)

connect filament_999[463](1), filament_999[462](0)

connect filament_999[463](0), filament_999[1101](1)

connect filament_999[465](0), filament_999[464](1)

connect filament_999[465](1), filament_999[466](0)

connect filament_999[466](1), filament_999[467](0)

connect filament_999[468](0), filament_999[467](1)

connect filament_999[468](1), filament_999[469](0)

connect filament_999[470](0), filament_999[469](1)

connect filament_999[470](1), filament_999[471](0)

connect filament_999[471](1), filament_999[472](0)

connect filament_999[473](0), filament_999[472](1)

connect filament_999[473](1), filament_999[474](0)

connect filament_999[475](0), filament_999[474](1)

connect filament_999[476](0), filament_999[475](1)

connect filament_999[476](1), filament_999[477](0)

connect filament_999[478](0), filament_999[477](1)

connect filament_999[478](1), filament_999[479](0)

connect filament_999[480](0), filament_999[479](1)

connect filament_999[480](1), filament_999[482](0)

connect filament_999[482](0), filament_999[481](0)

connect filament_999[483](0), filament_999[482](1)

connect filament_999[483](1), filament_999[484](0)

connect filament_999[485](0), filament_999[484](1)

connect filament_999[486](0), filament_999[485](1)

connect filament_999[486](1), filament_999[487](0)

connect filament_999[487](1), filament_999[511](0)

connect filament_999[488](0), filament_999[1651](1)

connect filament_999[488](1), filament_999[489](0)

connect filament_999[489](1), filament_999[490](0)

connect filament_999[490](1), filament_999[491](0)

connect filament_999[491](1), filament_999[493](0)

connect filament_999[492](0), filament_999[493](0)

connect filament_999[494](0), filament_999[492](1)

connect filament_999[950](0), filament_999[493](1)

connect filament_999[495](0), filament_999[494](1)

connect filament_999[495](1), filament_999[496](0)

connect filament_999[497](0), filament_999[496](1)

connect filament_999[497](1), filament_999[498](0)

connect filament_999[499](0), filament_999[498](1)

connect filament_999[499](1), filament_999[500](0)

connect filament_999[500](1), filament_999[501](0)

connect filament_999[501](1), filament_999[502](0)

connect filament_999[503](0), filament_999[502](1)

connect filament_999[504](0), filament_999[503](1)

connect filament_999[504](1), filament_999[505](0)

connect filament_999[505](1), filament_999[506](0)

connect filament_999[507](0), filament_999[506](1)

connect filament_999[507](1), filament_999[508](0)

connect filament_999[510](0), filament_999[508](1)

connect filament_999[510](0), filament_999[509](0)

connect filament_999[512](0), filament_999[511](1)

connect filament_999[513](0), filament_999[512](1)

connect filament_999[514](0), filament_999[513](1)

connect filament_999[514](1), filament_999[515](0)

connect filament_999[515](1), filament_999[516](0)

connect filament_999[518](0), filament_999[516](1)

connect filament_999[518](0), filament_999[517](0)

connect filament_999[519](0), filament_999[517](1)

connect filament_999[554](0), filament_999[518](1)

connect filament_999[520](0), filament_999[519](1)

connect filament_999[520](1), filament_999[521](0)

connect filament_999[521](1), filament_999[522](0)

connect filament_999[523](0), filament_999[522](1)

connect filament_999[523](1), filament_999[524](0)

connect filament_999[525](0), filament_999[524](1)

connect filament_999[526](0), filament_999[525](1)

connect filament_999[527](0), filament_999[526](1)

connect filament_999[528](0), filament_999[527](1)

connect filament_999[528](1), filament_999[529](0)

connect filament_999[530](0), filament_999[529](1)

connect filament_999[531](0), filament_999[530](1)

connect filament_999[531](1), filament_999[532](0)

connect filament_999[532](1), filament_999[533](0)

connect filament_999[534](0), filament_999[533](1)

connect filament_999[534](1), filament_999[535](0)

connect filament_999[535](1), filament_999[536](0)

connect filament_999[536](1), filament_999[537](0)

connect filament_999[538](0), filament_999[537](1)

connect filament_999[538](1), filament_999[539](0)

connect filament_999[540](0), filament_999[539](1)

connect filament_999[540](1), filament_999[541](0)

connect filament_999[542](0), filament_999[541](1)

connect filament_999[545](0), filament_999[542](1)

connect filament_999[543](0), filament_999[545](0)

connect filament_999[1449](0), filament_999[543](1)

connect filament_999[544](0), filament_999[545](0)

connect filament_999[544](1), filament_999[1963](0)

connect filament_999[545](1), filament_999[546](0)

connect filament_999[547](0), filament_999[546](1)

connect filament_999[548](0), filament_999[547](1)

connect filament_999[548](1), filament_999[549](0)

connect filament_999[549](1), filament_999[550](0)

connect filament_999[551](0), filament_999[550](1)

connect filament_999[552](0), filament_999[551](1)

connect filament_999[554](0), filament_999[553](0)

connect filament_999[554](1), filament_999[555](0)

connect filament_999[556](0), filament_999[555](1)

connect filament_999[557](0), filament_999[556](1)

connect filament_999[557](1), filament_999[558](0)

connect filament_999[558](1), filament_999[559](0)

connect filament_999[559](1), filament_999[560](0)

connect filament_999[560](1), filament_999[561](0)

connect filament_999[562](0), filament_999[561](1)

connect filament_999[562](1), filament_999[563](0)

connect filament_999[563](1), filament_999[564](0)

connect filament_999[565](0), filament_999[564](1)

connect filament_999[566](0), filament_999[565](1)

connect filament_999[566](1), filament_999[567](0)

connect filament_999[567](1), filament_999[568](0)

connect filament_999[570](0), filament_999[568](1)

connect filament_999[570](0), filament_999[569](0)

connect filament_999[571](0), filament_999[569](1)

connect filament_999[1293](0), filament_999[570](1)

connect filament_999[572](0), filament_999[571](1)

connect filament_999[997](0), filament_999[572](1)

connect filament_999[997](1), filament_999[573](0)

connect filament_999[573](1), filament_999[575](0)

connect filament_999[997](1), filament_999[574](0)

connect filament_999[574](1), filament_999[998](0)

connect filament_999[576](0), filament_999[575](1)

connect filament_999[577](0), filament_999[576](1)

connect filament_999[579](0), filament_999[577](1)

connect filament_999[579](0), filament_999[578](0)

connect filament_999[578](1), filament_999[580](0)

connect filament_999[579](1), filament_999[1923](0)

connect filament_999[580](1), filament_999[581](0)

connect filament_999[582](0), filament_999[581](1)

connect filament_999[583](0), filament_999[582](1)

connect filament_999[583](1), filament_999[584](0)

connect filament_999[586](0), filament_999[584](1)

connect filament_999[585](0), filament_999[586](0)

connect filament_999[588](0), filament_999[585](1)

connect filament_999[586](1), filament_999[715](0)

connect filament_999[588](0), filament_999[587](0)

connect filament_999[587](1), filament_999[589](0)

connect filament_999[588](1), filament_999[817](0)

connect filament_999[590](0), filament_999[589](1)

connect filament_999[591](0), filament_999[590](1)

connect filament_999[591](1), filament_999[592](0)

connect filament_999[593](0), filament_999[592](1)

connect filament_999[593](1), filament_999[594](0)

connect filament_999[594](1), filament_999[595](0)

connect filament_999[595](1), filament_999[596](0)

connect filament_999[597](0), filament_999[596](1)

connect filament_999[598](0), filament_999[597](1)

connect filament_999[599](0), filament_999[598](1)

connect filament_999[600](0), filament_999[599](1)

connect filament_999[600](1), filament_999[601](0)

connect filament_999[602](0), filament_999[601](1)

connect filament_999[602](1), filament_999[603](0)

connect filament_999[604](0), filament_999[603](1)

connect filament_999[604](1), filament_999[605](0)

connect filament_999[606](0), filament_999[605](1)

connect filament_999[606](1), filament_999[607](0)

connect filament_999[607](1), filament_999[608](0)

connect filament_999[609](0), filament_999[608](1)

connect filament_999[609](1), filament_999[610](0)

connect filament_999[611](0), filament_999[610](1)

connect filament_999[611](1), filament_999[612](0)

connect filament_999[613](0), filament_999[612](1)

connect filament_999[614](0), filament_999[613](1)

connect filament_999[615](0), filament_999[614](1)

connect filament_999[616](0), filament_999[615](1)

connect filament_999[616](1), filament_999[617](0)

connect filament_999[617](1), filament_999[618](0)

connect filament_999[619](0), filament_999[618](1)

connect filament_999[620](0), filament_999[619](1)

connect filament_999[620](1), filament_999[621](0)

connect filament_999[622](0), filament_999[621](1)

connect filament_999[623](0), filament_999[622](1)

connect filament_999[623](1), filament_999[624](0)

connect filament_999[625](0), filament_999[624](1)

connect filament_999[625](1), filament_999[627](0)

connect filament_999[626](0), filament_999[627](0)

connect filament_999[628](0), filament_999[626](1)

connect filament_999[662](0), filament_999[627](1)

connect filament_999[628](1), filament_999[629](0)

connect filament_999[629](1), filament_999[630](0)

connect filament_999[631](0), filament_999[630](1)

connect filament_999[631](1), filament_999[632](0)

connect filament_999[633](0), filament_999[632](1)

connect filament_999[633](1), filament_999[634](0)

connect filament_999[635](0), filament_999[634](1)

connect filament_999[635](1), filament_999[636](0)

connect filament_999[637](0), filament_999[636](1)

connect filament_999[637](1), filament_999[638](0)

connect filament_999[638](1), filament_999[639](0)

connect filament_999[640](0), filament_999[639](1)

connect filament_999[641](0), filament_999[640](1)

connect filament_999[641](1), filament_999[642](0)

connect filament_999[642](1), filament_999[643](0)

connect filament_999[644](0), filament_999[643](1)

connect filament_999[645](0), filament_999[644](1)

connect filament_999[645](1), filament_999[646](0)

connect filament_999[647](0), filament_999[646](1)

connect filament_999[647](1), filament_999[648](0)

connect filament_999[648](1), filament_999[649](0)

connect filament_999[650](0), filament_999[649](1)

connect filament_999[650](1), filament_999[651](0)

connect filament_999[652](0), filament_999[651](1)

connect filament_999[653](0), filament_999[652](1)

connect filament_999[653](1), filament_999[654](0)

connect filament_999[654](1), filament_999[655](0)

connect filament_999[656](0), filament_999[655](1)

connect filament_999[656](1), filament_999[657](0)

connect filament_999[658](0), filament_999[657](1)

connect filament_999[658](1), filament_999[659](0)

connect filament_999[660](0), filament_999[659](1)

connect filament_999[660](1), filament_999[661](0)

connect filament_999[663](0), filament_999[662](1)

connect filament_999[663](1), filament_999[664](0)

connect filament_999[664](1), filament_999[665](0)

connect filament_999[666](0), filament_999[665](1)

connect filament_999[666](1), filament_999[667](0)

connect filament_999[667](1), filament_999[668](0)

connect filament_999[668](1), filament_999[669](0)

connect filament_999[670](0), filament_999[669](1)

connect filament_999[671](0), filament_999[670](1)

connect filament_999[672](0), filament_999[671](1)

connect filament_999[673](0), filament_999[672](1)

connect filament_999[673](1), filament_999[674](0)

connect filament_999[675](0), filament_999[674](1)

connect filament_999[675](1), filament_999[676](0)

connect filament_999[676](1), filament_999[677](0)

connect filament_999[677](1), filament_999[678](0)

connect filament_999[678](1), filament_999[679](0)

connect filament_999[680](0), filament_999[679](1)

connect filament_999[680](1), filament_999[681](0)

connect filament_999[681](1), filament_999[682](0)

connect filament_999[683](0), filament_999[682](1)

connect filament_999[683](1), filament_999[684](0)

connect filament_999[685](0), filament_999[684](1)

connect filament_999[685](1), filament_999[686](0)

connect filament_999[686](1), filament_999[687](0)

connect filament_999[688](0), filament_999[687](1)

connect filament_999[688](1), filament_999[689](0)

connect filament_999[690](0), filament_999[689](1)

connect filament_999[690](1), filament_999[691](0)

connect filament_999[691](1), filament_999[692](0)

connect filament_999[693](0), filament_999[692](1)

connect filament_999[694](0), filament_999[693](1)

connect filament_999[695](0), filament_999[694](1)

connect filament_999[696](0), filament_999[695](1)

connect filament_999[696](1), filament_999[697](0)

connect filament_999[698](0), filament_999[697](1)

connect filament_999[699](0), filament_999[698](1)

connect filament_999[699](1), filament_999[700](0)

connect filament_999[700](1), filament_999[701](0)

connect filament_999[702](0), filament_999[701](1)

connect filament_999[703](0), filament_999[702](1)

connect filament_999[703](1), filament_999[704](0)

connect filament_999[704](1), filament_999[705](0)

connect filament_999[706](0), filament_999[705](1)

connect filament_999[706](1), filament_999[707](0)

connect filament_999[708](0), filament_999[707](1)

connect filament_999[708](1), filament_999[709](0)

connect filament_999[710](0), filament_999[709](1)

connect filament_999[710](1), filament_999[711](0)

connect filament_999[712](0), filament_999[711](1)

connect filament_999[712](1), filament_999[713](0)

connect filament_999[713](1), filament_999[714](0)

connect filament_999[716](0), filament_999[715](1)

connect filament_999[717](0), filament_999[716](1)

connect filament_999[717](1), filament_999[718](0)

connect filament_999[718](1), filament_999[719](0)

connect filament_999[720](0), filament_999[719](1)

connect filament_999[721](0), filament_999[720](1)

connect filament_999[722](0), filament_999[721](1)

connect filament_999[722](1), filament_999[723](0)

connect filament_999[724](0), filament_999[723](1)

connect filament_999[725](0), filament_999[724](1)

connect filament_999[725](1), filament_999[726](0)

connect filament_999[727](0), filament_999[726](1)

connect filament_999[728](0), filament_999[727](1)

connect filament_999[728](1), filament_999[729](0)

connect filament_999[729](1), filament_999[730](0)

connect filament_999[731](0), filament_999[730](1)

connect filament_999[731](1), filament_999[733](0)

connect filament_999[732](0), filament_999[733](0)

connect filament_999[733](1), filament_999[734](0)

connect filament_999[735](0), filament_999[734](1)

connect filament_999[736](0), filament_999[735](1)

connect filament_999[737](0), filament_999[736](1)

connect filament_999[737](1), filament_999[739](0)

connect filament_999[738](0), filament_999[739](0)

connect filament_999[740](0), filament_999[739](1)

connect filament_999[740](1), filament_999[741](0)

connect filament_999[742](0), filament_999[741](1)

connect filament_999[742](1), filament_999[743](0)

connect filament_999[744](0), filament_999[743](1)

connect filament_999[744](1), filament_999[745](0)

connect filament_999[745](1), filament_999[746](0)

connect filament_999[746](1), filament_999[747](0)

connect filament_999[748](0), filament_999[747](1)

connect filament_999[748](1), filament_999[749](0)

connect filament_999[750](0), filament_999[749](1)

connect filament_999[750](1), filament_999[751](0)

connect filament_999[752](0), filament_999[751](1)

connect filament_999[752](1), filament_999[753](0)

connect filament_999[753](1), filament_999[754](0)

connect filament_999[755](0), filament_999[754](1)

connect filament_999[755](1), filament_999[756](0)

connect filament_999[757](0), filament_999[756](1)

connect filament_999[757](1), filament_999[759](0)

connect filament_999[758](0), filament_999[759](0)

connect filament_999[758](1), filament_999[760](0)

connect filament_999[1934](0), filament_999[759](1)

connect filament_999[761](0), filament_999[760](1)

connect filament_999[761](1), filament_999[762](0)

connect filament_999[763](0), filament_999[762](1)

connect filament_999[763](1), filament_999[764](0)

connect filament_999[766](0), filament_999[764](1)

connect filament_999[766](0), filament_999[765](0)

connect filament_999[767](0), filament_999[766](1)

connect filament_999[768](0), filament_999[767](1)

connect filament_999[768](1), filament_999[770](0)

connect filament_999[769](0), filament_999[770](0)

connect filament_999[772](0), filament_999[769](1)

connect filament_999[799](0), filament_999[770](1)

connect filament_999[772](0), filament_999[771](0)

connect filament_999[772](1), filament_999[773](0)

connect filament_999[773](1), filament_999[774](0)

connect filament_999[775](0), filament_999[774](1)

connect filament_999[776](0), filament_999[775](1)

connect filament_999[776](1), filament_999[778](0)

connect filament_999[778](0), filament_999[777](0)

connect filament_999[779](0), filament_999[778](1)

connect filament_999[779](1), filament_999[780](0)

connect filament_999[780](1), filament_999[781](0)

connect filament_999[781](1), filament_999[782](0)

connect filament_999[783](0), filament_999[782](1)

connect filament_999[784](0), filament_999[783](1)

connect filament_999[785](0), filament_999[784](1)

connect filament_999[785](1), filament_999[786](0)

connect filament_999[787](0), filament_999[786](1)

connect filament_999[788](0), filament_999[787](1)

connect filament_999[789](0), filament_999[788](1)

connect filament_999[789](1), filament_999[790](0)

connect filament_999[791](0), filament_999[790](1)

connect filament_999[792](0), filament_999[791](1)

connect filament_999[793](0), filament_999[792](1)

connect filament_999[793](1), filament_999[794](0)

connect filament_999[794](1), filament_999[795](0)

connect filament_999[795](1), filament_999[796](0)

connect filament_999[797](0), filament_999[796](1)

connect filament_999[798](0), filament_999[797](1)

connect filament_999[800](0), filament_999[799](1)

connect filament_999[800](1), filament_999[801](0)

connect filament_999[802](0), filament_999[801](1)

connect filament_999[803](0), filament_999[802](1)

connect filament_999[803](1), filament_999[804](0)

connect filament_999[805](0), filament_999[804](1)

connect filament_999[806](0), filament_999[805](1)

connect filament_999[807](0), filament_999[806](1)

connect filament_999[807](1), filament_999[808](0)

connect filament_999[808](1), filament_999[809](0)

connect filament_999[809](1), filament_999[810](0)

connect filament_999[811](0), filament_999[810](1)

connect filament_999[812](0), filament_999[811](1)

connect filament_999[813](0), filament_999[812](1)

connect filament_999[813](1), filament_999[814](0)

connect filament_999[815](0), filament_999[814](1)

connect filament_999[815](1), filament_999[816](0)

connect filament_999[818](0), filament_999[817](1)

connect filament_999[818](1), filament_999[819](0)

connect filament_999[820](0), filament_999[819](1)

connect filament_999[821](0), filament_999[820](1)

connect filament_999[822](0), filament_999[821](1)

connect filament_999[822](1), filament_999[823](0)

connect filament_999[823](1), filament_999[824](0)

connect filament_999[825](0), filament_999[824](1)

connect filament_999[825](1), filament_999[826](0)

connect filament_999[827](0), filament_999[826](1)

connect filament_999[828](0), filament_999[827](1)

connect filament_999[828](1), filament_999[829](0)

connect filament_999[830](0), filament_999[829](1)

connect filament_999[830](1), filament_999[831](0)

connect filament_999[832](0), filament_999[831](1)

connect filament_999[833](0), filament_999[832](1)

connect filament_999[833](1), filament_999[834](0)

connect filament_999[835](0), filament_999[834](1)

connect filament_999[835](1), filament_999[836](0)

connect filament_999[838](0), filament_999[836](1)

connect filament_999[837](0), filament_999[838](0)

connect filament_999[837](1), filament_999[839](0)

connect filament_999[908](0), filament_999[838](1)

connect filament_999[840](0), filament_999[839](1)

connect filament_999[841](0), filament_999[840](1)

connect filament_999[841](1), filament_999[842](0)

connect filament_999[843](0), filament_999[842](1)

connect filament_999[843](1), filament_999[844](0)

connect filament_999[844](1), filament_999[845](0)

connect filament_999[845](1), filament_999[846](0)

connect filament_999[847](0), filament_999[846](1)

connect filament_999[847](1), filament_999[848](0)

connect filament_999[848](1), filament_999[849](0)

connect filament_999[850](0), filament_999[849](1)

connect filament_999[851](0), filament_999[850](1)

connect filament_999[851](1), filament_999[852](0)

connect filament_999[853](0), filament_999[852](1)

connect filament_999[853](1), filament_999[854](0)

connect filament_999[854](1), filament_999[855](0)

connect filament_999[856](0), filament_999[855](1)

connect filament_999[857](0), filament_999[856](1)

connect filament_999[857](1), filament_999[858](0)

connect filament_999[859](0), filament_999[858](1)

connect filament_999[859](1), filament_999[860](0)

connect filament_999[860](1), filament_999[861](0)

connect filament_999[862](0), filament_999[861](1)

connect filament_999[862](1), filament_999[863](0)

connect filament_999[863](1), filament_999[864](0)

connect filament_999[864](1), filament_999[866](0)

connect filament_999[865](0), filament_999[866](0)

connect filament_999[867](0), filament_999[865](1)

connect filament_999[903](0), filament_999[866](1)

connect filament_999[867](1), filament_999[868](0)

connect filament_999[868](1), filament_999[869](0)

connect filament_999[870](0), filament_999[869](1)

connect filament_999[871](0), filament_999[870](1)

connect filament_999[871](1), filament_999[872](0)

connect filament_999[873](0), filament_999[872](1)

connect filament_999[873](1), filament_999[874](0)

connect filament_999[874](1), filament_999[876](0)

connect filament_999[875](0), filament_999[876](0)

connect filament_999[877](0), filament_999[875](1)

connect filament_999[1978](0), filament_999[876](1)

connect filament_999[877](1), filament_999[878](0)

connect filament_999[879](0), filament_999[878](1)

connect filament_999[879](1), filament_999[880](0)

connect filament_999[881](0), filament_999[880](1)

connect filament_999[881](1), filament_999[882](0)

connect filament_999[883](0), filament_999[882](1)

connect filament_999[883](1), filament_999[884](0)

connect filament_999[885](0), filament_999[884](1)

connect filament_999[885](1), filament_999[886](0)

connect filament_999[887](0), filament_999[886](1)

connect filament_999[887](1), filament_999[888](0)

connect filament_999[889](0), filament_999[888](1)

connect filament_999[890](0), filament_999[889](1)

connect filament_999[891](0), filament_999[890](1)

connect filament_999[891](1), filament_999[892](0)

connect filament_999[893](0), filament_999[892](1)

connect filament_999[894](0), filament_999[893](1)

connect filament_999[894](1), filament_999[895](0)

connect filament_999[895](1), filament_999[896](0)

connect filament_999[896](1), filament_999[897](0)

connect filament_999[898](0), filament_999[897](1)

connect filament_999[899](0), filament_999[898](1)

connect filament_999[899](1), filament_999[900](0)

connect filament_999[901](0), filament_999[900](1)

connect filament_999[902](0), filament_999[901](1)

connect filament_999[905](0), filament_999[903](1)

connect filament_999[905](0), filament_999[904](0)

connect filament_999[1997](0), filament_999[904](1)

connect filament_999[906](0), filament_999[905](1)

connect filament_999[907](0), filament_999[906](1)

connect filament_999[908](1), filament_999[909](0)

connect filament_999[909](1), filament_999[910](0)

connect filament_999[911](0), filament_999[910](1)

connect filament_999[912](0), filament_999[911](1)

connect filament_999[912](1), filament_999[913](0)

connect filament_999[914](0), filament_999[913](1)

connect filament_999[914](1), filament_999[915](0)

connect filament_999[916](0), filament_999[915](1)

connect filament_999[916](1), filament_999[917](0)

connect filament_999[917](1), filament_999[918](0)

connect filament_999[919](0), filament_999[918](1)

connect filament_999[919](1), filament_999[920](0)

connect filament_999[922](0), filament_999[920](1)

connect filament_999[921](0), filament_999[922](0)

connect filament_999[921](1), filament_999[923](0)

connect filament_999[922](1), filament_999[1539](0)

connect filament_999[924](0), filament_999[923](1)

connect filament_999[926](0), filament_999[924](1)

connect filament_999[926](0), filament_999[925](0)

connect filament_999[925](1), filament_999[927](0)

connect filament_999[926](1), filament_999[1526](0)

connect filament_999[927](1), filament_999[928](0)

connect filament_999[929](0), filament_999[928](1)

connect filament_999[929](1), filament_999[930](0)

connect filament_999[931](0), filament_999[930](1)

connect filament_999[931](1), filament_999[932](0)

connect filament_999[933](0), filament_999[932](1)

connect filament_999[933](1), filament_999[934](0)

connect filament_999[935](0), filament_999[934](1)

connect filament_999[936](0), filament_999[935](1)

connect filament_999[936](1), filament_999[937](0)

connect filament_999[938](0), filament_999[937](1)

connect filament_999[939](0), filament_999[938](1)

connect filament_999[940](0), filament_999[939](1)

connect filament_999[940](1), filament_999[941](0)

connect filament_999[942](0), filament_999[941](1)

connect filament_999[942](1), filament_999[943](0)

connect filament_999[943](1), filament_999[944](0)

connect filament_999[945](0), filament_999[944](1)

connect filament_999[946](0), filament_999[945](1)

connect filament_999[946](1), filament_999[947](0)

connect filament_999[947](1), filament_999[948](0)

connect filament_999[949](0), filament_999[948](1)

connect filament_999[951](0), filament_999[950](1)

connect filament_999[952](0), filament_999[951](1)

connect filament_999[953](0), filament_999[952](1)

connect filament_999[953](1), filament_999[954](0)

connect filament_999[955](0), filament_999[954](1)

connect filament_999[955](1), filament_999[956](0)

connect filament_999[956](1), filament_999[957](0)

connect filament_999[957](1), filament_999[958](0)

connect filament_999[959](0), filament_999[958](1)

connect filament_999[959](1), filament_999[960](0)

connect filament_999[961](0), filament_999[960](1)

connect filament_999[962](0), filament_999[961](1)

connect filament_999[962](1), filament_999[963](0)

connect filament_999[964](0), filament_999[963](1)

connect filament_999[964](1), filament_999[965](0)

connect filament_999[966](0), filament_999[965](1)

connect filament_999[966](1), filament_999[967](0)

connect filament_999[968](0), filament_999[967](1)

connect filament_999[968](1), filament_999[969](0)

connect filament_999[970](0), filament_999[969](1)

connect filament_999[970](1), filament_999[971](0)

connect filament_999[972](0), filament_999[971](1)

connect filament_999[972](1), filament_999[973](0)

connect filament_999[974](0), filament_999[973](1)

connect filament_999[975](0), filament_999[974](1)

connect filament_999[976](0), filament_999[975](1)

connect filament_999[976](1), filament_999[977](0)

connect filament_999[977](1), filament_999[978](0)

connect filament_999[979](0), filament_999[978](1)

connect filament_999[979](1), filament_999[980](0)

connect filament_999[981](0), filament_999[980](1)

connect filament_999[981](1), filament_999[982](0)

connect filament_999[982](1), filament_999[983](0)

connect filament_999[984](0), filament_999[983](1)

connect filament_999[985](0), filament_999[984](1)

connect filament_999[985](1), filament_999[986](0)

connect filament_999[986](1), filament_999[987](0)

connect filament_999[987](1), filament_999[988](0)

connect filament_999[988](1), filament_999[989](0)

connect filament_999[990](0), filament_999[989](1)

connect filament_999[990](1), filament_999[991](0)

connect filament_999[991](1), filament_999[992](0)

connect filament_999[993](0), filament_999[992](1)

connect filament_999[993](1), filament_999[994](0)

connect filament_999[995](0), filament_999[994](1)

connect filament_999[995](1), filament_999[996](0)

connect filament_999[1523](0), filament_999[996](1)

connect filament_999[999](0), filament_999[998](1)

connect filament_999[999](1), filament_999[1000](0)

connect filament_999[1000](1), filament_999[1001](0)

connect filament_999[1002](0), filament_999[1001](1)

connect filament_999[1005](0), filament_999[1002](1)

connect filament_999[1003](0), filament_999[1005](0)

connect filament_999[1003](1), filament_999[1080](0)

connect filament_999[1004](0), filament_999[1005](0)

connect filament_999[1004](1), filament_999[1217](0)

connect filament_999[1005](1), filament_999[1006](0)

connect filament_999[1006](1), filament_999[1007](0)

connect filament_999[1008](0), filament_999[1007](1)

connect filament_999[1008](1), filament_999[1009](0)

connect filament_999[1009](1), filament_999[1010](0)

connect filament_999[1010](1), filament_999[1011](0)

connect filament_999[1012](0), filament_999[1011](1)

connect filament_999[1012](1), filament_999[1013](0)

connect filament_999[1013](1), filament_999[1014](0)

connect filament_999[1014](1), filament_999[1015](0)

connect filament_999[1015](1), filament_999[1016](0)

connect filament_999[1017](0), filament_999[1016](1)

connect filament_999[1017](1), filament_999[1018](0)

connect filament_999[1019](0), filament_999[1018](1)

connect filament_999[1019](1), filament_999[1020](0)

connect filament_999[1021](0), filament_999[1020](1)

connect filament_999[1021](1), filament_999[1022](0)

connect filament_999[1023](0), filament_999[1022](1)

connect filament_999[1023](1), filament_999[1024](0)

connect filament_999[1024](1), filament_999[1025](0)

connect filament_999[1026](0), filament_999[1025](1)

connect filament_999[1026](1), filament_999[1027](0)

connect filament_999[1028](0), filament_999[1027](1)

connect filament_999[1029](0), filament_999[1028](1)

connect filament_999[1030](0), filament_999[1029](1)

connect filament_999[1030](1), filament_999[1032](0)

connect filament_999[1031](0), filament_999[1032](0)

connect filament_999[1031](1), filament_999[1033](0)

connect filament_999[1032](1), filament_999[1066](0)

connect filament_999[1034](0), filament_999[1033](1)

connect filament_999[1034](1), filament_999[1035](0)

connect filament_999[1036](0), filament_999[1035](1)

connect filament_999[1037](0), filament_999[1036](1)

connect filament_999[1037](1), filament_999[1038](0)

connect filament_999[1039](0), filament_999[1038](1)

connect filament_999[1039](1), filament_999[1040](0)

connect filament_999[1041](0), filament_999[1040](1)

connect filament_999[1041](1), filament_999[1042](0)

connect filament_999[1043](0), filament_999[1042](1)

connect filament_999[1043](1), filament_999[1044](0)

connect filament_999[1045](0), filament_999[1044](1)

connect filament_999[1045](1), filament_999[1046](0)

connect filament_999[1046](1), filament_999[1047](0)

connect filament_999[1048](0), filament_999[1047](1)

connect filament_999[1049](0), filament_999[1048](1)

connect filament_999[1051](0), filament_999[1049](1)

connect filament_999[1051](0), filament_999[1050](0)

connect filament_999[1051](1), filament_999[1052](0)

connect filament_999[1053](0), filament_999[1052](1)

connect filament_999[1054](0), filament_999[1053](1)

connect filament_999[1054](1), filament_999[1055](0)

connect filament_999[1055](1), filament_999[1056](0)

connect filament_999[1057](0), filament_999[1056](1)

connect filament_999[1057](1), filament_999[1058](0)

connect filament_999[1058](1), filament_999[1059](0)

connect filament_999[1060](0), filament_999[1059](1)

connect filament_999[1060](1), filament_999[1061](0)

connect filament_999[1061](1), filament_999[1062](0)

connect filament_999[1063](0), filament_999[1062](1)

connect filament_999[1064](0), filament_999[1063](1)

connect filament_999[1065](0), filament_999[1064](1)

connect filament_999[1067](0), filament_999[1066](1)

connect filament_999[1067](1), filament_999[1068](0)

connect filament_999[1068](1), filament_999[1069](0)

connect filament_999[1069](1), filament_999[1070](0)

connect filament_999[1071](0), filament_999[1070](1)

connect filament_999[1071](1), filament_999[1072](0)

connect filament_999[1073](0), filament_999[1072](1)

connect filament_999[1074](0), filament_999[1073](1)

connect filament_999[1075](0), filament_999[1074](1)

connect filament_999[1075](1), filament_999[1076](0)

connect filament_999[1076](1), filament_999[1077](0)

connect filament_999[1077](1), filament_999[1078](0)

connect filament_999[1079](0), filament_999[1078](1)

connect filament_999[1081](0), filament_999[1080](1)

connect filament_999[1081](1), filament_999[1082](0)

connect filament_999[1084](0), filament_999[1082](1)

connect filament_999[1084](0), filament_999[1083](0)

connect filament_999[1085](0), filament_999[1083](1)

connect filament_999[1161](0), filament_999[1084](1)

connect filament_999[1086](0), filament_999[1085](1)

connect filament_999[1087](0), filament_999[1086](1)

connect filament_999[1087](1), filament_999[1088](0)

connect filament_999[1088](1), filament_999[1089](0)

connect filament_999[1089](1), filament_999[1091](0)

connect filament_999[1090](0), filament_999[1091](0)

connect filament_999[1092](0), filament_999[1090](1)

connect filament_999[1648](0), filament_999[1091](1)

connect filament_999[1092](1), filament_999[1094](0)

connect filament_999[1093](0), filament_999[1094](0)

connect filament_999[1095](0), filament_999[1093](1)

connect filament_999[1688](0), filament_999[1094](1)

connect filament_999[1096](0), filament_999[1095](1)

connect filament_999[1097](0), filament_999[1096](1)

connect filament_999[1098](0), filament_999[1097](1)

connect filament_999[1098](1), filament_999[1099](0)

connect filament_999[1099](1), filament_999[1100](0)

connect filament_999[1102](0), filament_999[1100](1)

connect filament_999[1102](0), filament_999[1101](0)

connect filament_999[1102](1), filament_999[1103](0)

connect filament_999[1104](0), filament_999[1103](1)

connect filament_999[1105](0), filament_999[1104](1)

connect filament_999[1105](1), filament_999[1106](0)

connect filament_999[1107](0), filament_999[1106](1)

connect filament_999[1108](0), filament_999[1107](1)

connect filament_999[1111](0), filament_999[1108](1)

connect filament_999[1111](0), filament_999[1109](0)

connect filament_999[1109](1), filament_999[1112](0)

connect filament_999[1111](0), filament_999[1110](0)

connect filament_999[1110](1), filament_999[1156](0)

connect filament_999[1112](1), filament_999[1113](0)

connect filament_999[1113](1), filament_999[1114](0)

connect filament_999[1115](0), filament_999[1114](1)

connect filament_999[1115](1), filament_999[1116](0)

connect filament_999[1117](0), filament_999[1116](1)

connect filament_999[1118](0), filament_999[1117](1)

connect filament_999[1118](1), filament_999[1119](0)

connect filament_999[1120](0), filament_999[1119](1)

connect filament_999[1120](1), filament_999[1121](0)

connect filament_999[1121](1), filament_999[1122](0)

connect filament_999[1122](1), filament_999[1123](0)

connect filament_999[1124](0), filament_999[1123](1)

connect filament_999[1124](1), filament_999[1125](0)

connect filament_999[1125](1), filament_999[1126](0)

connect filament_999[1127](0), filament_999[1126](1)

connect filament_999[1128](0), filament_999[1127](1)

connect filament_999[1129](0), filament_999[1128](1)

connect filament_999[1129](1), filament_999[1131](0)

connect filament_999[1130](0), filament_999[1131](0)

connect filament_999[1130](1), filament_999[1132](0)

connect filament_999[1970](0), filament_999[1131](1)

connect filament_999[1132](1), filament_999[1133](0)

connect filament_999[1134](0), filament_999[1133](1)

connect filament_999[1134](1), filament_999[1135](0)

connect filament_999[1136](0), filament_999[1135](1)

connect filament_999[1136](1), filament_999[1137](0)

connect filament_999[1138](0), filament_999[1137](1)

connect filament_999[1138](1), filament_999[1139](0)

connect filament_999[1140](0), filament_999[1139](1)

connect filament_999[1141](0), filament_999[1140](1)

connect filament_999[1141](1), filament_999[1142](0)

connect filament_999[1142](1), filament_999[1143](0)

connect filament_999[1144](0), filament_999[1143](1)

connect filament_999[1144](1), filament_999[1145](0)

connect filament_999[1146](0), filament_999[1145](1)

connect filament_999[1146](1), filament_999[1147](0)

connect filament_999[1149](0), filament_999[1147](1)

connect filament_999[1149](0), filament_999[1148](0)

connect filament_999[1151](0), filament_999[1149](1)

connect filament_999[1151](0), filament_999[1150](0)

connect filament_999[1151](1), filament_999[1152](0)

connect filament_999[1153](0), filament_999[1152](1)

connect filament_999[1153](1), filament_999[1154](0)

connect filament_999[1154](1), filament_999[1155](0)

connect filament_999[1157](0), filament_999[1156](1)

connect filament_999[1157](1), filament_999[1158](0)

connect filament_999[1158](1), filament_999[1159](0)

connect filament_999[1159](1), filament_999[1160](0)

connect filament_999[1437](0), filament_999[1160](1)

connect filament_999[1161](1), filament_999[1162](0)

connect filament_999[1164](0), filament_999[1162](1)

connect filament_999[1163](0), filament_999[1164](0)

connect filament_999[1163](1), filament_999[1165](0)

connect filament_999[1164](1), filament_999[1179](0)

connect filament_999[1165](1), filament_999[1166](0)

connect filament_999[1166](1), filament_999[1167](0)

connect filament_999[1167](1), filament_999[1168](0)

connect filament_999[1169](0), filament_999[1168](1)

connect filament_999[1169](1), filament_999[1170](0)

connect filament_999[1171](0), filament_999[1170](1)

connect filament_999[1172](0), filament_999[1171](1)

connect filament_999[1172](1), filament_999[1173](0)

connect filament_999[1173](1), filament_999[1174](0)

connect filament_999[1174](1), filament_999[1175](0)

connect filament_999[1176](0), filament_999[1175](1)

connect filament_999[1176](1), filament_999[1177](0)

connect filament_999[1178](0), filament_999[1177](1)

connect filament_999[1178](1), filament_999[1950](0)

connect filament_999[1180](0), filament_999[1179](1)

connect filament_999[1180](1), filament_999[1181](0)

connect filament_999[1181](1), filament_999[1182](0)

connect filament_999[1183](0), filament_999[1182](1)

connect filament_999[1184](0), filament_999[1183](1)

connect filament_999[1184](1), filament_999[1185](0)

connect filament_999[1186](0), filament_999[1185](1)

connect filament_999[1186](1), filament_999[1187](0)

connect filament_999[1187](1), filament_999[1188](0)

connect filament_999[1189](0), filament_999[1188](1)

connect filament_999[1189](1), filament_999[1190](0)

connect filament_999[1191](0), filament_999[1190](1)

connect filament_999[1191](1), filament_999[1192](0)

connect filament_999[1193](0), filament_999[1192](1)

connect filament_999[1195](0), filament_999[1193](1)

connect filament_999[1195](0), filament_999[1194](0)

connect filament_999[1195](1), filament_999[1196](0)

connect filament_999[1196](1), filament_999[1197](0)

connect filament_999[1198](0), filament_999[1197](1)

connect filament_999[1199](0), filament_999[1198](1)

connect filament_999[1199](1), filament_999[1200](0)

connect filament_999[1201](0), filament_999[1200](1)

connect filament_999[1201](1), filament_999[1203](0)

connect filament_999[1202](0), filament_999[1203](0)

connect filament_999[1203](1), filament_999[1204](0)

connect filament_999[1205](0), filament_999[1204](1)

connect filament_999[1205](1), filament_999[1206](0)

connect filament_999[1206](1), filament_999[1207](0)

connect filament_999[1208](0), filament_999[1207](1)

connect filament_999[1208](1), filament_999[1209](0)

connect filament_999[1210](0), filament_999[1209](1)

connect filament_999[1211](0), filament_999[1210](1)

connect filament_999[1211](1), filament_999[1212](0)

connect filament_999[1212](1), filament_999[1213](0)

connect filament_999[1214](0), filament_999[1213](1)

connect filament_999[1215](0), filament_999[1214](1)

connect filament_999[1215](1), filament_999[1216](0)

connect filament_999[1218](0), filament_999[1217](1)

connect filament_999[1218](1), filament_999[1219](0)

connect filament_999[1219](1), filament_999[1220](0)

connect filament_999[1221](0), filament_999[1220](1)

connect filament_999[1221](1), filament_999[1222](0)

connect filament_999[1222](1), filament_999[1223](0)

connect filament_999[1224](0), filament_999[1223](1)

connect filament_999[1224](1), filament_999[1225](0)

connect filament_999[1226](0), filament_999[1225](1)

connect filament_999[1226](1), filament_999[1227](0)

connect filament_999[1227](1), filament_999[1228](0)

connect filament_999[1229](0), filament_999[1228](1)

connect filament_999[1229](1), filament_999[1230](0)

connect filament_999[1231](0), filament_999[1230](1)

connect filament_999[1231](1), filament_999[1232](0)

connect filament_999[1233](0), filament_999[1232](1)

connect filament_999[1234](0), filament_999[1233](1)

connect filament_999[1234](1), filament_999[1235](0)

connect filament_999[1236](0), filament_999[1235](1)

connect filament_999[1236](1), filament_999[1237](0)

connect filament_999[1237](1), filament_999[1238](0)

connect filament_999[1239](0), filament_999[1238](1)

connect filament_999[1240](0), filament_999[1239](1)

connect filament_999[1240](1), filament_999[1241](0)

connect filament_999[1241](1), filament_999[1292](0)

connect filament_999[1242](0), filament_999[1292](1)

connect filament_999[1242](1), filament_999[1243](0)

connect filament_999[1244](0), filament_999[1243](1)

connect filament_999[1244](1), filament_999[1245](0)

connect filament_999[1246](0), filament_999[1245](1)

connect filament_999[1246](1), filament_999[1247](0)

connect filament_999[1249](0), filament_999[1247](1)

connect filament_999[1249](0), filament_999[1248](0)

connect filament_999[1248](1), filament_999[1250](0)

connect filament_999[1249](1), filament_999[1255](0)

connect filament_999[1251](0), filament_999[1250](1)

connect filament_999[1252](0), filament_999[1251](1)

connect filament_999[1253](0), filament_999[1252](1)

connect filament_999[1253](1), filament_999[1254](0)

connect filament_999[1256](0), filament_999[1255](1)

connect filament_999[1256](1), filament_999[1257](0)

connect filament_999[1258](0), filament_999[1257](1)

connect filament_999[1258](1), filament_999[1259](0)

connect filament_999[1259](1), filament_999[1260](0)

connect filament_999[1261](0), filament_999[1260](1)

connect filament_999[1261](1), filament_999[1262](0)

connect filament_999[1263](0), filament_999[1262](1)

connect filament_999[1263](1), filament_999[1264](0)

connect filament_999[1265](0), filament_999[1264](1)

connect filament_999[1266](0), filament_999[1265](1)

connect filament_999[1266](1), filament_999[1267](0)

connect filament_999[1268](0), filament_999[1267](1)

connect filament_999[1268](1), filament_999[1269](0)

connect filament_999[1270](0), filament_999[1269](1)

connect filament_999[1270](1), filament_999[1271](0)

connect filament_999[1272](0), filament_999[1271](1)

connect filament_999[1273](0), filament_999[1272](1)

connect filament_999[1273](1), filament_999[1274](0)

connect filament_999[1275](0), filament_999[1274](1)

connect filament_999[1275](1), filament_999[1276](0)

connect filament_999[1277](0), filament_999[1276](1)

connect filament_999[1277](1), filament_999[1278](0)

connect filament_999[1278](1), filament_999[1279](0)

connect filament_999[1280](0), filament_999[1279](1)

connect filament_999[1280](1), filament_999[1281](0)

connect filament_999[1282](0), filament_999[1281](1)

connect filament_999[1282](1), filament_999[1283](0)

connect filament_999[1284](0), filament_999[1283](1)

connect filament_999[1285](0), filament_999[1284](1)

connect filament_999[1285](1), filament_999[1286](0)

connect filament_999[1286](1), filament_999[1287](0)

connect filament_999[1288](0), filament_999[1287](1)

connect filament_999[1288](1), filament_999[1289](0)

connect filament_999[1290](0), filament_999[1289](1)

connect filament_999[1290](1), filament_999[1291](0)

connect filament_999[1293](1), filament_999[1294](0)

connect filament_999[1295](0), filament_999[1294](1)

connect filament_999[1296](0), filament_999[1295](1)

connect filament_999[1296](1), filament_999[1297](0)

connect filament_999[1298](0), filament_999[1297](1)

connect filament_999[1300](0), filament_999[1298](1)

connect filament_999[1300](0), filament_999[1299](0)

connect filament_999[1301](0), filament_999[1299](1)

connect filament_999[1300](1), filament_999[1322](0)

connect filament_999[1301](1), filament_999[1302](0)

connect filament_999[1303](0), filament_999[1302](1)

connect filament_999[1303](1), filament_999[1304](0)

connect filament_999[1305](0), filament_999[1304](1)

connect filament_999[1306](0), filament_999[1305](1)

connect filament_999[1306](1), filament_999[1307](0)

connect filament_999[1307](1), filament_999[1308](0)

connect filament_999[1308](1), filament_999[1309](0)

connect filament_999[1310](0), filament_999[1309](1)

connect filament_999[1310](1), filament_999[1311](0)

connect filament_999[1312](0), filament_999[1311](1)

connect filament_999[1312](1), filament_999[1313](0)

connect filament_999[1314](0), filament_999[1313](1)

connect filament_999[1315](0), filament_999[1314](1)

connect filament_999[1315](1), filament_999[1316](0)

connect filament_999[1317](0), filament_999[1316](1)

connect filament_999[1317](1), filament_999[1318](0)

connect filament_999[1319](0), filament_999[1318](1)

connect filament_999[1319](1), filament_999[1320](0)

connect filament_999[1321](0), filament_999[1320](1)

connect filament_999[1323](0), filament_999[1322](1)

connect filament_999[1324](0), filament_999[1323](1)

connect filament_999[1324](1), filament_999[1326](0)

connect filament_999[1325](0), filament_999[1326](0)

connect filament_999[1325](1), filament_999[1327](0)

connect filament_999[1326](1), filament_999[1339](0)

connect filament_999[1328](0), filament_999[1327](1)

connect filament_999[1328](1), filament_999[1329](0)

connect filament_999[1330](0), filament_999[1329](1)

connect filament_999[1330](1), filament_999[1331](0)

connect filament_999[1332](0), filament_999[1331](1)

connect filament_999[1333](0), filament_999[1332](1)

connect filament_999[1333](1), filament_999[1334](0)

connect filament_999[1334](1), filament_999[1335](0)

connect filament_999[1336](0), filament_999[1335](1)

connect filament_999[1336](1), filament_999[1337](0)

connect filament_999[1337](1), filament_999[1338](0)

connect filament_999[1430](0), filament_999[1338](1)

connect filament_999[1339](1), filament_999[1340](0)

connect filament_999[1340](1), filament_999[1341](0)

connect filament_999[1342](0), filament_999[1341](1)

connect filament_999[1343](0), filament_999[1342](1)

connect filament_999[1343](1), filament_999[1344](0)

connect filament_999[1344](1), filament_999[1346](0)

connect filament_999[1345](0), filament_999[1346](0)

connect filament_999[1347](0), filament_999[1345](1)

connect filament_999[1943](0), filament_999[1346](1)

connect filament_999[1347](1), filament_999[1348](0)

connect filament_999[1349](0), filament_999[1348](1)

connect filament_999[1350](0), filament_999[1349](1)

connect filament_999[1351](0), filament_999[1350](1)

connect filament_999[1351](1), filament_999[1352](0)

connect filament_999[1352](1), filament_999[1353](0)

connect filament_999[1354](0), filament_999[1353](1)

connect filament_999[1355](0), filament_999[1354](1)

connect filament_999[1355](1), filament_999[1356](0)

connect filament_999[1358](0), filament_999[1356](1)

connect filament_999[1358](0), filament_999[1357](0)

connect filament_999[1359](0), filament_999[1357](1)

connect filament_999[1358](1), filament_999[1404](0)

connect filament_999[1359](1), filament_999[1360](0)

connect filament_999[1361](0), filament_999[1360](1)

connect filament_999[1361](1), filament_999[1362](0)

connect filament_999[1362](1), filament_999[1363](0)

connect filament_999[1364](0), filament_999[1363](1)

connect filament_999[1364](1), filament_999[1365](0)

connect filament_999[1366](0), filament_999[1365](1)

connect filament_999[1366](1), filament_999[1367](0)

connect filament_999[1367](1), filament_999[1368](0)

connect filament_999[1369](0), filament_999[1368](1)

connect filament_999[1369](1), filament_999[1371](0)

connect filament_999[1370](0), filament_999[1371](0)

connect filament_999[1370](1), filament_999[1372](0)

connect filament_999[1399](0), filament_999[1371](1)

connect filament_999[1373](0), filament_999[1372](1)

connect filament_999[1374](0), filament_999[1373](1)

connect filament_999[1374](1), filament_999[1375](0)

connect filament_999[1377](0), filament_999[1375](1)

connect filament_999[1377](0), filament_999[1376](0)

connect filament_999[1376](1), filament_999[1378](0)

connect filament_999[1377](1), filament_999[1386](0)

connect filament_999[1380](0), filament_999[1378](1)

connect filament_999[1380](0), filament_999[1379](0)

connect filament_999[1381](0), filament_999[1379](1)

connect filament_999[1380](1), filament_999[1499](0)

connect filament_999[1381](1), filament_999[1382](0)

connect filament_999[1383](0), filament_999[1382](1)

connect filament_999[1383](1), filament_999[1384](0)

connect filament_999[1385](0), filament_999[1384](1)

connect filament_999[1386](1), filament_999[1387](0)

connect filament_999[1388](0), filament_999[1387](1)

connect filament_999[1388](1), filament_999[1390](0)

connect filament_999[1390](0), filament_999[1389](0)

connect filament_999[1391](0), filament_999[1389](1)

connect filament_999[1390](1), filament_999[1398](0)

connect filament_999[1391](1), filament_999[1392](0)

connect filament_999[1393](0), filament_999[1392](1)

connect filament_999[1394](0), filament_999[1393](1)

connect filament_999[1394](1), filament_999[1395](0)

connect filament_999[1395](1), filament_999[1396](0)

connect filament_999[1397](0), filament_999[1396](1)

connect filament_999[1399](1), filament_999[1400](0)

connect filament_999[1400](1), filament_999[1401](0)

connect filament_999[1401](1), filament_999[1402](0)

connect filament_999[1402](1), filament_999[1403](0)

connect filament_999[1404](1), filament_999[1405](0)

connect filament_999[1405](1), filament_999[1406](0)

connect filament_999[1407](0), filament_999[1406](1)

connect filament_999[1407](1), filament_999[1408](0)

connect filament_999[1408](1), filament_999[1409](0)

connect filament_999[1410](0), filament_999[1409](1)

connect filament_999[1410](1), filament_999[1411](0)

connect filament_999[1412](0), filament_999[1411](1)

connect filament_999[1412](1), filament_999[1413](0)

connect filament_999[1414](0), filament_999[1413](1)

connect filament_999[1414](1), filament_999[1415](0)

connect filament_999[1416](0), filament_999[1415](1)

connect filament_999[1416](1), filament_999[1417](0)

connect filament_999[1418](0), filament_999[1417](1)

connect filament_999[1418](1), filament_999[1419](0)

connect filament_999[1420](0), filament_999[1419](1)

connect filament_999[1420](1), filament_999[1421](0)

connect filament_999[1421](1), filament_999[1422](0)

connect filament_999[1423](0), filament_999[1422](1)

connect filament_999[1423](1), filament_999[1424](0)

connect filament_999[1425](0), filament_999[1424](1)

connect filament_999[1425](1), filament_999[1426](0)

connect filament_999[1426](1), filament_999[1427](0)

connect filament_999[1427](1), filament_999[1428](0)

connect filament_999[1429](0), filament_999[1428](1)

connect filament_999[1430](1), filament_999[1431](0)

connect filament_999[1431](1), filament_999[1432](0)

connect filament_999[1434](0), filament_999[1432](1)

connect filament_999[1433](0), filament_999[1434](0)

connect filament_999[1434](1), filament_999[1435](0)

connect filament_999[1436](0), filament_999[1437](0)

connect filament_999[1437](1), filament_999[1438](0)

connect filament_999[1439](0), filament_999[1438](1)

connect filament_999[1439](1), filament_999[1440](0)

connect filament_999[1441](0), filament_999[1440](1)

connect filament_999[1441](1), filament_999[1442](0)

connect filament_999[1442](1), filament_999[1443](0)

connect filament_999[1443](1), filament_999[1444](0)

connect filament_999[1445](0), filament_999[1444](1)

connect filament_999[1445](1), filament_999[1446](0)

connect filament_999[1446](1), filament_999[1447](0)

connect filament_999[1448](0), filament_999[1447](1)

connect filament_999[1449](1), filament_999[1450](0)

connect filament_999[1451](0), filament_999[1450](1)

connect filament_999[1451](1), filament_999[1452](0)

connect filament_999[1453](0), filament_999[1452](1)

connect filament_999[1454](0), filament_999[1453](1)

connect filament_999[1454](1), filament_999[1455](0)

connect filament_999[1456](0), filament_999[1455](1)

connect filament_999[1457](0), filament_999[1456](1)

connect filament_999[1457](1), filament_999[1458](0)

connect filament_999[1458](1), filament_999[1460](0)

connect filament_999[1460](0), filament_999[1459](0)

connect filament_999[1459](1), filament_999[1461](0)

connect filament_999[1475](0), filament_999[1460](1)

connect filament_999[1462](0), filament_999[1461](1)

connect filament_999[1464](0), filament_999[1462](1)

connect filament_999[1463](0), filament_999[1464](0)

connect filament_999[1463](1), filament_999[1465](0)

connect filament_999[1471](0), filament_999[1464](1)

connect filament_999[1465](1), filament_999[1466](0)

connect filament_999[1467](0), filament_999[1466](1)

connect filament_999[1467](1), filament_999[1468](0)

connect filament_999[1469](0), filament_999[1468](1)

connect filament_999[1470](0), filament_999[1469](1)

connect filament_999[1471](1), filament_999[1472](0)

connect filament_999[1473](0), filament_999[1472](1)

connect filament_999[1473](1), filament_999[1474](0)

connect filament_999[1476](0), filament_999[1475](1)

connect filament_999[1476](1), filament_999[1477](0)

connect filament_999[1477](1), filament_999[1478](0)

connect filament_999[1479](0), filament_999[1478](1)

connect filament_999[1479](1), filament_999[1480](0)

connect filament_999[1480](1), filament_999[1481](0)

connect filament_999[1483](0), filament_999[1481](1)

connect filament_999[1483](0), filament_999[1482](0)

connect filament_999[1484](0), filament_999[1482](1)

connect filament_999[1483](1), filament_999[1487](0)

connect filament_999[1485](0), filament_999[1484](1)

connect filament_999[1485](1), filament_999[1486](0)

connect filament_999[1488](0), filament_999[1487](1)

connect filament_999[1488](1), filament_999[1489](0)

connect filament_999[1489](1), filament_999[1490](0)

connect filament_999[1490](1), filament_999[1491](0)

connect filament_999[1492](0), filament_999[1491](1)

connect filament_999[1492](1), filament_999[1493](0)

connect filament_999[1494](0), filament_999[1493](1)

connect filament_999[1495](0), filament_999[1494](1)

connect filament_999[1495](1), filament_999[1496](0)

connect filament_999[1497](0), filament_999[1496](1)

connect filament_999[1498](0), filament_999[1497](1)

connect filament_999[1499](1), filament_999[1500](0)

connect filament_999[1501](0), filament_999[1500](1)

connect filament_999[1501](1), filament_999[1502](0)

connect filament_999[1503](0), filament_999[1502](1)

connect filament_999[1503](1), filament_999[1504](0)

connect filament_999[1505](0), filament_999[1504](1)

connect filament_999[1505](1), filament_999[1506](0)

connect filament_999[1507](0), filament_999[1506](1)

connect filament_999[1507](1), filament_999[1508](0)

connect filament_999[1508](1), filament_999[1509](0)

connect filament_999[1510](0), filament_999[1509](1)

connect filament_999[1511](0), filament_999[1510](1)

connect filament_999[1511](1), filament_999[1512](0)

connect filament_999[1512](1), filament_999[1513](0)

connect filament_999[1514](0), filament_999[1513](1)

connect filament_999[1515](0), filament_999[1514](1)

connect filament_999[1515](1), filament_999[1516](0)

connect filament_999[1516](1), filament_999[1517](0)

connect filament_999[1518](0), filament_999[1517](1)

connect filament_999[1518](1), filament_999[1519](0)

connect filament_999[1520](0), filament_999[1519](1)

connect filament_999[1521](0), filament_999[1520](1)

connect filament_999[1521](1), filament_999[1522](0)

connect filament_999[1523](1), filament_999[1524](0)

connect filament_999[1524](1), filament_999[1525](0)

connect filament_999[1527](0), filament_999[1526](1)

connect filament_999[1528](0), filament_999[1527](1)

connect filament_999[1529](0), filament_999[1528](1)

connect filament_999[1529](1), filament_999[1530](0)

connect filament_999[1530](1), filament_999[1531](0)

connect filament_999[1532](0), filament_999[1531](1)

connect filament_999[1532](1), filament_999[1533](0)

connect filament_999[1533](1), filament_999[1535](0)

connect filament_999[1534](0), filament_999[1535](0)

connect filament_999[1536](0), filament_999[1535](1)

connect filament_999[1536](1), filament_999[1537](0)

connect filament_999[1537](1), filament_999[1538](0)

connect filament_999[1540](0), filament_999[1539](1)

connect filament_999[1541](0), filament_999[1540](1)

connect filament_999[1541](1), filament_999[1542](0)

connect filament_999[1543](0), filament_999[1542](1)

connect filament_999[1543](1), filament_999[1544](0)

connect filament_999[1544](1), filament_999[1545](0)

connect filament_999[1546](0), filament_999[1545](1)

connect filament_999[1546](1), filament_999[1547](0)

connect filament_999[1547](1), filament_999[1548](0)

connect filament_999[1550](0), filament_999[1548](1)

connect filament_999[1549](0), filament_999[1550](0)

connect filament_999[1549](1), filament_999[1551](0)

connect filament_999[1552](0), filament_999[1551](1)

connect filament_999[1553](0), filament_999[1552](1)

connect filament_999[1553](1), filament_999[1554](0)

connect filament_999[1555](0), filament_999[1554](1)

connect filament_999[1556](0), filament_999[1555](1)

connect filament_999[1556](1), filament_999[1557](0)

connect filament_999[1557](1), filament_999[1558](0)

connect filament_999[1559](0), filament_999[1558](1)

connect filament_999[1559](1), filament_999[1560](0)

connect filament_999[1561](0), filament_999[1560](1)

connect filament_999[1561](1), filament_999[1562](0)

connect filament_999[1563](0), filament_999[1562](1)

connect filament_999[1564](0), filament_999[1563](1)

connect filament_999[1564](1), filament_999[1565](0)

connect filament_999[1565](1), filament_999[1566](0)

connect filament_999[1567](0), filament_999[1566](1)

connect filament_999[1567](1), filament_999[1568](0)

connect filament_999[1568](1), filament_999[1569](0)

connect filament_999[1570](0), filament_999[1569](1)

connect filament_999[1571](0), filament_999[1570](1)

connect filament_999[1571](1), filament_999[1572](0)

connect filament_999[1573](0), filament_999[1572](1)

connect filament_999[1573](1), filament_999[1574](0)

connect filament_999[1575](0), filament_999[1574](1)

connect filament_999[1576](0), filament_999[1575](1)

connect filament_999[1576](1), filament_999[1577](0)

connect filament_999[1578](0), filament_999[1577](1)

connect filament_999[1578](1), filament_999[1579](0)

connect filament_999[1580](0), filament_999[1579](1)

connect filament_999[1581](0), filament_999[1580](1)

connect filament_999[1582](0), filament_999[1581](1)

connect filament_999[1582](1), filament_999[1583](0)

connect filament_999[1583](1), filament_999[1584](0)

connect filament_999[1585](0), filament_999[1584](1)

connect filament_999[1586](0), filament_999[1585](1)

connect filament_999[1586](1), filament_999[1587](0)

connect filament_999[1588](0), filament_999[1587](1)

connect filament_999[1588](1), filament_999[1589](0)

connect filament_999[1590](0), filament_999[1589](1)

connect filament_999[1590](1), filament_999[1591](0)

connect filament_999[1592](0), filament_999[1591](1)

connect filament_999[1592](1), filament_999[1593](0)

connect filament_999[1593](1), filament_999[1594](0)

connect filament_999[1595](0), filament_999[1594](1)

connect filament_999[1595](1), filament_999[1596](0)

connect filament_999[1597](0), filament_999[1596](1)

connect filament_999[1597](1), filament_999[1598](0)

connect filament_999[1599](0), filament_999[1598](1)

connect filament_999[1599](1), filament_999[1600](0)

connect filament_999[1601](0), filament_999[1600](1)

connect filament_999[1601](1), filament_999[1602](0)

connect filament_999[1603](0), filament_999[1602](1)

connect filament_999[1603](1), filament_999[1604](0)

connect filament_999[1605](0), filament_999[1604](1)

connect filament_999[1605](1), filament_999[1606](0)

connect filament_999[1606](1), filament_999[1607](0)

connect filament_999[1608](0), filament_999[1607](1)

connect filament_999[1608](1), filament_999[1609](0)

connect filament_999[1610](0), filament_999[1609](1)

connect filament_999[1610](1), filament_999[1611](0)

connect filament_999[1611](1), filament_999[1612](0)

connect filament_999[1613](0), filament_999[1612](1)

connect filament_999[1613](1), filament_999[1614](0)

connect filament_999[1614](1), filament_999[1615](0)

connect filament_999[1615](1), filament_999[1616](0)

connect filament_999[1617](0), filament_999[1616](1)

connect filament_999[1618](0), filament_999[1617](1)

connect filament_999[1618](1), filament_999[1619](0)

connect filament_999[1620](0), filament_999[1619](1)

connect filament_999[1621](0), filament_999[1620](1)

connect filament_999[1621](1), filament_999[1622](0)

connect filament_999[1623](0), filament_999[1622](1)

connect filament_999[1624](0), filament_999[1623](1)

connect filament_999[1624](1), filament_999[1625](0)

connect filament_999[1626](0), filament_999[1625](1)

connect filament_999[1626](1), filament_999[1627](0)

connect filament_999[1628](0), filament_999[1627](1)

connect filament_999[1629](0), filament_999[1628](1)

connect filament_999[1629](1), filament_999[1630](0)

connect filament_999[1631](0), filament_999[1630](1)

connect filament_999[1632](0), filament_999[1631](1)

connect filament_999[1633](0), filament_999[1632](1)

connect filament_999[1633](1), filament_999[1634](0)

connect filament_999[1635](0), filament_999[1634](1)

connect filament_999[1636](0), filament_999[1635](1)

connect filament_999[1636](1), filament_999[1637](0)

connect filament_999[1638](0), filament_999[1637](1)

connect filament_999[1639](0), filament_999[1638](1)

connect filament_999[1639](1), filament_999[1640](0)

connect filament_999[1641](0), filament_999[1640](1)

connect filament_999[1642](0), filament_999[1641](1)

connect filament_999[1642](1), filament_999[1643](0)

connect filament_999[1644](0), filament_999[1643](1)

connect filament_999[1645](0), filament_999[1644](1)

connect filament_999[1646](0), filament_999[1645](1)

connect filament_999[1646](1), filament_999[1647](0)

connect filament_999[1648](1), filament_999[1649](0)

connect filament_999[1650](0), filament_999[1651](0)

connect filament_999[1650](1), filament_999[1652](0)

connect filament_999[1652](1), filament_999[1654](0)

connect filament_999[1653](0), filament_999[1654](0)

connect filament_999[1653](1), filament_999[1655](0)

connect filament_999[1669](0), filament_999[1654](1)

connect filament_999[1655](1), filament_999[1656](0)

connect filament_999[1657](0), filament_999[1656](1)

connect filament_999[1657](1), filament_999[1658](0)

connect filament_999[1658](1), filament_999[1659](0)

connect filament_999[1659](1), filament_999[1660](0)

connect filament_999[1661](0), filament_999[1660](1)

connect filament_999[1661](1), filament_999[1662](0)

connect filament_999[1663](0), filament_999[1662](1)

connect filament_999[1663](1), filament_999[1664](0)

connect filament_999[1665](0), filament_999[1664](1)

connect filament_999[1665](1), filament_999[1666](0)

connect filament_999[1667](0), filament_999[1666](1)

connect filament_999[1667](1), filament_999[1668](0)

connect filament_999[1669](1), filament_999[1670](0)

connect filament_999[1670](1), filament_999[1671](0)

connect filament_999[1672](0), filament_999[1671](1)

connect filament_999[1673](0), filament_999[1672](1)

connect filament_999[1673](1), filament_999[1674](0)

connect filament_999[1674](1), filament_999[1675](0)

connect filament_999[1676](0), filament_999[1675](1)

connect filament_999[1677](0), filament_999[1676](1)

connect filament_999[1678](0), filament_999[1677](1)

connect filament_999[1678](1), filament_999[1679](0)

connect filament_999[1680](0), filament_999[1679](1)

connect filament_999[1681](0), filament_999[1680](1)

connect filament_999[1682](0), filament_999[1681](1)

connect filament_999[1682](1), filament_999[1683](0)

connect filament_999[1684](0), filament_999[1683](1)

connect filament_999[1685](0), filament_999[1684](1)

connect filament_999[1686](0), filament_999[1685](1)

connect filament_999[1686](1), filament_999[1687](0)

connect filament_999[1689](0), filament_999[1688](1)

connect filament_999[1689](1), filament_999[1690](0)

connect filament_999[1691](0), filament_999[1690](1)

connect filament_999[1692](0), filament_999[1691](1)

connect filament_999[1693](0), filament_999[1692](1)

connect filament_999[1695](0), filament_999[1694](1)

connect filament_999[1696](0), filament_999[1695](1)

connect filament_999[1697](0), filament_999[1696](1)

connect filament_999[1698](0), filament_999[1697](1)

connect filament_999[1698](1), filament_999[1699](0)

connect filament_999[1700](0), filament_999[1699](1)

connect filament_999[1701](0), filament_999[1700](1)

connect filament_999[1701](1), filament_999[1702](0)

connect filament_999[1703](0), filament_999[1702](1)

connect filament_999[1704](0), filament_999[1703](1)

connect filament_999[1704](1), filament_999[1705](0)

connect filament_999[1705](1), filament_999[1706](0)

connect filament_999[1707](0), filament_999[1706](1)

connect filament_999[1707](1), filament_999[1708](0)

connect filament_999[1709](0), filament_999[1708](1)

connect filament_999[1710](0), filament_999[1709](1)

connect filament_999[1710](1), filament_999[1711](0)

connect filament_999[1711](1), filament_999[1712](0)

connect filament_999[1714](0), filament_999[1712](1)

connect filament_999[1714](0), filament_999[1713](0)

connect filament_999[1715](0), filament_999[1713](1)

connect filament_999[1714](1), filament_999[1719](0)

connect filament_999[1715](1), filament_999[1716](0)

connect filament_999[1717](0), filament_999[1716](1)

connect filament_999[1717](1), filament_999[1718](0)

connect filament_999[1725](0), filament_999[1718](1)

connect filament_999[1720](0), filament_999[1719](1)

connect filament_999[1720](1), filament_999[1721](0)

connect filament_999[1721](1), filament_999[1722](0)

connect filament_999[1723](0), filament_999[1722](1)

connect filament_999[1724](0), filament_999[1723](1)

connect filament_999[1726](1), filament_999[1734](0)

connect filament_999[1728](0), filament_999[1727](0)

connect filament_999[1729](0), filament_999[1727](1)

connect filament_999[1729](1), filament_999[1730](0)

connect filament_999[1730](1), filament_999[1731](0)

connect filament_999[1731](1), filament_999[1732](0)

connect filament_999[1733](0), filament_999[1732](1)

connect filament_999[1735](0), filament_999[1734](1)

connect filament_999[1735](1), filament_999[1736](0)

connect filament_999[1737](0), filament_999[1736](1)

connect filament_999[1738](0), filament_999[1737](1)

connect filament_999[1738](1), filament_999[1739](0)

connect filament_999[1740](0), filament_999[1739](1)

connect filament_999[1740](1), filament_999[1742](0)

connect filament_999[1741](0), filament_999[1742](0)

connect filament_999[1743](0), filament_999[1742](1)

connect filament_999[1744](0), filament_999[1743](1)

connect filament_999[1744](1), filament_999[1745](0)

connect filament_999[1745](1), filament_999[1746](0)

connect filament_999[1746](1), filament_999[1747](0)

connect filament_999[1747](1), filament_999[1748](0)

connect filament_999[1749](0), filament_999[1748](1)

connect filament_999[1749](1), filament_999[1751](0)

connect filament_999[1750](0), filament_999[1751](0)

connect filament_999[1751](1), filament_999[1752](0)

connect filament_999[1752](1), filament_999[1754](0)

connect filament_999[1753](0), filament_999[1754](0)

connect filament_999[1755](0), filament_999[1754](1)

connect filament_999[1755](1), filament_999[1756](0)

connect filament_999[1757](0), filament_999[1756](1)

connect filament_999[1758](0), filament_999[1757](1)

connect filament_999[1760](0), filament_999[1758](1)

connect filament_999[1760](0), filament_999[1759](0)

connect filament_999[1761](0), filament_999[1759](1)

connect filament_999[1760](1), filament_999[1915](0)

connect filament_999[1761](1), filament_999[1762](0)

connect filament_999[1763](0), filament_999[1762](1)

connect filament_999[1763](1), filament_999[1764](0)

connect filament_999[1765](0), filament_999[1764](1)

connect filament_999[1765](1), filament_999[1766](0)

connect filament_999[1767](0), filament_999[1766](1)

connect filament_999[1767](1), filament_999[1768](0)

connect filament_999[1769](0), filament_999[1768](1)

connect filament_999[1772](0), filament_999[1769](1)

connect filament_999[1772](0), filament_999[1770](0)

connect filament_999[1808](0), filament_999[1770](1)

connect filament_999[1772](0), filament_999[1771](0)

connect filament_999[1892](0), filament_999[1771](1)

connect filament_999[1773](0), filament_999[1772](1)

connect filament_999[1773](1), filament_999[1774](0)

connect filament_999[1775](0), filament_999[1774](1)

connect filament_999[1775](1), filament_999[1776](0)

connect filament_999[1777](0), filament_999[1776](1)

connect filament_999[1777](1), filament_999[1778](0)

connect filament_999[1778](1), filament_999[1779](0)

connect filament_999[1780](0), filament_999[1779](1)

connect filament_999[1780](1), filament_999[1781](0)

connect filament_999[1781](1), filament_999[1782](0)

connect filament_999[1783](0), filament_999[1782](1)

connect filament_999[1784](0), filament_999[1783](1)

connect filament_999[1784](1), filament_999[1785](0)

connect filament_999[1785](1), filament_999[1786](0)

connect filament_999[1787](0), filament_999[1786](1)

connect filament_999[1787](1), filament_999[1788](0)

connect filament_999[1789](0), filament_999[1788](1)

connect filament_999[1789](1), filament_999[1790](0)

connect filament_999[1791](0), filament_999[1790](1)

connect filament_999[1791](1), filament_999[1793](0)

connect filament_999[1792](0), filament_999[1793](0)

connect filament_999[1792](1), filament_999[1794](0)

connect filament_999[1793](1), filament_999[1802](0)

connect filament_999[1795](0), filament_999[1794](1)

connect filament_999[1796](0), filament_999[1795](1)

connect filament_999[1796](1), filament_999[1797](0)

connect filament_999[1798](0), filament_999[1797](1)

connect filament_999[1798](1), filament_999[1799](0)

connect filament_999[1799](1), filament_999[1800](0)

connect filament_999[1801](0), filament_999[1800](1)

connect filament_999[1807](0), filament_999[1801](1)

connect filament_999[1803](0), filament_999[1802](1)

connect filament_999[1803](1), filament_999[1804](0)

connect filament_999[1805](0), filament_999[1804](1)

connect filament_999[1805](1), filament_999[1806](0)

connect filament_999[1808](1), filament_999[1809](0)

connect filament_999[1810](0), filament_999[1809](1)

connect filament_999[1810](1), filament_999[1811](0)

connect filament_999[1811](1), filament_999[1812](0)

connect filament_999[1812](1), filament_999[1813](0)

connect filament_999[1813](1), filament_999[1814](0)

connect filament_999[1816](0), filament_999[1814](1)

connect filament_999[1816](0), filament_999[1815](0)

connect filament_999[1817](0), filament_999[1815](1)

connect filament_999[1889](0), filament_999[1816](1)

connect filament_999[1817](1), filament_999[1818](0)

connect filament_999[1819](0), filament_999[1818](1)

connect filament_999[1819](1), filament_999[1820](0)

connect filament_999[1820](1), filament_999[1821](0)

connect filament_999[1822](0), filament_999[1821](1)

connect filament_999[1824](0), filament_999[1822](1)

connect filament_999[1823](0), filament_999[1824](0)

connect filament_999[1823](1), filament_999[1825](0)

connect filament_999[1824](1), filament_999[1878](0)

connect filament_999[1826](0), filament_999[1825](1)

connect filament_999[1826](1), filament_999[1827](0)

connect filament_999[1828](0), filament_999[1827](1)

connect filament_999[1829](0), filament_999[1828](1)

connect filament_999[1829](1), filament_999[1830](0)

connect filament_999[1831](0), filament_999[1830](1)

connect filament_999[1831](1), filament_999[1832](0)

connect filament_999[1833](0), filament_999[1832](1)

connect filament_999[1833](1), filament_999[1834](0)

connect filament_999[1834](1), filament_999[1835](0)

connect filament_999[1836](0), filament_999[1835](1)

connect filament_999[1836](1), filament_999[1837](0)

connect filament_999[1838](0), filament_999[1837](1)

connect filament_999[1838](1), filament_999[1839](0)

connect filament_999[1840](0), filament_999[1839](1)

connect filament_999[1842](0), filament_999[1840](1)

connect filament_999[1842](0), filament_999[1841](0)

connect filament_999[1841](1), filament_999[1843](0)

connect filament_999[1866](0), filament_999[1842](1)

connect filament_999[1844](0), filament_999[1843](1)

connect filament_999[1844](1), filament_999[1845](0)

connect filament_999[1846](0), filament_999[1845](1)

connect filament_999[1846](1), filament_999[1847](0)

connect filament_999[1848](0), filament_999[1847](1)

connect filament_999[1848](1), filament_999[1849](0)

connect filament_999[1850](0), filament_999[1849](1)

connect filament_999[1851](0), filament_999[1850](1)

connect filament_999[1851](1), filament_999[1852](0)

connect filament_999[1853](0), filament_999[1852](1)

connect filament_999[1854](0), filament_999[1853](1)

connect filament_999[1854](1), filament_999[1855](0)

connect filament_999[1855](1), filament_999[1856](0)

connect filament_999[1857](0), filament_999[1856](1)

connect filament_999[1858](0), filament_999[1857](1)

connect filament_999[1858](1), filament_999[1859](0)

connect filament_999[1861](0), filament_999[1859](1)

connect filament_999[1861](0), filament_999[1860](0)

connect filament_999[1862](0), filament_999[1861](1)

connect filament_999[1862](1), filament_999[1863](0)

connect filament_999[1863](1), filament_999[1864](0)

connect filament_999[1865](0), filament_999[1864](1)

connect filament_999[1866](1), filament_999[1867](0)

connect filament_999[1867](1), filament_999[1868](0)

connect filament_999[1869](0), filament_999[1868](1)

connect filament_999[1869](1), filament_999[1870](0)

connect filament_999[1870](1), filament_999[1871](0)

connect filament_999[1872](0), filament_999[1871](1)

connect filament_999[1872](1), filament_999[1873](0)

connect filament_999[1874](0), filament_999[1873](1)

connect filament_999[1875](0), filament_999[1874](1)

connect filament_999[1875](1), filament_999[1876](0)

connect filament_999[1876](1), filament_999[1877](0)

connect filament_999[1878](1), filament_999[1879](0)

connect filament_999[1881](0), filament_999[1879](1)

connect filament_999[1880](0), filament_999[1881](0)

connect filament_999[1880](1), filament_999[1882](0)

connect filament_999[1881](1), filament_999[1885](0)

connect filament_999[1882](1), filament_999[1883](0)

connect filament_999[1883](1), filament_999[1884](0)

connect filament_999[1885](1), filament_999[1886](0)

connect filament_999[1886](1), filament_999[1887](0)

connect filament_999[1888](0), filament_999[1887](1)

connect filament_999[1889](1), filament_999[1890](0)

connect filament_999[1891](0), filament_999[1890](1)

connect filament_999[1893](0), filament_999[1892](1)

connect filament_999[1893](1), filament_999[1894](0)

connect filament_999[1895](0), filament_999[1894](1)

connect filament_999[1895](1), filament_999[1896](0)

connect filament_999[1898](0), filament_999[1896](1)

connect filament_999[1897](0), filament_999[1898](0)

connect filament_999[1897](1), filament_999[1899](0)

connect filament_999[1900](0), filament_999[1898](1)

connect filament_999[1900](1), filament_999[1901](0)

connect filament_999[1903](0), filament_999[1901](1)

connect filament_999[1902](0), filament_999[1903](0)

connect filament_999[1902](1), filament_999[1904](0)

connect filament_999[1903](1), filament_999[1908](0)

connect filament_999[1905](0), filament_999[1904](1)

connect filament_999[1905](1), filament_999[1906](0)

connect filament_999[1907](0), filament_999[1906](1)

connect filament_999[1909](0), filament_999[1908](1)

connect filament_999[1910](0), filament_999[1909](1)

connect filament_999[1911](0), filament_999[1910](1)

connect filament_999[1912](0), filament_999[1911](1)

connect filament_999[1912](1), filament_999[1913](0)

connect filament_999[1913](1), filament_999[1914](0)

connect filament_999[1915](1), filament_999[1916](0)

connect filament_999[1917](0), filament_999[1916](1)

connect filament_999[1917](1), filament_999[1918](0)

connect filament_999[1919](0), filament_999[1918](1)

connect filament_999[1919](1), filament_999[1921](0)

connect filament_999[1920](0), filament_999[1921](0)

connect filament_999[1922](0), filament_999[1921](1)

connect filament_999[1924](0), filament_999[1923](1)

connect filament_999[1924](1), filament_999[1925](0)

connect filament_999[1925](1), filament_999[1926](0)

connect filament_999[1927](0), filament_999[1926](1)

connect filament_999[1927](1), filament_999[1928](0)

connect filament_999[1929](0), filament_999[1928](1)

connect filament_999[1929](1), filament_999[1930](0)

connect filament_999[1931](0), filament_999[1930](1)

connect filament_999[1931](1), filament_999[1932](0)

connect filament_999[1933](0), filament_999[1932](1)

connect filament_999[1935](0), filament_999[1934](1)

connect filament_999[1936](0), filament_999[1935](1)

connect filament_999[1936](1), filament_999[1937](0)

connect filament_999[1937](1), filament_999[1938](0)

connect filament_999[1938](1), filament_999[1939](0)

connect filament_999[1939](1), filament_999[1940](0)

connect filament_999[1941](0), filament_999[1940](1)

connect filament_999[1941](1), filament_999[1942](0)

connect filament_999[1944](0), filament_999[1943](1)

connect filament_999[1944](1), filament_999[1945](0)

connect filament_999[1945](1), filament_999[1946](0)

connect filament_999[1946](1), filament_999[1947](0)

connect filament_999[1948](0), filament_999[1947](1)

connect filament_999[1948](1), filament_999[1949](0)

connect filament_999[1951](0), filament_999[1950](1)

connect filament_999[1952](0), filament_999[1951](1)

connect filament_999[1953](0), filament_999[1952](1)

connect filament_999[1953](1), filament_999[1954](0)

connect filament_999[1955](0), filament_999[1954](1)

connect filament_999[1956](0), filament_999[1955](1)

connect filament_999[1956](1), filament_999[1957](0)

connect filament_999[1958](0), filament_999[1957](1)

connect filament_999[1959](0), filament_999[1958](1)

connect filament_999[1960](0), filament_999[1959](1)

connect filament_999[1960](1), filament_999[1961](0)

connect filament_999[1961](1), filament_999[1962](0)

connect filament_999[1963](1), filament_999[1964](0)

connect filament_999[1965](0), filament_999[1964](1)

connect filament_999[1965](1), filament_999[1966](0)

connect filament_999[1967](0), filament_999[1966](1)

connect filament_999[1967](1), filament_999[1968](0)

connect filament_999[1970](0), filament_999[1969](0)

connect filament_999[1970](1), filament_999[1971](0)

connect filament_999[1972](0), filament_999[1971](1)

connect filament_999[1972](1), filament_999[1973](0)

connect filament_999[1974](0), filament_999[1973](1)

connect filament_999[1974](1), filament_999[1975](0)

connect filament_999[1976](0), filament_999[1975](1)

connect filament_999[1976](1), filament_999[1977](0)

connect filament_999[1979](0), filament_999[1978](1)

connect filament_999[1979](1), filament_999[1980](0)

connect filament_999[1981](0), filament_999[1980](1)

connect filament_999[1981](1), filament_999[1982](0)

connect filament_999[1983](0), filament_999[1982](1)

connect filament_999[1984](0), filament_999[1983](1)

connect filament_999[1985](0), filament_999[1984](1)

connect filament_999[1985](1), filament_999[1986](0)

connect filament_999[1987](0), filament_999[1986](1)

connect filament_999[1987](1), filament_999[1988](0)

connect filament_999[1989](0), filament_999[1988](1)

connect filament_999[1990](0), filament_999[1989](1)

connect filament_999[1990](1), filament_999[1991](0)

connect filament_999[1992](0), filament_999[1991](1)

connect filament_999[1993](0), filament_999[1992](1)

connect filament_999[1993](1), filament_999[1994](0)

connect filament_999[1995](0), filament_999[1994](1)

connect filament_999[1995](1), filament_999[1996](0)

connect filament_999[1997](1), filament_999[1998](0)

connect filament_999[1999](0), filament_999[1998](1)

connect filament_999[1999](1), filament_999[2000](0)

connect filament_999[2001](0), filament_999[2000](1)

connect filament_999[2001](1), filament_999[2002](0)

connect filament_999[2002](1), filament_999[2003](0)

connect filament_999[2004](0), filament_999[2003](1)

connect filament_999[2005](0), filament_999[2004](1)

connect filament_999[2005](1), filament_999[2006](0)

connect filament_999[2007](0), filament_999[2006](1)

connect filament_999[2008](0), filament_999[2007](1)

connect filament_999[2008](1), filament_999[2009](0)

connect filament_999[2010](0), filament_999[2009](1)

connect filament_999[2011](0), filament_999[2010](1)

connect filament_999[2011](1), filament_999[2012](0)

connect filament_999[2013](0), filament_999[2012](1)

connect filament_999[2014](0), filament_999[2013](1)

connect filament_999[2014](1), filament_999[2015](0)

connect filament_999[2015](1), filament_999[2016](0)

connect filament_999[2016](1), filament_999[2017](0)

connect filament_999[2018](0), filament_999[2017](1)

connect filament_999[2019](0), filament_999[2018](1)
[truncated: 1,081 more chars]
