# Supplementary material for: When complex neuronal structures may not matter
Source: eLife. 2017 Feb 6;6:e23508. doi: 10.7554/eLife.23508 (PMC5323043; doi:10.7554/eLife.23508)
Supplement: Supplementary file 1. — DOI: http://dx.doi.org/10.7554/eLife.23508.020 [file elife-23508-supp1.zip › Neuronal Structures/878_065_GM_scaled.hoc]

create filament_999[3573]

filament_999[0] {

  pt3dclear()

  pt3dadd(232.04399999999998, 335.256, 29.768,  1.500000)

  pt3dadd(274.5, 360.876, 32.696,  1.500000)

}

filament_999[1] {

  pt3dclear()

  pt3dadd(360.876, 344.04, 32.208,  1.500000)

  pt3dadd(357.216, 344.04, 31.72,  1.500000)

}

filament_999[2] {

  pt3dclear()

  pt3dadd(363.804, 344.772, 32.208,  1.500000)

  pt3dadd(360.876, 344.04, 32.208,  1.500000)

}

filament_999[3] {

  pt3dclear()

  pt3dadd(364.536, 342.57599999999996, 32.696,  1.500000)

  pt3dadd(363.804, 344.772, 32.208,  1.500000)

}

filament_999[4] {

  pt3dclear()

  pt3dadd(365.268, 339.64799999999997, 33.672,  1.500000)

  pt3dadd(364.536, 342.57599999999996, 32.696,  1.500000)

}

filament_999[5] {

  pt3dclear()

  pt3dadd(417.972, 291.336, 52.704,  1.500000)

  pt3dadd(415.776, 293.532, 52.216,  1.500000)

}

filament_999[6] {

  pt3dclear()

  pt3dadd(423.096, 300.852, 53.192,  1.500000)

  pt3dadd(424.56, 302.316, 53.192,  1.500000)

}

filament_999[7] {

  pt3dclear()

  pt3dadd(421.632, 298.656, 53.192,  1.500000)

  pt3dadd(423.096, 300.852, 53.192,  1.500000)

}

filament_999[8] {

  pt3dclear()

  pt3dadd(420.168, 296.46, 53.192,  1.500000)

  pt3dadd(421.632, 298.656, 53.192,  1.500000)

}

filament_999[9] {

  pt3dclear()

  pt3dadd(420.168, 294.264, 53.192,  1.500000)

  pt3dadd(420.168, 296.46, 53.192,  1.500000)

}

filament_999[10] {

  pt3dclear()

  pt3dadd(421.632, 291.336, 52.704,  1.500000)

  pt3dadd(417.972, 291.336, 52.704,  1.500000)

}

filament_999[11] {

  pt3dclear()

  pt3dadd(421.632, 291.336, 52.704,  1.500000)

  pt3dadd(420.168, 294.264, 53.192,  1.500000)

}

filament_999[12] {

  pt3dclear()

  pt3dadd(425.292, 289.872, 52.216,  1.500000)

  pt3dadd(421.632, 291.336, 52.704,  1.500000)

}

filament_999[13] {

  pt3dclear()

  pt3dadd(435.53999999999996, 371.856, 39.528,  1.500000)

  pt3dadd(434.07599999999996, 374.05199999999996, 40.504,  1.500000)

}

filament_999[14] {

  pt3dclear()

  pt3dadd(437.736, 373.32, 39.528,  1.500000)

  pt3dadd(435.53999999999996, 371.856, 39.528,  1.500000)

}

filament_999[15] {

  pt3dclear()

  pt3dadd(439.932, 376.98, 39.528,  1.500000)

  pt3dadd(437.736, 373.32, 39.528,  1.500000)

}

filament_999[16] {

  pt3dclear()

  pt3dadd(442.128, 379.176, 40.016,  1.500000)

  pt3dadd(439.932, 376.98, 39.528,  1.500000)

}

filament_999[17] {

  pt3dclear()

  pt3dadd(442.86, 382.104, 40.016,  1.500000)

  pt3dadd(442.128, 379.176, 40.016,  1.500000)

}

filament_999[18] {

  pt3dclear()

  pt3dadd(442.128, 385.032, 39.528,  1.500000)

  pt3dadd(442.86, 382.104, 40.016,  1.500000)

}

filament_999[19] {

  pt3dclear()

  pt3dadd(441.396, 388.692, 39.04,  1.500000)

  pt3dadd(442.128, 385.032, 39.528,  1.500000)

}

filament_999[20] {

  pt3dclear()

  pt3dadd(430.416, 385.764, 38.064,  1.500000)

  pt3dadd(426.024, 385.032, 38.064,  1.500000)

}

filament_999[21] {

  pt3dclear()

  pt3dadd(434.808, 387.228, 38.064,  1.500000)

  pt3dadd(430.416, 385.764, 38.064,  1.500000)

}

filament_999[22] {

  pt3dclear()

  pt3dadd(438.468, 389.424, 38.064,  1.500000)

  pt3dadd(434.808, 387.228, 38.064,  1.500000)

}

filament_999[23] {

  pt3dclear()

  pt3dadd(441.396, 391.62, 38.064,  1.500000)

  pt3dadd(441.396, 388.692, 39.04,  1.500000)

}

filament_999[24] {

  pt3dclear()

  pt3dadd(441.396, 391.62, 38.064,  1.500000)

  pt3dadd(438.468, 389.424, 38.064,  1.500000)

}

filament_999[25] {

  pt3dclear()

  pt3dadd(427.488, 379.176, 59.048,  1.500000)

  pt3dadd(429.68399999999997, 381.372, 59.048,  1.500000)

}

filament_999[26] {

  pt3dclear()

  pt3dadd(424.56, 378.444, 59.048,  1.500000)

  pt3dadd(427.488, 379.176, 59.048,  1.500000)

}

filament_999[27] {

  pt3dclear()

  pt3dadd(422.364, 382.104, 59.048,  1.500000)

  pt3dadd(424.56, 378.444, 59.048,  1.500000)

}

filament_999[28] {

  pt3dclear()

  pt3dadd(423.096, 386.496, 58.071999999999996,  1.500000)

  pt3dadd(422.364, 382.104, 59.048,  1.500000)

}

filament_999[29] {

  pt3dclear()

  pt3dadd(423.828, 392.352, 58.071999999999996,  1.500000)

  pt3dadd(423.096, 386.496, 58.071999999999996,  1.500000)

}

filament_999[30] {

  pt3dclear()

  pt3dadd(423.828, 396.74399999999997, 57.583999999999996,  1.500000)

  pt3dadd(423.828, 392.352, 58.071999999999996,  1.500000)

}

filament_999[31] {

  pt3dclear()

  pt3dadd(424.56, 400.404, 57.583999999999996,  1.500000)

  pt3dadd(423.828, 396.74399999999997, 57.583999999999996,  1.500000)

}

filament_999[32] {

  pt3dclear()

  pt3dadd(425.292, 404.06399999999996, 57.583999999999996,  1.500000)

  pt3dadd(424.56, 400.404, 57.583999999999996,  1.500000)

}

filament_999[33] {

  pt3dclear()

  pt3dadd(444.324, 465.55199999999996, 44.408,  1.500000)

  pt3dadd(440.664, 467.01599999999996, 44.896,  1.500000)

}

filament_999[34] {

  pt3dclear()

  pt3dadd(445.788, 461.892, 44.896,  1.500000)

  pt3dadd(444.324, 465.55199999999996, 44.408,  1.500000)

}

filament_999[35] {

  pt3dclear()

  pt3dadd(443.592, 457.5, 44.896,  1.500000)

  pt3dadd(445.788, 461.892, 44.896,  1.500000)

}

filament_999[36] {

  pt3dclear()

  pt3dadd(292.8, 74.664, 43.432,  1.500000)

  pt3dadd(292.068, 68.80799999999999, 44.896,  1.500000)

}

filament_999[37] {

  pt3dclear()

  pt3dadd(294.264, 84.17999999999999, 43.432,  1.500000)

  pt3dadd(292.8, 74.664, 43.432,  1.500000)

}

filament_999[38] {

  pt3dclear()

  pt3dadd(294.264, 97.356, 43.432,  1.500000)

  pt3dadd(294.264, 84.17999999999999, 43.432,  1.500000)

}

filament_999[39] {

  pt3dclear()

  pt3dadd(296.46, 105.408, 43.432,  1.500000)

  pt3dadd(294.264, 97.356, 43.432,  1.500000)

}

filament_999[40] {

  pt3dclear()

  pt3dadd(300.852, 118.584, 43.432,  1.500000)

  pt3dadd(296.46, 105.408, 43.432,  1.500000)

}

filament_999[41] {

  pt3dclear()

  pt3dadd(304.512, 128.1, 43.432,  1.500000)

  pt3dadd(300.852, 118.584, 43.432,  1.500000)

}

filament_999[42] {

  pt3dclear()

  pt3dadd(308.17199999999997, 137.61599999999999, 43.432,  1.500000)

  pt3dadd(304.512, 128.1, 43.432,  1.500000)

}

filament_999[43] {

  pt3dclear()

  pt3dadd(309.63599999999997, 147.864, 43.432,  1.500000)

  pt3dadd(308.17199999999997, 137.61599999999999, 43.432,  1.500000)

}

filament_999[44] {

  pt3dclear()

  pt3dadd(311.09999999999997, 153.72, 43.432,  1.500000)

  pt3dadd(309.63599999999997, 147.864, 43.432,  1.500000)

}

filament_999[45] {

  pt3dclear()

  pt3dadd(312.564, 158.844, 42.944,  1.500000)

  pt3dadd(311.09999999999997, 153.72, 43.432,  1.500000)

}

filament_999[46] {

  pt3dclear()

  pt3dadd(342.57599999999996, 210.816, 41.48,  1.500000)

  pt3dadd(345.504, 214.476, 41.48,  1.500000)

}

filament_999[47] {

  pt3dclear()

  pt3dadd(339.64799999999997, 207.156, 41.48,  1.500000)

  pt3dadd(342.57599999999996, 210.816, 41.48,  1.500000)

}

filament_999[48] {

  pt3dclear()

  pt3dadd(336.71999999999997, 203.496, 41.48,  1.500000)

  pt3dadd(339.64799999999997, 207.156, 41.48,  1.500000)

}

filament_999[49] {

  pt3dclear()

  pt3dadd(333.792, 199.83599999999998, 41.48,  1.500000)

  pt3dadd(336.71999999999997, 203.496, 41.48,  1.500000)

}

filament_999[50] {

  pt3dclear()

  pt3dadd(333.06, 195.444, 41.48,  1.500000)

  pt3dadd(333.792, 199.83599999999998, 41.48,  1.500000)

}

filament_999[51] {

  pt3dclear()

  pt3dadd(333.06, 191.052, 41.48,  1.500000)

  pt3dadd(333.06, 195.444, 41.48,  1.500000)

}

filament_999[52] {

  pt3dclear()

  pt3dadd(339.64799999999997, 192.516, 41.967999999999996,  1.500000)

  pt3dadd(342.57599999999996, 196.908, 41.48,  1.500000)

}

filament_999[53] {

  pt3dclear()

  pt3dadd(335.988, 189.588, 41.48,  1.500000)

  pt3dadd(339.64799999999997, 192.516, 41.967999999999996,  1.500000)

}

filament_999[54] {

  pt3dclear()

  pt3dadd(332.328, 186.66, 41.48,  1.500000)

  pt3dadd(333.06, 191.052, 41.48,  1.500000)

}

filament_999[55] {

  pt3dclear()

  pt3dadd(332.328, 186.66, 41.48,  1.500000)

  pt3dadd(335.988, 189.588, 41.48,  1.500000)

}

filament_999[56] {

  pt3dclear()

  pt3dadd(328.668, 183.732, 41.48,  1.500000)

  pt3dadd(332.328, 186.66, 41.48,  1.500000)

}

filament_999[57] {

  pt3dclear()

  pt3dadd(325.008, 180.072, 41.48,  1.500000)

  pt3dadd(328.668, 183.732, 41.48,  1.500000)

}

filament_999[58] {

  pt3dclear()

  pt3dadd(322.812, 175.68, 41.48,  1.500000)

  pt3dadd(325.008, 180.072, 41.48,  1.500000)

}

filament_999[59] {

  pt3dclear()

  pt3dadd(320.616, 171.28799999999998, 41.48,  1.500000)

  pt3dadd(322.812, 175.68, 41.48,  1.500000)

}

filament_999[60] {

  pt3dclear()

  pt3dadd(318.42, 167.628, 41.48,  1.500000)

  pt3dadd(320.616, 171.28799999999998, 41.48,  1.500000)

}

filament_999[61] {

  pt3dclear()

  pt3dadd(314.028, 163.968, 41.48,  1.500000)

  pt3dadd(312.564, 158.844, 42.944,  1.500000)

}

filament_999[62] {

  pt3dclear()

  pt3dadd(314.028, 163.968, 41.48,  1.500000)

  pt3dadd(318.42, 167.628, 41.48,  1.500000)

}

filament_999[63] {

  pt3dclear()

  pt3dadd(314.028, 166.896, 41.48,  1.500000)

  pt3dadd(314.028, 163.968, 41.48,  1.500000)

}

filament_999[64] {

  pt3dclear()

  pt3dadd(315.492, 172.02, 41.48,  1.500000)

  pt3dadd(314.028, 166.896, 41.48,  1.500000)

}

filament_999[65] {

  pt3dclear()

  pt3dadd(316.956, 176.412, 41.48,  1.500000)

  pt3dadd(315.492, 172.02, 41.48,  1.500000)

}

filament_999[66] {

  pt3dclear()

  pt3dadd(319.152, 181.536, 41.48,  1.500000)

  pt3dadd(316.956, 176.412, 41.48,  1.500000)

}

filament_999[67] {

  pt3dclear()

  pt3dadd(320.616, 186.66, 41.48,  1.500000)

  pt3dadd(319.152, 181.536, 41.48,  1.500000)

}

filament_999[68] {

  pt3dclear()

  pt3dadd(321.348, 192.516, 40.992,  1.500000)

  pt3dadd(320.616, 186.66, 41.48,  1.500000)

}

filament_999[69] {

  pt3dclear()

  pt3dadd(322.812, 198.37199999999999, 40.992,  1.500000)

  pt3dadd(321.348, 192.516, 40.992,  1.500000)

}

filament_999[70] {

  pt3dclear()

  pt3dadd(323.544, 204.228, 40.992,  1.500000)

  pt3dadd(322.812, 198.37199999999999, 40.992,  1.500000)

}

filament_999[71] {

  pt3dclear()

  pt3dadd(325.74, 207.888, 40.992,  1.500000)

  pt3dadd(323.544, 204.228, 40.992,  1.500000)

}

filament_999[72] {

  pt3dclear()

  pt3dadd(327.204, 212.28, 40.992,  1.500000)

  pt3dadd(325.74, 207.888, 40.992,  1.500000)

}

filament_999[73] {

  pt3dclear()

  pt3dadd(327.936, 216.672, 41.48,  1.500000)

  pt3dadd(327.204, 212.28, 40.992,  1.500000)

}

filament_999[74] {

  pt3dclear()

  pt3dadd(332.328, 218.868, 40.504,  1.500000)

  pt3dadd(336.71999999999997, 219.6, 40.504,  1.500000)

}

filament_999[75] {

  pt3dclear()

  pt3dadd(328.668, 220.332, 40.992,  1.500000)

  pt3dadd(327.936, 216.672, 41.48,  1.500000)

}

filament_999[76] {

  pt3dclear()

  pt3dadd(328.668, 220.332, 40.992,  1.500000)

  pt3dadd(332.328, 218.868, 40.504,  1.500000)

}

filament_999[77] {

  pt3dclear()

  pt3dadd(294.996, 44.652, 41.967999999999996,  1.500000)

  pt3dadd(292.8, 38.064, 41.967999999999996,  1.500000)

}

filament_999[78] {

  pt3dclear()

  pt3dadd(295.728, 52.704, 41.967999999999996,  1.500000)

  pt3dadd(294.996, 44.652, 41.967999999999996,  1.500000)

}

filament_999[79] {

  pt3dclear()

  pt3dadd(297.192, 62.22, 40.504,  1.500000)

  pt3dadd(295.728, 52.704, 41.967999999999996,  1.500000)

}

filament_999[80] {

  pt3dclear()

  pt3dadd(297.924, 67.344, 40.504,  1.500000)

  pt3dadd(297.192, 62.22, 40.504,  1.500000)

}

filament_999[81] {

  pt3dclear()

  pt3dadd(298.656, 73.932, 40.504,  1.500000)

  pt3dadd(297.924, 67.344, 40.504,  1.500000)

}

filament_999[82] {

  pt3dclear()

  pt3dadd(300.12, 80.52, 40.992,  1.500000)

  pt3dadd(298.656, 73.932, 40.504,  1.500000)

}

filament_999[83] {

  pt3dclear()

  pt3dadd(302.316, 86.376, 40.992,  1.500000)

  pt3dadd(300.12, 80.52, 40.992,  1.500000)

}

filament_999[84] {

  pt3dclear()

  pt3dadd(305.24399999999997, 91.5, 40.992,  1.500000)

  pt3dadd(302.316, 86.376, 40.992,  1.500000)

}

filament_999[85] {

  pt3dclear()

  pt3dadd(309.63599999999997, 96.624, 40.504,  1.500000)

  pt3dadd(305.24399999999997, 91.5, 40.992,  1.500000)

}

filament_999[86] {

  pt3dclear()

  pt3dadd(311.09999999999997, 103.212, 40.504,  1.500000)

  pt3dadd(309.63599999999997, 96.624, 40.504,  1.500000)

}

filament_999[87] {

  pt3dclear()

  pt3dadd(312.564, 109.8, 40.016,  1.500000)

  pt3dadd(311.09999999999997, 103.212, 40.504,  1.500000)

}

filament_999[88] {

  pt3dclear()

  pt3dadd(314.76, 116.38799999999999, 39.528,  1.500000)

  pt3dadd(312.564, 109.8, 40.016,  1.500000)

}

filament_999[89] {

  pt3dclear()

  pt3dadd(316.956, 122.976, 39.528,  1.500000)

  pt3dadd(314.76, 116.38799999999999, 39.528,  1.500000)

}

filament_999[90] {

  pt3dclear()

  pt3dadd(319.152, 129.564, 39.528,  1.500000)

  pt3dadd(316.956, 122.976, 39.528,  1.500000)

}

filament_999[91] {

  pt3dclear()

  pt3dadd(322.08, 135.42, 39.04,  1.500000)

  pt3dadd(319.152, 129.564, 39.528,  1.500000)

}

filament_999[92] {

  pt3dclear()

  pt3dadd(323.544, 142.74, 37.576,  1.500000)

  pt3dadd(322.08, 135.42, 39.04,  1.500000)

}

filament_999[93] {

  pt3dclear()

  pt3dadd(325.74, 149.328, 37.576,  1.500000)

  pt3dadd(323.544, 142.74, 37.576,  1.500000)

}

filament_999[94] {

  pt3dclear()

  pt3dadd(328.668, 155.184, 37.576,  1.500000)

  pt3dadd(325.74, 149.328, 37.576,  1.500000)

}

filament_999[95] {

  pt3dclear()

  pt3dadd(329.4, 161.772, 37.576,  1.500000)

  pt3dadd(328.668, 155.184, 37.576,  1.500000)

}

filament_999[96] {

  pt3dclear()

  pt3dadd(330.864, 167.628, 37.576,  1.500000)

  pt3dadd(329.4, 161.772, 37.576,  1.500000)

}

filament_999[97] {

  pt3dclear()

  pt3dadd(331.596, 171.28799999999998, 37.576,  1.500000)

  pt3dadd(330.864, 167.628, 37.576,  1.500000)

}

filament_999[98] {

  pt3dclear()

  pt3dadd(333.06, 174.216, 37.576,  1.500000)

  pt3dadd(331.596, 171.28799999999998, 37.576,  1.500000)

}

filament_999[99] {

  pt3dclear()

  pt3dadd(333.792, 177.144, 38.064,  1.500000)

  pt3dadd(333.06, 174.216, 37.576,  1.500000)

}

filament_999[100] {

  pt3dclear()

  pt3dadd(334.524, 180.072, 39.04,  1.500000)

  pt3dadd(333.792, 177.144, 38.064,  1.500000)

}

filament_999[101] {

  pt3dclear()

  pt3dadd(362.34, 260.592, 52.216,  1.500000)

  pt3dadd(360.876, 257.664, 52.216,  1.500000)

}

filament_999[102] {

  pt3dclear()

  pt3dadd(366.0, 262.056, 52.216,  1.500000)

  pt3dadd(362.34, 260.592, 52.216,  1.500000)

}

filament_999[103] {

  pt3dclear()

  pt3dadd(370.392, 262.788, 52.216,  1.500000)

  pt3dadd(366.0, 262.056, 52.216,  1.500000)

}

filament_999[104] {

  pt3dclear()

  pt3dadd(374.784, 262.788, 52.216,  1.500000)

  pt3dadd(370.392, 262.788, 52.216,  1.500000)

}

filament_999[105] {

  pt3dclear()

  pt3dadd(379.176, 262.788, 52.216,  1.500000)

  pt3dadd(374.784, 262.788, 52.216,  1.500000)

}

filament_999[106] {

  pt3dclear()

  pt3dadd(382.836, 264.252, 52.216,  1.500000)

  pt3dadd(379.176, 262.788, 52.216,  1.500000)

}

filament_999[107] {

  pt3dclear()

  pt3dadd(382.836, 267.18, 52.216,  1.500000)

  pt3dadd(382.836, 264.252, 52.216,  1.500000)

}

filament_999[108] {

  pt3dclear()

  pt3dadd(381.372, 270.108, 52.216,  1.500000)

  pt3dadd(382.836, 267.18, 52.216,  1.500000)

}

filament_999[109] {

  pt3dclear()

  pt3dadd(384.3, 282.552, 49.288,  1.500000)

  pt3dadd(386.496, 286.212, 49.288,  1.500000)

}

filament_999[110] {

  pt3dclear()

  pt3dadd(382.836, 278.892, 49.775999999999996,  1.500000)

  pt3dadd(384.3, 282.552, 49.288,  1.500000)

}

filament_999[111] {

  pt3dclear()

  pt3dadd(447.984, 297.192, 60.024,  1.500000)

  pt3dadd(450.18, 293.532, 59.536,  1.500000)

}

filament_999[112] {

  pt3dclear()

  pt3dadd(445.788, 300.852, 60.024,  1.500000)

  pt3dadd(447.984, 297.192, 60.024,  1.500000)

}

filament_999[113] {

  pt3dclear()

  pt3dadd(444.324, 304.512, 60.024,  1.500000)

  pt3dadd(445.788, 300.852, 60.024,  1.500000)

}

filament_999[114] {

  pt3dclear()

  pt3dadd(443.592, 308.904, 60.024,  1.500000)

  pt3dadd(444.324, 304.512, 60.024,  1.500000)

}

filament_999[115] {

  pt3dclear()

  pt3dadd(442.86, 313.296, 60.024,  1.500000)

  pt3dadd(443.592, 308.904, 60.024,  1.500000)

}

filament_999[116] {

  pt3dclear()

  pt3dadd(440.664, 316.956, 60.024,  1.500000)

  pt3dadd(442.86, 313.296, 60.024,  1.500000)

}

filament_999[117] {

  pt3dclear()

  pt3dadd(343.308, 508.008, 47.824,  1.500000)

  pt3dadd(345.504, 510.936, 47.824,  1.500000)

}

filament_999[118] {

  pt3dclear()

  pt3dadd(342.57599999999996, 504.348, 47.824,  1.500000)

  pt3dadd(343.308, 508.008, 47.824,  1.500000)

}

filament_999[119] {

  pt3dclear()

  pt3dadd(400.404, 360.144, 45.384,  1.500000)

  pt3dadd(397.476, 359.412, 47.824,  1.500000)

}

filament_999[120] {

  pt3dclear()

  pt3dadd(404.06399999999996, 360.144, 46.36,  1.500000)

  pt3dadd(400.404, 360.144, 45.384,  1.500000)

}

filament_999[121] {

  pt3dclear()

  pt3dadd(406.992, 360.144, 46.848,  1.500000)

  pt3dadd(404.06399999999996, 360.144, 46.36,  1.500000)

}

filament_999[122] {

  pt3dclear()

  pt3dadd(411.384, 362.34, 48.312,  1.500000)

  pt3dadd(406.992, 360.144, 46.848,  1.500000)

}

filament_999[123] {

  pt3dclear()

  pt3dadd(415.044, 363.804, 49.288,  1.500000)

  pt3dadd(411.384, 362.34, 48.312,  1.500000)

}

filament_999[124] {

  pt3dclear()

  pt3dadd(417.972, 366.0, 50.263999999999996,  1.500000)

  pt3dadd(415.044, 363.804, 49.288,  1.500000)

}

filament_999[125] {

  pt3dclear()

  pt3dadd(420.168, 370.392, 49.775999999999996,  1.500000)

  pt3dadd(417.972, 366.0, 50.263999999999996,  1.500000)

}

filament_999[126] {

  pt3dclear()

  pt3dadd(356.484, 346.968, 22.936,  1.500000)

  pt3dadd(357.948, 350.628, 23.424,  1.500000)

}

filament_999[127] {

  pt3dclear()

  pt3dadd(355.752, 342.57599999999996, 22.448,  1.500000)

  pt3dadd(356.484, 346.968, 22.936,  1.500000)

}

filament_999[128] {

  pt3dclear()

  pt3dadd(355.752, 338.18399999999997, 21.472,  1.500000)

  pt3dadd(355.752, 342.57599999999996, 22.448,  1.500000)

}

filament_999[129] {

  pt3dclear()

  pt3dadd(358.68, 335.988, 21.96,  1.500000)

  pt3dadd(355.752, 338.18399999999997, 21.472,  1.500000)

}

filament_999[130] {

  pt3dclear()

  pt3dadd(360.876, 333.06, 21.96,  1.500000)

  pt3dadd(358.68, 335.988, 21.96,  1.500000)

}

filament_999[131] {

  pt3dclear()

  pt3dadd(423.096, 322.812, 61.0,  1.500000)

  pt3dadd(419.436, 322.08, 61.0,  1.500000)

}

filament_999[132] {

  pt3dclear()

  pt3dadd(426.756, 324.276, 61.0,  1.500000)

  pt3dadd(423.096, 322.812, 61.0,  1.500000)

}

filament_999[133] {

  pt3dclear()

  pt3dadd(430.416, 326.472, 61.0,  1.500000)

  pt3dadd(426.756, 324.276, 61.0,  1.500000)

}

filament_999[134] {

  pt3dclear()

  pt3dadd(415.776, 325.74, 59.048,  1.500000)

  pt3dadd(412.116, 323.544, 59.536,  1.500000)

}

filament_999[135] {

  pt3dclear()

  pt3dadd(418.704, 327.936, 59.048,  1.500000)

  pt3dadd(415.776, 325.74, 59.048,  1.500000)

}

filament_999[136] {

  pt3dclear()

  pt3dadd(420.9, 331.596, 59.048,  1.500000)

  pt3dadd(418.704, 327.936, 59.048,  1.500000)

}

filament_999[137] {

  pt3dclear()

  pt3dadd(424.56, 339.64799999999997, 59.536,  1.500000)

  pt3dadd(423.828, 343.308, 60.024,  1.500000)

}

filament_999[138] {

  pt3dclear()

  pt3dadd(423.828, 336.71999999999997, 59.048,  1.500000)

  pt3dadd(424.56, 339.64799999999997, 59.536,  1.500000)

}

filament_999[139] {

  pt3dclear()

  pt3dadd(423.096, 333.792, 59.536,  1.500000)

  pt3dadd(420.9, 331.596, 59.048,  1.500000)

}

filament_999[140] {

  pt3dclear()

  pt3dadd(423.096, 333.792, 59.536,  1.500000)

  pt3dadd(423.828, 336.71999999999997, 59.048,  1.500000)

}

filament_999[141] {

  pt3dclear()

  pt3dadd(425.292, 330.132, 59.536,  1.500000)

  pt3dadd(423.096, 333.792, 59.536,  1.500000)

}

filament_999[142] {

  pt3dclear()

  pt3dadd(427.488, 326.472, 59.536,  1.500000)

  pt3dadd(425.292, 330.132, 59.536,  1.500000)

}

filament_999[143] {

  pt3dclear()

  pt3dadd(429.68399999999997, 323.544, 59.536,  1.500000)

  pt3dadd(427.488, 326.472, 59.536,  1.500000)

}

filament_999[144] {

  pt3dclear()

  pt3dadd(431.88, 320.616, 59.536,  1.500000)

  pt3dadd(429.68399999999997, 323.544, 59.536,  1.500000)

}

filament_999[145] {

  pt3dclear()

  pt3dadd(434.808, 316.956, 59.536,  1.500000)

  pt3dadd(431.88, 320.616, 59.536,  1.500000)

}

filament_999[146] {

  pt3dclear()

  pt3dadd(426.756, 366.0, 26.84,  1.500000)

  pt3dadd(423.828, 366.73199999999997, 27.328,  1.500000)

}

filament_999[147] {

  pt3dclear()

  pt3dadd(428.952, 368.19599999999997, 26.84,  1.500000)

  pt3dadd(426.756, 366.0, 26.84,  1.500000)

}

filament_999[148] {

  pt3dclear()

  pt3dadd(431.14799999999997, 370.392, 27.328,  1.500000)

  pt3dadd(428.952, 368.19599999999997, 26.84,  1.500000)

}

filament_999[149] {

  pt3dclear()

  pt3dadd(433.344, 372.58799999999997, 27.328,  1.500000)

  pt3dadd(431.14799999999997, 370.392, 27.328,  1.500000)

}

filament_999[150] {

  pt3dclear()

  pt3dadd(435.53999999999996, 374.784, 27.816,  1.500000)

  pt3dadd(433.344, 372.58799999999997, 27.328,  1.500000)

}

filament_999[151] {

  pt3dclear()

  pt3dadd(437.736, 375.516, 28.791999999999998,  1.500000)

  pt3dadd(435.53999999999996, 374.784, 27.816,  1.500000)

}

filament_999[152] {

  pt3dclear()

  pt3dadd(439.932, 374.784, 31.232,  1.500000)

  pt3dadd(437.736, 375.516, 28.791999999999998,  1.500000)

}

filament_999[153] {

  pt3dclear()

  pt3dadd(439.932, 371.856, 32.208,  1.500000)

  pt3dadd(439.932, 374.784, 31.232,  1.500000)

}

filament_999[154] {

  pt3dclear()

  pt3dadd(438.468, 369.65999999999997, 32.208,  1.500000)

  pt3dadd(439.932, 371.856, 32.208,  1.500000)

}

filament_999[155] {

  pt3dclear()

  pt3dadd(435.53999999999996, 367.464, 32.208,  1.500000)

  pt3dadd(438.468, 369.65999999999997, 32.208,  1.500000)

}

filament_999[156] {

  pt3dclear()

  pt3dadd(400.404, 380.64, 30.744,  1.500000)

  pt3dadd(401.868, 376.98, 30.744,  1.500000)

}

filament_999[157] {

  pt3dclear()

  pt3dadd(398.94, 384.3, 31.232,  1.500000)

  pt3dadd(400.404, 380.64, 30.744,  1.500000)

}

filament_999[158] {

  pt3dclear()

  pt3dadd(397.476, 387.228, 30.744,  1.500000)

  pt3dadd(398.94, 384.3, 31.232,  1.500000)

}

filament_999[159] {

  pt3dclear()

  pt3dadd(320.616, 460.428, 36.112,  1.500000)

  pt3dadd(322.812, 458.23199999999997, 36.112,  1.500000)

}

filament_999[160] {

  pt3dclear()

  pt3dadd(319.884, 462.62399999999997, 36.112,  1.500000)

  pt3dadd(320.616, 460.428, 36.112,  1.500000)

}

filament_999[161] {

  pt3dclear()

  pt3dadd(320.616, 464.82, 36.112,  1.500000)

  pt3dadd(319.884, 462.62399999999997, 36.112,  1.500000)

}

filament_999[162] {

  pt3dclear()

  pt3dadd(322.812, 465.55199999999996, 36.112,  1.500000)

  pt3dadd(320.616, 464.82, 36.112,  1.500000)

}

filament_999[163] {

  pt3dclear()

  pt3dadd(325.74, 464.82, 36.112,  1.500000)

  pt3dadd(322.812, 465.55199999999996, 36.112,  1.500000)

}

filament_999[164] {

  pt3dclear()

  pt3dadd(328.668, 467.01599999999996, 36.112,  1.500000)

  pt3dadd(325.74, 464.82, 36.112,  1.500000)

}

filament_999[165] {

  pt3dclear()

  pt3dadd(330.864, 469.212, 36.112,  1.500000)

  pt3dadd(328.668, 467.01599999999996, 36.112,  1.500000)

}

filament_999[166] {

  pt3dclear()

  pt3dadd(372.58799999999997, 442.86, 25.375999999999998,  1.500000)

  pt3dadd(375.516, 445.056, 25.375999999999998,  1.500000)

}

filament_999[167] {

  pt3dclear()

  pt3dadd(370.392, 439.932, 25.864,  1.500000)

  pt3dadd(372.58799999999997, 442.86, 25.375999999999998,  1.500000)

}

filament_999[168] {

  pt3dclear()

  pt3dadd(368.928, 436.272, 25.864,  1.500000)

  pt3dadd(370.392, 439.932, 25.864,  1.500000)

}

filament_999[169] {

  pt3dclear()

  pt3dadd(363.072, 529.236, 46.848,  1.500000)

  pt3dadd(366.73199999999997, 532.164, 45.872,  1.500000)

}

filament_999[170] {

  pt3dclear()

  pt3dadd(349.164, 513.132, 38.552,  1.500000)

  pt3dadd(352.092, 514.596, 38.064,  1.500000)

}

filament_999[171] {

  pt3dclear()

  pt3dadd(346.968, 510.936, 39.528,  1.500000)

  pt3dadd(349.164, 513.132, 38.552,  1.500000)

}

filament_999[172] {

  pt3dclear()

  pt3dadd(309.63599999999997, 404.06399999999996, 31.72,  1.500000)

  pt3dadd(307.44, 401.13599999999997, 31.72,  1.500000)

}

filament_999[173] {

  pt3dclear()

  pt3dadd(311.832, 406.992, 31.72,  1.500000)

  pt3dadd(309.63599999999997, 404.06399999999996, 31.72,  1.500000)

}

filament_999[174] {

  pt3dclear()

  pt3dadd(314.028, 409.92, 32.208,  1.500000)

  pt3dadd(311.832, 406.992, 31.72,  1.500000)

}

filament_999[175] {

  pt3dclear()

  pt3dadd(316.956, 412.116, 33.672,  1.500000)

  pt3dadd(314.028, 409.92, 32.208,  1.500000)

}

filament_999[176] {

  pt3dclear()

  pt3dadd(319.884, 415.044, 34.16,  1.500000)

  pt3dadd(316.956, 412.116, 33.672,  1.500000)

}

filament_999[177] {

  pt3dclear()

  pt3dadd(319.884, 417.24, 34.647999999999996,  1.500000)

  pt3dadd(319.884, 415.044, 34.16,  1.500000)

}

filament_999[178] {

  pt3dclear()

  pt3dadd(345.504, 163.236, 44.408,  1.500000)

  pt3dadd(344.772, 158.844, 43.432,  1.500000)

}

filament_999[179] {

  pt3dclear()

  pt3dadd(346.236, 167.628, 43.92,  1.500000)

  pt3dadd(345.504, 163.236, 44.408,  1.500000)

}

filament_999[180] {

  pt3dclear()

  pt3dadd(348.432, 172.02, 43.432,  1.500000)

  pt3dadd(346.236, 167.628, 43.92,  1.500000)

}

filament_999[181] {

  pt3dclear()

  pt3dadd(351.36, 176.412, 42.455999999999996,  1.500000)

  pt3dadd(348.432, 172.02, 43.432,  1.500000)

}

filament_999[182] {

  pt3dclear()

  pt3dadd(352.824, 180.804, 42.455999999999996,  1.500000)

  pt3dadd(351.36, 176.412, 42.455999999999996,  1.500000)

}

filament_999[183] {

  pt3dclear()

  pt3dadd(352.824, 184.464, 42.455999999999996,  1.500000)

  pt3dadd(352.824, 180.804, 42.455999999999996,  1.500000)

}

filament_999[184] {

  pt3dclear()

  pt3dadd(335.988, 181.536, 41.48,  1.500000)

  pt3dadd(334.524, 180.072, 39.04,  1.500000)

}

filament_999[185] {

  pt3dclear()

  pt3dadd(341.844, 183.0, 41.967999999999996,  1.500000)

  pt3dadd(335.988, 181.536, 41.48,  1.500000)

}

filament_999[186] {

  pt3dclear()

  pt3dadd(346.968, 184.464, 42.455999999999996,  1.500000)

  pt3dadd(341.844, 183.0, 41.967999999999996,  1.500000)

}

filament_999[187] {

  pt3dclear()

  pt3dadd(350.628, 185.928, 42.944,  1.500000)

  pt3dadd(346.968, 184.464, 42.455999999999996,  1.500000)

}

filament_999[188] {

  pt3dclear()

  pt3dadd(354.288, 187.392, 42.944,  1.500000)

  pt3dadd(352.824, 184.464, 42.455999999999996,  1.500000)

}

filament_999[189] {

  pt3dclear()

  pt3dadd(354.288, 187.392, 42.944,  1.500000)

  pt3dadd(350.628, 185.928, 42.944,  1.500000)

}

filament_999[190] {

  pt3dclear()

  pt3dadd(355.752, 189.588, 42.455999999999996,  1.500000)

  pt3dadd(354.288, 187.392, 42.944,  1.500000)

}

filament_999[191] {

  pt3dclear()

  pt3dadd(357.216, 192.516, 42.944,  1.500000)

  pt3dadd(355.752, 189.588, 42.455999999999996,  1.500000)

}

filament_999[192] {

  pt3dclear()

  pt3dadd(355.752, 329.4, 34.16,  1.500000)

  pt3dadd(352.824, 328.668, 33.672,  1.500000)

}

filament_999[193] {

  pt3dclear()

  pt3dadd(357.948, 330.864, 34.16,  1.500000)

  pt3dadd(355.752, 329.4, 34.16,  1.500000)

}

filament_999[194] {

  pt3dclear()

  pt3dadd(359.412, 333.06, 34.16,  1.500000)

  pt3dadd(357.948, 330.864, 34.16,  1.500000)

}

filament_999[195] {

  pt3dclear()

  pt3dadd(362.34, 333.792, 34.16,  1.500000)

  pt3dadd(359.412, 333.06, 34.16,  1.500000)

}

filament_999[196] {

  pt3dclear()

  pt3dadd(361.608, 289.872, 29.28,  1.500000)

  pt3dadd(357.948, 290.604, 29.768,  1.500000)

}

filament_999[197] {

  pt3dclear()

  pt3dadd(363.072, 286.212, 29.28,  1.500000)

  pt3dadd(361.608, 289.872, 29.28,  1.500000)

}

filament_999[198] {

  pt3dclear()

  pt3dadd(363.072, 281.82, 29.28,  1.500000)

  pt3dadd(363.072, 286.212, 29.28,  1.500000)

}

filament_999[199] {

  pt3dclear()

  pt3dadd(363.072, 277.428, 29.28,  1.500000)

  pt3dadd(363.072, 281.82, 29.28,  1.500000)

}

filament_999[200] {

  pt3dclear()

  pt3dadd(362.34, 263.52, 30.744,  1.500000)

  pt3dadd(358.68, 262.056, 30.744,  1.500000)

}

filament_999[201] {

  pt3dclear()

  pt3dadd(366.0, 265.716, 30.744,  1.500000)

  pt3dadd(362.34, 263.52, 30.744,  1.500000)

}

filament_999[202] {

  pt3dclear()

  pt3dadd(369.65999999999997, 269.376, 30.256,  1.500000)

  pt3dadd(366.0, 265.716, 30.744,  1.500000)

}

filament_999[203] {

  pt3dclear()

  pt3dadd(314.76, 415.776, 39.04,  1.500000)

  pt3dadd(316.224, 412.116, 38.552,  1.500000)

}

filament_999[204] {

  pt3dclear()

  pt3dadd(313.296, 419.436, 39.528,  1.500000)

  pt3dadd(314.76, 415.776, 39.04,  1.500000)

}

filament_999[205] {

  pt3dclear()

  pt3dadd(311.09999999999997, 422.364, 40.504,  1.500000)

  pt3dadd(313.296, 419.436, 39.528,  1.500000)

}

filament_999[206] {

  pt3dclear()

  pt3dadd(357.216, 312.564, 36.112,  1.500000)

  pt3dadd(360.144, 314.76, 35.624,  1.500000)

}

filament_999[207] {

  pt3dclear()

  pt3dadd(356.484, 309.63599999999997, 36.6,  1.500000)

  pt3dadd(357.216, 312.564, 36.112,  1.500000)

}

filament_999[208] {

  pt3dclear()

  pt3dadd(359.412, 308.904, 36.112,  1.500000)

  pt3dadd(356.484, 309.63599999999997, 36.6,  1.500000)

}

filament_999[209] {

  pt3dclear()

  pt3dadd(362.34, 309.63599999999997, 35.624,  1.500000)

  pt3dadd(359.412, 308.904, 36.112,  1.500000)

}

filament_999[210] {

  pt3dclear()

  pt3dadd(423.828, 482.388, 37.088,  1.500000)

  pt3dadd(426.756, 486.048, 37.088,  1.500000)

}

filament_999[211] {

  pt3dclear()

  pt3dadd(423.096, 476.532, 37.088,  1.500000)

  pt3dadd(423.828, 482.388, 37.088,  1.500000)

}

filament_999[212] {

  pt3dclear()

  pt3dadd(423.096, 467.748, 37.088,  1.500000)

  pt3dadd(423.096, 476.532, 37.088,  1.500000)

}

filament_999[213] {

  pt3dclear()

  pt3dadd(424.56, 471.408, 39.528,  1.500000)

  pt3dadd(426.756, 468.48, 39.528,  1.500000)

}

filament_999[214] {

  pt3dclear()

  pt3dadd(422.364, 473.604, 39.528,  1.500000)

  pt3dadd(424.56, 471.408, 39.528,  1.500000)

}

filament_999[215] {

  pt3dclear()

  pt3dadd(420.9, 469.944, 39.528,  1.500000)

  pt3dadd(422.364, 473.604, 39.528,  1.500000)

}

filament_999[216] {

  pt3dclear()

  pt3dadd(418.704, 466.284, 39.528,  1.500000)

  pt3dadd(420.9, 469.944, 39.528,  1.500000)

}

filament_999[217] {

  pt3dclear()

  pt3dadd(416.508, 462.62399999999997, 39.528,  1.500000)

  pt3dadd(418.704, 466.284, 39.528,  1.500000)

}

filament_999[218] {

  pt3dclear()

  pt3dadd(412.848, 459.69599999999997, 39.528,  1.500000)

  pt3dadd(416.508, 462.62399999999997, 39.528,  1.500000)

}

filament_999[219] {

  pt3dclear()

  pt3dadd(407.724, 458.23199999999997, 39.528,  1.500000)

  pt3dadd(412.848, 459.69599999999997, 39.528,  1.500000)

}

filament_999[220] {

  pt3dclear()

  pt3dadd(406.26, 461.15999999999997, 39.528,  1.500000)

  pt3dadd(407.724, 458.23199999999997, 39.528,  1.500000)

}

filament_999[221] {

  pt3dclear()

  pt3dadd(405.52799999999996, 465.55199999999996, 40.016,  1.500000)

  pt3dadd(406.26, 461.15999999999997, 39.528,  1.500000)

}

filament_999[222] {

  pt3dclear()

  pt3dadd(404.796, 469.944, 40.016,  1.500000)

  pt3dadd(405.52799999999996, 465.55199999999996, 40.016,  1.500000)

}

filament_999[223] {

  pt3dclear()

  pt3dadd(405.52799999999996, 473.604, 40.016,  1.500000)

  pt3dadd(404.796, 469.944, 40.016,  1.500000)

}

filament_999[224] {

  pt3dclear()

  pt3dadd(406.992, 477.264, 40.504,  1.500000)

  pt3dadd(405.52799999999996, 473.604, 40.016,  1.500000)

}

filament_999[225] {

  pt3dclear()

  pt3dadd(343.308, 497.02799999999996, 40.016,  1.500000)

  pt3dadd(346.968, 494.832, 40.504,  1.500000)

}

filament_999[226] {

  pt3dclear()

  pt3dadd(340.38, 499.224, 40.504,  1.500000)

  pt3dadd(343.308, 497.02799999999996, 40.016,  1.500000)

}

filament_999[227] {

  pt3dclear()

  pt3dadd(411.384, 292.8, 45.872,  1.500000)

  pt3dadd(409.92, 290.604, 46.36,  1.500000)

}

filament_999[228] {

  pt3dclear()

  pt3dadd(413.58, 294.996, 45.384,  1.500000)

  pt3dadd(411.384, 292.8, 45.872,  1.500000)

}

filament_999[229] {

  pt3dclear()

  pt3dadd(417.24, 297.192, 45.384,  1.500000)

  pt3dadd(413.58, 294.996, 45.384,  1.500000)

}

filament_999[230] {

  pt3dclear()

  pt3dadd(366.0, 314.028, 25.864,  1.500000)

  pt3dadd(363.072, 311.832, 25.375999999999998,  1.500000)

}

filament_999[231] {

  pt3dclear()

  pt3dadd(366.73199999999997, 317.688, 26.352,  1.500000)

  pt3dadd(366.0, 314.028, 25.864,  1.500000)

}

filament_999[232] {

  pt3dclear()

  pt3dadd(361.608, 407.724, 40.016,  1.500000)

  pt3dadd(364.536, 406.992, 39.528,  1.500000)

}

filament_999[233] {

  pt3dclear()

  pt3dadd(358.68, 407.724, 40.016,  1.500000)

  pt3dadd(361.608, 407.724, 40.016,  1.500000)

}

filament_999[234] {

  pt3dclear()

  pt3dadd(357.216, 405.52799999999996, 40.016,  1.500000)

  pt3dadd(358.68, 407.724, 40.016,  1.500000)

}

filament_999[235] {

  pt3dclear()

  pt3dadd(355.02, 403.332, 40.016,  1.500000)

  pt3dadd(357.216, 405.52799999999996, 40.016,  1.500000)

}

filament_999[236] {

  pt3dclear()

  pt3dadd(352.824, 401.13599999999997, 40.016,  1.500000)

  pt3dadd(355.02, 403.332, 40.016,  1.500000)

}

filament_999[237] {

  pt3dclear()

  pt3dadd(350.628, 398.94, 40.016,  1.500000)

  pt3dadd(352.824, 401.13599999999997, 40.016,  1.500000)

}

filament_999[238] {

  pt3dclear()

  pt3dadd(347.7, 396.74399999999997, 40.016,  1.500000)

  pt3dadd(350.628, 398.94, 40.016,  1.500000)

}

filament_999[239] {

  pt3dclear()

  pt3dadd(363.804, 420.168, 29.768,  1.500000)

  pt3dadd(360.876, 419.436, 29.768,  1.500000)

}

filament_999[240] {

  pt3dclear()

  pt3dadd(367.464, 418.704, 29.768,  1.500000)

  pt3dadd(363.804, 420.168, 29.768,  1.500000)

}

filament_999[241] {

  pt3dclear()

  pt3dadd(368.928, 416.508, 29.768,  1.500000)

  pt3dadd(367.464, 418.704, 29.768,  1.500000)

}

filament_999[242] {

  pt3dclear()

  pt3dadd(368.19599999999997, 413.58, 29.28,  1.500000)

  pt3dadd(368.928, 416.508, 29.768,  1.500000)

}

filament_999[243] {

  pt3dclear()

  pt3dadd(368.19599999999997, 409.92, 28.304,  1.500000)

  pt3dadd(368.19599999999997, 413.58, 29.28,  1.500000)

}

filament_999[244] {

  pt3dclear()

  pt3dadd(369.65999999999997, 405.52799999999996, 27.816,  1.500000)

  pt3dadd(368.19599999999997, 409.92, 28.304,  1.500000)

}

filament_999[245] {

  pt3dclear()

  pt3dadd(372.58799999999997, 397.476, 26.84,  1.500000)

  pt3dadd(369.65999999999997, 405.52799999999996, 27.816,  1.500000)

}

filament_999[246] {

  pt3dclear()

  pt3dadd(374.05199999999996, 393.816, 27.328,  1.500000)

  pt3dadd(372.58799999999997, 397.476, 26.84,  1.500000)

}

filament_999[247] {

  pt3dclear()

  pt3dadd(375.516, 390.156, 27.328,  1.500000)

  pt3dadd(374.05199999999996, 393.816, 27.328,  1.500000)

}

filament_999[248] {

  pt3dclear()

  pt3dadd(377.712, 385.032, 28.304,  1.500000)

  pt3dadd(375.516, 390.156, 27.328,  1.500000)

}

filament_999[249] {

  pt3dclear()

  pt3dadd(408.456, 361.608, 27.328,  1.500000)

  pt3dadd(406.992, 363.804, 27.328,  1.500000)

}

filament_999[250] {

  pt3dclear()

  pt3dadd(408.456, 358.68, 27.816,  1.500000)

  pt3dadd(408.456, 361.608, 27.328,  1.500000)

}

filament_999[251] {

  pt3dclear()

  pt3dadd(408.456, 355.752, 27.816,  1.500000)

  pt3dadd(408.456, 358.68, 27.816,  1.500000)

}

filament_999[252] {

  pt3dclear()

  pt3dadd(407.724, 352.824, 28.791999999999998,  1.500000)

  pt3dadd(408.456, 355.752, 32.208,  1.500000)

}

filament_999[253] {

  pt3dclear()

  pt3dadd(407.724, 352.824, 28.791999999999998,  1.500000)

  pt3dadd(408.456, 355.752, 27.816,  1.500000)

}

filament_999[254] {

  pt3dclear()

  pt3dadd(406.992, 349.896, 28.791999999999998,  1.500000)

  pt3dadd(407.724, 352.824, 28.791999999999998,  1.500000)

}

filament_999[255] {

  pt3dclear()

  pt3dadd(406.992, 346.968, 28.791999999999998,  1.500000)

  pt3dadd(406.992, 349.896, 28.791999999999998,  1.500000)

}

filament_999[256] {

  pt3dclear()

  pt3dadd(404.796, 345.504, 28.791999999999998,  1.500000)

  pt3dadd(406.992, 346.968, 28.791999999999998,  1.500000)

}

filament_999[257] {

  pt3dclear()

  pt3dadd(401.13599999999997, 344.772, 28.791999999999998,  1.500000)

  pt3dadd(404.796, 345.504, 28.791999999999998,  1.500000)

}

filament_999[258] {

  pt3dclear()

  pt3dadd(398.94, 347.7, 28.791999999999998,  1.500000)

  pt3dadd(401.13599999999997, 344.772, 28.791999999999998,  1.500000)

}

filament_999[259] {

  pt3dclear()

  pt3dadd(397.476, 349.896, 29.28,  1.500000)

  pt3dadd(398.94, 347.7, 28.791999999999998,  1.500000)

}

filament_999[260] {

  pt3dclear()

  pt3dadd(391.62, 493.368, 25.375999999999998,  1.500000)

  pt3dadd(387.96, 494.832, 25.375999999999998,  1.500000)

}

filament_999[261] {

  pt3dclear()

  pt3dadd(393.816, 491.904, 25.864,  1.500000)

  pt3dadd(391.62, 493.368, 25.375999999999998,  1.500000)

}

filament_999[262] {

  pt3dclear()

  pt3dadd(396.012, 488.976, 27.328,  1.500000)

  pt3dadd(393.816, 491.904, 25.864,  1.500000)

}

filament_999[263] {

  pt3dclear()

  pt3dadd(398.20799999999997, 486.78, 27.816,  1.500000)

  pt3dadd(396.012, 488.976, 27.328,  1.500000)

}

filament_999[264] {

  pt3dclear()

  pt3dadd(400.404, 484.584, 28.304,  1.500000)

  pt3dadd(398.20799999999997, 486.78, 27.816,  1.500000)

}

filament_999[265] {

  pt3dclear()

  pt3dadd(402.59999999999997, 483.852, 29.768,  1.500000)

  pt3dadd(400.404, 484.584, 28.304,  1.500000)

}

filament_999[266] {

  pt3dclear()

  pt3dadd(405.52799999999996, 483.852, 29.768,  1.500000)

  pt3dadd(402.59999999999997, 483.852, 29.768,  1.500000)

}

filament_999[267] {

  pt3dclear()

  pt3dadd(409.188, 483.852, 29.768,  1.500000)

  pt3dadd(405.52799999999996, 483.852, 29.768,  1.500000)

}

filament_999[268] {

  pt3dclear()

  pt3dadd(412.116, 483.12, 29.768,  1.500000)

  pt3dadd(409.188, 483.852, 29.768,  1.500000)

}

filament_999[269] {

  pt3dclear()

  pt3dadd(415.044, 482.388, 30.256,  1.500000)

  pt3dadd(412.116, 483.12, 29.768,  1.500000)

}

filament_999[270] {

  pt3dclear()

  pt3dadd(416.508, 488.24399999999997, 25.864,  1.500000)

  pt3dadd(415.044, 486.78, 25.864,  1.500000)

}

filament_999[271] {

  pt3dclear()

  pt3dadd(418.704, 489.70799999999997, 25.864,  1.500000)

  pt3dadd(416.508, 488.24399999999997, 25.864,  1.500000)

}

filament_999[272] {

  pt3dclear()

  pt3dadd(421.632, 489.70799999999997, 25.864,  1.500000)

  pt3dadd(418.704, 489.70799999999997, 25.864,  1.500000)

}

filament_999[273] {

  pt3dclear()

  pt3dadd(424.56, 488.976, 27.328,  1.500000)

  pt3dadd(421.632, 489.70799999999997, 25.864,  1.500000)

}

filament_999[274] {

  pt3dclear()

  pt3dadd(427.488, 491.904, 27.328,  1.500000)

  pt3dadd(424.56, 488.976, 27.328,  1.500000)

}

filament_999[275] {

  pt3dclear()

  pt3dadd(431.14799999999997, 491.904, 29.28,  1.500000)

  pt3dadd(427.488, 491.904, 27.328,  1.500000)

}

filament_999[276] {

  pt3dclear()

  pt3dadd(434.808, 490.44, 30.256,  1.500000)

  pt3dadd(439.2, 495.56399999999996, 32.208,  1.500000)

}

filament_999[277] {

  pt3dclear()

  pt3dadd(434.808, 490.44, 30.256,  1.500000)

  pt3dadd(431.14799999999997, 491.904, 29.28,  1.500000)

}

filament_999[278] {

  pt3dclear()

  pt3dadd(437.00399999999996, 488.24399999999997, 30.744,  1.500000)

  pt3dadd(434.808, 490.44, 30.256,  1.500000)

}

filament_999[279] {

  pt3dclear()

  pt3dadd(316.956, 486.048, 38.064,  1.500000)

  pt3dadd(316.956, 488.24399999999997, 38.064,  1.500000)

}

filament_999[280] {

  pt3dclear()

  pt3dadd(316.224, 482.388, 38.064,  1.500000)

  pt3dadd(316.956, 486.048, 38.064,  1.500000)

}

filament_999[281] {

  pt3dclear()

  pt3dadd(316.956, 478.728, 38.064,  1.500000)

  pt3dadd(316.224, 482.388, 38.064,  1.500000)

}

filament_999[282] {

  pt3dclear()

  pt3dadd(317.688, 475.8, 38.064,  1.500000)

  pt3dadd(316.956, 478.728, 38.064,  1.500000)

}

filament_999[283] {

  pt3dclear()

  pt3dadd(317.688, 472.872, 38.064,  1.500000)

  pt3dadd(317.688, 475.8, 38.064,  1.500000)

}

filament_999[284] {

  pt3dclear()

  pt3dadd(317.688, 469.944, 38.064,  1.500000)

  pt3dadd(317.688, 472.872, 38.064,  1.500000)

}

filament_999[285] {

  pt3dclear()

  pt3dadd(319.884, 467.748, 38.064,  1.500000)

  pt3dadd(317.688, 469.944, 38.064,  1.500000)

}

filament_999[286] {

  pt3dclear()

  pt3dadd(361.608, 527.04, 49.288,  1.500000)

  pt3dadd(363.072, 529.236, 46.848,  1.500000)

}

filament_999[287] {

  pt3dclear()

  pt3dadd(358.68, 521.184, 49.288,  1.500000)

  pt3dadd(361.608, 527.04, 49.288,  1.500000)

}

filament_999[288] {

  pt3dclear()

  pt3dadd(355.752, 517.524, 50.263999999999996,  1.500000)

  pt3dadd(358.68, 521.184, 49.288,  1.500000)

}

filament_999[289] {

  pt3dclear()

  pt3dadd(355.02, 512.4, 50.751999999999995,  1.500000)

  pt3dadd(355.752, 517.524, 50.263999999999996,  1.500000)

}

filament_999[290] {

  pt3dclear()

  pt3dadd(356.484, 504.348, 51.728,  1.500000)

  pt3dadd(355.02, 512.4, 50.751999999999995,  1.500000)

}

filament_999[291] {

  pt3dclear()

  pt3dadd(357.948, 502.152, 54.656,  1.500000)

  pt3dadd(356.484, 504.348, 51.728,  1.500000)

}

filament_999[292] {

  pt3dclear()

  pt3dadd(358.68, 496.296, 55.144,  1.500000)

  pt3dadd(357.948, 502.152, 54.656,  1.500000)

}

filament_999[293] {

  pt3dclear()

  pt3dadd(357.948, 494.09999999999997, 55.144,  1.500000)

  pt3dadd(358.68, 496.296, 55.144,  1.500000)

}

filament_999[294] {

  pt3dclear()

  pt3dadd(355.752, 490.44, 55.144,  1.500000)

  pt3dadd(357.948, 494.09999999999997, 55.144,  1.500000)

}

filament_999[295] {

  pt3dclear()

  pt3dadd(355.752, 487.512, 53.68,  1.500000)

  pt3dadd(355.752, 490.44, 55.144,  1.500000)

}

filament_999[296] {

  pt3dclear()

  pt3dadd(430.416, 357.948, 57.096,  1.500000)

  pt3dadd(428.952, 360.876, 57.096,  1.500000)

}

filament_999[297] {

  pt3dclear()

  pt3dadd(430.416, 357.948, 57.096,  1.500000)

  pt3dadd(431.88, 355.752, 57.096,  1.500000)

}

filament_999[298] {

  pt3dclear()

  pt3dadd(428.952, 355.02, 57.096,  1.500000)

  pt3dadd(430.416, 357.948, 57.096,  1.500000)

}

filament_999[299] {

  pt3dclear()

  pt3dadd(425.292, 349.896, 57.096,  1.500000)

  pt3dadd(428.952, 355.02, 57.096,  1.500000)

}

filament_999[300] {

  pt3dclear()

  pt3dadd(422.364, 348.432, 57.096,  1.500000)

  pt3dadd(425.292, 349.896, 57.096,  1.500000)

}

filament_999[301] {

  pt3dclear()

  pt3dadd(418.704, 344.772, 56.608,  1.500000)

  pt3dadd(422.364, 348.432, 57.096,  1.500000)

}

filament_999[302] {

  pt3dclear()

  pt3dadd(407.724, 363.804, 59.536,  1.500000)

  pt3dadd(404.796, 363.804, 59.048,  1.500000)

}

filament_999[303] {

  pt3dclear()

  pt3dadd(409.188, 361.608, 60.024,  1.500000)

  pt3dadd(407.724, 363.804, 59.536,  1.500000)

}

filament_999[304] {

  pt3dclear()

  pt3dadd(413.58, 360.876, 60.024,  1.500000)

  pt3dadd(409.188, 361.608, 60.024,  1.500000)

}

filament_999[305] {

  pt3dclear()

  pt3dadd(416.508, 360.144, 60.024,  1.500000)

  pt3dadd(413.58, 360.876, 60.024,  1.500000)

}

filament_999[306] {

  pt3dclear()

  pt3dadd(417.24, 357.216, 59.048,  1.500000)

  pt3dadd(416.508, 360.144, 60.024,  1.500000)

}

filament_999[307] {

  pt3dclear()

  pt3dadd(415.044, 354.288, 58.56,  1.500000)

  pt3dadd(417.24, 357.216, 59.048,  1.500000)

}

filament_999[308] {

  pt3dclear()

  pt3dadd(415.044, 351.36, 56.608,  1.500000)

  pt3dadd(415.044, 354.288, 58.56,  1.500000)

}

filament_999[309] {

  pt3dclear()

  pt3dadd(415.044, 346.968, 55.632,  1.500000)

  pt3dadd(415.044, 351.36, 56.608,  1.500000)

}

filament_999[310] {

  pt3dclear()

  pt3dadd(412.848, 344.04, 55.632,  1.500000)

  pt3dadd(415.044, 346.968, 55.632,  1.500000)

}

filament_999[311] {

  pt3dclear()

  pt3dadd(411.384, 340.38, 55.632,  1.500000)

  pt3dadd(412.848, 344.04, 55.632,  1.500000)

}

filament_999[312] {

  pt3dclear()

  pt3dadd(308.17199999999997, 291.336, 61.488,  1.500000)

  pt3dadd(310.368, 294.264, 61.488,  1.500000)

}

filament_999[313] {

  pt3dclear()

  pt3dadd(305.976, 288.408, 61.488,  1.500000)

  pt3dadd(308.17199999999997, 291.336, 61.488,  1.500000)

}

filament_999[314] {

  pt3dclear()

  pt3dadd(304.512, 284.748, 61.488,  1.500000)

  pt3dadd(305.976, 288.408, 61.488,  1.500000)

}

filament_999[315] {

  pt3dclear()

  pt3dadd(303.048, 281.08799999999997, 61.488,  1.500000)

  pt3dadd(304.512, 284.748, 61.488,  1.500000)

}

filament_999[316] {

  pt3dclear()

  pt3dadd(300.12, 278.15999999999997, 61.488,  1.500000)

  pt3dadd(303.048, 281.08799999999997, 61.488,  1.500000)

}

filament_999[317] {

  pt3dclear()

  pt3dadd(297.192, 276.69599999999997, 61.488,  1.500000)

  pt3dadd(300.12, 278.15999999999997, 61.488,  1.500000)

}

filament_999[318] {

  pt3dclear()

  pt3dadd(387.228, 482.388, 51.24,  1.500000)

  pt3dadd(390.156, 486.78, 51.728,  1.500000)

}

filament_999[319] {

  pt3dclear()

  pt3dadd(385.032, 479.46, 51.24,  1.500000)

  pt3dadd(387.228, 482.388, 51.24,  1.500000)

}

filament_999[320] {

  pt3dclear()

  pt3dadd(382.836, 475.8, 51.24,  1.500000)

  pt3dadd(385.032, 479.46, 51.24,  1.500000)

}

filament_999[321] {

  pt3dclear()

  pt3dadd(379.908, 472.14, 51.24,  1.500000)

  pt3dadd(382.836, 475.8, 51.24,  1.500000)

}

filament_999[322] {

  pt3dclear()

  pt3dadd(376.98, 468.48, 51.24,  1.500000)

  pt3dadd(379.908, 472.14, 51.24,  1.500000)

}

filament_999[323] {

  pt3dclear()

  pt3dadd(429.68399999999997, 491.17199999999997, 38.064,  1.500000)

  pt3dadd(432.61199999999997, 489.70799999999997, 40.504,  1.500000)

}

filament_999[324] {

  pt3dclear()

  pt3dadd(426.024, 491.17199999999997, 38.064,  1.500000)

  pt3dadd(429.68399999999997, 491.17199999999997, 38.064,  1.500000)

}

filament_999[325] {

  pt3dclear()

  pt3dadd(423.096, 488.976, 38.064,  1.500000)

  pt3dadd(426.024, 491.17199999999997, 38.064,  1.500000)

}

filament_999[326] {

  pt3dclear()

  pt3dadd(421.632, 486.048, 38.064,  1.500000)

  pt3dadd(423.096, 488.976, 38.064,  1.500000)

}

filament_999[327] {

  pt3dclear()

  pt3dadd(420.168, 482.388, 38.064,  1.500000)

  pt3dadd(421.632, 486.048, 38.064,  1.500000)

}

filament_999[328] {

  pt3dclear()

  pt3dadd(417.972, 480.192, 38.064,  1.500000)

  pt3dadd(420.168, 482.388, 38.064,  1.500000)

}

filament_999[329] {

  pt3dclear()

  pt3dadd(290.604, 360.144, 51.24,  1.500000)

  pt3dadd(292.068, 364.536, 50.751999999999995,  1.500000)

}

filament_999[330] {

  pt3dclear()

  pt3dadd(363.804, 574.62, 29.768,  1.500000)

  pt3dadd(362.34, 572.424, 31.232,  1.500000)

}

filament_999[331] {

  pt3dclear()

  pt3dadd(366.73199999999997, 576.816, 28.791999999999998,  1.500000)

  pt3dadd(363.804, 574.62, 29.768,  1.500000)

}

filament_999[332] {

  pt3dclear()

  pt3dadd(369.65999999999997, 579.744, 27.816,  1.500000)

  pt3dadd(366.73199999999997, 576.816, 28.791999999999998,  1.500000)

}

filament_999[333] {

  pt3dclear()

  pt3dadd(372.58799999999997, 580.476, 27.328,  1.500000)

  pt3dadd(369.65999999999997, 579.744, 27.816,  1.500000)

}

filament_999[334] {

  pt3dclear()

  pt3dadd(374.784, 579.744, 27.328,  1.500000)

  pt3dadd(372.58799999999997, 580.476, 27.328,  1.500000)

}

filament_999[335] {

  pt3dclear()

  pt3dadd(377.712, 580.476, 27.328,  1.500000)

  pt3dadd(374.784, 579.744, 27.328,  1.500000)

}

filament_999[336] {

  pt3dclear()

  pt3dadd(417.24, 372.58799999999997, 51.24,  1.500000)

  pt3dadd(413.58, 371.12399999999997, 50.263999999999996,  1.500000)

}

filament_999[337] {

  pt3dclear()

  pt3dadd(420.9, 374.05199999999996, 52.216,  1.500000)

  pt3dadd(420.168, 370.392, 49.775999999999996,  1.500000)

}

filament_999[338] {

  pt3dclear()

  pt3dadd(420.9, 374.05199999999996, 52.216,  1.500000)

  pt3dadd(417.24, 372.58799999999997, 51.24,  1.500000)

}

filament_999[339] {

  pt3dclear()

  pt3dadd(424.56, 376.98, 52.216,  1.500000)

  pt3dadd(420.9, 374.05199999999996, 52.216,  1.500000)

}

filament_999[340] {

  pt3dclear()

  pt3dadd(427.488, 379.908, 52.216,  1.500000)

  pt3dadd(424.56, 376.98, 52.216,  1.500000)

}

filament_999[341] {

  pt3dclear()

  pt3dadd(434.808, 599.508, 47.824,  1.500000)

  pt3dadd(434.808, 607.56, 46.848,  1.500000)

}

filament_999[342] {

  pt3dclear()

  pt3dadd(434.808, 591.456, 48.312,  1.500000)

  pt3dadd(434.808, 599.508, 47.824,  1.500000)

}

filament_999[343] {

  pt3dclear()

  pt3dadd(433.344, 584.8679999999999, 48.8,  1.500000)

  pt3dadd(434.808, 591.456, 48.312,  1.500000)

}

filament_999[344] {

  pt3dclear()

  pt3dadd(431.88, 578.28, 51.728,  1.500000)

  pt3dadd(433.344, 584.8679999999999, 48.8,  1.500000)

}

filament_999[345] {

  pt3dclear()

  pt3dadd(430.416, 572.424, 53.192,  1.500000)

  pt3dadd(431.88, 578.28, 51.728,  1.500000)

}

filament_999[346] {

  pt3dclear()

  pt3dadd(428.952, 566.568, 53.68,  1.500000)

  pt3dadd(430.416, 572.424, 53.192,  1.500000)

}

filament_999[347] {

  pt3dclear()

  pt3dadd(426.756, 560.712, 54.656,  1.500000)

  pt3dadd(428.952, 566.568, 53.68,  1.500000)

}

filament_999[348] {

  pt3dclear()

  pt3dadd(423.828, 555.588, 55.144,  1.500000)

  pt3dadd(426.756, 560.712, 54.656,  1.500000)

}

filament_999[349] {

  pt3dclear()

  pt3dadd(421.632, 550.4639999999999, 57.583999999999996,  1.500000)

  pt3dadd(423.828, 555.588, 55.144,  1.500000)

}

filament_999[350] {

  pt3dclear()

  pt3dadd(417.972, 546.072, 57.096,  1.500000)

  pt3dadd(421.632, 550.4639999999999, 57.583999999999996,  1.500000)

}

filament_999[351] {

  pt3dclear()

  pt3dadd(414.312, 542.412, 57.583999999999996,  1.500000)

  pt3dadd(417.972, 546.072, 57.096,  1.500000)

}

filament_999[352] {

  pt3dclear()

  pt3dadd(412.116, 536.556, 58.071999999999996,  1.500000)

  pt3dadd(414.312, 542.412, 57.583999999999996,  1.500000)

}

filament_999[353] {

  pt3dclear()

  pt3dadd(409.92, 530.6999999999999, 57.583999999999996,  1.500000)

  pt3dadd(412.116, 536.556, 58.071999999999996,  1.500000)

}

filament_999[354] {

  pt3dclear()

  pt3dadd(407.724, 524.8439999999999, 57.583999999999996,  1.500000)

  pt3dadd(409.92, 530.6999999999999, 57.583999999999996,  1.500000)

}

filament_999[355] {

  pt3dclear()

  pt3dadd(405.52799999999996, 518.9879999999999, 57.583999999999996,  1.500000)

  pt3dadd(407.724, 524.8439999999999, 57.583999999999996,  1.500000)

}

filament_999[356] {

  pt3dclear()

  pt3dadd(403.332, 513.132, 57.096,  1.500000)

  pt3dadd(405.52799999999996, 518.9879999999999, 57.583999999999996,  1.500000)

}

filament_999[357] {

  pt3dclear()

  pt3dadd(401.13599999999997, 507.276, 57.096,  1.500000)

  pt3dadd(403.332, 513.132, 57.096,  1.500000)

}

filament_999[358] {

  pt3dclear()

  pt3dadd(399.67199999999997, 501.42, 57.096,  1.500000)

  pt3dadd(401.13599999999997, 507.276, 57.096,  1.500000)

}

filament_999[359] {

  pt3dclear()

  pt3dadd(398.20799999999997, 495.56399999999996, 56.608,  1.500000)

  pt3dadd(399.67199999999997, 501.42, 57.096,  1.500000)

}

filament_999[360] {

  pt3dclear()

  pt3dadd(396.74399999999997, 490.44, 56.12,  1.500000)

  pt3dadd(398.20799999999997, 495.56399999999996, 56.608,  1.500000)

}

filament_999[361] {

  pt3dclear()

  pt3dadd(395.28, 485.316, 55.632,  1.500000)

  pt3dadd(396.74399999999997, 490.44, 56.12,  1.500000)

}

filament_999[362] {

  pt3dclear()

  pt3dadd(393.816, 480.192, 54.656,  1.500000)

  pt3dadd(395.28, 485.316, 55.632,  1.500000)

}

filament_999[363] {

  pt3dclear()

  pt3dadd(391.62, 474.336, 55.144,  1.500000)

  pt3dadd(393.816, 480.192, 54.656,  1.500000)

}

filament_999[364] {

  pt3dclear()

  pt3dadd(388.692, 469.212, 55.144,  1.500000)

  pt3dadd(391.62, 474.336, 55.144,  1.500000)

}

filament_999[365] {

  pt3dclear()

  pt3dadd(387.228, 463.356, 55.632,  1.500000)

  pt3dadd(388.692, 469.212, 55.144,  1.500000)

}

filament_999[366] {

  pt3dclear()

  pt3dadd(387.96, 457.5, 55.632,  1.500000)

  pt3dadd(387.228, 463.356, 55.632,  1.500000)

}

filament_999[367] {

  pt3dclear()

  pt3dadd(390.888, 453.84, 55.632,  1.500000)

  pt3dadd(387.96, 457.5, 55.632,  1.500000)

}

filament_999[368] {

  pt3dclear()

  pt3dadd(393.816, 450.18, 56.12,  1.500000)

  pt3dadd(390.888, 453.84, 55.632,  1.500000)

}

filament_999[369] {

  pt3dclear()

  pt3dadd(396.012, 446.52, 56.608,  1.500000)

  pt3dadd(393.816, 450.18, 56.12,  1.500000)

}

filament_999[370] {

  pt3dclear()

  pt3dadd(396.74399999999997, 442.128, 56.12,  1.500000)

  pt3dadd(396.012, 446.52, 56.608,  1.500000)

}

filament_999[371] {

  pt3dclear()

  pt3dadd(397.476, 437.736, 56.608,  1.500000)

  pt3dadd(396.74399999999997, 442.128, 56.12,  1.500000)

}

filament_999[372] {

  pt3dclear()

  pt3dadd(399.67199999999997, 432.61199999999997, 56.608,  1.500000)

  pt3dadd(397.476, 437.736, 56.608,  1.500000)

}

filament_999[373] {

  pt3dclear()

  pt3dadd(403.332, 432.61199999999997, 57.096,  1.500000)

  pt3dadd(399.67199999999997, 432.61199999999997, 56.608,  1.500000)

}

filament_999[374] {

  pt3dclear()

  pt3dadd(414.312, 305.976, 41.48,  1.500000)

  pt3dadd(417.972, 309.63599999999997, 41.48,  1.500000)

}

filament_999[375] {

  pt3dclear()

  pt3dadd(411.384, 301.584, 41.48,  1.500000)

  pt3dadd(414.312, 305.976, 41.48,  1.500000)

}

filament_999[376] {

  pt3dclear()

  pt3dadd(408.456, 297.924, 40.016,  1.500000)

  pt3dadd(411.384, 301.584, 41.48,  1.500000)

}

filament_999[377] {

  pt3dclear()

  pt3dadd(406.26, 292.8, 39.04,  1.500000)

  pt3dadd(408.456, 297.924, 40.016,  1.500000)

}

filament_999[378] {

  pt3dclear()

  pt3dadd(404.796, 287.676, 38.064,  1.500000)

  pt3dadd(406.26, 292.8, 39.04,  1.500000)

}

filament_999[379] {

  pt3dclear()

  pt3dadd(402.59999999999997, 284.016, 37.576,  1.500000)

  pt3dadd(404.796, 287.676, 38.064,  1.500000)

}

filament_999[380] {

  pt3dclear()

  pt3dadd(400.404, 280.356, 37.576,  1.500000)

  pt3dadd(402.59999999999997, 284.016, 37.576,  1.500000)

}

filament_999[381] {

  pt3dclear()

  pt3dadd(397.476, 277.428, 37.576,  1.500000)

  pt3dadd(400.404, 280.356, 37.576,  1.500000)

}

filament_999[382] {

  pt3dclear()

  pt3dadd(393.816, 279.62399999999997, 37.576,  1.500000)

  pt3dadd(397.476, 277.428, 37.576,  1.500000)

}

filament_999[383] {

  pt3dclear()

  pt3dadd(431.14799999999997, 305.976, 43.432,  1.500000)

  pt3dadd(432.61199999999997, 303.048, 43.432,  1.500000)

}

filament_999[384] {

  pt3dclear()

  pt3dadd(430.416, 308.904, 43.432,  1.500000)

  pt3dadd(431.14799999999997, 305.976, 43.432,  1.500000)

}

filament_999[385] {

  pt3dclear()

  pt3dadd(427.488, 308.17199999999997, 43.432,  1.500000)

  pt3dadd(430.416, 308.904, 43.432,  1.500000)

}

filament_999[386] {

  pt3dclear()

  pt3dadd(424.56, 305.976, 43.432,  1.500000)

  pt3dadd(427.488, 308.17199999999997, 43.432,  1.500000)

}

filament_999[387] {

  pt3dclear()

  pt3dadd(421.632, 303.78, 43.432,  1.500000)

  pt3dadd(424.56, 305.976, 43.432,  1.500000)

}

filament_999[388] {

  pt3dclear()

  pt3dadd(440.664, 328.668, 49.288,  1.500000)

  pt3dadd(442.86, 331.596, 48.312,  1.500000)

}

filament_999[389] {

  pt3dclear()

  pt3dadd(439.932, 324.276, 48.8,  1.500000)

  pt3dadd(440.664, 328.668, 49.288,  1.500000)

}

filament_999[390] {

  pt3dclear()

  pt3dadd(439.2, 319.152, 48.312,  1.500000)

  pt3dadd(439.932, 324.276, 48.8,  1.500000)

}

filament_999[391] {

  pt3dclear()

  pt3dadd(438.468, 314.76, 48.312,  1.500000)

  pt3dadd(439.2, 319.152, 48.312,  1.500000)

}

filament_999[392] {

  pt3dclear()

  pt3dadd(437.736, 310.368, 47.824,  1.500000)

  pt3dadd(438.468, 314.76, 48.312,  1.500000)

}

filament_999[393] {

  pt3dclear()

  pt3dadd(434.808, 308.904, 46.36,  1.500000)

  pt3dadd(431.14799999999997, 309.63599999999997, 46.36,  1.500000)

}

filament_999[394] {

  pt3dclear()

  pt3dadd(437.00399999999996, 305.976, 48.312,  1.500000)

  pt3dadd(437.736, 310.368, 47.824,  1.500000)

}

filament_999[395] {

  pt3dclear()

  pt3dadd(437.00399999999996, 305.976, 48.312,  1.500000)

  pt3dadd(434.808, 308.904, 46.36,  1.500000)

}

filament_999[396] {

  pt3dclear()

  pt3dadd(437.736, 302.316, 48.8,  1.500000)

  pt3dadd(437.00399999999996, 305.976, 48.312,  1.500000)

}

filament_999[397] {

  pt3dclear()

  pt3dadd(437.00399999999996, 298.656, 48.312,  1.500000)

  pt3dadd(437.736, 302.316, 48.8,  1.500000)

}

filament_999[398] {

  pt3dclear()

  pt3dadd(435.53999999999996, 294.996, 48.8,  1.500000)

  pt3dadd(437.00399999999996, 298.656, 48.312,  1.500000)

}

filament_999[399] {

  pt3dclear()

  pt3dadd(433.344, 292.068, 49.288,  1.500000)

  pt3dadd(435.53999999999996, 294.996, 48.8,  1.500000)

}

filament_999[400] {

  pt3dclear()

  pt3dadd(430.416, 289.14, 48.8,  1.500000)

  pt3dadd(433.344, 292.068, 49.288,  1.500000)

}

filament_999[401] {

  pt3dclear()

  pt3dadd(426.756, 287.676, 47.824,  1.500000)

  pt3dadd(425.292, 289.872, 52.216,  1.500000)

}

filament_999[402] {

  pt3dclear()

  pt3dadd(426.756, 287.676, 47.824,  1.500000)

  pt3dadd(430.416, 289.14, 48.8,  1.500000)

}

filament_999[403] {

  pt3dclear()

  pt3dadd(426.756, 287.676, 47.824,  1.500000)

  pt3dadd(428.952, 289.14, 52.216,  1.500000)

}

filament_999[404] {

  pt3dclear()

  pt3dadd(424.56, 289.872, 46.848,  1.500000)

  pt3dadd(426.756, 287.676, 47.824,  1.500000)

}

filament_999[405] {

  pt3dclear()

  pt3dadd(422.364, 292.8, 45.872,  1.500000)

  pt3dadd(424.56, 289.872, 46.848,  1.500000)

}

filament_999[406] {

  pt3dclear()

  pt3dadd(420.9, 295.728, 44.408,  1.500000)

  pt3dadd(417.24, 297.192, 45.384,  1.500000)

}

filament_999[407] {

  pt3dclear()

  pt3dadd(420.9, 295.728, 44.408,  1.500000)

  pt3dadd(422.364, 292.8, 45.872,  1.500000)

}

filament_999[408] {

  pt3dclear()

  pt3dadd(419.436, 298.656, 43.432,  1.500000)

  pt3dadd(420.9, 295.728, 44.408,  1.500000)

}

filament_999[409] {

  pt3dclear()

  pt3dadd(418.704, 302.316, 41.967999999999996,  1.500000)

  pt3dadd(421.632, 303.78, 43.432,  1.500000)

}

filament_999[410] {

  pt3dclear()

  pt3dadd(418.704, 302.316, 41.967999999999996,  1.500000)

  pt3dadd(419.436, 298.656, 43.432,  1.500000)

}

filament_999[411] {

  pt3dclear()

  pt3dadd(416.508, 303.78, 40.504,  1.500000)

  pt3dadd(418.704, 302.316, 41.967999999999996,  1.500000)

}

filament_999[412] {

  pt3dclear()

  pt3dadd(413.58, 303.048, 38.552,  1.500000)

  pt3dadd(416.508, 303.78, 40.504,  1.500000)

}

filament_999[413] {

  pt3dclear()

  pt3dadd(412.848, 300.852, 35.624,  1.500000)

  pt3dadd(413.58, 303.048, 38.552,  1.500000)

}

filament_999[414] {

  pt3dclear()

  pt3dadd(410.652, 304.512, 34.16,  1.500000)

  pt3dadd(412.848, 300.852, 35.624,  1.500000)

}

filament_999[415] {

  pt3dclear()

  pt3dadd(451.644, 341.11199999999997, 45.872,  1.500000)

  pt3dadd(454.572, 343.308, 45.872,  1.500000)

}

filament_999[416] {

  pt3dclear()

  pt3dadd(448.716, 339.64799999999997, 44.408,  1.500000)

  pt3dadd(451.644, 341.11199999999997, 45.872,  1.500000)

}

filament_999[417] {

  pt3dclear()

  pt3dadd(445.056, 338.18399999999997, 43.92,  1.500000)

  pt3dadd(448.716, 339.64799999999997, 44.408,  1.500000)

}

filament_999[418] {

  pt3dclear()

  pt3dadd(442.128, 337.452, 43.432,  1.500000)

  pt3dadd(445.056, 338.18399999999997, 43.92,  1.500000)

}

filament_999[419] {

  pt3dclear()

  pt3dadd(439.932, 341.11199999999997, 43.432,  1.500000)

  pt3dadd(442.128, 337.452, 43.432,  1.500000)

}

filament_999[420] {

  pt3dclear()

  pt3dadd(438.468, 344.772, 42.455999999999996,  1.500000)

  pt3dadd(439.932, 341.11199999999997, 43.432,  1.500000)

}

filament_999[421] {

  pt3dclear()

  pt3dadd(436.272, 347.7, 40.504,  1.500000)

  pt3dadd(438.468, 344.772, 42.455999999999996,  1.500000)

}

filament_999[422] {

  pt3dclear()

  pt3dadd(380.64, 375.516, 30.744,  1.500000)

  pt3dadd(379.176, 379.908, 28.791999999999998,  1.500000)

}

filament_999[423] {

  pt3dclear()

  pt3dadd(382.104, 371.12399999999997, 30.744,  1.500000)

  pt3dadd(380.64, 375.516, 30.744,  1.500000)

}

filament_999[424] {

  pt3dclear()

  pt3dadd(383.568, 367.464, 30.744,  1.500000)

  pt3dadd(382.104, 371.12399999999997, 30.744,  1.500000)

}

filament_999[425] {

  pt3dclear()

  pt3dadd(385.032, 363.804, 30.744,  1.500000)

  pt3dadd(383.568, 367.464, 30.744,  1.500000)

}

filament_999[426] {

  pt3dclear()

  pt3dadd(366.0, 350.628, 32.208,  1.500000)

  pt3dadd(363.072, 349.164, 30.256,  1.500000)

}

filament_999[427] {

  pt3dclear()

  pt3dadd(368.928, 350.628, 31.72,  1.500000)

  pt3dadd(366.0, 350.628, 32.208,  1.500000)

}

filament_999[428] {

  pt3dclear()

  pt3dadd(374.784, 348.432, 32.696,  1.500000)

  pt3dadd(378.444, 346.968, 33.184,  1.500000)

}

filament_999[429] {

  pt3dclear()

  pt3dadd(371.856, 350.628, 32.208,  1.500000)

  pt3dadd(368.928, 350.628, 31.72,  1.500000)

}

filament_999[430] {

  pt3dclear()

  pt3dadd(371.856, 350.628, 32.208,  1.500000)

  pt3dadd(374.784, 348.432, 32.696,  1.500000)

}

filament_999[431] {

  pt3dclear()

  pt3dadd(374.05199999999996, 352.824, 31.72,  1.500000)

  pt3dadd(371.856, 350.628, 32.208,  1.500000)

}

filament_999[432] {

  pt3dclear()

  pt3dadd(377.712, 352.824, 32.208,  1.500000)

  pt3dadd(374.05199999999996, 352.824, 31.72,  1.500000)

}

filament_999[433] {

  pt3dclear()

  pt3dadd(382.104, 353.556, 31.72,  1.500000)

  pt3dadd(377.712, 352.824, 32.208,  1.500000)

}

filament_999[434] {

  pt3dclear()

  pt3dadd(385.032, 353.556, 31.72,  1.500000)

  pt3dadd(382.104, 353.556, 31.72,  1.500000)

}

filament_999[435] {

  pt3dclear()

  pt3dadd(385.764, 360.876, 29.768,  1.500000)

  pt3dadd(385.032, 363.804, 30.744,  1.500000)

}

filament_999[436] {

  pt3dclear()

  pt3dadd(386.496, 357.216, 30.744,  1.500000)

  pt3dadd(385.764, 360.876, 29.768,  1.500000)

}

filament_999[437] {

  pt3dclear()

  pt3dadd(387.96, 354.288, 31.72,  1.500000)

  pt3dadd(385.032, 353.556, 31.72,  1.500000)

}

filament_999[438] {

  pt3dclear()

  pt3dadd(387.96, 354.288, 31.72,  1.500000)

  pt3dadd(386.496, 357.216, 30.744,  1.500000)

}

filament_999[439] {

  pt3dclear()

  pt3dadd(390.156, 352.092, 32.208,  1.500000)

  pt3dadd(390.888, 355.02, 32.696,  1.500000)

}

filament_999[440] {

  pt3dclear()

  pt3dadd(390.156, 352.092, 32.208,  1.500000)

  pt3dadd(387.96, 354.288, 31.72,  1.500000)

}

filament_999[441] {

  pt3dclear()

  pt3dadd(393.084, 350.628, 32.696,  1.500000)

  pt3dadd(390.156, 352.092, 32.208,  1.500000)

}

filament_999[442] {

  pt3dclear()

  pt3dadd(393.084, 350.628, 32.696,  1.500000)

  pt3dadd(397.476, 349.896, 29.28,  1.500000)

}

filament_999[443] {

  pt3dclear()

  pt3dadd(396.012, 349.164, 33.184,  1.500000)

  pt3dadd(393.084, 350.628, 32.696,  1.500000)

}

filament_999[444] {

  pt3dclear()

  pt3dadd(398.94, 348.432, 33.672,  1.500000)

  pt3dadd(396.012, 349.164, 33.184,  1.500000)

}

filament_999[445] {

  pt3dclear()

  pt3dadd(401.868, 348.432, 34.16,  1.500000)

  pt3dadd(398.94, 348.432, 33.672,  1.500000)

}

filament_999[446] {

  pt3dclear()

  pt3dadd(404.796, 348.432, 34.16,  1.500000)

  pt3dadd(401.868, 348.432, 34.16,  1.500000)

}

filament_999[447] {

  pt3dclear()

  pt3dadd(407.724, 348.432, 34.647999999999996,  1.500000)

  pt3dadd(404.796, 348.432, 34.16,  1.500000)

}

filament_999[448] {

  pt3dclear()

  pt3dadd(410.652, 348.432, 35.135999999999996,  1.500000)

  pt3dadd(407.724, 348.432, 34.647999999999996,  1.500000)

}

filament_999[449] {

  pt3dclear()

  pt3dadd(413.58, 348.432, 36.112,  1.500000)

  pt3dadd(410.652, 348.432, 35.135999999999996,  1.500000)

}

filament_999[450] {

  pt3dclear()

  pt3dadd(411.384, 337.452, 37.576,  1.500000)

  pt3dadd(409.188, 335.256, 38.064,  1.500000)

}

filament_999[451] {

  pt3dclear()

  pt3dadd(414.312, 339.64799999999997, 37.576,  1.500000)

  pt3dadd(411.384, 337.452, 37.576,  1.500000)

}

filament_999[452] {

  pt3dclear()

  pt3dadd(416.508, 341.844, 37.088,  1.500000)

  pt3dadd(414.312, 339.64799999999997, 37.576,  1.500000)

}

filament_999[453] {

  pt3dclear()

  pt3dadd(416.508, 344.772, 37.088,  1.500000)

  pt3dadd(416.508, 341.844, 37.088,  1.500000)

}

filament_999[454] {

  pt3dclear()

  pt3dadd(416.508, 347.7, 37.088,  1.500000)

  pt3dadd(413.58, 348.432, 36.112,  1.500000)

}

filament_999[455] {

  pt3dclear()

  pt3dadd(416.508, 347.7, 37.088,  1.500000)

  pt3dadd(416.508, 344.772, 37.088,  1.500000)

}

filament_999[456] {

  pt3dclear()

  pt3dadd(419.436, 346.968, 36.6,  1.500000)

  pt3dadd(416.508, 347.7, 37.088,  1.500000)

}

filament_999[457] {

  pt3dclear()

  pt3dadd(423.096, 346.236, 36.112,  1.500000)

  pt3dadd(419.436, 346.968, 36.6,  1.500000)

}

filament_999[458] {

  pt3dclear()

  pt3dadd(426.024, 344.772, 36.112,  1.500000)

  pt3dadd(423.096, 346.236, 36.112,  1.500000)

}

filament_999[459] {

  pt3dclear()

  pt3dadd(361.608, 368.928, 22.448,  1.500000)

  pt3dadd(363.804, 371.856, 22.448,  1.500000)

}

filament_999[460] {

  pt3dclear()

  pt3dadd(359.412, 367.464, 21.96,  1.500000)

  pt3dadd(361.608, 368.928, 22.448,  1.500000)

}

filament_999[461] {

  pt3dclear()

  pt3dadd(356.484, 367.464, 22.448,  1.500000)

  pt3dadd(359.412, 367.464, 21.96,  1.500000)

}

filament_999[462] {

  pt3dclear()

  pt3dadd(353.556, 368.19599999999997, 22.448,  1.500000)

  pt3dadd(356.484, 367.464, 22.448,  1.500000)

}

filament_999[463] {

  pt3dclear()

  pt3dadd(350.628, 366.0, 22.448,  1.500000)

  pt3dadd(353.556, 368.19599999999997, 22.448,  1.500000)

}

filament_999[464] {

  pt3dclear()

  pt3dadd(347.7, 363.804, 22.448,  1.500000)

  pt3dadd(350.628, 366.0, 22.448,  1.500000)

}

filament_999[465] {

  pt3dclear()

  pt3dadd(344.772, 361.608, 22.936,  1.500000)

  pt3dadd(347.7, 363.804, 22.448,  1.500000)

}

filament_999[466] {

  pt3dclear()

  pt3dadd(341.844, 359.412, 23.424,  1.500000)

  pt3dadd(344.772, 361.608, 22.936,  1.500000)

}

filament_999[467] {

  pt3dclear()

  pt3dadd(338.916, 357.216, 24.887999999999998,  1.500000)

  pt3dadd(341.844, 359.412, 23.424,  1.500000)

}

filament_999[468] {

  pt3dclear()

  pt3dadd(366.73199999999997, 433.344, 27.816,  1.500000)

  pt3dadd(368.928, 436.272, 25.864,  1.500000)

}

filament_999[469] {

  pt3dclear()

  pt3dadd(363.072, 429.68399999999997, 27.816,  1.500000)

  pt3dadd(366.73199999999997, 433.344, 27.816,  1.500000)

}

filament_999[470] {

  pt3dclear()

  pt3dadd(360.144, 428.952, 27.816,  1.500000)

  pt3dadd(363.072, 429.68399999999997, 27.816,  1.500000)

}

filament_999[471] {

  pt3dclear()

  pt3dadd(357.216, 428.21999999999997, 27.328,  1.500000)

  pt3dadd(360.144, 428.952, 27.816,  1.500000)

}

filament_999[472] {

  pt3dclear()

  pt3dadd(356.484, 424.56, 26.84,  1.500000)

  pt3dadd(357.216, 428.21999999999997, 27.328,  1.500000)

}

filament_999[473] {

  pt3dclear()

  pt3dadd(356.484, 421.632, 26.84,  1.500000)

  pt3dadd(356.484, 424.56, 26.84,  1.500000)

}

filament_999[474] {

  pt3dclear()

  pt3dadd(370.392, 420.9, 27.328,  1.500000)

  pt3dadd(372.58799999999997, 423.828, 28.304,  1.500000)

}

filament_999[475] {

  pt3dclear()

  pt3dadd(367.464, 418.704, 25.864,  1.500000)

  pt3dadd(370.392, 420.9, 27.328,  1.500000)

}

filament_999[476] {

  pt3dclear()

  pt3dadd(363.804, 418.704, 24.887999999999998,  1.500000)

  pt3dadd(367.464, 418.704, 25.864,  1.500000)

}

filament_999[477] {

  pt3dclear()

  pt3dadd(360.144, 417.972, 24.887999999999998,  1.500000)

  pt3dadd(363.804, 418.704, 24.887999999999998,  1.500000)

}

filament_999[478] {

  pt3dclear()

  pt3dadd(356.484, 417.972, 24.887999999999998,  1.500000)

  pt3dadd(356.484, 421.632, 26.84,  1.500000)

}

filament_999[479] {

  pt3dclear()

  pt3dadd(356.484, 417.972, 24.887999999999998,  1.500000)

  pt3dadd(360.144, 417.972, 24.887999999999998,  1.500000)

}

filament_999[480] {

  pt3dclear()

  pt3dadd(353.556, 417.24, 24.4,  1.500000)

  pt3dadd(356.484, 417.972, 24.887999999999998,  1.500000)

}

filament_999[481] {

  pt3dclear()

  pt3dadd(353.556, 417.24, 24.4,  1.500000)

  pt3dadd(356.484, 415.044, 22.936,  1.500000)

}

filament_999[482] {

  pt3dclear()

  pt3dadd(349.896, 415.776, 23.912,  1.500000)

  pt3dadd(348.432, 418.704, 23.424,  1.500000)

}

filament_999[483] {

  pt3dclear()

  pt3dadd(349.896, 415.776, 23.912,  1.500000)

  pt3dadd(353.556, 417.24, 24.4,  1.500000)

}

filament_999[484] {

  pt3dclear()

  pt3dadd(346.968, 413.58, 23.912,  1.500000)

  pt3dadd(349.896, 415.776, 23.912,  1.500000)

}

filament_999[485] {

  pt3dclear()

  pt3dadd(344.04, 410.652, 23.912,  1.500000)

  pt3dadd(346.968, 413.58, 23.912,  1.500000)

}

filament_999[486] {

  pt3dclear()

  pt3dadd(341.11199999999997, 406.992, 23.912,  1.500000)

  pt3dadd(344.04, 410.652, 23.912,  1.500000)

}

filament_999[487] {

  pt3dclear()

  pt3dadd(339.64799999999997, 402.59999999999997, 23.912,  1.500000)

  pt3dadd(341.11199999999997, 406.992, 23.912,  1.500000)

}

filament_999[488] {

  pt3dclear()

  pt3dadd(338.916, 396.74399999999997, 23.912,  1.500000)

  pt3dadd(339.64799999999997, 402.59999999999997, 23.912,  1.500000)

}

filament_999[489] {

  pt3dclear()

  pt3dadd(338.18399999999997, 390.888, 23.912,  1.500000)

  pt3dadd(338.916, 396.74399999999997, 23.912,  1.500000)

}

filament_999[490] {

  pt3dclear()

  pt3dadd(337.452, 385.764, 23.912,  1.500000)

  pt3dadd(338.18399999999997, 390.888, 23.912,  1.500000)

}

filament_999[491] {

  pt3dclear()

  pt3dadd(336.71999999999997, 380.64, 23.912,  1.500000)

  pt3dadd(337.452, 385.764, 23.912,  1.500000)

}

filament_999[492] {

  pt3dclear()

  pt3dadd(335.256, 376.248, 24.4,  1.500000)

  pt3dadd(336.71999999999997, 380.64, 23.912,  1.500000)

}

filament_999[493] {

  pt3dclear()

  pt3dadd(335.256, 372.58799999999997, 24.887999999999998,  1.500000)

  pt3dadd(335.256, 376.248, 24.4,  1.500000)

}

filament_999[494] {

  pt3dclear()

  pt3dadd(334.524, 368.19599999999997, 25.375999999999998,  1.500000)

  pt3dadd(335.256, 372.58799999999997, 24.887999999999998,  1.500000)

}

filament_999[495] {

  pt3dclear()

  pt3dadd(334.524, 364.536, 25.375999999999998,  1.500000)

  pt3dadd(334.524, 368.19599999999997, 25.375999999999998,  1.500000)

}

filament_999[496] {

  pt3dclear()

  pt3dadd(334.524, 360.876, 25.375999999999998,  1.500000)

  pt3dadd(334.524, 364.536, 25.375999999999998,  1.500000)

}

filament_999[497] {

  pt3dclear()

  pt3dadd(335.988, 357.948, 24.4,  1.500000)

  pt3dadd(338.916, 357.216, 24.887999999999998,  1.500000)

}

filament_999[498] {

  pt3dclear()

  pt3dadd(335.988, 357.948, 24.4,  1.500000)

  pt3dadd(334.524, 360.876, 25.375999999999998,  1.500000)

}

filament_999[499] {

  pt3dclear()

  pt3dadd(336.71999999999997, 355.02, 24.4,  1.500000)

  pt3dadd(335.988, 357.948, 24.4,  1.500000)

}

filament_999[500] {

  pt3dclear()

  pt3dadd(337.452, 351.36, 23.424,  1.500000)

  pt3dadd(336.71999999999997, 355.02, 24.4,  1.500000)

}

filament_999[501] {

  pt3dclear()

  pt3dadd(338.916, 347.7, 22.448,  1.500000)

  pt3dadd(337.452, 351.36, 23.424,  1.500000)

}

filament_999[502] {

  pt3dclear()

  pt3dadd(340.38, 345.504, 21.472,  1.500000)

  pt3dadd(338.916, 347.7, 22.448,  1.500000)

}

filament_999[503] {

  pt3dclear()

  pt3dadd(342.57599999999996, 343.308, 20.983999999999998,  1.500000)

  pt3dadd(340.38, 345.504, 21.472,  1.500000)

}

filament_999[504] {

  pt3dclear()

  pt3dadd(345.504, 341.11199999999997, 20.496,  1.500000)

  pt3dadd(342.57599999999996, 343.308, 20.983999999999998,  1.500000)

}

filament_999[505] {

  pt3dclear()

  pt3dadd(349.164, 340.38, 20.496,  1.500000)

  pt3dadd(345.504, 341.11199999999997, 20.496,  1.500000)

}

filament_999[506] {

  pt3dclear()

  pt3dadd(352.824, 341.11199999999997, 20.496,  1.500000)

  pt3dadd(349.164, 340.38, 20.496,  1.500000)

}

filament_999[507] {

  pt3dclear()

  pt3dadd(356.484, 341.844, 20.496,  1.500000)

  pt3dadd(352.824, 341.11199999999997, 20.496,  1.500000)

}

filament_999[508] {

  pt3dclear()

  pt3dadd(360.144, 341.844, 20.983999999999998,  1.500000)

  pt3dadd(356.484, 341.844, 20.496,  1.500000)

}

filament_999[509] {

  pt3dclear()

  pt3dadd(362.34, 338.916, 21.472,  1.500000)

  pt3dadd(360.144, 341.844, 20.983999999999998,  1.500000)

}

filament_999[510] {

  pt3dclear()

  pt3dadd(363.804, 335.988, 22.448,  1.500000)

  pt3dadd(362.34, 338.916, 21.472,  1.500000)

}

filament_999[511] {

  pt3dclear()

  pt3dadd(363.804, 333.06, 22.936,  1.500000)

  pt3dadd(363.804, 335.988, 22.448,  1.500000)

}

filament_999[512] {

  pt3dclear()

  pt3dadd(363.072, 330.132, 23.912,  1.500000)

  pt3dadd(360.876, 333.06, 21.96,  1.500000)

}

filament_999[513] {

  pt3dclear()

  pt3dadd(363.072, 330.132, 23.912,  1.500000)

  pt3dadd(363.804, 333.06, 22.936,  1.500000)

}

filament_999[514] {

  pt3dclear()

  pt3dadd(363.804, 327.204, 24.4,  1.500000)

  pt3dadd(363.072, 330.132, 23.912,  1.500000)

}

filament_999[515] {

  pt3dclear()

  pt3dadd(364.536, 324.276, 25.375999999999998,  1.500000)

  pt3dadd(363.804, 327.204, 24.4,  1.500000)

}

filament_999[516] {

  pt3dclear()

  pt3dadd(365.268, 321.348, 24.887999999999998,  1.500000)

  pt3dadd(364.536, 324.276, 25.375999999999998,  1.500000)

}

filament_999[517] {

  pt3dclear()

  pt3dadd(367.464, 320.616, 25.375999999999998,  1.500000)

  pt3dadd(366.73199999999997, 317.688, 26.352,  1.500000)

}

filament_999[518] {

  pt3dclear()

  pt3dadd(367.464, 320.616, 25.375999999999998,  1.500000)

  pt3dadd(365.268, 321.348, 24.887999999999998,  1.500000)

}

filament_999[519] {

  pt3dclear()

  pt3dadd(369.65999999999997, 319.884, 26.84,  1.500000)

  pt3dadd(367.464, 320.616, 25.375999999999998,  1.500000)

}

filament_999[520] {

  pt3dclear()

  pt3dadd(372.58799999999997, 319.884, 27.328,  1.500000)

  pt3dadd(369.65999999999997, 319.884, 26.84,  1.500000)

}

filament_999[521] {

  pt3dclear()

  pt3dadd(374.784, 317.688, 27.328,  1.500000)

  pt3dadd(372.58799999999997, 319.884, 27.328,  1.500000)

}

filament_999[522] {

  pt3dclear()

  pt3dadd(376.98, 316.224, 27.816,  1.500000)

  pt3dadd(374.784, 317.688, 27.328,  1.500000)

}

filament_999[523] {

  pt3dclear()

  pt3dadd(379.908, 315.492, 30.256,  1.500000)

  pt3dadd(376.98, 316.224, 27.816,  1.500000)

}

filament_999[524] {

  pt3dclear()

  pt3dadd(393.084, 369.65999999999997, 25.375999999999998,  1.500000)

  pt3dadd(394.548, 371.856, 25.375999999999998,  1.500000)

}

filament_999[525] {

  pt3dclear()

  pt3dadd(392.352, 365.268, 26.352,  1.500000)

  pt3dadd(393.084, 369.65999999999997, 25.375999999999998,  1.500000)

}

filament_999[526] {

  pt3dclear()

  pt3dadd(389.424, 363.804, 26.352,  1.500000)

  pt3dadd(392.352, 365.268, 26.352,  1.500000)

}

filament_999[527] {

  pt3dclear()

  pt3dadd(387.228, 361.608, 26.352,  1.500000)

  pt3dadd(389.424, 363.804, 26.352,  1.500000)

}

filament_999[528] {

  pt3dclear()

  pt3dadd(386.496, 357.948, 26.352,  1.500000)

  pt3dadd(387.228, 361.608, 26.352,  1.500000)

}

filament_999[529] {

  pt3dclear()

  pt3dadd(386.496, 357.948, 26.352,  1.500000)

  pt3dadd(384.3, 360.144, 25.375999999999998,  1.500000)

}

filament_999[530] {

  pt3dclear()

  pt3dadd(385.764, 355.02, 25.864,  1.500000)

  pt3dadd(386.496, 357.948, 26.352,  1.500000)

}

filament_999[531] {

  pt3dclear()

  pt3dadd(383.568, 352.092, 25.375999999999998,  1.500000)

  pt3dadd(385.764, 355.02, 25.864,  1.500000)

}

filament_999[532] {

  pt3dclear()

  pt3dadd(371.12399999999997, 352.824, 24.4,  1.500000)

  pt3dadd(368.19599999999997, 354.288, 24.4,  1.500000)

}

filament_999[533] {

  pt3dclear()

  pt3dadd(374.05199999999996, 352.824, 24.887999999999998,  1.500000)

  pt3dadd(371.12399999999997, 352.824, 24.4,  1.500000)

}

filament_999[534] {

  pt3dclear()

  pt3dadd(377.712, 351.36, 24.887999999999998,  1.500000)

  pt3dadd(374.05199999999996, 352.824, 24.887999999999998,  1.500000)

}

filament_999[535] {

  pt3dclear()

  pt3dadd(380.64, 349.896, 25.864,  1.500000)

  pt3dadd(383.568, 352.092, 25.375999999999998,  1.500000)

}

filament_999[536] {

  pt3dclear()

  pt3dadd(380.64, 349.896, 25.864,  1.500000)

  pt3dadd(377.712, 351.36, 24.887999999999998,  1.500000)

}

filament_999[537] {

  pt3dclear()

  pt3dadd(381.372, 346.968, 25.864,  1.500000)

  pt3dadd(380.64, 349.896, 25.864,  1.500000)

}

filament_999[538] {

  pt3dclear()

  pt3dadd(382.104, 344.04, 25.864,  1.500000)

  pt3dadd(381.372, 346.968, 25.864,  1.500000)

}

filament_999[539] {

  pt3dclear()

  pt3dadd(382.836, 341.11199999999997, 25.864,  1.500000)

  pt3dadd(382.104, 344.04, 25.864,  1.500000)

}

filament_999[540] {

  pt3dclear()

  pt3dadd(382.104, 338.18399999999997, 27.816,  1.500000)

  pt3dadd(382.836, 341.11199999999997, 25.864,  1.500000)

}

filament_999[541] {

  pt3dclear()

  pt3dadd(382.836, 335.256, 28.304,  1.500000)

  pt3dadd(382.104, 338.18399999999997, 27.816,  1.500000)

}

filament_999[542] {

  pt3dclear()

  pt3dadd(383.568, 332.328, 29.28,  1.500000)

  pt3dadd(382.836, 335.256, 28.304,  1.500000)

}

filament_999[543] {

  pt3dclear()

  pt3dadd(384.3, 328.668, 29.768,  1.500000)

  pt3dadd(383.568, 332.328, 29.28,  1.500000)

}

filament_999[544] {

  pt3dclear()

  pt3dadd(385.032, 325.008, 30.256,  1.500000)

  pt3dadd(384.3, 328.668, 29.768,  1.500000)

}

filament_999[545] {

  pt3dclear()

  pt3dadd(385.032, 321.348, 30.256,  1.500000)

  pt3dadd(385.032, 325.008, 30.256,  1.500000)

}

filament_999[546] {

  pt3dclear()

  pt3dadd(383.568, 317.688, 30.744,  1.500000)

  pt3dadd(385.032, 321.348, 30.256,  1.500000)

}

filament_999[547] {

  pt3dclear()

  pt3dadd(382.836, 314.028, 30.256,  1.500000)

  pt3dadd(379.908, 315.492, 30.256,  1.500000)

}

filament_999[548] {

  pt3dclear()

  pt3dadd(382.836, 314.028, 30.256,  1.500000)

  pt3dadd(383.568, 317.688, 30.744,  1.500000)

}

filament_999[549] {

  pt3dclear()

  pt3dadd(384.3, 311.09999999999997, 30.744,  1.500000)

  pt3dadd(382.836, 314.028, 30.256,  1.500000)

}

filament_999[550] {

  pt3dclear()

  pt3dadd(385.764, 308.17199999999997, 31.232,  1.500000)

  pt3dadd(384.3, 311.09999999999997, 30.744,  1.500000)

}

filament_999[551] {

  pt3dclear()

  pt3dadd(387.228, 305.24399999999997, 31.72,  1.500000)

  pt3dadd(385.764, 308.17199999999997, 31.232,  1.500000)

}

filament_999[552] {

  pt3dclear()

  pt3dadd(338.18399999999997, 387.228, 42.455999999999996,  1.500000)

  pt3dadd(333.06, 387.96, 42.455999999999996,  1.500000)

}

filament_999[553] {

  pt3dclear()

  pt3dadd(343.308, 385.764, 42.455999999999996,  1.500000)

  pt3dadd(338.18399999999997, 387.228, 42.455999999999996,  1.500000)

}

filament_999[554] {

  pt3dclear()

  pt3dadd(346.968, 382.836, 42.455999999999996,  1.500000)

  pt3dadd(343.308, 385.764, 42.455999999999996,  1.500000)

}

filament_999[555] {

  pt3dclear()

  pt3dadd(349.896, 378.444, 42.455999999999996,  1.500000)

  pt3dadd(346.968, 382.836, 42.455999999999996,  1.500000)

}

filament_999[556] {

  pt3dclear()

  pt3dadd(325.008, 390.156, 37.088,  1.500000)

  pt3dadd(327.936, 393.084, 36.112,  1.500000)

}

filament_999[557] {

  pt3dclear()

  pt3dadd(323.544, 386.496, 37.088,  1.500000)

  pt3dadd(325.008, 390.156, 37.088,  1.500000)

}

filament_999[558] {

  pt3dclear()

  pt3dadd(322.08, 382.836, 36.6,  1.500000)

  pt3dadd(323.544, 386.496, 37.088,  1.500000)

}

filament_999[559] {

  pt3dclear()

  pt3dadd(318.42, 382.104, 37.088,  1.500000)

  pt3dadd(316.224, 384.3, 37.576,  1.500000)

}

filament_999[560] {

  pt3dclear()

  pt3dadd(320.616, 379.908, 36.112,  1.500000)

  pt3dadd(322.08, 382.836, 36.6,  1.500000)

}

filament_999[561] {

  pt3dclear()

  pt3dadd(320.616, 379.908, 36.112,  1.500000)

  pt3dadd(318.42, 382.104, 37.088,  1.500000)

}

filament_999[562] {

  pt3dclear()

  pt3dadd(319.884, 375.516, 36.112,  1.500000)

  pt3dadd(320.616, 379.908, 36.112,  1.500000)

}

filament_999[563] {

  pt3dclear()

  pt3dadd(319.884, 371.12399999999997, 36.112,  1.500000)

  pt3dadd(319.884, 375.516, 36.112,  1.500000)

}

filament_999[564] {

  pt3dclear()

  pt3dadd(321.348, 367.464, 36.112,  1.500000)

  pt3dadd(319.884, 371.12399999999997, 36.112,  1.500000)

}

filament_999[565] {

  pt3dclear()

  pt3dadd(322.812, 363.804, 36.112,  1.500000)

  pt3dadd(321.348, 367.464, 36.112,  1.500000)

}

filament_999[566] {

  pt3dclear()

  pt3dadd(324.276, 359.412, 36.6,  1.500000)

  pt3dadd(322.812, 355.752, 34.647999999999996,  1.500000)

}

filament_999[567] {

  pt3dclear()

  pt3dadd(324.276, 359.412, 36.6,  1.500000)

  pt3dadd(322.812, 363.804, 36.112,  1.500000)

}

filament_999[568] {

  pt3dclear()

  pt3dadd(327.204, 355.752, 37.088,  1.500000)

  pt3dadd(324.276, 359.412, 36.6,  1.500000)

}

filament_999[569] {

  pt3dclear()

  pt3dadd(330.132, 352.092, 37.576,  1.500000)

  pt3dadd(327.204, 355.752, 37.088,  1.500000)

}

filament_999[570] {

  pt3dclear()

  pt3dadd(333.06, 349.896, 37.088,  1.500000)

  pt3dadd(330.132, 352.092, 37.576,  1.500000)

}

filament_999[571] {

  pt3dclear()

  pt3dadd(335.988, 347.7, 37.576,  1.500000)

  pt3dadd(333.06, 349.896, 37.088,  1.500000)

}

filament_999[572] {

  pt3dclear()

  pt3dadd(338.916, 345.504, 38.064,  1.500000)

  pt3dadd(335.988, 347.7, 37.576,  1.500000)

}

filament_999[573] {

  pt3dclear()

  pt3dadd(342.57599999999996, 344.772, 37.576,  1.500000)

  pt3dadd(338.916, 345.504, 38.064,  1.500000)

}

filament_999[574] {

  pt3dclear()

  pt3dadd(346.236, 345.504, 37.576,  1.500000)

  pt3dadd(342.57599999999996, 344.772, 37.576,  1.500000)

}

filament_999[575] {

  pt3dclear()

  pt3dadd(349.896, 346.236, 37.088,  1.500000)

  pt3dadd(346.236, 345.504, 37.576,  1.500000)

}

filament_999[576] {

  pt3dclear()

  pt3dadd(353.556, 346.236, 37.088,  1.500000)

  pt3dadd(349.896, 346.236, 37.088,  1.500000)

}

filament_999[577] {

  pt3dclear()

  pt3dadd(356.484, 346.968, 36.6,  1.500000)

  pt3dadd(353.556, 346.236, 37.088,  1.500000)

}

filament_999[578] {

  pt3dclear()

  pt3dadd(360.144, 346.236, 36.6,  1.500000)

  pt3dadd(356.484, 346.968, 36.6,  1.500000)

}

filament_999[579] {

  pt3dclear()

  pt3dadd(370.392, 370.392, 41.48,  1.500000)

  pt3dadd(374.05199999999996, 369.65999999999997, 41.48,  1.500000)

}

filament_999[580] {

  pt3dclear()

  pt3dadd(367.464, 371.856, 41.48,  1.500000)

  pt3dadd(370.392, 370.392, 41.48,  1.500000)

}

filament_999[581] {

  pt3dclear()

  pt3dadd(347.7, 393.084, 40.992,  1.500000)

  pt3dadd(347.7, 396.74399999999997, 40.016,  1.500000)

}

filament_999[582] {

  pt3dclear()

  pt3dadd(350.628, 390.156, 41.48,  1.500000)

  pt3dadd(347.7, 393.084, 40.992,  1.500000)

}

filament_999[583] {

  pt3dclear()

  pt3dadd(353.556, 387.228, 41.967999999999996,  1.500000)

  pt3dadd(350.628, 390.156, 41.48,  1.500000)

}

filament_999[584] {

  pt3dclear()

  pt3dadd(356.484, 384.3, 41.48,  1.500000)

  pt3dadd(353.556, 387.228, 41.967999999999996,  1.500000)

}

filament_999[585] {

  pt3dclear()

  pt3dadd(357.948, 381.372, 41.967999999999996,  1.500000)

  pt3dadd(356.484, 384.3, 41.48,  1.500000)

}

filament_999[586] {

  pt3dclear()

  pt3dadd(359.412, 377.712, 41.967999999999996,  1.500000)

  pt3dadd(357.948, 381.372, 41.967999999999996,  1.500000)

}

filament_999[587] {

  pt3dclear()

  pt3dadd(361.608, 374.784, 41.48,  1.500000)

  pt3dadd(359.412, 377.712, 41.967999999999996,  1.500000)

}

filament_999[588] {

  pt3dclear()

  pt3dadd(363.804, 371.856, 41.48,  1.500000)

  pt3dadd(367.464, 371.856, 41.48,  1.500000)

}

filament_999[589] {

  pt3dclear()

  pt3dadd(363.804, 371.856, 41.48,  1.500000)

  pt3dadd(361.608, 374.784, 41.48,  1.500000)

}

filament_999[590] {

  pt3dclear()

  pt3dadd(365.268, 368.19599999999997, 40.992,  1.500000)

  pt3dadd(363.804, 371.856, 41.48,  1.500000)

}

filament_999[591] {

  pt3dclear()

  pt3dadd(366.73199999999997, 364.536, 40.504,  1.500000)

  pt3dadd(369.65999999999997, 362.34, 39.528,  1.500000)

}

filament_999[592] {

  pt3dclear()

  pt3dadd(366.73199999999997, 364.536, 40.504,  1.500000)

  pt3dadd(365.268, 368.19599999999997, 40.992,  1.500000)

}

filament_999[593] {

  pt3dclear()

  pt3dadd(367.464, 360.876, 39.528,  1.500000)

  pt3dadd(366.73199999999997, 364.536, 40.504,  1.500000)

}

filament_999[594] {

  pt3dclear()

  pt3dadd(366.73199999999997, 357.216, 39.04,  1.500000)

  pt3dadd(367.464, 360.876, 39.528,  1.500000)

}

filament_999[595] {

  pt3dclear()

  pt3dadd(365.268, 353.556, 38.552,  1.500000)

  pt3dadd(366.73199999999997, 357.216, 39.04,  1.500000)

}

filament_999[596] {

  pt3dclear()

  pt3dadd(364.536, 349.896, 38.064,  1.500000)

  pt3dadd(365.268, 353.556, 38.552,  1.500000)

}

filament_999[597] {

  pt3dclear()

  pt3dadd(363.804, 346.236, 37.576,  1.500000)

  pt3dadd(364.536, 349.896, 38.064,  1.500000)

}

filament_999[598] {

  pt3dclear()

  pt3dadd(362.34, 343.308, 37.088,  1.500000)

  pt3dadd(360.144, 346.236, 36.6,  1.500000)

}

filament_999[599] {

  pt3dclear()

  pt3dadd(362.34, 343.308, 37.088,  1.500000)

  pt3dadd(363.804, 346.236, 37.576,  1.500000)

}

filament_999[600] {

  pt3dclear()

  pt3dadd(363.072, 340.38, 36.6,  1.500000)

  pt3dadd(362.34, 343.308, 37.088,  1.500000)

}

filament_999[601] {

  pt3dclear()

  pt3dadd(364.536, 336.71999999999997, 35.624,  1.500000)

  pt3dadd(365.268, 339.64799999999997, 33.672,  1.500000)

}

filament_999[602] {

  pt3dclear()

  pt3dadd(364.536, 336.71999999999997, 35.624,  1.500000)

  pt3dadd(363.072, 340.38, 36.6,  1.500000)

}

filament_999[603] {

  pt3dclear()

  pt3dadd(365.268, 333.06, 35.135999999999996,  1.500000)

  pt3dadd(362.34, 333.792, 34.16,  1.500000)

}

filament_999[604] {

  pt3dclear()

  pt3dadd(365.268, 333.06, 35.135999999999996,  1.500000)

  pt3dadd(364.536, 336.71999999999997, 35.624,  1.500000)

}

filament_999[605] {

  pt3dclear()

  pt3dadd(365.268, 329.4, 34.647999999999996,  1.500000)

  pt3dadd(365.268, 333.06, 35.135999999999996,  1.500000)

}

filament_999[606] {

  pt3dclear()

  pt3dadd(365.268, 325.74, 34.16,  1.500000)

  pt3dadd(365.268, 329.4, 34.647999999999996,  1.500000)

}

filament_999[607] {

  pt3dclear()

  pt3dadd(363.804, 322.08, 33.184,  1.500000)

  pt3dadd(365.268, 325.74, 34.16,  1.500000)

}

filament_999[608] {

  pt3dclear()

  pt3dadd(363.072, 318.42, 32.208,  1.500000)

  pt3dadd(363.804, 322.08, 33.184,  1.500000)

}

filament_999[609] {

  pt3dclear()

  pt3dadd(364.536, 315.492, 32.208,  1.500000)

  pt3dadd(363.072, 318.42, 32.208,  1.500000)

}

filament_999[610] {

  pt3dclear()

  pt3dadd(365.268, 311.832, 32.696,  1.500000)

  pt3dadd(364.536, 315.492, 32.208,  1.500000)

}

filament_999[611] {

  pt3dclear()

  pt3dadd(366.0, 308.17199999999997, 33.184,  1.500000)

  pt3dadd(362.34, 309.63599999999997, 35.624,  1.500000)

}

filament_999[612] {

  pt3dclear()

  pt3dadd(366.0, 308.17199999999997, 33.184,  1.500000)

  pt3dadd(365.268, 311.832, 32.696,  1.500000)

}

filament_999[613] {

  pt3dclear()

  pt3dadd(366.73199999999997, 304.512, 33.184,  1.500000)

  pt3dadd(366.0, 308.17199999999997, 33.184,  1.500000)

}

filament_999[614] {

  pt3dclear()

  pt3dadd(303.048, 374.05199999999996, 49.288,  1.500000)

  pt3dadd(302.316, 378.444, 49.775999999999996,  1.500000)

}

filament_999[615] {

  pt3dclear()

  pt3dadd(303.048, 369.65999999999997, 49.288,  1.500000)

  pt3dadd(303.048, 374.05199999999996, 49.288,  1.500000)

}

filament_999[616] {

  pt3dclear()

  pt3dadd(304.512, 366.0, 48.8,  1.500000)

  pt3dadd(303.048, 369.65999999999997, 49.288,  1.500000)

}

filament_999[617] {

  pt3dclear()

  pt3dadd(307.44, 362.34, 47.824,  1.500000)

  pt3dadd(304.512, 366.0, 48.8,  1.500000)

}

filament_999[618] {

  pt3dclear()

  pt3dadd(309.63599999999997, 358.68, 46.848,  1.500000)

  pt3dadd(307.44, 362.34, 47.824,  1.500000)

}

filament_999[619] {

  pt3dclear()

  pt3dadd(311.832, 355.02, 45.872,  1.500000)

  pt3dadd(309.63599999999997, 358.68, 46.848,  1.500000)

}

filament_999[620] {

  pt3dclear()

  pt3dadd(314.76, 351.36, 46.36,  1.500000)

  pt3dadd(311.832, 355.02, 45.872,  1.500000)

}

filament_999[621] {

  pt3dclear()

  pt3dadd(317.688, 347.7, 45.872,  1.500000)

  pt3dadd(314.76, 351.36, 46.36,  1.500000)

}

filament_999[622] {

  pt3dclear()

  pt3dadd(320.616, 347.7, 44.896,  1.500000)

  pt3dadd(317.688, 347.7, 45.872,  1.500000)

}

filament_999[623] {

  pt3dclear()

  pt3dadd(323.544, 347.7, 45.384,  1.500000)

  pt3dadd(320.616, 347.7, 44.896,  1.500000)

}

filament_999[624] {

  pt3dclear()

  pt3dadd(325.008, 344.772, 45.384,  1.500000)

  pt3dadd(323.544, 347.7, 45.384,  1.500000)

}

filament_999[625] {

  pt3dclear()

  pt3dadd(326.472, 341.11199999999997, 45.872,  1.500000)

  pt3dadd(325.008, 344.772, 45.384,  1.500000)

}

filament_999[626] {

  pt3dclear()

  pt3dadd(327.204, 337.452, 46.36,  1.500000)

  pt3dadd(326.472, 341.11199999999997, 45.872,  1.500000)

}

filament_999[627] {

  pt3dclear()

  pt3dadd(330.132, 335.256, 46.36,  1.500000)

  pt3dadd(327.204, 337.452, 46.36,  1.500000)

}

filament_999[628] {

  pt3dclear()

  pt3dadd(363.804, 392.352, 50.263999999999996,  1.500000)

  pt3dadd(365.268, 396.012, 50.751999999999995,  1.500000)

}

filament_999[629] {

  pt3dclear()

  pt3dadd(363.072, 388.692, 49.288,  1.500000)

  pt3dadd(363.804, 392.352, 50.263999999999996,  1.500000)

}

filament_999[630] {

  pt3dclear()

  pt3dadd(362.34, 385.032, 48.312,  1.500000)

  pt3dadd(363.072, 388.692, 49.288,  1.500000)

}

filament_999[631] {

  pt3dclear()

  pt3dadd(363.804, 381.372, 47.824,  1.500000)

  pt3dadd(362.34, 385.032, 48.312,  1.500000)

}

filament_999[632] {

  pt3dclear()

  pt3dadd(366.0, 378.444, 47.336,  1.500000)

  pt3dadd(363.804, 381.372, 47.824,  1.500000)

}

filament_999[633] {

  pt3dclear()

  pt3dadd(368.19599999999997, 375.516, 46.36,  1.500000)

  pt3dadd(366.0, 378.444, 47.336,  1.500000)

}

filament_999[634] {

  pt3dclear()

  pt3dadd(366.73199999999997, 373.32, 46.848,  1.500000)

  pt3dadd(368.19599999999997, 375.516, 46.36,  1.500000)

}

filament_999[635] {

  pt3dclear()

  pt3dadd(363.072, 373.32, 47.336,  1.500000)

  pt3dadd(366.73199999999997, 373.32, 46.848,  1.500000)

}

filament_999[636] {

  pt3dclear()

  pt3dadd(360.144, 374.05199999999996, 47.824,  1.500000)

  pt3dadd(363.072, 373.32, 47.336,  1.500000)

}

filament_999[637] {

  pt3dclear()

  pt3dadd(357.216, 374.05199999999996, 47.336,  1.500000)

  pt3dadd(360.144, 374.05199999999996, 47.824,  1.500000)

}

filament_999[638] {

  pt3dclear()

  pt3dadd(355.02, 371.12399999999997, 47.336,  1.500000)

  pt3dadd(357.216, 374.05199999999996, 47.336,  1.500000)

}

filament_999[639] {

  pt3dclear()

  pt3dadd(352.824, 367.464, 47.336,  1.500000)

  pt3dadd(355.02, 371.12399999999997, 47.336,  1.500000)

}

filament_999[640] {

  pt3dclear()

  pt3dadd(350.628, 363.804, 47.336,  1.500000)

  pt3dadd(352.824, 367.464, 47.336,  1.500000)

}

filament_999[641] {

  pt3dclear()

  pt3dadd(349.164, 359.412, 47.336,  1.500000)

  pt3dadd(350.628, 363.804, 47.336,  1.500000)

}

filament_999[642] {

  pt3dclear()

  pt3dadd(346.968, 355.752, 47.336,  1.500000)

  pt3dadd(349.164, 359.412, 47.336,  1.500000)

}

filament_999[643] {

  pt3dclear()

  pt3dadd(344.772, 352.092, 46.848,  1.500000)

  pt3dadd(346.968, 355.752, 47.336,  1.500000)

}

filament_999[644] {

  pt3dclear()

  pt3dadd(342.57599999999996, 348.432, 47.336,  1.500000)

  pt3dadd(344.772, 352.092, 46.848,  1.500000)

}

filament_999[645] {

  pt3dclear()

  pt3dadd(340.38, 344.772, 46.848,  1.500000)

  pt3dadd(342.57599999999996, 348.432, 47.336,  1.500000)

}

filament_999[646] {

  pt3dclear()

  pt3dadd(338.18399999999997, 341.11199999999997, 46.36,  1.500000)

  pt3dadd(340.38, 344.772, 46.848,  1.500000)

}

filament_999[647] {

  pt3dclear()

  pt3dadd(335.988, 338.18399999999997, 45.872,  1.500000)

  pt3dadd(338.18399999999997, 341.11199999999997, 46.36,  1.500000)

}

filament_999[648] {

  pt3dclear()

  pt3dadd(334.524, 335.256, 46.36,  1.500000)

  pt3dadd(335.988, 338.18399999999997, 45.872,  1.500000)

}

filament_999[649] {

  pt3dclear()

  pt3dadd(333.06, 332.328, 46.848,  1.500000)

  pt3dadd(330.132, 335.256, 46.36,  1.500000)

}

filament_999[650] {

  pt3dclear()

  pt3dadd(333.06, 332.328, 46.848,  1.500000)

  pt3dadd(334.524, 335.256, 46.36,  1.500000)

}

filament_999[651] {

  pt3dclear()

  pt3dadd(331.596, 329.4, 47.336,  1.500000)

  pt3dadd(333.06, 332.328, 46.848,  1.500000)

}

filament_999[652] {

  pt3dclear()

  pt3dadd(350.628, 367.464, 55.144,  1.500000)

  pt3dadd(353.556, 369.65999999999997, 55.144,  1.500000)

}

filament_999[653] {

  pt3dclear()

  pt3dadd(348.432, 364.536, 54.656,  1.500000)

  pt3dadd(350.628, 367.464, 55.144,  1.500000)

}

filament_999[654] {

  pt3dclear()

  pt3dadd(348.432, 360.144, 55.144,  1.500000)

  pt3dadd(348.432, 364.536, 54.656,  1.500000)

}

filament_999[655] {

  pt3dclear()

  pt3dadd(348.432, 355.752, 55.144,  1.500000)

  pt3dadd(348.432, 360.144, 55.144,  1.500000)

}

filament_999[656] {

  pt3dclear()

  pt3dadd(347.7, 351.36, 55.144,  1.500000)

  pt3dadd(348.432, 355.752, 55.144,  1.500000)

}

filament_999[657] {

  pt3dclear()

  pt3dadd(346.968, 346.968, 55.144,  1.500000)

  pt3dadd(347.7, 351.36, 55.144,  1.500000)

}

filament_999[658] {

  pt3dclear()

  pt3dadd(346.236, 341.844, 55.144,  1.500000)

  pt3dadd(346.968, 346.968, 55.144,  1.500000)

}

filament_999[659] {

  pt3dclear()

  pt3dadd(345.504, 336.71999999999997, 55.144,  1.500000)

  pt3dadd(346.236, 341.844, 55.144,  1.500000)

}

filament_999[660] {

  pt3dclear()

  pt3dadd(344.772, 332.328, 54.656,  1.500000)

  pt3dadd(345.504, 336.71999999999997, 55.144,  1.500000)

}

filament_999[661] {

  pt3dclear()

  pt3dadd(344.04, 327.936, 54.168,  1.500000)

  pt3dadd(344.772, 332.328, 54.656,  1.500000)

}

filament_999[662] {

  pt3dclear()

  pt3dadd(341.844, 324.276, 53.68,  1.500000)

  pt3dadd(344.04, 327.936, 54.168,  1.500000)

}

filament_999[663] {

  pt3dclear()

  pt3dadd(339.64799999999997, 320.616, 53.192,  1.500000)

  pt3dadd(341.844, 324.276, 53.68,  1.500000)

}

filament_999[664] {

  pt3dclear()

  pt3dadd(337.452, 317.688, 52.216,  1.500000)

  pt3dadd(334.524, 313.296, 54.168,  1.500000)

}

filament_999[665] {

  pt3dclear()

  pt3dadd(337.452, 317.688, 52.216,  1.500000)

  pt3dadd(339.64799999999997, 320.616, 53.192,  1.500000)

}

filament_999[666] {

  pt3dclear()

  pt3dadd(334.524, 316.224, 50.263999999999996,  1.500000)

  pt3dadd(337.452, 317.688, 52.216,  1.500000)

}

filament_999[667] {

  pt3dclear()

  pt3dadd(360.876, 290.604, 56.12,  1.500000)

  pt3dadd(361.608, 294.264, 55.144,  1.500000)

}

filament_999[668] {

  pt3dclear()

  pt3dadd(360.144, 286.944, 56.608,  1.500000)

  pt3dadd(360.876, 290.604, 56.12,  1.500000)

}

filament_999[669] {

  pt3dclear()

  pt3dadd(360.144, 282.552, 56.608,  1.500000)

  pt3dadd(360.144, 286.944, 56.608,  1.500000)

}

filament_999[670] {

  pt3dclear()

  pt3dadd(360.144, 278.15999999999997, 56.608,  1.500000)

  pt3dadd(360.144, 282.552, 56.608,  1.500000)

}

filament_999[671] {

  pt3dclear()

  pt3dadd(360.144, 273.768, 56.608,  1.500000)

  pt3dadd(360.144, 278.15999999999997, 56.608,  1.500000)

}

filament_999[672] {

  pt3dclear()

  pt3dadd(361.608, 269.376, 56.608,  1.500000)

  pt3dadd(360.144, 273.768, 56.608,  1.500000)

}

filament_999[673] {

  pt3dclear()

  pt3dadd(366.0, 242.292, 59.048,  1.500000)

  pt3dadd(365.268, 238.632, 59.536,  1.500000)

}

filament_999[674] {

  pt3dclear()

  pt3dadd(363.804, 243.024, 59.048,  1.500000)

  pt3dadd(366.0, 242.292, 59.048,  1.500000)

}

filament_999[675] {

  pt3dclear()

  pt3dadd(362.34, 245.22, 58.56,  1.500000)

  pt3dadd(363.804, 243.024, 59.048,  1.500000)

}

filament_999[676] {

  pt3dclear()

  pt3dadd(361.608, 248.88, 57.583999999999996,  1.500000)

  pt3dadd(362.34, 245.22, 58.56,  1.500000)

}

filament_999[677] {

  pt3dclear()

  pt3dadd(361.608, 252.54, 57.096,  1.500000)

  pt3dadd(361.608, 248.88, 57.583999999999996,  1.500000)

}

filament_999[678] {

  pt3dclear()

  pt3dadd(362.34, 255.468, 56.608,  1.500000)

  pt3dadd(361.608, 252.54, 57.096,  1.500000)

}

filament_999[679] {

  pt3dclear()

  pt3dadd(362.34, 258.396, 56.12,  1.500000)

  pt3dadd(362.34, 255.468, 56.608,  1.500000)

}

filament_999[680] {

  pt3dclear()

  pt3dadd(362.34, 262.056, 56.12,  1.500000)

  pt3dadd(362.34, 258.396, 56.12,  1.500000)

}

filament_999[681] {

  pt3dclear()

  pt3dadd(363.072, 265.716, 56.12,  1.500000)

  pt3dadd(362.34, 262.056, 56.12,  1.500000)

}

filament_999[682] {

  pt3dclear()

  pt3dadd(364.536, 267.912, 56.12,  1.500000)

  pt3dadd(361.608, 269.376, 56.608,  1.500000)

}

filament_999[683] {

  pt3dclear()

  pt3dadd(364.536, 267.912, 56.12,  1.500000)

  pt3dadd(363.072, 265.716, 56.12,  1.500000)

}

filament_999[684] {

  pt3dclear()

  pt3dadd(367.464, 267.912, 55.632,  1.500000)

  pt3dadd(364.536, 267.912, 56.12,  1.500000)

}

filament_999[685] {

  pt3dclear()

  pt3dadd(370.392, 266.448, 54.656,  1.500000)

  pt3dadd(367.464, 267.912, 55.632,  1.500000)

}

filament_999[686] {

  pt3dclear()

  pt3dadd(373.32, 266.448, 55.144,  1.500000)

  pt3dadd(375.516, 264.984, 55.144,  1.500000)

}

filament_999[687] {

  pt3dclear()

  pt3dadd(373.32, 266.448, 55.144,  1.500000)

  pt3dadd(370.392, 266.448, 54.656,  1.500000)

}

filament_999[688] {

  pt3dclear()

  pt3dadd(374.05199999999996, 269.376, 54.656,  1.500000)

  pt3dadd(373.32, 266.448, 55.144,  1.500000)

}

filament_999[689] {

  pt3dclear()

  pt3dadd(376.248, 270.108, 53.68,  1.500000)

  pt3dadd(374.05199999999996, 269.376, 54.656,  1.500000)

}

filament_999[690] {

  pt3dclear()

  pt3dadd(378.444, 271.572, 52.704,  1.500000)

  pt3dadd(381.372, 270.108, 52.216,  1.500000)

}

filament_999[691] {

  pt3dclear()

  pt3dadd(378.444, 271.572, 52.704,  1.500000)

  pt3dadd(376.248, 270.108, 53.68,  1.500000)

}

filament_999[692] {

  pt3dclear()

  pt3dadd(378.444, 274.5, 51.728,  1.500000)

  pt3dadd(378.444, 271.572, 52.704,  1.500000)

}

filament_999[693] {

  pt3dclear()

  pt3dadd(379.176, 278.15999999999997, 51.24,  1.500000)

  pt3dadd(382.836, 278.892, 49.775999999999996,  1.500000)

}

filament_999[694] {

  pt3dclear()

  pt3dadd(379.176, 278.15999999999997, 51.24,  1.500000)

  pt3dadd(378.444, 274.5, 51.728,  1.500000)

}

filament_999[695] {

  pt3dclear()

  pt3dadd(379.176, 281.08799999999997, 49.775999999999996,  1.500000)

  pt3dadd(379.176, 278.15999999999997, 51.24,  1.500000)

}

filament_999[696] {

  pt3dclear()

  pt3dadd(340.38, 282.552, 50.263999999999996,  1.500000)

  pt3dadd(336.71999999999997, 282.552, 50.751999999999995,  1.500000)

}

filament_999[697] {

  pt3dclear()

  pt3dadd(342.57599999999996, 279.62399999999997, 50.751999999999995,  1.500000)

  pt3dadd(340.38, 282.552, 50.263999999999996,  1.500000)

}

filament_999[698] {

  pt3dclear()

  pt3dadd(345.504, 277.428, 51.24,  1.500000)

  pt3dadd(342.57599999999996, 279.62399999999997, 50.751999999999995,  1.500000)

}

filament_999[699] {

  pt3dclear()

  pt3dadd(341.844, 291.336, 52.216,  1.500000)

  pt3dadd(341.11199999999997, 295.728, 52.216,  1.500000)

}

filament_999[700] {

  pt3dclear()

  pt3dadd(342.57599999999996, 287.676, 52.704,  1.500000)

  pt3dadd(341.844, 291.336, 52.216,  1.500000)

}

filament_999[701] {

  pt3dclear()

  pt3dadd(344.772, 284.016, 52.216,  1.500000)

  pt3dadd(342.57599999999996, 287.676, 52.704,  1.500000)

}

filament_999[702] {

  pt3dclear()

  pt3dadd(346.968, 279.62399999999997, 52.216,  1.500000)

  pt3dadd(344.772, 284.016, 52.216,  1.500000)

}

filament_999[703] {

  pt3dclear()

  pt3dadd(348.432, 275.23199999999997, 52.216,  1.500000)

  pt3dadd(345.504, 277.428, 51.24,  1.500000)

}

filament_999[704] {

  pt3dclear()

  pt3dadd(348.432, 275.23199999999997, 52.216,  1.500000)

  pt3dadd(346.968, 279.62399999999997, 52.216,  1.500000)

}

filament_999[705] {

  pt3dclear()

  pt3dadd(350.628, 272.304, 51.728,  1.500000)

  pt3dadd(348.432, 275.23199999999997, 52.216,  1.500000)

}

filament_999[706] {

  pt3dclear()

  pt3dadd(353.556, 270.108, 50.751999999999995,  1.500000)

  pt3dadd(350.628, 272.304, 51.728,  1.500000)

}

filament_999[707] {

  pt3dclear()

  pt3dadd(356.484, 270.108, 50.263999999999996,  1.500000)

  pt3dadd(353.556, 270.108, 50.751999999999995,  1.500000)

}

filament_999[708] {

  pt3dclear()

  pt3dadd(359.412, 271.572, 49.775999999999996,  1.500000)

  pt3dadd(356.484, 270.108, 50.263999999999996,  1.500000)

}

filament_999[709] {

  pt3dclear()

  pt3dadd(362.34, 273.768, 49.775999999999996,  1.500000)

  pt3dadd(359.412, 271.572, 49.775999999999996,  1.500000)

}

filament_999[710] {

  pt3dclear()

  pt3dadd(365.268, 275.964, 49.288,  1.500000)

  pt3dadd(362.34, 273.768, 49.775999999999996,  1.500000)

}

filament_999[711] {

  pt3dclear()

  pt3dadd(367.464, 278.892, 49.288,  1.500000)

  pt3dadd(365.268, 275.964, 49.288,  1.500000)

}

filament_999[712] {

  pt3dclear()

  pt3dadd(370.392, 281.08799999999997, 48.8,  1.500000)

  pt3dadd(367.464, 278.892, 49.288,  1.500000)

}

filament_999[713] {

  pt3dclear()

  pt3dadd(373.32, 281.82, 48.8,  1.500000)

  pt3dadd(370.392, 281.08799999999997, 48.8,  1.500000)

}

filament_999[714] {

  pt3dclear()

  pt3dadd(376.248, 283.284, 48.8,  1.500000)

  pt3dadd(373.32, 281.82, 48.8,  1.500000)

}

filament_999[715] {

  pt3dclear()

  pt3dadd(379.176, 284.748, 48.312,  1.500000)

  pt3dadd(379.176, 281.08799999999997, 49.775999999999996,  1.500000)

}

filament_999[716] {

  pt3dclear()

  pt3dadd(379.176, 284.748, 48.312,  1.500000)

  pt3dadd(376.248, 283.284, 48.8,  1.500000)

}

filament_999[717] {

  pt3dclear()

  pt3dadd(380.64, 287.676, 47.824,  1.500000)

  pt3dadd(379.176, 284.748, 48.312,  1.500000)

}

filament_999[718] {

  pt3dclear()

  pt3dadd(382.104, 290.604, 47.336,  1.500000)

  pt3dadd(380.64, 287.676, 47.824,  1.500000)

}

filament_999[719] {

  pt3dclear()

  pt3dadd(383.568, 294.264, 46.848,  1.500000)

  pt3dadd(382.104, 290.604, 47.336,  1.500000)

}

filament_999[720] {

  pt3dclear()

  pt3dadd(385.032, 297.924, 46.36,  1.500000)

  pt3dadd(383.568, 294.264, 46.848,  1.500000)

}

filament_999[721] {

  pt3dclear()

  pt3dadd(364.536, 226.188, 39.528,  1.500000)

  pt3dadd(367.464, 229.11599999999999, 39.04,  1.500000)

}

filament_999[722] {

  pt3dclear()

  pt3dadd(360.876, 225.456, 39.528,  1.500000)

  pt3dadd(364.536, 226.188, 39.528,  1.500000)

}

filament_999[723] {

  pt3dclear()

  pt3dadd(357.216, 227.652, 40.016,  1.500000)

  pt3dadd(360.876, 225.456, 39.528,  1.500000)

}

filament_999[724] {

  pt3dclear()

  pt3dadd(353.556, 229.84799999999998, 40.016,  1.500000)

  pt3dadd(357.216, 227.652, 40.016,  1.500000)

}

filament_999[725] {

  pt3dclear()

  pt3dadd(351.36, 232.77599999999998, 40.504,  1.500000)

  pt3dadd(353.556, 229.84799999999998, 40.016,  1.500000)

}

filament_999[726] {

  pt3dclear()

  pt3dadd(351.36, 235.704, 40.992,  1.500000)

  pt3dadd(351.36, 232.77599999999998, 40.504,  1.500000)

}

filament_999[727] {

  pt3dclear()

  pt3dadd(352.824, 238.632, 41.967999999999996,  1.500000)

  pt3dadd(351.36, 235.704, 40.992,  1.500000)

}

filament_999[728] {

  pt3dclear()

  pt3dadd(330.132, 231.31199999999998, 44.408,  1.500000)

  pt3dadd(326.472, 234.24, 44.408,  1.500000)

}

filament_999[729] {

  pt3dclear()

  pt3dadd(332.328, 228.384, 44.408,  1.500000)

  pt3dadd(330.132, 231.31199999999998, 44.408,  1.500000)

}

filament_999[730] {

  pt3dclear()

  pt3dadd(323.544, 231.31199999999998, 44.408,  1.500000)

  pt3dadd(321.348, 234.972, 44.408,  1.500000)

}

filament_999[731] {

  pt3dclear()

  pt3dadd(325.74, 227.652, 44.896,  1.500000)

  pt3dadd(323.544, 231.31199999999998, 44.408,  1.500000)

}

filament_999[732] {

  pt3dclear()

  pt3dadd(329.4, 226.188, 44.896,  1.500000)

  pt3dadd(325.74, 227.652, 44.896,  1.500000)

}

filament_999[733] {

  pt3dclear()

  pt3dadd(333.06, 224.724, 44.896,  1.500000)

  pt3dadd(332.328, 228.384, 44.408,  1.500000)

}

filament_999[734] {

  pt3dclear()

  pt3dadd(333.06, 224.724, 44.896,  1.500000)

  pt3dadd(329.4, 226.188, 44.896,  1.500000)

}

filament_999[735] {

  pt3dclear()

  pt3dadd(334.524, 221.064, 44.896,  1.500000)

  pt3dadd(333.06, 224.724, 44.896,  1.500000)

}

filament_999[736] {

  pt3dclear()

  pt3dadd(333.792, 216.672, 44.896,  1.500000)

  pt3dadd(334.524, 221.064, 44.896,  1.500000)

}

filament_999[737] {

  pt3dclear()

  pt3dadd(333.06, 213.744, 44.896,  1.500000)

  pt3dadd(333.792, 216.672, 44.896,  1.500000)

}

filament_999[738] {

  pt3dclear()

  pt3dadd(330.864, 214.476, 45.384,  1.500000)

  pt3dadd(333.06, 213.744, 44.896,  1.500000)

}

filament_999[739] {

  pt3dclear()

  pt3dadd(330.132, 217.404, 44.896,  1.500000)

  pt3dadd(330.864, 214.476, 45.384,  1.500000)

}

filament_999[740] {

  pt3dclear()

  pt3dadd(329.4, 221.064, 44.408,  1.500000)

  pt3dadd(330.132, 217.404, 44.896,  1.500000)

}

filament_999[741] {

  pt3dclear()

  pt3dadd(330.132, 223.992, 43.432,  1.500000)

  pt3dadd(329.4, 221.064, 44.408,  1.500000)

}

filament_999[742] {

  pt3dclear()

  pt3dadd(333.06, 226.92, 41.967999999999996,  1.500000)

  pt3dadd(330.132, 223.992, 43.432,  1.500000)

}

filament_999[743] {

  pt3dclear()

  pt3dadd(335.988, 229.11599999999999, 40.992,  1.500000)

  pt3dadd(333.06, 226.92, 41.967999999999996,  1.500000)

}

filament_999[744] {

  pt3dclear()

  pt3dadd(338.916, 231.31199999999998, 40.016,  1.500000)

  pt3dadd(335.988, 229.11599999999999, 40.992,  1.500000)

}

filament_999[745] {

  pt3dclear()

  pt3dadd(341.844, 233.50799999999998, 39.528,  1.500000)

  pt3dadd(338.916, 231.31199999999998, 40.016,  1.500000)

}

filament_999[746] {

  pt3dclear()

  pt3dadd(344.772, 235.704, 39.528,  1.500000)

  pt3dadd(341.844, 233.50799999999998, 39.528,  1.500000)

}

filament_999[747] {

  pt3dclear()

  pt3dadd(348.432, 238.632, 39.528,  1.500000)

  pt3dadd(344.772, 235.704, 39.528,  1.500000)

}

filament_999[748] {

  pt3dclear()

  pt3dadd(341.844, 275.23199999999997, 35.135999999999996,  1.500000)

  pt3dadd(344.772, 275.23199999999997, 34.16,  1.500000)

}

filament_999[749] {

  pt3dclear()

  pt3dadd(339.64799999999997, 277.428, 35.624,  1.500000)

  pt3dadd(341.844, 275.23199999999997, 35.135999999999996,  1.500000)

}

filament_999[750] {

  pt3dclear()

  pt3dadd(336.71999999999997, 279.62399999999997, 35.624,  1.500000)

  pt3dadd(339.64799999999997, 277.428, 35.624,  1.500000)

}

filament_999[751] {

  pt3dclear()

  pt3dadd(333.06, 279.62399999999997, 35.624,  1.500000)

  pt3dadd(336.71999999999997, 279.62399999999997, 35.624,  1.500000)

}

filament_999[752] {

  pt3dclear()

  pt3dadd(330.132, 278.892, 35.624,  1.500000)

  pt3dadd(333.06, 279.62399999999997, 35.624,  1.500000)

}

filament_999[753] {

  pt3dclear()

  pt3dadd(327.936, 276.69599999999997, 35.624,  1.500000)

  pt3dadd(330.132, 278.892, 35.624,  1.500000)

}

filament_999[754] {

  pt3dclear()

  pt3dadd(326.472, 273.036, 35.624,  1.500000)

  pt3dadd(327.936, 276.69599999999997, 35.624,  1.500000)

}

filament_999[755] {

  pt3dclear()

  pt3dadd(324.276, 270.108, 35.624,  1.500000)

  pt3dadd(326.472, 273.036, 35.624,  1.500000)

}

filament_999[756] {

  pt3dclear()

  pt3dadd(322.08, 267.18, 36.112,  1.500000)

  pt3dadd(324.276, 270.108, 35.624,  1.500000)

}

filament_999[757] {

  pt3dclear()

  pt3dadd(320.616, 264.252, 36.112,  1.500000)

  pt3dadd(322.08, 267.18, 36.112,  1.500000)

}

filament_999[758] {

  pt3dclear()

  pt3dadd(319.152, 261.324, 36.6,  1.500000)

  pt3dadd(320.616, 264.252, 36.112,  1.500000)

}

filament_999[759] {

  pt3dclear()

  pt3dadd(316.224, 259.86, 37.088,  1.500000)

  pt3dadd(319.152, 261.324, 36.6,  1.500000)

}

filament_999[760] {

  pt3dclear()

  pt3dadd(325.74, 243.756, 35.135999999999996,  1.500000)

  pt3dadd(321.348, 243.756, 35.624,  1.500000)

}

filament_999[761] {

  pt3dclear()

  pt3dadd(329.4, 243.756, 35.135999999999996,  1.500000)

  pt3dadd(325.74, 243.756, 35.135999999999996,  1.500000)

}

filament_999[762] {

  pt3dclear()

  pt3dadd(331.596, 245.952, 35.135999999999996,  1.500000)

  pt3dadd(329.4, 243.756, 35.135999999999996,  1.500000)

}

filament_999[763] {

  pt3dclear()

  pt3dadd(330.864, 248.88, 35.135999999999996,  1.500000)

  pt3dadd(331.596, 245.952, 35.135999999999996,  1.500000)

}

filament_999[764] {

  pt3dclear()

  pt3dadd(330.132, 251.808, 35.135999999999996,  1.500000)

  pt3dadd(330.864, 248.88, 35.135999999999996,  1.500000)

}

filament_999[765] {

  pt3dclear()

  pt3dadd(327.936, 252.54, 35.624,  1.500000)

  pt3dadd(330.132, 251.808, 35.135999999999996,  1.500000)

}

filament_999[766] {

  pt3dclear()

  pt3dadd(324.276, 253.272, 35.624,  1.500000)

  pt3dadd(327.936, 252.54, 35.624,  1.500000)

}

filament_999[767] {

  pt3dclear()

  pt3dadd(320.616, 253.272, 36.112,  1.500000)

  pt3dadd(324.276, 253.272, 35.624,  1.500000)

}

filament_999[768] {

  pt3dclear()

  pt3dadd(317.688, 254.736, 39.04,  1.500000)

  pt3dadd(320.616, 253.272, 36.112,  1.500000)

}

filament_999[769] {

  pt3dclear()

  pt3dadd(314.76, 257.664, 38.552,  1.500000)

  pt3dadd(317.688, 254.736, 39.04,  1.500000)

}

filament_999[770] {

  pt3dclear()

  pt3dadd(312.564, 260.592, 39.04,  1.500000)

  pt3dadd(316.224, 259.86, 37.088,  1.500000)

}

filament_999[771] {

  pt3dclear()

  pt3dadd(312.564, 260.592, 39.04,  1.500000)

  pt3dadd(314.76, 257.664, 38.552,  1.500000)

}

filament_999[772] {

  pt3dclear()

  pt3dadd(310.368, 263.52, 39.528,  1.500000)

  pt3dadd(312.564, 260.592, 39.04,  1.500000)

}

filament_999[773] {

  pt3dclear()

  pt3dadd(309.63599999999997, 267.18, 39.528,  1.500000)

  pt3dadd(310.368, 263.52, 39.528,  1.500000)

}

filament_999[774] {

  pt3dclear()

  pt3dadd(308.904, 271.572, 40.016,  1.500000)

  pt3dadd(309.63599999999997, 267.18, 39.528,  1.500000)

}

filament_999[775] {

  pt3dclear()

  pt3dadd(308.904, 275.964, 40.504,  1.500000)

  pt3dadd(308.904, 271.572, 40.016,  1.500000)

}

filament_999[776] {

  pt3dclear()

  pt3dadd(308.17199999999997, 279.62399999999997, 40.992,  1.500000)

  pt3dadd(308.904, 275.964, 40.504,  1.500000)

}

filament_999[777] {

  pt3dclear()

  pt3dadd(307.44, 283.284, 41.967999999999996,  1.500000)

  pt3dadd(308.17199999999997, 279.62399999999997, 40.992,  1.500000)

}

filament_999[778] {

  pt3dclear()

  pt3dadd(305.976, 286.212, 42.455999999999996,  1.500000)

  pt3dadd(307.44, 283.284, 41.967999999999996,  1.500000)

}

filament_999[779] {

  pt3dclear()

  pt3dadd(304.512, 289.872, 42.455999999999996,  1.500000)

  pt3dadd(305.976, 286.212, 42.455999999999996,  1.500000)

}

filament_999[780] {

  pt3dclear()

  pt3dadd(303.78, 293.532, 42.455999999999996,  1.500000)

  pt3dadd(304.512, 289.872, 42.455999999999996,  1.500000)

}

filament_999[781] {

  pt3dclear()

  pt3dadd(311.09999999999997, 256.2, 41.48,  1.500000)

  pt3dadd(309.63599999999997, 259.128, 41.48,  1.500000)

}

filament_999[782] {

  pt3dclear()

  pt3dadd(312.564, 253.272, 40.992,  1.500000)

  pt3dadd(311.09999999999997, 256.2, 41.48,  1.500000)

}

filament_999[783] {

  pt3dclear()

  pt3dadd(325.74, 224.724, 39.04,  1.500000)

  pt3dadd(328.668, 220.332, 40.992,  1.500000)

}

filament_999[784] {

  pt3dclear()

  pt3dadd(324.276, 229.11599999999999, 39.04,  1.500000)

  pt3dadd(325.74, 224.724, 39.04,  1.500000)

}

filament_999[785] {

  pt3dclear()

  pt3dadd(322.08, 231.31199999999998, 39.04,  1.500000)

  pt3dadd(324.276, 229.11599999999999, 39.04,  1.500000)

}

filament_999[786] {

  pt3dclear()

  pt3dadd(318.42, 232.77599999999998, 39.528,  1.500000)

  pt3dadd(322.08, 231.31199999999998, 39.04,  1.500000)

}

filament_999[787] {

  pt3dclear()

  pt3dadd(316.956, 235.704, 40.504,  1.500000)

  pt3dadd(318.42, 232.77599999999998, 39.528,  1.500000)

}

filament_999[788] {

  pt3dclear()

  pt3dadd(315.492, 238.632, 40.504,  1.500000)

  pt3dadd(316.956, 235.704, 40.504,  1.500000)

}

filament_999[789] {

  pt3dclear()

  pt3dadd(314.028, 242.292, 40.992,  1.500000)

  pt3dadd(315.492, 238.632, 40.504,  1.500000)

}

filament_999[790] {

  pt3dclear()

  pt3dadd(314.028, 245.22, 41.48,  1.500000)

  pt3dadd(314.028, 242.292, 40.992,  1.500000)

}

filament_999[791] {

  pt3dclear()

  pt3dadd(314.028, 248.148, 41.48,  1.500000)

  pt3dadd(314.028, 245.22, 41.48,  1.500000)

}

filament_999[792] {

  pt3dclear()

  pt3dadd(314.76, 251.076, 41.48,  1.500000)

  pt3dadd(312.564, 253.272, 40.992,  1.500000)

}

filament_999[793] {

  pt3dclear()

  pt3dadd(314.76, 251.076, 41.48,  1.500000)

  pt3dadd(314.028, 248.148, 41.48,  1.500000)

}

filament_999[794] {

  pt3dclear()

  pt3dadd(316.224, 252.54, 41.48,  1.500000)

  pt3dadd(314.76, 251.076, 41.48,  1.500000)

}

filament_999[795] {

  pt3dclear()

  pt3dadd(319.152, 254.004, 41.967999999999996,  1.500000)

  pt3dadd(316.224, 252.54, 41.48,  1.500000)

}

filament_999[796] {

  pt3dclear()

  pt3dadd(322.08, 254.736, 41.967999999999996,  1.500000)

  pt3dadd(319.152, 254.004, 41.967999999999996,  1.500000)

}

filament_999[797] {

  pt3dclear()

  pt3dadd(325.008, 254.004, 42.455999999999996,  1.500000)

  pt3dadd(322.08, 254.736, 41.967999999999996,  1.500000)

}

filament_999[798] {

  pt3dclear()

  pt3dadd(327.936, 253.272, 42.455999999999996,  1.500000)

  pt3dadd(325.008, 254.004, 42.455999999999996,  1.500000)

}

filament_999[799] {

  pt3dclear()

  pt3dadd(330.864, 252.54, 42.455999999999996,  1.500000)

  pt3dadd(327.936, 253.272, 42.455999999999996,  1.500000)

}

filament_999[800] {

  pt3dclear()

  pt3dadd(331.596, 264.252, 44.896,  1.500000)

  pt3dadd(330.864, 267.912, 46.36,  1.500000)

}

filament_999[801] {

  pt3dclear()

  pt3dadd(333.06, 261.324, 44.408,  1.500000)

  pt3dadd(331.596, 264.252, 44.896,  1.500000)

}

filament_999[802] {

  pt3dclear()

  pt3dadd(333.06, 258.396, 43.92,  1.500000)

  pt3dadd(333.06, 261.324, 44.408,  1.500000)

}

filament_999[803] {

  pt3dclear()

  pt3dadd(333.792, 254.736, 40.992,  1.500000)

  pt3dadd(333.06, 258.396, 43.92,  1.500000)

}

filament_999[804] {

  pt3dclear()

  pt3dadd(333.792, 254.736, 40.992,  1.500000)

  pt3dadd(331.596, 256.2, 41.967999999999996,  1.500000)

}

filament_999[805] {

  pt3dclear()

  pt3dadd(334.524, 251.808, 40.992,  1.500000)

  pt3dadd(330.864, 252.54, 42.455999999999996,  1.500000)

}

filament_999[806] {

  pt3dclear()

  pt3dadd(334.524, 251.808, 40.992,  1.500000)

  pt3dadd(333.792, 254.736, 40.992,  1.500000)

}

filament_999[807] {

  pt3dclear()

  pt3dadd(335.988, 248.88, 40.504,  1.500000)

  pt3dadd(334.524, 251.808, 40.992,  1.500000)

}

filament_999[808] {

  pt3dclear()

  pt3dadd(338.916, 247.416, 40.016,  1.500000)

  pt3dadd(335.988, 248.88, 40.504,  1.500000)

}

filament_999[809] {

  pt3dclear()

  pt3dadd(341.844, 245.952, 40.016,  1.500000)

  pt3dadd(338.916, 247.416, 40.016,  1.500000)

}

filament_999[810] {

  pt3dclear()

  pt3dadd(344.772, 244.488, 40.504,  1.500000)

  pt3dadd(341.844, 245.952, 40.016,  1.500000)

}

filament_999[811] {

  pt3dclear()

  pt3dadd(347.7, 243.024, 40.992,  1.500000)

  pt3dadd(344.772, 244.488, 40.504,  1.500000)

}

filament_999[812] {

  pt3dclear()

  pt3dadd(350.628, 241.56, 41.48,  1.500000)

  pt3dadd(348.432, 238.632, 39.528,  1.500000)

}

filament_999[813] {

  pt3dclear()

  pt3dadd(350.628, 241.56, 41.48,  1.500000)

  pt3dadd(347.7, 243.024, 40.992,  1.500000)

}

filament_999[814] {

  pt3dclear()

  pt3dadd(353.556, 241.56, 41.967999999999996,  1.500000)

  pt3dadd(352.824, 238.632, 41.967999999999996,  1.500000)

}

filament_999[815] {

  pt3dclear()

  pt3dadd(353.556, 241.56, 41.967999999999996,  1.500000)

  pt3dadd(350.628, 241.56, 41.48,  1.500000)

}

filament_999[816] {

  pt3dclear()

  pt3dadd(356.484, 243.024, 42.455999999999996,  1.500000)

  pt3dadd(353.556, 241.56, 41.967999999999996,  1.500000)

}

filament_999[817] {

  pt3dclear()

  pt3dadd(359.412, 244.488, 42.944,  1.500000)

  pt3dadd(356.484, 243.024, 42.455999999999996,  1.500000)

}

filament_999[818] {

  pt3dclear()

  pt3dadd(362.34, 245.952, 42.455999999999996,  1.500000)

  pt3dadd(359.412, 244.488, 42.944,  1.500000)

}

filament_999[819] {

  pt3dclear()

  pt3dadd(365.268, 247.416, 41.48,  1.500000)

  pt3dadd(362.34, 245.952, 42.455999999999996,  1.500000)

}

filament_999[820] {

  pt3dclear()

  pt3dadd(386.496, 267.912, 59.048,  1.500000)

  pt3dadd(383.568, 265.716, 59.048,  1.500000)

}

filament_999[821] {

  pt3dclear()

  pt3dadd(388.692, 271.572, 59.048,  1.500000)

  pt3dadd(386.496, 267.912, 59.048,  1.500000)

}

filament_999[822] {

  pt3dclear()

  pt3dadd(390.888, 275.23199999999997, 59.048,  1.500000)

  pt3dadd(388.692, 271.572, 59.048,  1.500000)

}

filament_999[823] {

  pt3dclear()

  pt3dadd(393.084, 278.15999999999997, 59.048,  1.500000)

  pt3dadd(390.888, 275.23199999999997, 59.048,  1.500000)

}

filament_999[824] {

  pt3dclear()

  pt3dadd(394.548, 281.82, 59.536,  1.500000)

  pt3dadd(393.084, 278.15999999999997, 59.048,  1.500000)

}

filament_999[825] {

  pt3dclear()

  pt3dadd(396.74399999999997, 284.748, 60.024,  1.500000)

  pt3dadd(394.548, 281.82, 59.536,  1.500000)

}

filament_999[826] {

  pt3dclear()

  pt3dadd(400.404, 284.016, 59.048,  1.500000)

  pt3dadd(396.74399999999997, 284.748, 60.024,  1.500000)

}

filament_999[827] {

  pt3dclear()

  pt3dadd(403.332, 284.016, 59.048,  1.500000)

  pt3dadd(400.404, 284.016, 59.048,  1.500000)

}

filament_999[828] {

  pt3dclear()

  pt3dadd(401.868, 307.44, 61.0,  1.500000)

  pt3dadd(398.94, 311.09999999999997, 61.0,  1.500000)

}

filament_999[829] {

  pt3dclear()

  pt3dadd(403.332, 303.78, 61.976,  1.500000)

  pt3dadd(401.868, 307.44, 61.0,  1.500000)

}

filament_999[830] {

  pt3dclear()

  pt3dadd(404.796, 300.852, 61.488,  1.500000)

  pt3dadd(403.332, 303.78, 61.976,  1.500000)

}

filament_999[831] {

  pt3dclear()

  pt3dadd(405.52799999999996, 297.924, 61.0,  1.500000)

  pt3dadd(404.796, 300.852, 61.488,  1.500000)

}

filament_999[832] {

  pt3dclear()

  pt3dadd(405.52799999999996, 294.264, 60.512,  1.500000)

  pt3dadd(405.52799999999996, 297.924, 61.0,  1.500000)

}

filament_999[833] {

  pt3dclear()

  pt3dadd(405.52799999999996, 290.604, 60.512,  1.500000)

  pt3dadd(405.52799999999996, 294.264, 60.512,  1.500000)

}

filament_999[834] {

  pt3dclear()

  pt3dadd(405.52799999999996, 286.944, 59.536,  1.500000)

  pt3dadd(405.52799999999996, 290.604, 60.512,  1.500000)

}

filament_999[835] {

  pt3dclear()

  pt3dadd(406.26, 283.284, 59.536,  1.500000)

  pt3dadd(403.332, 284.016, 59.048,  1.500000)

}

filament_999[836] {

  pt3dclear()

  pt3dadd(406.26, 283.284, 59.536,  1.500000)

  pt3dadd(405.52799999999996, 286.944, 59.536,  1.500000)

}

filament_999[837] {

  pt3dclear()

  pt3dadd(406.992, 279.62399999999997, 59.048,  1.500000)

  pt3dadd(406.26, 283.284, 59.536,  1.500000)

}

filament_999[838] {

  pt3dclear()

  pt3dadd(405.52799999999996, 275.964, 58.56,  1.500000)

  pt3dadd(406.992, 279.62399999999997, 59.048,  1.500000)

}

filament_999[839] {

  pt3dclear()

  pt3dadd(403.332, 272.304, 59.048,  1.500000)

  pt3dadd(405.52799999999996, 275.964, 58.56,  1.500000)

}

filament_999[840] {

  pt3dclear()

  pt3dadd(401.13599999999997, 269.376, 58.56,  1.500000)

  pt3dadd(403.332, 272.304, 59.048,  1.500000)

}

filament_999[841] {

  pt3dclear()

  pt3dadd(398.94, 266.448, 57.583999999999996,  1.500000)

  pt3dadd(401.13599999999997, 269.376, 58.56,  1.500000)

}

filament_999[842] {

  pt3dclear()

  pt3dadd(397.476, 262.788, 56.608,  1.500000)

  pt3dadd(398.94, 266.448, 57.583999999999996,  1.500000)

}

filament_999[843] {

  pt3dclear()

  pt3dadd(396.74399999999997, 259.128, 55.632,  1.500000)

  pt3dadd(397.476, 262.788, 56.608,  1.500000)

}

filament_999[844] {

  pt3dclear()

  pt3dadd(397.476, 255.468, 54.656,  1.500000)

  pt3dadd(396.74399999999997, 259.128, 55.632,  1.500000)

}

filament_999[845] {

  pt3dclear()

  pt3dadd(397.476, 255.468, 54.656,  1.500000)

  pt3dadd(398.20799999999997, 252.54, 56.608,  1.500000)

}

filament_999[846] {

  pt3dclear()

  pt3dadd(398.20799999999997, 252.54, 52.704,  1.500000)

  pt3dadd(397.476, 255.468, 54.656,  1.500000)

}

filament_999[847] {

  pt3dclear()

  pt3dadd(396.74399999999997, 249.612, 52.216,  1.500000)

  pt3dadd(398.20799999999997, 252.54, 52.704,  1.500000)

}

filament_999[848] {

  pt3dclear()

  pt3dadd(394.548, 247.416, 51.728,  1.500000)

  pt3dadd(396.74399999999997, 249.612, 52.216,  1.500000)

}

filament_999[849] {

  pt3dclear()

  pt3dadd(391.62, 245.952, 51.24,  1.500000)

  pt3dadd(394.548, 247.416, 51.728,  1.500000)

}

filament_999[850] {

  pt3dclear()

  pt3dadd(388.692, 245.22, 50.751999999999995,  1.500000)

  pt3dadd(391.62, 245.952, 51.24,  1.500000)

}

filament_999[851] {

  pt3dclear()

  pt3dadd(385.764, 244.488, 50.263999999999996,  1.500000)

  pt3dadd(388.692, 245.22, 50.751999999999995,  1.500000)

}

filament_999[852] {

  pt3dclear()

  pt3dadd(382.836, 243.756, 50.263999999999996,  1.500000)

  pt3dadd(385.764, 244.488, 50.263999999999996,  1.500000)

}

filament_999[853] {

  pt3dclear()

  pt3dadd(379.908, 243.024, 49.288,  1.500000)

  pt3dadd(382.836, 243.756, 50.263999999999996,  1.500000)

}

filament_999[854] {

  pt3dclear()

  pt3dadd(378.444, 240.096, 47.336,  1.500000)

  pt3dadd(379.908, 243.024, 49.288,  1.500000)

}

filament_999[855] {

  pt3dclear()

  pt3dadd(375.516, 240.096, 46.36,  1.500000)

  pt3dadd(378.444, 240.096, 47.336,  1.500000)

}

filament_999[856] {

  pt3dclear()

  pt3dadd(310.368, 268.644, 50.263999999999996,  1.500000)

  pt3dadd(305.976, 267.912, 50.263999999999996,  1.500000)

}

filament_999[857] {

  pt3dclear()

  pt3dadd(314.028, 267.18, 50.263999999999996,  1.500000)

  pt3dadd(310.368, 268.644, 50.263999999999996,  1.500000)

}

filament_999[858] {

  pt3dclear()

  pt3dadd(317.688, 265.716, 50.751999999999995,  1.500000)

  pt3dadd(314.028, 267.18, 50.263999999999996,  1.500000)

}

filament_999[859] {

  pt3dclear()

  pt3dadd(321.348, 264.984, 50.263999999999996,  1.500000)

  pt3dadd(317.688, 265.716, 50.751999999999995,  1.500000)

}

filament_999[860] {

  pt3dclear()

  pt3dadd(324.276, 263.52, 49.775999999999996,  1.500000)

  pt3dadd(321.348, 264.984, 50.263999999999996,  1.500000)

}

filament_999[861] {

  pt3dclear()

  pt3dadd(325.74, 259.86, 49.288,  1.500000)

  pt3dadd(324.276, 263.52, 49.775999999999996,  1.500000)

}

filament_999[862] {

  pt3dclear()

  pt3dadd(324.276, 256.2, 49.775999999999996,  1.500000)

  pt3dadd(325.74, 259.86, 49.288,  1.500000)

}

filament_999[863] {

  pt3dclear()

  pt3dadd(325.008, 252.54, 50.263999999999996,  1.500000)

  pt3dadd(324.276, 256.2, 49.775999999999996,  1.500000)

}

filament_999[864] {

  pt3dclear()

  pt3dadd(327.204, 249.612, 49.775999999999996,  1.500000)

  pt3dadd(325.008, 252.54, 50.263999999999996,  1.500000)

}

filament_999[865] {

  pt3dclear()

  pt3dadd(330.864, 247.416, 50.263999999999996,  1.500000)

  pt3dadd(327.204, 249.612, 49.775999999999996,  1.500000)

}

filament_999[866] {

  pt3dclear()

  pt3dadd(334.524, 245.952, 50.263999999999996,  1.500000)

  pt3dadd(330.864, 247.416, 50.263999999999996,  1.500000)

}

filament_999[867] {

  pt3dclear()

  pt3dadd(337.452, 243.756, 49.775999999999996,  1.500000)

  pt3dadd(334.524, 245.952, 50.263999999999996,  1.500000)

}

filament_999[868] {

  pt3dclear()

  pt3dadd(340.38, 241.56, 49.775999999999996,  1.500000)

  pt3dadd(337.452, 243.756, 49.775999999999996,  1.500000)

}

filament_999[869] {

  pt3dclear()

  pt3dadd(343.308, 239.364, 49.288,  1.500000)

  pt3dadd(340.38, 241.56, 49.775999999999996,  1.500000)

}

filament_999[870] {

  pt3dclear()

  pt3dadd(346.236, 237.168, 49.288,  1.500000)

  pt3dadd(343.308, 239.364, 49.288,  1.500000)

}

filament_999[871] {

  pt3dclear()

  pt3dadd(348.432, 234.24, 49.288,  1.500000)

  pt3dadd(346.236, 237.168, 49.288,  1.500000)

}

filament_999[872] {

  pt3dclear()

  pt3dadd(351.36, 232.04399999999998, 49.288,  1.500000)

  pt3dadd(348.432, 234.24, 49.288,  1.500000)

}

filament_999[873] {

  pt3dclear()

  pt3dadd(357.948, 194.712, 46.36,  1.500000)

  pt3dadd(357.216, 192.516, 42.944,  1.500000)

}

filament_999[874] {

  pt3dclear()

  pt3dadd(355.02, 196.908, 47.824,  1.500000)

  pt3dadd(357.948, 194.712, 46.36,  1.500000)

}

filament_999[875] {

  pt3dclear()

  pt3dadd(352.824, 200.56799999999998, 47.824,  1.500000)

  pt3dadd(355.02, 196.908, 47.824,  1.500000)

}

filament_999[876] {

  pt3dclear()

  pt3dadd(353.556, 204.96, 47.824,  1.500000)

  pt3dadd(352.824, 200.56799999999998, 47.824,  1.500000)

}

filament_999[877] {

  pt3dclear()

  pt3dadd(353.556, 209.352, 47.824,  1.500000)

  pt3dadd(353.556, 204.96, 47.824,  1.500000)

}

filament_999[878] {

  pt3dclear()

  pt3dadd(352.824, 213.744, 48.312,  1.500000)

  pt3dadd(353.556, 209.352, 47.824,  1.500000)

}

filament_999[879] {

  pt3dclear()

  pt3dadd(351.36, 217.404, 48.312,  1.500000)

  pt3dadd(352.824, 213.744, 48.312,  1.500000)

}

filament_999[880] {

  pt3dclear()

  pt3dadd(349.896, 221.064, 48.8,  1.500000)

  pt3dadd(351.36, 217.404, 48.312,  1.500000)

}

filament_999[881] {

  pt3dclear()

  pt3dadd(350.628, 223.992, 48.8,  1.500000)

  pt3dadd(349.896, 221.064, 48.8,  1.500000)

}

filament_999[882] {

  pt3dclear()

  pt3dadd(352.092, 227.652, 48.8,  1.500000)

  pt3dadd(350.628, 223.992, 48.8,  1.500000)

}

filament_999[883] {

  pt3dclear()

  pt3dadd(354.288, 229.84799999999998, 48.312,  1.500000)

  pt3dadd(351.36, 232.04399999999998, 49.288,  1.500000)

}

filament_999[884] {

  pt3dclear()

  pt3dadd(354.288, 229.84799999999998, 48.312,  1.500000)

  pt3dadd(352.092, 227.652, 48.8,  1.500000)

}

filament_999[885] {

  pt3dclear()

  pt3dadd(358.68, 229.84799999999998, 47.336,  1.500000)

  pt3dadd(354.288, 229.84799999999998, 48.312,  1.500000)

}

filament_999[886] {

  pt3dclear()

  pt3dadd(362.34, 231.31199999999998, 46.36,  1.500000)

  pt3dadd(358.68, 229.84799999999998, 47.336,  1.500000)

}

filament_999[887] {

  pt3dclear()

  pt3dadd(366.0, 233.50799999999998, 44.896,  1.500000)

  pt3dadd(362.34, 231.31199999999998, 46.36,  1.500000)

}

filament_999[888] {

  pt3dclear()

  pt3dadd(368.928, 236.436, 44.896,  1.500000)

  pt3dadd(366.0, 233.50799999999998, 44.896,  1.500000)

}

filament_999[889] {

  pt3dclear()

  pt3dadd(371.856, 239.364, 43.92,  1.500000)

  pt3dadd(375.516, 240.096, 46.36,  1.500000)

}

filament_999[890] {

  pt3dclear()

  pt3dadd(371.856, 239.364, 43.92,  1.500000)

  pt3dadd(368.928, 236.436, 44.896,  1.500000)

}

filament_999[891] {

  pt3dclear()

  pt3dadd(369.65999999999997, 241.56, 42.944,  1.500000)

  pt3dadd(371.856, 239.364, 43.92,  1.500000)

}

filament_999[892] {

  pt3dclear()

  pt3dadd(368.19599999999997, 244.488, 42.944,  1.500000)

  pt3dadd(369.65999999999997, 241.56, 42.944,  1.500000)

}

filament_999[893] {

  pt3dclear()

  pt3dadd(367.464, 248.148, 40.992,  1.500000)

  pt3dadd(365.268, 247.416, 41.48,  1.500000)

}

filament_999[894] {

  pt3dclear()

  pt3dadd(367.464, 248.148, 40.992,  1.500000)

  pt3dadd(368.19599999999997, 244.488, 42.944,  1.500000)

}

filament_999[895] {

  pt3dclear()

  pt3dadd(368.928, 251.076, 40.016,  1.500000)

  pt3dadd(367.464, 248.148, 40.992,  1.500000)

}

filament_999[896] {

  pt3dclear()

  pt3dadd(370.392, 255.468, 39.04,  1.500000)

  pt3dadd(368.928, 251.076, 40.016,  1.500000)

}

filament_999[897] {

  pt3dclear()

  pt3dadd(370.392, 255.468, 39.04,  1.500000)

  pt3dadd(371.12399999999997, 252.54, 35.624,  1.500000)

}

filament_999[898] {

  pt3dclear()

  pt3dadd(373.32, 258.396, 37.576,  1.500000)

  pt3dadd(370.392, 255.468, 39.04,  1.500000)

}

filament_999[899] {

  pt3dclear()

  pt3dadd(375.516, 261.324, 36.6,  1.500000)

  pt3dadd(373.32, 258.396, 37.576,  1.500000)

}

filament_999[900] {

  pt3dclear()

  pt3dadd(378.444, 264.984, 36.112,  1.500000)

  pt3dadd(375.516, 261.324, 36.6,  1.500000)

}

filament_999[901] {

  pt3dclear()

  pt3dadd(379.908, 268.644, 35.624,  1.500000)

  pt3dadd(378.444, 264.984, 36.112,  1.500000)

}

filament_999[902] {

  pt3dclear()

  pt3dadd(381.372, 272.304, 35.624,  1.500000)

  pt3dadd(379.908, 268.644, 35.624,  1.500000)

}

filament_999[903] {

  pt3dclear()

  pt3dadd(384.3, 274.5, 35.624,  1.500000)

  pt3dadd(381.372, 272.304, 35.624,  1.500000)

}

filament_999[904] {

  pt3dclear()

  pt3dadd(386.496, 276.69599999999997, 35.624,  1.500000)

  pt3dadd(384.3, 274.5, 35.624,  1.500000)

}

filament_999[905] {

  pt3dclear()

  pt3dadd(388.692, 278.892, 36.112,  1.500000)

  pt3dadd(386.496, 276.69599999999997, 35.624,  1.500000)

}

filament_999[906] {

  pt3dclear()

  pt3dadd(390.888, 281.08799999999997, 35.624,  1.500000)

  pt3dadd(393.816, 279.62399999999997, 37.576,  1.500000)

}

filament_999[907] {

  pt3dclear()

  pt3dadd(390.888, 281.08799999999997, 35.624,  1.500000)

  pt3dadd(388.692, 278.892, 36.112,  1.500000)

}

filament_999[908] {

  pt3dclear()

  pt3dadd(393.084, 283.284, 35.135999999999996,  1.500000)

  pt3dadd(390.888, 281.08799999999997, 35.624,  1.500000)

}

filament_999[909] {

  pt3dclear()

  pt3dadd(394.548, 286.944, 34.16,  1.500000)

  pt3dadd(393.084, 283.284, 35.135999999999996,  1.500000)

}

filament_999[910] {

  pt3dclear()

  pt3dadd(396.012, 291.336, 34.16,  1.500000)

  pt3dadd(394.548, 286.944, 34.16,  1.500000)

}

filament_999[911] {

  pt3dclear()

  pt3dadd(396.74399999999997, 294.996, 34.647999999999996,  1.500000)

  pt3dadd(396.012, 291.336, 34.16,  1.500000)

}

filament_999[912] {

  pt3dclear()

  pt3dadd(397.476, 298.656, 34.647999999999996,  1.500000)

  pt3dadd(396.74399999999997, 294.996, 34.647999999999996,  1.500000)

}

filament_999[913] {

  pt3dclear()

  pt3dadd(338.916, 520.452, 55.144,  1.500000)

  pt3dadd(341.844, 524.8439999999999, 55.144,  1.500000)

}

filament_999[914] {

  pt3dclear()

  pt3dadd(336.71999999999997, 516.06, 55.632,  1.500000)

  pt3dadd(338.916, 520.452, 55.144,  1.500000)

}

filament_999[915] {

  pt3dclear()

  pt3dadd(334.524, 511.668, 56.12,  1.500000)

  pt3dadd(336.71999999999997, 516.06, 55.632,  1.500000)

}

filament_999[916] {

  pt3dclear()

  pt3dadd(332.328, 507.276, 56.608,  1.500000)

  pt3dadd(334.524, 511.668, 56.12,  1.500000)

}

filament_999[917] {

  pt3dclear()

  pt3dadd(330.864, 502.884, 57.096,  1.500000)

  pt3dadd(332.328, 507.276, 56.608,  1.500000)

}

filament_999[918] {

  pt3dclear()

  pt3dadd(329.4, 498.49199999999996, 57.583999999999996,  1.500000)

  pt3dadd(330.864, 502.884, 57.096,  1.500000)

}

filament_999[919] {

  pt3dclear()

  pt3dadd(327.936, 494.09999999999997, 57.583999999999996,  1.500000)

  pt3dadd(329.4, 498.49199999999996, 57.583999999999996,  1.500000)

}

filament_999[920] {

  pt3dclear()

  pt3dadd(326.472, 489.70799999999997, 58.071999999999996,  1.500000)

  pt3dadd(327.936, 494.09999999999997, 57.583999999999996,  1.500000)

}

filament_999[921] {

  pt3dclear()

  pt3dadd(325.74, 485.316, 58.071999999999996,  1.500000)

  pt3dadd(326.472, 489.70799999999997, 58.071999999999996,  1.500000)

}

filament_999[922] {

  pt3dclear()

  pt3dadd(326.472, 481.656, 60.512,  1.500000)

  pt3dadd(325.74, 485.316, 58.071999999999996,  1.500000)

}

filament_999[923] {

  pt3dclear()

  pt3dadd(327.204, 477.996, 61.0,  1.500000)

  pt3dadd(326.472, 481.656, 60.512,  1.500000)

}

filament_999[924] {

  pt3dclear()

  pt3dadd(329.4, 475.068, 61.488,  1.500000)

  pt3dadd(327.204, 477.996, 61.0,  1.500000)

}

filament_999[925] {

  pt3dclear()

  pt3dadd(331.596, 472.14, 61.488,  1.500000)

  pt3dadd(329.4, 475.068, 61.488,  1.500000)

}

filament_999[926] {

  pt3dclear()

  pt3dadd(333.792, 469.944, 61.488,  1.500000)

  pt3dadd(331.596, 472.14, 61.488,  1.500000)

}

filament_999[927] {

  pt3dclear()

  pt3dadd(335.988, 468.48, 61.488,  1.500000)

  pt3dadd(333.792, 469.944, 61.488,  1.500000)

}

filament_999[928] {

  pt3dclear()

  pt3dadd(335.256, 465.55199999999996, 61.488,  1.500000)

  pt3dadd(335.988, 468.48, 61.488,  1.500000)

}

filament_999[929] {

  pt3dclear()

  pt3dadd(333.792, 463.356, 61.488,  1.500000)

  pt3dadd(335.256, 465.55199999999996, 61.488,  1.500000)

}

filament_999[930] {

  pt3dclear()

  pt3dadd(330.864, 459.69599999999997, 61.488,  1.500000)

  pt3dadd(333.792, 463.356, 61.488,  1.500000)

}

filament_999[931] {

  pt3dclear()

  pt3dadd(330.864, 456.768, 61.488,  1.500000)

  pt3dadd(330.864, 459.69599999999997, 61.488,  1.500000)

}

filament_999[932] {

  pt3dclear()

  pt3dadd(331.596, 453.108, 61.488,  1.500000)

  pt3dadd(330.864, 456.768, 61.488,  1.500000)

}

filament_999[933] {

  pt3dclear()

  pt3dadd(331.596, 449.448, 61.488,  1.500000)

  pt3dadd(331.596, 453.108, 61.488,  1.500000)

}

filament_999[934] {

  pt3dclear()

  pt3dadd(345.504, 480.192, 59.536,  1.500000)

  pt3dadd(343.308, 476.532, 60.024,  1.500000)

}

filament_999[935] {

  pt3dclear()

  pt3dadd(348.432, 483.12, 59.048,  1.500000)

  pt3dadd(345.504, 480.192, 59.536,  1.500000)

}

filament_999[936] {

  pt3dclear()

  pt3dadd(351.36, 486.048, 60.024,  1.500000)

  pt3dadd(348.432, 483.12, 59.048,  1.500000)

}

filament_999[937] {

  pt3dclear()

  pt3dadd(354.288, 488.24399999999997, 59.536,  1.500000)

  pt3dadd(351.36, 486.048, 60.024,  1.500000)

}

filament_999[938] {

  pt3dclear()

  pt3dadd(356.484, 487.512, 60.024,  1.500000)

  pt3dadd(354.288, 488.24399999999997, 59.536,  1.500000)

}

filament_999[939] {

  pt3dclear()

  pt3dadd(355.752, 483.852, 60.512,  1.500000)

  pt3dadd(356.484, 487.512, 60.024,  1.500000)

}

filament_999[940] {

  pt3dclear()

  pt3dadd(355.02, 479.46, 61.488,  1.500000)

  pt3dadd(355.752, 483.852, 60.512,  1.500000)

}

filament_999[941] {

  pt3dclear()

  pt3dadd(354.288, 475.068, 61.488,  1.500000)

  pt3dadd(355.02, 479.46, 61.488,  1.500000)

}

filament_999[942] {

  pt3dclear()

  pt3dadd(353.556, 470.676, 61.488,  1.500000)

  pt3dadd(354.288, 475.068, 61.488,  1.500000)

}

filament_999[943] {

  pt3dclear()

  pt3dadd(352.092, 467.01599999999996, 61.488,  1.500000)

  pt3dadd(353.556, 470.676, 61.488,  1.500000)

}

filament_999[944] {

  pt3dclear()

  pt3dadd(350.628, 463.356, 61.488,  1.500000)

  pt3dadd(352.092, 467.01599999999996, 61.488,  1.500000)

}

filament_999[945] {

  pt3dclear()

  pt3dadd(349.164, 459.69599999999997, 61.488,  1.500000)

  pt3dadd(350.628, 463.356, 61.488,  1.500000)

}

filament_999[946] {

  pt3dclear()

  pt3dadd(347.7, 456.036, 61.488,  1.500000)

  pt3dadd(349.164, 459.69599999999997, 61.488,  1.500000)

}

filament_999[947] {

  pt3dclear()

  pt3dadd(344.772, 453.84, 61.488,  1.500000)

  pt3dadd(347.7, 456.036, 61.488,  1.500000)

}

filament_999[948] {

  pt3dclear()

  pt3dadd(341.11199999999997, 451.644, 61.488,  1.500000)

  pt3dadd(344.772, 453.84, 61.488,  1.500000)

}

filament_999[949] {

  pt3dclear()

  pt3dadd(337.452, 449.448, 61.488,  1.500000)

  pt3dadd(341.11199999999997, 451.644, 61.488,  1.500000)

}

filament_999[950] {

  pt3dclear()

  pt3dadd(334.524, 447.252, 61.0,  1.500000)

  pt3dadd(337.452, 449.448, 61.488,  1.500000)

}

filament_999[951] {

  pt3dclear()

  pt3dadd(331.596, 445.788, 61.488,  1.500000)

  pt3dadd(331.596, 449.448, 61.488,  1.500000)

}

filament_999[952] {

  pt3dclear()

  pt3dadd(331.596, 445.788, 61.488,  1.500000)

  pt3dadd(334.524, 447.252, 61.0,  1.500000)

}

filament_999[953] {

  pt3dclear()

  pt3dadd(330.132, 442.128, 61.488,  1.500000)

  pt3dadd(331.596, 445.788, 61.488,  1.500000)

}

filament_999[954] {

  pt3dclear()

  pt3dadd(329.4, 437.736, 61.488,  1.500000)

  pt3dadd(330.132, 442.128, 61.488,  1.500000)

}

filament_999[955] {

  pt3dclear()

  pt3dadd(328.668, 433.344, 61.488,  1.500000)

  pt3dadd(329.4, 437.736, 61.488,  1.500000)

}

filament_999[956] {

  pt3dclear()

  pt3dadd(327.936, 428.952, 61.488,  1.500000)

  pt3dadd(328.668, 433.344, 61.488,  1.500000)

}

filament_999[957] {

  pt3dclear()

  pt3dadd(327.204, 424.56, 61.488,  1.500000)

  pt3dadd(327.936, 428.952, 61.488,  1.500000)

}

filament_999[958] {

  pt3dclear()

  pt3dadd(325.74, 420.9, 61.0,  1.500000)

  pt3dadd(327.204, 424.56, 61.488,  1.500000)

}

filament_999[959] {

  pt3dclear()

  pt3dadd(325.008, 416.508, 61.0,  1.500000)

  pt3dadd(325.74, 420.9, 61.0,  1.500000)

}

filament_999[960] {

  pt3dclear()

  pt3dadd(324.276, 412.116, 61.0,  1.500000)

  pt3dadd(325.008, 416.508, 61.0,  1.500000)

}

filament_999[961] {

  pt3dclear()

  pt3dadd(322.812, 408.456, 61.488,  1.500000)

  pt3dadd(324.276, 412.116, 61.0,  1.500000)

}

filament_999[962] {

  pt3dclear()

  pt3dadd(321.348, 404.796, 61.488,  1.500000)

  pt3dadd(322.812, 408.456, 61.488,  1.500000)

}

filament_999[963] {

  pt3dclear()

  pt3dadd(320.616, 401.13599999999997, 61.488,  1.500000)

  pt3dadd(321.348, 404.796, 61.488,  1.500000)

}

filament_999[964] {

  pt3dclear()

  pt3dadd(319.884, 397.476, 61.488,  1.500000)

  pt3dadd(320.616, 401.13599999999997, 61.488,  1.500000)

}

filament_999[965] {

  pt3dclear()

  pt3dadd(319.152, 393.816, 61.488,  1.500000)

  pt3dadd(319.884, 397.476, 61.488,  1.500000)

}

filament_999[966] {

  pt3dclear()

  pt3dadd(318.42, 390.156, 61.488,  1.500000)

  pt3dadd(319.152, 393.816, 61.488,  1.500000)

}

filament_999[967] {

  pt3dclear()

  pt3dadd(317.688, 386.496, 61.488,  1.500000)

  pt3dadd(318.42, 390.156, 61.488,  1.500000)

}

filament_999[968] {

  pt3dclear()

  pt3dadd(316.956, 382.104, 61.488,  1.500000)

  pt3dadd(317.688, 386.496, 61.488,  1.500000)

}

filament_999[969] {

  pt3dclear()

  pt3dadd(316.224, 377.712, 61.488,  1.500000)

  pt3dadd(316.956, 382.104, 61.488,  1.500000)

}

filament_999[970] {

  pt3dclear()

  pt3dadd(315.492, 373.32, 61.0,  1.500000)

  pt3dadd(316.224, 377.712, 61.488,  1.500000)

}

filament_999[971] {

  pt3dclear()

  pt3dadd(338.18399999999997, 411.384, 56.12,  1.500000)

  pt3dadd(341.11199999999997, 414.312, 56.12,  1.500000)

}

filament_999[972] {

  pt3dclear()

  pt3dadd(335.988, 408.456, 55.632,  1.500000)

  pt3dadd(338.18399999999997, 411.384, 56.12,  1.500000)

}

filament_999[973] {

  pt3dclear()

  pt3dadd(333.792, 405.52799999999996, 56.12,  1.500000)

  pt3dadd(333.06, 403.332, 52.704,  1.500000)

}

filament_999[974] {

  pt3dclear()

  pt3dadd(333.792, 405.52799999999996, 56.12,  1.500000)

  pt3dadd(335.988, 408.456, 55.632,  1.500000)

}

filament_999[975] {

  pt3dclear()

  pt3dadd(332.328, 401.868, 56.608,  1.500000)

  pt3dadd(333.792, 405.52799999999996, 56.12,  1.500000)

}

filament_999[976] {

  pt3dclear()

  pt3dadd(330.132, 398.94, 57.096,  1.500000)

  pt3dadd(332.328, 401.868, 56.608,  1.500000)

}

filament_999[977] {

  pt3dclear()

  pt3dadd(327.936, 396.012, 57.096,  1.500000)

  pt3dadd(330.132, 398.94, 57.096,  1.500000)

}

filament_999[978] {

  pt3dclear()

  pt3dadd(326.472, 393.084, 57.583999999999996,  1.500000)

  pt3dadd(327.936, 396.012, 57.096,  1.500000)

}

filament_999[979] {

  pt3dclear()

  pt3dadd(325.008, 389.424, 58.071999999999996,  1.500000)

  pt3dadd(326.472, 393.084, 57.583999999999996,  1.500000)

}

filament_999[980] {

  pt3dclear()

  pt3dadd(323.544, 385.764, 59.536,  1.500000)

  pt3dadd(325.008, 389.424, 58.071999999999996,  1.500000)

}

filament_999[981] {

  pt3dclear()

  pt3dadd(321.348, 382.104, 60.024,  1.500000)

  pt3dadd(323.544, 385.764, 59.536,  1.500000)

}

filament_999[982] {

  pt3dclear()

  pt3dadd(321.348, 382.104, 60.024,  1.500000)

  pt3dadd(322.08, 379.908, 57.583999999999996,  1.500000)

}

filament_999[983] {

  pt3dclear()

  pt3dadd(318.42, 381.372, 60.024,  1.500000)

  pt3dadd(321.348, 382.104, 60.024,  1.500000)

}

filament_999[984] {

  pt3dclear()

  pt3dadd(315.492, 379.908, 61.0,  1.500000)

  pt3dadd(318.42, 381.372, 60.024,  1.500000)

}

filament_999[985] {

  pt3dclear()

  pt3dadd(311.832, 378.444, 60.024,  1.500000)

  pt3dadd(315.492, 379.908, 61.0,  1.500000)

}

filament_999[986] {

  pt3dclear()

  pt3dadd(309.63599999999997, 375.516, 60.512,  1.500000)

  pt3dadd(311.832, 378.444, 60.024,  1.500000)

}

filament_999[987] {

  pt3dclear()

  pt3dadd(308.904, 371.856, 60.024,  1.500000)

  pt3dadd(309.63599999999997, 375.516, 60.512,  1.500000)

}

filament_999[988] {

  pt3dclear()

  pt3dadd(307.44, 368.19599999999997, 60.024,  1.500000)

  pt3dadd(308.904, 371.856, 60.024,  1.500000)

}

filament_999[989] {

  pt3dclear()

  pt3dadd(305.976, 365.268, 59.536,  1.500000)

  pt3dadd(307.44, 368.19599999999997, 60.024,  1.500000)

}

filament_999[990] {

  pt3dclear()

  pt3dadd(304.512, 362.34, 59.536,  1.500000)

  pt3dadd(305.976, 365.268, 59.536,  1.500000)

}

filament_999[991] {

  pt3dclear()

  pt3dadd(302.316, 360.144, 59.048,  1.500000)

  pt3dadd(304.512, 362.34, 59.536,  1.500000)

}

filament_999[992] {

  pt3dclear()

  pt3dadd(299.388, 359.412, 58.071999999999996,  1.500000)

  pt3dadd(302.316, 360.144, 59.048,  1.500000)

}

filament_999[993] {

  pt3dclear()

  pt3dadd(296.46, 358.68, 57.096,  1.500000)

  pt3dadd(299.388, 359.412, 58.071999999999996,  1.500000)

}

filament_999[994] {

  pt3dclear()

  pt3dadd(292.8, 357.948, 55.632,  1.500000)

  pt3dadd(296.46, 358.68, 57.096,  1.500000)

}

filament_999[995] {

  pt3dclear()

  pt3dadd(291.336, 380.64, 59.048,  1.500000)

  pt3dadd(289.14, 383.568, 58.071999999999996,  1.500000)

}

filament_999[996] {

  pt3dclear()

  pt3dadd(291.336, 380.64, 59.048,  1.500000)

  pt3dadd(292.068, 384.3, 59.048,  1.500000)

}

filament_999[997] {

  pt3dclear()

  pt3dadd(291.336, 377.712, 59.536,  1.500000)

  pt3dadd(291.336, 380.64, 59.048,  1.500000)

}

filament_999[998] {

  pt3dclear()

  pt3dadd(291.336, 374.05199999999996, 60.024,  1.500000)

  pt3dadd(291.336, 377.712, 59.536,  1.500000)

}

filament_999[999] {

  pt3dclear()

  pt3dadd(291.336, 370.392, 59.536,  1.500000)

  pt3dadd(291.336, 374.05199999999996, 60.024,  1.500000)

}

filament_999[1000] {

  pt3dclear()

  pt3dadd(291.336, 366.73199999999997, 59.536,  1.500000)

  pt3dadd(291.336, 370.392, 59.536,  1.500000)

}

filament_999[1001] {

  pt3dclear()

  pt3dadd(291.336, 363.072, 58.56,  1.500000)

  pt3dadd(291.336, 366.73199999999997, 59.536,  1.500000)

}

filament_999[1002] {

  pt3dclear()

  pt3dadd(291.336, 359.412, 55.632,  1.500000)

  pt3dadd(291.336, 363.072, 58.56,  1.500000)

}

filament_999[1003] {

  pt3dclear()

  pt3dadd(291.336, 355.02, 53.68,  1.500000)

  pt3dadd(291.336, 359.412, 55.632,  1.500000)

}

filament_999[1004] {

  pt3dclear()

  pt3dadd(291.336, 355.02, 53.68,  1.500000)

  pt3dadd(292.8, 357.948, 55.632,  1.500000)

}

filament_999[1005] {

  pt3dclear()

  pt3dadd(291.336, 355.02, 53.68,  1.500000)

  pt3dadd(290.604, 360.144, 51.24,  1.500000)

}

filament_999[1006] {

  pt3dclear()

  pt3dadd(292.068, 351.36, 51.728,  1.500000)

  pt3dadd(291.336, 355.02, 53.68,  1.500000)

}

filament_999[1007] {

  pt3dclear()

  pt3dadd(292.068, 347.7, 50.751999999999995,  1.500000)

  pt3dadd(292.068, 351.36, 51.728,  1.500000)

}

filament_999[1008] {

  pt3dclear()

  pt3dadd(292.068, 344.04, 50.263999999999996,  1.500000)

  pt3dadd(292.068, 347.7, 50.751999999999995,  1.500000)

}

filament_999[1009] {

  pt3dclear()

  pt3dadd(292.068, 340.38, 49.775999999999996,  1.500000)

  pt3dadd(292.068, 344.04, 50.263999999999996,  1.500000)

}

filament_999[1010] {

  pt3dclear()

  pt3dadd(292.068, 336.71999999999997, 48.8,  1.500000)

  pt3dadd(292.068, 340.38, 49.775999999999996,  1.500000)

}

filament_999[1011] {

  pt3dclear()

  pt3dadd(292.8, 333.06, 47.824,  1.500000)

  pt3dadd(292.068, 336.71999999999997, 48.8,  1.500000)

}

filament_999[1012] {

  pt3dclear()

  pt3dadd(292.8, 329.4, 46.848,  1.500000)

  pt3dadd(292.8, 333.06, 47.824,  1.500000)

}

filament_999[1013] {

  pt3dclear()

  pt3dadd(292.8, 325.74, 46.36,  1.500000)

  pt3dadd(292.8, 329.4, 46.848,  1.500000)

}

filament_999[1014] {

  pt3dclear()

  pt3dadd(293.532, 322.08, 45.384,  1.500000)

  pt3dadd(292.8, 325.74, 46.36,  1.500000)

}

filament_999[1015] {

  pt3dclear()

  pt3dadd(294.264, 318.42, 44.896,  1.500000)

  pt3dadd(293.532, 322.08, 45.384,  1.500000)

}

filament_999[1016] {

  pt3dclear()

  pt3dadd(294.264, 314.76, 44.408,  1.500000)

  pt3dadd(294.264, 318.42, 44.896,  1.500000)

}

filament_999[1017] {

  pt3dclear()

  pt3dadd(295.728, 311.09999999999997, 43.432,  1.500000)

  pt3dadd(294.264, 314.76, 44.408,  1.500000)

}

filament_999[1018] {

  pt3dclear()

  pt3dadd(297.192, 308.17199999999997, 42.455999999999996,  1.500000)

  pt3dadd(295.728, 311.09999999999997, 43.432,  1.500000)

}

filament_999[1019] {

  pt3dclear()

  pt3dadd(298.656, 305.24399999999997, 41.48,  1.500000)

  pt3dadd(297.192, 308.17199999999997, 42.455999999999996,  1.500000)

}

filament_999[1020] {

  pt3dclear()

  pt3dadd(301.584, 303.048, 41.48,  1.500000)

  pt3dadd(298.656, 305.24399999999997, 41.48,  1.500000)

}

filament_999[1021] {

  pt3dclear()

  pt3dadd(305.24399999999997, 302.316, 41.48,  1.500000)

  pt3dadd(301.584, 303.048, 41.48,  1.500000)

}

filament_999[1022] {

  pt3dclear()

  pt3dadd(308.904, 300.852, 40.504,  1.500000)

  pt3dadd(305.24399999999997, 302.316, 41.48,  1.500000)

}

filament_999[1023] {

  pt3dclear()

  pt3dadd(308.904, 300.852, 40.504,  1.500000)

  pt3dadd(304.512, 297.924, 41.48,  1.500000)

}

filament_999[1024] {

  pt3dclear()

  pt3dadd(311.832, 301.584, 40.504,  1.500000)

  pt3dadd(308.904, 300.852, 40.504,  1.500000)

}

filament_999[1025] {

  pt3dclear()

  pt3dadd(290.604, 323.544, 39.528,  1.500000)

  pt3dadd(289.14, 325.74, 41.48,  1.500000)

}

filament_999[1026] {

  pt3dclear()

  pt3dadd(292.8, 321.348, 38.552,  1.500000)

  pt3dadd(290.604, 323.544, 39.528,  1.500000)

}

filament_999[1027] {

  pt3dclear()

  pt3dadd(294.996, 318.42, 35.624,  1.500000)

  pt3dadd(292.8, 321.348, 38.552,  1.500000)

}

filament_999[1028] {

  pt3dclear()

  pt3dadd(297.192, 314.76, 35.624,  1.500000)

  pt3dadd(294.996, 318.42, 35.624,  1.500000)

}

filament_999[1029] {

  pt3dclear()

  pt3dadd(299.388, 311.832, 36.6,  1.500000)

  pt3dadd(297.192, 314.76, 35.624,  1.500000)

}

filament_999[1030] {

  pt3dclear()

  pt3dadd(291.336, 311.09999999999997, 37.088,  1.500000)

  pt3dadd(289.872, 314.76, 35.624,  1.500000)

}

filament_999[1031] {

  pt3dclear()

  pt3dadd(293.532, 308.904, 36.112,  1.500000)

  pt3dadd(291.336, 311.09999999999997, 37.088,  1.500000)

}

filament_999[1032] {

  pt3dclear()

  pt3dadd(295.728, 306.70799999999997, 35.624,  1.500000)

  pt3dadd(293.532, 308.904, 36.112,  1.500000)

}

filament_999[1033] {

  pt3dclear()

  pt3dadd(297.924, 305.24399999999997, 35.624,  1.500000)

  pt3dadd(295.728, 306.70799999999997, 35.624,  1.500000)

}

filament_999[1034] {

  pt3dclear()

  pt3dadd(300.12, 306.70799999999997, 36.112,  1.500000)

  pt3dadd(297.924, 305.24399999999997, 35.624,  1.500000)

}

filament_999[1035] {

  pt3dclear()

  pt3dadd(302.316, 308.904, 36.6,  1.500000)

  pt3dadd(299.388, 311.832, 36.6,  1.500000)

}

filament_999[1036] {

  pt3dclear()

  pt3dadd(302.316, 308.904, 36.6,  1.500000)

  pt3dadd(300.12, 306.70799999999997, 36.112,  1.500000)

}

filament_999[1037] {

  pt3dclear()

  pt3dadd(305.976, 308.17199999999997, 37.576,  1.500000)

  pt3dadd(302.316, 308.904, 36.6,  1.500000)

}

filament_999[1038] {

  pt3dclear()

  pt3dadd(305.976, 308.17199999999997, 37.576,  1.500000)

  pt3dadd(308.17199999999997, 310.368, 35.135999999999996,  1.500000)

}

filament_999[1039] {

  pt3dclear()

  pt3dadd(309.63599999999997, 306.70799999999997, 38.064,  1.500000)

  pt3dadd(305.976, 308.17199999999997, 37.576,  1.500000)

}

filament_999[1040] {

  pt3dclear()

  pt3dadd(312.564, 304.512, 38.552,  1.500000)

  pt3dadd(309.63599999999997, 306.70799999999997, 38.064,  1.500000)

}

filament_999[1041] {

  pt3dclear()

  pt3dadd(312.564, 304.512, 38.552,  1.500000)

  pt3dadd(315.492, 306.70799999999997, 36.6,  1.500000)

}

filament_999[1042] {

  pt3dclear()

  pt3dadd(315.492, 303.048, 38.552,  1.500000)

  pt3dadd(311.832, 301.584, 40.504,  1.500000)

}

filament_999[1043] {

  pt3dclear()

  pt3dadd(315.492, 303.048, 38.552,  1.500000)

  pt3dadd(312.564, 304.512, 38.552,  1.500000)

}

filament_999[1044] {

  pt3dclear()

  pt3dadd(315.492, 368.19599999999997, 61.488,  1.500000)

  pt3dadd(315.492, 373.32, 61.0,  1.500000)

}

filament_999[1045] {

  pt3dclear()

  pt3dadd(315.492, 363.072, 61.488,  1.500000)

  pt3dadd(315.492, 368.19599999999997, 61.488,  1.500000)

}

filament_999[1046] {

  pt3dclear()

  pt3dadd(314.76, 358.68, 61.488,  1.500000)

  pt3dadd(315.492, 363.072, 61.488,  1.500000)

}

filament_999[1047] {

  pt3dclear()

  pt3dadd(314.028, 354.288, 61.488,  1.500000)

  pt3dadd(314.76, 358.68, 61.488,  1.500000)

}

filament_999[1048] {

  pt3dclear()

  pt3dadd(313.296, 349.896, 61.488,  1.500000)

  pt3dadd(314.028, 354.288, 61.488,  1.500000)

}

filament_999[1049] {

  pt3dclear()

  pt3dadd(312.564, 346.236, 61.488,  1.500000)

  pt3dadd(313.296, 349.896, 61.488,  1.500000)

}

filament_999[1050] {

  pt3dclear()

  pt3dadd(312.564, 342.57599999999996, 61.488,  1.500000)

  pt3dadd(312.564, 346.236, 61.488,  1.500000)

}

filament_999[1051] {

  pt3dclear()

  pt3dadd(312.564, 338.916, 61.0,  1.500000)

  pt3dadd(312.564, 342.57599999999996, 61.488,  1.500000)

}

filament_999[1052] {

  pt3dclear()

  pt3dadd(311.09999999999997, 335.256, 61.0,  1.500000)

  pt3dadd(312.564, 338.916, 61.0,  1.500000)

}

filament_999[1053] {

  pt3dclear()

  pt3dadd(309.63599999999997, 331.596, 61.976,  1.500000)

  pt3dadd(311.09999999999997, 335.256, 61.0,  1.500000)

}

filament_999[1054] {

  pt3dclear()

  pt3dadd(307.44, 327.936, 61.488,  1.500000)

  pt3dadd(309.63599999999997, 331.596, 61.976,  1.500000)

}

filament_999[1055] {

  pt3dclear()

  pt3dadd(305.24399999999997, 324.276, 61.488,  1.500000)

  pt3dadd(307.44, 327.936, 61.488,  1.500000)

}

filament_999[1056] {

  pt3dclear()

  pt3dadd(303.048, 320.616, 61.0,  1.500000)

  pt3dadd(305.24399999999997, 324.276, 61.488,  1.500000)

}

filament_999[1057] {

  pt3dclear()

  pt3dadd(301.584, 316.956, 61.0,  1.500000)

  pt3dadd(303.048, 320.616, 61.0,  1.500000)

}

filament_999[1058] {

  pt3dclear()

  pt3dadd(300.852, 313.296, 61.0,  1.500000)

  pt3dadd(301.584, 316.956, 61.0,  1.500000)

}

filament_999[1059] {

  pt3dclear()

  pt3dadd(300.12, 308.904, 60.512,  1.500000)

  pt3dadd(300.852, 313.296, 61.0,  1.500000)

}

filament_999[1060] {

  pt3dclear()

  pt3dadd(299.388, 305.24399999999997, 60.512,  1.500000)

  pt3dadd(300.12, 308.904, 60.512,  1.500000)

}

filament_999[1061] {

  pt3dclear()

  pt3dadd(298.656, 301.584, 60.512,  1.500000)

  pt3dadd(299.388, 305.24399999999997, 60.512,  1.500000)

}

filament_999[1062] {

  pt3dclear()

  pt3dadd(327.936, 323.544, 60.512,  1.500000)

  pt3dadd(332.328, 323.544, 61.0,  1.500000)

}

filament_999[1063] {

  pt3dclear()

  pt3dadd(324.276, 322.08, 60.512,  1.500000)

  pt3dadd(327.936, 323.544, 60.512,  1.500000)

}

filament_999[1064] {

  pt3dclear()

  pt3dadd(322.08, 323.544, 60.512,  1.500000)

  pt3dadd(324.276, 322.08, 60.512,  1.500000)

}

filament_999[1065] {

  pt3dclear()

  pt3dadd(319.884, 327.204, 60.512,  1.500000)

  pt3dadd(322.08, 323.544, 60.512,  1.500000)

}

filament_999[1066] {

  pt3dclear()

  pt3dadd(343.308, 396.012, 55.632,  1.500000)

  pt3dadd(346.968, 398.94, 56.608,  1.500000)

}

filament_999[1067] {

  pt3dclear()

  pt3dadd(340.38, 390.156, 55.632,  1.500000)

  pt3dadd(343.308, 396.012, 55.632,  1.500000)

}

filament_999[1068] {

  pt3dclear()

  pt3dadd(338.18399999999997, 383.568, 56.12,  1.500000)

  pt3dadd(340.38, 390.156, 55.632,  1.500000)

}

filament_999[1069] {

  pt3dclear()

  pt3dadd(335.256, 377.712, 56.608,  1.500000)

  pt3dadd(338.18399999999997, 383.568, 56.12,  1.500000)

}

filament_999[1070] {

  pt3dclear()

  pt3dadd(332.328, 371.856, 56.608,  1.500000)

  pt3dadd(335.256, 377.712, 56.608,  1.500000)

}

filament_999[1071] {

  pt3dclear()

  pt3dadd(330.132, 366.0, 56.608,  1.500000)

  pt3dadd(332.328, 371.856, 56.608,  1.500000)

}

filament_999[1072] {

  pt3dclear()

  pt3dadd(328.668, 360.144, 56.608,  1.500000)

  pt3dadd(330.132, 366.0, 56.608,  1.500000)

}

filament_999[1073] {

  pt3dclear()

  pt3dadd(327.204, 356.484, 57.583999999999996,  1.500000)

  pt3dadd(328.668, 360.144, 56.608,  1.500000)

}

filament_999[1074] {

  pt3dclear()

  pt3dadd(325.008, 352.824, 57.096,  1.500000)

  pt3dadd(327.204, 356.484, 57.583999999999996,  1.500000)

}

filament_999[1075] {

  pt3dclear()

  pt3dadd(323.544, 348.432, 57.583999999999996,  1.500000)

  pt3dadd(325.008, 352.824, 57.096,  1.500000)

}

filament_999[1076] {

  pt3dclear()

  pt3dadd(324.276, 344.772, 57.583999999999996,  1.500000)

  pt3dadd(323.544, 348.432, 57.583999999999996,  1.500000)

}

filament_999[1077] {

  pt3dclear()

  pt3dadd(322.08, 339.64799999999997, 58.071999999999996,  1.500000)

  pt3dadd(324.276, 344.772, 57.583999999999996,  1.500000)

}

filament_999[1078] {

  pt3dclear()

  pt3dadd(320.616, 335.988, 58.56,  1.500000)

  pt3dadd(322.08, 339.64799999999997, 58.071999999999996,  1.500000)

}

filament_999[1079] {

  pt3dclear()

  pt3dadd(319.152, 332.328, 58.56,  1.500000)

  pt3dadd(320.616, 335.988, 58.56,  1.500000)

}

filament_999[1080] {

  pt3dclear()

  pt3dadd(317.688, 329.4, 60.024,  1.500000)

  pt3dadd(319.884, 327.204, 60.512,  1.500000)

}

filament_999[1081] {

  pt3dclear()

  pt3dadd(317.688, 329.4, 60.024,  1.500000)

  pt3dadd(319.152, 332.328, 58.56,  1.500000)

}

filament_999[1082] {

  pt3dclear()

  pt3dadd(316.224, 325.74, 59.536,  1.500000)

  pt3dadd(317.688, 329.4, 60.024,  1.500000)

}

filament_999[1083] {

  pt3dclear()

  pt3dadd(315.492, 322.08, 60.024,  1.500000)

  pt3dadd(316.224, 325.74, 59.536,  1.500000)

}

filament_999[1084] {

  pt3dclear()

  pt3dadd(314.76, 318.42, 60.512,  1.500000)

  pt3dadd(315.492, 322.08, 60.024,  1.500000)

}

filament_999[1085] {

  pt3dclear()

  pt3dadd(314.028, 314.76, 61.0,  1.500000)

  pt3dadd(314.76, 318.42, 60.512,  1.500000)

}

filament_999[1086] {

  pt3dclear()

  pt3dadd(312.564, 309.63599999999997, 61.0,  1.500000)

  pt3dadd(314.028, 314.76, 61.0,  1.500000)

}

filament_999[1087] {

  pt3dclear()

  pt3dadd(310.368, 304.512, 60.512,  1.500000)

  pt3dadd(312.564, 309.63599999999997, 61.0,  1.500000)

}

filament_999[1088] {

  pt3dclear()

  pt3dadd(308.17199999999997, 300.12, 60.512,  1.500000)

  pt3dadd(310.368, 304.512, 60.512,  1.500000)

}

filament_999[1089] {

  pt3dclear()

  pt3dadd(305.24399999999997, 300.12, 60.512,  1.500000)

  pt3dadd(308.17199999999997, 300.12, 60.512,  1.500000)

}

filament_999[1090] {

  pt3dclear()

  pt3dadd(301.584, 298.656, 60.512,  1.500000)

  pt3dadd(305.24399999999997, 300.12, 60.512,  1.500000)

}

filament_999[1091] {

  pt3dclear()

  pt3dadd(298.656, 297.192, 60.512,  1.500000)

  pt3dadd(298.656, 301.584, 60.512,  1.500000)

}

filament_999[1092] {

  pt3dclear()

  pt3dadd(298.656, 297.192, 60.512,  1.500000)

  pt3dadd(301.584, 298.656, 60.512,  1.500000)

}

filament_999[1093] {

  pt3dclear()

  pt3dadd(297.924, 292.8, 60.512,  1.500000)

  pt3dadd(298.656, 297.192, 60.512,  1.500000)

}

filament_999[1094] {

  pt3dclear()

  pt3dadd(296.46, 288.408, 60.512,  1.500000)

  pt3dadd(297.924, 292.8, 60.512,  1.500000)

}

filament_999[1095] {

  pt3dclear()

  pt3dadd(294.996, 284.016, 60.024,  1.500000)

  pt3dadd(296.46, 288.408, 60.512,  1.500000)

}

filament_999[1096] {

  pt3dclear()

  pt3dadd(294.996, 279.62399999999997, 59.536,  1.500000)

  pt3dadd(294.996, 284.016, 60.024,  1.500000)

}

filament_999[1097] {

  pt3dclear()

  pt3dadd(294.996, 279.62399999999997, 59.536,  1.500000)

  pt3dadd(297.192, 276.69599999999997, 61.488,  1.500000)

}

filament_999[1098] {

  pt3dclear()

  pt3dadd(296.46, 275.964, 57.583999999999996,  1.500000)

  pt3dadd(294.996, 279.62399999999997, 59.536,  1.500000)

}

filament_999[1099] {

  pt3dclear()

  pt3dadd(298.656, 275.964, 56.608,  1.500000)

  pt3dadd(296.46, 275.964, 57.583999999999996,  1.500000)

}

filament_999[1100] {

  pt3dclear()

  pt3dadd(300.852, 280.356, 55.144,  1.500000)

  pt3dadd(298.656, 275.964, 56.608,  1.500000)

}

filament_999[1101] {

  pt3dclear()

  pt3dadd(455.304, 438.468, 47.336,  1.500000)

  pt3dadd(460.428, 438.468, 47.336,  1.500000)

}

filament_999[1102] {

  pt3dclear()

  pt3dadd(451.644, 437.736, 47.336,  1.500000)

  pt3dadd(455.304, 438.468, 47.336,  1.500000)

}

filament_999[1103] {

  pt3dclear()

  pt3dadd(449.448, 435.53999999999996, 47.336,  1.500000)

  pt3dadd(451.644, 437.736, 47.336,  1.500000)

}

filament_999[1104] {

  pt3dclear()

  pt3dadd(449.448, 432.61199999999997, 47.336,  1.500000)

  pt3dadd(449.448, 435.53999999999996, 47.336,  1.500000)

}

filament_999[1105] {

  pt3dclear()

  pt3dadd(453.108, 431.88, 47.336,  1.500000)

  pt3dadd(449.448, 432.61199999999997, 47.336,  1.500000)

}

filament_999[1106] {

  pt3dclear()

  pt3dadd(456.036, 441.396, 47.336,  1.500000)

  pt3dadd(453.108, 442.86, 47.336,  1.500000)

}

filament_999[1107] {

  pt3dclear()

  pt3dadd(456.036, 441.396, 47.336,  1.500000)

  pt3dadd(459.69599999999997, 442.86, 48.8,  1.500000)

}

filament_999[1108] {

  pt3dclear()

  pt3dadd(456.768, 439.2, 46.848,  1.500000)

  pt3dadd(456.036, 441.396, 47.336,  1.500000)

}

filament_999[1109] {

  pt3dclear()

  pt3dadd(456.036, 436.272, 46.848,  1.500000)

  pt3dadd(456.768, 439.2, 46.848,  1.500000)

}

filament_999[1110] {

  pt3dclear()

  pt3dadd(456.036, 433.344, 46.36,  1.500000)

  pt3dadd(453.108, 431.88, 47.336,  1.500000)

}

filament_999[1111] {

  pt3dclear()

  pt3dadd(456.036, 433.344, 46.36,  1.500000)

  pt3dadd(456.036, 436.272, 46.848,  1.500000)

}

filament_999[1112] {

  pt3dclear()

  pt3dadd(456.036, 430.416, 45.872,  1.500000)

  pt3dadd(456.036, 433.344, 46.36,  1.500000)

}

filament_999[1113] {

  pt3dclear()

  pt3dadd(455.304, 427.488, 45.384,  1.500000)

  pt3dadd(456.036, 430.416, 45.872,  1.500000)

}

filament_999[1114] {

  pt3dclear()

  pt3dadd(453.84, 424.56, 45.384,  1.500000)

  pt3dadd(455.304, 427.488, 45.384,  1.500000)

}

filament_999[1115] {

  pt3dclear()

  pt3dadd(456.036, 422.364, 44.896,  1.500000)

  pt3dadd(453.84, 424.56, 45.384,  1.500000)

}

filament_999[1116] {

  pt3dclear()

  pt3dadd(456.768, 418.704, 44.896,  1.500000)

  pt3dadd(456.036, 422.364, 44.896,  1.500000)

}

filament_999[1117] {

  pt3dclear()

  pt3dadd(457.5, 415.044, 44.896,  1.500000)

  pt3dadd(456.768, 418.704, 44.896,  1.500000)

}

filament_999[1118] {

  pt3dclear()

  pt3dadd(457.5, 411.384, 44.408,  1.500000)

  pt3dadd(457.5, 415.044, 44.896,  1.500000)

}

filament_999[1119] {

  pt3dclear()

  pt3dadd(460.428, 464.82, 45.384,  1.500000)

  pt3dadd(457.5, 462.62399999999997, 45.872,  1.500000)

}

filament_999[1120] {

  pt3dclear()

  pt3dadd(464.08799999999997, 465.55199999999996, 45.384,  1.500000)

  pt3dadd(460.428, 464.82, 45.384,  1.500000)

}

filament_999[1121] {

  pt3dclear()

  pt3dadd(437.736, 482.388, 44.896,  1.500000)

  pt3dadd(434.07599999999996, 483.12, 43.92,  1.500000)

}

filament_999[1122] {

  pt3dclear()

  pt3dadd(441.396, 481.656, 44.408,  1.500000)

  pt3dadd(437.736, 482.388, 44.896,  1.500000)

}

filament_999[1123] {

  pt3dclear()

  pt3dadd(445.056, 480.924, 45.384,  1.500000)

  pt3dadd(441.396, 481.656, 44.408,  1.500000)

}

filament_999[1124] {

  pt3dclear()

  pt3dadd(447.984, 480.192, 46.36,  1.500000)

  pt3dadd(445.056, 480.924, 45.384,  1.500000)

}

filament_999[1125] {

  pt3dclear()

  pt3dadd(450.912, 480.192, 46.848,  1.500000)

  pt3dadd(447.984, 480.192, 46.36,  1.500000)

}

filament_999[1126] {

  pt3dclear()

  pt3dadd(453.84, 481.656, 47.336,  1.500000)

  pt3dadd(450.912, 480.192, 46.848,  1.500000)

}

filament_999[1127] {

  pt3dclear()

  pt3dadd(456.036, 483.12, 47.336,  1.500000)

  pt3dadd(453.84, 481.656, 47.336,  1.500000)

}

filament_999[1128] {

  pt3dclear()

  pt3dadd(456.036, 483.12, 47.336,  1.500000)

  pt3dadd(453.108, 484.584, 46.36,  1.500000)

}

filament_999[1129] {

  pt3dclear()

  pt3dadd(459.69599999999997, 483.12, 47.336,  1.500000)

  pt3dadd(456.036, 483.12, 47.336,  1.500000)

}

filament_999[1130] {

  pt3dclear()

  pt3dadd(463.356, 505.812, 48.8,  1.500000)

  pt3dadd(463.356, 509.472, 47.824,  1.500000)

}

filament_999[1131] {

  pt3dclear()

  pt3dadd(462.62399999999997, 502.152, 46.36,  1.500000)

  pt3dadd(463.356, 505.812, 48.8,  1.500000)

}

filament_999[1132] {

  pt3dclear()

  pt3dadd(461.892, 498.49199999999996, 46.848,  1.500000)

  pt3dadd(462.62399999999997, 502.152, 46.36,  1.500000)

}

filament_999[1133] {

  pt3dclear()

  pt3dadd(461.892, 494.832, 46.36,  1.500000)

  pt3dadd(461.892, 498.49199999999996, 46.848,  1.500000)

}

filament_999[1134] {

  pt3dclear()

  pt3dadd(461.15999999999997, 491.17199999999997, 46.36,  1.500000)

  pt3dadd(461.892, 494.832, 46.36,  1.500000)

}

filament_999[1135] {

  pt3dclear()

  pt3dadd(460.428, 487.512, 46.36,  1.500000)

  pt3dadd(461.15999999999997, 491.17199999999997, 46.36,  1.500000)

}

filament_999[1136] {

  pt3dclear()

  pt3dadd(460.428, 483.852, 45.872,  1.500000)

  pt3dadd(460.428, 487.512, 46.36,  1.500000)

}

filament_999[1137] {

  pt3dclear()

  pt3dadd(461.892, 480.924, 45.872,  1.500000)

  pt3dadd(459.69599999999997, 483.12, 47.336,  1.500000)

}

filament_999[1138] {

  pt3dclear()

  pt3dadd(461.892, 480.924, 45.872,  1.500000)

  pt3dadd(460.428, 483.852, 45.872,  1.500000)

}

filament_999[1139] {

  pt3dclear()

  pt3dadd(464.08799999999997, 477.264, 45.872,  1.500000)

  pt3dadd(461.892, 480.924, 45.872,  1.500000)

}

filament_999[1140] {

  pt3dclear()

  pt3dadd(464.82, 473.604, 45.872,  1.500000)

  pt3dadd(464.08799999999997, 477.264, 45.872,  1.500000)

}

filament_999[1141] {

  pt3dclear()

  pt3dadd(465.55199999999996, 469.944, 45.872,  1.500000)

  pt3dadd(464.82, 473.604, 45.872,  1.500000)

}

filament_999[1142] {

  pt3dclear()

  pt3dadd(465.55199999999996, 469.944, 45.872,  1.500000)

  pt3dadd(463.356, 469.212, 46.36,  1.500000)

}

filament_999[1143] {

  pt3dclear()

  pt3dadd(467.01599999999996, 467.748, 45.384,  1.500000)

  pt3dadd(464.08799999999997, 465.55199999999996, 45.384,  1.500000)

}

filament_999[1144] {

  pt3dclear()

  pt3dadd(467.01599999999996, 467.748, 45.384,  1.500000)

  pt3dadd(465.55199999999996, 469.944, 45.872,  1.500000)

}

filament_999[1145] {

  pt3dclear()

  pt3dadd(469.944, 467.01599999999996, 44.896,  1.500000)

  pt3dadd(467.01599999999996, 467.748, 45.384,  1.500000)

}

filament_999[1146] {

  pt3dclear()

  pt3dadd(469.944, 464.08799999999997, 44.896,  1.500000)

  pt3dadd(469.944, 467.01599999999996, 44.896,  1.500000)

}

filament_999[1147] {

  pt3dclear()

  pt3dadd(469.212, 460.428, 44.896,  1.500000)

  pt3dadd(469.944, 464.08799999999997, 44.896,  1.500000)

}

filament_999[1148] {

  pt3dclear()

  pt3dadd(468.48, 456.768, 44.896,  1.500000)

  pt3dadd(469.212, 460.428, 44.896,  1.500000)

}

filament_999[1149] {

  pt3dclear()

  pt3dadd(467.748, 453.108, 44.896,  1.500000)

  pt3dadd(468.48, 456.768, 44.896,  1.500000)

}

filament_999[1150] {

  pt3dclear()

  pt3dadd(467.01599999999996, 449.448, 44.896,  1.500000)

  pt3dadd(467.748, 453.108, 44.896,  1.500000)

}

filament_999[1151] {

  pt3dclear()

  pt3dadd(467.01599999999996, 445.788, 44.896,  1.500000)

  pt3dadd(467.01599999999996, 449.448, 44.896,  1.500000)

}

filament_999[1152] {

  pt3dclear()

  pt3dadd(467.01599999999996, 442.128, 44.896,  1.500000)

  pt3dadd(467.01599999999996, 445.788, 44.896,  1.500000)

}

filament_999[1153] {

  pt3dclear()

  pt3dadd(466.284, 438.468, 44.896,  1.500000)

  pt3dadd(467.01599999999996, 442.128, 44.896,  1.500000)

}

filament_999[1154] {

  pt3dclear()

  pt3dadd(466.284, 434.808, 44.896,  1.500000)

  pt3dadd(466.284, 438.468, 44.896,  1.500000)

}

filament_999[1155] {

  pt3dclear()

  pt3dadd(467.748, 431.14799999999997, 44.896,  1.500000)

  pt3dadd(466.284, 434.808, 44.896,  1.500000)

}

filament_999[1156] {

  pt3dclear()

  pt3dadd(469.212, 427.488, 44.896,  1.500000)

  pt3dadd(467.748, 431.14799999999997, 44.896,  1.500000)

}

filament_999[1157] {

  pt3dclear()

  pt3dadd(469.944, 423.828, 44.408,  1.500000)

  pt3dadd(469.212, 427.488, 44.896,  1.500000)

}

filament_999[1158] {

  pt3dclear()

  pt3dadd(469.212, 420.168, 44.408,  1.500000)

  pt3dadd(469.944, 423.828, 44.408,  1.500000)

}

filament_999[1159] {

  pt3dclear()

  pt3dadd(468.48, 416.508, 44.408,  1.500000)

  pt3dadd(469.212, 420.168, 44.408,  1.500000)

}

filament_999[1160] {

  pt3dclear()

  pt3dadd(467.01599999999996, 413.58, 43.92,  1.500000)

  pt3dadd(468.48, 416.508, 44.408,  1.500000)

}

filament_999[1161] {

  pt3dclear()

  pt3dadd(465.55199999999996, 411.384, 43.92,  1.500000)

  pt3dadd(467.01599999999996, 413.58, 43.92,  1.500000)

}

filament_999[1162] {

  pt3dclear()

  pt3dadd(462.62399999999997, 409.92, 43.92,  1.500000)

  pt3dadd(465.55199999999996, 411.384, 43.92,  1.500000)

}

filament_999[1163] {

  pt3dclear()

  pt3dadd(459.69599999999997, 408.456, 43.432,  1.500000)

  pt3dadd(462.62399999999997, 409.92, 43.92,  1.500000)

}

filament_999[1164] {

  pt3dclear()

  pt3dadd(456.768, 406.992, 42.455999999999996,  1.500000)

  pt3dadd(457.5, 411.384, 44.408,  1.500000)

}

filament_999[1165] {

  pt3dclear()

  pt3dadd(456.768, 406.992, 42.455999999999996,  1.500000)

  pt3dadd(456.036, 409.92, 40.016,  1.500000)

}

filament_999[1166] {

  pt3dclear()

  pt3dadd(456.768, 406.992, 42.455999999999996,  1.500000)

  pt3dadd(459.69599999999997, 408.456, 43.432,  1.500000)

}

filament_999[1167] {

  pt3dclear()

  pt3dadd(455.304, 404.06399999999996, 41.967999999999996,  1.500000)

  pt3dadd(456.768, 406.992, 42.455999999999996,  1.500000)

}

filament_999[1168] {

  pt3dclear()

  pt3dadd(455.304, 404.06399999999996, 41.967999999999996,  1.500000)

  pt3dadd(458.964, 402.59999999999997, 44.896,  1.500000)

}

filament_999[1169] {

  pt3dclear()

  pt3dadd(453.84, 401.13599999999997, 41.48,  1.500000)

  pt3dadd(455.304, 404.06399999999996, 41.967999999999996,  1.500000)

}

filament_999[1170] {

  pt3dclear()

  pt3dadd(452.376, 398.20799999999997, 40.504,  1.500000)

  pt3dadd(453.84, 401.13599999999997, 41.48,  1.500000)

}

filament_999[1171] {

  pt3dclear()

  pt3dadd(450.912, 396.74399999999997, 39.528,  1.500000)

  pt3dadd(452.376, 398.20799999999997, 40.504,  1.500000)

}

filament_999[1172] {

  pt3dclear()

  pt3dadd(450.912, 396.74399999999997, 39.528,  1.500000)

  pt3dadd(453.84, 395.28, 43.92,  1.500000)

}

filament_999[1173] {

  pt3dclear()

  pt3dadd(447.252, 395.28, 38.552,  1.500000)

  pt3dadd(450.912, 396.74399999999997, 39.528,  1.500000)

}

filament_999[1174] {

  pt3dclear()

  pt3dadd(444.324, 395.28, 37.576,  1.500000)

  pt3dadd(441.396, 391.62, 38.064,  1.500000)

}

filament_999[1175] {

  pt3dclear()

  pt3dadd(444.324, 395.28, 37.576,  1.500000)

  pt3dadd(447.252, 395.28, 38.552,  1.500000)

}

filament_999[1176] {

  pt3dclear()

  pt3dadd(441.396, 395.28, 36.6,  1.500000)

  pt3dadd(444.324, 395.28, 37.576,  1.500000)

}

filament_999[1177] {

  pt3dclear()

  pt3dadd(438.468, 395.28, 36.112,  1.500000)

  pt3dadd(441.396, 395.28, 36.6,  1.500000)

}

filament_999[1178] {

  pt3dclear()

  pt3dadd(436.272, 393.084, 35.624,  1.500000)

  pt3dadd(438.468, 395.28, 36.112,  1.500000)

}

filament_999[1179] {

  pt3dclear()

  pt3dadd(434.07599999999996, 390.888, 34.16,  1.500000)

  pt3dadd(436.272, 393.084, 35.624,  1.500000)

}

filament_999[1180] {

  pt3dclear()

  pt3dadd(426.024, 434.07599999999996, 52.704,  1.500000)

  pt3dadd(423.096, 436.272, 53.192,  1.500000)

}

filament_999[1181] {

  pt3dclear()

  pt3dadd(428.952, 431.88, 52.704,  1.500000)

  pt3dadd(426.024, 434.07599999999996, 52.704,  1.500000)

}

filament_999[1182] {

  pt3dclear()

  pt3dadd(430.416, 428.952, 52.704,  1.500000)

  pt3dadd(428.952, 431.88, 52.704,  1.500000)

}

filament_999[1183] {

  pt3dclear()

  pt3dadd(426.756, 420.168, 52.704,  1.500000)

  pt3dadd(425.292, 417.24, 52.704,  1.500000)

}

filament_999[1184] {

  pt3dclear()

  pt3dadd(428.21999999999997, 423.096, 51.728,  1.500000)

  pt3dadd(426.756, 420.168, 52.704,  1.500000)

}

filament_999[1185] {

  pt3dclear()

  pt3dadd(429.68399999999997, 426.024, 52.704,  1.500000)

  pt3dadd(428.21999999999997, 423.096, 51.728,  1.500000)

}

filament_999[1186] {

  pt3dclear()

  pt3dadd(445.056, 472.14, 56.12,  1.500000)

  pt3dadd(446.52, 477.264, 56.608,  1.500000)

}

filament_999[1187] {

  pt3dclear()

  pt3dadd(440.664, 460.428, 56.12,  1.500000)

  pt3dadd(440.664, 465.55199999999996, 56.608,  1.500000)

}

filament_999[1188] {

  pt3dclear()

  pt3dadd(440.664, 455.304, 55.632,  1.500000)

  pt3dadd(440.664, 460.428, 56.12,  1.500000)

}

filament_999[1189] {

  pt3dclear()

  pt3dadd(439.932, 450.912, 55.144,  1.500000)

  pt3dadd(440.664, 455.304, 55.632,  1.500000)

}

filament_999[1190] {

  pt3dclear()

  pt3dadd(438.468, 447.252, 55.144,  1.500000)

  pt3dadd(439.932, 450.912, 55.144,  1.500000)

}

filament_999[1191] {

  pt3dclear()

  pt3dadd(437.736, 442.86, 54.656,  1.500000)

  pt3dadd(438.468, 447.252, 55.144,  1.500000)

}

filament_999[1192] {

  pt3dclear()

  pt3dadd(436.272, 438.468, 54.656,  1.500000)

  pt3dadd(437.736, 442.86, 54.656,  1.500000)

}

filament_999[1193] {

  pt3dclear()

  pt3dadd(434.808, 434.808, 54.168,  1.500000)

  pt3dadd(436.272, 438.468, 54.656,  1.500000)

}

filament_999[1194] {

  pt3dclear()

  pt3dadd(433.344, 431.14799999999997, 54.168,  1.500000)

  pt3dadd(434.808, 434.808, 54.168,  1.500000)

}

filament_999[1195] {

  pt3dclear()

  pt3dadd(432.61199999999997, 427.488, 54.168,  1.500000)

  pt3dadd(433.344, 431.14799999999997, 54.168,  1.500000)

}

filament_999[1196] {

  pt3dclear()

  pt3dadd(432.61199999999997, 427.488, 54.168,  1.500000)

  pt3dadd(430.416, 428.952, 52.704,  1.500000)

}

filament_999[1197] {

  pt3dclear()

  pt3dadd(432.61199999999997, 427.488, 54.168,  1.500000)

  pt3dadd(429.68399999999997, 426.024, 52.704,  1.500000)

}

filament_999[1198] {

  pt3dclear()

  pt3dadd(432.61199999999997, 424.56, 53.68,  1.500000)

  pt3dadd(432.61199999999997, 427.488, 54.168,  1.500000)

}

filament_999[1199] {

  pt3dclear()

  pt3dadd(432.61199999999997, 419.436, 53.68,  1.500000)

  pt3dadd(432.61199999999997, 424.56, 53.68,  1.500000)

}

filament_999[1200] {

  pt3dclear()

  pt3dadd(432.61199999999997, 414.312, 53.192,  1.500000)

  pt3dadd(432.61199999999997, 419.436, 53.68,  1.500000)

}

filament_999[1201] {

  pt3dclear()

  pt3dadd(434.07599999999996, 410.652, 52.704,  1.500000)

  pt3dadd(432.61199999999997, 414.312, 53.192,  1.500000)

}

filament_999[1202] {

  pt3dclear()

  pt3dadd(445.056, 468.48, 55.632,  1.500000)

  pt3dadd(445.056, 472.14, 56.12,  1.500000)

}

filament_999[1203] {

  pt3dclear()

  pt3dadd(444.324, 464.08799999999997, 55.144,  1.500000)

  pt3dadd(445.056, 468.48, 55.632,  1.500000)

}

filament_999[1204] {

  pt3dclear()

  pt3dadd(444.324, 459.69599999999997, 54.656,  1.500000)

  pt3dadd(444.324, 464.08799999999997, 55.144,  1.500000)

}

filament_999[1205] {

  pt3dclear()

  pt3dadd(444.324, 455.304, 54.168,  1.500000)

  pt3dadd(444.324, 459.69599999999997, 54.656,  1.500000)

}

filament_999[1206] {

  pt3dclear()

  pt3dadd(444.324, 450.912, 53.192,  1.500000)

  pt3dadd(444.324, 455.304, 54.168,  1.500000)

}

filament_999[1207] {

  pt3dclear()

  pt3dadd(442.86, 446.52, 53.68,  1.500000)

  pt3dadd(444.324, 450.912, 53.192,  1.500000)

}

filament_999[1208] {

  pt3dclear()

  pt3dadd(442.128, 442.128, 53.68,  1.500000)

  pt3dadd(442.86, 446.52, 53.68,  1.500000)

}

filament_999[1209] {

  pt3dclear()

  pt3dadd(442.128, 437.736, 53.68,  1.500000)

  pt3dadd(442.128, 442.128, 53.68,  1.500000)

}

filament_999[1210] {

  pt3dclear()

  pt3dadd(442.86, 433.344, 54.168,  1.500000)

  pt3dadd(442.128, 437.736, 53.68,  1.500000)

}

filament_999[1211] {

  pt3dclear()

  pt3dadd(444.324, 429.68399999999997, 53.68,  1.500000)

  pt3dadd(442.86, 433.344, 54.168,  1.500000)

}

filament_999[1212] {

  pt3dclear()

  pt3dadd(445.056, 426.024, 53.68,  1.500000)

  pt3dadd(444.324, 429.68399999999997, 53.68,  1.500000)

}

filament_999[1213] {

  pt3dclear()

  pt3dadd(444.324, 422.364, 53.192,  1.500000)

  pt3dadd(445.056, 426.024, 53.68,  1.500000)

}

filament_999[1214] {

  pt3dclear()

  pt3dadd(442.86, 418.704, 52.704,  1.500000)

  pt3dadd(444.324, 422.364, 53.192,  1.500000)

}

filament_999[1215] {

  pt3dclear()

  pt3dadd(441.396, 415.044, 51.728,  1.500000)

  pt3dadd(442.86, 418.704, 52.704,  1.500000)

}

filament_999[1216] {

  pt3dclear()

  pt3dadd(439.2, 412.116, 52.216,  1.500000)

  pt3dadd(441.396, 415.044, 51.728,  1.500000)

}

filament_999[1217] {

  pt3dclear()

  pt3dadd(439.2, 412.116, 52.216,  1.500000)

  pt3dadd(442.86, 409.92, 54.656,  1.500000)

}

filament_999[1218] {

  pt3dclear()

  pt3dadd(437.00399999999996, 409.188, 52.216,  1.500000)

  pt3dadd(439.2, 412.116, 52.216,  1.500000)

}

filament_999[1219] {

  pt3dclear()

  pt3dadd(434.808, 406.26, 52.216,  1.500000)

  pt3dadd(434.07599999999996, 410.652, 52.704,  1.500000)

}

filament_999[1220] {

  pt3dclear()

  pt3dadd(434.808, 406.26, 52.216,  1.500000)

  pt3dadd(437.00399999999996, 409.188, 52.216,  1.500000)

}

filament_999[1221] {

  pt3dclear()

  pt3dadd(433.344, 402.59999999999997, 52.216,  1.500000)

  pt3dadd(434.808, 406.26, 52.216,  1.500000)

}

filament_999[1222] {

  pt3dclear()

  pt3dadd(431.88, 398.94, 52.216,  1.500000)

  pt3dadd(433.344, 402.59999999999997, 52.216,  1.500000)

}

filament_999[1223] {

  pt3dclear()

  pt3dadd(365.268, 381.372, 61.488,  1.500000)

  pt3dadd(362.34, 384.3, 61.488,  1.500000)

}

filament_999[1224] {

  pt3dclear()

  pt3dadd(368.19599999999997, 378.444, 61.488,  1.500000)

  pt3dadd(365.268, 381.372, 61.488,  1.500000)

}

filament_999[1225] {

  pt3dclear()

  pt3dadd(369.65999999999997, 374.784, 61.488,  1.500000)

  pt3dadd(368.19599999999997, 378.444, 61.488,  1.500000)

}

filament_999[1226] {

  pt3dclear()

  pt3dadd(370.392, 371.12399999999997, 61.488,  1.500000)

  pt3dadd(369.65999999999997, 374.784, 61.488,  1.500000)

}

filament_999[1227] {

  pt3dclear()

  pt3dadd(372.58799999999997, 368.928, 61.0,  1.500000)

  pt3dadd(370.392, 371.12399999999997, 61.488,  1.500000)

}

filament_999[1228] {

  pt3dclear()

  pt3dadd(375.516, 369.65999999999997, 61.0,  1.500000)

  pt3dadd(372.58799999999997, 368.928, 61.0,  1.500000)

}

filament_999[1229] {

  pt3dclear()

  pt3dadd(319.884, 259.128, 56.608,  1.500000)

  pt3dadd(319.152, 255.468, 56.12,  1.500000)

}

filament_999[1230] {

  pt3dclear()

  pt3dadd(319.884, 262.788, 57.096,  1.500000)

  pt3dadd(319.884, 259.128, 56.608,  1.500000)

}

filament_999[1231] {

  pt3dclear()

  pt3dadd(319.884, 266.448, 58.071999999999996,  1.500000)

  pt3dadd(319.884, 262.788, 57.096,  1.500000)

}

filament_999[1232] {

  pt3dclear()

  pt3dadd(319.152, 270.108, 58.56,  1.500000)

  pt3dadd(319.884, 266.448, 58.071999999999996,  1.500000)

}

filament_999[1233] {

  pt3dclear()

  pt3dadd(319.152, 270.108, 58.56,  1.500000)

  pt3dadd(319.152, 277.428, 60.512,  1.500000)

}

filament_999[1234] {

  pt3dclear()

  pt3dadd(322.08, 281.82, 60.512,  1.500000)

  pt3dadd(319.152, 277.428, 60.512,  1.500000)

}

filament_999[1235] {

  pt3dclear()

  pt3dadd(325.008, 286.212, 60.512,  1.500000)

  pt3dadd(322.08, 281.82, 60.512,  1.500000)

}

filament_999[1236] {

  pt3dclear()

  pt3dadd(327.936, 290.604, 61.0,  1.500000)

  pt3dadd(325.008, 286.212, 60.512,  1.500000)

}

filament_999[1237] {

  pt3dclear()

  pt3dadd(330.132, 295.728, 61.488,  1.500000)

  pt3dadd(327.936, 290.604, 61.0,  1.500000)

}

filament_999[1238] {

  pt3dclear()

  pt3dadd(332.328, 300.852, 61.488,  1.500000)

  pt3dadd(330.132, 295.728, 61.488,  1.500000)

}

filament_999[1239] {

  pt3dclear()

  pt3dadd(333.792, 305.976, 61.488,  1.500000)

  pt3dadd(332.328, 300.852, 61.488,  1.500000)

}

filament_999[1240] {

  pt3dclear()

  pt3dadd(335.256, 311.09999999999997, 61.488,  1.500000)

  pt3dadd(333.792, 305.976, 61.488,  1.500000)

}

filament_999[1241] {

  pt3dclear()

  pt3dadd(338.18399999999997, 315.492, 61.488,  1.500000)

  pt3dadd(335.256, 311.09999999999997, 61.488,  1.500000)

}

filament_999[1242] {

  pt3dclear()

  pt3dadd(341.844, 319.152, 61.488,  1.500000)

  pt3dadd(338.18399999999997, 315.492, 61.488,  1.500000)

}

filament_999[1243] {

  pt3dclear()

  pt3dadd(344.04, 323.544, 61.488,  1.500000)

  pt3dadd(341.844, 319.152, 61.488,  1.500000)

}

filament_999[1244] {

  pt3dclear()

  pt3dadd(346.968, 327.936, 61.488,  1.500000)

  pt3dadd(344.04, 323.544, 61.488,  1.500000)

}

filament_999[1245] {

  pt3dclear()

  pt3dadd(348.432, 332.328, 61.488,  1.500000)

  pt3dadd(346.968, 327.936, 61.488,  1.500000)

}

filament_999[1246] {

  pt3dclear()

  pt3dadd(349.896, 336.71999999999997, 61.488,  1.500000)

  pt3dadd(348.432, 332.328, 61.488,  1.500000)

}

filament_999[1247] {

  pt3dclear()

  pt3dadd(353.556, 340.38, 61.488,  1.500000)

  pt3dadd(349.896, 336.71999999999997, 61.488,  1.500000)

}

filament_999[1248] {

  pt3dclear()

  pt3dadd(357.216, 343.308, 61.488,  1.500000)

  pt3dadd(353.556, 340.38, 61.488,  1.500000)

}

filament_999[1249] {

  pt3dclear()

  pt3dadd(360.876, 346.236, 61.488,  1.500000)

  pt3dadd(357.216, 343.308, 61.488,  1.500000)

}

filament_999[1250] {

  pt3dclear()

  pt3dadd(364.536, 349.164, 61.488,  1.500000)

  pt3dadd(360.876, 346.236, 61.488,  1.500000)

}

filament_999[1251] {

  pt3dclear()

  pt3dadd(367.464, 352.092, 61.488,  1.500000)

  pt3dadd(364.536, 349.164, 61.488,  1.500000)

}

filament_999[1252] {

  pt3dclear()

  pt3dadd(371.12399999999997, 356.484, 61.488,  1.500000)

  pt3dadd(367.464, 352.092, 61.488,  1.500000)

}

filament_999[1253] {

  pt3dclear()

  pt3dadd(373.32, 359.412, 61.488,  1.500000)

  pt3dadd(371.12399999999997, 356.484, 61.488,  1.500000)

}

filament_999[1254] {

  pt3dclear()

  pt3dadd(374.784, 361.608, 61.488,  1.500000)

  pt3dadd(373.32, 359.412, 61.488,  1.500000)

}

filament_999[1255] {

  pt3dclear()

  pt3dadd(375.516, 364.536, 61.0,  1.500000)

  pt3dadd(374.784, 361.608, 61.488,  1.500000)

}

filament_999[1256] {

  pt3dclear()

  pt3dadd(376.248, 367.464, 60.512,  1.500000)

  pt3dadd(375.516, 364.536, 61.0,  1.500000)

}

filament_999[1257] {

  pt3dclear()

  pt3dadd(377.712, 369.65999999999997, 60.512,  1.500000)

  pt3dadd(376.248, 367.464, 60.512,  1.500000)

}

filament_999[1258] {

  pt3dclear()

  pt3dadd(379.176, 371.856, 59.536,  1.500000)

  pt3dadd(375.516, 369.65999999999997, 61.0,  1.500000)

}

filament_999[1259] {

  pt3dclear()

  pt3dadd(379.176, 371.856, 59.536,  1.500000)

  pt3dadd(377.712, 369.65999999999997, 60.512,  1.500000)

}

filament_999[1260] {

  pt3dclear()

  pt3dadd(381.372, 374.05199999999996, 59.048,  1.500000)

  pt3dadd(379.176, 371.856, 59.536,  1.500000)

}

filament_999[1261] {

  pt3dclear()

  pt3dadd(383.568, 376.248, 59.048,  1.500000)

  pt3dadd(381.372, 374.05199999999996, 59.048,  1.500000)

}

filament_999[1262] {

  pt3dclear()

  pt3dadd(385.764, 378.444, 59.048,  1.500000)

  pt3dadd(383.568, 376.248, 59.048,  1.500000)

}

filament_999[1263] {

  pt3dclear()

  pt3dadd(387.96, 381.372, 58.56,  1.500000)

  pt3dadd(385.764, 378.444, 59.048,  1.500000)

}

filament_999[1264] {

  pt3dclear()

  pt3dadd(388.692, 384.3, 59.048,  1.500000)

  pt3dadd(387.96, 381.372, 58.56,  1.500000)

}

filament_999[1265] {

  pt3dclear()

  pt3dadd(390.156, 387.228, 59.048,  1.500000)

  pt3dadd(388.692, 384.3, 59.048,  1.500000)

}

filament_999[1266] {

  pt3dclear()

  pt3dadd(391.62, 390.156, 59.048,  1.500000)

  pt3dadd(390.156, 387.228, 59.048,  1.500000)

}

filament_999[1267] {

  pt3dclear()

  pt3dadd(393.084, 392.352, 59.048,  1.500000)

  pt3dadd(391.62, 390.156, 59.048,  1.500000)

}

filament_999[1268] {

  pt3dclear()

  pt3dadd(395.28, 390.888, 59.048,  1.500000)

  pt3dadd(393.084, 392.352, 59.048,  1.500000)

}

filament_999[1269] {

  pt3dclear()

  pt3dadd(398.20799999999997, 392.352, 59.048,  1.500000)

  pt3dadd(395.28, 390.888, 59.048,  1.500000)

}

filament_999[1270] {

  pt3dclear()

  pt3dadd(366.73199999999997, 406.992, 58.071999999999996,  1.500000)

  pt3dadd(365.268, 402.59999999999997, 58.56,  1.500000)

}

filament_999[1271] {

  pt3dclear()

  pt3dadd(369.65999999999997, 409.188, 58.071999999999996,  1.500000)

  pt3dadd(366.73199999999997, 406.992, 58.071999999999996,  1.500000)

}

filament_999[1272] {

  pt3dclear()

  pt3dadd(372.58799999999997, 411.384, 58.071999999999996,  1.500000)

  pt3dadd(369.65999999999997, 409.188, 58.071999999999996,  1.500000)

}

filament_999[1273] {

  pt3dclear()

  pt3dadd(374.784, 415.044, 58.071999999999996,  1.500000)

  pt3dadd(372.58799999999997, 411.384, 58.071999999999996,  1.500000)

}

filament_999[1274] {

  pt3dclear()

  pt3dadd(376.98, 418.704, 58.071999999999996,  1.500000)

  pt3dadd(374.784, 415.044, 58.071999999999996,  1.500000)

}

filament_999[1275] {

  pt3dclear()

  pt3dadd(379.176, 422.364, 58.071999999999996,  1.500000)

  pt3dadd(376.98, 418.704, 58.071999999999996,  1.500000)

}

filament_999[1276] {

  pt3dclear()

  pt3dadd(382.104, 426.024, 58.071999999999996,  1.500000)

  pt3dadd(379.176, 422.364, 58.071999999999996,  1.500000)

}

filament_999[1277] {

  pt3dclear()

  pt3dadd(385.032, 429.68399999999997, 57.583999999999996,  1.500000)

  pt3dadd(382.104, 426.024, 58.071999999999996,  1.500000)

}

filament_999[1278] {

  pt3dclear()

  pt3dadd(366.0, 465.55199999999996, 57.583999999999996,  1.500000)

  pt3dadd(367.464, 470.676, 57.583999999999996,  1.500000)

}

filament_999[1279] {

  pt3dclear()

  pt3dadd(364.536, 460.428, 57.583999999999996,  1.500000)

  pt3dadd(366.0, 465.55199999999996, 57.583999999999996,  1.500000)

}

filament_999[1280] {

  pt3dclear()

  pt3dadd(363.072, 455.304, 58.071999999999996,  1.500000)

  pt3dadd(364.536, 460.428, 57.583999999999996,  1.500000)

}

filament_999[1281] {

  pt3dclear()

  pt3dadd(361.608, 450.18, 57.583999999999996,  1.500000)

  pt3dadd(363.072, 455.304, 58.071999999999996,  1.500000)

}

filament_999[1282] {

  pt3dclear()

  pt3dadd(360.144, 445.056, 57.583999999999996,  1.500000)

  pt3dadd(361.608, 450.18, 57.583999999999996,  1.500000)

}

filament_999[1283] {

  pt3dclear()

  pt3dadd(359.412, 439.932, 57.583999999999996,  1.500000)

  pt3dadd(360.144, 445.056, 57.583999999999996,  1.500000)

}

filament_999[1284] {

  pt3dclear()

  pt3dadd(357.948, 434.07599999999996, 59.536,  1.500000)

  pt3dadd(359.412, 439.932, 57.583999999999996,  1.500000)

}

filament_999[1285] {

  pt3dclear()

  pt3dadd(360.876, 432.61199999999997, 58.56,  1.500000)

  pt3dadd(357.948, 434.07599999999996, 59.536,  1.500000)

}

filament_999[1286] {

  pt3dclear()

  pt3dadd(363.804, 432.61199999999997, 57.583999999999996,  1.500000)

  pt3dadd(360.876, 432.61199999999997, 58.56,  1.500000)

}

filament_999[1287] {

  pt3dclear()

  pt3dadd(366.73199999999997, 435.53999999999996, 57.096,  1.500000)

  pt3dadd(363.804, 432.61199999999997, 57.583999999999996,  1.500000)

}

filament_999[1288] {

  pt3dclear()

  pt3dadd(369.65999999999997, 438.468, 57.583999999999996,  1.500000)

  pt3dadd(366.73199999999997, 435.53999999999996, 57.096,  1.500000)

}

filament_999[1289] {

  pt3dclear()

  pt3dadd(372.58799999999997, 440.664, 57.096,  1.500000)

  pt3dadd(369.65999999999997, 438.468, 57.583999999999996,  1.500000)

}

filament_999[1290] {

  pt3dclear()

  pt3dadd(375.516, 442.86, 57.096,  1.500000)

  pt3dadd(372.58799999999997, 440.664, 57.096,  1.500000)

}

filament_999[1291] {

  pt3dclear()

  pt3dadd(378.444, 444.324, 57.096,  1.500000)

  pt3dadd(375.516, 442.86, 57.096,  1.500000)

}

filament_999[1292] {

  pt3dclear()

  pt3dadd(381.372, 442.128, 57.096,  1.500000)

  pt3dadd(378.444, 444.324, 57.096,  1.500000)

}

filament_999[1293] {

  pt3dclear()

  pt3dadd(383.568, 438.468, 57.096,  1.500000)

  pt3dadd(381.372, 442.128, 57.096,  1.500000)

}

filament_999[1294] {

  pt3dclear()

  pt3dadd(385.764, 434.808, 57.096,  1.500000)

  pt3dadd(383.568, 438.468, 57.096,  1.500000)

}

filament_999[1295] {

  pt3dclear()

  pt3dadd(387.96, 431.14799999999997, 57.096,  1.500000)

  pt3dadd(385.032, 429.68399999999997, 57.583999999999996,  1.500000)

}

filament_999[1296] {

  pt3dclear()

  pt3dadd(387.96, 431.14799999999997, 57.096,  1.500000)

  pt3dadd(385.764, 434.808, 57.096,  1.500000)

}

filament_999[1297] {

  pt3dclear()

  pt3dadd(390.156, 427.488, 57.096,  1.500000)

  pt3dadd(387.96, 431.14799999999997, 57.096,  1.500000)

}

filament_999[1298] {

  pt3dclear()

  pt3dadd(391.62, 423.096, 57.096,  1.500000)

  pt3dadd(390.156, 427.488, 57.096,  1.500000)

}

filament_999[1299] {

  pt3dclear()

  pt3dadd(393.816, 418.704, 57.096,  1.500000)

  pt3dadd(391.62, 423.096, 57.096,  1.500000)

}

filament_999[1300] {

  pt3dclear()

  pt3dadd(394.548, 414.312, 57.096,  1.500000)

  pt3dadd(393.816, 418.704, 57.096,  1.500000)

}

filament_999[1301] {

  pt3dclear()

  pt3dadd(395.28, 409.188, 57.096,  1.500000)

  pt3dadd(394.548, 414.312, 57.096,  1.500000)

}

filament_999[1302] {

  pt3dclear()

  pt3dadd(395.28, 404.796, 57.096,  1.500000)

  pt3dadd(395.28, 409.188, 57.096,  1.500000)

}

filament_999[1303] {

  pt3dclear()

  pt3dadd(396.74399999999997, 401.13599999999997, 57.096,  1.500000)

  pt3dadd(395.28, 404.796, 57.096,  1.500000)

}

filament_999[1304] {

  pt3dclear()

  pt3dadd(398.20799999999997, 396.74399999999997, 57.096,  1.500000)

  pt3dadd(396.74399999999997, 401.13599999999997, 57.096,  1.500000)

}

filament_999[1305] {

  pt3dclear()

  pt3dadd(400.404, 394.548, 57.096,  1.500000)

  pt3dadd(398.20799999999997, 392.352, 59.048,  1.500000)

}

filament_999[1306] {

  pt3dclear()

  pt3dadd(400.404, 394.548, 57.096,  1.500000)

  pt3dadd(398.20799999999997, 396.74399999999997, 57.096,  1.500000)

}

filament_999[1307] {

  pt3dclear()

  pt3dadd(403.332, 397.476, 57.096,  1.500000)

  pt3dadd(400.404, 394.548, 57.096,  1.500000)

}

filament_999[1308] {

  pt3dclear()

  pt3dadd(406.992, 399.67199999999997, 56.608,  1.500000)

  pt3dadd(403.332, 397.476, 57.096,  1.500000)

}

filament_999[1309] {

  pt3dclear()

  pt3dadd(409.92, 401.868, 56.608,  1.500000)

  pt3dadd(406.992, 399.67199999999997, 56.608,  1.500000)

}

filament_999[1310] {

  pt3dclear()

  pt3dadd(413.58, 403.332, 55.632,  1.500000)

  pt3dadd(409.92, 401.868, 56.608,  1.500000)

}

filament_999[1311] {

  pt3dclear()

  pt3dadd(417.24, 404.796, 54.656,  1.500000)

  pt3dadd(413.58, 403.332, 55.632,  1.500000)

}

filament_999[1312] {

  pt3dclear()

  pt3dadd(403.332, 512.4, 46.36,  1.500000)

  pt3dadd(405.52799999999996, 513.864, 46.36,  1.500000)

}

filament_999[1313] {

  pt3dclear()

  pt3dadd(401.13599999999997, 511.668, 46.848,  1.500000)

  pt3dadd(403.332, 512.4, 46.36,  1.500000)

}

filament_999[1314] {

  pt3dclear()

  pt3dadd(398.20799999999997, 516.06, 45.872,  1.500000)

  pt3dadd(401.13599999999997, 516.792, 45.384,  1.500000)

}

filament_999[1315] {

  pt3dclear()

  pt3dadd(396.012, 513.864, 46.848,  1.500000)

  pt3dadd(398.20799999999997, 516.06, 45.872,  1.500000)

}

filament_999[1316] {

  pt3dclear()

  pt3dadd(352.824, 483.852, 50.751999999999995,  1.500000)

  pt3dadd(355.752, 487.512, 53.68,  1.500000)

}

filament_999[1317] {

  pt3dclear()

  pt3dadd(350.628, 481.656, 47.824,  1.500000)

  pt3dadd(352.824, 483.852, 50.751999999999995,  1.500000)

}

filament_999[1318] {

  pt3dclear()

  pt3dadd(347.7, 479.46, 47.336,  1.500000)

  pt3dadd(350.628, 481.656, 47.824,  1.500000)

}

filament_999[1319] {

  pt3dclear()

  pt3dadd(344.04, 477.996, 46.848,  1.500000)

  pt3dadd(347.7, 479.46, 47.336,  1.500000)

}

filament_999[1320] {

  pt3dclear()

  pt3dadd(340.38, 477.264, 46.36,  1.500000)

  pt3dadd(344.04, 477.996, 46.848,  1.500000)

}

filament_999[1321] {

  pt3dclear()

  pt3dadd(336.71999999999997, 476.532, 45.872,  1.500000)

  pt3dadd(340.38, 477.264, 46.36,  1.500000)

}

filament_999[1322] {

  pt3dclear()

  pt3dadd(336.71999999999997, 476.532, 45.872,  1.500000)

  pt3dadd(341.11199999999997, 478.728, 43.92,  1.500000)

}

filament_999[1323] {

  pt3dclear()

  pt3dadd(333.792, 475.068, 45.384,  1.500000)

  pt3dadd(336.71999999999997, 476.532, 45.872,  1.500000)

}

filament_999[1324] {

  pt3dclear()

  pt3dadd(330.132, 474.336, 44.408,  1.500000)

  pt3dadd(333.792, 475.068, 45.384,  1.500000)

}

filament_999[1325] {

  pt3dclear()

  pt3dadd(355.752, 458.23199999999997, 31.232,  1.500000)

  pt3dadd(359.412, 457.5, 31.232,  1.500000)

}

filament_999[1326] {

  pt3dclear()

  pt3dadd(354.288, 450.18, 32.208,  1.500000)

  pt3dadd(355.752, 446.52, 32.208,  1.500000)

}

filament_999[1327] {

  pt3dclear()

  pt3dadd(352.824, 453.84, 31.72,  1.500000)

  pt3dadd(354.288, 450.18, 32.208,  1.500000)

}

filament_999[1328] {

  pt3dclear()

  pt3dadd(352.092, 457.5, 31.72,  1.500000)

  pt3dadd(355.752, 458.23199999999997, 31.232,  1.500000)

}

filament_999[1329] {

  pt3dclear()

  pt3dadd(352.092, 457.5, 31.72,  1.500000)

  pt3dadd(352.824, 453.84, 31.72,  1.500000)

}

filament_999[1330] {

  pt3dclear()

  pt3dadd(349.164, 459.69599999999997, 31.72,  1.500000)

  pt3dadd(352.092, 457.5, 31.72,  1.500000)

}

filament_999[1331] {

  pt3dclear()

  pt3dadd(364.536, 495.56399999999996, 29.768,  1.500000)

  pt3dadd(368.19599999999997, 497.02799999999996, 30.256,  1.500000)

}

filament_999[1332] {

  pt3dclear()

  pt3dadd(361.608, 492.63599999999997, 28.791999999999998,  1.500000)

  pt3dadd(364.536, 495.56399999999996, 29.768,  1.500000)

}

filament_999[1333] {

  pt3dclear()

  pt3dadd(360.144, 488.24399999999997, 28.791999999999998,  1.500000)

  pt3dadd(360.876, 483.852, 27.328,  1.500000)

}

filament_999[1334] {

  pt3dclear()

  pt3dadd(360.144, 488.24399999999997, 28.791999999999998,  1.500000)

  pt3dadd(361.608, 492.63599999999997, 28.791999999999998,  1.500000)

}

filament_999[1335] {

  pt3dclear()

  pt3dadd(358.68, 483.852, 29.28,  1.500000)

  pt3dadd(360.144, 488.24399999999997, 28.791999999999998,  1.500000)

}

filament_999[1336] {

  pt3dclear()

  pt3dadd(357.216, 480.192, 29.768,  1.500000)

  pt3dadd(358.68, 483.852, 29.28,  1.500000)

}

filament_999[1337] {

  pt3dclear()

  pt3dadd(355.02, 476.532, 30.744,  1.500000)

  pt3dadd(358.68, 477.264, 28.304,  1.500000)

}

filament_999[1338] {

  pt3dclear()

  pt3dadd(355.02, 476.532, 30.744,  1.500000)

  pt3dadd(357.216, 480.192, 29.768,  1.500000)

}

filament_999[1339] {

  pt3dclear()

  pt3dadd(352.824, 473.604, 31.72,  1.500000)

  pt3dadd(355.02, 476.532, 30.744,  1.500000)

}

filament_999[1340] {

  pt3dclear()

  pt3dadd(350.628, 470.676, 31.232,  1.500000)

  pt3dadd(352.824, 473.604, 31.72,  1.500000)

}

filament_999[1341] {

  pt3dclear()

  pt3dadd(348.432, 467.748, 31.232,  1.500000)

  pt3dadd(350.628, 470.676, 31.232,  1.500000)

}

filament_999[1342] {

  pt3dclear()

  pt3dadd(347.7, 464.08799999999997, 31.232,  1.500000)

  pt3dadd(348.432, 467.748, 31.232,  1.500000)

}

filament_999[1343] {

  pt3dclear()

  pt3dadd(346.236, 461.15999999999997, 31.232,  1.500000)

  pt3dadd(349.164, 459.69599999999997, 31.72,  1.500000)

}

filament_999[1344] {

  pt3dclear()

  pt3dadd(346.236, 461.15999999999997, 31.232,  1.500000)

  pt3dadd(347.7, 464.08799999999997, 31.232,  1.500000)

}

filament_999[1345] {

  pt3dclear()

  pt3dadd(343.308, 460.428, 31.72,  1.500000)

  pt3dadd(346.236, 461.15999999999997, 31.232,  1.500000)

}

filament_999[1346] {

  pt3dclear()

  pt3dadd(307.44, 467.01599999999996, 34.16,  1.500000)

  pt3dadd(303.048, 465.55199999999996, 33.184,  1.500000)

}

filament_999[1347] {

  pt3dclear()

  pt3dadd(311.832, 468.48, 34.16,  1.500000)

  pt3dadd(307.44, 467.01599999999996, 34.16,  1.500000)

}

filament_999[1348] {

  pt3dclear()

  pt3dadd(315.492, 467.748, 32.208,  1.500000)

  pt3dadd(311.832, 468.48, 34.16,  1.500000)

}

filament_999[1349] {

  pt3dclear()

  pt3dadd(318.42, 464.82, 31.72,  1.500000)

  pt3dadd(315.492, 467.748, 32.208,  1.500000)

}

filament_999[1350] {

  pt3dclear()

  pt3dadd(322.08, 461.892, 31.72,  1.500000)

  pt3dadd(318.42, 464.82, 31.72,  1.500000)

}

filament_999[1351] {

  pt3dclear()

  pt3dadd(323.544, 458.23199999999997, 31.72,  1.500000)

  pt3dadd(322.08, 461.892, 31.72,  1.500000)

}

filament_999[1352] {

  pt3dclear()

  pt3dadd(325.008, 454.572, 30.744,  1.500000)

  pt3dadd(323.544, 458.23199999999997, 31.72,  1.500000)

}

filament_999[1353] {

  pt3dclear()

  pt3dadd(327.936, 452.376, 29.768,  1.500000)

  pt3dadd(325.008, 454.572, 30.744,  1.500000)

}

filament_999[1354] {

  pt3dclear()

  pt3dadd(331.596, 451.644, 30.256,  1.500000)

  pt3dadd(327.936, 452.376, 29.768,  1.500000)

}

filament_999[1355] {

  pt3dclear()

  pt3dadd(335.256, 451.644, 30.256,  1.500000)

  pt3dadd(331.596, 451.644, 30.256,  1.500000)

}

filament_999[1356] {

  pt3dclear()

  pt3dadd(338.916, 451.644, 30.744,  1.500000)

  pt3dadd(335.256, 451.644, 30.256,  1.500000)

}

filament_999[1357] {

  pt3dclear()

  pt3dadd(411.384, 504.348, 49.288,  1.500000)

  pt3dadd(407.724, 504.348, 49.288,  1.500000)

}

filament_999[1358] {

  pt3dclear()

  pt3dadd(412.116, 499.956, 49.288,  1.500000)

  pt3dadd(415.044, 505.812, 45.872,  1.500000)

}

filament_999[1359] {

  pt3dclear()

  pt3dadd(412.116, 499.956, 49.288,  1.500000)

  pt3dadd(411.384, 504.348, 49.288,  1.500000)

}

filament_999[1360] {

  pt3dclear()

  pt3dadd(411.384, 495.56399999999996, 49.288,  1.500000)

  pt3dadd(412.116, 499.956, 49.288,  1.500000)

}

filament_999[1361] {

  pt3dclear()

  pt3dadd(410.652, 491.17199999999997, 49.288,  1.500000)

  pt3dadd(411.384, 495.56399999999996, 49.288,  1.500000)

}

filament_999[1362] {

  pt3dclear()

  pt3dadd(409.92, 486.048, 49.288,  1.500000)

  pt3dadd(410.652, 491.17199999999997, 49.288,  1.500000)

}

filament_999[1363] {

  pt3dclear()

  pt3dadd(397.476, 510.204, 48.312,  1.500000)

  pt3dadd(401.13599999999997, 511.668, 46.848,  1.500000)

}

filament_999[1364] {

  pt3dclear()

  pt3dadd(397.476, 510.204, 48.312,  1.500000)

  pt3dadd(396.012, 513.864, 46.848,  1.500000)

}

filament_999[1365] {

  pt3dclear()

  pt3dadd(397.476, 504.348, 49.288,  1.500000)

  pt3dadd(397.476, 510.204, 48.312,  1.500000)

}

filament_999[1366] {

  pt3dclear()

  pt3dadd(395.28, 502.884, 49.288,  1.500000)

  pt3dadd(393.084, 505.812, 49.288,  1.500000)

}

filament_999[1367] {

  pt3dclear()

  pt3dadd(398.20799999999997, 501.42, 49.288,  1.500000)

  pt3dadd(397.476, 504.348, 49.288,  1.500000)

}

filament_999[1368] {

  pt3dclear()

  pt3dadd(398.20799999999997, 501.42, 49.288,  1.500000)

  pt3dadd(395.28, 502.884, 49.288,  1.500000)

}

filament_999[1369] {

  pt3dclear()

  pt3dadd(398.94, 497.76, 49.288,  1.500000)

  pt3dadd(398.20799999999997, 501.42, 49.288,  1.500000)

}

filament_999[1370] {

  pt3dclear()

  pt3dadd(399.67199999999997, 494.09999999999997, 49.288,  1.500000)

  pt3dadd(398.94, 497.76, 49.288,  1.500000)

}

filament_999[1371] {

  pt3dclear()

  pt3dadd(400.404, 490.44, 49.288,  1.500000)

  pt3dadd(399.67199999999997, 494.09999999999997, 49.288,  1.500000)

}

filament_999[1372] {

  pt3dclear()

  pt3dadd(401.868, 486.78, 50.263999999999996,  1.500000)

  pt3dadd(400.404, 490.44, 49.288,  1.500000)

}

filament_999[1373] {

  pt3dclear()

  pt3dadd(401.868, 486.78, 50.263999999999996,  1.500000)

  pt3dadd(397.476, 488.24399999999997, 52.704,  1.500000)

}

filament_999[1374] {

  pt3dclear()

  pt3dadd(404.796, 483.852, 49.775999999999996,  1.500000)

  pt3dadd(401.868, 486.78, 50.263999999999996,  1.500000)

}

filament_999[1375] {

  pt3dclear()

  pt3dadd(408.456, 482.388, 49.775999999999996,  1.500000)

  pt3dadd(409.92, 486.048, 49.288,  1.500000)

}

filament_999[1376] {

  pt3dclear()

  pt3dadd(408.456, 482.388, 49.775999999999996,  1.500000)

  pt3dadd(404.796, 483.852, 49.775999999999996,  1.500000)

}

filament_999[1377] {

  pt3dclear()

  pt3dadd(408.456, 477.996, 50.263999999999996,  1.500000)

  pt3dadd(408.456, 482.388, 49.775999999999996,  1.500000)

}

filament_999[1378] {

  pt3dclear()

  pt3dadd(408.456, 477.996, 50.263999999999996,  1.500000)

  pt3dadd(409.188, 477.996, 45.872,  1.500000)

}

filament_999[1379] {

  pt3dclear()

  pt3dadd(406.992, 474.336, 50.751999999999995,  1.500000)

  pt3dadd(408.456, 477.996, 50.263999999999996,  1.500000)

}

filament_999[1380] {

  pt3dclear()

  pt3dadd(404.796, 470.676, 51.24,  1.500000)

  pt3dadd(406.992, 474.336, 50.751999999999995,  1.500000)

}

filament_999[1381] {

  pt3dclear()

  pt3dadd(402.59999999999997, 466.284, 51.728,  1.500000)

  pt3dadd(404.796, 470.676, 51.24,  1.500000)

}

filament_999[1382] {

  pt3dclear()

  pt3dadd(402.59999999999997, 460.428, 52.216,  1.500000)

  pt3dadd(399.67199999999997, 465.55199999999996, 51.728,  1.500000)

}

filament_999[1383] {

  pt3dclear()

  pt3dadd(402.59999999999997, 460.428, 52.216,  1.500000)

  pt3dadd(402.59999999999997, 466.284, 51.728,  1.500000)

}

filament_999[1384] {

  pt3dclear()

  pt3dadd(402.59999999999997, 454.572, 52.216,  1.500000)

  pt3dadd(402.59999999999997, 460.428, 52.216,  1.500000)

}

filament_999[1385] {

  pt3dclear()

  pt3dadd(402.59999999999997, 448.716, 52.704,  1.500000)

  pt3dadd(402.59999999999997, 454.572, 52.216,  1.500000)

}

filament_999[1386] {

  pt3dclear()

  pt3dadd(403.332, 442.86, 52.704,  1.500000)

  pt3dadd(402.59999999999997, 448.716, 52.704,  1.500000)

}

filament_999[1387] {

  pt3dclear()

  pt3dadd(405.52799999999996, 437.736, 52.704,  1.500000)

  pt3dadd(403.332, 442.86, 52.704,  1.500000)

}

filament_999[1388] {

  pt3dclear()

  pt3dadd(407.724, 434.07599999999996, 54.656,  1.500000)

  pt3dadd(403.332, 432.61199999999997, 57.096,  1.500000)

}

filament_999[1389] {

  pt3dclear()

  pt3dadd(407.724, 434.07599999999996, 54.656,  1.500000)

  pt3dadd(405.52799999999996, 437.736, 52.704,  1.500000)

}

filament_999[1390] {

  pt3dclear()

  pt3dadd(411.384, 430.416, 54.656,  1.500000)

  pt3dadd(407.724, 434.07599999999996, 54.656,  1.500000)

}

filament_999[1391] {

  pt3dclear()

  pt3dadd(414.312, 425.292, 54.656,  1.500000)

  pt3dadd(411.384, 430.416, 54.656,  1.500000)

}

filament_999[1392] {

  pt3dclear()

  pt3dadd(416.508, 420.168, 54.168,  1.500000)

  pt3dadd(414.312, 425.292, 54.656,  1.500000)

}

filament_999[1393] {

  pt3dclear()

  pt3dadd(417.972, 415.044, 54.168,  1.500000)

  pt3dadd(416.508, 420.168, 54.168,  1.500000)

}

filament_999[1394] {

  pt3dclear()

  pt3dadd(418.704, 409.92, 53.68,  1.500000)

  pt3dadd(417.972, 415.044, 54.168,  1.500000)

}

filament_999[1395] {

  pt3dclear()

  pt3dadd(420.168, 406.26, 53.192,  1.500000)

  pt3dadd(417.24, 404.796, 54.656,  1.500000)

}

filament_999[1396] {

  pt3dclear()

  pt3dadd(420.168, 406.26, 53.192,  1.500000)

  pt3dadd(418.704, 409.92, 53.68,  1.500000)

}

filament_999[1397] {

  pt3dclear()

  pt3dadd(423.096, 402.59999999999997, 52.704,  1.500000)

  pt3dadd(420.168, 406.26, 53.192,  1.500000)

}

filament_999[1398] {

  pt3dclear()

  pt3dadd(423.096, 402.59999999999997, 52.704,  1.500000)

  pt3dadd(423.828, 405.52799999999996, 56.12,  1.500000)

}

filament_999[1399] {

  pt3dclear()

  pt3dadd(426.756, 398.94, 52.216,  1.500000)

  pt3dadd(423.096, 402.59999999999997, 52.704,  1.500000)

}

filament_999[1400] {

  pt3dclear()

  pt3dadd(429.68399999999997, 395.28, 52.216,  1.500000)

  pt3dadd(431.88, 398.94, 52.216,  1.500000)

}

filament_999[1401] {

  pt3dclear()

  pt3dadd(429.68399999999997, 395.28, 52.216,  1.500000)

  pt3dadd(426.756, 398.94, 52.216,  1.500000)

}

filament_999[1402] {

  pt3dclear()

  pt3dadd(429.68399999999997, 390.156, 52.216,  1.500000)

  pt3dadd(429.68399999999997, 395.28, 52.216,  1.500000)

}

filament_999[1403] {

  pt3dclear()

  pt3dadd(430.416, 385.032, 51.728,  1.500000)

  pt3dadd(429.68399999999997, 390.156, 52.216,  1.500000)

}

filament_999[1404] {

  pt3dclear()

  pt3dadd(430.416, 385.032, 51.728,  1.500000)

  pt3dadd(427.488, 379.908, 52.216,  1.500000)

}

filament_999[1405] {

  pt3dclear()

  pt3dadd(432.61199999999997, 379.908, 51.728,  1.500000)

  pt3dadd(430.416, 385.032, 51.728,  1.500000)

}

filament_999[1406] {

  pt3dclear()

  pt3dadd(435.53999999999996, 375.516, 50.751999999999995,  1.500000)

  pt3dadd(432.61199999999997, 379.908, 51.728,  1.500000)

}

filament_999[1407] {

  pt3dclear()

  pt3dadd(437.736, 371.12399999999997, 49.288,  1.500000)

  pt3dadd(441.396, 373.32, 48.8,  1.500000)

}

filament_999[1408] {

  pt3dclear()

  pt3dadd(437.736, 371.12399999999997, 49.288,  1.500000)

  pt3dadd(435.53999999999996, 375.516, 50.751999999999995,  1.500000)

}

filament_999[1409] {

  pt3dclear()

  pt3dadd(438.468, 367.464, 48.312,  1.500000)

  pt3dadd(437.736, 371.12399999999997, 49.288,  1.500000)

}

filament_999[1410] {

  pt3dclear()

  pt3dadd(438.468, 363.072, 46.848,  1.500000)

  pt3dadd(438.468, 367.464, 48.312,  1.500000)

}

filament_999[1411] {

  pt3dclear()

  pt3dadd(439.2, 358.68, 44.896,  1.500000)

  pt3dadd(438.468, 363.072, 46.848,  1.500000)

}

filament_999[1412] {

  pt3dclear()

  pt3dadd(438.468, 355.752, 42.455999999999996,  1.500000)

  pt3dadd(439.2, 358.68, 44.896,  1.500000)

}

filament_999[1413] {

  pt3dclear()

  pt3dadd(437.00399999999996, 352.092, 40.992,  1.500000)

  pt3dadd(438.468, 355.752, 42.455999999999996,  1.500000)

}

filament_999[1414] {

  pt3dclear()

  pt3dadd(434.07599999999996, 349.164, 39.04,  1.500000)

  pt3dadd(436.272, 347.7, 40.504,  1.500000)

}

filament_999[1415] {

  pt3dclear()

  pt3dadd(434.07599999999996, 349.164, 39.04,  1.500000)

  pt3dadd(437.00399999999996, 352.092, 40.992,  1.500000)

}

filament_999[1416] {

  pt3dclear()

  pt3dadd(5.856, 638.304, 58.071999999999996,  1.500000)

  pt3dadd(1.464, 639.036, 58.56,  1.500000)

}

filament_999[1417] {

  pt3dclear()

  pt3dadd(11.712, 638.304, 58.56,  1.500000)

  pt3dadd(5.856, 638.304, 58.071999999999996,  1.500000)

}

filament_999[1418] {

  pt3dclear()

  pt3dadd(17.567999999999998, 638.304, 59.048,  1.500000)

  pt3dadd(11.712, 638.304, 58.56,  1.500000)

}

filament_999[1419] {

  pt3dclear()

  pt3dadd(23.424, 637.572, 59.536,  1.500000)

  pt3dadd(17.567999999999998, 638.304, 59.048,  1.500000)

}

filament_999[1420] {

  pt3dclear()

  pt3dadd(29.28, 636.108, 60.024,  1.500000)

  pt3dadd(23.424, 637.572, 59.536,  1.500000)

}

filament_999[1421] {

  pt3dclear()

  pt3dadd(35.135999999999996, 634.644, 60.512,  1.500000)

  pt3dadd(29.28, 636.108, 60.024,  1.500000)

}

filament_999[1422] {

  pt3dclear()

  pt3dadd(40.992, 633.18, 60.512,  1.500000)

  pt3dadd(35.135999999999996, 634.644, 60.512,  1.500000)

}

filament_999[1423] {

  pt3dclear()

  pt3dadd(46.848, 631.716, 60.512,  1.500000)

  pt3dadd(40.992, 633.18, 60.512,  1.500000)

}

filament_999[1424] {

  pt3dclear()

  pt3dadd(52.704, 629.52, 60.512,  1.500000)

  pt3dadd(46.848, 631.716, 60.512,  1.500000)

}

filament_999[1425] {

  pt3dclear()

  pt3dadd(58.56, 627.324, 60.512,  1.500000)

  pt3dadd(52.704, 629.52, 60.512,  1.500000)

}

filament_999[1426] {

  pt3dclear()

  pt3dadd(64.416, 625.128, 60.512,  1.500000)

  pt3dadd(58.56, 627.324, 60.512,  1.500000)

}

filament_999[1427] {

  pt3dclear()

  pt3dadd(70.27199999999999, 622.932, 61.0,  1.500000)

  pt3dadd(64.416, 625.128, 60.512,  1.500000)

}

filament_999[1428] {

  pt3dclear()

  pt3dadd(76.128, 620.736, 61.0,  1.500000)

  pt3dadd(70.27199999999999, 622.932, 61.0,  1.500000)

}

filament_999[1429] {

  pt3dclear()

  pt3dadd(81.984, 618.54, 61.0,  1.500000)

  pt3dadd(76.128, 620.736, 61.0,  1.500000)

}

filament_999[1430] {

  pt3dclear()

  pt3dadd(87.84, 616.3439999999999, 61.0,  1.500000)

  pt3dadd(81.984, 618.54, 61.0,  1.500000)

}

filament_999[1431] {

  pt3dclear()

  pt3dadd(93.696, 614.88, 61.0,  1.500000)

  pt3dadd(87.84, 616.3439999999999, 61.0,  1.500000)

}

filament_999[1432] {

  pt3dclear()

  pt3dadd(99.55199999999999, 613.4159999999999, 61.0,  1.500000)

  pt3dadd(93.696, 614.88, 61.0,  1.500000)

}

filament_999[1433] {

  pt3dclear()

  pt3dadd(105.408, 611.952, 61.0,  1.500000)

  pt3dadd(99.55199999999999, 613.4159999999999, 61.0,  1.500000)

}

filament_999[1434] {

  pt3dclear()

  pt3dadd(111.264, 609.024, 61.0,  1.500000)

  pt3dadd(105.408, 611.952, 61.0,  1.500000)

}

filament_999[1435] {

  pt3dclear()

  pt3dadd(117.12, 606.096, 61.0,  1.500000)

  pt3dadd(111.264, 609.024, 61.0,  1.500000)

}

filament_999[1436] {

  pt3dclear()

  pt3dadd(122.976, 603.168, 61.0,  1.500000)

  pt3dadd(117.12, 606.096, 61.0,  1.500000)

}

filament_999[1437] {

  pt3dclear()

  pt3dadd(128.832, 600.24, 61.0,  1.500000)

  pt3dadd(122.976, 603.168, 61.0,  1.500000)

}

filament_999[1438] {

  pt3dclear()

  pt3dadd(134.688, 597.312, 61.0,  1.500000)

  pt3dadd(128.832, 600.24, 61.0,  1.500000)

}

filament_999[1439] {

  pt3dclear()

  pt3dadd(139.07999999999998, 594.384, 61.0,  1.500000)

  pt3dadd(134.688, 597.312, 61.0,  1.500000)

}

filament_999[1440] {

  pt3dclear()

  pt3dadd(143.472, 591.456, 61.0,  1.500000)

  pt3dadd(139.07999999999998, 594.384, 61.0,  1.500000)

}

filament_999[1441] {

  pt3dclear()

  pt3dadd(147.864, 588.528, 61.488,  1.500000)

  pt3dadd(143.472, 591.456, 61.0,  1.500000)

}

filament_999[1442] {

  pt3dclear()

  pt3dadd(152.256, 585.6, 61.488,  1.500000)

  pt3dadd(147.864, 588.528, 61.488,  1.500000)

}

filament_999[1443] {

  pt3dclear()

  pt3dadd(156.648, 582.672, 61.488,  1.500000)

  pt3dadd(152.256, 585.6, 61.488,  1.500000)

}

filament_999[1444] {

  pt3dclear()

  pt3dadd(161.04, 579.744, 61.488,  1.500000)

  pt3dadd(156.648, 582.672, 61.488,  1.500000)

}

filament_999[1445] {

  pt3dclear()

  pt3dadd(165.432, 576.816, 61.0,  1.500000)

  pt3dadd(161.04, 579.744, 61.488,  1.500000)

}

filament_999[1446] {

  pt3dclear()

  pt3dadd(169.82399999999998, 573.888, 61.488,  1.500000)

  pt3dadd(165.432, 576.816, 61.0,  1.500000)

}

filament_999[1447] {

  pt3dclear()

  pt3dadd(174.216, 570.228, 61.488,  1.500000)

  pt3dadd(169.82399999999998, 573.888, 61.488,  1.500000)

}

filament_999[1448] {

  pt3dclear()

  pt3dadd(177.876, 566.568, 61.488,  1.500000)

  pt3dadd(174.216, 570.228, 61.488,  1.500000)

}

filament_999[1449] {

  pt3dclear()

  pt3dadd(181.536, 562.908, 61.488,  1.500000)

  pt3dadd(177.876, 566.568, 61.488,  1.500000)

}

filament_999[1450] {

  pt3dclear()

  pt3dadd(186.66, 559.2479999999999, 60.512,  1.500000)

  pt3dadd(181.536, 562.908, 61.488,  1.500000)

}

filament_999[1451] {

  pt3dclear()

  pt3dadd(191.052, 555.588, 59.536,  1.500000)

  pt3dadd(186.66, 559.2479999999999, 60.512,  1.500000)

}

filament_999[1452] {

  pt3dclear()

  pt3dadd(193.98, 551.196, 58.56,  1.500000)

  pt3dadd(191.052, 555.588, 59.536,  1.500000)

}

filament_999[1453] {

  pt3dclear()

  pt3dadd(197.64, 547.536, 57.583999999999996,  1.500000)

  pt3dadd(193.98, 551.196, 58.56,  1.500000)

}

filament_999[1454] {

  pt3dclear()

  pt3dadd(202.03199999999998, 544.608, 57.096,  1.500000)

  pt3dadd(197.64, 547.536, 57.583999999999996,  1.500000)

}

filament_999[1455] {

  pt3dclear()

  pt3dadd(205.692, 540.948, 56.12,  1.500000)

  pt3dadd(202.03199999999998, 544.608, 57.096,  1.500000)

}

filament_999[1456] {

  pt3dclear()

  pt3dadd(208.62, 536.556, 55.144,  1.500000)

  pt3dadd(205.692, 540.948, 56.12,  1.500000)

}

filament_999[1457] {

  pt3dclear()

  pt3dadd(212.28, 532.164, 55.144,  1.500000)

  pt3dadd(208.62, 536.556, 55.144,  1.500000)

}

filament_999[1458] {

  pt3dclear()

  pt3dadd(215.94, 529.236, 54.168,  1.500000)

  pt3dadd(212.28, 532.164, 55.144,  1.500000)

}

filament_999[1459] {

  pt3dclear()

  pt3dadd(219.6, 526.308, 53.192,  1.500000)

  pt3dadd(215.94, 529.236, 54.168,  1.500000)

}

filament_999[1460] {

  pt3dclear()

  pt3dadd(223.26, 523.38, 51.728,  1.500000)

  pt3dadd(219.6, 526.308, 53.192,  1.500000)

}

filament_999[1461] {

  pt3dclear()

  pt3dadd(226.92, 520.452, 50.751999999999995,  1.500000)

  pt3dadd(223.26, 523.38, 51.728,  1.500000)

}

filament_999[1462] {

  pt3dclear()

  pt3dadd(230.57999999999998, 517.524, 49.775999999999996,  1.500000)

  pt3dadd(226.92, 520.452, 50.751999999999995,  1.500000)

}

filament_999[1463] {

  pt3dclear()

  pt3dadd(234.24, 514.596, 48.8,  1.500000)

  pt3dadd(230.57999999999998, 517.524, 49.775999999999996,  1.500000)

}

filament_999[1464] {

  pt3dclear()

  pt3dadd(237.9, 511.668, 47.824,  1.500000)

  pt3dadd(234.24, 514.596, 48.8,  1.500000)

}

filament_999[1465] {

  pt3dclear()

  pt3dadd(241.56, 508.74, 45.872,  1.500000)

  pt3dadd(237.9, 511.668, 47.824,  1.500000)

}

filament_999[1466] {

  pt3dclear()

  pt3dadd(244.488, 507.276, 44.896,  1.500000)

  pt3dadd(241.56, 508.74, 45.872,  1.500000)

}

filament_999[1467] {

  pt3dclear()

  pt3dadd(248.148, 502.884, 42.944,  1.500000)

  pt3dadd(244.488, 507.276, 44.896,  1.500000)

}

filament_999[1468] {

  pt3dclear()

  pt3dadd(251.808, 499.956, 41.967999999999996,  1.500000)

  pt3dadd(248.148, 502.884, 42.944,  1.500000)

}

filament_999[1469] {

  pt3dclear()

  pt3dadd(254.736, 495.56399999999996, 41.48,  1.500000)

  pt3dadd(251.808, 499.956, 41.967999999999996,  1.500000)

}

filament_999[1470] {

  pt3dclear()

  pt3dadd(258.396, 491.17199999999997, 40.992,  1.500000)

  pt3dadd(254.736, 495.56399999999996, 41.48,  1.500000)

}

filament_999[1471] {

  pt3dclear()

  pt3dadd(261.324, 486.048, 40.504,  1.500000)

  pt3dadd(258.396, 491.17199999999997, 40.992,  1.500000)

}

filament_999[1472] {

  pt3dclear()

  pt3dadd(264.252, 480.924, 40.016,  1.500000)

  pt3dadd(261.324, 486.048, 40.504,  1.500000)

}

filament_999[1473] {

  pt3dclear()

  pt3dadd(267.18, 475.8, 39.528,  1.500000)

  pt3dadd(264.252, 480.924, 40.016,  1.500000)

}

filament_999[1474] {

  pt3dclear()

  pt3dadd(269.376, 469.944, 38.552,  1.500000)

  pt3dadd(267.18, 475.8, 39.528,  1.500000)

}

filament_999[1475] {

  pt3dclear()

  pt3dadd(271.572, 464.08799999999997, 37.576,  1.500000)

  pt3dadd(269.376, 469.944, 38.552,  1.500000)

}

filament_999[1476] {

  pt3dclear()

  pt3dadd(273.768, 458.23199999999997, 36.112,  1.500000)

  pt3dadd(271.572, 464.08799999999997, 37.576,  1.500000)

}

filament_999[1477] {

  pt3dclear()

  pt3dadd(275.964, 452.376, 35.135999999999996,  1.500000)

  pt3dadd(273.768, 458.23199999999997, 36.112,  1.500000)

}

filament_999[1478] {

  pt3dclear()

  pt3dadd(278.15999999999997, 446.52, 34.16,  1.500000)

  pt3dadd(275.964, 452.376, 35.135999999999996,  1.500000)

}

filament_999[1479] {

  pt3dclear()

  pt3dadd(280.356, 440.664, 33.184,  1.500000)

  pt3dadd(278.15999999999997, 446.52, 34.16,  1.500000)

}

filament_999[1480] {

  pt3dclear()

  pt3dadd(283.284, 435.53999999999996, 32.696,  1.500000)

  pt3dadd(280.356, 440.664, 33.184,  1.500000)

}

filament_999[1481] {

  pt3dclear()

  pt3dadd(285.48, 429.68399999999997, 32.696,  1.500000)

  pt3dadd(283.284, 435.53999999999996, 32.696,  1.500000)

}

filament_999[1482] {

  pt3dclear()

  pt3dadd(287.676, 423.828, 32.696,  1.500000)

  pt3dadd(285.48, 429.68399999999997, 32.696,  1.500000)

}

filament_999[1483] {

  pt3dclear()

  pt3dadd(289.872, 418.704, 33.184,  1.500000)

  pt3dadd(287.676, 423.828, 32.696,  1.500000)

}

filament_999[1484] {

  pt3dclear()

  pt3dadd(292.8, 413.58, 33.184,  1.500000)

  pt3dadd(289.872, 418.704, 33.184,  1.500000)

}

filament_999[1485] {

  pt3dclear()

  pt3dadd(295.728, 408.456, 33.184,  1.500000)

  pt3dadd(292.8, 413.58, 33.184,  1.500000)

}

filament_999[1486] {

  pt3dclear()

  pt3dadd(298.656, 403.332, 33.672,  1.500000)

  pt3dadd(295.728, 408.456, 33.184,  1.500000)

}

filament_999[1487] {

  pt3dclear()

  pt3dadd(301.584, 398.20799999999997, 33.672,  1.500000)

  pt3dadd(298.656, 403.332, 33.672,  1.500000)

}

filament_999[1488] {

  pt3dclear()

  pt3dadd(303.78, 393.084, 33.672,  1.500000)

  pt3dadd(301.584, 398.20799999999997, 33.672,  1.500000)

}

filament_999[1489] {

  pt3dclear()

  pt3dadd(305.976, 387.96, 34.16,  1.500000)

  pt3dadd(303.78, 393.084, 33.672,  1.500000)

}

filament_999[1490] {

  pt3dclear()

  pt3dadd(308.904, 383.568, 34.16,  1.500000)

  pt3dadd(305.976, 387.96, 34.16,  1.500000)

}

filament_999[1491] {

  pt3dclear()

  pt3dadd(311.832, 379.176, 34.647999999999996,  1.500000)

  pt3dadd(308.904, 383.568, 34.16,  1.500000)

}

filament_999[1492] {

  pt3dclear()

  pt3dadd(315.492, 376.248, 35.135999999999996,  1.500000)

  pt3dadd(311.832, 379.176, 34.647999999999996,  1.500000)

}

filament_999[1493] {

  pt3dclear()

  pt3dadd(319.884, 374.05199999999996, 35.624,  1.500000)

  pt3dadd(315.492, 376.248, 35.135999999999996,  1.500000)

}

filament_999[1494] {

  pt3dclear()

  pt3dadd(324.276, 371.856, 35.624,  1.500000)

  pt3dadd(319.884, 374.05199999999996, 35.624,  1.500000)

}

filament_999[1495] {

  pt3dclear()

  pt3dadd(327.936, 369.65999999999997, 36.112,  1.500000)

  pt3dadd(324.276, 371.856, 35.624,  1.500000)

}

filament_999[1496] {

  pt3dclear()

  pt3dadd(331.596, 367.464, 36.112,  1.500000)

  pt3dadd(327.936, 369.65999999999997, 36.112,  1.500000)

}

filament_999[1497] {

  pt3dclear()

  pt3dadd(335.988, 366.0, 36.6,  1.500000)

  pt3dadd(331.596, 367.464, 36.112,  1.500000)

}

filament_999[1498] {

  pt3dclear()

  pt3dadd(340.38, 364.536, 37.088,  1.500000)

  pt3dadd(335.988, 366.0, 36.6,  1.500000)

}

filament_999[1499] {

  pt3dclear()

  pt3dadd(344.04, 362.34, 37.576,  1.500000)

  pt3dadd(340.38, 364.536, 37.088,  1.500000)

}

filament_999[1500] {

  pt3dclear()

  pt3dadd(347.7, 360.144, 37.576,  1.500000)

  pt3dadd(344.04, 362.34, 37.576,  1.500000)

}

filament_999[1501] {

  pt3dclear()

  pt3dadd(351.36, 357.948, 38.064,  1.500000)

  pt3dadd(347.7, 360.144, 37.576,  1.500000)

}

filament_999[1502] {

  pt3dclear()

  pt3dadd(355.02, 355.752, 38.064,  1.500000)

  pt3dadd(351.36, 357.948, 38.064,  1.500000)

}

filament_999[1503] {

  pt3dclear()

  pt3dadd(358.68, 353.556, 38.552,  1.500000)

  pt3dadd(355.02, 355.752, 38.064,  1.500000)

}

filament_999[1504] {

  pt3dclear()

  pt3dadd(363.072, 352.824, 39.04,  1.500000)

  pt3dadd(358.68, 353.556, 38.552,  1.500000)

}

filament_999[1505] {

  pt3dclear()

  pt3dadd(367.464, 352.824, 40.016,  1.500000)

  pt3dadd(363.072, 352.824, 39.04,  1.500000)

}

filament_999[1506] {

  pt3dclear()

  pt3dadd(371.856, 353.556, 40.992,  1.500000)

  pt3dadd(367.464, 352.824, 40.016,  1.500000)

}

filament_999[1507] {

  pt3dclear()

  pt3dadd(376.248, 354.288, 42.455999999999996,  1.500000)

  pt3dadd(371.856, 353.556, 40.992,  1.500000)

}

filament_999[1508] {

  pt3dclear()

  pt3dadd(379.908, 354.288, 44.896,  1.500000)

  pt3dadd(376.248, 354.288, 42.455999999999996,  1.500000)

}

filament_999[1509] {

  pt3dclear()

  pt3dadd(384.3, 354.288, 46.848,  1.500000)

  pt3dadd(379.908, 354.288, 44.896,  1.500000)

}

filament_999[1510] {

  pt3dclear()

  pt3dadd(387.228, 355.02, 47.824,  1.500000)

  pt3dadd(384.3, 354.288, 46.848,  1.500000)

}

filament_999[1511] {

  pt3dclear()

  pt3dadd(390.156, 352.824, 49.288,  1.500000)

  pt3dadd(387.228, 355.02, 47.824,  1.500000)

}

filament_999[1512] {

  pt3dclear()

  pt3dadd(393.084, 350.628, 50.263999999999996,  1.500000)

  pt3dadd(390.156, 352.824, 49.288,  1.500000)

}

filament_999[1513] {

  pt3dclear()

  pt3dadd(396.012, 349.164, 51.728,  1.500000)

  pt3dadd(393.084, 350.628, 50.263999999999996,  1.500000)

}

filament_999[1514] {

  pt3dclear()

  pt3dadd(397.476, 351.36, 52.704,  1.500000)

  pt3dadd(396.012, 349.164, 51.728,  1.500000)

}

filament_999[1515] {

  pt3dclear()

  pt3dadd(398.94, 355.02, 52.704,  1.500000)

  pt3dadd(397.476, 351.36, 52.704,  1.500000)

}

filament_999[1516] {

  pt3dclear()

  pt3dadd(400.404, 359.412, 54.168,  1.500000)

  pt3dadd(398.94, 355.02, 52.704,  1.500000)

}

filament_999[1517] {

  pt3dclear()

  pt3dadd(401.868, 363.804, 54.656,  1.500000)

  pt3dadd(400.404, 359.412, 54.168,  1.500000)

}

filament_999[1518] {

  pt3dclear()

  pt3dadd(403.332, 368.928, 55.144,  1.500000)

  pt3dadd(401.868, 363.804, 54.656,  1.500000)

}

filament_999[1519] {

  pt3dclear()

  pt3dadd(405.52799999999996, 373.32, 55.144,  1.500000)

  pt3dadd(403.332, 368.928, 55.144,  1.500000)

}

filament_999[1520] {

  pt3dclear()

  pt3dadd(731.268, 431.88, 61.488,  1.500000)

  pt3dadd(737.124, 431.14799999999997, 60.024,  1.500000)

}

filament_999[1521] {

  pt3dclear()

  pt3dadd(722.484, 431.88, 61.0,  1.500000)

  pt3dadd(731.268, 431.88, 61.488,  1.500000)

}

filament_999[1522] {

  pt3dclear()

  pt3dadd(712.236, 432.61199999999997, 61.0,  1.500000)

  pt3dadd(722.484, 431.88, 61.0,  1.500000)

}

filament_999[1523] {

  pt3dclear()

  pt3dadd(701.256, 434.07599999999996, 61.0,  1.500000)

  pt3dadd(712.236, 432.61199999999997, 61.0,  1.500000)

}

filament_999[1524] {

  pt3dclear()

  pt3dadd(689.544, 437.00399999999996, 61.0,  1.500000)

  pt3dadd(701.256, 434.07599999999996, 61.0,  1.500000)

}

filament_999[1525] {

  pt3dclear()

  pt3dadd(677.1, 438.468, 61.0,  1.500000)

  pt3dadd(689.544, 437.00399999999996, 61.0,  1.500000)

}

filament_999[1526] {

  pt3dclear()

  pt3dadd(664.656, 441.396, 61.0,  1.500000)

  pt3dadd(677.1, 438.468, 61.0,  1.500000)

}

filament_999[1527] {

  pt3dclear()

  pt3dadd(652.212, 442.86, 61.0,  1.500000)

  pt3dadd(664.656, 441.396, 61.0,  1.500000)

}

filament_999[1528] {

  pt3dclear()

  pt3dadd(637.572, 442.86, 61.0,  1.500000)

  pt3dadd(652.212, 442.86, 61.0,  1.500000)

}

filament_999[1529] {

  pt3dclear()

  pt3dadd(623.664, 442.86, 61.0,  1.500000)

  pt3dadd(637.572, 442.86, 61.0,  1.500000)

}

filament_999[1530] {

  pt3dclear()

  pt3dadd(611.952, 441.396, 61.488,  1.500000)

  pt3dadd(623.664, 442.86, 61.0,  1.500000)

}

filament_999[1531] {

  pt3dclear()

  pt3dadd(605.364, 439.932, 61.488,  1.500000)

  pt3dadd(611.952, 441.396, 61.488,  1.500000)

}

filament_999[1532] {

  pt3dclear()

  pt3dadd(598.776, 437.736, 61.0,  1.500000)

  pt3dadd(605.364, 439.932, 61.488,  1.500000)

}

filament_999[1533] {

  pt3dclear()

  pt3dadd(592.188, 434.808, 61.976,  1.500000)

  pt3dadd(598.776, 437.736, 61.0,  1.500000)

}

filament_999[1534] {

  pt3dclear()

  pt3dadd(584.8679999999999, 432.61199999999997, 61.488,  1.500000)

  pt3dadd(592.188, 434.808, 61.976,  1.500000)

}

filament_999[1535] {

  pt3dclear()

  pt3dadd(577.548, 429.68399999999997, 61.488,  1.500000)

  pt3dadd(584.8679999999999, 432.61199999999997, 61.488,  1.500000)

}

filament_999[1536] {

  pt3dclear()

  pt3dadd(570.228, 427.488, 61.488,  1.500000)

  pt3dadd(577.548, 429.68399999999997, 61.488,  1.500000)

}

filament_999[1537] {

  pt3dclear()

  pt3dadd(563.64, 423.828, 61.488,  1.500000)

  pt3dadd(570.228, 427.488, 61.488,  1.500000)

}

filament_999[1538] {

  pt3dclear()

  pt3dadd(557.052, 420.9, 61.488,  1.500000)

  pt3dadd(563.64, 423.828, 61.488,  1.500000)

}

filament_999[1539] {

  pt3dclear()

  pt3dadd(550.4639999999999, 417.972, 61.488,  1.500000)

  pt3dadd(557.052, 420.9, 61.488,  1.500000)

}

filament_999[1540] {

  pt3dclear()

  pt3dadd(543.876, 415.044, 61.488,  1.500000)

  pt3dadd(550.4639999999999, 417.972, 61.488,  1.500000)

}

filament_999[1541] {

  pt3dclear()

  pt3dadd(537.288, 412.116, 61.488,  1.500000)

  pt3dadd(543.876, 415.044, 61.488,  1.500000)

}

filament_999[1542] {

  pt3dclear()

  pt3dadd(530.6999999999999, 408.456, 61.488,  1.500000)

  pt3dadd(537.288, 412.116, 61.488,  1.500000)

}

filament_999[1543] {

  pt3dclear()

  pt3dadd(524.112, 404.06399999999996, 61.488,  1.500000)

  pt3dadd(530.6999999999999, 408.456, 61.488,  1.500000)

}

filament_999[1544] {

  pt3dclear()

  pt3dadd(518.256, 399.67199999999997, 61.488,  1.500000)

  pt3dadd(524.112, 404.06399999999996, 61.488,  1.500000)

}

filament_999[1545] {

  pt3dclear()

  pt3dadd(512.4, 396.012, 61.488,  1.500000)

  pt3dadd(518.256, 399.67199999999997, 61.488,  1.500000)

}

filament_999[1546] {

  pt3dclear()

  pt3dadd(506.544, 392.352, 61.488,  1.500000)

  pt3dadd(512.4, 396.012, 61.488,  1.500000)

}

filament_999[1547] {

  pt3dclear()

  pt3dadd(500.688, 388.692, 61.488,  1.500000)

  pt3dadd(506.544, 392.352, 61.488,  1.500000)

}

filament_999[1548] {

  pt3dclear()

  pt3dadd(494.09999999999997, 385.764, 61.488,  1.500000)

  pt3dadd(500.688, 388.692, 61.488,  1.500000)

}

filament_999[1549] {

  pt3dclear()

  pt3dadd(486.78, 380.64, 61.488,  1.500000)

  pt3dadd(494.09999999999997, 385.764, 61.488,  1.500000)

}

filament_999[1550] {

  pt3dclear()

  pt3dadd(482.388, 376.98, 61.488,  1.500000)

  pt3dadd(486.78, 380.64, 61.488,  1.500000)

}

filament_999[1551] {

  pt3dclear()

  pt3dadd(477.996, 374.05199999999996, 61.0,  1.500000)

  pt3dadd(482.388, 376.98, 61.488,  1.500000)

}

filament_999[1552] {

  pt3dclear()

  pt3dadd(473.604, 371.12399999999997, 61.488,  1.500000)

  pt3dadd(477.996, 374.05199999999996, 61.0,  1.500000)

}

filament_999[1553] {

  pt3dclear()

  pt3dadd(469.212, 367.464, 61.0,  1.500000)

  pt3dadd(473.604, 371.12399999999997, 61.488,  1.500000)

}

filament_999[1554] {

  pt3dclear()

  pt3dadd(464.82, 363.072, 60.024,  1.500000)

  pt3dadd(469.212, 367.464, 61.0,  1.500000)

}

filament_999[1555] {

  pt3dclear()

  pt3dadd(461.892, 358.68, 59.048,  1.500000)

  pt3dadd(464.82, 363.072, 60.024,  1.500000)

}

filament_999[1556] {

  pt3dclear()

  pt3dadd(457.5, 355.02, 58.071999999999996,  1.500000)

  pt3dadd(461.892, 358.68, 59.048,  1.500000)

}

filament_999[1557] {

  pt3dclear()

  pt3dadd(453.108, 352.092, 57.096,  1.500000)

  pt3dadd(457.5, 355.02, 58.071999999999996,  1.500000)

}

filament_999[1558] {

  pt3dclear()

  pt3dadd(447.984, 350.628, 56.12,  1.500000)

  pt3dadd(453.108, 352.092, 57.096,  1.500000)

}

filament_999[1559] {

  pt3dclear()

  pt3dadd(442.86, 349.896, 55.632,  1.500000)

  pt3dadd(447.984, 350.628, 56.12,  1.500000)

}

filament_999[1560] {

  pt3dclear()

  pt3dadd(437.736, 349.164, 55.144,  1.500000)

  pt3dadd(442.86, 349.896, 55.632,  1.500000)

}

filament_999[1561] {

  pt3dclear()

  pt3dadd(431.88, 349.896, 55.144,  1.500000)

  pt3dadd(437.736, 349.164, 55.144,  1.500000)

}

filament_999[1562] {

  pt3dclear()

  pt3dadd(427.488, 351.36, 55.144,  1.500000)

  pt3dadd(431.88, 349.896, 55.144,  1.500000)

}

filament_999[1563] {

  pt3dclear()

  pt3dadd(423.828, 353.556, 54.656,  1.500000)

  pt3dadd(427.488, 351.36, 55.144,  1.500000)

}

filament_999[1564] {

  pt3dclear()

  pt3dadd(420.168, 355.752, 54.656,  1.500000)

  pt3dadd(423.828, 353.556, 54.656,  1.500000)

}

filament_999[1565] {

  pt3dclear()

  pt3dadd(416.508, 357.948, 54.656,  1.500000)

  pt3dadd(420.168, 355.752, 54.656,  1.500000)

}

filament_999[1566] {

  pt3dclear()

  pt3dadd(413.58, 361.608, 54.168,  1.500000)

  pt3dadd(416.508, 357.948, 54.656,  1.500000)

}

filament_999[1567] {

  pt3dclear()

  pt3dadd(411.384, 366.73199999999997, 54.168,  1.500000)

  pt3dadd(413.58, 361.608, 54.168,  1.500000)

}

filament_999[1568] {

  pt3dclear()

  pt3dadd(409.92, 371.856, 54.168,  1.500000)

  pt3dadd(411.384, 366.73199999999997, 54.168,  1.500000)

}

filament_999[1569] {

  pt3dclear()

  pt3dadd(407.724, 376.248, 54.168,  1.500000)

  pt3dadd(405.52799999999996, 373.32, 55.144,  1.500000)

}

filament_999[1570] {

  pt3dclear()

  pt3dadd(407.724, 376.248, 54.168,  1.500000)

  pt3dadd(409.92, 371.856, 54.168,  1.500000)

}

filament_999[1571] {

  pt3dclear()

  pt3dadd(407.724, 381.372, 54.168,  1.500000)

  pt3dadd(407.724, 376.248, 54.168,  1.500000)

}

filament_999[1572] {

  pt3dclear()

  pt3dadd(406.992, 387.96, 54.168,  1.500000)

  pt3dadd(407.724, 381.372, 54.168,  1.500000)

}

filament_999[1573] {

  pt3dclear()

  pt3dadd(406.26, 394.548, 54.168,  1.500000)

  pt3dadd(406.992, 387.96, 54.168,  1.500000)

}

filament_999[1574] {

  pt3dclear()

  pt3dadd(405.52799999999996, 401.13599999999997, 54.168,  1.500000)

  pt3dadd(406.26, 394.548, 54.168,  1.500000)

}

filament_999[1575] {

  pt3dclear()

  pt3dadd(405.52799999999996, 406.992, 53.68,  1.500000)

  pt3dadd(405.52799999999996, 401.13599999999997, 54.168,  1.500000)

}

filament_999[1576] {

  pt3dclear()

  pt3dadd(404.796, 412.848, 53.68,  1.500000)

  pt3dadd(405.52799999999996, 406.992, 53.68,  1.500000)

}

filament_999[1577] {

  pt3dclear()

  pt3dadd(404.06399999999996, 418.704, 53.68,  1.500000)

  pt3dadd(404.796, 412.848, 53.68,  1.500000)

}

filament_999[1578] {

  pt3dclear()

  pt3dadd(404.06399999999996, 424.56, 53.192,  1.500000)

  pt3dadd(404.06399999999996, 418.704, 53.68,  1.500000)

}

filament_999[1579] {

  pt3dclear()

  pt3dadd(404.06399999999996, 430.416, 53.192,  1.500000)

  pt3dadd(404.06399999999996, 424.56, 53.192,  1.500000)

}

filament_999[1580] {

  pt3dclear()

  pt3dadd(404.06399999999996, 436.272, 52.704,  1.500000)

  pt3dadd(404.06399999999996, 430.416, 53.192,  1.500000)

}

filament_999[1581] {

  pt3dclear()

  pt3dadd(404.796, 441.396, 50.263999999999996,  1.500000)

  pt3dadd(404.06399999999996, 436.272, 52.704,  1.500000)

}

filament_999[1582] {

  pt3dclear()

  pt3dadd(404.796, 447.252, 49.288,  1.500000)

  pt3dadd(404.796, 441.396, 50.263999999999996,  1.500000)

}

filament_999[1583] {

  pt3dclear()

  pt3dadd(406.26, 452.376, 47.336,  1.500000)

  pt3dadd(404.796, 447.252, 49.288,  1.500000)

}

filament_999[1584] {

  pt3dclear()

  pt3dadd(407.724, 457.5, 45.384,  1.500000)

  pt3dadd(406.26, 452.376, 47.336,  1.500000)

}

filament_999[1585] {

  pt3dclear()

  pt3dadd(409.188, 461.15999999999997, 42.455999999999996,  1.500000)

  pt3dadd(407.724, 457.5, 45.384,  1.500000)

}

filament_999[1586] {

  pt3dclear()

  pt3dadd(439.2, 479.46, 35.135999999999996,  1.500000)

  pt3dadd(442.86, 478.728, 35.624,  1.500000)

}

filament_999[1587] {

  pt3dclear()

  pt3dadd(435.53999999999996, 478.728, 34.647999999999996,  1.500000)

  pt3dadd(439.2, 479.46, 35.135999999999996,  1.500000)

}

filament_999[1588] {

  pt3dclear()

  pt3dadd(432.61199999999997, 476.532, 34.16,  1.500000)

  pt3dadd(435.53999999999996, 478.728, 34.647999999999996,  1.500000)

}

filament_999[1589] {

  pt3dclear()

  pt3dadd(429.68399999999997, 475.8, 33.672,  1.500000)

  pt3dadd(432.61199999999997, 476.532, 34.16,  1.500000)

}

filament_999[1590] {

  pt3dclear()

  pt3dadd(446.52, 514.596, 38.064,  1.500000)

  pt3dadd(445.056, 510.936, 38.552,  1.500000)

}

filament_999[1591] {

  pt3dclear()

  pt3dadd(450.18, 515.328, 37.576,  1.500000)

  pt3dadd(446.52, 514.596, 38.064,  1.500000)

}

filament_999[1592] {

  pt3dclear()

  pt3dadd(453.108, 514.596, 37.576,  1.500000)

  pt3dadd(450.18, 515.328, 37.576,  1.500000)

}

filament_999[1593] {

  pt3dclear()

  pt3dadd(453.84, 512.4, 37.576,  1.500000)

  pt3dadd(453.108, 514.596, 37.576,  1.500000)

}

filament_999[1594] {

  pt3dclear()

  pt3dadd(451.644, 509.472, 37.576,  1.500000)

  pt3dadd(453.84, 512.4, 37.576,  1.500000)

}

filament_999[1595] {

  pt3dclear()

  pt3dadd(449.448, 506.544, 37.576,  1.500000)

  pt3dadd(451.644, 509.472, 37.576,  1.500000)

}

filament_999[1596] {

  pt3dclear()

  pt3dadd(449.448, 502.152, 37.088,  1.500000)

  pt3dadd(449.448, 506.544, 37.576,  1.500000)

}

filament_999[1597] {

  pt3dclear()

  pt3dadd(449.448, 497.76, 36.6,  1.500000)

  pt3dadd(449.448, 502.152, 37.088,  1.500000)

}

filament_999[1598] {

  pt3dclear()

  pt3dadd(449.448, 493.368, 36.112,  1.500000)

  pt3dadd(449.448, 497.76, 36.6,  1.500000)

}

filament_999[1599] {

  pt3dclear()

  pt3dadd(447.984, 490.44, 35.624,  1.500000)

  pt3dadd(449.448, 493.368, 36.112,  1.500000)

}

filament_999[1600] {

  pt3dclear()

  pt3dadd(445.788, 488.24399999999997, 35.135999999999996,  1.500000)

  pt3dadd(447.984, 490.44, 35.624,  1.500000)

}

filament_999[1601] {

  pt3dclear()

  pt3dadd(442.86, 486.78, 34.647999999999996,  1.500000)

  pt3dadd(445.788, 488.24399999999997, 35.135999999999996,  1.500000)

}

filament_999[1602] {

  pt3dclear()

  pt3dadd(439.2, 486.048, 34.16,  1.500000)

  pt3dadd(442.86, 486.78, 34.647999999999996,  1.500000)

}

filament_999[1603] {

  pt3dclear()

  pt3dadd(439.2, 486.048, 34.16,  1.500000)

  pt3dadd(437.00399999999996, 488.24399999999997, 30.744,  1.500000)

}

filament_999[1604] {

  pt3dclear()

  pt3dadd(436.272, 484.584, 34.16,  1.500000)

  pt3dadd(439.2, 486.048, 34.16,  1.500000)

}

filament_999[1605] {

  pt3dclear()

  pt3dadd(433.344, 482.388, 34.647999999999996,  1.500000)

  pt3dadd(436.272, 484.584, 34.16,  1.500000)

}

filament_999[1606] {

  pt3dclear()

  pt3dadd(431.14799999999997, 480.192, 34.647999999999996,  1.500000)

  pt3dadd(433.344, 482.388, 34.647999999999996,  1.500000)

}

filament_999[1607] {

  pt3dclear()

  pt3dadd(428.952, 477.996, 34.16,  1.500000)

  pt3dadd(431.14799999999997, 480.192, 34.647999999999996,  1.500000)

}

filament_999[1608] {

  pt3dclear()

  pt3dadd(426.756, 475.8, 33.672,  1.500000)

  pt3dadd(429.68399999999997, 475.8, 33.672,  1.500000)

}

filament_999[1609] {

  pt3dclear()

  pt3dadd(426.756, 475.8, 33.672,  1.500000)

  pt3dadd(428.952, 477.996, 34.16,  1.500000)

}

filament_999[1610] {

  pt3dclear()

  pt3dadd(424.56, 472.872, 34.16,  1.500000)

  pt3dadd(426.756, 475.8, 33.672,  1.500000)

}

filament_999[1611] {

  pt3dclear()

  pt3dadd(422.364, 469.944, 34.16,  1.500000)

  pt3dadd(424.56, 472.872, 34.16,  1.500000)

}

filament_999[1612] {

  pt3dclear()

  pt3dadd(419.436, 467.748, 34.16,  1.500000)

  pt3dadd(422.364, 469.944, 34.16,  1.500000)

}

filament_999[1613] {

  pt3dclear()

  pt3dadd(432.61199999999997, 526.308, 33.184,  1.500000)

  pt3dadd(436.272, 524.112, 34.16,  1.500000)

}

filament_999[1614] {

  pt3dclear()

  pt3dadd(428.952, 527.7719999999999, 32.696,  1.500000)

  pt3dadd(426.756, 531.432, 35.135999999999996,  1.500000)

}

filament_999[1615] {

  pt3dclear()

  pt3dadd(428.952, 527.7719999999999, 32.696,  1.500000)

  pt3dadd(432.61199999999997, 527.7719999999999, 36.6,  1.500000)

}

filament_999[1616] {

  pt3dclear()

  pt3dadd(428.952, 527.7719999999999, 32.696,  1.500000)

  pt3dadd(432.61199999999997, 526.308, 33.184,  1.500000)

}

filament_999[1617] {

  pt3dclear()

  pt3dadd(425.292, 527.04, 31.72,  1.500000)

  pt3dadd(428.952, 527.7719999999999, 32.696,  1.500000)

}

filament_999[1618] {

  pt3dclear()

  pt3dadd(420.9, 525.576, 31.72,  1.500000)

  pt3dadd(425.292, 527.04, 31.72,  1.500000)

}

filament_999[1619] {

  pt3dclear()

  pt3dadd(417.24, 521.9159999999999, 31.72,  1.500000)

  pt3dadd(420.9, 525.576, 31.72,  1.500000)

}

filament_999[1620] {

  pt3dclear()

  pt3dadd(414.312, 517.524, 31.72,  1.500000)

  pt3dadd(417.24, 521.9159999999999, 31.72,  1.500000)

}

filament_999[1621] {

  pt3dclear()

  pt3dadd(412.848, 513.132, 31.72,  1.500000)

  pt3dadd(415.776, 513.864, 33.184,  1.500000)

}

filament_999[1622] {

  pt3dclear()

  pt3dadd(412.848, 513.132, 31.72,  1.500000)

  pt3dadd(414.312, 517.524, 31.72,  1.500000)

}

filament_999[1623] {

  pt3dclear()

  pt3dadd(412.848, 508.74, 31.72,  1.500000)

  pt3dadd(412.848, 513.132, 31.72,  1.500000)

}

filament_999[1624] {

  pt3dclear()

  pt3dadd(413.58, 503.616, 30.744,  1.500000)

  pt3dadd(412.848, 508.74, 31.72,  1.500000)

}

filament_999[1625] {

  pt3dclear()

  pt3dadd(414.312, 499.224, 31.232,  1.500000)

  pt3dadd(413.58, 503.616, 30.744,  1.500000)

}

filament_999[1626] {

  pt3dclear()

  pt3dadd(415.044, 494.832, 31.72,  1.500000)

  pt3dadd(414.312, 499.224, 31.232,  1.500000)

}

filament_999[1627] {

  pt3dclear()

  pt3dadd(416.508, 490.44, 31.72,  1.500000)

  pt3dadd(415.044, 494.832, 31.72,  1.500000)

}

filament_999[1628] {

  pt3dclear()

  pt3dadd(417.24, 486.78, 32.208,  1.500000)

  pt3dadd(416.508, 490.44, 31.72,  1.500000)

}

filament_999[1629] {

  pt3dclear()

  pt3dadd(417.972, 483.12, 32.696,  1.500000)

  pt3dadd(417.24, 486.78, 32.208,  1.500000)

}

filament_999[1630] {

  pt3dclear()

  pt3dadd(417.972, 483.12, 32.696,  1.500000)

  pt3dadd(415.044, 482.388, 30.256,  1.500000)

}

filament_999[1631] {

  pt3dclear()

  pt3dadd(417.972, 480.192, 33.672,  1.500000)

  pt3dadd(417.972, 483.12, 32.696,  1.500000)

}

filament_999[1632] {

  pt3dclear()

  pt3dadd(380.64, 495.56399999999996, 36.112,  1.500000)

  pt3dadd(376.98, 493.368, 35.135999999999996,  1.500000)

}

filament_999[1633] {

  pt3dclear()

  pt3dadd(384.3, 496.296, 35.135999999999996,  1.500000)

  pt3dadd(380.64, 495.56399999999996, 36.112,  1.500000)

}

filament_999[1634] {

  pt3dclear()

  pt3dadd(388.692, 494.832, 35.135999999999996,  1.500000)

  pt3dadd(384.3, 496.296, 35.135999999999996,  1.500000)

}

filament_999[1635] {

  pt3dclear()

  pt3dadd(393.084, 493.368, 35.624,  1.500000)

  pt3dadd(388.692, 494.832, 35.135999999999996,  1.500000)

}

filament_999[1636] {

  pt3dclear()

  pt3dadd(396.74399999999997, 491.904, 36.112,  1.500000)

  pt3dadd(393.084, 493.368, 35.624,  1.500000)

}

filament_999[1637] {

  pt3dclear()

  pt3dadd(400.404, 491.17199999999997, 35.624,  1.500000)

  pt3dadd(400.404, 493.368, 33.672,  1.500000)

}

filament_999[1638] {

  pt3dclear()

  pt3dadd(400.404, 491.17199999999997, 35.624,  1.500000)

  pt3dadd(396.74399999999997, 491.904, 36.112,  1.500000)

}

filament_999[1639] {

  pt3dclear()

  pt3dadd(402.59999999999997, 487.512, 35.135999999999996,  1.500000)

  pt3dadd(400.404, 491.17199999999997, 35.624,  1.500000)

}

filament_999[1640] {

  pt3dclear()

  pt3dadd(404.796, 483.852, 35.624,  1.500000)

  pt3dadd(402.59999999999997, 487.512, 35.135999999999996,  1.500000)

}

filament_999[1641] {

  pt3dclear()

  pt3dadd(407.724, 481.656, 35.135999999999996,  1.500000)

  pt3dadd(404.796, 483.852, 35.624,  1.500000)

}

filament_999[1642] {

  pt3dclear()

  pt3dadd(410.652, 481.656, 35.135999999999996,  1.500000)

  pt3dadd(412.116, 483.852, 38.552,  1.500000)

}

filament_999[1643] {

  pt3dclear()

  pt3dadd(410.652, 481.656, 35.135999999999996,  1.500000)

  pt3dadd(407.724, 481.656, 35.135999999999996,  1.500000)

}

filament_999[1644] {

  pt3dclear()

  pt3dadd(387.96, 513.864, 34.16,  1.500000)

  pt3dadd(385.032, 514.596, 34.16,  1.500000)

}

filament_999[1645] {

  pt3dclear()

  pt3dadd(391.62, 512.4, 33.672,  1.500000)

  pt3dadd(387.96, 513.864, 34.16,  1.500000)

}

filament_999[1646] {

  pt3dclear()

  pt3dadd(393.816, 508.74, 33.184,  1.500000)

  pt3dadd(391.62, 512.4, 33.672,  1.500000)

}

filament_999[1647] {

  pt3dclear()

  pt3dadd(398.20799999999997, 508.008, 33.672,  1.500000)

  pt3dadd(393.816, 508.74, 33.184,  1.500000)

}

filament_999[1648] {

  pt3dclear()

  pt3dadd(402.59999999999997, 504.348, 34.16,  1.500000)

  pt3dadd(398.20799999999997, 508.008, 33.672,  1.500000)

}

filament_999[1649] {

  pt3dclear()

  pt3dadd(405.52799999999996, 500.688, 34.647999999999996,  1.500000)

  pt3dadd(402.59999999999997, 504.348, 34.16,  1.500000)

}

filament_999[1650] {

  pt3dclear()

  pt3dadd(408.456, 497.76, 34.647999999999996,  1.500000)

  pt3dadd(405.52799999999996, 500.688, 34.647999999999996,  1.500000)

}

filament_999[1651] {

  pt3dclear()

  pt3dadd(411.384, 494.832, 34.16,  1.500000)

  pt3dadd(408.456, 497.76, 34.647999999999996,  1.500000)

}

filament_999[1652] {

  pt3dclear()

  pt3dadd(412.848, 491.904, 34.16,  1.500000)

  pt3dadd(411.384, 494.832, 34.16,  1.500000)

}

filament_999[1653] {

  pt3dclear()

  pt3dadd(413.58, 488.24399999999997, 34.16,  1.500000)

  pt3dadd(412.848, 491.904, 34.16,  1.500000)

}

filament_999[1654] {

  pt3dclear()

  pt3dadd(414.312, 484.584, 34.647999999999996,  1.500000)

  pt3dadd(413.58, 488.24399999999997, 34.16,  1.500000)

}

filament_999[1655] {

  pt3dclear()

  pt3dadd(414.312, 480.192, 34.16,  1.500000)

  pt3dadd(410.652, 481.656, 35.135999999999996,  1.500000)

}

filament_999[1656] {

  pt3dclear()

  pt3dadd(414.312, 480.192, 34.16,  1.500000)

  pt3dadd(414.312, 484.584, 34.647999999999996,  1.500000)

}

filament_999[1657] {

  pt3dclear()

  pt3dadd(415.776, 477.264, 35.624,  1.500000)

  pt3dadd(414.312, 480.192, 34.16,  1.500000)

}

filament_999[1658] {

  pt3dclear()

  pt3dadd(415.776, 477.264, 35.624,  1.500000)

  pt3dadd(417.972, 480.192, 33.672,  1.500000)

}

filament_999[1659] {

  pt3dclear()

  pt3dadd(415.776, 477.264, 35.624,  1.500000)

  pt3dadd(417.972, 480.192, 38.064,  1.500000)

}

filament_999[1660] {

  pt3dclear()

  pt3dadd(414.312, 475.068, 36.112,  1.500000)

  pt3dadd(415.776, 477.264, 35.624,  1.500000)

}

filament_999[1661] {

  pt3dclear()

  pt3dadd(414.312, 471.408, 36.6,  1.500000)

  pt3dadd(414.312, 475.068, 36.112,  1.500000)

}

filament_999[1662] {

  pt3dclear()

  pt3dadd(398.20799999999997, 508.74, 20.008,  1.500000)

  pt3dadd(396.012, 506.544, 21.472,  1.500000)

}

filament_999[1663] {

  pt3dclear()

  pt3dadd(398.20799999999997, 508.74, 20.008,  1.500000)

  pt3dadd(396.74399999999997, 511.668, 20.983999999999998,  1.500000)

}

filament_999[1664] {

  pt3dclear()

  pt3dadd(401.13599999999997, 508.74, 20.496,  1.500000)

  pt3dadd(398.20799999999997, 508.74, 20.008,  1.500000)

}

filament_999[1665] {

  pt3dclear()

  pt3dadd(401.868, 505.812, 20.983999999999998,  1.500000)

  pt3dadd(401.13599999999997, 508.74, 20.496,  1.500000)

}

filament_999[1666] {

  pt3dclear()

  pt3dadd(400.404, 502.152, 21.472,  1.500000)

  pt3dadd(401.868, 505.812, 20.983999999999998,  1.500000)

}

filament_999[1667] {

  pt3dclear()

  pt3dadd(400.404, 498.49199999999996, 21.96,  1.500000)

  pt3dadd(400.404, 502.152, 21.472,  1.500000)

}

filament_999[1668] {

  pt3dclear()

  pt3dadd(401.13599999999997, 494.832, 21.96,  1.500000)

  pt3dadd(400.404, 498.49199999999996, 21.96,  1.500000)

}

filament_999[1669] {

  pt3dclear()

  pt3dadd(378.444, 493.368, 21.96,  1.500000)

  pt3dadd(377.712, 490.44, 21.96,  1.500000)

}

filament_999[1670] {

  pt3dclear()

  pt3dadd(379.176, 496.296, 21.96,  1.500000)

  pt3dadd(378.444, 493.368, 21.96,  1.500000)

}

filament_999[1671] {

  pt3dclear()

  pt3dadd(376.98, 497.76, 22.448,  1.500000)

  pt3dadd(379.176, 496.296, 21.96,  1.500000)

}

filament_999[1672] {

  pt3dclear()

  pt3dadd(374.784, 499.224, 23.424,  1.500000)

  pt3dadd(376.98, 497.76, 22.448,  1.500000)

}

filament_999[1673] {

  pt3dclear()

  pt3dadd(376.248, 501.42, 22.936,  1.500000)

  pt3dadd(374.784, 499.224, 23.424,  1.500000)

}

filament_999[1674] {

  pt3dclear()

  pt3dadd(378.444, 503.616, 23.424,  1.500000)

  pt3dadd(376.248, 501.42, 22.936,  1.500000)

}

filament_999[1675] {

  pt3dclear()

  pt3dadd(380.64, 505.08, 22.936,  1.500000)

  pt3dadd(378.444, 503.616, 23.424,  1.500000)

}

filament_999[1676] {

  pt3dclear()

  pt3dadd(383.568, 505.812, 22.448,  1.500000)

  pt3dadd(380.64, 505.08, 22.936,  1.500000)

}

filament_999[1677] {

  pt3dclear()

  pt3dadd(386.496, 506.544, 21.472,  1.500000)

  pt3dadd(383.568, 505.812, 22.448,  1.500000)

}

filament_999[1678] {

  pt3dclear()

  pt3dadd(389.424, 507.276, 20.008,  1.500000)

  pt3dadd(386.496, 506.544, 21.472,  1.500000)

}

filament_999[1679] {

  pt3dclear()

  pt3dadd(391.62, 505.812, 20.496,  1.500000)

  pt3dadd(389.424, 507.276, 20.008,  1.500000)

}

filament_999[1680] {

  pt3dclear()

  pt3dadd(392.352, 502.152, 20.496,  1.500000)

  pt3dadd(391.62, 505.812, 20.496,  1.500000)

}

filament_999[1681] {

  pt3dclear()

  pt3dadd(393.816, 499.224, 20.983999999999998,  1.500000)

  pt3dadd(390.888, 497.76, 19.52,  1.500000)

}

filament_999[1682] {

  pt3dclear()

  pt3dadd(393.816, 499.224, 20.983999999999998,  1.500000)

  pt3dadd(392.352, 502.152, 20.496,  1.500000)

}

filament_999[1683] {

  pt3dclear()

  pt3dadd(396.012, 496.296, 21.96,  1.500000)

  pt3dadd(393.816, 499.224, 20.983999999999998,  1.500000)

}

filament_999[1684] {

  pt3dclear()

  pt3dadd(398.94, 494.09999999999997, 22.936,  1.500000)

  pt3dadd(396.012, 496.296, 21.96,  1.500000)

}

filament_999[1685] {

  pt3dclear()

  pt3dadd(401.868, 491.17199999999997, 23.912,  1.500000)

  pt3dadd(401.13599999999997, 494.832, 21.96,  1.500000)

}

filament_999[1686] {

  pt3dclear()

  pt3dadd(401.868, 491.17199999999997, 23.912,  1.500000)

  pt3dadd(398.94, 494.09999999999997, 22.936,  1.500000)

}

filament_999[1687] {

  pt3dclear()

  pt3dadd(404.06399999999996, 487.512, 24.4,  1.500000)

  pt3dadd(401.868, 491.17199999999997, 23.912,  1.500000)

}

filament_999[1688] {

  pt3dclear()

  pt3dadd(435.53999999999996, 545.34, 31.72,  1.500000)

  pt3dadd(435.53999999999996, 549.732, 32.208,  1.500000)

}

filament_999[1689] {

  pt3dclear()

  pt3dadd(434.808, 541.68, 30.744,  1.500000)

  pt3dadd(435.53999999999996, 545.34, 31.72,  1.500000)

}

filament_999[1690] {

  pt3dclear()

  pt3dadd(438.468, 532.164, 30.744,  1.500000)

  pt3dadd(438.468, 529.236, 31.72,  1.500000)

}

filament_999[1691] {

  pt3dclear()

  pt3dadd(437.00399999999996, 535.092, 30.744,  1.500000)

  pt3dadd(438.468, 532.164, 30.744,  1.500000)

}

filament_999[1692] {

  pt3dclear()

  pt3dadd(434.07599999999996, 537.288, 30.256,  1.500000)

  pt3dadd(434.808, 541.68, 30.744,  1.500000)

}

filament_999[1693] {

  pt3dclear()

  pt3dadd(434.07599999999996, 537.288, 30.256,  1.500000)

  pt3dadd(437.00399999999996, 535.092, 30.744,  1.500000)

}

filament_999[1694] {

  pt3dclear()

  pt3dadd(432.61199999999997, 534.36, 29.768,  1.500000)

  pt3dadd(434.07599999999996, 537.288, 30.256,  1.500000)

}

filament_999[1695] {

  pt3dclear()

  pt3dadd(429.68399999999997, 531.432, 29.768,  1.500000)

  pt3dadd(432.61199999999997, 534.36, 29.768,  1.500000)

}

filament_999[1696] {

  pt3dclear()

  pt3dadd(426.024, 529.968, 29.28,  1.500000)

  pt3dadd(429.68399999999997, 531.432, 29.768,  1.500000)

}

filament_999[1697] {

  pt3dclear()

  pt3dadd(421.632, 529.236, 28.791999999999998,  1.500000)

  pt3dadd(426.024, 529.968, 29.28,  1.500000)

}

filament_999[1698] {

  pt3dclear()

  pt3dadd(395.28, 524.112, 29.28,  1.500000)

  pt3dadd(393.084, 522.648, 30.256,  1.500000)

}

filament_999[1699] {

  pt3dclear()

  pt3dadd(397.476, 525.576, 28.791999999999998,  1.500000)

  pt3dadd(395.28, 524.112, 29.28,  1.500000)

}

filament_999[1700] {

  pt3dclear()

  pt3dadd(399.67199999999997, 528.504, 28.304,  1.500000)

  pt3dadd(397.476, 525.576, 28.791999999999998,  1.500000)

}

filament_999[1701] {

  pt3dclear()

  pt3dadd(401.868, 531.432, 27.816,  1.500000)

  pt3dadd(399.67199999999997, 528.504, 28.304,  1.500000)

}

filament_999[1702] {

  pt3dclear()

  pt3dadd(404.06399999999996, 533.628, 27.816,  1.500000)

  pt3dadd(401.868, 531.432, 27.816,  1.500000)

}

filament_999[1703] {

  pt3dclear()

  pt3dadd(406.26, 535.092, 27.816,  1.500000)

  pt3dadd(404.06399999999996, 533.628, 27.816,  1.500000)

}

filament_999[1704] {

  pt3dclear()

  pt3dadd(411.384, 550.4639999999999, 25.375999999999998,  1.500000)

  pt3dadd(409.92, 547.536, 25.375999999999998,  1.500000)

}

filament_999[1705] {

  pt3dclear()

  pt3dadd(412.116, 553.3919999999999, 25.375999999999998,  1.500000)

  pt3dadd(411.384, 550.4639999999999, 25.375999999999998,  1.500000)

}

filament_999[1706] {

  pt3dclear()

  pt3dadd(412.116, 556.3199999999999, 25.375999999999998,  1.500000)

  pt3dadd(412.116, 553.3919999999999, 25.375999999999998,  1.500000)

}

filament_999[1707] {

  pt3dclear()

  pt3dadd(415.044, 557.784, 25.375999999999998,  1.500000)

  pt3dadd(412.116, 556.3199999999999, 25.375999999999998,  1.500000)

}

filament_999[1708] {

  pt3dclear()

  pt3dadd(417.972, 558.516, 25.864,  1.500000)

  pt3dadd(415.044, 557.784, 25.375999999999998,  1.500000)

}

filament_999[1709] {

  pt3dclear()

  pt3dadd(420.9, 557.052, 27.816,  1.500000)

  pt3dadd(417.972, 558.516, 25.864,  1.500000)

}

filament_999[1710] {

  pt3dclear()

  pt3dadd(422.364, 554.856, 28.791999999999998,  1.500000)

  pt3dadd(420.9, 557.052, 27.816,  1.500000)

}

filament_999[1711] {

  pt3dclear()

  pt3dadd(421.632, 551.928, 28.791999999999998,  1.500000)

  pt3dadd(422.364, 554.856, 28.791999999999998,  1.500000)

}

filament_999[1712] {

  pt3dclear()

  pt3dadd(419.436, 549.732, 28.304,  1.500000)

  pt3dadd(421.632, 551.928, 28.791999999999998,  1.500000)

}

filament_999[1713] {

  pt3dclear()

  pt3dadd(416.508, 546.804, 27.816,  1.500000)

  pt3dadd(419.436, 549.732, 28.304,  1.500000)

}

filament_999[1714] {

  pt3dclear()

  pt3dadd(414.312, 543.876, 28.304,  1.500000)

  pt3dadd(416.508, 546.804, 27.816,  1.500000)

}

filament_999[1715] {

  pt3dclear()

  pt3dadd(412.116, 540.948, 28.304,  1.500000)

  pt3dadd(414.312, 543.876, 28.304,  1.500000)

}

filament_999[1716] {

  pt3dclear()

  pt3dadd(412.116, 537.288, 28.304,  1.500000)

  pt3dadd(412.116, 540.948, 28.304,  1.500000)

}

filament_999[1717] {

  pt3dclear()

  pt3dadd(384.3, 560.712, 29.768,  1.500000)

  pt3dadd(382.104, 562.908, 30.744,  1.500000)

}

filament_999[1718] {

  pt3dclear()

  pt3dadd(386.496, 558.516, 29.28,  1.500000)

  pt3dadd(384.3, 560.712, 29.768,  1.500000)

}

filament_999[1719] {

  pt3dclear()

  pt3dadd(389.424, 557.784, 28.791999999999998,  1.500000)

  pt3dadd(386.496, 558.516, 29.28,  1.500000)

}

filament_999[1720] {

  pt3dclear()

  pt3dadd(392.352, 557.052, 28.791999999999998,  1.500000)

  pt3dadd(389.424, 557.784, 28.791999999999998,  1.500000)

}

filament_999[1721] {

  pt3dclear()

  pt3dadd(395.28, 556.3199999999999, 28.304,  1.500000)

  pt3dadd(392.352, 557.052, 28.791999999999998,  1.500000)

}

filament_999[1722] {

  pt3dclear()

  pt3dadd(397.476, 553.3919999999999, 27.816,  1.500000)

  pt3dadd(395.28, 556.3199999999999, 28.304,  1.500000)

}

filament_999[1723] {

  pt3dclear()

  pt3dadd(400.404, 551.196, 27.816,  1.500000)

  pt3dadd(397.476, 553.3919999999999, 27.816,  1.500000)

}

filament_999[1724] {

  pt3dclear()

  pt3dadd(405.52799999999996, 735.66, 34.16,  1.500000)

  pt3dadd(406.26, 740.052, 35.135999999999996,  1.500000)

}

filament_999[1725] {

  pt3dclear()

  pt3dadd(404.06399999999996, 731.268, 33.672,  1.500000)

  pt3dadd(405.52799999999996, 735.66, 34.16,  1.500000)

}

filament_999[1726] {

  pt3dclear()

  pt3dadd(402.59999999999997, 727.608, 33.184,  1.500000)

  pt3dadd(404.06399999999996, 731.268, 33.672,  1.500000)

}

filament_999[1727] {

  pt3dclear()

  pt3dadd(399.67199999999997, 723.948, 33.184,  1.500000)

  pt3dadd(402.59999999999997, 727.608, 33.184,  1.500000)

}

filament_999[1728] {

  pt3dclear()

  pt3dadd(396.74399999999997, 720.288, 34.16,  1.500000)

  pt3dadd(399.67199999999997, 723.948, 33.184,  1.500000)

}

filament_999[1729] {

  pt3dclear()

  pt3dadd(394.548, 716.6279999999999, 33.672,  1.500000)

  pt3dadd(396.74399999999997, 720.288, 34.16,  1.500000)

}

filament_999[1730] {

  pt3dclear()

  pt3dadd(393.816, 712.236, 33.672,  1.500000)

  pt3dadd(394.548, 716.6279999999999, 33.672,  1.500000)

}

filament_999[1731] {

  pt3dclear()

  pt3dadd(393.816, 707.8439999999999, 34.16,  1.500000)

  pt3dadd(393.816, 712.236, 33.672,  1.500000)

}

filament_999[1732] {

  pt3dclear()

  pt3dadd(393.816, 703.452, 34.16,  1.500000)

  pt3dadd(393.816, 707.8439999999999, 34.16,  1.500000)

}

filament_999[1733] {

  pt3dclear()

  pt3dadd(393.816, 699.06, 33.672,  1.500000)

  pt3dadd(393.816, 703.452, 34.16,  1.500000)

}

filament_999[1734] {

  pt3dclear()

  pt3dadd(393.084, 694.668, 33.184,  1.500000)

  pt3dadd(393.816, 699.06, 33.672,  1.500000)

}

filament_999[1735] {

  pt3dclear()

  pt3dadd(392.352, 690.276, 32.696,  1.500000)

  pt3dadd(393.084, 694.668, 33.184,  1.500000)

}

filament_999[1736] {

  pt3dclear()

  pt3dadd(391.62, 685.884, 32.696,  1.500000)

  pt3dadd(392.352, 690.276, 32.696,  1.500000)

}

filament_999[1737] {

  pt3dclear()

  pt3dadd(390.888, 681.492, 32.696,  1.500000)

  pt3dadd(391.62, 685.884, 32.696,  1.500000)

}

filament_999[1738] {

  pt3dclear()

  pt3dadd(390.156, 677.1, 32.696,  1.500000)

  pt3dadd(390.888, 681.492, 32.696,  1.500000)

}

filament_999[1739] {

  pt3dclear()

  pt3dadd(389.424, 672.708, 32.696,  1.500000)

  pt3dadd(390.156, 677.1, 32.696,  1.500000)

}

filament_999[1740] {

  pt3dclear()

  pt3dadd(388.692, 668.316, 32.696,  1.500000)

  pt3dadd(389.424, 672.708, 32.696,  1.500000)

}

filament_999[1741] {

  pt3dclear()

  pt3dadd(387.96, 663.924, 32.696,  1.500000)

  pt3dadd(388.692, 668.316, 32.696,  1.500000)

}

filament_999[1742] {

  pt3dclear()

  pt3dadd(387.96, 659.532, 32.696,  1.500000)

  pt3dadd(387.96, 663.924, 32.696,  1.500000)

}

filament_999[1743] {

  pt3dclear()

  pt3dadd(387.96, 655.14, 32.696,  1.500000)

  pt3dadd(387.96, 659.532, 32.696,  1.500000)

}

filament_999[1744] {

  pt3dclear()

  pt3dadd(387.228, 650.7479999999999, 32.696,  1.500000)

  pt3dadd(387.96, 655.14, 32.696,  1.500000)

}

filament_999[1745] {

  pt3dclear()

  pt3dadd(386.496, 646.356, 32.696,  1.500000)

  pt3dadd(387.228, 650.7479999999999, 32.696,  1.500000)

}

filament_999[1746] {

  pt3dclear()

  pt3dadd(385.764, 641.9639999999999, 32.696,  1.500000)

  pt3dadd(386.496, 646.356, 32.696,  1.500000)

}

filament_999[1747] {

  pt3dclear()

  pt3dadd(385.764, 637.572, 33.184,  1.500000)

  pt3dadd(385.764, 641.9639999999999, 32.696,  1.500000)

}

filament_999[1748] {

  pt3dclear()

  pt3dadd(385.764, 633.18, 32.696,  1.500000)

  pt3dadd(385.764, 637.572, 33.184,  1.500000)

}

filament_999[1749] {

  pt3dclear()

  pt3dadd(385.032, 628.788, 32.696,  1.500000)

  pt3dadd(385.764, 633.18, 32.696,  1.500000)

}

filament_999[1750] {

  pt3dclear()

  pt3dadd(384.3, 624.396, 32.208,  1.500000)

  pt3dadd(385.032, 628.788, 32.696,  1.500000)

}

filament_999[1751] {

  pt3dclear()

  pt3dadd(384.3, 620.004, 32.208,  1.500000)

  pt3dadd(384.3, 624.396, 32.208,  1.500000)

}

filament_999[1752] {

  pt3dclear()

  pt3dadd(384.3, 615.612, 31.72,  1.500000)

  pt3dadd(384.3, 620.004, 32.208,  1.500000)

}

filament_999[1753] {

  pt3dclear()

  pt3dadd(384.3, 611.22, 30.744,  1.500000)

  pt3dadd(384.3, 615.612, 31.72,  1.500000)

}

filament_999[1754] {

  pt3dclear()

  pt3dadd(384.3, 606.828, 30.256,  1.500000)

  pt3dadd(384.3, 611.22, 30.744,  1.500000)

}

filament_999[1755] {

  pt3dclear()

  pt3dadd(384.3, 602.436, 29.768,  1.500000)

  pt3dadd(384.3, 606.828, 30.256,  1.500000)

}

filament_999[1756] {

  pt3dclear()

  pt3dadd(383.568, 598.776, 29.28,  1.500000)

  pt3dadd(384.3, 602.436, 29.768,  1.500000)

}

filament_999[1757] {

  pt3dclear()

  pt3dadd(382.836, 595.116, 28.791999999999998,  1.500000)

  pt3dadd(383.568, 598.776, 29.28,  1.500000)

}

filament_999[1758] {

  pt3dclear()

  pt3dadd(382.104, 591.456, 28.791999999999998,  1.500000)

  pt3dadd(382.836, 595.116, 28.791999999999998,  1.500000)

}

filament_999[1759] {

  pt3dclear()

  pt3dadd(382.104, 587.064, 28.791999999999998,  1.500000)

  pt3dadd(382.104, 591.456, 28.791999999999998,  1.500000)

}

filament_999[1760] {

  pt3dclear()

  pt3dadd(383.568, 584.136, 28.304,  1.500000)

  pt3dadd(382.104, 587.064, 28.791999999999998,  1.500000)

}

filament_999[1761] {

  pt3dclear()

  pt3dadd(383.568, 584.136, 28.304,  1.500000)

  pt3dadd(384.3, 587.7959999999999, 32.208,  1.500000)

}

filament_999[1762] {

  pt3dclear()

  pt3dadd(381.372, 582.672, 26.352,  1.500000)

  pt3dadd(377.712, 580.476, 27.328,  1.500000)

}

filament_999[1763] {

  pt3dclear()

  pt3dadd(385.032, 582.672, 26.84,  1.500000)

  pt3dadd(383.568, 584.136, 28.304,  1.500000)

}

filament_999[1764] {

  pt3dclear()

  pt3dadd(385.032, 582.672, 26.84,  1.500000)

  pt3dadd(381.372, 582.672, 26.352,  1.500000)

}

filament_999[1765] {

  pt3dclear()

  pt3dadd(388.692, 583.404, 26.352,  1.500000)

  pt3dadd(385.032, 582.672, 26.84,  1.500000)

}

filament_999[1766] {

  pt3dclear()

  pt3dadd(392.352, 583.404, 25.864,  1.500000)

  pt3dadd(388.692, 583.404, 26.352,  1.500000)

}

filament_999[1767] {

  pt3dclear()

  pt3dadd(395.28, 584.136, 25.375999999999998,  1.500000)

  pt3dadd(392.352, 583.404, 25.864,  1.500000)

}

filament_999[1768] {

  pt3dclear()

  pt3dadd(398.20799999999997, 585.6, 25.864,  1.500000)

  pt3dadd(395.28, 584.136, 25.375999999999998,  1.500000)

}

filament_999[1769] {

  pt3dclear()

  pt3dadd(400.404, 583.404, 25.864,  1.500000)

  pt3dadd(398.20799999999997, 585.6, 25.864,  1.500000)

}

filament_999[1770] {

  pt3dclear()

  pt3dadd(402.59999999999997, 579.744, 26.352,  1.500000)

  pt3dadd(400.404, 583.404, 25.864,  1.500000)

}

filament_999[1771] {

  pt3dclear()

  pt3dadd(404.796, 576.084, 26.84,  1.500000)

  pt3dadd(402.59999999999997, 579.744, 26.352,  1.500000)

}

filament_999[1772] {

  pt3dclear()

  pt3dadd(406.26, 571.692, 27.328,  1.500000)

  pt3dadd(404.796, 576.084, 26.84,  1.500000)

}

filament_999[1773] {

  pt3dclear()

  pt3dadd(406.26, 568.032, 27.328,  1.500000)

  pt3dadd(406.26, 571.692, 27.328,  1.500000)

}

filament_999[1774] {

  pt3dclear()

  pt3dadd(406.26, 564.372, 27.328,  1.500000)

  pt3dadd(406.26, 568.032, 27.328,  1.500000)

}

filament_999[1775] {

  pt3dclear()

  pt3dadd(404.796, 560.712, 27.328,  1.500000)

  pt3dadd(406.26, 564.372, 27.328,  1.500000)

}

filament_999[1776] {

  pt3dclear()

  pt3dadd(404.06399999999996, 556.3199999999999, 27.328,  1.500000)

  pt3dadd(404.796, 560.712, 27.328,  1.500000)

}

filament_999[1777] {

  pt3dclear()

  pt3dadd(403.332, 552.66, 27.328,  1.500000)

  pt3dadd(404.06399999999996, 556.3199999999999, 27.328,  1.500000)

}

filament_999[1778] {

  pt3dclear()

  pt3dadd(403.332, 552.66, 27.328,  1.500000)

  pt3dadd(407.724, 551.928, 26.84,  1.500000)

}

filament_999[1779] {

  pt3dclear()

  pt3dadd(402.59999999999997, 549.0, 27.328,  1.500000)

  pt3dadd(400.404, 551.196, 27.816,  1.500000)

}

filament_999[1780] {

  pt3dclear()

  pt3dadd(402.59999999999997, 549.0, 27.328,  1.500000)

  pt3dadd(403.332, 552.66, 27.328,  1.500000)

}

filament_999[1781] {

  pt3dclear()

  pt3dadd(403.332, 545.34, 27.328,  1.500000)

  pt3dadd(402.59999999999997, 549.0, 27.328,  1.500000)

}

filament_999[1782] {

  pt3dclear()

  pt3dadd(404.796, 541.68, 27.328,  1.500000)

  pt3dadd(403.332, 545.34, 27.328,  1.500000)

}

filament_999[1783] {

  pt3dclear()

  pt3dadd(406.26, 538.02, 27.328,  1.500000)

  pt3dadd(404.796, 541.68, 27.328,  1.500000)

}

filament_999[1784] {

  pt3dclear()

  pt3dadd(409.188, 535.824, 27.328,  1.500000)

  pt3dadd(406.26, 535.092, 27.816,  1.500000)

}

filament_999[1785] {

  pt3dclear()

  pt3dadd(409.188, 535.824, 27.328,  1.500000)

  pt3dadd(406.26, 538.02, 27.328,  1.500000)

}

filament_999[1786] {

  pt3dclear()

  pt3dadd(412.848, 534.36, 27.328,  1.500000)

  pt3dadd(412.116, 537.288, 28.304,  1.500000)

}

filament_999[1787] {

  pt3dclear()

  pt3dadd(412.848, 534.36, 27.328,  1.500000)

  pt3dadd(409.188, 535.824, 27.328,  1.500000)

}

filament_999[1788] {

  pt3dclear()

  pt3dadd(415.776, 532.164, 27.328,  1.500000)

  pt3dadd(412.848, 534.36, 27.328,  1.500000)

}

filament_999[1789] {

  pt3dclear()

  pt3dadd(417.972, 529.968, 27.328,  1.500000)

  pt3dadd(421.632, 529.236, 28.791999999999998,  1.500000)

}

filament_999[1790] {

  pt3dclear()

  pt3dadd(417.972, 529.968, 27.328,  1.500000)

  pt3dadd(420.168, 532.164, 26.84,  1.500000)

}

filament_999[1791] {

  pt3dclear()

  pt3dadd(417.972, 529.968, 27.328,  1.500000)

  pt3dadd(415.776, 532.164, 27.328,  1.500000)

}

filament_999[1792] {

  pt3dclear()

  pt3dadd(417.972, 525.576, 27.328,  1.500000)

  pt3dadd(417.972, 529.968, 27.328,  1.500000)

}

filament_999[1793] {

  pt3dclear()

  pt3dadd(417.24, 521.184, 26.84,  1.500000)

  pt3dadd(417.972, 525.576, 27.328,  1.500000)

}

filament_999[1794] {

  pt3dclear()

  pt3dadd(416.508, 516.792, 27.328,  1.500000)

  pt3dadd(417.24, 521.184, 26.84,  1.500000)

}

filament_999[1795] {

  pt3dclear()

  pt3dadd(415.776, 512.4, 27.816,  1.500000)

  pt3dadd(416.508, 516.792, 27.328,  1.500000)

}

filament_999[1796] {

  pt3dclear()

  pt3dadd(415.044, 508.008, 27.328,  1.500000)

  pt3dadd(415.776, 512.4, 27.816,  1.500000)

}

filament_999[1797] {

  pt3dclear()

  pt3dadd(414.312, 503.616, 26.84,  1.500000)

  pt3dadd(415.044, 508.008, 27.328,  1.500000)

}

filament_999[1798] {

  pt3dclear()

  pt3dadd(412.848, 499.224, 26.352,  1.500000)

  pt3dadd(414.312, 503.616, 26.84,  1.500000)

}

filament_999[1799] {

  pt3dclear()

  pt3dadd(411.384, 494.832, 25.375999999999998,  1.500000)

  pt3dadd(412.848, 499.224, 26.352,  1.500000)

}

filament_999[1800] {

  pt3dclear()

  pt3dadd(409.92, 491.17199999999997, 24.887999999999998,  1.500000)

  pt3dadd(414.312, 493.368, 25.375999999999998,  1.500000)

}

filament_999[1801] {

  pt3dclear()

  pt3dadd(409.92, 491.17199999999997, 24.887999999999998,  1.500000)

  pt3dadd(411.384, 494.832, 25.375999999999998,  1.500000)

}

filament_999[1802] {

  pt3dclear()

  pt3dadd(407.724, 487.512, 24.4,  1.500000)

  pt3dadd(404.06399999999996, 487.512, 24.4,  1.500000)

}

filament_999[1803] {

  pt3dclear()

  pt3dadd(407.724, 487.512, 24.4,  1.500000)

  pt3dadd(409.92, 491.17199999999997, 24.887999999999998,  1.500000)

}

filament_999[1804] {

  pt3dclear()

  pt3dadd(406.992, 483.12, 23.912,  1.500000)

  pt3dadd(407.724, 487.512, 24.4,  1.500000)

}

filament_999[1805] {

  pt3dclear()

  pt3dadd(406.26, 477.996, 23.424,  1.500000)

  pt3dadd(406.992, 483.12, 23.912,  1.500000)

}

filament_999[1806] {

  pt3dclear()

  pt3dadd(407.724, 473.604, 23.912,  1.500000)

  pt3dadd(406.26, 477.996, 23.424,  1.500000)

}

filament_999[1807] {

  pt3dclear()

  pt3dadd(409.188, 469.944, 24.4,  1.500000)

  pt3dadd(407.724, 473.604, 23.912,  1.500000)

}

filament_999[1808] {

  pt3dclear()

  pt3dadd(411.384, 466.284, 24.887999999999998,  1.500000)

  pt3dadd(409.188, 469.944, 24.4,  1.500000)

}

filament_999[1809] {

  pt3dclear()

  pt3dadd(411.384, 466.284, 24.887999999999998,  1.500000)

  pt3dadd(407.724, 467.01599999999996, 24.4,  1.500000)

}

filament_999[1810] {

  pt3dclear()

  pt3dadd(414.312, 461.892, 25.375999999999998,  1.500000)

  pt3dadd(411.384, 466.284, 24.887999999999998,  1.500000)

}

filament_999[1811] {

  pt3dclear()

  pt3dadd(415.776, 456.768, 25.864,  1.500000)

  pt3dadd(414.312, 461.892, 25.375999999999998,  1.500000)

}

filament_999[1812] {

  pt3dclear()

  pt3dadd(416.508, 451.644, 25.864,  1.500000)

  pt3dadd(415.776, 456.768, 25.864,  1.500000)

}

filament_999[1813] {

  pt3dclear()

  pt3dadd(416.508, 446.52, 25.375999999999998,  1.500000)

  pt3dadd(416.508, 451.644, 25.864,  1.500000)

}

filament_999[1814] {

  pt3dclear()

  pt3dadd(415.776, 442.128, 24.887999999999998,  1.500000)

  pt3dadd(416.508, 446.52, 25.375999999999998,  1.500000)

}

filament_999[1815] {

  pt3dclear()

  pt3dadd(415.044, 437.736, 25.375999999999998,  1.500000)

  pt3dadd(415.776, 442.128, 24.887999999999998,  1.500000)

}

filament_999[1816] {

  pt3dclear()

  pt3dadd(413.58, 434.07599999999996, 23.912,  1.500000)

  pt3dadd(415.044, 437.736, 25.375999999999998,  1.500000)

}

filament_999[1817] {

  pt3dclear()

  pt3dadd(360.876, 494.09999999999997, 46.36,  1.500000)

  pt3dadd(357.216, 494.832, 45.872,  1.500000)

}

filament_999[1818] {

  pt3dclear()

  pt3dadd(364.536, 493.368, 46.36,  1.500000)

  pt3dadd(360.876, 494.09999999999997, 46.36,  1.500000)

}

filament_999[1819] {

  pt3dclear()

  pt3dadd(366.73199999999997, 488.976, 46.36,  1.500000)

  pt3dadd(364.536, 493.368, 46.36,  1.500000)

}

filament_999[1820] {

  pt3dclear()

  pt3dadd(367.464, 484.584, 46.848,  1.500000)

  pt3dadd(366.73199999999997, 488.976, 46.36,  1.500000)

}

filament_999[1821] {

  pt3dclear()

  pt3dadd(368.19599999999997, 479.46, 46.848,  1.500000)

  pt3dadd(367.464, 484.584, 46.848,  1.500000)

}

filament_999[1822] {

  pt3dclear()

  pt3dadd(368.19599999999997, 474.336, 47.336,  1.500000)

  pt3dadd(368.19599999999997, 479.46, 46.848,  1.500000)

}

filament_999[1823] {

  pt3dclear()

  pt3dadd(368.19599999999997, 469.212, 47.336,  1.500000)

  pt3dadd(368.19599999999997, 474.336, 47.336,  1.500000)

}

filament_999[1824] {

  pt3dclear()

  pt3dadd(368.928, 464.08799999999997, 47.336,  1.500000)

  pt3dadd(368.19599999999997, 469.212, 47.336,  1.500000)

}

filament_999[1825] {

  pt3dclear()

  pt3dadd(370.392, 460.428, 47.336,  1.500000)

  pt3dadd(368.928, 464.08799999999997, 47.336,  1.500000)

}

filament_999[1826] {

  pt3dclear()

  pt3dadd(371.12399999999997, 456.036, 47.336,  1.500000)

  pt3dadd(370.392, 460.428, 47.336,  1.500000)

}

filament_999[1827] {

  pt3dclear()

  pt3dadd(371.12399999999997, 451.644, 47.336,  1.500000)

  pt3dadd(371.12399999999997, 456.036, 47.336,  1.500000)

}

filament_999[1828] {

  pt3dclear()

  pt3dadd(371.12399999999997, 448.716, 47.336,  1.500000)

  pt3dadd(371.12399999999997, 451.644, 47.336,  1.500000)

}

filament_999[1829] {

  pt3dclear()

  pt3dadd(371.12399999999997, 444.324, 47.336,  1.500000)

  pt3dadd(371.12399999999997, 448.716, 47.336,  1.500000)

}

filament_999[1830] {

  pt3dclear()

  pt3dadd(371.856, 439.932, 46.36,  1.500000)

  pt3dadd(371.12399999999997, 444.324, 47.336,  1.500000)

}

filament_999[1831] {

  pt3dclear()

  pt3dadd(372.58799999999997, 435.53999999999996, 45.872,  1.500000)

  pt3dadd(371.856, 439.932, 46.36,  1.500000)

}

filament_999[1832] {

  pt3dclear()

  pt3dadd(373.32, 431.14799999999997, 45.872,  1.500000)

  pt3dadd(372.58799999999997, 435.53999999999996, 45.872,  1.500000)

}

filament_999[1833] {

  pt3dclear()

  pt3dadd(374.05199999999996, 426.756, 45.384,  1.500000)

  pt3dadd(373.32, 431.14799999999997, 45.872,  1.500000)

}

filament_999[1834] {

  pt3dclear()

  pt3dadd(375.516, 423.096, 45.384,  1.500000)

  pt3dadd(374.05199999999996, 426.756, 45.384,  1.500000)

}

filament_999[1835] {

  pt3dclear()

  pt3dadd(383.568, 417.24, 44.896,  1.500000)

  pt3dadd(387.228, 416.508, 44.896,  1.500000)

}

filament_999[1836] {

  pt3dclear()

  pt3dadd(380.64, 418.704, 44.896,  1.500000)

  pt3dadd(383.568, 417.24, 44.896,  1.500000)

}

filament_999[1837] {

  pt3dclear()

  pt3dadd(377.712, 419.436, 44.896,  1.500000)

  pt3dadd(375.516, 423.096, 45.384,  1.500000)

}

filament_999[1838] {

  pt3dclear()

  pt3dadd(377.712, 419.436, 44.896,  1.500000)

  pt3dadd(380.64, 418.704, 44.896,  1.500000)

}

filament_999[1839] {

  pt3dclear()

  pt3dadd(377.712, 416.508, 45.384,  1.500000)

  pt3dadd(377.712, 419.436, 44.896,  1.500000)

}

filament_999[1840] {

  pt3dclear()

  pt3dadd(379.176, 413.58, 44.896,  1.500000)

  pt3dadd(377.712, 416.508, 45.384,  1.500000)

}

filament_999[1841] {

  pt3dclear()

  pt3dadd(382.836, 412.848, 44.408,  1.500000)

  pt3dadd(379.176, 413.58, 44.896,  1.500000)

}

filament_999[1842] {

  pt3dclear()

  pt3dadd(386.496, 412.848, 43.92,  1.500000)

  pt3dadd(382.836, 412.848, 44.408,  1.500000)

}

filament_999[1843] {

  pt3dclear()

  pt3dadd(382.104, 401.868, 43.432,  1.500000)

  pt3dadd(382.104, 406.26, 43.432,  1.500000)

}

filament_999[1844] {

  pt3dclear()

  pt3dadd(382.836, 398.94, 43.432,  1.500000)

  pt3dadd(382.104, 401.868, 43.432,  1.500000)

}

filament_999[1845] {

  pt3dclear()

  pt3dadd(385.764, 398.94, 42.944,  1.500000)

  pt3dadd(382.836, 398.94, 43.432,  1.500000)

}

filament_999[1846] {

  pt3dclear()

  pt3dadd(387.96, 400.404, 43.432,  1.500000)

  pt3dadd(385.764, 398.94, 42.944,  1.500000)

}

filament_999[1847] {

  pt3dclear()

  pt3dadd(389.424, 404.06399999999996, 43.92,  1.500000)

  pt3dadd(387.96, 400.404, 43.432,  1.500000)

}

filament_999[1848] {

  pt3dclear()

  pt3dadd(390.156, 407.724, 44.408,  1.500000)

  pt3dadd(389.424, 404.06399999999996, 43.92,  1.500000)

}

filament_999[1849] {

  pt3dclear()

  pt3dadd(390.156, 410.652, 44.896,  1.500000)

  pt3dadd(390.156, 407.724, 44.408,  1.500000)

}

filament_999[1850] {

  pt3dclear()

  pt3dadd(390.156, 413.58, 44.408,  1.500000)

  pt3dadd(386.496, 412.848, 43.92,  1.500000)

}

filament_999[1851] {

  pt3dclear()

  pt3dadd(390.156, 413.58, 44.408,  1.500000)

  pt3dadd(390.156, 410.652, 44.896,  1.500000)

}

filament_999[1852] {

  pt3dclear()

  pt3dadd(392.352, 415.776, 44.408,  1.500000)

  pt3dadd(390.156, 413.58, 44.408,  1.500000)

}

filament_999[1853] {

  pt3dclear()

  pt3dadd(396.012, 418.704, 44.896,  1.500000)

  pt3dadd(392.352, 415.776, 44.408,  1.500000)

}

filament_999[1854] {

  pt3dclear()

  pt3dadd(399.67199999999997, 421.632, 45.384,  1.500000)

  pt3dadd(396.012, 418.704, 44.896,  1.500000)

}

filament_999[1855] {

  pt3dclear()

  pt3dadd(402.59999999999997, 424.56, 45.384,  1.500000)

  pt3dadd(399.67199999999997, 421.632, 45.384,  1.500000)

}

filament_999[1856] {

  pt3dclear()

  pt3dadd(405.52799999999996, 427.488, 45.384,  1.500000)

  pt3dadd(402.59999999999997, 424.56, 45.384,  1.500000)

}

filament_999[1857] {

  pt3dclear()

  pt3dadd(408.456, 430.416, 44.896,  1.500000)

  pt3dadd(405.52799999999996, 427.488, 45.384,  1.500000)

}

filament_999[1858] {

  pt3dclear()

  pt3dadd(411.384, 433.344, 44.896,  1.500000)

  pt3dadd(408.456, 430.416, 44.896,  1.500000)

}

filament_999[1859] {

  pt3dclear()

  pt3dadd(414.312, 437.00399999999996, 44.896,  1.500000)

  pt3dadd(411.384, 433.344, 44.896,  1.500000)

}

filament_999[1860] {

  pt3dclear()

  pt3dadd(417.24, 440.664, 44.896,  1.500000)

  pt3dadd(414.312, 437.00399999999996, 44.896,  1.500000)

}

filament_999[1861] {

  pt3dclear()

  pt3dadd(419.436, 441.396, 44.896,  1.500000)

  pt3dadd(417.24, 440.664, 44.896,  1.500000)

}

filament_999[1862] {

  pt3dclear()

  pt3dadd(421.632, 438.468, 44.408,  1.500000)

  pt3dadd(419.436, 441.396, 44.896,  1.500000)

}

filament_999[1863] {

  pt3dclear()

  pt3dadd(420.9, 435.53999999999996, 44.408,  1.500000)

  pt3dadd(421.632, 438.468, 44.408,  1.500000)

}

filament_999[1864] {

  pt3dclear()

  pt3dadd(420.168, 431.88, 43.92,  1.500000)

  pt3dadd(420.9, 435.53999999999996, 44.408,  1.500000)

}

filament_999[1865] {

  pt3dclear()

  pt3dadd(421.632, 428.952, 43.92,  1.500000)

  pt3dadd(420.168, 431.88, 43.92,  1.500000)

}

filament_999[1866] {

  pt3dclear()

  pt3dadd(423.828, 453.108, 39.528,  1.500000)

  pt3dadd(426.756, 453.84, 40.504,  1.500000)

}

filament_999[1867] {

  pt3dclear()

  pt3dadd(422.364, 449.448, 39.04,  1.500000)

  pt3dadd(423.828, 453.108, 39.528,  1.500000)

}

filament_999[1868] {

  pt3dclear()

  pt3dadd(422.364, 445.788, 39.04,  1.500000)

  pt3dadd(422.364, 449.448, 39.04,  1.500000)

}

filament_999[1869] {

  pt3dclear()

  pt3dadd(422.364, 442.128, 39.04,  1.500000)

  pt3dadd(422.364, 445.788, 39.04,  1.500000)

}

filament_999[1870] {

  pt3dclear()

  pt3dadd(404.796, 410.652, 40.016,  1.500000)

  pt3dadd(404.06399999999996, 407.724, 40.504,  1.500000)

}

filament_999[1871] {

  pt3dclear()

  pt3dadd(406.26, 413.58, 39.528,  1.500000)

  pt3dadd(404.796, 410.652, 40.016,  1.500000)

}

filament_999[1872] {

  pt3dclear()

  pt3dadd(406.992, 416.508, 38.552,  1.500000)

  pt3dadd(406.26, 413.58, 39.528,  1.500000)

}

filament_999[1873] {

  pt3dclear()

  pt3dadd(407.724, 419.436, 38.064,  1.500000)

  pt3dadd(406.992, 416.508, 38.552,  1.500000)

}

filament_999[1874] {

  pt3dclear()

  pt3dadd(407.724, 423.096, 38.552,  1.500000)

  pt3dadd(407.724, 419.436, 38.064,  1.500000)

}

filament_999[1875] {

  pt3dclear()

  pt3dadd(408.456, 426.756, 38.064,  1.500000)

  pt3dadd(407.724, 423.096, 38.552,  1.500000)

}

filament_999[1876] {

  pt3dclear()

  pt3dadd(410.652, 429.68399999999997, 38.552,  1.500000)

  pt3dadd(408.456, 426.756, 38.064,  1.500000)

}

filament_999[1877] {

  pt3dclear()

  pt3dadd(413.58, 432.61199999999997, 39.04,  1.500000)

  pt3dadd(410.652, 429.68399999999997, 38.552,  1.500000)

}

filament_999[1878] {

  pt3dclear()

  pt3dadd(416.508, 434.07599999999996, 39.04,  1.500000)

  pt3dadd(413.58, 432.61199999999997, 39.04,  1.500000)

}

filament_999[1879] {

  pt3dclear()

  pt3dadd(410.652, 408.456, 44.896,  1.500000)

  pt3dadd(409.92, 404.06399999999996, 44.896,  1.500000)

}

filament_999[1880] {

  pt3dclear()

  pt3dadd(412.848, 412.848, 44.896,  1.500000)

  pt3dadd(410.652, 408.456, 44.896,  1.500000)

}

filament_999[1881] {

  pt3dclear()

  pt3dadd(416.508, 414.312, 44.896,  1.500000)

  pt3dadd(412.848, 412.848, 44.896,  1.500000)

}

filament_999[1882] {

  pt3dclear()

  pt3dadd(420.168, 416.508, 44.896,  1.500000)

  pt3dadd(416.508, 414.312, 44.896,  1.500000)

}

filament_999[1883] {

  pt3dclear()

  pt3dadd(421.632, 419.436, 45.384,  1.500000)

  pt3dadd(420.168, 416.508, 44.896,  1.500000)

}

filament_999[1884] {

  pt3dclear()

  pt3dadd(422.364, 422.364, 45.384,  1.500000)

  pt3dadd(421.632, 419.436, 45.384,  1.500000)

}

filament_999[1885] {

  pt3dclear()

  pt3dadd(436.272, 433.344, 46.848,  1.500000)

  pt3dadd(436.272, 437.736, 46.36,  1.500000)

}

filament_999[1886] {

  pt3dclear()

  pt3dadd(435.53999999999996, 429.68399999999997, 46.848,  1.500000)

  pt3dadd(436.272, 433.344, 46.848,  1.500000)

}

filament_999[1887] {

  pt3dclear()

  pt3dadd(434.07599999999996, 426.024, 46.36,  1.500000)

  pt3dadd(435.53999999999996, 429.68399999999997, 46.848,  1.500000)

}

filament_999[1888] {

  pt3dclear()

  pt3dadd(432.61199999999997, 422.364, 45.872,  1.500000)

  pt3dadd(434.07599999999996, 426.024, 46.36,  1.500000)

}

filament_999[1889] {

  pt3dclear()

  pt3dadd(429.68399999999997, 420.9, 45.384,  1.500000)

  pt3dadd(432.61199999999997, 422.364, 45.872,  1.500000)

}

filament_999[1890] {

  pt3dclear()

  pt3dadd(427.488, 420.9, 44.896,  1.500000)

  pt3dadd(429.68399999999997, 420.9, 45.384,  1.500000)

}

filament_999[1891] {

  pt3dclear()

  pt3dadd(424.56, 423.096, 43.92,  1.500000)

  pt3dadd(427.488, 420.9, 44.896,  1.500000)

}

filament_999[1892] {

  pt3dclear()

  pt3dadd(422.364, 426.024, 42.455999999999996,  1.500000)

  pt3dadd(424.56, 423.096, 43.92,  1.500000)

}

filament_999[1893] {

  pt3dclear()

  pt3dadd(422.364, 426.024, 42.455999999999996,  1.500000)

  pt3dadd(421.632, 428.952, 43.92,  1.500000)

}

filament_999[1894] {

  pt3dclear()

  pt3dadd(422.364, 426.024, 42.455999999999996,  1.500000)

  pt3dadd(422.364, 422.364, 45.384,  1.500000)

}

filament_999[1895] {

  pt3dclear()

  pt3dadd(422.364, 428.952, 39.528,  1.500000)

  pt3dadd(422.364, 426.024, 42.455999999999996,  1.500000)

}

filament_999[1896] {

  pt3dclear()

  pt3dadd(420.168, 431.14799999999997, 38.552,  1.500000)

  pt3dadd(422.364, 428.952, 39.528,  1.500000)

}

filament_999[1897] {

  pt3dclear()

  pt3dadd(419.436, 434.07599999999996, 37.576,  1.500000)

  pt3dadd(416.508, 434.07599999999996, 39.04,  1.500000)

}

filament_999[1898] {

  pt3dclear()

  pt3dadd(419.436, 434.07599999999996, 37.576,  1.500000)

  pt3dadd(420.168, 431.14799999999997, 38.552,  1.500000)

}

filament_999[1899] {

  pt3dclear()

  pt3dadd(421.632, 436.272, 38.064,  1.500000)

  pt3dadd(419.436, 434.07599999999996, 37.576,  1.500000)

}

filament_999[1900] {

  pt3dclear()

  pt3dadd(423.828, 438.468, 38.552,  1.500000)

  pt3dadd(422.364, 442.128, 39.04,  1.500000)

}

filament_999[1901] {

  pt3dclear()

  pt3dadd(423.828, 438.468, 38.552,  1.500000)

  pt3dadd(421.632, 436.272, 38.064,  1.500000)

}

filament_999[1902] {

  pt3dclear()

  pt3dadd(426.756, 437.736, 39.04,  1.500000)

  pt3dadd(423.828, 438.468, 38.552,  1.500000)

}

filament_999[1903] {

  pt3dclear()

  pt3dadd(427.488, 434.07599999999996, 39.04,  1.500000)

  pt3dadd(426.756, 437.736, 39.04,  1.500000)

}

filament_999[1904] {

  pt3dclear()

  pt3dadd(428.21999999999997, 431.14799999999997, 40.016,  1.500000)

  pt3dadd(426.756, 429.68399999999997, 36.6,  1.500000)

}

filament_999[1905] {

  pt3dclear()

  pt3dadd(428.21999999999997, 431.14799999999997, 40.016,  1.500000)

  pt3dadd(427.488, 434.07599999999996, 39.04,  1.500000)

}

filament_999[1906] {

  pt3dclear()

  pt3dadd(431.14799999999997, 429.68399999999997, 39.528,  1.500000)

  pt3dadd(428.21999999999997, 431.14799999999997, 40.016,  1.500000)

}

filament_999[1907] {

  pt3dclear()

  pt3dadd(449.448, 484.584, 55.632,  1.500000)

  pt3dadd(450.18, 488.24399999999997, 56.12,  1.500000)

}

filament_999[1908] {

  pt3dclear()

  pt3dadd(446.52, 483.12, 55.144,  1.500000)

  pt3dadd(449.448, 484.584, 55.632,  1.500000)

}

filament_999[1909] {

  pt3dclear()

  pt3dadd(443.592, 482.388, 54.656,  1.500000)

  pt3dadd(446.52, 483.12, 55.144,  1.500000)

}

filament_999[1910] {

  pt3dclear()

  pt3dadd(441.396, 479.46, 52.216,  1.500000)

  pt3dadd(443.592, 482.388, 54.656,  1.500000)

}

filament_999[1911] {

  pt3dclear()

  pt3dadd(439.2, 476.532, 50.263999999999996,  1.500000)

  pt3dadd(441.396, 479.46, 52.216,  1.500000)

}

filament_999[1912] {

  pt3dclear()

  pt3dadd(426.756, 467.748, 53.68,  1.500000)

  pt3dadd(428.21999999999997, 464.08799999999997, 54.656,  1.500000)

}

filament_999[1913] {

  pt3dclear()

  pt3dadd(425.292, 471.408, 52.704,  1.500000)

  pt3dadd(426.756, 467.748, 53.68,  1.500000)

}

filament_999[1914] {

  pt3dclear()

  pt3dadd(426.024, 474.336, 51.728,  1.500000)

  pt3dadd(425.292, 471.408, 52.704,  1.500000)

}

filament_999[1915] {

  pt3dclear()

  pt3dadd(426.756, 477.996, 51.24,  1.500000)

  pt3dadd(426.024, 474.336, 51.728,  1.500000)

}

filament_999[1916] {

  pt3dclear()

  pt3dadd(426.756, 482.388, 51.24,  1.500000)

  pt3dadd(426.756, 477.996, 51.24,  1.500000)

}

filament_999[1917] {

  pt3dclear()

  pt3dadd(424.56, 486.048, 51.24,  1.500000)

  pt3dadd(426.756, 482.388, 51.24,  1.500000)

}

filament_999[1918] {

  pt3dclear()

  pt3dadd(417.972, 504.348, 48.8,  1.500000)

  pt3dadd(419.436, 508.008, 47.824,  1.500000)

}

filament_999[1919] {

  pt3dclear()

  pt3dadd(416.508, 500.688, 48.312,  1.500000)

  pt3dadd(417.972, 504.348, 48.8,  1.500000)

}

filament_999[1920] {

  pt3dclear()

  pt3dadd(415.776, 497.02799999999996, 47.824,  1.500000)

  pt3dadd(416.508, 500.688, 48.312,  1.500000)

}

filament_999[1921] {

  pt3dclear()

  pt3dadd(415.776, 493.368, 48.312,  1.500000)

  pt3dadd(415.776, 497.02799999999996, 47.824,  1.500000)

}

filament_999[1922] {

  pt3dclear()

  pt3dadd(416.508, 490.44, 48.312,  1.500000)

  pt3dadd(415.776, 493.368, 48.312,  1.500000)

}

filament_999[1923] {

  pt3dclear()

  pt3dadd(420.168, 489.70799999999997, 48.8,  1.500000)

  pt3dadd(416.508, 490.44, 48.312,  1.500000)

}

filament_999[1924] {

  pt3dclear()

  pt3dadd(423.096, 490.44, 49.288,  1.500000)

  pt3dadd(420.168, 489.70799999999997, 48.8,  1.500000)

}

filament_999[1925] {

  pt3dclear()

  pt3dadd(426.024, 489.70799999999997, 50.263999999999996,  1.500000)

  pt3dadd(424.56, 486.048, 51.24,  1.500000)

}

filament_999[1926] {

  pt3dclear()

  pt3dadd(426.024, 489.70799999999997, 50.263999999999996,  1.500000)

  pt3dadd(423.096, 490.44, 49.288,  1.500000)

}

filament_999[1927] {

  pt3dclear()

  pt3dadd(428.952, 491.904, 50.751999999999995,  1.500000)

  pt3dadd(426.024, 489.70799999999997, 50.263999999999996,  1.500000)

}

filament_999[1928] {

  pt3dclear()

  pt3dadd(431.88, 493.368, 51.24,  1.500000)

  pt3dadd(428.952, 491.904, 50.751999999999995,  1.500000)

}

filament_999[1929] {

  pt3dclear()

  pt3dadd(433.344, 490.44, 50.751999999999995,  1.500000)

  pt3dadd(431.88, 493.368, 51.24,  1.500000)

}

filament_999[1930] {

  pt3dclear()

  pt3dadd(434.808, 487.512, 50.263999999999996,  1.500000)

  pt3dadd(433.344, 490.44, 50.751999999999995,  1.500000)

}

filament_999[1931] {

  pt3dclear()

  pt3dadd(436.272, 483.852, 49.775999999999996,  1.500000)

  pt3dadd(434.808, 487.512, 50.263999999999996,  1.500000)

}

filament_999[1932] {

  pt3dclear()

  pt3dadd(437.00399999999996, 480.192, 49.775999999999996,  1.500000)

  pt3dadd(436.272, 483.852, 49.775999999999996,  1.500000)

}

filament_999[1933] {

  pt3dclear()

  pt3dadd(436.272, 477.264, 49.288,  1.500000)

  pt3dadd(437.00399999999996, 480.192, 49.775999999999996,  1.500000)

}

filament_999[1934] {

  pt3dclear()

  pt3dadd(436.272, 473.604, 49.288,  1.500000)

  pt3dadd(439.2, 476.532, 50.263999999999996,  1.500000)

}

filament_999[1935] {

  pt3dclear()

  pt3dadd(436.272, 473.604, 49.288,  1.500000)

  pt3dadd(436.272, 477.264, 49.288,  1.500000)

}

filament_999[1936] {

  pt3dclear()

  pt3dadd(437.00399999999996, 469.944, 48.312,  1.500000)

  pt3dadd(436.272, 473.604, 49.288,  1.500000)

}

filament_999[1937] {

  pt3dclear()

  pt3dadd(437.736, 466.284, 47.336,  1.500000)

  pt3dadd(437.00399999999996, 469.944, 48.312,  1.500000)

}

filament_999[1938] {

  pt3dclear()

  pt3dadd(437.736, 462.62399999999997, 46.36,  1.500000)

  pt3dadd(437.736, 466.284, 47.336,  1.500000)

}

filament_999[1939] {

  pt3dclear()

  pt3dadd(437.736, 458.964, 45.384,  1.500000)

  pt3dadd(437.736, 462.62399999999997, 46.36,  1.500000)

}

filament_999[1940] {

  pt3dclear()

  pt3dadd(439.2, 455.304, 44.408,  1.500000)

  pt3dadd(437.736, 458.964, 45.384,  1.500000)

}

filament_999[1941] {

  pt3dclear()

  pt3dadd(442.128, 453.84, 43.92,  1.500000)

  pt3dadd(443.592, 457.5, 44.896,  1.500000)

}

filament_999[1942] {

  pt3dclear()

  pt3dadd(442.128, 453.84, 43.92,  1.500000)

  pt3dadd(439.2, 455.304, 44.408,  1.500000)

}

filament_999[1943] {

  pt3dclear()

  pt3dadd(442.128, 449.448, 42.944,  1.500000)

  pt3dadd(442.128, 453.84, 43.92,  1.500000)

}

filament_999[1944] {

  pt3dclear()

  pt3dadd(442.86, 445.788, 43.432,  1.500000)

  pt3dadd(442.128, 449.448, 42.944,  1.500000)

}

filament_999[1945] {

  pt3dclear()

  pt3dadd(443.592, 442.128, 43.432,  1.500000)

  pt3dadd(442.86, 445.788, 43.432,  1.500000)

}

filament_999[1946] {

  pt3dclear()

  pt3dadd(443.592, 438.468, 42.944,  1.500000)

  pt3dadd(443.592, 442.128, 43.432,  1.500000)

}

filament_999[1947] {

  pt3dclear()

  pt3dadd(443.592, 434.808, 42.944,  1.500000)

  pt3dadd(443.592, 438.468, 42.944,  1.500000)

}

filament_999[1948] {

  pt3dclear()

  pt3dadd(443.592, 434.808, 42.944,  1.500000)

  pt3dadd(447.252, 434.808, 46.848,  1.500000)

}

filament_999[1949] {

  pt3dclear()

  pt3dadd(442.128, 431.88, 42.455999999999996,  1.500000)

  pt3dadd(443.592, 434.808, 42.944,  1.500000)

}

filament_999[1950] {

  pt3dclear()

  pt3dadd(440.664, 428.952, 41.967999999999996,  1.500000)

  pt3dadd(442.128, 431.88, 42.455999999999996,  1.500000)

}

filament_999[1951] {

  pt3dclear()

  pt3dadd(439.932, 425.292, 41.48,  1.500000)

  pt3dadd(440.664, 428.952, 41.967999999999996,  1.500000)

}

filament_999[1952] {

  pt3dclear()

  pt3dadd(439.2, 422.364, 40.992,  1.500000)

  pt3dadd(439.932, 425.292, 41.48,  1.500000)

}

filament_999[1953] {

  pt3dclear()

  pt3dadd(437.736, 419.436, 40.992,  1.500000)

  pt3dadd(439.2, 422.364, 40.992,  1.500000)

}

filament_999[1954] {

  pt3dclear()

  pt3dadd(437.736, 419.436, 40.992,  1.500000)

  pt3dadd(435.53999999999996, 417.24, 41.967999999999996,  1.500000)

}

filament_999[1955] {

  pt3dclear()

  pt3dadd(436.272, 420.9, 40.992,  1.500000)

  pt3dadd(437.736, 419.436, 40.992,  1.500000)

}

filament_999[1956] {

  pt3dclear()

  pt3dadd(434.808, 423.828, 39.04,  1.500000)

  pt3dadd(436.272, 420.9, 40.992,  1.500000)

}

filament_999[1957] {

  pt3dclear()

  pt3dadd(434.808, 427.488, 38.552,  1.500000)

  pt3dadd(431.14799999999997, 429.68399999999997, 39.528,  1.500000)

}

filament_999[1958] {

  pt3dclear()

  pt3dadd(434.808, 427.488, 38.552,  1.500000)

  pt3dadd(434.808, 423.828, 39.04,  1.500000)

}

filament_999[1959] {

  pt3dclear()

  pt3dadd(435.53999999999996, 430.416, 37.576,  1.500000)

  pt3dadd(434.808, 427.488, 38.552,  1.500000)

}

filament_999[1960] {

  pt3dclear()

  pt3dadd(436.272, 433.344, 36.112,  1.500000)

  pt3dadd(435.53999999999996, 430.416, 37.576,  1.500000)

}

filament_999[1961] {

  pt3dclear()

  pt3dadd(436.272, 436.272, 33.184,  1.500000)

  pt3dadd(437.00399999999996, 437.736, 38.064,  1.500000)

}

filament_999[1962] {

  pt3dclear()

  pt3dadd(436.272, 436.272, 33.184,  1.500000)

  pt3dadd(436.272, 433.344, 36.112,  1.500000)

}

filament_999[1963] {

  pt3dclear()

  pt3dadd(436.272, 436.272, 33.184,  1.500000)

  pt3dadd(436.272, 439.932, 32.696,  1.500000)

}

filament_999[1964] {

  pt3dclear()

  pt3dadd(433.344, 435.53999999999996, 31.72,  1.500000)

  pt3dadd(436.272, 436.272, 33.184,  1.500000)

}

filament_999[1965] {

  pt3dclear()

  pt3dadd(430.416, 435.53999999999996, 29.768,  1.500000)

  pt3dadd(433.344, 435.53999999999996, 31.72,  1.500000)

}

filament_999[1966] {

  pt3dclear()

  pt3dadd(427.488, 436.272, 28.304,  1.500000)

  pt3dadd(430.416, 435.53999999999996, 29.768,  1.500000)

}

filament_999[1967] {

  pt3dclear()

  pt3dadd(437.736, 694.668, 40.992,  1.500000)

  pt3dadd(445.788, 701.256, 40.504,  1.500000)

}

filament_999[1968] {

  pt3dclear()

  pt3dadd(434.808, 689.544, 43.432,  1.500000)

  pt3dadd(437.736, 694.668, 40.992,  1.500000)

}

filament_999[1969] {

  pt3dclear()

  pt3dadd(429.68399999999997, 683.688, 41.967999999999996,  1.500000)

  pt3dadd(434.808, 689.544, 43.432,  1.500000)

}

filament_999[1970] {

  pt3dclear()

  pt3dadd(424.56, 677.832, 40.992,  1.500000)

  pt3dadd(429.68399999999997, 683.688, 41.967999999999996,  1.500000)

}

filament_999[1971] {

  pt3dclear()

  pt3dadd(420.168, 670.512, 40.992,  1.500000)

  pt3dadd(424.56, 677.832, 40.992,  1.500000)

}

filament_999[1972] {

  pt3dclear()

  pt3dadd(416.508, 663.192, 40.992,  1.500000)

  pt3dadd(420.168, 670.512, 40.992,  1.500000)

}

filament_999[1973] {

  pt3dclear()

  pt3dadd(413.58, 655.14, 40.992,  1.500000)

  pt3dadd(416.508, 663.192, 40.992,  1.500000)

}

filament_999[1974] {

  pt3dclear()

  pt3dadd(410.652, 647.8199999999999, 40.992,  1.500000)

  pt3dadd(413.58, 655.14, 40.992,  1.500000)

}

filament_999[1975] {

  pt3dclear()

  pt3dadd(408.456, 638.304, 40.992,  1.500000)

  pt3dadd(410.652, 647.8199999999999, 40.992,  1.500000)

}

filament_999[1976] {

  pt3dclear()

  pt3dadd(406.26, 629.52, 40.992,  1.500000)

  pt3dadd(408.456, 638.304, 40.992,  1.500000)

}

filament_999[1977] {

  pt3dclear()

  pt3dadd(404.796, 622.932, 40.504,  1.500000)

  pt3dadd(406.26, 629.52, 40.992,  1.500000)

}

filament_999[1978] {

  pt3dclear()

  pt3dadd(403.332, 616.3439999999999, 40.504,  1.500000)

  pt3dadd(404.796, 622.932, 40.504,  1.500000)

}

filament_999[1979] {

  pt3dclear()

  pt3dadd(401.868, 609.756, 40.504,  1.500000)

  pt3dadd(403.332, 616.3439999999999, 40.504,  1.500000)

}

filament_999[1980] {

  pt3dclear()

  pt3dadd(398.94, 603.168, 41.967999999999996,  1.500000)

  pt3dadd(401.868, 609.756, 40.504,  1.500000)

}

filament_999[1981] {

  pt3dclear()

  pt3dadd(397.476, 598.776, 40.504,  1.500000)

  pt3dadd(398.94, 603.168, 41.967999999999996,  1.500000)

}

filament_999[1982] {

  pt3dclear()

  pt3dadd(396.012, 594.384, 41.967999999999996,  1.500000)

  pt3dadd(397.476, 598.776, 40.504,  1.500000)

}

filament_999[1983] {

  pt3dclear()

  pt3dadd(398.20799999999997, 589.992, 41.48,  1.500000)

  pt3dadd(396.012, 594.384, 41.967999999999996,  1.500000)

}

filament_999[1984] {

  pt3dclear()

  pt3dadd(399.67199999999997, 585.6, 41.967999999999996,  1.500000)

  pt3dadd(398.20799999999997, 589.992, 41.48,  1.500000)

}

filament_999[1985] {

  pt3dclear()

  pt3dadd(401.13599999999997, 581.208, 42.944,  1.500000)

  pt3dadd(399.67199999999997, 585.6, 41.967999999999996,  1.500000)

}

filament_999[1986] {

  pt3dclear()

  pt3dadd(403.332, 576.816, 43.432,  1.500000)

  pt3dadd(401.13599999999997, 581.208, 42.944,  1.500000)

}

filament_999[1987] {

  pt3dclear()

  pt3dadd(404.06399999999996, 571.692, 43.432,  1.500000)

  pt3dadd(403.332, 576.816, 43.432,  1.500000)

}

filament_999[1988] {

  pt3dclear()

  pt3dadd(402.59999999999997, 565.836, 43.92,  1.500000)

  pt3dadd(404.06399999999996, 571.692, 43.432,  1.500000)

}

filament_999[1989] {

  pt3dclear()

  pt3dadd(401.13599999999997, 559.98, 44.408,  1.500000)

  pt3dadd(402.59999999999997, 565.836, 43.92,  1.500000)

}

filament_999[1990] {

  pt3dclear()

  pt3dadd(399.67199999999997, 554.856, 44.408,  1.500000)

  pt3dadd(401.13599999999997, 559.98, 44.408,  1.500000)

}

filament_999[1991] {

  pt3dclear()

  pt3dadd(398.20799999999997, 549.0, 44.896,  1.500000)

  pt3dadd(399.67199999999997, 554.856, 44.408,  1.500000)

}

filament_999[1992] {

  pt3dclear()

  pt3dadd(397.476, 543.144, 45.384,  1.500000)

  pt3dadd(398.20799999999997, 549.0, 44.896,  1.500000)

}

filament_999[1993] {

  pt3dclear()

  pt3dadd(396.012, 538.02, 46.36,  1.500000)

  pt3dadd(397.476, 543.144, 45.384,  1.500000)

}

filament_999[1994] {

  pt3dclear()

  pt3dadd(396.012, 532.896, 47.336,  1.500000)

  pt3dadd(396.012, 538.02, 46.36,  1.500000)

}

filament_999[1995] {

  pt3dclear()

  pt3dadd(395.28, 527.04, 47.824,  1.500000)

  pt3dadd(396.012, 532.896, 47.336,  1.500000)

}

filament_999[1996] {

  pt3dclear()

  pt3dadd(393.816, 521.184, 47.824,  1.500000)

  pt3dadd(395.28, 527.04, 47.824,  1.500000)

}

filament_999[1997] {

  pt3dclear()

  pt3dadd(391.62, 514.596, 47.824,  1.500000)

  pt3dadd(393.816, 521.184, 47.824,  1.500000)

}

filament_999[1998] {

  pt3dclear()

  pt3dadd(389.424, 508.74, 49.288,  1.500000)

  pt3dadd(391.62, 514.596, 47.824,  1.500000)

}

filament_999[1999] {

  pt3dclear()

  pt3dadd(387.228, 504.348, 49.288,  1.500000)

  pt3dadd(389.424, 508.74, 49.288,  1.500000)

}

filament_999[2000] {

  pt3dclear()

  pt3dadd(385.764, 499.956, 49.775999999999996,  1.500000)

  pt3dadd(387.228, 504.348, 49.288,  1.500000)

}

filament_999[2001] {

  pt3dclear()

  pt3dadd(384.3, 495.56399999999996, 50.263999999999996,  1.500000)

  pt3dadd(385.764, 499.956, 49.775999999999996,  1.500000)

}

filament_999[2002] {

  pt3dclear()

  pt3dadd(382.104, 491.904, 50.263999999999996,  1.500000)

  pt3dadd(384.3, 495.56399999999996, 50.263999999999996,  1.500000)

}

filament_999[2003] {

  pt3dclear()

  pt3dadd(379.908, 488.24399999999997, 50.751999999999995,  1.500000)

  pt3dadd(382.104, 491.904, 50.263999999999996,  1.500000)

}

filament_999[2004] {

  pt3dclear()

  pt3dadd(377.712, 484.584, 51.24,  1.500000)

  pt3dadd(379.908, 488.24399999999997, 50.751999999999995,  1.500000)

}

filament_999[2005] {

  pt3dclear()

  pt3dadd(376.248, 480.192, 51.24,  1.500000)

  pt3dadd(377.712, 484.584, 51.24,  1.500000)

}

filament_999[2006] {

  pt3dclear()

  pt3dadd(374.784, 475.068, 51.24,  1.500000)

  pt3dadd(376.248, 480.192, 51.24,  1.500000)

}

filament_999[2007] {

  pt3dclear()

  pt3dadd(373.32, 470.676, 51.24,  1.500000)

  pt3dadd(374.784, 475.068, 51.24,  1.500000)

}

filament_999[2008] {

  pt3dclear()

  pt3dadd(373.32, 466.284, 51.728,  1.500000)

  pt3dadd(373.32, 470.676, 51.24,  1.500000)

}

filament_999[2009] {

  pt3dclear()

  pt3dadd(373.32, 466.284, 51.728,  1.500000)

  pt3dadd(376.98, 468.48, 51.24,  1.500000)

}

filament_999[2010] {

  pt3dclear()

  pt3dadd(371.12399999999997, 462.62399999999997, 51.24,  1.500000)

  pt3dadd(373.32, 466.284, 51.728,  1.500000)

}

filament_999[2011] {

  pt3dclear()

  pt3dadd(368.19599999999997, 458.964, 50.751999999999995,  1.500000)

  pt3dadd(371.12399999999997, 462.62399999999997, 51.24,  1.500000)

}

filament_999[2012] {

  pt3dclear()

  pt3dadd(364.536, 456.036, 51.24,  1.500000)

  pt3dadd(368.19599999999997, 458.964, 50.751999999999995,  1.500000)

}

filament_999[2013] {

  pt3dclear()

  pt3dadd(360.876, 453.84, 50.751999999999995,  1.500000)

  pt3dadd(364.536, 456.036, 51.24,  1.500000)

}

filament_999[2014] {

  pt3dclear()

  pt3dadd(357.216, 450.912, 50.751999999999995,  1.500000)

  pt3dadd(360.876, 453.84, 50.751999999999995,  1.500000)

}

filament_999[2015] {

  pt3dclear()

  pt3dadd(354.288, 447.984, 50.263999999999996,  1.500000)

  pt3dadd(357.216, 450.912, 50.751999999999995,  1.500000)

}

filament_999[2016] {

  pt3dclear()

  pt3dadd(351.36, 445.056, 50.263999999999996,  1.500000)

  pt3dadd(354.288, 447.984, 50.263999999999996,  1.500000)

}

filament_999[2017] {

  pt3dclear()

  pt3dadd(348.432, 442.128, 49.288,  1.500000)

  pt3dadd(351.36, 445.056, 50.263999999999996,  1.500000)

}

filament_999[2018] {

  pt3dclear()

  pt3dadd(345.504, 438.468, 48.312,  1.500000)

  pt3dadd(348.432, 442.128, 49.288,  1.500000)

}

filament_999[2019] {

  pt3dclear()

  pt3dadd(344.04, 434.07599999999996, 47.336,  1.500000)

  pt3dadd(341.844, 440.664, 50.751999999999995,  1.500000)

}

filament_999[2020] {

  pt3dclear()

  pt3dadd(344.04, 434.07599999999996, 47.336,  1.500000)

  pt3dadd(345.504, 438.468, 48.312,  1.500000)

}

filament_999[2021] {

  pt3dclear()

  pt3dadd(344.04, 429.68399999999997, 46.36,  1.500000)

  pt3dadd(344.04, 434.07599999999996, 47.336,  1.500000)

}

filament_999[2022] {

  pt3dclear()

  pt3dadd(345.504, 426.024, 45.384,  1.500000)

  pt3dadd(344.04, 429.68399999999997, 46.36,  1.500000)

}

filament_999[2023] {

  pt3dclear()

  pt3dadd(348.432, 422.364, 44.408,  1.500000)

  pt3dadd(345.504, 426.024, 45.384,  1.500000)

}

filament_999[2024] {

  pt3dclear()

  pt3dadd(351.36, 417.972, 43.92,  1.500000)

  pt3dadd(348.432, 422.364, 44.408,  1.500000)

}

filament_999[2025] {

  pt3dclear()

  pt3dadd(353.556, 413.58, 43.432,  1.500000)

  pt3dadd(351.36, 417.972, 43.92,  1.500000)

}

filament_999[2026] {

  pt3dclear()

  pt3dadd(355.02, 409.188, 42.944,  1.500000)

  pt3dadd(353.556, 413.58, 43.432,  1.500000)

}

filament_999[2027] {

  pt3dclear()

  pt3dadd(355.752, 404.796, 42.455999999999996,  1.500000)

  pt3dadd(355.02, 409.188, 42.944,  1.500000)

}

filament_999[2028] {

  pt3dclear()

  pt3dadd(355.02, 400.404, 42.455999999999996,  1.500000)

  pt3dadd(355.752, 404.796, 42.455999999999996,  1.500000)

}

filament_999[2029] {

  pt3dclear()

  pt3dadd(354.288, 395.28, 42.455999999999996,  1.500000)

  pt3dadd(355.02, 400.404, 42.455999999999996,  1.500000)

}

filament_999[2030] {

  pt3dclear()

  pt3dadd(354.288, 390.156, 42.455999999999996,  1.500000)

  pt3dadd(354.288, 395.28, 42.455999999999996,  1.500000)

}

filament_999[2031] {

  pt3dclear()

  pt3dadd(354.288, 385.032, 42.455999999999996,  1.500000)

  pt3dadd(354.288, 390.156, 42.455999999999996,  1.500000)

}

filament_999[2032] {

  pt3dclear()

  pt3dadd(353.556, 380.64, 42.944,  1.500000)

  pt3dadd(354.288, 385.032, 42.455999999999996,  1.500000)

}

filament_999[2033] {

  pt3dclear()

  pt3dadd(352.824, 376.248, 42.944,  1.500000)

  pt3dadd(349.896, 378.444, 42.455999999999996,  1.500000)

}

filament_999[2034] {

  pt3dclear()

  pt3dadd(352.824, 376.248, 42.944,  1.500000)

  pt3dadd(353.556, 380.64, 42.944,  1.500000)

}

filament_999[2035] {

  pt3dclear()

  pt3dadd(352.824, 371.856, 43.432,  1.500000)

  pt3dadd(352.824, 376.248, 42.944,  1.500000)

}

filament_999[2036] {

  pt3dclear()

  pt3dadd(353.556, 366.73199999999997, 44.408,  1.500000)

  pt3dadd(352.824, 371.856, 43.432,  1.500000)

}

filament_999[2037] {

  pt3dclear()

  pt3dadd(354.288, 361.608, 44.896,  1.500000)

  pt3dadd(353.556, 366.73199999999997, 44.408,  1.500000)

}

filament_999[2038] {

  pt3dclear()

  pt3dadd(355.02, 356.484, 45.384,  1.500000)

  pt3dadd(354.288, 361.608, 44.896,  1.500000)

}

filament_999[2039] {

  pt3dclear()

  pt3dadd(355.02, 351.36, 45.872,  1.500000)

  pt3dadd(355.02, 356.484, 45.384,  1.500000)

}

filament_999[2040] {

  pt3dclear()

  pt3dadd(355.02, 346.236, 45.872,  1.500000)

  pt3dadd(355.02, 351.36, 45.872,  1.500000)

}

filament_999[2041] {

  pt3dclear()

  pt3dadd(354.288, 341.844, 45.872,  1.500000)

  pt3dadd(355.02, 346.236, 45.872,  1.500000)

}

filament_999[2042] {

  pt3dclear()

  pt3dadd(352.824, 338.18399999999997, 45.872,  1.500000)

  pt3dadd(358.68, 338.18399999999997, 48.312,  1.500000)

}

filament_999[2043] {

  pt3dclear()

  pt3dadd(352.824, 338.18399999999997, 45.872,  1.500000)

  pt3dadd(354.288, 341.844, 45.872,  1.500000)

}

filament_999[2044] {

  pt3dclear()

  pt3dadd(350.628, 335.256, 45.872,  1.500000)

  pt3dadd(352.824, 338.18399999999997, 45.872,  1.500000)

}

filament_999[2045] {

  pt3dclear()

  pt3dadd(346.968, 333.06, 45.872,  1.500000)

  pt3dadd(350.628, 335.256, 45.872,  1.500000)

}

filament_999[2046] {

  pt3dclear()

  pt3dadd(343.308, 330.864, 46.36,  1.500000)

  pt3dadd(346.968, 333.06, 45.872,  1.500000)

}

filament_999[2047] {

  pt3dclear()

  pt3dadd(339.64799999999997, 328.668, 46.848,  1.500000)

  pt3dadd(343.308, 330.864, 46.36,  1.500000)

}

filament_999[2048] {

  pt3dclear()

  pt3dadd(335.988, 327.204, 47.336,  1.500000)

  pt3dadd(339.64799999999997, 328.668, 46.848,  1.500000)

}

filament_999[2049] {

  pt3dclear()

  pt3dadd(330.864, 325.74, 47.336,  1.500000)

  pt3dadd(331.596, 329.4, 47.336,  1.500000)

}

filament_999[2050] {

  pt3dclear()

  pt3dadd(330.864, 325.74, 47.336,  1.500000)

  pt3dadd(335.988, 327.204, 47.336,  1.500000)

}

filament_999[2051] {

  pt3dclear()

  pt3dadd(329.4, 321.348, 47.336,  1.500000)

  pt3dadd(330.864, 325.74, 47.336,  1.500000)

}

filament_999[2052] {

  pt3dclear()

  pt3dadd(330.132, 317.688, 48.312,  1.500000)

  pt3dadd(329.4, 321.348, 47.336,  1.500000)

}

filament_999[2053] {

  pt3dclear()

  pt3dadd(333.06, 314.028, 47.336,  1.500000)

  pt3dadd(325.74, 319.152, 48.8,  1.500000)

}

filament_999[2054] {

  pt3dclear()

  pt3dadd(333.06, 314.028, 47.336,  1.500000)

  pt3dadd(334.524, 316.224, 50.263999999999996,  1.500000)

}

filament_999[2055] {

  pt3dclear()

  pt3dadd(333.06, 314.028, 47.336,  1.500000)

  pt3dadd(330.132, 317.688, 48.312,  1.500000)

}

filament_999[2056] {

  pt3dclear()

  pt3dadd(336.71999999999997, 311.09999999999997, 46.848,  1.500000)

  pt3dadd(333.06, 314.028, 47.336,  1.500000)

}

filament_999[2057] {

  pt3dclear()

  pt3dadd(341.11199999999997, 308.17199999999997, 46.848,  1.500000)

  pt3dadd(336.71999999999997, 311.09999999999997, 46.848,  1.500000)

}

filament_999[2058] {

  pt3dclear()

  pt3dadd(345.504, 305.976, 46.848,  1.500000)

  pt3dadd(341.11199999999997, 308.17199999999997, 46.848,  1.500000)

}

filament_999[2059] {

  pt3dclear()

  pt3dadd(349.896, 304.512, 46.848,  1.500000)

  pt3dadd(345.504, 305.976, 46.848,  1.500000)

}

filament_999[2060] {

  pt3dclear()

  pt3dadd(355.02, 303.78, 46.848,  1.500000)

  pt3dadd(352.824, 307.44, 44.896,  1.500000)

}

filament_999[2061] {

  pt3dclear()

  pt3dadd(355.02, 303.78, 46.848,  1.500000)

  pt3dadd(349.896, 304.512, 46.848,  1.500000)

}

filament_999[2062] {

  pt3dclear()

  pt3dadd(360.144, 303.78, 46.848,  1.500000)

  pt3dadd(355.02, 303.78, 46.848,  1.500000)

}

filament_999[2063] {

  pt3dclear()

  pt3dadd(365.268, 304.512, 47.336,  1.500000)

  pt3dadd(360.144, 303.78, 46.848,  1.500000)

}

filament_999[2064] {

  pt3dclear()

  pt3dadd(370.392, 303.78, 46.848,  1.500000)

  pt3dadd(365.268, 304.512, 47.336,  1.500000)

}

filament_999[2065] {

  pt3dclear()

  pt3dadd(374.784, 303.048, 46.848,  1.500000)

  pt3dadd(370.392, 303.78, 46.848,  1.500000)

}

filament_999[2066] {

  pt3dclear()

  pt3dadd(379.176, 302.316, 46.848,  1.500000)

  pt3dadd(374.784, 303.048, 46.848,  1.500000)

}

filament_999[2067] {

  pt3dclear()

  pt3dadd(383.568, 301.584, 46.36,  1.500000)

  pt3dadd(379.176, 302.316, 46.848,  1.500000)

}

filament_999[2068] {

  pt3dclear()

  pt3dadd(387.228, 300.852, 46.36,  1.500000)

  pt3dadd(385.032, 297.924, 46.36,  1.500000)

}

filament_999[2069] {

  pt3dclear()

  pt3dadd(387.228, 300.852, 46.36,  1.500000)

  pt3dadd(383.568, 301.584, 46.36,  1.500000)

}

filament_999[2070] {

  pt3dclear()

  pt3dadd(391.62, 302.316, 45.872,  1.500000)

  pt3dadd(387.228, 300.852, 46.36,  1.500000)

}

filament_999[2071] {

  pt3dclear()

  pt3dadd(396.74399999999997, 303.78, 45.384,  1.500000)

  pt3dadd(391.62, 302.316, 45.872,  1.500000)

}

filament_999[2072] {

  pt3dclear()

  pt3dadd(401.13599999999997, 305.976, 45.384,  1.500000)

  pt3dadd(396.74399999999997, 303.78, 45.384,  1.500000)

}

filament_999[2073] {

  pt3dclear()

  pt3dadd(405.52799999999996, 308.17199999999997, 42.944,  1.500000)

  pt3dadd(401.13599999999997, 305.976, 45.384,  1.500000)

}

filament_999[2074] {

  pt3dclear()

  pt3dadd(405.52799999999996, 308.17199999999997, 42.944,  1.500000)

  pt3dadd(404.06399999999996, 311.09999999999997, 45.872,  1.500000)

}

filament_999[2075] {

  pt3dclear()

  pt3dadd(408.456, 311.09999999999997, 40.992,  1.500000)

  pt3dadd(405.52799999999996, 308.17199999999997, 42.944,  1.500000)

}

filament_999[2076] {

  pt3dclear()

  pt3dadd(411.384, 314.028, 39.04,  1.500000)

  pt3dadd(408.456, 311.09999999999997, 40.992,  1.500000)

}

filament_999[2077] {

  pt3dclear()

  pt3dadd(413.58, 317.688, 37.576,  1.500000)

  pt3dadd(411.384, 314.028, 39.04,  1.500000)

}

filament_999[2078] {

  pt3dclear()

  pt3dadd(415.776, 320.616, 36.6,  1.500000)

  pt3dadd(413.58, 317.688, 37.576,  1.500000)

}

filament_999[2079] {

  pt3dclear()

  pt3dadd(150.06, 37.332, 57.583999999999996,  1.500000)

  pt3dadd(145.668, 30.012, 58.071999999999996,  1.500000)

}

filament_999[2080] {

  pt3dclear()

  pt3dadd(154.452, 44.652, 57.583999999999996,  1.500000)

  pt3dadd(150.06, 37.332, 57.583999999999996,  1.500000)

}

filament_999[2081] {

  pt3dclear()

  pt3dadd(158.112, 51.972, 57.583999999999996,  1.500000)

  pt3dadd(154.452, 44.652, 57.583999999999996,  1.500000)

}

filament_999[2082] {

  pt3dclear()

  pt3dadd(161.772, 58.56, 57.583999999999996,  1.500000)

  pt3dadd(158.112, 51.972, 57.583999999999996,  1.500000)

}

filament_999[2083] {

  pt3dclear()

  pt3dadd(166.164, 68.80799999999999, 59.048,  1.500000)

  pt3dadd(161.772, 58.56, 57.583999999999996,  1.500000)

}

filament_999[2084] {

  pt3dclear()

  pt3dadd(169.09199999999998, 73.932, 59.536,  1.500000)

  pt3dadd(166.164, 68.80799999999999, 59.048,  1.500000)

}

filament_999[2085] {

  pt3dclear()

  pt3dadd(173.484, 82.716, 58.071999999999996,  1.500000)

  pt3dadd(169.09199999999998, 73.932, 59.536,  1.500000)

}

filament_999[2086] {

  pt3dclear()

  pt3dadd(177.876, 92.964, 58.56,  1.500000)

  pt3dadd(173.484, 82.716, 58.071999999999996,  1.500000)

}

filament_999[2087] {

  pt3dclear()

  pt3dadd(181.536, 103.212, 59.048,  1.500000)

  pt3dadd(177.876, 92.964, 58.56,  1.500000)

}

filament_999[2088] {

  pt3dclear()

  pt3dadd(184.464, 113.46, 59.048,  1.500000)

  pt3dadd(181.536, 103.212, 59.048,  1.500000)

}

filament_999[2089] {

  pt3dclear()

  pt3dadd(188.124, 122.244, 59.048,  1.500000)

  pt3dadd(184.464, 113.46, 59.048,  1.500000)

}

filament_999[2090] {

  pt3dclear()

  pt3dadd(191.784, 129.564, 56.608,  1.500000)

  pt3dadd(188.124, 122.244, 59.048,  1.500000)

}

filament_999[2091] {

  pt3dclear()

  pt3dadd(195.444, 136.152, 57.583999999999996,  1.500000)

  pt3dadd(191.784, 129.564, 56.608,  1.500000)

}

filament_999[2092] {

  pt3dclear()

  pt3dadd(199.83599999999998, 142.008, 57.096,  1.500000)

  pt3dadd(195.444, 136.152, 57.583999999999996,  1.500000)

}

filament_999[2093] {

  pt3dclear()

  pt3dadd(204.228, 147.132, 57.096,  1.500000)

  pt3dadd(199.83599999999998, 142.008, 57.096,  1.500000)

}

filament_999[2094] {

  pt3dclear()

  pt3dadd(210.084, 155.184, 57.096,  1.500000)

  pt3dadd(204.228, 147.132, 57.096,  1.500000)

}

filament_999[2095] {

  pt3dclear()

  pt3dadd(213.012, 161.772, 57.583999999999996,  1.500000)

  pt3dadd(210.084, 155.184, 57.096,  1.500000)

}

filament_999[2096] {

  pt3dclear()

  pt3dadd(215.208, 168.35999999999999, 57.096,  1.500000)

  pt3dadd(213.012, 161.772, 57.583999999999996,  1.500000)

}

filament_999[2097] {

  pt3dclear()

  pt3dadd(218.136, 173.484, 57.096,  1.500000)

  pt3dadd(215.208, 168.35999999999999, 57.096,  1.500000)

}

filament_999[2098] {

  pt3dclear()

  pt3dadd(221.064, 180.804, 57.096,  1.500000)

  pt3dadd(218.136, 173.484, 57.096,  1.500000)

}

filament_999[2099] {

  pt3dclear()

  pt3dadd(223.992, 187.392, 57.096,  1.500000)

  pt3dadd(221.064, 180.804, 57.096,  1.500000)

}

filament_999[2100] {

  pt3dclear()

  pt3dadd(227.652, 193.248, 56.608,  1.500000)

  pt3dadd(223.992, 187.392, 57.096,  1.500000)

}

filament_999[2101] {

  pt3dclear()

  pt3dadd(231.31199999999998, 199.10399999999998, 56.12,  1.500000)

  pt3dadd(227.652, 193.248, 56.608,  1.500000)

}

filament_999[2102] {

  pt3dclear()

  pt3dadd(234.972, 204.96, 55.632,  1.500000)

  pt3dadd(231.31199999999998, 199.10399999999998, 56.12,  1.500000)

}

filament_999[2103] {

  pt3dclear()

  pt3dadd(238.632, 210.084, 53.68,  1.500000)

  pt3dadd(234.972, 204.96, 55.632,  1.500000)

}

filament_999[2104] {

  pt3dclear()

  pt3dadd(242.292, 215.94, 54.656,  1.500000)

  pt3dadd(238.632, 210.084, 53.68,  1.500000)

}

filament_999[2105] {

  pt3dclear()

  pt3dadd(245.22, 221.796, 54.656,  1.500000)

  pt3dadd(242.292, 215.94, 54.656,  1.500000)

}

filament_999[2106] {

  pt3dclear()

  pt3dadd(248.148, 227.652, 54.656,  1.500000)

  pt3dadd(245.22, 221.796, 54.656,  1.500000)

}

filament_999[2107] {

  pt3dclear()

  pt3dadd(251.076, 233.50799999999998, 54.656,  1.500000)

  pt3dadd(248.148, 227.652, 54.656,  1.500000)

}

filament_999[2108] {

  pt3dclear()

  pt3dadd(253.272, 239.364, 54.168,  1.500000)

  pt3dadd(251.076, 233.50799999999998, 54.656,  1.500000)

}

filament_999[2109] {

  pt3dclear()

  pt3dadd(254.736, 245.952, 53.68,  1.500000)

  pt3dadd(253.272, 239.364, 54.168,  1.500000)

}

filament_999[2110] {

  pt3dclear()

  pt3dadd(255.468, 251.808, 53.68,  1.500000)

  pt3dadd(254.736, 245.952, 53.68,  1.500000)

}

filament_999[2111] {

  pt3dclear()

  pt3dadd(256.932, 256.932, 53.68,  1.500000)

  pt3dadd(255.468, 251.808, 53.68,  1.500000)

}

filament_999[2112] {

  pt3dclear()

  pt3dadd(259.128, 262.056, 53.68,  1.500000)

  pt3dadd(256.932, 256.932, 53.68,  1.500000)

}

filament_999[2113] {

  pt3dclear()

  pt3dadd(260.592, 267.18, 54.168,  1.500000)

  pt3dadd(259.128, 262.056, 53.68,  1.500000)

}

filament_999[2114] {

  pt3dclear()

  pt3dadd(262.056, 272.304, 54.168,  1.500000)

  pt3dadd(260.592, 267.18, 54.168,  1.500000)

}

filament_999[2115] {

  pt3dclear()

  pt3dadd(263.52, 277.428, 54.168,  1.500000)

  pt3dadd(262.056, 272.304, 54.168,  1.500000)

}

filament_999[2116] {

  pt3dclear()

  pt3dadd(265.716, 282.552, 54.168,  1.500000)

  pt3dadd(263.52, 277.428, 54.168,  1.500000)

}

filament_999[2117] {

  pt3dclear()

  pt3dadd(267.912, 287.676, 54.168,  1.500000)

  pt3dadd(265.716, 282.552, 54.168,  1.500000)

}

filament_999[2118] {

  pt3dclear()

  pt3dadd(270.108, 292.8, 54.168,  1.500000)

  pt3dadd(267.912, 287.676, 54.168,  1.500000)

}

filament_999[2119] {

  pt3dclear()

  pt3dadd(272.304, 297.192, 54.168,  1.500000)

  pt3dadd(270.108, 292.8, 54.168,  1.500000)

}

filament_999[2120] {

  pt3dclear()

  pt3dadd(275.23199999999997, 301.584, 54.656,  1.500000)

  pt3dadd(272.304, 297.192, 54.168,  1.500000)

}

filament_999[2121] {

  pt3dclear()

  pt3dadd(278.15999999999997, 305.976, 55.144,  1.500000)

  pt3dadd(275.23199999999997, 301.584, 54.656,  1.500000)

}

filament_999[2122] {

  pt3dclear()

  pt3dadd(121.512, 2.928, 60.024,  1.500000)

  pt3dadd(120.048, 1.464, 60.024,  1.500000)

}

filament_999[2123] {

  pt3dclear()

  pt3dadd(123.708, 7.32, 59.536,  1.500000)

  pt3dadd(121.512, 2.928, 60.024,  1.500000)

}

filament_999[2124] {

  pt3dclear()

  pt3dadd(125.904, 11.712, 59.048,  1.500000)

  pt3dadd(123.708, 7.32, 59.536,  1.500000)

}

filament_999[2125] {

  pt3dclear()

  pt3dadd(128.1, 16.836, 58.56,  1.500000)

  pt3dadd(125.904, 11.712, 59.048,  1.500000)

}

filament_999[2126] {

  pt3dclear()

  pt3dadd(130.296, 21.96, 58.071999999999996,  1.500000)

  pt3dadd(128.1, 16.836, 58.56,  1.500000)

}

filament_999[2127] {

  pt3dclear()

  pt3dadd(133.224, 26.352, 58.071999999999996,  1.500000)

  pt3dadd(130.296, 21.96, 58.071999999999996,  1.500000)

}

filament_999[2128] {

  pt3dclear()

  pt3dadd(136.152, 30.744, 58.071999999999996,  1.500000)

  pt3dadd(133.224, 26.352, 58.071999999999996,  1.500000)

}

filament_999[2129] {

  pt3dclear()

  pt3dadd(139.07999999999998, 35.135999999999996, 57.583999999999996,  1.500000)

  pt3dadd(136.152, 30.744, 58.071999999999996,  1.500000)

}

filament_999[2130] {

  pt3dclear()

  pt3dadd(142.008, 39.528, 57.583999999999996,  1.500000)

  pt3dadd(139.07999999999998, 35.135999999999996, 57.583999999999996,  1.500000)

}

filament_999[2131] {

  pt3dclear()

  pt3dadd(144.936, 43.92, 57.583999999999996,  1.500000)

  pt3dadd(142.008, 39.528, 57.583999999999996,  1.500000)

}

filament_999[2132] {

  pt3dclear()

  pt3dadd(147.864, 48.312, 57.096,  1.500000)

  pt3dadd(144.936, 43.92, 57.583999999999996,  1.500000)

}

filament_999[2133] {

  pt3dclear()

  pt3dadd(150.792, 52.704, 57.096,  1.500000)

  pt3dadd(147.864, 48.312, 57.096,  1.500000)

}

filament_999[2134] {

  pt3dclear()

  pt3dadd(152.988, 57.096, 57.096,  1.500000)

  pt3dadd(150.792, 52.704, 57.096,  1.500000)

}

filament_999[2135] {

  pt3dclear()

  pt3dadd(155.184, 61.488, 56.608,  1.500000)

  pt3dadd(152.988, 57.096, 57.096,  1.500000)

}

filament_999[2136] {

  pt3dclear()

  pt3dadd(157.38, 65.88, 56.608,  1.500000)

  pt3dadd(155.184, 61.488, 56.608,  1.500000)

}

filament_999[2137] {

  pt3dclear()

  pt3dadd(159.576, 70.27199999999999, 56.12,  1.500000)

  pt3dadd(157.38, 65.88, 56.608,  1.500000)

}

filament_999[2138] {

  pt3dclear()

  pt3dadd(161.772, 75.396, 55.632,  1.500000)

  pt3dadd(159.576, 70.27199999999999, 56.12,  1.500000)

}

filament_999[2139] {

  pt3dclear()

  pt3dadd(163.968, 80.52, 55.632,  1.500000)

  pt3dadd(161.772, 75.396, 55.632,  1.500000)

}

filament_999[2140] {

  pt3dclear()

  pt3dadd(166.164, 85.64399999999999, 55.632,  1.500000)

  pt3dadd(163.968, 80.52, 55.632,  1.500000)

}

filament_999[2141] {

  pt3dclear()

  pt3dadd(167.628, 90.768, 55.632,  1.500000)

  pt3dadd(166.164, 85.64399999999999, 55.632,  1.500000)

}

filament_999[2142] {

  pt3dclear()

  pt3dadd(169.82399999999998, 95.892, 55.632,  1.500000)

  pt3dadd(167.628, 90.768, 55.632,  1.500000)

}

filament_999[2143] {

  pt3dclear()

  pt3dadd(172.02, 101.01599999999999, 55.632,  1.500000)

  pt3dadd(169.82399999999998, 95.892, 55.632,  1.500000)

}

filament_999[2144] {

  pt3dclear()

  pt3dadd(173.484, 106.14, 55.632,  1.500000)

  pt3dadd(172.02, 101.01599999999999, 55.632,  1.500000)

}

filament_999[2145] {

  pt3dclear()

  pt3dadd(174.948, 111.264, 55.632,  1.500000)

  pt3dadd(173.484, 106.14, 55.632,  1.500000)

}

filament_999[2146] {

  pt3dclear()

  pt3dadd(176.412, 116.38799999999999, 55.632,  1.500000)

  pt3dadd(174.948, 111.264, 55.632,  1.500000)

}

filament_999[2147] {

  pt3dclear()

  pt3dadd(177.876, 121.512, 55.632,  1.500000)

  pt3dadd(176.412, 116.38799999999999, 55.632,  1.500000)

}

filament_999[2148] {

  pt3dclear()

  pt3dadd(179.34, 126.636, 55.632,  1.500000)

  pt3dadd(177.876, 121.512, 55.632,  1.500000)

}

filament_999[2149] {

  pt3dclear()

  pt3dadd(181.536, 131.028, 55.632,  1.500000)

  pt3dadd(179.34, 126.636, 55.632,  1.500000)

}

filament_999[2150] {

  pt3dclear()

  pt3dadd(183.732, 135.42, 55.632,  1.500000)

  pt3dadd(181.536, 131.028, 55.632,  1.500000)

}

filament_999[2151] {

  pt3dclear()

  pt3dadd(185.928, 139.81199999999998, 55.632,  1.500000)

  pt3dadd(183.732, 135.42, 55.632,  1.500000)

}

filament_999[2152] {

  pt3dclear()

  pt3dadd(188.124, 144.204, 55.632,  1.500000)

  pt3dadd(185.928, 139.81199999999998, 55.632,  1.500000)

}

filament_999[2153] {

  pt3dclear()

  pt3dadd(190.32, 148.596, 55.632,  1.500000)

  pt3dadd(188.124, 144.204, 55.632,  1.500000)

}

filament_999[2154] {

  pt3dclear()

  pt3dadd(192.516, 152.988, 55.632,  1.500000)

  pt3dadd(190.32, 148.596, 55.632,  1.500000)

}

filament_999[2155] {

  pt3dclear()

  pt3dadd(194.712, 157.38, 55.632,  1.500000)

  pt3dadd(192.516, 152.988, 55.632,  1.500000)

}

filament_999[2156] {

  pt3dclear()

  pt3dadd(196.908, 161.772, 55.144,  1.500000)

  pt3dadd(194.712, 157.38, 55.632,  1.500000)

}

filament_999[2157] {

  pt3dclear()

  pt3dadd(199.10399999999998, 166.164, 55.144,  1.500000)

  pt3dadd(196.908, 161.772, 55.144,  1.500000)

}

filament_999[2158] {

  pt3dclear()

  pt3dadd(201.29999999999998, 170.55599999999998, 55.144,  1.500000)

  pt3dadd(199.10399999999998, 166.164, 55.144,  1.500000)

}

filament_999[2159] {

  pt3dclear()

  pt3dadd(203.496, 174.948, 54.656,  1.500000)

  pt3dadd(201.29999999999998, 170.55599999999998, 55.144,  1.500000)

}

filament_999[2160] {

  pt3dclear()

  pt3dadd(205.692, 179.34, 54.656,  1.500000)

  pt3dadd(203.496, 174.948, 54.656,  1.500000)

}

filament_999[2161] {

  pt3dclear()

  pt3dadd(207.888, 183.732, 54.656,  1.500000)

  pt3dadd(205.692, 179.34, 54.656,  1.500000)

}

filament_999[2162] {

  pt3dclear()

  pt3dadd(210.084, 188.124, 54.656,  1.500000)

  pt3dadd(207.888, 183.732, 54.656,  1.500000)

}

filament_999[2163] {

  pt3dclear()

  pt3dadd(212.28, 192.516, 54.168,  1.500000)

  pt3dadd(210.084, 188.124, 54.656,  1.500000)

}

filament_999[2164] {

  pt3dclear()

  pt3dadd(214.476, 196.908, 53.68,  1.500000)

  pt3dadd(212.28, 192.516, 54.168,  1.500000)

}

filament_999[2165] {

  pt3dclear()

  pt3dadd(216.672, 201.29999999999998, 53.68,  1.500000)

  pt3dadd(214.476, 196.908, 53.68,  1.500000)

}

filament_999[2166] {

  pt3dclear()

  pt3dadd(218.868, 205.692, 52.704,  1.500000)

  pt3dadd(216.672, 201.29999999999998, 53.68,  1.500000)

}

filament_999[2167] {

  pt3dclear()

  pt3dadd(221.064, 210.084, 51.728,  1.500000)

  pt3dadd(218.868, 205.692, 52.704,  1.500000)

}

filament_999[2168] {

  pt3dclear()

  pt3dadd(223.26, 214.476, 50.751999999999995,  1.500000)

  pt3dadd(221.064, 210.084, 51.728,  1.500000)

}

filament_999[2169] {

  pt3dclear()

  pt3dadd(225.456, 219.6, 50.263999999999996,  1.500000)

  pt3dadd(223.26, 214.476, 50.751999999999995,  1.500000)

}

filament_999[2170] {

  pt3dclear()

  pt3dadd(227.652, 224.724, 50.751999999999995,  1.500000)

  pt3dadd(225.456, 219.6, 50.263999999999996,  1.500000)

}

filament_999[2171] {

  pt3dclear()

  pt3dadd(229.84799999999998, 229.84799999999998, 50.751999999999995,  1.500000)

  pt3dadd(227.652, 224.724, 50.751999999999995,  1.500000)

}

filament_999[2172] {

  pt3dclear()

  pt3dadd(232.04399999999998, 234.972, 50.751999999999995,  1.500000)

  pt3dadd(229.84799999999998, 229.84799999999998, 50.751999999999995,  1.500000)

}

filament_999[2173] {

  pt3dclear()

  pt3dadd(233.50799999999998, 240.096, 51.728,  1.500000)

  pt3dadd(232.04399999999998, 234.972, 50.751999999999995,  1.500000)

}

filament_999[2174] {

  pt3dclear()

  pt3dadd(234.972, 245.22, 51.728,  1.500000)

  pt3dadd(233.50799999999998, 240.096, 51.728,  1.500000)

}

filament_999[2175] {

  pt3dclear()

  pt3dadd(236.436, 250.344, 51.728,  1.500000)

  pt3dadd(234.972, 245.22, 51.728,  1.500000)

}

filament_999[2176] {

  pt3dclear()

  pt3dadd(237.9, 255.468, 51.728,  1.500000)

  pt3dadd(236.436, 250.344, 51.728,  1.500000)

}

filament_999[2177] {

  pt3dclear()

  pt3dadd(240.096, 260.592, 51.728,  1.500000)

  pt3dadd(237.9, 255.468, 51.728,  1.500000)

}

filament_999[2178] {

  pt3dclear()

  pt3dadd(242.292, 264.984, 51.728,  1.500000)

  pt3dadd(240.096, 260.592, 51.728,  1.500000)

}

filament_999[2179] {

  pt3dclear()

  pt3dadd(244.488, 269.376, 51.728,  1.500000)

  pt3dadd(242.292, 264.984, 51.728,  1.500000)

}

filament_999[2180] {

  pt3dclear()

  pt3dadd(245.952, 274.5, 51.728,  1.500000)

  pt3dadd(244.488, 269.376, 51.728,  1.500000)

}

filament_999[2181] {

  pt3dclear()

  pt3dadd(247.416, 279.62399999999997, 51.728,  1.500000)

  pt3dadd(245.952, 274.5, 51.728,  1.500000)

}

filament_999[2182] {

  pt3dclear()

  pt3dadd(248.88, 284.748, 51.728,  1.500000)

  pt3dadd(247.416, 279.62399999999997, 51.728,  1.500000)

}

filament_999[2183] {

  pt3dclear()

  pt3dadd(250.344, 289.872, 51.728,  1.500000)

  pt3dadd(248.88, 284.748, 51.728,  1.500000)

}

filament_999[2184] {

  pt3dclear()

  pt3dadd(251.808, 294.996, 51.728,  1.500000)

  pt3dadd(250.344, 289.872, 51.728,  1.500000)

}

filament_999[2185] {

  pt3dclear()

  pt3dadd(253.272, 300.12, 51.728,  1.500000)

  pt3dadd(251.808, 294.996, 51.728,  1.500000)

}

filament_999[2186] {

  pt3dclear()

  pt3dadd(254.736, 305.24399999999997, 52.216,  1.500000)

  pt3dadd(253.272, 300.12, 51.728,  1.500000)

}

filament_999[2187] {

  pt3dclear()

  pt3dadd(256.2, 310.368, 52.216,  1.500000)

  pt3dadd(254.736, 305.24399999999997, 52.216,  1.500000)

}

filament_999[2188] {

  pt3dclear()

  pt3dadd(257.664, 315.492, 52.704,  1.500000)

  pt3dadd(256.2, 310.368, 52.216,  1.500000)

}

filament_999[2189] {

  pt3dclear()

  pt3dadd(258.396, 320.616, 52.216,  1.500000)

  pt3dadd(257.664, 315.492, 52.704,  1.500000)

}

filament_999[2190] {

  pt3dclear()

  pt3dadd(259.86, 325.74, 52.216,  1.500000)

  pt3dadd(258.396, 320.616, 52.216,  1.500000)

}

filament_999[2191] {

  pt3dclear()

  pt3dadd(261.324, 330.132, 52.216,  1.500000)

  pt3dadd(259.86, 325.74, 52.216,  1.500000)

}

filament_999[2192] {

  pt3dclear()

  pt3dadd(262.788, 334.524, 52.216,  1.500000)

  pt3dadd(261.324, 330.132, 52.216,  1.500000)

}

filament_999[2193] {

  pt3dclear()

  pt3dadd(264.252, 338.916, 52.216,  1.500000)

  pt3dadd(262.788, 334.524, 52.216,  1.500000)

}

filament_999[2194] {

  pt3dclear()

  pt3dadd(265.716, 343.308, 52.216,  1.500000)

  pt3dadd(264.252, 338.916, 52.216,  1.500000)

}

filament_999[2195] {

  pt3dclear()

  pt3dadd(267.912, 347.7, 52.216,  1.500000)

  pt3dadd(265.716, 343.308, 52.216,  1.500000)

}

filament_999[2196] {

  pt3dclear()

  pt3dadd(270.84, 349.896, 51.728,  1.500000)

  pt3dadd(267.912, 347.7, 52.216,  1.500000)

}

filament_999[2197] {

  pt3dclear()

  pt3dadd(273.036, 348.432, 51.728,  1.500000)

  pt3dadd(270.84, 349.896, 51.728,  1.500000)

}

filament_999[2198] {

  pt3dclear()

  pt3dadd(275.964, 344.772, 51.728,  1.500000)

  pt3dadd(273.036, 348.432, 51.728,  1.500000)

}

filament_999[2199] {

  pt3dclear()

  pt3dadd(278.892, 341.11199999999997, 51.728,  1.500000)

  pt3dadd(275.964, 344.772, 51.728,  1.500000)

}

filament_999[2200] {

  pt3dclear()

  pt3dadd(280.356, 336.71999999999997, 54.656,  1.500000)

  pt3dadd(278.892, 341.11199999999997, 51.728,  1.500000)

}

filament_999[2201] {

  pt3dclear()

  pt3dadd(282.552, 332.328, 54.168,  1.500000)

  pt3dadd(280.356, 336.71999999999997, 54.656,  1.500000)

}

filament_999[2202] {

  pt3dclear()

  pt3dadd(284.748, 327.204, 54.168,  1.500000)

  pt3dadd(282.552, 332.328, 54.168,  1.500000)

}

filament_999[2203] {

  pt3dclear()

  pt3dadd(286.944, 322.08, 54.168,  1.500000)

  pt3dadd(284.748, 327.204, 54.168,  1.500000)

}

filament_999[2204] {

  pt3dclear()

  pt3dadd(289.14, 316.956, 54.656,  1.500000)

  pt3dadd(286.944, 322.08, 54.168,  1.500000)

}

filament_999[2205] {

  pt3dclear()

  pt3dadd(292.068, 312.564, 54.656,  1.500000)

  pt3dadd(289.14, 316.956, 54.656,  1.500000)

}

filament_999[2206] {

  pt3dclear()

  pt3dadd(295.728, 308.904, 54.656,  1.500000)

  pt3dadd(292.068, 312.564, 54.656,  1.500000)

}

filament_999[2207] {

  pt3dclear()

  pt3dadd(300.12, 305.976, 55.144,  1.500000)

  pt3dadd(295.728, 308.904, 54.656,  1.500000)

}

filament_999[2208] {

  pt3dclear()

  pt3dadd(305.24399999999997, 305.24399999999997, 55.144,  1.500000)

  pt3dadd(300.12, 305.976, 55.144,  1.500000)

}

filament_999[2209] {

  pt3dclear()

  pt3dadd(310.368, 305.976, 55.144,  1.500000)

  pt3dadd(305.24399999999997, 305.24399999999997, 55.144,  1.500000)

}

filament_999[2210] {

  pt3dclear()

  pt3dadd(314.028, 308.17199999999997, 55.144,  1.500000)

  pt3dadd(310.368, 305.976, 55.144,  1.500000)

}

filament_999[2211] {

  pt3dclear()

  pt3dadd(317.688, 311.09999999999997, 55.144,  1.500000)

  pt3dadd(314.028, 308.17199999999997, 55.144,  1.500000)

}

filament_999[2212] {

  pt3dclear()

  pt3dadd(286.944, 21.227999999999998, 61.488,  1.500000)

  pt3dadd(286.944, 15.372, 61.488,  1.500000)

}

filament_999[2213] {

  pt3dclear()

  pt3dadd(286.944, 25.62, 61.488,  1.500000)

  pt3dadd(286.944, 21.227999999999998, 61.488,  1.500000)

}

filament_999[2214] {

  pt3dclear()

  pt3dadd(287.676, 34.403999999999996, 61.488,  1.500000)

  pt3dadd(286.944, 25.62, 61.488,  1.500000)

}

filament_999[2215] {

  pt3dclear()

  pt3dadd(287.676, 40.992, 61.488,  1.500000)

  pt3dadd(287.676, 34.403999999999996, 61.488,  1.500000)

}

filament_999[2216] {

  pt3dclear()

  pt3dadd(289.14, 47.58, 60.512,  1.500000)

  pt3dadd(287.676, 40.992, 61.488,  1.500000)

}

filament_999[2217] {

  pt3dclear()

  pt3dadd(289.14, 52.704, 61.488,  1.500000)

  pt3dadd(289.14, 47.58, 60.512,  1.500000)

}

filament_999[2218] {

  pt3dclear()

  pt3dadd(289.14, 57.827999999999996, 61.976,  1.500000)

  pt3dadd(289.14, 52.704, 61.488,  1.500000)

}

filament_999[2219] {

  pt3dclear()

  pt3dadd(288.408, 63.684, 61.0,  1.500000)

  pt3dadd(289.14, 57.827999999999996, 61.976,  1.500000)

}

filament_999[2220] {

  pt3dclear()

  pt3dadd(287.676, 69.53999999999999, 60.024,  1.500000)

  pt3dadd(288.408, 63.684, 61.0,  1.500000)

}

filament_999[2221] {

  pt3dclear()

  pt3dadd(286.944, 75.396, 59.536,  1.500000)

  pt3dadd(287.676, 69.53999999999999, 60.024,  1.500000)

}

filament_999[2222] {

  pt3dclear()

  pt3dadd(286.212, 81.252, 59.536,  1.500000)

  pt3dadd(286.944, 75.396, 59.536,  1.500000)

}

filament_999[2223] {

  pt3dclear()

  pt3dadd(285.48, 87.108, 59.536,  1.500000)

  pt3dadd(286.212, 81.252, 59.536,  1.500000)

}

filament_999[2224] {

  pt3dclear()

  pt3dadd(284.748, 92.964, 59.048,  1.500000)

  pt3dadd(285.48, 87.108, 59.536,  1.500000)

}

filament_999[2225] {

  pt3dclear()

  pt3dadd(284.016, 98.82, 59.048,  1.500000)

  pt3dadd(284.748, 92.964, 59.048,  1.500000)

}

filament_999[2226] {

  pt3dclear()

  pt3dadd(284.016, 104.676, 59.048,  1.500000)

  pt3dadd(284.016, 98.82, 59.048,  1.500000)

}

filament_999[2227] {

  pt3dclear()

  pt3dadd(284.748, 110.532, 59.048,  1.500000)

  pt3dadd(284.016, 104.676, 59.048,  1.500000)

}

filament_999[2228] {

  pt3dclear()

  pt3dadd(285.48, 116.38799999999999, 58.56,  1.500000)

  pt3dadd(284.748, 110.532, 59.048,  1.500000)

}

filament_999[2229] {

  pt3dclear()

  pt3dadd(286.212, 122.244, 58.56,  1.500000)

  pt3dadd(285.48, 116.38799999999999, 58.56,  1.500000)

}

filament_999[2230] {

  pt3dclear()

  pt3dadd(286.212, 128.1, 58.56,  1.500000)

  pt3dadd(286.212, 122.244, 58.56,  1.500000)

}

filament_999[2231] {

  pt3dclear()

  pt3dadd(286.212, 133.956, 58.071999999999996,  1.500000)

  pt3dadd(286.212, 128.1, 58.56,  1.500000)

}

filament_999[2232] {

  pt3dclear()

  pt3dadd(286.212, 139.81199999999998, 58.071999999999996,  1.500000)

  pt3dadd(286.212, 133.956, 58.071999999999996,  1.500000)

}

filament_999[2233] {

  pt3dclear()

  pt3dadd(287.676, 144.936, 58.071999999999996,  1.500000)

  pt3dadd(286.212, 139.81199999999998, 58.071999999999996,  1.500000)

}

filament_999[2234] {

  pt3dclear()

  pt3dadd(289.14, 150.06, 57.583999999999996,  1.500000)

  pt3dadd(287.676, 144.936, 58.071999999999996,  1.500000)

}

filament_999[2235] {

  pt3dclear()

  pt3dadd(290.604, 155.184, 57.583999999999996,  1.500000)

  pt3dadd(289.14, 150.06, 57.583999999999996,  1.500000)

}

filament_999[2236] {

  pt3dclear()

  pt3dadd(292.068, 160.308, 57.583999999999996,  1.500000)

  pt3dadd(290.604, 155.184, 57.583999999999996,  1.500000)

}

filament_999[2237] {

  pt3dclear()

  pt3dadd(294.264, 165.432, 57.096,  1.500000)

  pt3dadd(292.068, 160.308, 57.583999999999996,  1.500000)

}

filament_999[2238] {

  pt3dclear()

  pt3dadd(296.46, 170.55599999999998, 56.12,  1.500000)

  pt3dadd(294.264, 165.432, 57.096,  1.500000)

}

filament_999[2239] {

  pt3dclear()

  pt3dadd(297.924, 175.68, 55.632,  1.500000)

  pt3dadd(296.46, 170.55599999999998, 56.12,  1.500000)

}

filament_999[2240] {

  pt3dclear()

  pt3dadd(299.388, 180.804, 55.144,  1.500000)

  pt3dadd(297.924, 175.68, 55.632,  1.500000)

}

filament_999[2241] {

  pt3dclear()

  pt3dadd(300.852, 185.928, 54.656,  1.500000)

  pt3dadd(299.388, 180.804, 55.144,  1.500000)

}

filament_999[2242] {

  pt3dclear()

  pt3dadd(300.852, 191.052, 53.68,  1.500000)

  pt3dadd(300.852, 185.928, 54.656,  1.500000)

}

filament_999[2243] {

  pt3dclear()

  pt3dadd(301.584, 196.176, 54.168,  1.500000)

  pt3dadd(300.852, 191.052, 53.68,  1.500000)

}

filament_999[2244] {

  pt3dclear()

  pt3dadd(302.316, 201.29999999999998, 54.168,  1.500000)

  pt3dadd(301.584, 196.176, 54.168,  1.500000)

}

filament_999[2245] {

  pt3dclear()

  pt3dadd(303.048, 206.424, 54.168,  1.500000)

  pt3dadd(302.316, 201.29999999999998, 54.168,  1.500000)

}

filament_999[2246] {

  pt3dclear()

  pt3dadd(303.78, 211.548, 53.68,  1.500000)

  pt3dadd(303.048, 206.424, 54.168,  1.500000)

}

filament_999[2247] {

  pt3dclear()

  pt3dadd(305.24399999999997, 216.672, 53.68,  1.500000)

  pt3dadd(303.78, 211.548, 53.68,  1.500000)

}

filament_999[2248] {

  pt3dclear()

  pt3dadd(307.44, 221.064, 53.68,  1.500000)

  pt3dadd(305.24399999999997, 216.672, 53.68,  1.500000)

}

filament_999[2249] {

  pt3dclear()

  pt3dadd(309.63599999999997, 225.456, 53.68,  1.500000)

  pt3dadd(307.44, 221.064, 53.68,  1.500000)

}

filament_999[2250] {

  pt3dclear()

  pt3dadd(287.676, 5.856, 48.312,  1.500000)

  pt3dadd(285.48, 1.464, 48.312,  1.500000)

}

filament_999[2251] {

  pt3dclear()

  pt3dadd(289.14, 11.712, 48.312,  1.500000)

  pt3dadd(287.676, 5.856, 48.312,  1.500000)

}

filament_999[2252] {

  pt3dclear()

  pt3dadd(290.604, 17.567999999999998, 48.312,  1.500000)

  pt3dadd(289.14, 11.712, 48.312,  1.500000)

}

filament_999[2253] {

  pt3dclear()

  pt3dadd(292.068, 23.424, 48.312,  1.500000)

  pt3dadd(290.604, 17.567999999999998, 48.312,  1.500000)

}

filament_999[2254] {

  pt3dclear()

  pt3dadd(292.8, 29.28, 48.312,  1.500000)

  pt3dadd(292.068, 23.424, 48.312,  1.500000)

}

filament_999[2255] {

  pt3dclear()

  pt3dadd(294.264, 35.135999999999996, 48.312,  1.500000)

  pt3dadd(292.8, 29.28, 48.312,  1.500000)

}

filament_999[2256] {

  pt3dclear()

  pt3dadd(295.728, 40.992, 48.312,  1.500000)

  pt3dadd(294.264, 35.135999999999996, 48.312,  1.500000)

}

filament_999[2257] {

  pt3dclear()

  pt3dadd(297.924, 49.775999999999996, 48.312,  1.500000)

  pt3dadd(295.728, 40.992, 48.312,  1.500000)

}

filament_999[2258] {

  pt3dclear()

  pt3dadd(300.12, 56.364, 47.824,  1.500000)

  pt3dadd(297.924, 49.775999999999996, 48.312,  1.500000)

}

filament_999[2259] {

  pt3dclear()

  pt3dadd(302.316, 62.952, 48.312,  1.500000)

  pt3dadd(300.12, 56.364, 47.824,  1.500000)

}

filament_999[2260] {

  pt3dclear()

  pt3dadd(304.512, 69.53999999999999, 48.312,  1.500000)

  pt3dadd(302.316, 62.952, 48.312,  1.500000)

}

filament_999[2261] {

  pt3dclear()

  pt3dadd(306.70799999999997, 76.128, 48.312,  1.500000)

  pt3dadd(304.512, 69.53999999999999, 48.312,  1.500000)

}

filament_999[2262] {

  pt3dclear()

  pt3dadd(308.904, 81.984, 48.312,  1.500000)

  pt3dadd(306.70799999999997, 76.128, 48.312,  1.500000)

}

filament_999[2263] {

  pt3dclear()

  pt3dadd(311.09999999999997, 87.84, 48.312,  1.500000)

  pt3dadd(308.904, 81.984, 48.312,  1.500000)

}

filament_999[2264] {

  pt3dclear()

  pt3dadd(313.296, 93.696, 48.8,  1.500000)

  pt3dadd(311.09999999999997, 87.84, 48.312,  1.500000)

}

filament_999[2265] {

  pt3dclear()

  pt3dadd(314.76, 99.55199999999999, 49.288,  1.500000)

  pt3dadd(313.296, 93.696, 48.8,  1.500000)

}

filament_999[2266] {

  pt3dclear()

  pt3dadd(316.224, 105.408, 49.775999999999996,  1.500000)

  pt3dadd(314.76, 99.55199999999999, 49.288,  1.500000)

}

filament_999[2267] {

  pt3dclear()

  pt3dadd(317.688, 111.996, 50.263999999999996,  1.500000)

  pt3dadd(316.224, 105.408, 49.775999999999996,  1.500000)

}

filament_999[2268] {

  pt3dclear()

  pt3dadd(318.42, 118.584, 51.24,  1.500000)

  pt3dadd(317.688, 111.996, 50.263999999999996,  1.500000)

}

filament_999[2269] {

  pt3dclear()

  pt3dadd(319.152, 125.172, 50.751999999999995,  1.500000)

  pt3dadd(318.42, 118.584, 51.24,  1.500000)

}

filament_999[2270] {

  pt3dclear()

  pt3dadd(319.884, 131.76, 50.751999999999995,  1.500000)

  pt3dadd(319.152, 125.172, 50.751999999999995,  1.500000)

}

filament_999[2271] {

  pt3dclear()

  pt3dadd(320.616, 137.61599999999999, 50.751999999999995,  1.500000)

  pt3dadd(319.884, 131.76, 50.751999999999995,  1.500000)

}

filament_999[2272] {

  pt3dclear()

  pt3dadd(320.616, 143.472, 50.751999999999995,  1.500000)

  pt3dadd(320.616, 137.61599999999999, 50.751999999999995,  1.500000)

}

filament_999[2273] {

  pt3dclear()

  pt3dadd(320.616, 149.328, 50.751999999999995,  1.500000)

  pt3dadd(320.616, 143.472, 50.751999999999995,  1.500000)

}

filament_999[2274] {

  pt3dclear()

  pt3dadd(320.616, 155.184, 51.24,  1.500000)

  pt3dadd(320.616, 149.328, 50.751999999999995,  1.500000)

}

filament_999[2275] {

  pt3dclear()

  pt3dadd(320.616, 161.04, 51.24,  1.500000)

  pt3dadd(320.616, 155.184, 51.24,  1.500000)

}

filament_999[2276] {

  pt3dclear()

  pt3dadd(320.616, 166.896, 51.24,  1.500000)

  pt3dadd(320.616, 161.04, 51.24,  1.500000)

}

filament_999[2277] {

  pt3dclear()

  pt3dadd(319.884, 172.752, 51.24,  1.500000)

  pt3dadd(320.616, 166.896, 51.24,  1.500000)

}

filament_999[2278] {

  pt3dclear()

  pt3dadd(319.152, 178.608, 51.728,  1.500000)

  pt3dadd(319.884, 172.752, 51.24,  1.500000)

}

filament_999[2279] {

  pt3dclear()

  pt3dadd(319.152, 184.464, 51.728,  1.500000)

  pt3dadd(319.152, 178.608, 51.728,  1.500000)

}

filament_999[2280] {

  pt3dclear()

  pt3dadd(319.152, 190.32, 51.728,  1.500000)

  pt3dadd(319.152, 184.464, 51.728,  1.500000)

}

filament_999[2281] {

  pt3dclear()

  pt3dadd(319.152, 196.176, 51.728,  1.500000)

  pt3dadd(319.152, 190.32, 51.728,  1.500000)

}

filament_999[2282] {

  pt3dclear()

  pt3dadd(319.152, 202.03199999999998, 51.728,  1.500000)

  pt3dadd(319.152, 196.176, 51.728,  1.500000)

}

filament_999[2283] {

  pt3dclear()

  pt3dadd(319.152, 207.888, 51.728,  1.500000)

  pt3dadd(319.152, 202.03199999999998, 51.728,  1.500000)

}

filament_999[2284] {

  pt3dclear()

  pt3dadd(317.688, 213.744, 51.728,  1.500000)

  pt3dadd(319.152, 207.888, 51.728,  1.500000)

}

filament_999[2285] {

  pt3dclear()

  pt3dadd(316.224, 218.868, 52.216,  1.500000)

  pt3dadd(317.688, 213.744, 51.728,  1.500000)

}

filament_999[2286] {

  pt3dclear()

  pt3dadd(314.028, 223.992, 52.216,  1.500000)

  pt3dadd(316.224, 218.868, 52.216,  1.500000)

}

filament_999[2287] {

  pt3dclear()

  pt3dadd(312.564, 229.11599999999999, 52.216,  1.500000)

  pt3dadd(309.63599999999997, 225.456, 53.68,  1.500000)

}

filament_999[2288] {

  pt3dclear()

  pt3dadd(312.564, 229.11599999999999, 52.216,  1.500000)

  pt3dadd(314.028, 223.992, 52.216,  1.500000)

}

filament_999[2289] {

  pt3dclear()

  pt3dadd(312.564, 234.24, 53.192,  1.500000)

  pt3dadd(312.564, 229.11599999999999, 52.216,  1.500000)

}

filament_999[2290] {

  pt3dclear()

  pt3dadd(312.564, 240.096, 54.168,  1.500000)

  pt3dadd(312.564, 234.24, 53.192,  1.500000)

}

filament_999[2291] {

  pt3dclear()

  pt3dadd(312.564, 245.952, 54.656,  1.500000)

  pt3dadd(312.564, 240.096, 54.168,  1.500000)

}

filament_999[2292] {

  pt3dclear()

  pt3dadd(312.564, 251.808, 54.656,  1.500000)

  pt3dadd(312.564, 245.952, 54.656,  1.500000)

}

filament_999[2293] {

  pt3dclear()

  pt3dadd(313.296, 256.932, 54.656,  1.500000)

  pt3dadd(312.564, 251.808, 54.656,  1.500000)

}

filament_999[2294] {

  pt3dclear()

  pt3dadd(314.028, 262.056, 54.656,  1.500000)

  pt3dadd(313.296, 256.932, 54.656,  1.500000)

}

filament_999[2295] {

  pt3dclear()

  pt3dadd(314.76, 267.18, 55.144,  1.500000)

  pt3dadd(314.028, 262.056, 54.656,  1.500000)

}

filament_999[2296] {

  pt3dclear()

  pt3dadd(315.492, 272.304, 56.12,  1.500000)

  pt3dadd(314.76, 267.18, 55.144,  1.500000)

}

filament_999[2297] {

  pt3dclear()

  pt3dadd(316.224, 277.428, 55.632,  1.500000)

  pt3dadd(315.492, 272.304, 56.12,  1.500000)

}

filament_999[2298] {

  pt3dclear()

  pt3dadd(316.956, 282.552, 55.632,  1.500000)

  pt3dadd(316.224, 277.428, 55.632,  1.500000)

}

filament_999[2299] {

  pt3dclear()

  pt3dadd(317.688, 287.676, 55.632,  1.500000)

  pt3dadd(316.956, 282.552, 55.632,  1.500000)

}

filament_999[2300] {

  pt3dclear()

  pt3dadd(318.42, 292.8, 55.632,  1.500000)

  pt3dadd(317.688, 287.676, 55.632,  1.500000)

}

filament_999[2301] {

  pt3dclear()

  pt3dadd(319.152, 297.924, 55.632,  1.500000)

  pt3dadd(318.42, 292.8, 55.632,  1.500000)

}

filament_999[2302] {

  pt3dclear()

  pt3dadd(319.884, 303.048, 55.632,  1.500000)

  pt3dadd(319.152, 297.924, 55.632,  1.500000)

}

filament_999[2303] {

  pt3dclear()

  pt3dadd(320.616, 308.17199999999997, 55.632,  1.500000)

  pt3dadd(319.884, 303.048, 55.632,  1.500000)

}

filament_999[2304] {

  pt3dclear()

  pt3dadd(321.348, 313.296, 55.632,  1.500000)

  pt3dadd(317.688, 311.09999999999997, 55.144,  1.500000)

}

filament_999[2305] {

  pt3dclear()

  pt3dadd(321.348, 313.296, 55.632,  1.500000)

  pt3dadd(320.616, 308.17199999999997, 55.632,  1.500000)

}

filament_999[2306] {

  pt3dclear()

  pt3dadd(323.544, 318.42, 55.632,  1.500000)

  pt3dadd(321.348, 313.296, 55.632,  1.500000)

}

filament_999[2307] {

  pt3dclear()

  pt3dadd(325.74, 323.544, 55.144,  1.500000)

  pt3dadd(323.544, 318.42, 55.632,  1.500000)

}

filament_999[2308] {

  pt3dclear()

  pt3dadd(327.204, 328.668, 55.144,  1.500000)

  pt3dadd(325.74, 323.544, 55.144,  1.500000)

}

filament_999[2309] {

  pt3dclear()

  pt3dadd(328.668, 333.792, 54.656,  1.500000)

  pt3dadd(327.204, 328.668, 55.144,  1.500000)

}

filament_999[2310] {

  pt3dclear()

  pt3dadd(330.864, 338.916, 54.168,  1.500000)

  pt3dadd(328.668, 333.792, 54.656,  1.500000)

}

filament_999[2311] {

  pt3dclear()

  pt3dadd(332.328, 344.04, 54.168,  1.500000)

  pt3dadd(330.864, 338.916, 54.168,  1.500000)

}

filament_999[2312] {

  pt3dclear()

  pt3dadd(334.524, 349.164, 54.168,  1.500000)

  pt3dadd(332.328, 344.04, 54.168,  1.500000)

}

filament_999[2313] {

  pt3dclear()

  pt3dadd(336.71999999999997, 354.288, 53.68,  1.500000)

  pt3dadd(334.524, 349.164, 54.168,  1.500000)

}

filament_999[2314] {

  pt3dclear()

  pt3dadd(338.916, 359.412, 53.68,  1.500000)

  pt3dadd(336.71999999999997, 354.288, 53.68,  1.500000)

}

filament_999[2315] {

  pt3dclear()

  pt3dadd(341.11199999999997, 364.536, 53.68,  1.500000)

  pt3dadd(338.916, 359.412, 53.68,  1.500000)

}

filament_999[2316] {

  pt3dclear()

  pt3dadd(343.308, 369.65999999999997, 53.192,  1.500000)

  pt3dadd(341.11199999999997, 364.536, 53.68,  1.500000)

}

filament_999[2317] {

  pt3dclear()

  pt3dadd(345.504, 374.784, 52.704,  1.500000)

  pt3dadd(343.308, 369.65999999999997, 53.192,  1.500000)

}

filament_999[2318] {

  pt3dclear()

  pt3dadd(347.7, 379.908, 52.216,  1.500000)

  pt3dadd(345.504, 374.784, 52.704,  1.500000)

}

filament_999[2319] {

  pt3dclear()

  pt3dadd(349.896, 385.032, 51.728,  1.500000)

  pt3dadd(347.7, 379.908, 52.216,  1.500000)

}

filament_999[2320] {

  pt3dclear()

  pt3dadd(352.092, 390.156, 51.728,  1.500000)

  pt3dadd(349.896, 385.032, 51.728,  1.500000)

}

filament_999[2321] {

  pt3dclear()

  pt3dadd(354.288, 395.28, 51.728,  1.500000)

  pt3dadd(352.092, 390.156, 51.728,  1.500000)

}

filament_999[2322] {

  pt3dclear()

  pt3dadd(356.484, 400.404, 51.728,  1.500000)

  pt3dadd(354.288, 395.28, 51.728,  1.500000)

}

filament_999[2323] {

  pt3dclear()

  pt3dadd(358.68, 404.796, 50.751999999999995,  1.500000)

  pt3dadd(356.484, 400.404, 51.728,  1.500000)

}

filament_999[2324] {

  pt3dclear()

  pt3dadd(361.608, 409.188, 50.751999999999995,  1.500000)

  pt3dadd(358.68, 404.796, 50.751999999999995,  1.500000)

}

filament_999[2325] {

  pt3dclear()

  pt3dadd(363.804, 413.58, 50.751999999999995,  1.500000)

  pt3dadd(361.608, 409.188, 50.751999999999995,  1.500000)

}

filament_999[2326] {

  pt3dclear()

  pt3dadd(366.73199999999997, 417.972, 50.751999999999995,  1.500000)

  pt3dadd(363.804, 413.58, 50.751999999999995,  1.500000)

}

filament_999[2327] {

  pt3dclear()

  pt3dadd(369.65999999999997, 422.364, 50.751999999999995,  1.500000)

  pt3dadd(366.73199999999997, 417.972, 50.751999999999995,  1.500000)

}

filament_999[2328] {

  pt3dclear()

  pt3dadd(372.58799999999997, 426.756, 50.751999999999995,  1.500000)

  pt3dadd(369.65999999999997, 422.364, 50.751999999999995,  1.500000)

}

filament_999[2329] {

  pt3dclear()

  pt3dadd(375.516, 431.14799999999997, 51.24,  1.500000)

  pt3dadd(372.58799999999997, 426.756, 50.751999999999995,  1.500000)

}

filament_999[2330] {

  pt3dclear()

  pt3dadd(379.176, 434.808, 50.263999999999996,  1.500000)

  pt3dadd(375.516, 431.14799999999997, 51.24,  1.500000)

}

filament_999[2331] {

  pt3dclear()

  pt3dadd(382.836, 438.468, 49.288,  1.500000)

  pt3dadd(379.176, 434.808, 50.263999999999996,  1.500000)

}

filament_999[2332] {

  pt3dclear()

  pt3dadd(386.496, 442.128, 48.8,  1.500000)

  pt3dadd(382.836, 438.468, 49.288,  1.500000)

}

filament_999[2333] {

  pt3dclear()

  pt3dadd(390.156, 445.788, 48.8,  1.500000)

  pt3dadd(386.496, 442.128, 48.8,  1.500000)

}

filament_999[2334] {

  pt3dclear()

  pt3dadd(393.816, 449.448, 48.312,  1.500000)

  pt3dadd(390.156, 445.788, 48.8,  1.500000)

}

filament_999[2335] {

  pt3dclear()

  pt3dadd(396.74399999999997, 453.108, 47.336,  1.500000)

  pt3dadd(393.816, 449.448, 48.312,  1.500000)

}

filament_999[2336] {

  pt3dclear()

  pt3dadd(399.67199999999997, 456.036, 46.36,  1.500000)

  pt3dadd(396.74399999999997, 453.108, 47.336,  1.500000)

}

filament_999[2337] {

  pt3dclear()

  pt3dadd(402.59999999999997, 458.964, 44.896,  1.500000)

  pt3dadd(399.67199999999997, 456.036, 46.36,  1.500000)

}

filament_999[2338] {

  pt3dclear()

  pt3dadd(405.52799999999996, 461.892, 43.92,  1.500000)

  pt3dadd(402.59999999999997, 458.964, 44.896,  1.500000)

}

filament_999[2339] {

  pt3dclear()

  pt3dadd(407.724, 464.08799999999997, 41.48,  1.500000)

  pt3dadd(405.52799999999996, 461.892, 43.92,  1.500000)

}

filament_999[2340] {

  pt3dclear()

  pt3dadd(410.652, 466.284, 39.04,  1.500000)

  pt3dadd(409.188, 461.15999999999997, 42.455999999999996,  1.500000)

}

filament_999[2341] {

  pt3dclear()

  pt3dadd(410.652, 466.284, 39.04,  1.500000)

  pt3dadd(407.724, 464.08799999999997, 41.48,  1.500000)

}

filament_999[2342] {

  pt3dclear()

  pt3dadd(413.58, 467.748, 36.6,  1.500000)

  pt3dadd(414.312, 471.408, 36.6,  1.500000)

}

filament_999[2343] {

  pt3dclear()

  pt3dadd(413.58, 467.748, 36.6,  1.500000)

  pt3dadd(410.652, 466.284, 39.04,  1.500000)

}

filament_999[2344] {

  pt3dclear()

  pt3dadd(420.9, 436.272, 27.816,  1.500000)

  pt3dadd(415.044, 420.168, 26.84,  1.500000)

}

filament_999[2345] {

  pt3dclear()

  pt3dadd(420.9, 436.272, 27.816,  1.500000)

  pt3dadd(427.488, 436.272, 28.304,  1.500000)

}

filament_999[2346] {

  pt3dclear()

  pt3dadd(420.9, 436.272, 27.816,  1.500000)

  pt3dadd(423.828, 432.61199999999997, 29.28,  1.500000)

}

filament_999[2347] {

  pt3dclear()

  pt3dadd(416.508, 433.344, 27.328,  1.500000)

  pt3dadd(420.9, 436.272, 27.816,  1.500000)

}

filament_999[2348] {

  pt3dclear()

  pt3dadd(412.848, 430.416, 26.352,  1.500000)

  pt3dadd(413.58, 434.07599999999996, 23.912,  1.500000)

}

filament_999[2349] {

  pt3dclear()

  pt3dadd(412.848, 430.416, 26.352,  1.500000)

  pt3dadd(416.508, 433.344, 27.328,  1.500000)

}

filament_999[2350] {

  pt3dclear()

  pt3dadd(409.92, 427.488, 24.4,  1.500000)

  pt3dadd(412.848, 430.416, 26.352,  1.500000)

}

filament_999[2351] {

  pt3dclear()

  pt3dadd(406.26, 424.56, 22.448,  1.500000)

  pt3dadd(409.92, 427.488, 24.4,  1.500000)

}

filament_999[2352] {

  pt3dclear()

  pt3dadd(403.332, 421.632, 21.472,  1.500000)

  pt3dadd(406.26, 424.56, 22.448,  1.500000)

}

filament_999[2353] {

  pt3dclear()

  pt3dadd(400.404, 418.704, 20.983999999999998,  1.500000)

  pt3dadd(403.332, 421.632, 21.472,  1.500000)

}

filament_999[2354] {

  pt3dclear()

  pt3dadd(400.404, 418.704, 20.983999999999998,  1.500000)

  pt3dadd(396.012, 421.632, 23.424,  1.500000)

}

filament_999[2355] {

  pt3dclear()

  pt3dadd(396.74399999999997, 415.776, 21.472,  1.500000)

  pt3dadd(400.404, 418.704, 20.983999999999998,  1.500000)

}

filament_999[2356] {

  pt3dclear()

  pt3dadd(393.084, 412.848, 21.472,  1.500000)

  pt3dadd(396.74399999999997, 415.776, 21.472,  1.500000)

}

filament_999[2357] {

  pt3dclear()

  pt3dadd(389.424, 409.92, 21.472,  1.500000)

  pt3dadd(393.084, 412.848, 21.472,  1.500000)

}

filament_999[2358] {

  pt3dclear()

  pt3dadd(385.764, 407.724, 21.472,  1.500000)

  pt3dadd(389.424, 409.92, 21.472,  1.500000)

}

filament_999[2359] {

  pt3dclear()

  pt3dadd(382.104, 405.52799999999996, 21.472,  1.500000)

  pt3dadd(385.764, 407.724, 21.472,  1.500000)

}

filament_999[2360] {

  pt3dclear()

  pt3dadd(378.444, 403.332, 21.472,  1.500000)

  pt3dadd(382.104, 405.52799999999996, 21.472,  1.500000)

}

filament_999[2361] {

  pt3dclear()

  pt3dadd(374.784, 401.13599999999997, 21.472,  1.500000)

  pt3dadd(378.444, 403.332, 21.472,  1.500000)

}

filament_999[2362] {

  pt3dclear()

  pt3dadd(371.12399999999997, 398.94, 21.472,  1.500000)

  pt3dadd(374.784, 401.13599999999997, 21.472,  1.500000)

}

filament_999[2363] {

  pt3dclear()

  pt3dadd(367.464, 396.74399999999997, 21.96,  1.500000)

  pt3dadd(371.12399999999997, 398.94, 21.472,  1.500000)

}

filament_999[2364] {

  pt3dclear()

  pt3dadd(363.804, 394.548, 23.424,  1.500000)

  pt3dadd(367.464, 396.74399999999997, 21.96,  1.500000)

}

filament_999[2365] {

  pt3dclear()

  pt3dadd(360.876, 393.084, 24.4,  1.500000)

  pt3dadd(363.804, 394.548, 23.424,  1.500000)

}

filament_999[2366] {

  pt3dclear()

  pt3dadd(357.216, 390.888, 25.375999999999998,  1.500000)

  pt3dadd(360.876, 393.084, 24.4,  1.500000)

}

filament_999[2367] {

  pt3dclear()

  pt3dadd(352.824, 389.424, 26.352,  1.500000)

  pt3dadd(357.216, 390.888, 25.375999999999998,  1.500000)

}

filament_999[2368] {

  pt3dclear()

  pt3dadd(416.508, 467.748, 35.135999999999996,  1.500000)

  pt3dadd(421.632, 465.55199999999996, 35.135999999999996,  1.500000)

}

filament_999[2369] {

  pt3dclear()

  pt3dadd(416.508, 467.748, 35.135999999999996,  1.500000)

  pt3dadd(419.436, 467.748, 34.16,  1.500000)

}

filament_999[2370] {

  pt3dclear()

  pt3dadd(416.508, 467.748, 35.135999999999996,  1.500000)

  pt3dadd(413.58, 467.748, 36.6,  1.500000)

}

filament_999[2371] {

  pt3dclear()

  pt3dadd(417.972, 463.356, 33.184,  1.500000)

  pt3dadd(416.508, 467.748, 35.135999999999996,  1.500000)

}

filament_999[2372] {

  pt3dclear()

  pt3dadd(418.704, 458.964, 31.72,  1.500000)

  pt3dadd(417.972, 463.356, 33.184,  1.500000)

}

filament_999[2373] {

  pt3dclear()

  pt3dadd(420.168, 454.572, 30.744,  1.500000)

  pt3dadd(418.704, 458.964, 31.72,  1.500000)

}

filament_999[2374] {

  pt3dclear()

  pt3dadd(420.9, 450.18, 29.768,  1.500000)

  pt3dadd(420.168, 454.572, 30.744,  1.500000)

}

filament_999[2375] {

  pt3dclear()

  pt3dadd(421.632, 445.788, 28.791999999999998,  1.500000)

  pt3dadd(420.9, 450.18, 29.768,  1.500000)

}

filament_999[2376] {

  pt3dclear()

  pt3dadd(422.364, 441.396, 28.791999999999998,  1.500000)

  pt3dadd(421.632, 445.788, 28.791999999999998,  1.500000)

}

filament_999[2377] {

  pt3dclear()

  pt3dadd(422.364, 441.396, 28.791999999999998,  1.500000)

  pt3dadd(420.9, 436.272, 27.816,  1.500000)

}

filament_999[2378] {

  pt3dclear()

  pt3dadd(424.56, 428.21999999999997, 29.768,  1.500000)

  pt3dadd(423.828, 432.61199999999997, 29.28,  1.500000)

}

filament_999[2379] {

  pt3dclear()

  pt3dadd(425.292, 423.828, 29.768,  1.500000)

  pt3dadd(424.56, 428.21999999999997, 29.768,  1.500000)

}

filament_999[2380] {

  pt3dclear()

  pt3dadd(426.024, 419.436, 30.256,  1.500000)

  pt3dadd(425.292, 423.828, 29.768,  1.500000)

}

filament_999[2381] {

  pt3dclear()

  pt3dadd(426.756, 415.044, 30.744,  1.500000)

  pt3dadd(426.024, 419.436, 30.256,  1.500000)

}

filament_999[2382] {

  pt3dclear()

  pt3dadd(427.488, 410.652, 30.744,  1.500000)

  pt3dadd(426.756, 415.044, 30.744,  1.500000)

}

filament_999[2383] {

  pt3dclear()

  pt3dadd(428.21999999999997, 406.26, 31.232,  1.500000)

  pt3dadd(427.488, 410.652, 30.744,  1.500000)

}

filament_999[2384] {

  pt3dclear()

  pt3dadd(428.952, 401.868, 31.72,  1.500000)

  pt3dadd(428.21999999999997, 406.26, 31.232,  1.500000)

}

filament_999[2385] {

  pt3dclear()

  pt3dadd(429.68399999999997, 397.476, 31.72,  1.500000)

  pt3dadd(428.952, 401.868, 31.72,  1.500000)

}

filament_999[2386] {

  pt3dclear()

  pt3dadd(430.416, 393.084, 32.208,  1.500000)

  pt3dadd(429.68399999999997, 397.476, 31.72,  1.500000)

}

filament_999[2387] {

  pt3dclear()

  pt3dadd(431.14799999999997, 388.692, 32.696,  1.500000)

  pt3dadd(434.07599999999996, 390.888, 34.16,  1.500000)

}

filament_999[2388] {

  pt3dclear()

  pt3dadd(431.14799999999997, 388.692, 32.696,  1.500000)

  pt3dadd(430.416, 393.084, 32.208,  1.500000)

}

filament_999[2389] {

  pt3dclear()

  pt3dadd(431.88, 384.3, 33.184,  1.500000)

  pt3dadd(431.14799999999997, 388.692, 32.696,  1.500000)

}

filament_999[2390] {

  pt3dclear()

  pt3dadd(432.61199999999997, 379.908, 33.184,  1.500000)

  pt3dadd(431.88, 384.3, 33.184,  1.500000)

}

filament_999[2391] {

  pt3dclear()

  pt3dadd(432.61199999999997, 375.516, 33.184,  1.500000)

  pt3dadd(432.61199999999997, 379.908, 33.184,  1.500000)

}

filament_999[2392] {

  pt3dclear()

  pt3dadd(432.61199999999997, 371.12399999999997, 33.672,  1.500000)

  pt3dadd(432.61199999999997, 375.516, 33.184,  1.500000)

}

filament_999[2393] {

  pt3dclear()

  pt3dadd(432.61199999999997, 366.73199999999997, 33.672,  1.500000)

  pt3dadd(435.53999999999996, 367.464, 32.208,  1.500000)

}

filament_999[2394] {

  pt3dclear()

  pt3dadd(432.61199999999997, 366.73199999999997, 33.672,  1.500000)

  pt3dadd(432.61199999999997, 371.12399999999997, 33.672,  1.500000)

}

filament_999[2395] {

  pt3dclear()

  pt3dadd(432.61199999999997, 362.34, 33.672,  1.500000)

  pt3dadd(432.61199999999997, 366.73199999999997, 33.672,  1.500000)

}

filament_999[2396] {

  pt3dclear()

  pt3dadd(433.344, 357.948, 34.16,  1.500000)

  pt3dadd(432.61199999999997, 362.34, 33.672,  1.500000)

}

filament_999[2397] {

  pt3dclear()

  pt3dadd(432.61199999999997, 353.556, 34.647999999999996,  1.500000)

  pt3dadd(433.344, 357.948, 34.16,  1.500000)

}

filament_999[2398] {

  pt3dclear()

  pt3dadd(431.14799999999997, 349.164, 35.624,  1.500000)

  pt3dadd(434.07599999999996, 349.164, 39.04,  1.500000)

}

filament_999[2399] {

  pt3dclear()

  pt3dadd(431.14799999999997, 349.164, 35.624,  1.500000)

  pt3dadd(432.61199999999997, 353.556, 34.647999999999996,  1.500000)

}

filament_999[2400] {

  pt3dclear()

  pt3dadd(429.68399999999997, 344.772, 35.135999999999996,  1.500000)

  pt3dadd(431.14799999999997, 349.164, 35.624,  1.500000)

}

filament_999[2401] {

  pt3dclear()

  pt3dadd(428.21999999999997, 341.11199999999997, 35.624,  1.500000)

  pt3dadd(426.024, 344.772, 36.112,  1.500000)

}

filament_999[2402] {

  pt3dclear()

  pt3dadd(428.21999999999997, 341.11199999999997, 35.624,  1.500000)

  pt3dadd(429.68399999999997, 344.772, 35.135999999999996,  1.500000)

}

filament_999[2403] {

  pt3dclear()

  pt3dadd(426.756, 337.452, 36.112,  1.500000)

  pt3dadd(428.21999999999997, 341.11199999999997, 35.624,  1.500000)

}

filament_999[2404] {

  pt3dclear()

  pt3dadd(425.292, 333.792, 36.6,  1.500000)

  pt3dadd(426.756, 337.452, 36.112,  1.500000)

}

filament_999[2405] {

  pt3dclear()

  pt3dadd(423.828, 330.132, 36.112,  1.500000)

  pt3dadd(425.292, 333.792, 36.6,  1.500000)

}

filament_999[2406] {

  pt3dclear()

  pt3dadd(421.632, 326.472, 36.112,  1.500000)

  pt3dadd(423.828, 330.132, 36.112,  1.500000)

}

filament_999[2407] {

  pt3dclear()

  pt3dadd(419.436, 322.812, 36.112,  1.500000)

  pt3dadd(415.776, 320.616, 36.6,  1.500000)

}

filament_999[2408] {

  pt3dclear()

  pt3dadd(419.436, 322.812, 36.112,  1.500000)

  pt3dadd(421.632, 326.472, 36.112,  1.500000)

}

filament_999[2409] {

  pt3dclear()

  pt3dadd(417.972, 319.152, 35.624,  1.500000)

  pt3dadd(419.436, 322.812, 36.112,  1.500000)

}

filament_999[2410] {

  pt3dclear()

  pt3dadd(415.776, 315.492, 35.624,  1.500000)

  pt3dadd(417.972, 319.152, 35.624,  1.500000)

}

filament_999[2411] {

  pt3dclear()

  pt3dadd(413.58, 311.832, 35.624,  1.500000)

  pt3dadd(415.776, 315.492, 35.624,  1.500000)

}

filament_999[2412] {

  pt3dclear()

  pt3dadd(409.92, 308.17199999999997, 35.624,  1.500000)

  pt3dadd(410.652, 304.512, 34.16,  1.500000)

}

filament_999[2413] {

  pt3dclear()

  pt3dadd(409.92, 308.17199999999997, 35.624,  1.500000)

  pt3dadd(413.58, 311.832, 35.624,  1.500000)

}

filament_999[2414] {

  pt3dclear()

  pt3dadd(406.26, 305.24399999999997, 35.135999999999996,  1.500000)

  pt3dadd(409.92, 308.17199999999997, 35.624,  1.500000)

}

filament_999[2415] {

  pt3dclear()

  pt3dadd(402.59999999999997, 303.048, 34.16,  1.500000)

  pt3dadd(406.26, 305.24399999999997, 35.135999999999996,  1.500000)

}

filament_999[2416] {

  pt3dclear()

  pt3dadd(398.94, 302.316, 34.16,  1.500000)

  pt3dadd(397.476, 298.656, 34.647999999999996,  1.500000)

}

filament_999[2417] {

  pt3dclear()

  pt3dadd(398.94, 302.316, 34.16,  1.500000)

  pt3dadd(402.59999999999997, 303.048, 34.16,  1.500000)

}

filament_999[2418] {

  pt3dclear()

  pt3dadd(394.548, 302.316, 33.672,  1.500000)

  pt3dadd(398.94, 302.316, 34.16,  1.500000)

}

filament_999[2419] {

  pt3dclear()

  pt3dadd(390.156, 302.316, 34.16,  1.500000)

  pt3dadd(387.228, 305.24399999999997, 31.72,  1.500000)

}

filament_999[2420] {

  pt3dclear()

  pt3dadd(390.156, 302.316, 34.16,  1.500000)

  pt3dadd(394.548, 302.316, 33.672,  1.500000)

}

filament_999[2421] {

  pt3dclear()

  pt3dadd(385.764, 302.316, 34.16,  1.500000)

  pt3dadd(390.156, 302.316, 34.16,  1.500000)

}

filament_999[2422] {

  pt3dclear()

  pt3dadd(381.372, 302.316, 34.16,  1.500000)

  pt3dadd(385.764, 302.316, 34.16,  1.500000)

}

filament_999[2423] {

  pt3dclear()

  pt3dadd(376.98, 302.316, 34.16,  1.500000)

  pt3dadd(381.372, 302.316, 34.16,  1.500000)

}

filament_999[2424] {

  pt3dclear()

  pt3dadd(372.58799999999997, 301.584, 34.16,  1.500000)

  pt3dadd(376.98, 302.316, 34.16,  1.500000)

}

filament_999[2425] {

  pt3dclear()

  pt3dadd(368.19599999999997, 300.852, 34.647999999999996,  1.500000)

  pt3dadd(366.73199999999997, 304.512, 33.184,  1.500000)

}

filament_999[2426] {

  pt3dclear()

  pt3dadd(368.19599999999997, 300.852, 34.647999999999996,  1.500000)

  pt3dadd(372.58799999999997, 301.584, 34.16,  1.500000)

}

filament_999[2427] {

  pt3dclear()

  pt3dadd(363.804, 300.852, 34.647999999999996,  1.500000)

  pt3dadd(368.19599999999997, 300.852, 34.647999999999996,  1.500000)

}

filament_999[2428] {

  pt3dclear()

  pt3dadd(359.412, 300.852, 35.135999999999996,  1.500000)

  pt3dadd(363.804, 300.852, 34.647999999999996,  1.500000)

}

filament_999[2429] {

  pt3dclear()

  pt3dadd(355.02, 300.852, 35.135999999999996,  1.500000)

  pt3dadd(359.412, 300.852, 35.135999999999996,  1.500000)

}

filament_999[2430] {

  pt3dclear()

  pt3dadd(350.628, 300.852, 36.112,  1.500000)

  pt3dadd(355.02, 300.852, 35.135999999999996,  1.500000)

}

filament_999[2431] {

  pt3dclear()

  pt3dadd(346.236, 300.852, 37.088,  1.500000)

  pt3dadd(350.628, 300.852, 36.112,  1.500000)

}

filament_999[2432] {

  pt3dclear()

  pt3dadd(341.844, 301.584, 38.064,  1.500000)

  pt3dadd(346.236, 300.852, 37.088,  1.500000)

}

filament_999[2433] {

  pt3dclear()

  pt3dadd(341.844, 301.584, 38.064,  1.500000)

  pt3dadd(338.916, 305.24399999999997, 37.088,  1.500000)

}

filament_999[2434] {

  pt3dclear()

  pt3dadd(338.18399999999997, 302.316, 38.552,  1.500000)

  pt3dadd(341.844, 301.584, 38.064,  1.500000)

}

filament_999[2435] {

  pt3dclear()

  pt3dadd(334.524, 303.78, 40.504,  1.500000)

  pt3dadd(338.18399999999997, 302.316, 38.552,  1.500000)

}

filament_999[2436] {

  pt3dclear()

  pt3dadd(330.864, 305.24399999999997, 40.016,  1.500000)

  pt3dadd(334.524, 303.78, 40.504,  1.500000)

}

filament_999[2437] {

  pt3dclear()

  pt3dadd(326.472, 305.24399999999997, 40.016,  1.500000)

  pt3dadd(330.864, 305.24399999999997, 40.016,  1.500000)

}

filament_999[2438] {

  pt3dclear()

  pt3dadd(322.812, 304.512, 39.528,  1.500000)

  pt3dadd(326.472, 305.24399999999997, 40.016,  1.500000)

}

filament_999[2439] {

  pt3dclear()

  pt3dadd(319.152, 303.78, 39.04,  1.500000)

  pt3dadd(322.812, 304.512, 39.528,  1.500000)

}

filament_999[2440] {

  pt3dclear()

  pt3dadd(319.152, 303.78, 39.04,  1.500000)

  pt3dadd(315.492, 303.048, 38.552,  1.500000)

}

filament_999[2441] {

  pt3dclear()

  pt3dadd(286.944, 423.096, 58.56,  1.500000)

  pt3dadd(285.48, 426.024, 58.56,  1.500000)

}

filament_999[2442] {

  pt3dclear()

  pt3dadd(285.48, 418.704, 58.071999999999996,  1.500000)

  pt3dadd(286.944, 423.096, 58.56,  1.500000)

}

filament_999[2443] {

  pt3dclear()

  pt3dadd(284.016, 414.312, 57.583999999999996,  1.500000)

  pt3dadd(285.48, 418.704, 58.071999999999996,  1.500000)

}

filament_999[2444] {

  pt3dclear()

  pt3dadd(284.016, 410.652, 57.583999999999996,  1.500000)

  pt3dadd(284.016, 414.312, 57.583999999999996,  1.500000)

}

filament_999[2445] {

  pt3dclear()

  pt3dadd(284.748, 406.26, 57.096,  1.500000)

  pt3dadd(284.016, 410.652, 57.583999999999996,  1.500000)

}

filament_999[2446] {

  pt3dclear()

  pt3dadd(284.748, 401.868, 57.096,  1.500000)

  pt3dadd(284.748, 406.26, 57.096,  1.500000)

}

filament_999[2447] {

  pt3dclear()

  pt3dadd(284.016, 398.20799999999997, 57.583999999999996,  1.500000)

  pt3dadd(284.748, 401.868, 57.096,  1.500000)

}

filament_999[2448] {

  pt3dclear()

  pt3dadd(281.82, 395.28, 57.583999999999996,  1.500000)

  pt3dadd(284.016, 398.20799999999997, 57.583999999999996,  1.500000)

}

filament_999[2449] {

  pt3dclear()

  pt3dadd(279.62399999999997, 392.352, 57.583999999999996,  1.500000)

  pt3dadd(281.82, 395.28, 57.583999999999996,  1.500000)

}

filament_999[2450] {

  pt3dclear()

  pt3dadd(278.15999999999997, 389.424, 58.071999999999996,  1.500000)

  pt3dadd(279.62399999999997, 392.352, 57.583999999999996,  1.500000)

}

filament_999[2451] {

  pt3dclear()

  pt3dadd(275.964, 387.228, 57.583999999999996,  1.500000)

  pt3dadd(278.15999999999997, 389.424, 58.071999999999996,  1.500000)

}

filament_999[2452] {

  pt3dclear()

  pt3dadd(273.768, 384.3, 57.583999999999996,  1.500000)

  pt3dadd(275.964, 387.228, 57.583999999999996,  1.500000)

}

filament_999[2453] {

  pt3dclear()

  pt3dadd(273.036, 381.372, 57.583999999999996,  1.500000)

  pt3dadd(273.768, 384.3, 57.583999999999996,  1.500000)

}

filament_999[2454] {

  pt3dclear()

  pt3dadd(281.82, 388.692, 55.144,  1.500000)

  pt3dadd(282.552, 392.352, 55.144,  1.500000)

}

filament_999[2455] {

  pt3dclear()

  pt3dadd(280.356, 385.032, 55.632,  1.500000)

  pt3dadd(281.82, 388.692, 55.144,  1.500000)

}

filament_999[2456] {

  pt3dclear()

  pt3dadd(278.15999999999997, 382.104, 56.12,  1.500000)

  pt3dadd(280.356, 385.032, 55.632,  1.500000)

}

filament_999[2457] {

  pt3dclear()

  pt3dadd(275.964, 379.176, 56.608,  1.500000)

  pt3dadd(278.15999999999997, 382.104, 56.12,  1.500000)

}

filament_999[2458] {

  pt3dclear()

  pt3dadd(273.036, 377.712, 57.096,  1.500000)

  pt3dadd(273.036, 381.372, 57.583999999999996,  1.500000)

}

filament_999[2459] {

  pt3dclear()

  pt3dadd(273.036, 377.712, 57.096,  1.500000)

  pt3dadd(275.964, 379.176, 56.608,  1.500000)

}

filament_999[2460] {

  pt3dclear()

  pt3dadd(273.036, 374.05199999999996, 57.096,  1.500000)

  pt3dadd(273.036, 377.712, 57.096,  1.500000)

}

filament_999[2461] {

  pt3dclear()

  pt3dadd(273.036, 370.392, 57.096,  1.500000)

  pt3dadd(273.036, 374.05199999999996, 57.096,  1.500000)

}

filament_999[2462] {

  pt3dclear()

  pt3dadd(272.304, 366.73199999999997, 57.096,  1.500000)

  pt3dadd(273.036, 370.392, 57.096,  1.500000)

}

filament_999[2463] {

  pt3dclear()

  pt3dadd(273.036, 362.34, 57.096,  1.500000)

  pt3dadd(272.304, 366.73199999999997, 57.096,  1.500000)

}

filament_999[2464] {

  pt3dclear()

  pt3dadd(274.5, 357.948, 57.096,  1.500000)

  pt3dadd(273.036, 362.34, 57.096,  1.500000)

}

filament_999[2465] {

  pt3dclear()

  pt3dadd(275.964, 354.288, 57.096,  1.500000)

  pt3dadd(274.5, 357.948, 57.096,  1.500000)

}

filament_999[2466] {

  pt3dclear()

  pt3dadd(277.428, 350.628, 57.096,  1.500000)

  pt3dadd(275.964, 354.288, 57.096,  1.500000)

}

filament_999[2467] {

  pt3dclear()

  pt3dadd(278.892, 346.968, 57.583999999999996,  1.500000)

  pt3dadd(277.428, 350.628, 57.096,  1.500000)

}

filament_999[2468] {

  pt3dclear()

  pt3dadd(280.356, 343.308, 58.071999999999996,  1.500000)

  pt3dadd(278.892, 346.968, 57.583999999999996,  1.500000)

}

filament_999[2469] {

  pt3dclear()

  pt3dadd(281.82, 340.38, 58.56,  1.500000)

  pt3dadd(280.356, 343.308, 58.071999999999996,  1.500000)

}

filament_999[2470] {

  pt3dclear()

  pt3dadd(284.016, 338.916, 59.048,  1.500000)

  pt3dadd(281.82, 340.38, 58.56,  1.500000)

}

filament_999[2471] {

  pt3dclear()

  pt3dadd(286.212, 335.256, 58.56,  1.500000)

  pt3dadd(284.016, 338.916, 59.048,  1.500000)

}

filament_999[2472] {

  pt3dclear()

  pt3dadd(287.676, 331.596, 58.56,  1.500000)

  pt3dadd(286.212, 335.256, 58.56,  1.500000)

}

filament_999[2473] {

  pt3dclear()

  pt3dadd(287.676, 327.204, 58.56,  1.500000)

  pt3dadd(287.676, 331.596, 58.56,  1.500000)

}

filament_999[2474] {

  pt3dclear()

  pt3dadd(286.944, 323.544, 58.56,  1.500000)

  pt3dadd(287.676, 327.204, 58.56,  1.500000)

}

filament_999[2475] {

  pt3dclear()

  pt3dadd(286.212, 319.884, 58.071999999999996,  1.500000)

  pt3dadd(286.944, 323.544, 58.56,  1.500000)

}

filament_999[2476] {

  pt3dclear()

  pt3dadd(285.48, 316.224, 58.071999999999996,  1.500000)

  pt3dadd(286.212, 319.884, 58.071999999999996,  1.500000)

}

filament_999[2477] {

  pt3dclear()

  pt3dadd(272.304, 318.42, 56.12,  1.500000)

  pt3dadd(270.84, 322.08, 55.632,  1.500000)

}

filament_999[2478] {

  pt3dclear()

  pt3dadd(275.23199999999997, 315.492, 56.12,  1.500000)

  pt3dadd(272.304, 318.42, 56.12,  1.500000)

}

filament_999[2479] {

  pt3dclear()

  pt3dadd(278.892, 313.296, 56.12,  1.500000)

  pt3dadd(275.23199999999997, 315.492, 56.12,  1.500000)

}

filament_999[2480] {

  pt3dclear()

  pt3dadd(282.552, 311.09999999999997, 56.608,  1.500000)

  pt3dadd(278.892, 313.296, 56.12,  1.500000)

}

filament_999[2481] {

  pt3dclear()

  pt3dadd(278.892, 308.904, 57.583999999999996,  1.500000)

  pt3dadd(278.15999999999997, 305.976, 55.144,  1.500000)

}

filament_999[2482] {

  pt3dclear()

  pt3dadd(279.62399999999997, 311.832, 57.583999999999996,  1.500000)

  pt3dadd(278.892, 308.904, 57.583999999999996,  1.500000)

}

filament_999[2483] {

  pt3dclear()

  pt3dadd(281.08799999999997, 314.76, 57.583999999999996,  1.500000)

  pt3dadd(279.62399999999997, 311.832, 57.583999999999996,  1.500000)

}

filament_999[2484] {

  pt3dclear()

  pt3dadd(283.284, 315.492, 57.583999999999996,  1.500000)

  pt3dadd(281.08799999999997, 314.76, 57.583999999999996,  1.500000)

}

filament_999[2485] {

  pt3dclear()

  pt3dadd(284.748, 312.564, 57.583999999999996,  1.500000)

  pt3dadd(283.284, 315.492, 57.583999999999996,  1.500000)

}

filament_999[2486] {

  pt3dclear()

  pt3dadd(284.748, 312.564, 57.583999999999996,  1.500000)

  pt3dadd(285.48, 316.224, 58.071999999999996,  1.500000)

}

filament_999[2487] {

  pt3dclear()

  pt3dadd(284.748, 312.564, 57.583999999999996,  1.500000)

  pt3dadd(282.552, 311.09999999999997, 56.608,  1.500000)

}

filament_999[2488] {

  pt3dclear()

  pt3dadd(284.748, 309.63599999999997, 56.608,  1.500000)

  pt3dadd(284.748, 312.564, 57.583999999999996,  1.500000)

}

filament_999[2489] {

  pt3dclear()

  pt3dadd(286.944, 305.976, 56.608,  1.500000)

  pt3dadd(284.748, 309.63599999999997, 56.608,  1.500000)

}

filament_999[2490] {

  pt3dclear()

  pt3dadd(289.14, 303.048, 56.12,  1.500000)

  pt3dadd(286.944, 305.976, 56.608,  1.500000)

}

filament_999[2491] {

  pt3dclear()

  pt3dadd(291.336, 300.12, 55.632,  1.500000)

  pt3dadd(289.14, 303.048, 56.12,  1.500000)

}

filament_999[2492] {

  pt3dclear()

  pt3dadd(292.8, 296.46, 55.632,  1.500000)

  pt3dadd(291.336, 300.12, 55.632,  1.500000)

}

filament_999[2493] {

  pt3dclear()

  pt3dadd(294.996, 292.8, 56.12,  1.500000)

  pt3dadd(292.8, 296.46, 55.632,  1.500000)

}

filament_999[2494] {

  pt3dclear()

  pt3dadd(297.192, 289.14, 55.144,  1.500000)

  pt3dadd(294.996, 292.8, 56.12,  1.500000)

}

filament_999[2495] {

  pt3dclear()

  pt3dadd(298.656, 286.212, 54.168,  1.500000)

  pt3dadd(297.192, 289.14, 55.144,  1.500000)

}

filament_999[2496] {

  pt3dclear()

  pt3dadd(300.852, 284.016, 51.728,  1.500000)

  pt3dadd(300.852, 280.356, 55.144,  1.500000)

}

filament_999[2497] {

  pt3dclear()

  pt3dadd(300.852, 284.016, 51.728,  1.500000)

  pt3dadd(298.656, 286.212, 54.168,  1.500000)

}

filament_999[2498] {

  pt3dclear()

  pt3dadd(299.388, 281.82, 49.288,  1.500000)

  pt3dadd(300.852, 284.016, 51.728,  1.500000)

}

filament_999[2499] {

  pt3dclear()

  pt3dadd(297.924, 282.552, 46.848,  1.500000)

  pt3dadd(299.388, 281.82, 49.288,  1.500000)

}

filament_999[2500] {

  pt3dclear()

  pt3dadd(297.192, 285.48, 45.384,  1.500000)

  pt3dadd(297.924, 282.552, 46.848,  1.500000)

}

filament_999[2501] {

  pt3dclear()

  pt3dadd(297.924, 289.14, 43.92,  1.500000)

  pt3dadd(297.192, 285.48, 45.384,  1.500000)

}

filament_999[2502] {

  pt3dclear()

  pt3dadd(299.388, 292.8, 43.432,  1.500000)

  pt3dadd(297.924, 289.14, 43.92,  1.500000)

}

filament_999[2503] {

  pt3dclear()

  pt3dadd(301.584, 295.728, 42.455999999999996,  1.500000)

  pt3dadd(299.388, 292.8, 43.432,  1.500000)

}

filament_999[2504] {

  pt3dclear()

  pt3dadd(304.512, 297.924, 41.48,  1.500000)

  pt3dadd(301.584, 295.728, 42.455999999999996,  1.500000)

}

filament_999[2505] {

  pt3dclear()

  pt3dadd(304.512, 297.924, 41.48,  1.500000)

  pt3dadd(303.78, 293.532, 42.455999999999996,  1.500000)

}

filament_999[2506] {

  pt3dclear()

  pt3dadd(286.944, 329.4, 41.967999999999996,  1.500000)

  pt3dadd(289.14, 325.74, 41.48,  1.500000)

}

filament_999[2507] {

  pt3dclear()

  pt3dadd(284.748, 333.06, 41.967999999999996,  1.500000)

  pt3dadd(286.944, 329.4, 41.967999999999996,  1.500000)

}

filament_999[2508] {

  pt3dclear()

  pt3dadd(283.284, 337.452, 41.967999999999996,  1.500000)

  pt3dadd(284.748, 333.06, 41.967999999999996,  1.500000)

}

filament_999[2509] {

  pt3dclear()

  pt3dadd(282.552, 341.844, 41.967999999999996,  1.500000)

  pt3dadd(283.284, 337.452, 41.967999999999996,  1.500000)

}

filament_999[2510] {

  pt3dclear()

  pt3dadd(281.82, 346.236, 42.455999999999996,  1.500000)

  pt3dadd(282.552, 341.844, 41.967999999999996,  1.500000)

}

filament_999[2511] {

  pt3dclear()

  pt3dadd(281.08799999999997, 350.628, 42.455999999999996,  1.500000)

  pt3dadd(281.82, 346.236, 42.455999999999996,  1.500000)

}

filament_999[2512] {

  pt3dclear()

  pt3dadd(281.08799999999997, 355.02, 42.944,  1.500000)

  pt3dadd(281.08799999999997, 350.628, 42.455999999999996,  1.500000)

}

filament_999[2513] {

  pt3dclear()

  pt3dadd(281.08799999999997, 359.412, 43.432,  1.500000)

  pt3dadd(284.748, 358.68, 40.992,  1.500000)

}

filament_999[2514] {

  pt3dclear()

  pt3dadd(281.08799999999997, 359.412, 43.432,  1.500000)

  pt3dadd(278.892, 360.876, 40.016,  1.500000)

}

filament_999[2515] {

  pt3dclear()

  pt3dadd(281.08799999999997, 359.412, 43.432,  1.500000)

  pt3dadd(281.08799999999997, 355.02, 42.944,  1.500000)

}

filament_999[2516] {

  pt3dclear()

  pt3dadd(281.82, 363.804, 44.408,  1.500000)

  pt3dadd(281.08799999999997, 359.412, 43.432,  1.500000)

}

filament_999[2517] {

  pt3dclear()

  pt3dadd(282.552, 368.19599999999997, 43.432,  1.500000)

  pt3dadd(281.82, 363.804, 44.408,  1.500000)

}

filament_999[2518] {

  pt3dclear()

  pt3dadd(283.284, 372.58799999999997, 43.432,  1.500000)

  pt3dadd(282.552, 368.19599999999997, 43.432,  1.500000)

}

filament_999[2519] {

  pt3dclear()

  pt3dadd(281.82, 376.248, 43.432,  1.500000)

  pt3dadd(283.284, 372.58799999999997, 43.432,  1.500000)

}

filament_999[2520] {

  pt3dclear()

  pt3dadd(280.356, 379.908, 43.432,  1.500000)

  pt3dadd(281.82, 376.248, 43.432,  1.500000)

}

filament_999[2521] {

  pt3dclear()

  pt3dadd(279.62399999999997, 384.3, 42.944,  1.500000)

  pt3dadd(280.356, 379.908, 43.432,  1.500000)

}

filament_999[2522] {

  pt3dclear()

  pt3dadd(278.892, 388.692, 42.944,  1.500000)

  pt3dadd(278.892, 386.496, 46.848,  1.500000)

}

filament_999[2523] {

  pt3dclear()

  pt3dadd(278.892, 388.692, 42.944,  1.500000)

  pt3dadd(279.62399999999997, 384.3, 42.944,  1.500000)

}

filament_999[2524] {

  pt3dclear()

  pt3dadd(278.15999999999997, 392.352, 42.455999999999996,  1.500000)

  pt3dadd(278.892, 388.692, 42.944,  1.500000)

}

filament_999[2525] {

  pt3dclear()

  pt3dadd(277.428, 396.012, 42.455999999999996,  1.500000)

  pt3dadd(278.15999999999997, 392.352, 42.455999999999996,  1.500000)

}

filament_999[2526] {

  pt3dclear()

  pt3dadd(276.69599999999997, 399.67199999999997, 41.967999999999996,  1.500000)

  pt3dadd(277.428, 396.012, 42.455999999999996,  1.500000)

}

filament_999[2527] {

  pt3dclear()

  pt3dadd(278.15999999999997, 402.59999999999997, 41.48,  1.500000)

  pt3dadd(281.82, 405.52799999999996, 42.944,  1.500000)

}

filament_999[2528] {

  pt3dclear()

  pt3dadd(278.15999999999997, 402.59999999999997, 41.48,  1.500000)

  pt3dadd(276.69599999999997, 399.67199999999997, 41.967999999999996,  1.500000)

}

filament_999[2529] {

  pt3dclear()

  pt3dadd(281.82, 403.332, 40.992,  1.500000)

  pt3dadd(278.15999999999997, 402.59999999999997, 41.48,  1.500000)

}

filament_999[2530] {

  pt3dclear()

  pt3dadd(286.212, 401.868, 40.504,  1.500000)

  pt3dadd(281.82, 403.332, 40.992,  1.500000)

}

filament_999[2531] {

  pt3dclear()

  pt3dadd(290.604, 398.94, 39.528,  1.500000)

  pt3dadd(286.212, 401.868, 40.504,  1.500000)

}

filament_999[2532] {

  pt3dclear()

  pt3dadd(294.264, 396.012, 38.552,  1.500000)

  pt3dadd(290.604, 398.94, 39.528,  1.500000)

}

filament_999[2533] {

  pt3dclear()

  pt3dadd(297.924, 393.084, 38.064,  1.500000)

  pt3dadd(294.264, 396.012, 38.552,  1.500000)

}

filament_999[2534] {

  pt3dclear()

  pt3dadd(301.584, 390.156, 38.552,  1.500000)

  pt3dadd(297.924, 393.084, 38.064,  1.500000)

}

filament_999[2535] {

  pt3dclear()

  pt3dadd(303.78, 391.62, 38.064,  1.500000)

  pt3dadd(301.584, 390.156, 38.552,  1.500000)

}

filament_999[2536] {

  pt3dclear()

  pt3dadd(305.24399999999997, 394.548, 37.576,  1.500000)

  pt3dadd(303.78, 391.62, 38.064,  1.500000)

}

filament_999[2537] {

  pt3dclear()

  pt3dadd(305.976, 397.476, 37.576,  1.500000)

  pt3dadd(305.24399999999997, 394.548, 37.576,  1.500000)

}

filament_999[2538] {

  pt3dclear()

  pt3dadd(305.976, 400.404, 37.576,  1.500000)

  pt3dadd(305.976, 397.476, 37.576,  1.500000)

}

filament_999[2539] {

  pt3dclear()

  pt3dadd(305.976, 403.332, 38.064,  1.500000)

  pt3dadd(305.976, 400.404, 37.576,  1.500000)

}

filament_999[2540] {

  pt3dclear()

  pt3dadd(305.976, 406.26, 39.04,  1.500000)

  pt3dadd(305.976, 403.332, 38.064,  1.500000)

}

filament_999[2541] {

  pt3dclear()

  pt3dadd(305.976, 409.188, 40.992,  1.500000)

  pt3dadd(305.976, 406.26, 39.04,  1.500000)

}

filament_999[2542] {

  pt3dclear()

  pt3dadd(305.976, 412.848, 41.967999999999996,  1.500000)

  pt3dadd(305.976, 409.188, 40.992,  1.500000)

}

filament_999[2543] {

  pt3dclear()

  pt3dadd(307.44, 415.776, 41.48,  1.500000)

  pt3dadd(305.976, 412.848, 41.967999999999996,  1.500000)

}

filament_999[2544] {

  pt3dclear()

  pt3dadd(308.17199999999997, 419.436, 41.48,  1.500000)

  pt3dadd(307.44, 415.776, 41.48,  1.500000)

}

filament_999[2545] {

  pt3dclear()

  pt3dadd(308.904, 423.096, 41.48,  1.500000)

  pt3dadd(308.17199999999997, 419.436, 41.48,  1.500000)

}

filament_999[2546] {

  pt3dclear()

  pt3dadd(309.63599999999997, 426.024, 41.967999999999996,  1.500000)

  pt3dadd(311.09999999999997, 422.364, 40.504,  1.500000)

}

filament_999[2547] {

  pt3dclear()

  pt3dadd(309.63599999999997, 426.024, 41.967999999999996,  1.500000)

  pt3dadd(308.904, 423.096, 41.48,  1.500000)

}

filament_999[2548] {

  pt3dclear()

  pt3dadd(310.368, 428.952, 41.48,  1.500000)

  pt3dadd(309.63599999999997, 426.024, 41.967999999999996,  1.500000)

}

filament_999[2549] {

  pt3dclear()

  pt3dadd(310.368, 432.61199999999997, 41.48,  1.500000)

  pt3dadd(310.368, 428.952, 41.48,  1.500000)

}

filament_999[2550] {

  pt3dclear()

  pt3dadd(310.368, 436.272, 40.992,  1.500000)

  pt3dadd(310.368, 432.61199999999997, 41.48,  1.500000)

}

filament_999[2551] {

  pt3dclear()

  pt3dadd(311.832, 438.468, 40.992,  1.500000)

  pt3dadd(310.368, 436.272, 40.992,  1.500000)

}

filament_999[2552] {

  pt3dclear()

  pt3dadd(314.028, 440.664, 40.504,  1.500000)

  pt3dadd(311.09999999999997, 443.592, 40.504,  1.500000)

}

filament_999[2553] {

  pt3dclear()

  pt3dadd(314.028, 440.664, 40.504,  1.500000)

  pt3dadd(311.832, 438.468, 40.992,  1.500000)

}

filament_999[2554] {

  pt3dclear()

  pt3dadd(315.492, 443.592, 40.504,  1.500000)

  pt3dadd(314.028, 440.664, 40.504,  1.500000)

}

filament_999[2555] {

  pt3dclear()

  pt3dadd(316.956, 446.52, 40.016,  1.500000)

  pt3dadd(315.492, 443.592, 40.504,  1.500000)

}

filament_999[2556] {

  pt3dclear()

  pt3dadd(319.152, 449.448, 40.016,  1.500000)

  pt3dadd(316.956, 446.52, 40.016,  1.500000)

}

filament_999[2557] {

  pt3dclear()

  pt3dadd(321.348, 452.376, 39.528,  1.500000)

  pt3dadd(319.152, 449.448, 40.016,  1.500000)

}

filament_999[2558] {

  pt3dclear()

  pt3dadd(323.544, 455.304, 39.04,  1.500000)

  pt3dadd(321.348, 452.376, 39.528,  1.500000)

}

filament_999[2559] {

  pt3dclear()

  pt3dadd(325.74, 458.23199999999997, 39.04,  1.500000)

  pt3dadd(323.544, 455.304, 39.04,  1.500000)

}

filament_999[2560] {

  pt3dclear()

  pt3dadd(327.936, 461.15999999999997, 38.552,  1.500000)

  pt3dadd(325.74, 458.23199999999997, 39.04,  1.500000)

}

filament_999[2561] {

  pt3dclear()

  pt3dadd(302.316, 447.984, 36.6,  1.500000)

  pt3dadd(303.048, 445.056, 37.088,  1.500000)

}

filament_999[2562] {

  pt3dclear()

  pt3dadd(301.584, 450.912, 37.088,  1.500000)

  pt3dadd(302.316, 447.984, 36.6,  1.500000)

}

filament_999[2563] {

  pt3dclear()

  pt3dadd(303.78, 453.84, 37.088,  1.500000)

  pt3dadd(301.584, 450.912, 37.088,  1.500000)

}

filament_999[2564] {

  pt3dclear()

  pt3dadd(305.976, 456.768, 37.576,  1.500000)

  pt3dadd(303.78, 453.84, 37.088,  1.500000)

}

filament_999[2565] {

  pt3dclear()

  pt3dadd(308.17199999999997, 459.69599999999997, 38.064,  1.500000)

  pt3dadd(305.976, 456.768, 37.576,  1.500000)

}

filament_999[2566] {

  pt3dclear()

  pt3dadd(310.368, 461.892, 38.064,  1.500000)

  pt3dadd(308.17199999999997, 459.69599999999997, 38.064,  1.500000)

}

filament_999[2567] {

  pt3dclear()

  pt3dadd(313.296, 463.356, 38.552,  1.500000)

  pt3dadd(310.368, 461.892, 38.064,  1.500000)

}

filament_999[2568] {

  pt3dclear()

  pt3dadd(316.224, 464.08799999999997, 39.04,  1.500000)

  pt3dadd(313.296, 463.356, 38.552,  1.500000)

}

filament_999[2569] {

  pt3dclear()

  pt3dadd(319.152, 465.55199999999996, 39.04,  1.500000)

  pt3dadd(316.224, 464.08799999999997, 39.04,  1.500000)

}

filament_999[2570] {

  pt3dclear()

  pt3dadd(322.812, 465.55199999999996, 39.528,  1.500000)

  pt3dadd(319.152, 465.55199999999996, 39.04,  1.500000)

}

filament_999[2571] {

  pt3dclear()

  pt3dadd(322.812, 465.55199999999996, 39.528,  1.500000)

  pt3dadd(319.884, 467.748, 38.064,  1.500000)

}

filament_999[2572] {

  pt3dclear()

  pt3dadd(326.472, 464.82, 39.04,  1.500000)

  pt3dadd(322.812, 465.55199999999996, 39.528,  1.500000)

}

filament_999[2573] {

  pt3dclear()

  pt3dadd(329.4, 464.08799999999997, 38.552,  1.500000)

  pt3dadd(327.936, 461.15999999999997, 38.552,  1.500000)

}

filament_999[2574] {

  pt3dclear()

  pt3dadd(329.4, 464.08799999999997, 38.552,  1.500000)

  pt3dadd(326.472, 464.82, 39.04,  1.500000)

}

filament_999[2575] {

  pt3dclear()

  pt3dadd(332.328, 464.82, 37.088,  1.500000)

  pt3dadd(329.4, 464.08799999999997, 38.552,  1.500000)

}

filament_999[2576] {

  pt3dclear()

  pt3dadd(351.36, 488.976, 23.912,  1.500000)

  pt3dadd(353.556, 486.048, 24.887999999999998,  1.500000)

}

filament_999[2577] {

  pt3dclear()

  pt3dadd(347.7, 491.904, 23.424,  1.500000)

  pt3dadd(351.36, 488.976, 23.912,  1.500000)

}

filament_999[2578] {

  pt3dclear()

  pt3dadd(344.04, 494.09999999999997, 23.912,  1.500000)

  pt3dadd(347.7, 491.904, 23.424,  1.500000)

}

filament_999[2579] {

  pt3dclear()

  pt3dadd(342.57599999999996, 497.02799999999996, 24.4,  1.500000)

  pt3dadd(344.04, 494.09999999999997, 23.912,  1.500000)

}

filament_999[2580] {

  pt3dclear()

  pt3dadd(344.04, 499.956, 23.912,  1.500000)

  pt3dadd(342.57599999999996, 497.02799999999996, 24.4,  1.500000)

}

filament_999[2581] {

  pt3dclear()

  pt3dadd(345.504, 502.884, 24.4,  1.500000)

  pt3dadd(344.04, 499.956, 23.912,  1.500000)

}

filament_999[2582] {

  pt3dclear()

  pt3dadd(344.04, 505.08, 26.84,  1.500000)

  pt3dadd(345.504, 502.884, 24.4,  1.500000)

}

filament_999[2583] {

  pt3dclear()

  pt3dadd(344.04, 505.08, 26.84,  1.500000)

  pt3dadd(341.844, 502.884, 25.864,  1.500000)

}

filament_999[2584] {

  pt3dclear()

  pt3dadd(346.236, 507.276, 27.816,  1.500000)

  pt3dadd(344.04, 505.08, 26.84,  1.500000)

}

filament_999[2585] {

  pt3dclear()

  pt3dadd(349.164, 508.74, 29.768,  1.500000)

  pt3dadd(346.236, 507.276, 27.816,  1.500000)

}

filament_999[2586] {

  pt3dclear()

  pt3dadd(338.18399999999997, 523.38, 32.208,  1.500000)

  pt3dadd(335.988, 524.8439999999999, 33.184,  1.500000)

}

filament_999[2587] {

  pt3dclear()

  pt3dadd(342.57599999999996, 521.184, 32.208,  1.500000)

  pt3dadd(338.18399999999997, 523.38, 32.208,  1.500000)

}

filament_999[2588] {

  pt3dclear()

  pt3dadd(346.968, 517.524, 31.232,  1.500000)

  pt3dadd(342.57599999999996, 521.184, 32.208,  1.500000)

}

filament_999[2589] {

  pt3dclear()

  pt3dadd(349.164, 515.328, 31.72,  1.500000)

  pt3dadd(346.968, 517.524, 31.232,  1.500000)

}

filament_999[2590] {

  pt3dclear()

  pt3dadd(350.628, 511.668, 31.232,  1.500000)

  pt3dadd(349.164, 515.328, 31.72,  1.500000)

}

filament_999[2591] {

  pt3dclear()

  pt3dadd(362.34, 524.8439999999999, 29.28,  1.500000)

  pt3dadd(358.68, 525.576, 29.28,  1.500000)

}

filament_999[2592] {

  pt3dclear()

  pt3dadd(366.0, 523.38, 29.28,  1.500000)

  pt3dadd(362.34, 524.8439999999999, 29.28,  1.500000)

}

filament_999[2593] {

  pt3dclear()

  pt3dadd(368.928, 521.184, 29.768,  1.500000)

  pt3dadd(366.0, 523.38, 29.28,  1.500000)

}

filament_999[2594] {

  pt3dclear()

  pt3dadd(371.12399999999997, 518.256, 31.232,  1.500000)

  pt3dadd(368.928, 521.184, 29.768,  1.500000)

}

filament_999[2595] {

  pt3dclear()

  pt3dadd(374.05199999999996, 516.792, 31.232,  1.500000)

  pt3dadd(371.12399999999997, 518.256, 31.232,  1.500000)

}

filament_999[2596] {

  pt3dclear()

  pt3dadd(371.856, 513.864, 31.232,  1.500000)

  pt3dadd(374.05199999999996, 516.792, 31.232,  1.500000)

}

filament_999[2597] {

  pt3dclear()

  pt3dadd(368.928, 511.668, 30.744,  1.500000)

  pt3dadd(371.856, 513.864, 31.232,  1.500000)

}

filament_999[2598] {

  pt3dclear()

  pt3dadd(366.0, 510.204, 30.744,  1.500000)

  pt3dadd(368.928, 511.668, 30.744,  1.500000)

}

filament_999[2599] {

  pt3dclear()

  pt3dadd(363.072, 511.668, 30.744,  1.500000)

  pt3dadd(366.0, 510.204, 30.744,  1.500000)

}

filament_999[2600] {

  pt3dclear()

  pt3dadd(360.876, 514.596, 30.744,  1.500000)

  pt3dadd(363.072, 511.668, 30.744,  1.500000)

}

filament_999[2601] {

  pt3dclear()

  pt3dadd(355.02, 534.36, 30.256,  1.500000)

  pt3dadd(352.092, 532.164, 31.232,  1.500000)

}

filament_999[2602] {

  pt3dclear()

  pt3dadd(357.948, 532.896, 30.256,  1.500000)

  pt3dadd(355.02, 534.36, 30.256,  1.500000)

}

filament_999[2603] {

  pt3dclear()

  pt3dadd(360.876, 532.164, 30.256,  1.500000)

  pt3dadd(357.948, 532.896, 30.256,  1.500000)

}

filament_999[2604] {

  pt3dclear()

  pt3dadd(382.104, 544.608, 29.28,  1.500000)

  pt3dadd(384.3, 542.412, 26.352,  1.500000)

}

filament_999[2605] {

  pt3dclear()

  pt3dadd(379.176, 542.412, 29.768,  1.500000)

  pt3dadd(382.104, 544.608, 29.28,  1.500000)

}

filament_999[2606] {

  pt3dclear()

  pt3dadd(376.248, 540.948, 30.256,  1.500000)

  pt3dadd(379.176, 542.412, 29.768,  1.500000)

}

filament_999[2607] {

  pt3dclear()

  pt3dadd(373.32, 540.216, 29.768,  1.500000)

  pt3dadd(376.248, 540.948, 30.256,  1.500000)

}

filament_999[2608] {

  pt3dclear()

  pt3dadd(369.65999999999997, 539.484, 29.768,  1.500000)

  pt3dadd(373.32, 540.216, 29.768,  1.500000)

}

filament_999[2609] {

  pt3dclear()

  pt3dadd(366.73199999999997, 539.484, 29.768,  1.500000)

  pt3dadd(369.65999999999997, 539.484, 29.768,  1.500000)

}

filament_999[2610] {

  pt3dclear()

  pt3dadd(364.536, 537.288, 29.28,  1.500000)

  pt3dadd(366.73199999999997, 539.484, 29.768,  1.500000)

}

filament_999[2611] {

  pt3dclear()

  pt3dadd(363.804, 533.628, 29.768,  1.500000)

  pt3dadd(364.536, 537.288, 29.28,  1.500000)

}

filament_999[2612] {

  pt3dclear()

  pt3dadd(364.536, 530.6999999999999, 29.768,  1.500000)

  pt3dadd(360.876, 532.164, 30.256,  1.500000)

}

filament_999[2613] {

  pt3dclear()

  pt3dadd(364.536, 530.6999999999999, 29.768,  1.500000)

  pt3dadd(363.804, 533.628, 29.768,  1.500000)

}

filament_999[2614] {

  pt3dclear()

  pt3dadd(366.0, 528.504, 29.768,  1.500000)

  pt3dadd(364.536, 530.6999999999999, 29.768,  1.500000)

}

filament_999[2615] {

  pt3dclear()

  pt3dadd(365.268, 525.576, 30.256,  1.500000)

  pt3dadd(366.0, 528.504, 29.768,  1.500000)

}

filament_999[2616] {

  pt3dclear()

  pt3dadd(364.536, 522.648, 30.744,  1.500000)

  pt3dadd(365.268, 525.576, 30.256,  1.500000)

}

filament_999[2617] {

  pt3dclear()

  pt3dadd(362.34, 519.72, 30.744,  1.500000)

  pt3dadd(364.536, 522.648, 30.744,  1.500000)

}

filament_999[2618] {

  pt3dclear()

  pt3dadd(360.144, 517.524, 30.744,  1.500000)

  pt3dadd(362.34, 519.72, 30.744,  1.500000)

}

filament_999[2619] {

  pt3dclear()

  pt3dadd(357.948, 515.328, 30.256,  1.500000)

  pt3dadd(360.876, 514.596, 30.744,  1.500000)

}

filament_999[2620] {

  pt3dclear()

  pt3dadd(357.948, 515.328, 30.256,  1.500000)

  pt3dadd(360.144, 517.524, 30.744,  1.500000)

}

filament_999[2621] {

  pt3dclear()

  pt3dadd(355.752, 513.864, 30.256,  1.500000)

  pt3dadd(357.948, 515.328, 30.256,  1.500000)

}

filament_999[2622] {

  pt3dclear()

  pt3dadd(353.556, 511.668, 30.256,  1.500000)

  pt3dadd(355.752, 513.864, 30.256,  1.500000)

}

filament_999[2623] {

  pt3dclear()

  pt3dadd(352.824, 508.74, 29.28,  1.500000)

  pt3dadd(353.556, 511.668, 30.256,  1.500000)

}

filament_999[2624] {

  pt3dclear()

  pt3dadd(352.824, 508.74, 29.28,  1.500000)

  pt3dadd(349.164, 508.74, 29.768,  1.500000)

}

filament_999[2625] {

  pt3dclear()

  pt3dadd(352.824, 508.74, 29.28,  1.500000)

  pt3dadd(350.628, 511.668, 31.232,  1.500000)

}

filament_999[2626] {

  pt3dclear()

  pt3dadd(352.824, 505.08, 29.768,  1.500000)

  pt3dadd(352.824, 508.74, 29.28,  1.500000)

}

filament_999[2627] {

  pt3dclear()

  pt3dadd(352.824, 501.42, 30.256,  1.500000)

  pt3dadd(352.824, 505.08, 29.768,  1.500000)

}

filament_999[2628] {

  pt3dclear()

  pt3dadd(352.824, 498.49199999999996, 30.256,  1.500000)

  pt3dadd(352.824, 501.42, 30.256,  1.500000)

}

filament_999[2629] {

  pt3dclear()

  pt3dadd(352.092, 495.56399999999996, 30.744,  1.500000)

  pt3dadd(352.824, 498.49199999999996, 30.256,  1.500000)

}

filament_999[2630] {

  pt3dclear()

  pt3dadd(349.896, 492.63599999999997, 30.744,  1.500000)

  pt3dadd(352.092, 495.56399999999996, 30.744,  1.500000)

}

filament_999[2631] {

  pt3dclear()

  pt3dadd(348.432, 489.70799999999997, 30.744,  1.500000)

  pt3dadd(349.896, 492.63599999999997, 30.744,  1.500000)

}

filament_999[2632] {

  pt3dclear()

  pt3dadd(347.7, 486.048, 30.744,  1.500000)

  pt3dadd(348.432, 489.70799999999997, 30.744,  1.500000)

}

filament_999[2633] {

  pt3dclear()

  pt3dadd(346.968, 482.388, 31.232,  1.500000)

  pt3dadd(347.7, 486.048, 30.744,  1.500000)

}

filament_999[2634] {

  pt3dclear()

  pt3dadd(345.504, 479.46, 31.232,  1.500000)

  pt3dadd(346.968, 482.388, 31.232,  1.500000)

}

filament_999[2635] {

  pt3dclear()

  pt3dadd(343.308, 477.264, 31.72,  1.500000)

  pt3dadd(345.504, 479.46, 31.232,  1.500000)

}

filament_999[2636] {

  pt3dclear()

  pt3dadd(341.844, 475.068, 32.208,  1.500000)

  pt3dadd(343.308, 477.264, 31.72,  1.500000)

}

filament_999[2637] {

  pt3dclear()

  pt3dadd(341.11199999999997, 472.14, 32.208,  1.500000)

  pt3dadd(341.844, 475.068, 32.208,  1.500000)

}

filament_999[2638] {

  pt3dclear()

  pt3dadd(339.64799999999997, 469.212, 31.72,  1.500000)

  pt3dadd(341.11199999999997, 472.14, 32.208,  1.500000)

}

filament_999[2639] {

  pt3dclear()

  pt3dadd(337.452, 467.01599999999996, 32.208,  1.500000)

  pt3dadd(339.64799999999997, 469.212, 31.72,  1.500000)

}

filament_999[2640] {

  pt3dclear()

  pt3dadd(300.12, 431.14799999999997, 54.656,  1.500000)

  pt3dadd(302.316, 428.952, 54.656,  1.500000)

}

filament_999[2641] {

  pt3dclear()

  pt3dadd(297.924, 434.07599999999996, 54.168,  1.500000)

  pt3dadd(300.12, 431.14799999999997, 54.656,  1.500000)

}

filament_999[2642] {

  pt3dclear()

  pt3dadd(296.46, 437.736, 54.168,  1.500000)

  pt3dadd(297.924, 434.07599999999996, 54.168,  1.500000)

}

filament_999[2643] {

  pt3dclear()

  pt3dadd(296.46, 441.396, 53.68,  1.500000)

  pt3dadd(296.46, 437.736, 54.168,  1.500000)

}

filament_999[2644] {

  pt3dclear()

  pt3dadd(289.872, 448.716, 54.656,  1.500000)

  pt3dadd(292.8, 450.18, 55.632,  1.500000)

}

filament_999[2645] {

  pt3dclear()

  pt3dadd(289.872, 445.788, 54.656,  1.500000)

  pt3dadd(289.872, 448.716, 54.656,  1.500000)

}

filament_999[2646] {

  pt3dclear()

  pt3dadd(291.336, 443.592, 54.168,  1.500000)

  pt3dadd(289.872, 445.788, 54.656,  1.500000)

}

filament_999[2647] {

  pt3dclear()

  pt3dadd(294.264, 442.86, 54.168,  1.500000)

  pt3dadd(291.336, 443.592, 54.168,  1.500000)

}

filament_999[2648] {

  pt3dclear()

  pt3dadd(297.192, 444.324, 54.168,  1.500000)

  pt3dadd(296.46, 441.396, 53.68,  1.500000)

}

filament_999[2649] {

  pt3dclear()

  pt3dadd(297.192, 444.324, 54.168,  1.500000)

  pt3dadd(297.192, 444.324, 59.048,  1.500000)

}

filament_999[2650] {

  pt3dclear()

  pt3dadd(297.192, 444.324, 54.168,  1.500000)

  pt3dadd(294.264, 442.86, 54.168,  1.500000)

}

filament_999[2651] {

  pt3dclear()

  pt3dadd(299.388, 446.52, 53.192,  1.500000)

  pt3dadd(297.192, 444.324, 54.168,  1.500000)

}

filament_999[2652] {

  pt3dclear()

  pt3dadd(301.584, 448.716, 51.728,  1.500000)

  pt3dadd(299.388, 446.52, 53.192,  1.500000)

}

filament_999[2653] {

  pt3dclear()

  pt3dadd(302.316, 451.644, 50.751999999999995,  1.500000)

  pt3dadd(301.584, 448.716, 51.728,  1.500000)

}

filament_999[2654] {

  pt3dclear()

  pt3dadd(303.78, 454.572, 49.775999999999996,  1.500000)

  pt3dadd(302.316, 451.644, 50.751999999999995,  1.500000)

}

filament_999[2655] {

  pt3dclear()

  pt3dadd(305.976, 456.768, 48.312,  1.500000)

  pt3dadd(303.78, 454.572, 49.775999999999996,  1.500000)

}

filament_999[2656] {

  pt3dclear()

  pt3dadd(308.17199999999997, 458.964, 46.848,  1.500000)

  pt3dadd(305.976, 456.768, 48.312,  1.500000)

}

filament_999[2657] {

  pt3dclear()

  pt3dadd(311.09999999999997, 461.15999999999997, 45.384,  1.500000)

  pt3dadd(308.17199999999997, 458.964, 46.848,  1.500000)

}

filament_999[2658] {

  pt3dclear()

  pt3dadd(312.564, 464.08799999999997, 46.36,  1.500000)

  pt3dadd(311.09999999999997, 461.15999999999997, 45.384,  1.500000)

}

filament_999[2659] {

  pt3dclear()

  pt3dadd(314.028, 467.01599999999996, 44.896,  1.500000)

  pt3dadd(317.688, 463.356, 45.872,  1.500000)

}

filament_999[2660] {

  pt3dclear()

  pt3dadd(314.028, 467.01599999999996, 44.896,  1.500000)

  pt3dadd(312.564, 464.08799999999997, 46.36,  1.500000)

}

filament_999[2661] {

  pt3dclear()

  pt3dadd(297.924, 483.852, 43.92,  1.500000)

  pt3dadd(301.584, 486.78, 43.92,  1.500000)

}

filament_999[2662] {

  pt3dclear()

  pt3dadd(295.728, 480.924, 43.92,  1.500000)

  pt3dadd(297.924, 483.852, 43.92,  1.500000)

}

filament_999[2663] {

  pt3dclear()

  pt3dadd(284.016, 484.584, 44.408,  1.500000)

  pt3dadd(282.552, 488.976, 44.896,  1.500000)

}

filament_999[2664] {

  pt3dclear()

  pt3dadd(286.944, 480.924, 43.92,  1.500000)

  pt3dadd(284.016, 484.584, 44.408,  1.500000)

}

filament_999[2665] {

  pt3dclear()

  pt3dadd(290.604, 477.996, 43.432,  1.500000)

  pt3dadd(286.944, 480.924, 43.92,  1.500000)

}

filament_999[2666] {

  pt3dclear()

  pt3dadd(294.264, 475.8, 42.455999999999996,  1.500000)

  pt3dadd(295.728, 480.924, 43.92,  1.500000)

}

filament_999[2667] {

  pt3dclear()

  pt3dadd(294.264, 475.8, 42.455999999999996,  1.500000)

  pt3dadd(290.604, 477.996, 43.432,  1.500000)

}

filament_999[2668] {

  pt3dclear()

  pt3dadd(294.996, 472.872, 42.455999999999996,  1.500000)

  pt3dadd(294.264, 475.8, 42.455999999999996,  1.500000)

}

filament_999[2669] {

  pt3dclear()

  pt3dadd(288.408, 434.07599999999996, 39.04,  1.500000)

  pt3dadd(286.212, 431.14799999999997, 39.528,  1.500000)

}

filament_999[2670] {

  pt3dclear()

  pt3dadd(289.872, 437.00399999999996, 39.04,  1.500000)

  pt3dadd(288.408, 434.07599999999996, 39.04,  1.500000)

}

filament_999[2671] {

  pt3dclear()

  pt3dadd(291.336, 440.664, 39.04,  1.500000)

  pt3dadd(289.872, 437.00399999999996, 39.04,  1.500000)

}

filament_999[2672] {

  pt3dclear()

  pt3dadd(292.068, 444.324, 39.04,  1.500000)

  pt3dadd(291.336, 440.664, 39.04,  1.500000)

}

filament_999[2673] {

  pt3dclear()

  pt3dadd(292.068, 447.984, 38.552,  1.500000)

  pt3dadd(292.068, 444.324, 39.04,  1.500000)

}

filament_999[2674] {

  pt3dclear()

  pt3dadd(292.068, 451.644, 39.528,  1.500000)

  pt3dadd(292.068, 447.984, 38.552,  1.500000)

}

filament_999[2675] {

  pt3dclear()

  pt3dadd(291.336, 455.304, 40.504,  1.500000)

  pt3dadd(292.068, 451.644, 39.528,  1.500000)

}

filament_999[2676] {

  pt3dclear()

  pt3dadd(284.016, 445.056, 40.992,  1.500000)

  pt3dadd(284.748, 442.128, 40.504,  1.500000)

}

filament_999[2677] {

  pt3dclear()

  pt3dadd(284.016, 447.984, 41.967999999999996,  1.500000)

  pt3dadd(284.016, 445.056, 40.992,  1.500000)

}

filament_999[2678] {

  pt3dclear()

  pt3dadd(284.748, 450.912, 40.992,  1.500000)

  pt3dadd(284.016, 447.984, 41.967999999999996,  1.500000)

}

filament_999[2679] {

  pt3dclear()

  pt3dadd(285.48, 453.84, 39.528,  1.500000)

  pt3dadd(284.748, 450.912, 40.992,  1.500000)

}

filament_999[2680] {

  pt3dclear()

  pt3dadd(287.676, 456.036, 40.016,  1.500000)

  pt3dadd(285.48, 453.84, 39.528,  1.500000)

}

filament_999[2681] {

  pt3dclear()

  pt3dadd(289.872, 458.23199999999997, 40.016,  1.500000)

  pt3dadd(291.336, 455.304, 40.504,  1.500000)

}

filament_999[2682] {

  pt3dclear()

  pt3dadd(289.872, 458.23199999999997, 40.016,  1.500000)

  pt3dadd(287.676, 456.036, 40.016,  1.500000)

}

filament_999[2683] {

  pt3dclear()

  pt3dadd(289.872, 460.428, 40.504,  1.500000)

  pt3dadd(289.872, 458.23199999999997, 40.016,  1.500000)

}

filament_999[2684] {

  pt3dclear()

  pt3dadd(289.14, 463.356, 40.992,  1.500000)

  pt3dadd(289.872, 460.428, 40.504,  1.500000)

}

filament_999[2685] {

  pt3dclear()

  pt3dadd(289.14, 466.284, 41.48,  1.500000)

  pt3dadd(289.14, 463.356, 40.992,  1.500000)

}

filament_999[2686] {

  pt3dclear()

  pt3dadd(291.336, 468.48, 41.48,  1.500000)

  pt3dadd(289.14, 466.284, 41.48,  1.500000)

}

filament_999[2687] {

  pt3dclear()

  pt3dadd(294.264, 469.212, 41.967999999999996,  1.500000)

  pt3dadd(291.336, 468.48, 41.48,  1.500000)

}

filament_999[2688] {

  pt3dclear()

  pt3dadd(297.192, 469.212, 42.944,  1.500000)

  pt3dadd(294.996, 472.872, 42.455999999999996,  1.500000)

}

filament_999[2689] {

  pt3dclear()

  pt3dadd(297.192, 469.212, 42.944,  1.500000)

  pt3dadd(294.264, 469.212, 41.967999999999996,  1.500000)

}

filament_999[2690] {

  pt3dclear()

  pt3dadd(301.584, 467.748, 41.967999999999996,  1.500000)

  pt3dadd(297.192, 469.212, 42.944,  1.500000)

}

filament_999[2691] {

  pt3dclear()

  pt3dadd(305.976, 467.748, 42.455999999999996,  1.500000)

  pt3dadd(301.584, 467.748, 41.967999999999996,  1.500000)

}

filament_999[2692] {

  pt3dclear()

  pt3dadd(310.368, 469.212, 42.455999999999996,  1.500000)

  pt3dadd(305.976, 467.748, 42.455999999999996,  1.500000)

}

filament_999[2693] {

  pt3dclear()

  pt3dadd(314.76, 469.944, 42.944,  1.500000)

  pt3dadd(314.028, 467.01599999999996, 44.896,  1.500000)

}

filament_999[2694] {

  pt3dclear()

  pt3dadd(314.76, 469.944, 42.944,  1.500000)

  pt3dadd(314.76, 473.604, 47.824,  1.500000)

}

filament_999[2695] {

  pt3dclear()

  pt3dadd(314.76, 469.944, 42.944,  1.500000)

  pt3dadd(310.368, 469.212, 42.455999999999996,  1.500000)

}

filament_999[2696] {

  pt3dclear()

  pt3dadd(318.42, 471.408, 43.92,  1.500000)

  pt3dadd(316.224, 474.336, 42.944,  1.500000)

}

filament_999[2697] {

  pt3dclear()

  pt3dadd(318.42, 471.408, 43.92,  1.500000)

  pt3dadd(314.76, 469.944, 42.944,  1.500000)

}

filament_999[2698] {

  pt3dclear()

  pt3dadd(321.348, 472.14, 43.92,  1.500000)

  pt3dadd(318.42, 471.408, 43.92,  1.500000)

}

filament_999[2699] {

  pt3dclear()

  pt3dadd(325.008, 472.14, 43.432,  1.500000)

  pt3dadd(321.348, 472.14, 43.92,  1.500000)

}

filament_999[2700] {

  pt3dclear()

  pt3dadd(325.008, 472.14, 43.432,  1.500000)

  pt3dadd(324.276, 473.604, 50.263999999999996,  1.500000)

}

filament_999[2701] {

  pt3dclear()

  pt3dadd(327.936, 473.604, 42.455999999999996,  1.500000)

  pt3dadd(332.328, 472.14, 43.92,  1.500000)

}

filament_999[2702] {

  pt3dclear()

  pt3dadd(327.936, 473.604, 42.455999999999996,  1.500000)

  pt3dadd(330.132, 474.336, 44.408,  1.500000)

}

filament_999[2703] {

  pt3dclear()

  pt3dadd(327.936, 473.604, 42.455999999999996,  1.500000)

  pt3dadd(325.008, 472.14, 43.432,  1.500000)

}

filament_999[2704] {

  pt3dclear()

  pt3dadd(325.74, 508.74, 43.432,  1.500000)

  pt3dadd(322.812, 508.74, 43.432,  1.500000)

}

filament_999[2705] {

  pt3dclear()

  pt3dadd(328.668, 510.936, 43.92,  1.500000)

  pt3dadd(325.74, 508.74, 43.432,  1.500000)

}

filament_999[2706] {

  pt3dclear()

  pt3dadd(330.864, 512.4, 43.92,  1.500000)

  pt3dadd(328.668, 510.936, 43.92,  1.500000)

}

filament_999[2707] {

  pt3dclear()

  pt3dadd(333.06, 511.668, 43.92,  1.500000)

  pt3dadd(330.864, 512.4, 43.92,  1.500000)

}

filament_999[2708] {

  pt3dclear()

  pt3dadd(334.524, 513.864, 43.432,  1.500000)

  pt3dadd(333.06, 511.668, 43.92,  1.500000)

}

filament_999[2709] {

  pt3dclear()

  pt3dadd(335.256, 517.524, 43.432,  1.500000)

  pt3dadd(334.524, 513.864, 43.432,  1.500000)

}

filament_999[2710] {

  pt3dclear()

  pt3dadd(336.71999999999997, 521.184, 43.432,  1.500000)

  pt3dadd(335.256, 517.524, 43.432,  1.500000)

}

filament_999[2711] {

  pt3dclear()

  pt3dadd(338.18399999999997, 525.576, 42.944,  1.500000)

  pt3dadd(336.71999999999997, 521.184, 43.432,  1.500000)

}

filament_999[2712] {

  pt3dclear()

  pt3dadd(340.38, 529.236, 42.455999999999996,  1.500000)

  pt3dadd(338.18399999999997, 525.576, 42.944,  1.500000)

}

filament_999[2713] {

  pt3dclear()

  pt3dadd(363.072, 539.484, 40.992,  1.500000)

  pt3dadd(362.34, 543.144, 41.967999999999996,  1.500000)

}

filament_999[2714] {

  pt3dclear()

  pt3dadd(361.608, 535.824, 40.992,  1.500000)

  pt3dadd(363.072, 539.484, 40.992,  1.500000)

}

filament_999[2715] {

  pt3dclear()

  pt3dadd(359.412, 532.896, 40.992,  1.500000)

  pt3dadd(361.608, 535.824, 40.992,  1.500000)

}

filament_999[2716] {

  pt3dclear()

  pt3dadd(356.484, 530.6999999999999, 40.992,  1.500000)

  pt3dadd(359.412, 532.896, 40.992,  1.500000)

}

filament_999[2717] {

  pt3dclear()

  pt3dadd(352.824, 529.968, 40.992,  1.500000)

  pt3dadd(356.484, 530.6999999999999, 40.992,  1.500000)

}

filament_999[2718] {

  pt3dclear()

  pt3dadd(348.432, 532.164, 40.992,  1.500000)

  pt3dadd(352.824, 529.968, 40.992,  1.500000)

}

filament_999[2719] {

  pt3dclear()

  pt3dadd(346.236, 535.092, 42.944,  1.500000)

  pt3dadd(348.432, 532.164, 40.992,  1.500000)

}

filament_999[2720] {

  pt3dclear()

  pt3dadd(342.57599999999996, 534.36, 42.944,  1.500000)

  pt3dadd(346.236, 535.092, 42.944,  1.500000)

}

filament_999[2721] {

  pt3dclear()

  pt3dadd(341.844, 536.556, 42.944,  1.500000)

  pt3dadd(342.57599999999996, 534.36, 42.944,  1.500000)

}

filament_999[2722] {

  pt3dclear()

  pt3dadd(341.11199999999997, 538.752, 42.944,  1.500000)

  pt3dadd(341.844, 536.556, 42.944,  1.500000)

}

filament_999[2723] {

  pt3dclear()

  pt3dadd(342.57599999999996, 541.68, 42.944,  1.500000)

  pt3dadd(341.11199999999997, 538.752, 42.944,  1.500000)

}

filament_999[2724] {

  pt3dclear()

  pt3dadd(344.772, 542.412, 42.944,  1.500000)

  pt3dadd(342.57599999999996, 541.68, 42.944,  1.500000)

}

filament_999[2725] {

  pt3dclear()

  pt3dadd(360.876, 567.3, 42.944,  1.500000)

  pt3dadd(363.804, 570.96, 43.432,  1.500000)

}

filament_999[2726] {

  pt3dclear()

  pt3dadd(357.948, 563.64, 42.944,  1.500000)

  pt3dadd(360.876, 567.3, 42.944,  1.500000)

}

filament_999[2727] {

  pt3dclear()

  pt3dadd(355.02, 559.98, 40.992,  1.500000)

  pt3dadd(357.948, 563.64, 42.944,  1.500000)

}

filament_999[2728] {

  pt3dclear()

  pt3dadd(352.824, 554.856, 40.504,  1.500000)

  pt3dadd(355.02, 559.98, 40.992,  1.500000)

}

filament_999[2729] {

  pt3dclear()

  pt3dadd(350.628, 550.4639999999999, 41.48,  1.500000)

  pt3dadd(352.824, 554.856, 40.504,  1.500000)

}

filament_999[2730] {

  pt3dclear()

  pt3dadd(349.164, 546.072, 41.48,  1.500000)

  pt3dadd(350.628, 550.4639999999999, 41.48,  1.500000)

}

filament_999[2731] {

  pt3dclear()

  pt3dadd(347.7, 543.144, 41.48,  1.500000)

  pt3dadd(349.164, 546.072, 41.48,  1.500000)

}

filament_999[2732] {

  pt3dclear()

  pt3dadd(346.236, 540.216, 41.48,  1.500000)

  pt3dadd(344.772, 542.412, 42.944,  1.500000)

}

filament_999[2733] {

  pt3dclear()

  pt3dadd(346.236, 540.216, 41.48,  1.500000)

  pt3dadd(351.36, 547.536, 38.064,  1.500000)

}

filament_999[2734] {

  pt3dclear()

  pt3dadd(346.236, 540.216, 41.48,  1.500000)

  pt3dadd(347.7, 543.144, 41.48,  1.500000)

}

filament_999[2735] {

  pt3dclear()

  pt3dadd(344.772, 537.288, 41.48,  1.500000)

  pt3dadd(346.236, 540.216, 41.48,  1.500000)

}

filament_999[2736] {

  pt3dclear()

  pt3dadd(343.308, 534.36, 41.48,  1.500000)

  pt3dadd(344.772, 537.288, 41.48,  1.500000)

}

filament_999[2737] {

  pt3dclear()

  pt3dadd(343.308, 530.6999999999999, 41.967999999999996,  1.500000)

  pt3dadd(340.38, 529.236, 42.455999999999996,  1.500000)

}

filament_999[2738] {

  pt3dclear()

  pt3dadd(343.308, 530.6999999999999, 41.967999999999996,  1.500000)

  pt3dadd(343.308, 534.36, 41.48,  1.500000)

}

filament_999[2739] {

  pt3dclear()

  pt3dadd(344.04, 526.308, 41.967999999999996,  1.500000)

  pt3dadd(343.308, 530.6999999999999, 41.967999999999996,  1.500000)

}

filament_999[2740] {

  pt3dclear()

  pt3dadd(344.04, 521.9159999999999, 41.48,  1.500000)

  pt3dadd(344.04, 526.308, 41.967999999999996,  1.500000)

}

filament_999[2741] {

  pt3dclear()

  pt3dadd(344.04, 517.524, 40.992,  1.500000)

  pt3dadd(344.04, 521.9159999999999, 41.48,  1.500000)

}

filament_999[2742] {

  pt3dclear()

  pt3dadd(344.04, 513.132, 41.48,  1.500000)

  pt3dadd(344.04, 517.524, 40.992,  1.500000)

}

filament_999[2743] {

  pt3dclear()

  pt3dadd(343.308, 509.472, 41.967999999999996,  1.500000)

  pt3dadd(346.968, 510.936, 39.528,  1.500000)

}

filament_999[2744] {

  pt3dclear()

  pt3dadd(343.308, 509.472, 41.967999999999996,  1.500000)

  pt3dadd(344.04, 513.132, 41.48,  1.500000)

}

filament_999[2745] {

  pt3dclear()

  pt3dadd(341.11199999999997, 506.544, 41.967999999999996,  1.500000)

  pt3dadd(343.308, 509.472, 41.967999999999996,  1.500000)

}

filament_999[2746] {

  pt3dclear()

  pt3dadd(338.916, 503.616, 41.967999999999996,  1.500000)

  pt3dadd(341.11199999999997, 506.544, 41.967999999999996,  1.500000)

}

filament_999[2747] {

  pt3dclear()

  pt3dadd(337.452, 499.956, 41.967999999999996,  1.500000)

  pt3dadd(340.38, 499.224, 40.504,  1.500000)

}

filament_999[2748] {

  pt3dclear()

  pt3dadd(337.452, 499.956, 41.967999999999996,  1.500000)

  pt3dadd(338.916, 503.616, 41.967999999999996,  1.500000)

}

filament_999[2749] {

  pt3dclear()

  pt3dadd(334.524, 497.02799999999996, 41.967999999999996,  1.500000)

  pt3dadd(337.452, 499.956, 41.967999999999996,  1.500000)

}

filament_999[2750] {

  pt3dclear()

  pt3dadd(332.328, 493.368, 41.967999999999996,  1.500000)

  pt3dadd(334.524, 497.02799999999996, 41.967999999999996,  1.500000)

}

filament_999[2751] {

  pt3dclear()

  pt3dadd(331.596, 488.976, 42.944,  1.500000)

  pt3dadd(332.328, 493.368, 41.967999999999996,  1.500000)

}

filament_999[2752] {

  pt3dclear()

  pt3dadd(330.864, 484.584, 42.455999999999996,  1.500000)

  pt3dadd(331.596, 488.976, 42.944,  1.500000)

}

filament_999[2753] {

  pt3dclear()

  pt3dadd(330.132, 480.192, 40.992,  1.500000)

  pt3dadd(330.864, 484.584, 42.455999999999996,  1.500000)

}

filament_999[2754] {

  pt3dclear()

  pt3dadd(330.132, 475.8, 40.016,  1.500000)

  pt3dadd(327.936, 473.604, 42.455999999999996,  1.500000)

}

filament_999[2755] {

  pt3dclear()

  pt3dadd(330.132, 475.8, 40.016,  1.500000)

  pt3dadd(330.132, 480.192, 40.992,  1.500000)

}

filament_999[2756] {

  pt3dclear()

  pt3dadd(332.328, 472.872, 38.552,  1.500000)

  pt3dadd(330.132, 475.8, 40.016,  1.500000)

}

filament_999[2757] {

  pt3dclear()

  pt3dadd(332.328, 472.872, 38.552,  1.500000)

  pt3dadd(328.668, 473.604, 37.088,  1.500000)

}

filament_999[2758] {

  pt3dclear()

  pt3dadd(333.792, 468.48, 37.088,  1.500000)

  pt3dadd(330.864, 469.212, 36.112,  1.500000)

}

filament_999[2759] {

  pt3dclear()

  pt3dadd(333.792, 468.48, 37.088,  1.500000)

  pt3dadd(332.328, 472.872, 38.552,  1.500000)

}

filament_999[2760] {

  pt3dclear()

  pt3dadd(335.256, 465.55199999999996, 36.112,  1.500000)

  pt3dadd(333.792, 468.48, 37.088,  1.500000)

}

filament_999[2761] {

  pt3dclear()

  pt3dadd(335.256, 465.55199999999996, 36.112,  1.500000)

  pt3dadd(332.328, 464.82, 37.088,  1.500000)

}

filament_999[2762] {

  pt3dclear()

  pt3dadd(335.256, 465.55199999999996, 36.112,  1.500000)

  pt3dadd(337.452, 467.01599999999996, 32.208,  1.500000)

}

filament_999[2763] {

  pt3dclear()

  pt3dadd(337.452, 464.08799999999997, 32.696,  1.500000)

  pt3dadd(335.256, 465.55199999999996, 36.112,  1.500000)

}

filament_999[2764] {

  pt3dclear()

  pt3dadd(340.38, 459.69599999999997, 31.72,  1.500000)

  pt3dadd(343.308, 460.428, 31.72,  1.500000)

}

filament_999[2765] {

  pt3dclear()

  pt3dadd(340.38, 459.69599999999997, 31.72,  1.500000)

  pt3dadd(337.452, 464.08799999999997, 32.696,  1.500000)

}

filament_999[2766] {

  pt3dclear()

  pt3dadd(341.844, 455.304, 31.232,  1.500000)

  pt3dadd(340.38, 459.69599999999997, 31.72,  1.500000)

}

filament_999[2767] {

  pt3dclear()

  pt3dadd(342.57599999999996, 450.18, 30.744,  1.500000)

  pt3dadd(338.916, 451.644, 30.744,  1.500000)

}

filament_999[2768] {

  pt3dclear()

  pt3dadd(342.57599999999996, 450.18, 30.744,  1.500000)

  pt3dadd(341.844, 455.304, 31.232,  1.500000)

}

filament_999[2769] {

  pt3dclear()

  pt3dadd(343.308, 445.056, 29.768,  1.500000)

  pt3dadd(342.57599999999996, 450.18, 30.744,  1.500000)

}

filament_999[2770] {

  pt3dclear()

  pt3dadd(343.308, 439.932, 28.304,  1.500000)

  pt3dadd(343.308, 445.056, 29.768,  1.500000)

}

filament_999[2771] {

  pt3dclear()

  pt3dadd(344.04, 435.53999999999996, 27.816,  1.500000)

  pt3dadd(343.308, 439.932, 28.304,  1.500000)

}

filament_999[2772] {

  pt3dclear()

  pt3dadd(344.04, 431.14799999999997, 27.328,  1.500000)

  pt3dadd(344.04, 435.53999999999996, 27.816,  1.500000)

}

filament_999[2773] {

  pt3dclear()

  pt3dadd(344.04, 426.756, 26.84,  1.500000)

  pt3dadd(344.04, 431.14799999999997, 27.328,  1.500000)

}

filament_999[2774] {

  pt3dclear()

  pt3dadd(344.04, 421.632, 26.84,  1.500000)

  pt3dadd(344.04, 426.756, 26.84,  1.500000)

}

filament_999[2775] {

  pt3dclear()

  pt3dadd(344.04, 417.24, 26.84,  1.500000)

  pt3dadd(344.04, 421.632, 26.84,  1.500000)

}

filament_999[2776] {

  pt3dclear()

  pt3dadd(343.308, 412.848, 26.84,  1.500000)

  pt3dadd(344.04, 417.24, 26.84,  1.500000)

}

filament_999[2777] {

  pt3dclear()

  pt3dadd(342.57599999999996, 408.456, 26.84,  1.500000)

  pt3dadd(343.308, 412.848, 26.84,  1.500000)

}

filament_999[2778] {

  pt3dclear()

  pt3dadd(343.308, 404.06399999999996, 26.84,  1.500000)

  pt3dadd(342.57599999999996, 408.456, 26.84,  1.500000)

}

filament_999[2779] {

  pt3dclear()

  pt3dadd(343.308, 399.67199999999997, 26.84,  1.500000)

  pt3dadd(343.308, 404.06399999999996, 26.84,  1.500000)

}

filament_999[2780] {

  pt3dclear()

  pt3dadd(344.04, 394.548, 26.84,  1.500000)

  pt3dadd(343.308, 399.67199999999997, 26.84,  1.500000)

}

filament_999[2781] {

  pt3dclear()

  pt3dadd(346.236, 387.96, 26.84,  1.500000)

  pt3dadd(352.824, 389.424, 26.352,  1.500000)

}

filament_999[2782] {

  pt3dclear()

  pt3dadd(346.236, 387.96, 26.84,  1.500000)

  pt3dadd(344.04, 394.548, 26.84,  1.500000)

}

filament_999[2783] {

  pt3dclear()

  pt3dadd(341.11199999999997, 385.764, 26.352,  1.500000)

  pt3dadd(346.236, 387.96, 26.84,  1.500000)

}

filament_999[2784] {

  pt3dclear()

  pt3dadd(336.71999999999997, 382.836, 25.864,  1.500000)
[truncated: 304,747 more chars]
