# Supplementary material for: When complex neuronal structures may not matter
Source: eLife. 2017 Feb 6;6:e23508. doi: 10.7554/eLife.23508 (PMC5323043; doi:10.7554/eLife.23508)
Supplement: Supplementary file 1. — DOI: http://dx.doi.org/10.7554/eLife.23508.020 [file elife-23508-supp1.zip › Neuronal Structures/878_066_GM_scaled.hoc]

create filament_999[2941]

filament_999[0] {

  pt3dclear()

  pt3dadd(181.536, 429.68399999999997, 19.52,  1.500000)

  pt3dadd(217.404, 426.024, 21.472,  1.500000)

}

filament_999[1] {

  pt3dclear()

  pt3dadd(224.724, 442.86, 30.744,  1.500000)

  pt3dadd(221.796, 438.468, 31.232,  1.500000)

}

filament_999[2] {

  pt3dclear()

  pt3dadd(275.964, 297.192, 48.8,  1.500000)

  pt3dadd(277.428, 295.728, 50.263999999999996,  1.500000)

}

filament_999[3] {

  pt3dclear()

  pt3dadd(357.216, 497.02799999999996, 16.104,  1.500000)

  pt3dadd(356.484, 499.956, 15.616,  1.500000)

}

filament_999[4] {

  pt3dclear()

  pt3dadd(354.288, 494.832, 16.104,  1.500000)

  pt3dadd(357.216, 497.02799999999996, 16.104,  1.500000)

}

filament_999[5] {

  pt3dclear()

  pt3dadd(351.36, 492.63599999999997, 16.592,  1.500000)

  pt3dadd(354.288, 494.832, 16.104,  1.500000)

}

filament_999[6] {

  pt3dclear()

  pt3dadd(298.656, 492.63599999999997, 5.368,  1.500000)

  pt3dadd(294.996, 491.904, 5.856,  1.500000)

}

filament_999[7] {

  pt3dclear()

  pt3dadd(303.048, 493.368, 5.368,  1.500000)

  pt3dadd(298.656, 492.63599999999997, 5.368,  1.500000)

}

filament_999[8] {

  pt3dclear()

  pt3dadd(306.70799999999997, 496.296, 4.3919999999999995,  1.500000)

  pt3dadd(303.048, 493.368, 5.368,  1.500000)

}

filament_999[9] {

  pt3dclear()

  pt3dadd(308.904, 499.224, 4.88,  1.500000)

  pt3dadd(306.70799999999997, 496.296, 4.3919999999999995,  1.500000)

}

filament_999[10] {

  pt3dclear()

  pt3dadd(310.368, 502.152, 4.88,  1.500000)

  pt3dadd(308.904, 499.224, 4.88,  1.500000)

}

filament_999[11] {

  pt3dclear()

  pt3dadd(310.368, 505.08, 5.856,  1.500000)

  pt3dadd(310.368, 502.152, 4.88,  1.500000)

}

filament_999[12] {

  pt3dclear()

  pt3dadd(310.368, 508.74, 4.88,  1.500000)

  pt3dadd(310.368, 505.08, 5.856,  1.500000)

}

filament_999[13] {

  pt3dclear()

  pt3dadd(310.368, 512.4, 6.832,  1.500000)

  pt3dadd(310.368, 508.74, 4.88,  1.500000)

}

filament_999[14] {

  pt3dclear()

  pt3dadd(312.564, 512.4, 9.272,  1.500000)

  pt3dadd(310.368, 512.4, 6.832,  1.500000)

}

filament_999[15] {

  pt3dclear()

  pt3dadd(227.652, 315.492, 24.4,  1.500000)

  pt3dadd(232.04399999999998, 315.492, 23.912,  1.500000)

}

filament_999[16] {

  pt3dclear()

  pt3dadd(223.26, 314.76, 24.887999999999998,  1.500000)

  pt3dadd(227.652, 315.492, 24.4,  1.500000)

}

filament_999[17] {

  pt3dclear()

  pt3dadd(218.868, 314.028, 25.375999999999998,  1.500000)

  pt3dadd(223.26, 314.76, 24.887999999999998,  1.500000)

}

filament_999[18] {

  pt3dclear()

  pt3dadd(459.69599999999997, 442.86, 40.992,  1.500000)

  pt3dadd(460.428, 447.252, 40.992,  1.500000)

}

filament_999[19] {

  pt3dclear()

  pt3dadd(459.69599999999997, 438.468, 40.992,  1.500000)

  pt3dadd(459.69599999999997, 442.86, 40.992,  1.500000)

}

filament_999[20] {

  pt3dclear()

  pt3dadd(461.15999999999997, 434.07599999999996, 40.504,  1.500000)

  pt3dadd(459.69599999999997, 438.468, 40.992,  1.500000)

}

filament_999[21] {

  pt3dclear()

  pt3dadd(460.428, 431.14799999999997, 40.504,  1.500000)

  pt3dadd(461.15999999999997, 434.07599999999996, 40.504,  1.500000)

}

filament_999[22] {

  pt3dclear()

  pt3dadd(457.5, 429.68399999999997, 40.016,  1.500000)

  pt3dadd(460.428, 431.14799999999997, 40.504,  1.500000)

}

filament_999[23] {

  pt3dclear()

  pt3dadd(456.036, 428.21999999999997, 39.04,  1.500000)

  pt3dadd(457.5, 429.68399999999997, 40.016,  1.500000)

}

filament_999[24] {

  pt3dclear()

  pt3dadd(430.416, 456.768, 37.576,  1.500000)

  pt3dadd(433.344, 458.964, 39.04,  1.500000)

}

filament_999[25] {

  pt3dclear()

  pt3dadd(439.2, 420.9, 33.672,  1.500000)

  pt3dadd(442.128, 419.436, 34.647999999999996,  1.500000)

}

filament_999[26] {

  pt3dclear()

  pt3dadd(378.444, 408.456, 16.104,  1.500000)

  pt3dadd(378.444, 404.796, 17.567999999999998,  1.500000)

}

filament_999[27] {

  pt3dclear()

  pt3dadd(378.444, 413.58, 17.08,  1.500000)

  pt3dadd(378.444, 408.456, 16.104,  1.500000)

}

filament_999[28] {

  pt3dclear()

  pt3dadd(377.712, 417.24, 16.592,  1.500000)

  pt3dadd(378.444, 413.58, 17.08,  1.500000)

}

filament_999[29] {

  pt3dclear()

  pt3dadd(420.9, 481.656, 24.887999999999998,  1.500000)

  pt3dadd(422.364, 486.78, 25.864,  1.500000)

}

filament_999[30] {

  pt3dclear()

  pt3dadd(420.168, 476.532, 24.887999999999998,  1.500000)

  pt3dadd(420.9, 481.656, 24.887999999999998,  1.500000)

}

filament_999[31] {

  pt3dclear()

  pt3dadd(417.24, 472.872, 24.4,  1.500000)

  pt3dadd(420.168, 476.532, 24.887999999999998,  1.500000)

}

filament_999[32] {

  pt3dclear()

  pt3dadd(414.312, 469.944, 23.912,  1.500000)

  pt3dadd(417.24, 472.872, 24.4,  1.500000)

}

filament_999[33] {

  pt3dclear()

  pt3dadd(409.92, 467.748, 22.448,  1.500000)

  pt3dadd(414.312, 469.944, 23.912,  1.500000)

}

filament_999[34] {

  pt3dclear()

  pt3dadd(406.992, 465.55199999999996, 22.448,  1.500000)

  pt3dadd(409.92, 467.748, 22.448,  1.500000)

}

filament_999[35] {

  pt3dclear()

  pt3dadd(406.992, 461.15999999999997, 21.472,  1.500000)

  pt3dadd(406.992, 465.55199999999996, 22.448,  1.500000)

}

filament_999[36] {

  pt3dclear()

  pt3dadd(407.724, 457.5, 21.96,  1.500000)

  pt3dadd(406.992, 461.15999999999997, 21.472,  1.500000)

}

filament_999[37] {

  pt3dclear()

  pt3dadd(208.62, 388.692, 35.135999999999996,  1.500000)

  pt3dadd(210.084, 393.816, 35.624,  1.500000)

}

filament_999[38] {

  pt3dclear()

  pt3dadd(208.62, 383.568, 35.135999999999996,  1.500000)

  pt3dadd(208.62, 388.692, 35.135999999999996,  1.500000)

}

filament_999[39] {

  pt3dclear()

  pt3dadd(186.66, 353.556, 30.256,  1.500000)

  pt3dadd(190.32, 352.092, 29.768,  1.500000)

}

filament_999[40] {

  pt3dclear()

  pt3dadd(182.268, 353.556, 30.744,  1.500000)

  pt3dadd(186.66, 353.556, 30.256,  1.500000)

}

filament_999[41] {

  pt3dclear()

  pt3dadd(451.644, 360.876, 56.608,  1.500000)

  pt3dadd(454.572, 365.268, 56.608,  1.500000)

}

filament_999[42] {

  pt3dclear()

  pt3dadd(449.448, 357.948, 53.68,  1.500000)

  pt3dadd(451.644, 360.876, 56.608,  1.500000)

}

filament_999[43] {

  pt3dclear()

  pt3dadd(448.716, 352.092, 51.24,  1.500000)

  pt3dadd(449.448, 357.948, 53.68,  1.500000)

}

filament_999[44] {

  pt3dclear()

  pt3dadd(446.52, 348.432, 49.288,  1.500000)

  pt3dadd(448.716, 352.092, 51.24,  1.500000)

}

filament_999[45] {

  pt3dclear()

  pt3dadd(439.932, 447.984, 49.288,  1.500000)

  pt3dadd(437.00399999999996, 445.788, 50.263999999999996,  1.500000)

}

filament_999[46] {

  pt3dclear()

  pt3dadd(444.324, 450.912, 50.751999999999995,  1.500000)

  pt3dadd(439.932, 447.984, 49.288,  1.500000)

}

filament_999[47] {

  pt3dclear()

  pt3dadd(448.716, 453.108, 50.751999999999995,  1.500000)

  pt3dadd(444.324, 450.912, 50.751999999999995,  1.500000)

}

filament_999[48] {

  pt3dclear()

  pt3dadd(389.424, 543.144, 30.744,  1.500000)

  pt3dadd(393.816, 543.144, 30.744,  1.500000)

}

filament_999[49] {

  pt3dclear()

  pt3dadd(384.3, 540.948, 30.744,  1.500000)

  pt3dadd(389.424, 543.144, 30.744,  1.500000)

}

filament_999[50] {

  pt3dclear()

  pt3dadd(379.908, 538.02, 30.744,  1.500000)

  pt3dadd(384.3, 540.948, 30.744,  1.500000)

}

filament_999[51] {

  pt3dclear()

  pt3dadd(379.176, 531.432, 30.744,  1.500000)

  pt3dadd(379.908, 538.02, 30.744,  1.500000)

}

filament_999[52] {

  pt3dclear()

  pt3dadd(379.176, 524.112, 30.744,  1.500000)

  pt3dadd(379.176, 531.432, 30.744,  1.500000)

}

filament_999[53] {

  pt3dclear()

  pt3dadd(413.58, 586.332, 21.472,  1.500000)

  pt3dadd(415.776, 587.7959999999999, 22.448,  1.500000)

}

filament_999[54] {

  pt3dclear()

  pt3dadd(409.92, 588.528, 21.472,  1.500000)

  pt3dadd(413.58, 586.332, 21.472,  1.500000)

}

filament_999[55] {

  pt3dclear()

  pt3dadd(406.26, 581.208, 21.472,  1.500000)

  pt3dadd(403.332, 583.404, 20.496,  1.500000)

}

filament_999[56] {

  pt3dclear()

  pt3dadd(408.456, 581.9399999999999, 21.96,  1.500000)

  pt3dadd(406.26, 581.208, 21.472,  1.500000)

}

filament_999[57] {

  pt3dclear()

  pt3dadd(245.952, 483.12, 27.328,  1.500000)

  pt3dadd(248.148, 487.512, 27.328,  1.500000)

}

filament_999[58] {

  pt3dclear()

  pt3dadd(245.22, 480.924, 28.791999999999998,  1.500000)

  pt3dadd(245.952, 483.12, 27.328,  1.500000)

}

filament_999[59] {

  pt3dclear()

  pt3dadd(396.74399999999997, 508.74, 14.152,  1.500000)

  pt3dadd(396.012, 506.544, 14.152,  1.500000)

}

filament_999[60] {

  pt3dclear()

  pt3dadd(398.20799999999997, 512.4, 14.152,  1.500000)

  pt3dadd(396.74399999999997, 508.74, 14.152,  1.500000)

}

filament_999[61] {

  pt3dclear()

  pt3dadd(401.868, 518.256, 14.64,  1.500000)

  pt3dadd(398.20799999999997, 512.4, 14.152,  1.500000)

}

filament_999[62] {

  pt3dclear()

  pt3dadd(404.796, 521.9159999999999, 15.128,  1.500000)

  pt3dadd(401.868, 518.256, 14.64,  1.500000)

}

filament_999[63] {

  pt3dclear()

  pt3dadd(406.992, 523.38, 15.616,  1.500000)

  pt3dadd(404.796, 521.9159999999999, 15.128,  1.500000)

}

filament_999[64] {

  pt3dclear()

  pt3dadd(411.384, 524.8439999999999, 15.616,  1.500000)

  pt3dadd(406.992, 523.38, 15.616,  1.500000)

}

filament_999[65] {

  pt3dclear()

  pt3dadd(413.58, 526.308, 16.104,  1.500000)

  pt3dadd(411.384, 524.8439999999999, 15.616,  1.500000)

}

filament_999[66] {

  pt3dclear()

  pt3dadd(416.508, 527.7719999999999, 17.567999999999998,  1.500000)

  pt3dadd(413.58, 526.308, 16.104,  1.500000)

}

filament_999[67] {

  pt3dclear()

  pt3dadd(420.168, 529.968, 17.567999999999998,  1.500000)

  pt3dadd(416.508, 527.7719999999999, 17.567999999999998,  1.500000)

}

filament_999[68] {

  pt3dclear()

  pt3dadd(423.096, 532.896, 19.032,  1.500000)

  pt3dadd(420.168, 529.968, 17.567999999999998,  1.500000)

}

filament_999[69] {

  pt3dclear()

  pt3dadd(347.7, 491.904, 16.592,  1.500000)

  pt3dadd(351.36, 492.63599999999997, 16.592,  1.500000)

}

filament_999[70] {

  pt3dclear()

  pt3dadd(346.236, 487.512, 16.592,  1.500000)

  pt3dadd(347.7, 491.904, 16.592,  1.500000)

}

filament_999[71] {

  pt3dclear()

  pt3dadd(344.04, 486.048, 18.544,  1.500000)

  pt3dadd(346.236, 487.512, 16.592,  1.500000)

}

filament_999[72] {

  pt3dclear()

  pt3dadd(341.11199999999997, 483.852, 18.544,  1.500000)

  pt3dadd(344.04, 486.048, 18.544,  1.500000)

}

filament_999[73] {

  pt3dclear()

  pt3dadd(338.18399999999997, 482.388, 18.544,  1.500000)

  pt3dadd(341.11199999999997, 483.852, 18.544,  1.500000)

}

filament_999[74] {

  pt3dclear()

  pt3dadd(335.988, 480.192, 18.544,  1.500000)

  pt3dadd(338.18399999999997, 482.388, 18.544,  1.500000)

}

filament_999[75] {

  pt3dclear()

  pt3dadd(333.06, 477.264, 18.056,  1.500000)

  pt3dadd(335.988, 480.192, 18.544,  1.500000)

}

filament_999[76] {

  pt3dclear()

  pt3dadd(332.328, 474.336, 19.032,  1.500000)

  pt3dadd(333.06, 477.264, 18.056,  1.500000)

}

filament_999[77] {

  pt3dclear()

  pt3dadd(469.212, 499.224, 39.528,  1.500000)

  pt3dadd(469.944, 501.42, 40.504,  1.500000)

}

filament_999[78] {

  pt3dclear()

  pt3dadd(465.55199999999996, 497.76, 40.016,  1.500000)

  pt3dadd(469.212, 499.224, 39.528,  1.500000)

}

filament_999[79] {

  pt3dclear()

  pt3dadd(461.15999999999997, 497.76, 39.528,  1.500000)

  pt3dadd(465.55199999999996, 497.76, 40.016,  1.500000)

}

filament_999[80] {

  pt3dclear()

  pt3dadd(457.5, 498.49199999999996, 39.528,  1.500000)

  pt3dadd(461.15999999999997, 497.76, 39.528,  1.500000)

}

filament_999[81] {

  pt3dclear()

  pt3dadd(454.572, 500.688, 39.528,  1.500000)

  pt3dadd(457.5, 498.49199999999996, 39.528,  1.500000)

}

filament_999[82] {

  pt3dclear()

  pt3dadd(453.108, 503.616, 39.528,  1.500000)

  pt3dadd(454.572, 500.688, 39.528,  1.500000)

}

filament_999[83] {

  pt3dclear()

  pt3dadd(450.912, 509.472, 37.576,  1.500000)

  pt3dadd(453.108, 503.616, 39.528,  1.500000)

}

filament_999[84] {

  pt3dclear()

  pt3dadd(449.448, 512.4, 36.6,  1.500000)

  pt3dadd(450.912, 509.472, 37.576,  1.500000)

}

filament_999[85] {

  pt3dclear()

  pt3dadd(457.5, 535.824, 48.312,  1.500000)

  pt3dadd(452.376, 540.948, 46.36,  1.500000)

}

filament_999[86] {

  pt3dclear()

  pt3dadd(458.23199999999997, 528.504, 48.312,  1.500000)

  pt3dadd(457.5, 535.824, 48.312,  1.500000)

}

filament_999[87] {

  pt3dclear()

  pt3dadd(457.5, 523.38, 48.8,  1.500000)

  pt3dadd(458.23199999999997, 528.504, 48.312,  1.500000)

}

filament_999[88] {

  pt3dclear()

  pt3dadd(458.964, 520.452, 46.848,  1.500000)

  pt3dadd(457.5, 523.38, 48.8,  1.500000)

}

filament_999[89] {

  pt3dclear()

  pt3dadd(459.69599999999997, 517.524, 45.872,  1.500000)

  pt3dadd(458.964, 520.452, 46.848,  1.500000)

}

filament_999[90] {

  pt3dclear()

  pt3dadd(459.69599999999997, 516.06, 41.967999999999996,  1.500000)

  pt3dadd(459.69599999999997, 517.524, 45.872,  1.500000)

}

filament_999[91] {

  pt3dclear()

  pt3dadd(458.23199999999997, 516.792, 38.552,  1.500000)

  pt3dadd(459.69599999999997, 516.06, 41.967999999999996,  1.500000)

}

filament_999[92] {

  pt3dclear()

  pt3dadd(456.036, 516.06, 38.552,  1.500000)

  pt3dadd(458.23199999999997, 516.792, 38.552,  1.500000)

}

filament_999[93] {

  pt3dclear()

  pt3dadd(341.844, 508.74, 34.16,  1.500000)

  pt3dadd(338.916, 503.616, 35.135999999999996,  1.500000)

}

filament_999[94] {

  pt3dclear()

  pt3dadd(342.57599999999996, 513.132, 34.16,  1.500000)

  pt3dadd(341.844, 508.74, 34.16,  1.500000)

}

filament_999[95] {

  pt3dclear()

  pt3dadd(343.308, 516.06, 34.16,  1.500000)

  pt3dadd(342.57599999999996, 513.132, 34.16,  1.500000)

}

filament_999[96] {

  pt3dclear()

  pt3dadd(344.772, 518.9879999999999, 33.184,  1.500000)

  pt3dadd(343.308, 516.06, 34.16,  1.500000)

}

filament_999[97] {

  pt3dclear()

  pt3dadd(348.432, 521.9159999999999, 33.184,  1.500000)

  pt3dadd(344.772, 518.9879999999999, 33.184,  1.500000)

}

filament_999[98] {

  pt3dclear()

  pt3dadd(217.404, 426.024, 21.472,  1.500000)

  pt3dadd(226.92, 424.56, 20.008,  1.500000)

}

filament_999[99] {

  pt3dclear()

  pt3dadd(226.92, 424.56, 20.008,  1.500000)

  pt3dadd(233.50799999999998, 422.364, 18.056,  1.500000)

}

filament_999[100] {

  pt3dclear()

  pt3dadd(233.50799999999998, 422.364, 18.056,  1.500000)

  pt3dadd(240.828, 418.704, 16.104,  1.500000)

}

filament_999[101] {

  pt3dclear()

  pt3dadd(240.828, 418.704, 16.104,  1.500000)

  pt3dadd(248.148, 415.776, 14.64,  1.500000)

}

filament_999[102] {

  pt3dclear()

  pt3dadd(248.148, 415.776, 14.64,  1.500000)

  pt3dadd(256.932, 410.652, 14.64,  1.500000)

}

filament_999[103] {

  pt3dclear()

  pt3dadd(248.148, 415.776, 14.64,  1.500000)

  pt3dadd(254.004, 417.972, 13.664,  1.500000)

}

filament_999[104] {

  pt3dclear()

  pt3dadd(256.932, 410.652, 14.64,  1.500000)

  pt3dadd(261.324, 406.992, 14.64,  1.500000)

}

filament_999[105] {

  pt3dclear()

  pt3dadd(261.324, 406.992, 14.64,  1.500000)

  pt3dadd(263.52, 401.868, 15.616,  1.500000)

}

filament_999[106] {

  pt3dclear()

  pt3dadd(261.324, 406.992, 14.64,  1.500000)

  pt3dadd(264.984, 409.92, 15.128,  1.500000)

}

filament_999[107] {

  pt3dclear()

  pt3dadd(263.52, 401.868, 15.616,  1.500000)

  pt3dadd(265.716, 397.476, 15.616,  1.500000)

}

filament_999[108] {

  pt3dclear()

  pt3dadd(265.716, 397.476, 15.616,  1.500000)

  pt3dadd(267.912, 393.084, 15.616,  1.500000)

}

filament_999[109] {

  pt3dclear()

  pt3dadd(267.912, 393.084, 15.616,  1.500000)

  pt3dadd(269.376, 389.424, 16.592,  1.500000)

}

filament_999[110] {

  pt3dclear()

  pt3dadd(269.376, 389.424, 16.592,  1.500000)

  pt3dadd(270.84, 385.764, 18.056,  1.500000)

}

filament_999[111] {

  pt3dclear()

  pt3dadd(270.84, 385.764, 18.056,  1.500000)

  pt3dadd(272.304, 382.104, 19.52,  1.500000)

}

filament_999[112] {

  pt3dclear()

  pt3dadd(272.304, 382.104, 19.52,  1.500000)

  pt3dadd(273.768, 378.444, 21.472,  1.500000)

}

filament_999[113] {

  pt3dclear()

  pt3dadd(273.768, 378.444, 21.472,  1.500000)

  pt3dadd(274.5, 374.05199999999996, 20.496,  1.500000)

}

filament_999[114] {

  pt3dclear()

  pt3dadd(274.5, 374.05199999999996, 20.496,  1.500000)

  pt3dadd(274.5, 369.65999999999997, 21.96,  1.500000)

}

filament_999[115] {

  pt3dclear()

  pt3dadd(274.5, 369.65999999999997, 21.96,  1.500000)

  pt3dadd(274.5, 365.268, 22.448,  1.500000)

}

filament_999[116] {

  pt3dclear()

  pt3dadd(274.5, 365.268, 22.448,  1.500000)

  pt3dadd(274.5, 360.876, 22.448,  1.500000)

}

filament_999[117] {

  pt3dclear()

  pt3dadd(274.5, 360.876, 22.448,  1.500000)

  pt3dadd(274.5, 356.484, 22.448,  1.500000)

}

filament_999[118] {

  pt3dclear()

  pt3dadd(274.5, 356.484, 22.448,  1.500000)

  pt3dadd(274.5, 352.092, 22.448,  1.500000)

}

filament_999[119] {

  pt3dclear()

  pt3dadd(274.5, 352.092, 22.448,  1.500000)

  pt3dadd(273.768, 347.7, 23.912,  1.500000)

}

filament_999[120] {

  pt3dclear()

  pt3dadd(273.768, 347.7, 23.912,  1.500000)

  pt3dadd(275.964, 347.7, 26.352,  1.500000)

}

filament_999[121] {

  pt3dclear()

  pt3dadd(273.768, 347.7, 23.912,  1.500000)

  pt3dadd(275.964, 350.628, 26.84,  1.500000)

}

filament_999[122] {

  pt3dclear()

  pt3dadd(273.768, 347.7, 23.912,  1.500000)

  pt3dadd(272.304, 344.04, 25.375999999999998,  1.500000)

}

filament_999[123] {

  pt3dclear()

  pt3dadd(272.304, 344.04, 25.375999999999998,  1.500000)

  pt3dadd(269.376, 340.38, 26.352,  1.500000)

}

filament_999[124] {

  pt3dclear()

  pt3dadd(269.376, 340.38, 26.352,  1.500000)

  pt3dadd(266.448, 336.71999999999997, 27.328,  1.500000)

}

filament_999[125] {

  pt3dclear()

  pt3dadd(269.376, 340.38, 26.352,  1.500000)

  pt3dadd(273.768, 340.38, 25.375999999999998,  1.500000)

}

filament_999[126] {

  pt3dclear()

  pt3dadd(266.448, 336.71999999999997, 27.328,  1.500000)

  pt3dadd(262.788, 333.06, 29.768,  1.500000)

}

filament_999[127] {

  pt3dclear()

  pt3dadd(266.448, 336.71999999999997, 27.328,  1.500000)

  pt3dadd(269.376, 331.596, 29.28,  1.500000)

}

filament_999[128] {

  pt3dclear()

  pt3dadd(262.788, 333.06, 29.768,  1.500000)

  pt3dadd(257.664, 334.524, 29.768,  1.500000)

}

filament_999[129] {

  pt3dclear()

  pt3dadd(257.664, 334.524, 29.768,  1.500000)

  pt3dadd(253.272, 336.71999999999997, 31.72,  1.500000)

}

filament_999[130] {

  pt3dclear()

  pt3dadd(253.272, 336.71999999999997, 31.72,  1.500000)

  pt3dadd(250.344, 338.916, 32.696,  1.500000)

}

filament_999[131] {

  pt3dclear()

  pt3dadd(250.344, 338.916, 32.696,  1.500000)

  pt3dadd(247.416, 343.308, 34.647999999999996,  1.500000)

}

filament_999[132] {

  pt3dclear()

  pt3dadd(247.416, 343.308, 34.647999999999996,  1.500000)

  pt3dadd(245.952, 347.7, 35.624,  1.500000)

}

filament_999[133] {

  pt3dclear()

  pt3dadd(247.416, 343.308, 34.647999999999996,  1.500000)

  pt3dadd(244.488, 344.04, 36.112,  1.500000)

}

filament_999[134] {

  pt3dclear()

  pt3dadd(245.952, 347.7, 35.624,  1.500000)

  pt3dadd(245.22, 352.092, 36.112,  1.500000)

}

filament_999[135] {

  pt3dclear()

  pt3dadd(245.22, 352.092, 36.112,  1.500000)

  pt3dadd(244.488, 356.484, 36.112,  1.500000)

}

filament_999[136] {

  pt3dclear()

  pt3dadd(245.22, 352.092, 36.112,  1.500000)

  pt3dadd(242.292, 353.556, 36.112,  1.500000)

}

filament_999[137] {

  pt3dclear()

  pt3dadd(244.488, 356.484, 36.112,  1.500000)

  pt3dadd(243.756, 360.876, 36.112,  1.500000)

}

filament_999[138] {

  pt3dclear()

  pt3dadd(243.756, 360.876, 36.112,  1.500000)

  pt3dadd(243.024, 365.268, 37.576,  1.500000)

}

filament_999[139] {

  pt3dclear()

  pt3dadd(243.024, 365.268, 37.576,  1.500000)

  pt3dadd(243.024, 369.65999999999997, 38.064,  1.500000)

}

filament_999[140] {

  pt3dclear()

  pt3dadd(243.024, 369.65999999999997, 38.064,  1.500000)

  pt3dadd(243.024, 374.05199999999996, 38.552,  1.500000)

}

filament_999[141] {

  pt3dclear()

  pt3dadd(243.024, 374.05199999999996, 38.552,  1.500000)

  pt3dadd(243.756, 378.444, 38.552,  1.500000)

}

filament_999[142] {

  pt3dclear()

  pt3dadd(243.756, 378.444, 38.552,  1.500000)

  pt3dadd(245.22, 382.836, 37.576,  1.500000)

}

filament_999[143] {

  pt3dclear()

  pt3dadd(245.22, 382.836, 37.576,  1.500000)

  pt3dadd(245.952, 387.96, 36.6,  1.500000)

}

filament_999[144] {

  pt3dclear()

  pt3dadd(245.952, 387.96, 36.6,  1.500000)

  pt3dadd(247.416, 392.352, 35.624,  1.500000)

}

filament_999[145] {

  pt3dclear()

  pt3dadd(247.416, 392.352, 35.624,  1.500000)

  pt3dadd(250.344, 396.012, 34.647999999999996,  1.500000)

}

filament_999[146] {

  pt3dclear()

  pt3dadd(250.344, 396.012, 34.647999999999996,  1.500000)

  pt3dadd(253.272, 397.476, 32.696,  1.500000)

}

filament_999[147] {

  pt3dclear()

  pt3dadd(253.272, 397.476, 32.696,  1.500000)

  pt3dadd(256.2, 398.20799999999997, 31.232,  1.500000)

}

filament_999[148] {

  pt3dclear()

  pt3dadd(253.272, 397.476, 32.696,  1.500000)

  pt3dadd(251.076, 400.404, 31.232,  1.500000)

}

filament_999[149] {

  pt3dclear()

  pt3dadd(256.2, 398.20799999999997, 31.232,  1.500000)

  pt3dadd(259.128, 397.476, 29.28,  1.500000)

}

filament_999[150] {

  pt3dclear()

  pt3dadd(259.128, 397.476, 29.28,  1.500000)

  pt3dadd(262.056, 396.74399999999997, 28.304,  1.500000)

}

filament_999[151] {

  pt3dclear()

  pt3dadd(262.056, 396.74399999999997, 28.304,  1.500000)

  pt3dadd(264.984, 394.548, 27.328,  1.500000)

}

filament_999[152] {

  pt3dclear()

  pt3dadd(264.984, 394.548, 27.328,  1.500000)

  pt3dadd(267.912, 392.352, 25.375999999999998,  1.500000)

}

filament_999[153] {

  pt3dclear()

  pt3dadd(267.912, 392.352, 25.375999999999998,  1.500000)

  pt3dadd(271.572, 389.424, 23.424,  1.500000)

}

filament_999[154] {

  pt3dclear()

  pt3dadd(271.572, 389.424, 23.424,  1.500000)

  pt3dadd(274.5, 386.496, 22.448,  1.500000)

}

filament_999[155] {

  pt3dclear()

  pt3dadd(274.5, 386.496, 22.448,  1.500000)

  pt3dadd(276.69599999999997, 382.104, 22.448,  1.500000)

}

filament_999[156] {

  pt3dclear()

  pt3dadd(276.69599999999997, 382.104, 22.448,  1.500000)

  pt3dadd(278.892, 377.712, 22.448,  1.500000)

}

filament_999[157] {

  pt3dclear()

  pt3dadd(278.892, 377.712, 22.448,  1.500000)

  pt3dadd(280.356, 373.32, 21.96,  1.500000)

}

filament_999[158] {

  pt3dclear()

  pt3dadd(280.356, 373.32, 21.96,  1.500000)

  pt3dadd(281.08799999999997, 368.928, 21.96,  1.500000)

}

filament_999[159] {

  pt3dclear()

  pt3dadd(281.08799999999997, 368.928, 21.96,  1.500000)

  pt3dadd(281.82, 364.536, 22.936,  1.500000)

}

filament_999[160] {

  pt3dclear()

  pt3dadd(281.82, 364.536, 22.936,  1.500000)

  pt3dadd(282.552, 360.144, 23.912,  1.500000)

}

filament_999[161] {

  pt3dclear()

  pt3dadd(282.552, 360.144, 23.912,  1.500000)

  pt3dadd(283.284, 355.752, 24.4,  1.500000)

}

filament_999[162] {

  pt3dclear()

  pt3dadd(283.284, 355.752, 24.4,  1.500000)

  pt3dadd(284.016, 351.36, 24.4,  1.500000)

}

filament_999[163] {

  pt3dclear()

  pt3dadd(284.016, 351.36, 24.4,  1.500000)

  pt3dadd(284.748, 346.968, 24.4,  1.500000)

}

filament_999[164] {

  pt3dclear()

  pt3dadd(284.748, 346.968, 24.4,  1.500000)

  pt3dadd(285.48, 342.57599999999996, 24.4,  1.500000)

}

filament_999[165] {

  pt3dclear()

  pt3dadd(285.48, 342.57599999999996, 24.4,  1.500000)

  pt3dadd(285.48, 338.18399999999997, 25.375999999999998,  1.500000)

}

filament_999[166] {

  pt3dclear()

  pt3dadd(285.48, 338.18399999999997, 25.375999999999998,  1.500000)

  pt3dadd(285.48, 333.792, 25.375999999999998,  1.500000)

}

filament_999[167] {

  pt3dclear()

  pt3dadd(285.48, 333.792, 25.375999999999998,  1.500000)

  pt3dadd(286.212, 329.4, 25.375999999999998,  1.500000)

}

filament_999[168] {

  pt3dclear()

  pt3dadd(286.212, 329.4, 25.375999999999998,  1.500000)

  pt3dadd(286.944, 325.008, 25.375999999999998,  1.500000)

}

filament_999[169] {

  pt3dclear()

  pt3dadd(286.944, 325.008, 25.375999999999998,  1.500000)

  pt3dadd(289.14, 320.616, 25.375999999999998,  1.500000)

}

filament_999[170] {

  pt3dclear()

  pt3dadd(289.14, 320.616, 25.375999999999998,  1.500000)

  pt3dadd(292.068, 316.224, 25.375999999999998,  1.500000)

}

filament_999[171] {

  pt3dclear()

  pt3dadd(292.068, 316.224, 25.375999999999998,  1.500000)

  pt3dadd(294.996, 311.832, 25.375999999999998,  1.500000)

}

filament_999[172] {

  pt3dclear()

  pt3dadd(294.996, 311.832, 25.375999999999998,  1.500000)

  pt3dadd(297.192, 307.44, 25.375999999999998,  1.500000)

}

filament_999[173] {

  pt3dclear()

  pt3dadd(297.192, 307.44, 25.375999999999998,  1.500000)

  pt3dadd(299.388, 303.048, 25.375999999999998,  1.500000)

}

filament_999[174] {

  pt3dclear()

  pt3dadd(299.388, 303.048, 25.375999999999998,  1.500000)

  pt3dadd(302.316, 298.656, 25.375999999999998,  1.500000)

}

filament_999[175] {

  pt3dclear()

  pt3dadd(302.316, 298.656, 25.375999999999998,  1.500000)

  pt3dadd(305.976, 294.996, 25.375999999999998,  1.500000)

}

filament_999[176] {

  pt3dclear()

  pt3dadd(305.976, 294.996, 25.375999999999998,  1.500000)

  pt3dadd(309.63599999999997, 291.336, 24.887999999999998,  1.500000)

}

filament_999[177] {

  pt3dclear()

  pt3dadd(309.63599999999997, 291.336, 24.887999999999998,  1.500000)

  pt3dadd(313.296, 287.676, 23.912,  1.500000)

}

filament_999[178] {

  pt3dclear()

  pt3dadd(313.296, 287.676, 23.912,  1.500000)

  pt3dadd(316.956, 284.016, 23.912,  1.500000)

}

filament_999[179] {

  pt3dclear()

  pt3dadd(316.956, 284.016, 23.912,  1.500000)

  pt3dadd(320.616, 280.356, 23.912,  1.500000)

}

filament_999[180] {

  pt3dclear()

  pt3dadd(320.616, 280.356, 23.912,  1.500000)

  pt3dadd(323.544, 275.964, 23.424,  1.500000)

}

filament_999[181] {

  pt3dclear()

  pt3dadd(320.616, 280.356, 23.912,  1.500000)

  pt3dadd(324.276, 281.08799999999997, 24.4,  1.500000)

}

filament_999[182] {

  pt3dclear()

  pt3dadd(323.544, 275.964, 23.424,  1.500000)

  pt3dadd(325.74, 270.84, 23.424,  1.500000)

}

filament_999[183] {

  pt3dclear()

  pt3dadd(325.74, 270.84, 23.424,  1.500000)

  pt3dadd(328.668, 265.716, 22.936,  1.500000)

}

filament_999[184] {

  pt3dclear()

  pt3dadd(328.668, 265.716, 22.936,  1.500000)

  pt3dadd(330.132, 260.592, 22.936,  1.500000)

}

filament_999[185] {

  pt3dclear()

  pt3dadd(330.132, 260.592, 22.936,  1.500000)

  pt3dadd(331.596, 255.468, 22.936,  1.500000)

}

filament_999[186] {

  pt3dclear()

  pt3dadd(331.596, 255.468, 22.936,  1.500000)

  pt3dadd(333.06, 250.344, 22.936,  1.500000)

}

filament_999[187] {

  pt3dclear()

  pt3dadd(333.06, 250.344, 22.936,  1.500000)

  pt3dadd(333.06, 245.22, 22.936,  1.500000)

}

filament_999[188] {

  pt3dclear()

  pt3dadd(333.06, 245.22, 22.936,  1.500000)

  pt3dadd(333.06, 240.096, 22.936,  1.500000)

}

filament_999[189] {

  pt3dclear()

  pt3dadd(333.06, 240.096, 22.936,  1.500000)

  pt3dadd(333.06, 234.972, 22.936,  1.500000)

}

filament_999[190] {

  pt3dclear()

  pt3dadd(333.06, 234.972, 22.936,  1.500000)

  pt3dadd(331.596, 230.57999999999998, 22.936,  1.500000)

}

filament_999[191] {

  pt3dclear()

  pt3dadd(331.596, 230.57999999999998, 22.936,  1.500000)

  pt3dadd(330.864, 226.188, 22.936,  1.500000)

}

filament_999[192] {

  pt3dclear()

  pt3dadd(330.864, 226.188, 22.936,  1.500000)

  pt3dadd(330.132, 221.796, 22.936,  1.500000)

}

filament_999[193] {

  pt3dclear()

  pt3dadd(330.132, 221.796, 22.936,  1.500000)

  pt3dadd(330.132, 216.672, 22.936,  1.500000)

}

filament_999[194] {

  pt3dclear()

  pt3dadd(330.132, 216.672, 22.936,  1.500000)

  pt3dadd(330.132, 211.548, 22.936,  1.500000)

}

filament_999[195] {

  pt3dclear()

  pt3dadd(330.132, 211.548, 22.936,  1.500000)

  pt3dadd(330.132, 206.424, 23.912,  1.500000)

}

filament_999[196] {

  pt3dclear()

  pt3dadd(330.132, 206.424, 23.912,  1.500000)

  pt3dadd(329.4, 201.29999999999998, 23.912,  1.500000)

}

filament_999[197] {

  pt3dclear()

  pt3dadd(329.4, 201.29999999999998, 23.912,  1.500000)

  pt3dadd(328.668, 195.444, 23.912,  1.500000)

}

filament_999[198] {

  pt3dclear()

  pt3dadd(328.668, 195.444, 23.912,  1.500000)

  pt3dadd(327.936, 189.588, 23.912,  1.500000)

}

filament_999[199] {

  pt3dclear()

  pt3dadd(327.936, 189.588, 23.912,  1.500000)

  pt3dadd(326.472, 185.196, 23.912,  1.500000)

}

filament_999[200] {

  pt3dclear()

  pt3dadd(326.472, 185.196, 23.912,  1.500000)

  pt3dadd(325.74, 180.072, 23.912,  1.500000)

}

filament_999[201] {

  pt3dclear()

  pt3dadd(325.74, 180.072, 23.912,  1.500000)

  pt3dadd(324.276, 175.68, 23.912,  1.500000)

}

filament_999[202] {

  pt3dclear()

  pt3dadd(324.276, 175.68, 23.912,  1.500000)

  pt3dadd(322.812, 171.28799999999998, 23.912,  1.500000)

}

filament_999[203] {

  pt3dclear()

  pt3dadd(322.812, 171.28799999999998, 23.912,  1.500000)

  pt3dadd(322.08, 166.164, 23.912,  1.500000)

}

filament_999[204] {

  pt3dclear()

  pt3dadd(322.08, 166.164, 23.912,  1.500000)

  pt3dadd(321.348, 161.04, 23.912,  1.500000)

}

filament_999[205] {

  pt3dclear()

  pt3dadd(321.348, 161.04, 23.912,  1.500000)

  pt3dadd(322.08, 155.184, 23.912,  1.500000)

}

filament_999[206] {

  pt3dclear()

  pt3dadd(322.08, 155.184, 23.912,  1.500000)

  pt3dadd(322.812, 149.328, 23.912,  1.500000)

}

filament_999[207] {

  pt3dclear()

  pt3dadd(322.812, 149.328, 23.912,  1.500000)

  pt3dadd(322.08, 144.204, 23.912,  1.500000)

}

filament_999[208] {

  pt3dclear()

  pt3dadd(322.08, 144.204, 23.912,  1.500000)

  pt3dadd(321.348, 139.81199999999998, 24.4,  1.500000)

}

filament_999[209] {

  pt3dclear()

  pt3dadd(321.348, 139.81199999999998, 24.4,  1.500000)

  pt3dadd(319.884, 135.42, 25.375999999999998,  1.500000)

}

filament_999[210] {

  pt3dclear()

  pt3dadd(319.884, 135.42, 25.375999999999998,  1.500000)

  pt3dadd(319.152, 131.028, 25.375999999999998,  1.500000)

}

filament_999[211] {

  pt3dclear()

  pt3dadd(319.152, 131.028, 25.375999999999998,  1.500000)

  pt3dadd(318.42, 125.904, 26.84,  1.500000)

}

filament_999[212] {

  pt3dclear()

  pt3dadd(318.42, 125.904, 26.84,  1.500000)

  pt3dadd(317.688, 120.78, 26.84,  1.500000)

}

filament_999[213] {

  pt3dclear()

  pt3dadd(317.688, 120.78, 26.84,  1.500000)

  pt3dadd(316.956, 115.65599999999999, 27.328,  1.500000)

}

filament_999[214] {

  pt3dclear()

  pt3dadd(316.956, 115.65599999999999, 27.328,  1.500000)

  pt3dadd(316.956, 110.532, 27.816,  1.500000)

}

filament_999[215] {

  pt3dclear()

  pt3dadd(316.956, 110.532, 27.816,  1.500000)

  pt3dadd(316.956, 105.408, 27.816,  1.500000)

}

filament_999[216] {

  pt3dclear()

  pt3dadd(316.956, 105.408, 27.816,  1.500000)

  pt3dadd(316.956, 100.28399999999999, 27.816,  1.500000)

}

filament_999[217] {

  pt3dclear()

  pt3dadd(316.956, 100.28399999999999, 27.816,  1.500000)

  pt3dadd(317.688, 95.16, 28.304,  1.500000)

}

filament_999[218] {

  pt3dclear()

  pt3dadd(317.688, 95.16, 28.304,  1.500000)

  pt3dadd(318.42, 90.036, 29.28,  1.500000)

}

filament_999[219] {

  pt3dclear()

  pt3dadd(318.42, 90.036, 29.28,  1.500000)

  pt3dadd(319.884, 84.91199999999999, 29.768,  1.500000)

}

filament_999[220] {

  pt3dclear()

  pt3dadd(319.884, 84.91199999999999, 29.768,  1.500000)

  pt3dadd(321.348, 79.788, 30.256,  1.500000)

}

filament_999[221] {

  pt3dclear()

  pt3dadd(321.348, 79.788, 30.256,  1.500000)

  pt3dadd(322.812, 74.664, 30.744,  1.500000)

}

filament_999[222] {

  pt3dclear()

  pt3dadd(322.812, 74.664, 30.744,  1.500000)

  pt3dadd(324.276, 69.53999999999999, 31.232,  1.500000)

}

filament_999[223] {

  pt3dclear()

  pt3dadd(324.276, 69.53999999999999, 31.232,  1.500000)

  pt3dadd(325.74, 65.148, 32.208,  1.500000)

}

filament_999[224] {

  pt3dclear()

  pt3dadd(325.74, 65.148, 32.208,  1.500000)

  pt3dadd(327.936, 60.756, 33.184,  1.500000)

}

filament_999[225] {

  pt3dclear()

  pt3dadd(327.936, 60.756, 33.184,  1.500000)

  pt3dadd(330.132, 56.364, 34.647999999999996,  1.500000)

}

filament_999[226] {

  pt3dclear()

  pt3dadd(330.132, 56.364, 34.647999999999996,  1.500000)

  pt3dadd(331.596, 51.24, 35.135999999999996,  1.500000)

}

filament_999[227] {

  pt3dclear()

  pt3dadd(331.596, 51.24, 35.135999999999996,  1.500000)

  pt3dadd(333.06, 46.116, 35.624,  1.500000)

}

filament_999[228] {

  pt3dclear()

  pt3dadd(333.06, 46.116, 35.624,  1.500000)

  pt3dadd(333.792, 41.724, 37.088,  1.500000)

}

filament_999[229] {

  pt3dclear()

  pt3dadd(333.792, 41.724, 37.088,  1.500000)

  pt3dadd(333.792, 37.332, 38.552,  1.500000)

}

filament_999[230] {

  pt3dclear()

  pt3dadd(333.792, 37.332, 38.552,  1.500000)

  pt3dadd(333.792, 32.94, 39.528,  1.500000)

}

filament_999[231] {

  pt3dclear()

  pt3dadd(333.792, 32.94, 39.528,  1.500000)

  pt3dadd(333.792, 27.816, 40.504,  1.500000)

}

filament_999[232] {

  pt3dclear()

  pt3dadd(333.792, 27.816, 40.504,  1.500000)

  pt3dadd(335.256, 22.692, 41.48,  1.500000)

}

filament_999[233] {

  pt3dclear()

  pt3dadd(335.256, 22.692, 41.48,  1.500000)

  pt3dadd(336.71999999999997, 17.567999999999998, 41.967999999999996,  1.500000)

}

filament_999[234] {

  pt3dclear()

  pt3dadd(336.71999999999997, 17.567999999999998, 41.967999999999996,  1.500000)

  pt3dadd(337.452, 12.443999999999999, 43.432,  1.500000)

}

filament_999[235] {

  pt3dclear()

  pt3dadd(337.452, 12.443999999999999, 43.432,  1.500000)

  pt3dadd(338.916, 7.32, 44.408,  1.500000)

}

filament_999[236] {

  pt3dclear()

  pt3dadd(338.916, 7.32, 44.408,  1.500000)

  pt3dadd(340.38, 2.1959999999999997, 45.872,  1.500000)

}

filament_999[237] {

  pt3dclear()

  pt3dadd(324.276, 281.08799999999997, 24.4,  1.500000)

  pt3dadd(327.936, 281.82, 23.424,  1.500000)

}

filament_999[238] {

  pt3dclear()

  pt3dadd(327.936, 281.82, 23.424,  1.500000)

  pt3dadd(331.596, 281.08799999999997, 22.936,  1.500000)

}

filament_999[239] {

  pt3dclear()

  pt3dadd(331.596, 281.08799999999997, 22.936,  1.500000)

  pt3dadd(335.988, 281.08799999999997, 23.424,  1.500000)

}

filament_999[240] {

  pt3dclear()

  pt3dadd(335.988, 281.08799999999997, 23.424,  1.500000)

  pt3dadd(339.64799999999997, 281.82, 23.912,  1.500000)

}

filament_999[241] {

  pt3dclear()

  pt3dadd(339.64799999999997, 281.82, 23.912,  1.500000)

  pt3dadd(344.04, 282.552, 23.424,  1.500000)

}

filament_999[242] {

  pt3dclear()

  pt3dadd(344.04, 282.552, 23.424,  1.500000)

  pt3dadd(348.432, 284.016, 23.424,  1.500000)

}

filament_999[243] {

  pt3dclear()

  pt3dadd(348.432, 284.016, 23.424,  1.500000)

  pt3dadd(352.824, 285.48, 23.424,  1.500000)

}

filament_999[244] {

  pt3dclear()

  pt3dadd(352.824, 285.48, 23.424,  1.500000)

  pt3dadd(356.484, 287.676, 23.424,  1.500000)

}

filament_999[245] {

  pt3dclear()

  pt3dadd(356.484, 287.676, 23.424,  1.500000)

  pt3dadd(360.876, 289.14, 23.912,  1.500000)

}

filament_999[246] {

  pt3dclear()

  pt3dadd(360.876, 289.14, 23.912,  1.500000)

  pt3dadd(364.536, 290.604, 24.4,  1.500000)

}

filament_999[247] {

  pt3dclear()

  pt3dadd(364.536, 290.604, 24.4,  1.500000)

  pt3dadd(368.19599999999997, 292.068, 24.4,  1.500000)

}

filament_999[248] {

  pt3dclear()

  pt3dadd(368.19599999999997, 292.068, 24.4,  1.500000)

  pt3dadd(372.58799999999997, 293.532, 24.4,  1.500000)

}

filament_999[249] {

  pt3dclear()

  pt3dadd(372.58799999999997, 293.532, 24.4,  1.500000)

  pt3dadd(376.98, 294.996, 24.887999999999998,  1.500000)

}

filament_999[250] {

  pt3dclear()

  pt3dadd(376.98, 294.996, 24.887999999999998,  1.500000)

  pt3dadd(380.64, 297.192, 25.375999999999998,  1.500000)

}

filament_999[251] {

  pt3dclear()

  pt3dadd(380.64, 297.192, 25.375999999999998,  1.500000)

  pt3dadd(384.3, 300.12, 25.864,  1.500000)

}

filament_999[252] {

  pt3dclear()

  pt3dadd(384.3, 300.12, 25.864,  1.500000)

  pt3dadd(387.96, 302.316, 26.352,  1.500000)

}

filament_999[253] {

  pt3dclear()

  pt3dadd(387.96, 302.316, 26.352,  1.500000)

  pt3dadd(391.62, 303.78, 27.328,  1.500000)

}

filament_999[254] {

  pt3dclear()

  pt3dadd(391.62, 303.78, 27.328,  1.500000)

  pt3dadd(394.548, 305.976, 28.791999999999998,  1.500000)

}

filament_999[255] {

  pt3dclear()

  pt3dadd(394.548, 305.976, 28.791999999999998,  1.500000)

  pt3dadd(397.476, 308.17199999999997, 29.28,  1.500000)

}

filament_999[256] {

  pt3dclear()

  pt3dadd(397.476, 308.17199999999997, 29.28,  1.500000)

  pt3dadd(400.404, 310.368, 29.28,  1.500000)

}

filament_999[257] {

  pt3dclear()

  pt3dadd(400.404, 310.368, 29.28,  1.500000)

  pt3dadd(403.332, 311.832, 29.768,  1.500000)

}

filament_999[258] {

  pt3dclear()

  pt3dadd(403.332, 311.832, 29.768,  1.500000)

  pt3dadd(406.26, 313.296, 30.256,  1.500000)

}

filament_999[259] {

  pt3dclear()

  pt3dadd(406.26, 313.296, 30.256,  1.500000)

  pt3dadd(409.188, 316.224, 30.744,  1.500000)

}

filament_999[260] {

  pt3dclear()

  pt3dadd(409.188, 316.224, 30.744,  1.500000)

  pt3dadd(412.116, 319.152, 31.72,  1.500000)

}

filament_999[261] {

  pt3dclear()

  pt3dadd(412.116, 319.152, 31.72,  1.500000)

  pt3dadd(415.044, 322.08, 33.184,  1.500000)

}

filament_999[262] {

  pt3dclear()

  pt3dadd(415.044, 322.08, 33.184,  1.500000)

  pt3dadd(417.972, 325.008, 33.672,  1.500000)

}

filament_999[263] {

  pt3dclear()

  pt3dadd(417.972, 325.008, 33.672,  1.500000)

  pt3dadd(420.9, 327.204, 35.624,  1.500000)

}

filament_999[264] {

  pt3dclear()

  pt3dadd(420.9, 327.204, 35.624,  1.500000)

  pt3dadd(423.828, 329.4, 37.088,  1.500000)

}

filament_999[265] {

  pt3dclear()

  pt3dadd(423.828, 329.4, 37.088,  1.500000)

  pt3dadd(426.756, 331.596, 37.576,  1.500000)

}

filament_999[266] {

  pt3dclear()

  pt3dadd(426.756, 331.596, 37.576,  1.500000)

  pt3dadd(429.68399999999997, 334.524, 40.016,  1.500000)

}

filament_999[267] {

  pt3dclear()

  pt3dadd(429.68399999999997, 334.524, 40.016,  1.500000)

  pt3dadd(432.61199999999997, 336.71999999999997, 40.504,  1.500000)

}

filament_999[268] {

  pt3dclear()

  pt3dadd(432.61199999999997, 336.71999999999997, 40.504,  1.500000)

  pt3dadd(435.53999999999996, 338.916, 40.504,  1.500000)

}

filament_999[269] {

  pt3dclear()

  pt3dadd(254.004, 417.972, 13.664,  1.500000)

  pt3dadd(257.664, 419.436, 13.664,  1.500000)

}

filament_999[270] {

  pt3dclear()

  pt3dadd(257.664, 419.436, 13.664,  1.500000)

  pt3dadd(261.324, 421.632, 13.664,  1.500000)

}

filament_999[271] {

  pt3dclear()

  pt3dadd(261.324, 421.632, 13.664,  1.500000)

  pt3dadd(263.52, 425.292, 13.664,  1.500000)

}

filament_999[272] {

  pt3dclear()

  pt3dadd(263.52, 425.292, 13.664,  1.500000)

  pt3dadd(266.448, 428.952, 13.176,  1.500000)

}

filament_999[273] {

  pt3dclear()

  pt3dadd(266.448, 428.952, 13.176,  1.500000)

  pt3dadd(270.108, 432.61199999999997, 13.176,  1.500000)

}

filament_999[274] {

  pt3dclear()

  pt3dadd(270.108, 432.61199999999997, 13.176,  1.500000)

  pt3dadd(273.768, 435.53999999999996, 13.176,  1.500000)

}

filament_999[275] {

  pt3dclear()

  pt3dadd(273.768, 435.53999999999996, 13.176,  1.500000)

  pt3dadd(277.428, 439.2, 12.687999999999999,  1.500000)

}

filament_999[276] {

  pt3dclear()

  pt3dadd(277.428, 439.2, 12.687999999999999,  1.500000)

  pt3dadd(281.08799999999997, 442.86, 12.687999999999999,  1.500000)

}

filament_999[277] {

  pt3dclear()

  pt3dadd(281.08799999999997, 442.86, 12.687999999999999,  1.500000)

  pt3dadd(284.748, 446.52, 12.687999999999999,  1.500000)

}

filament_999[278] {

  pt3dclear()

  pt3dadd(284.748, 446.52, 12.687999999999999,  1.500000)

  pt3dadd(287.676, 450.18, 12.687999999999999,  1.500000)

}

filament_999[279] {

  pt3dclear()

  pt3dadd(287.676, 450.18, 12.687999999999999,  1.500000)

  pt3dadd(290.604, 453.84, 12.2,  1.500000)

}

filament_999[280] {

  pt3dclear()

  pt3dadd(287.676, 450.18, 12.687999999999999,  1.500000)

  pt3dadd(289.872, 447.984, 15.128,  1.500000)

}

filament_999[281] {

  pt3dclear()

  pt3dadd(290.604, 453.84, 12.2,  1.500000)

  pt3dadd(293.532, 458.23199999999997, 12.687999999999999,  1.500000)

}

filament_999[282] {

  pt3dclear()

  pt3dadd(293.532, 458.23199999999997, 12.687999999999999,  1.500000)

  pt3dadd(294.996, 461.892, 12.2,  1.500000)

}

filament_999[283] {

  pt3dclear()

  pt3dadd(293.532, 458.23199999999997, 12.687999999999999,  1.500000)

  pt3dadd(296.46, 461.15999999999997, 12.2,  1.500000)

}

filament_999[284] {

  pt3dclear()

  pt3dadd(294.996, 461.892, 12.2,  1.500000)

  pt3dadd(295.728, 466.284, 12.687999999999999,  1.500000)

}

filament_999[285] {

  pt3dclear()

  pt3dadd(295.728, 466.284, 12.687999999999999,  1.500000)

  pt3dadd(296.46, 469.944, 14.152,  1.500000)

}

filament_999[286] {

  pt3dclear()

  pt3dadd(295.728, 466.284, 12.687999999999999,  1.500000)

  pt3dadd(294.264, 469.212, 13.176,  1.500000)

}

filament_999[287] {

  pt3dclear()

  pt3dadd(296.46, 469.944, 14.152,  1.500000)

  pt3dadd(297.924, 473.604, 14.64,  1.500000)

}

filament_999[288] {

  pt3dclear()

  pt3dadd(297.924, 473.604, 14.64,  1.500000)

  pt3dadd(299.388, 477.264, 14.64,  1.500000)

}

filament_999[289] {

  pt3dclear()

  pt3dadd(299.388, 477.264, 14.64,  1.500000)

  pt3dadd(300.852, 480.924, 15.128,  1.500000)

}

filament_999[290] {

  pt3dclear()

  pt3dadd(300.852, 480.924, 15.128,  1.500000)

  pt3dadd(303.048, 483.852, 15.128,  1.500000)

}

filament_999[291] {

  pt3dclear()

  pt3dadd(303.048, 483.852, 15.128,  1.500000)

  pt3dadd(305.24399999999997, 487.512, 15.616,  1.500000)

}

filament_999[292] {

  pt3dclear()

  pt3dadd(305.24399999999997, 487.512, 15.616,  1.500000)

  pt3dadd(306.70799999999997, 491.17199999999997, 15.616,  1.500000)

}

filament_999[293] {

  pt3dclear()

  pt3dadd(306.70799999999997, 491.17199999999997, 15.616,  1.500000)

  pt3dadd(308.17199999999997, 494.832, 15.616,  1.500000)

}

filament_999[294] {

  pt3dclear()

  pt3dadd(308.17199999999997, 494.832, 15.616,  1.500000)

  pt3dadd(311.09999999999997, 498.49199999999996, 15.616,  1.500000)

}

filament_999[295] {

  pt3dclear()

  pt3dadd(311.09999999999997, 498.49199999999996, 15.616,  1.500000)

  pt3dadd(313.296, 502.152, 15.128,  1.500000)

}

filament_999[296] {

  pt3dclear()

  pt3dadd(313.296, 502.152, 15.128,  1.500000)

  pt3dadd(315.492, 505.812, 15.128,  1.500000)

}

filament_999[297] {

  pt3dclear()

  pt3dadd(315.492, 505.812, 15.128,  1.500000)

  pt3dadd(317.688, 509.472, 15.128,  1.500000)

}

filament_999[298] {

  pt3dclear()

  pt3dadd(317.688, 509.472, 15.128,  1.500000)

  pt3dadd(319.884, 513.132, 15.128,  1.500000)

}

filament_999[299] {

  pt3dclear()

  pt3dadd(319.884, 513.132, 15.128,  1.500000)

  pt3dadd(322.08, 517.524, 15.128,  1.500000)

}

filament_999[300] {

  pt3dclear()

  pt3dadd(322.08, 517.524, 15.128,  1.500000)

  pt3dadd(324.276, 521.9159999999999, 14.64,  1.500000)

}

filament_999[301] {

  pt3dclear()

  pt3dadd(324.276, 521.9159999999999, 14.64,  1.500000)

  pt3dadd(326.472, 526.308, 14.64,  1.500000)

}

filament_999[302] {

  pt3dclear()

  pt3dadd(326.472, 526.308, 14.64,  1.500000)

  pt3dadd(330.132, 529.236, 14.64,  1.500000)

}

filament_999[303] {

  pt3dclear()

  pt3dadd(330.132, 529.236, 14.64,  1.500000)

  pt3dadd(332.328, 533.628, 14.152,  1.500000)

}

filament_999[304] {

  pt3dclear()

  pt3dadd(332.328, 533.628, 14.152,  1.500000)

  pt3dadd(334.524, 538.02, 13.664,  1.500000)

}

filament_999[305] {

  pt3dclear()

  pt3dadd(334.524, 538.02, 13.664,  1.500000)

  pt3dadd(336.71999999999997, 542.412, 13.664,  1.500000)

}

filament_999[306] {

  pt3dclear()

  pt3dadd(336.71999999999997, 542.412, 13.664,  1.500000)

  pt3dadd(335.988, 546.804, 13.664,  1.500000)

}

filament_999[307] {

  pt3dclear()

  pt3dadd(335.988, 546.804, 13.664,  1.500000)

  pt3dadd(334.524, 549.732, 13.664,  1.500000)

}

filament_999[308] {

  pt3dclear()

  pt3dadd(334.524, 549.732, 13.664,  1.500000)

  pt3dadd(330.864, 550.4639999999999, 13.176,  1.500000)

}

filament_999[309] {

  pt3dclear()

  pt3dadd(330.864, 550.4639999999999, 13.176,  1.500000)

  pt3dadd(327.936, 550.4639999999999, 12.687999999999999,  1.500000)

}

filament_999[310] {

  pt3dclear()

  pt3dadd(327.936, 550.4639999999999, 12.687999999999999,  1.500000)

  pt3dadd(325.74, 549.0, 12.2,  1.500000)

}

filament_999[311] {

  pt3dclear()

  pt3dadd(325.74, 549.0, 12.2,  1.500000)

  pt3dadd(323.544, 547.536, 12.2,  1.500000)

}

filament_999[312] {

  pt3dclear()

  pt3dadd(289.872, 447.984, 15.128,  1.500000)

  pt3dadd(289.872, 445.056, 16.104,  1.500000)

}

filament_999[313] {

  pt3dclear()

  pt3dadd(289.872, 445.056, 16.104,  1.500000)

  pt3dadd(288.408, 442.86, 16.592,  1.500000)

}

filament_999[314] {

  pt3dclear()

  pt3dadd(288.408, 442.86, 16.592,  1.500000)

  pt3dadd(286.212, 440.664, 17.08,  1.500000)

}

filament_999[315] {

  pt3dclear()

  pt3dadd(286.212, 440.664, 17.08,  1.500000)

  pt3dadd(283.284, 438.468, 18.056,  1.500000)

}

filament_999[316] {

  pt3dclear()

  pt3dadd(283.284, 438.468, 18.056,  1.500000)

  pt3dadd(281.82, 434.808, 18.544,  1.500000)

}

filament_999[317] {

  pt3dclear()

  pt3dadd(281.82, 434.808, 18.544,  1.500000)

  pt3dadd(281.08799999999997, 431.88, 19.52,  1.500000)

}

filament_999[318] {

  pt3dclear()

  pt3dadd(294.264, 469.212, 13.176,  1.500000)

  pt3dadd(291.336, 470.676, 13.176,  1.500000)

}

filament_999[319] {

  pt3dclear()

  pt3dadd(296.46, 461.15999999999997, 12.2,  1.500000)

  pt3dadd(299.388, 464.08799999999997, 11.224,  1.500000)

}

filament_999[320] {

  pt3dclear()

  pt3dadd(299.388, 464.08799999999997, 11.224,  1.500000)

  pt3dadd(300.852, 467.01599999999996, 10.248,  1.500000)

}

filament_999[321] {

  pt3dclear()

  pt3dadd(300.852, 467.01599999999996, 10.248,  1.500000)

  pt3dadd(303.048, 469.944, 9.76,  1.500000)

}

filament_999[322] {

  pt3dclear()

  pt3dadd(303.048, 469.944, 9.76,  1.500000)

  pt3dadd(305.24399999999997, 472.872, 9.272,  1.500000)

}

filament_999[323] {

  pt3dclear()

  pt3dadd(305.24399999999997, 472.872, 9.272,  1.500000)

  pt3dadd(307.44, 475.8, 8.783999999999999,  1.500000)

}

filament_999[324] {

  pt3dclear()

  pt3dadd(307.44, 475.8, 8.783999999999999,  1.500000)

  pt3dadd(310.368, 477.996, 8.783999999999999,  1.500000)

}

filament_999[325] {

  pt3dclear()

  pt3dadd(310.368, 477.996, 8.783999999999999,  1.500000)

  pt3dadd(312.564, 480.924, 8.783999999999999,  1.500000)

}

filament_999[326] {

  pt3dclear()

  pt3dadd(312.564, 480.924, 8.783999999999999,  1.500000)

  pt3dadd(314.76, 484.584, 8.296,  1.500000)

}

filament_999[327] {

  pt3dclear()

  pt3dadd(314.76, 484.584, 8.296,  1.500000)

  pt3dadd(315.492, 488.976, 7.808,  1.500000)

}

filament_999[328] {

  pt3dclear()

  pt3dadd(315.492, 488.976, 7.808,  1.500000)

  pt3dadd(316.224, 493.368, 8.296,  1.500000)

}

filament_999[329] {

  pt3dclear()

  pt3dadd(316.224, 493.368, 8.296,  1.500000)

  pt3dadd(318.42, 497.02799999999996, 7.808,  1.500000)

}

filament_999[330] {

  pt3dclear()

  pt3dadd(318.42, 497.02799999999996, 7.808,  1.500000)

  pt3dadd(321.348, 499.224, 7.808,  1.500000)

}

filament_999[331] {

  pt3dclear()

  pt3dadd(321.348, 499.224, 7.808,  1.500000)

  pt3dadd(322.812, 502.884, 7.808,  1.500000)

}

filament_999[332] {

  pt3dclear()

  pt3dadd(322.812, 502.884, 7.808,  1.500000)

  pt3dadd(324.276, 505.812, 7.32,  1.500000)

}

filament_999[333] {

  pt3dclear()

  pt3dadd(324.276, 505.812, 7.32,  1.500000)

  pt3dadd(327.204, 508.008, 7.32,  1.500000)

}

filament_999[334] {

  pt3dclear()

  pt3dadd(327.204, 508.008, 7.32,  1.500000)

  pt3dadd(330.864, 510.204, 7.32,  1.500000)

}

filament_999[335] {

  pt3dclear()

  pt3dadd(330.864, 510.204, 7.32,  1.500000)

  pt3dadd(333.792, 513.132, 7.32,  1.500000)

}

filament_999[336] {

  pt3dclear()

  pt3dadd(333.792, 513.132, 7.32,  1.500000)

  pt3dadd(336.71999999999997, 516.792, 6.832,  1.500000)

}

filament_999[337] {

  pt3dclear()

  pt3dadd(336.71999999999997, 516.792, 6.832,  1.500000)

  pt3dadd(339.64799999999997, 520.452, 7.32,  1.500000)

}

filament_999[338] {

  pt3dclear()

  pt3dadd(339.64799999999997, 520.452, 7.32,  1.500000)

  pt3dadd(343.308, 523.38, 7.808,  1.500000)

}

filament_999[339] {

  pt3dclear()

  pt3dadd(343.308, 523.38, 7.808,  1.500000)

  pt3dadd(346.236, 526.308, 8.296,  1.500000)

}

filament_999[340] {

  pt3dclear()

  pt3dadd(346.236, 526.308, 8.296,  1.500000)

  pt3dadd(349.164, 529.968, 7.32,  1.500000)

}

filament_999[341] {

  pt3dclear()

  pt3dadd(349.164, 529.968, 7.32,  1.500000)

  pt3dadd(350.628, 532.896, 9.76,  1.500000)

}

filament_999[342] {

  pt3dclear()

  pt3dadd(350.628, 532.896, 9.76,  1.500000)

  pt3dadd(352.824, 535.824, 10.248,  1.500000)

}

filament_999[343] {

  pt3dclear()

  pt3dadd(352.824, 535.824, 10.248,  1.500000)

  pt3dadd(355.02, 538.752, 9.272,  1.500000)

}

filament_999[344] {

  pt3dclear()

  pt3dadd(264.984, 409.92, 15.128,  1.500000)

  pt3dadd(268.644, 412.116, 15.128,  1.500000)

}

filament_999[345] {

  pt3dclear()

  pt3dadd(268.644, 412.116, 15.128,  1.500000)

  pt3dadd(273.036, 413.58, 15.128,  1.500000)

}

filament_999[346] {

  pt3dclear()

  pt3dadd(273.036, 413.58, 15.128,  1.500000)

  pt3dadd(277.428, 415.044, 15.128,  1.500000)

}

filament_999[347] {

  pt3dclear()

  pt3dadd(277.428, 415.044, 15.128,  1.500000)

  pt3dadd(281.82, 416.508, 15.128,  1.500000)

}

filament_999[348] {

  pt3dclear()

  pt3dadd(281.82, 416.508, 15.128,  1.500000)

  pt3dadd(286.212, 417.24, 15.128,  1.500000)

}

filament_999[349] {

  pt3dclear()

  pt3dadd(286.212, 417.24, 15.128,  1.500000)

  pt3dadd(290.604, 417.24, 14.64,  1.500000)

}

filament_999[350] {

  pt3dclear()

  pt3dadd(290.604, 417.24, 14.64,  1.500000)

  pt3dadd(294.996, 417.24, 14.152,  1.500000)

}

filament_999[351] {

  pt3dclear()

  pt3dadd(294.996, 417.24, 14.152,  1.500000)

  pt3dadd(299.388, 418.704, 13.664,  1.500000)

}

filament_999[352] {

  pt3dclear()

  pt3dadd(299.388, 418.704, 13.664,  1.500000)

  pt3dadd(303.78, 420.168, 14.152,  1.500000)

}

filament_999[353] {

  pt3dclear()

  pt3dadd(303.78, 420.168, 14.152,  1.500000)

  pt3dadd(308.17199999999997, 421.632, 14.152,  1.500000)

}

filament_999[354] {

  pt3dclear()

  pt3dadd(308.17199999999997, 421.632, 14.152,  1.500000)

  pt3dadd(312.564, 422.364, 13.664,  1.500000)

}

filament_999[355] {

  pt3dclear()

  pt3dadd(312.564, 422.364, 13.664,  1.500000)

  pt3dadd(316.956, 423.828, 13.664,  1.500000)

}

filament_999[356] {

  pt3dclear()

  pt3dadd(316.956, 423.828, 13.664,  1.500000)

  pt3dadd(321.348, 425.292, 13.664,  1.500000)

}

filament_999[357] {

  pt3dclear()

  pt3dadd(321.348, 425.292, 13.664,  1.500000)

  pt3dadd(325.74, 426.756, 13.176,  1.500000)

}

filament_999[358] {

  pt3dclear()

  pt3dadd(325.74, 426.756, 13.176,  1.500000)

  pt3dadd(330.132, 428.952, 13.176,  1.500000)

}

filament_999[359] {

  pt3dclear()

  pt3dadd(330.132, 428.952, 13.176,  1.500000)

  pt3dadd(334.524, 431.14799999999997, 13.176,  1.500000)

}

filament_999[360] {

  pt3dclear()

  pt3dadd(334.524, 431.14799999999997, 13.176,  1.500000)

  pt3dadd(338.18399999999997, 434.07599999999996, 13.176,  1.500000)

}

filament_999[361] {

  pt3dclear()

  pt3dadd(334.524, 431.14799999999997, 13.176,  1.500000)

  pt3dadd(335.256, 428.21999999999997, 13.176,  1.500000)

}

filament_999[362] {

  pt3dclear()

  pt3dadd(338.18399999999997, 434.07599999999996, 13.176,  1.500000)

  pt3dadd(341.844, 437.736, 13.176,  1.500000)

}

filament_999[363] {

  pt3dclear()

  pt3dadd(341.844, 437.736, 13.176,  1.500000)

  pt3dadd(345.504, 438.468, 14.152,  1.500000)

}

filament_999[364] {

  pt3dclear()

  pt3dadd(341.844, 437.736, 13.176,  1.500000)

  pt3dadd(344.772, 441.396, 13.176,  1.500000)

}

filament_999[365] {

  pt3dclear()

  pt3dadd(344.772, 441.396, 13.176,  1.500000)

  pt3dadd(346.968, 445.788, 12.687999999999999,  1.500000)

}

filament_999[366] {

  pt3dclear()

  pt3dadd(346.968, 445.788, 12.687999999999999,  1.500000)

  pt3dadd(349.896, 449.448, 12.2,  1.500000)

}

filament_999[367] {

  pt3dclear()

  pt3dadd(349.896, 449.448, 12.2,  1.500000)

  pt3dadd(352.092, 453.84, 11.712,  1.500000)

}

filament_999[368] {

  pt3dclear()

  pt3dadd(352.092, 453.84, 11.712,  1.500000)

  pt3dadd(354.288, 458.23199999999997, 11.224,  1.500000)

}

filament_999[369] {

  pt3dclear()

  pt3dadd(354.288, 458.23199999999997, 11.224,  1.500000)

  pt3dadd(356.484, 462.62399999999997, 11.224,  1.500000)

}

filament_999[370] {

  pt3dclear()

  pt3dadd(356.484, 462.62399999999997, 11.224,  1.500000)

  pt3dadd(358.68, 467.01599999999996, 11.224,  1.500000)

}

filament_999[371] {

  pt3dclear()

  pt3dadd(358.68, 467.01599999999996, 11.224,  1.500000)

  pt3dadd(360.876, 471.408, 11.224,  1.500000)

}

filament_999[372] {

  pt3dclear()

  pt3dadd(360.876, 471.408, 11.224,  1.500000)

  pt3dadd(363.072, 475.8, 11.224,  1.500000)

}

filament_999[373] {

  pt3dclear()

  pt3dadd(363.072, 475.8, 11.224,  1.500000)

  pt3dadd(364.536, 480.192, 11.224,  1.500000)

}

filament_999[374] {

  pt3dclear()

  pt3dadd(364.536, 480.192, 11.224,  1.500000)

  pt3dadd(364.536, 485.316, 11.224,  1.500000)

}

filament_999[375] {

  pt3dclear()

  pt3dadd(364.536, 485.316, 11.224,  1.500000)

  pt3dadd(364.536, 490.44, 11.224,  1.500000)

}

filament_999[376] {

  pt3dclear()

  pt3dadd(364.536, 490.44, 11.224,  1.500000)

  pt3dadd(365.268, 494.09999999999997, 11.224,  1.500000)

}

filament_999[377] {

  pt3dclear()

  pt3dadd(365.268, 494.09999999999997, 11.224,  1.500000)

  pt3dadd(366.0, 497.76, 11.224,  1.500000)

}

filament_999[378] {

  pt3dclear()

  pt3dadd(366.0, 497.76, 11.224,  1.500000)

  pt3dadd(365.268, 501.42, 11.224,  1.500000)

}

filament_999[379] {

  pt3dclear()

  pt3dadd(365.268, 501.42, 11.224,  1.500000)

  pt3dadd(363.804, 504.348, 11.224,  1.500000)

}

filament_999[380] {

  pt3dclear()

  pt3dadd(363.804, 504.348, 11.224,  1.500000)

  pt3dadd(360.876, 506.544, 9.272,  1.500000)

}

filament_999[381] {

  pt3dclear()

  pt3dadd(363.804, 504.348, 11.224,  1.500000)

  pt3dadd(362.34, 508.008, 11.224,  1.500000)

}

filament_999[382] {

  pt3dclear()

  pt3dadd(362.34, 508.008, 11.224,  1.500000)

  pt3dadd(360.876, 511.668, 11.224,  1.500000)

}

filament_999[383] {

  pt3dclear()

  pt3dadd(360.876, 511.668, 11.224,  1.500000)

  pt3dadd(362.34, 515.328, 11.224,  1.500000)

}

filament_999[384] {

  pt3dclear()

  pt3dadd(362.34, 515.328, 11.224,  1.500000)

  pt3dadd(365.268, 518.256, 11.224,  1.500000)

}

filament_999[385] {

  pt3dclear()

  pt3dadd(365.268, 518.256, 11.224,  1.500000)

  pt3dadd(366.73199999999997, 521.9159999999999, 11.224,  1.500000)

}

filament_999[386] {

  pt3dclear()

  pt3dadd(366.73199999999997, 521.9159999999999, 11.224,  1.500000)

  pt3dadd(368.19599999999997, 525.576, 11.224,  1.500000)

}

filament_999[387] {

  pt3dclear()

  pt3dadd(368.19599999999997, 525.576, 11.224,  1.500000)

  pt3dadd(371.856, 528.504, 11.224,  1.500000)

}

filament_999[388] {

  pt3dclear()

  pt3dadd(371.856, 528.504, 11.224,  1.500000)

  pt3dadd(374.784, 532.164, 11.224,  1.500000)

}

filament_999[389] {

  pt3dclear()

  pt3dadd(374.784, 532.164, 11.224,  1.500000)

  pt3dadd(377.712, 535.824, 11.224,  1.500000)

}

filament_999[390] {

  pt3dclear()

  pt3dadd(377.712, 535.824, 11.224,  1.500000)

  pt3dadd(379.176, 539.484, 12.2,  1.500000)

}

filament_999[391] {

  pt3dclear()

  pt3dadd(379.176, 539.484, 12.2,  1.500000)

  pt3dadd(381.372, 543.144, 12.2,  1.500000)

}

filament_999[392] {

  pt3dclear()

  pt3dadd(381.372, 543.144, 12.2,  1.500000)

  pt3dadd(379.176, 543.876, 11.224,  1.500000)

}

filament_999[393] {

  pt3dclear()

  pt3dadd(381.372, 543.144, 12.2,  1.500000)

  pt3dadd(382.836, 546.804, 12.2,  1.500000)

}

filament_999[394] {

  pt3dclear()

  pt3dadd(382.836, 546.804, 12.2,  1.500000)

  pt3dadd(384.3, 550.4639999999999, 12.2,  1.500000)

}

filament_999[395] {

  pt3dclear()

  pt3dadd(384.3, 550.4639999999999, 12.2,  1.500000)

  pt3dadd(386.496, 554.124, 12.2,  1.500000)

}

filament_999[396] {

  pt3dclear()

  pt3dadd(386.496, 554.124, 12.2,  1.500000)

  pt3dadd(389.424, 556.3199999999999, 12.2,  1.500000)

}

filament_999[397] {

  pt3dclear()

  pt3dadd(389.424, 556.3199999999999, 12.2,  1.500000)

  pt3dadd(393.084, 556.3199999999999, 11.712,  1.500000)

}

filament_999[398] {

  pt3dclear()

  pt3dadd(393.084, 556.3199999999999, 11.712,  1.500000)

  pt3dadd(396.74399999999997, 556.3199999999999, 11.224,  1.500000)

}

filament_999[399] {

  pt3dclear()

  pt3dadd(396.74399999999997, 556.3199999999999, 11.224,  1.500000)

  pt3dadd(400.404, 556.3199999999999, 12.687999999999999,  1.500000)

}

filament_999[400] {

  pt3dclear()

  pt3dadd(400.404, 556.3199999999999, 12.687999999999999,  1.500000)

  pt3dadd(404.06399999999996, 556.3199999999999, 12.687999999999999,  1.500000)

}

filament_999[401] {

  pt3dclear()

  pt3dadd(269.376, 331.596, 29.28,  1.500000)

  pt3dadd(272.304, 328.668, 28.304,  1.500000)

}

filament_999[402] {

  pt3dclear()

  pt3dadd(272.304, 328.668, 28.304,  1.500000)

  pt3dadd(275.964, 324.276, 27.328,  1.500000)

}

filament_999[403] {

  pt3dclear()

  pt3dadd(272.304, 328.668, 28.304,  1.500000)

  pt3dadd(268.644, 327.204, 26.352,  1.500000)

}

filament_999[404] {

  pt3dclear()

  pt3dadd(275.964, 324.276, 27.328,  1.500000)

  pt3dadd(279.62399999999997, 321.348, 26.352,  1.500000)

}

filament_999[405] {

  pt3dclear()

  pt3dadd(279.62399999999997, 321.348, 26.352,  1.500000)

  pt3dadd(282.552, 317.688, 26.352,  1.500000)

}

filament_999[406] {

  pt3dclear()

  pt3dadd(282.552, 317.688, 26.352,  1.500000)

  pt3dadd(285.48, 314.028, 25.864,  1.500000)

}

filament_999[407] {

  pt3dclear()

  pt3dadd(285.48, 314.028, 25.864,  1.500000)

  pt3dadd(287.676, 310.368, 25.375999999999998,  1.500000)

}

filament_999[408] {

  pt3dclear()

  pt3dadd(287.676, 310.368, 25.375999999999998,  1.500000)

  pt3dadd(289.872, 306.70799999999997, 26.84,  1.500000)

}

filament_999[409] {

  pt3dclear()

  pt3dadd(289.872, 306.70799999999997, 26.84,  1.500000)

  pt3dadd(292.068, 303.048, 26.352,  1.500000)

}

filament_999[410] {

  pt3dclear()

  pt3dadd(292.068, 303.048, 26.352,  1.500000)

  pt3dadd(293.532, 299.388, 26.84,  1.500000)

}

filament_999[411] {

  pt3dclear()

  pt3dadd(293.532, 299.388, 26.84,  1.500000)

  pt3dadd(296.46, 295.728, 26.84,  1.500000)

}

filament_999[412] {

  pt3dclear()

  pt3dadd(293.532, 299.388, 26.84,  1.500000)

  pt3dadd(291.336, 295.728, 25.864,  1.500000)

}

filament_999[413] {

  pt3dclear()

  pt3dadd(296.46, 295.728, 26.84,  1.500000)

  pt3dadd(298.656, 292.8, 26.352,  1.500000)

}

filament_999[414] {

  pt3dclear()

  pt3dadd(298.656, 292.8, 26.352,  1.500000)

  pt3dadd(300.852, 289.872, 26.352,  1.500000)

}

filament_999[415] {

  pt3dclear()

  pt3dadd(300.852, 289.872, 26.352,  1.500000)

  pt3dadd(298.656, 286.212, 26.84,  1.500000)

}

filament_999[416] {

  pt3dclear()

  pt3dadd(300.852, 289.872, 26.352,  1.500000)

  pt3dadd(303.78, 291.336, 26.352,  1.500000)

}

filament_999[417] {

  pt3dclear()

  pt3dadd(298.656, 286.212, 26.84,  1.500000)

  pt3dadd(295.728, 283.284, 28.304,  1.500000)

}

filament_999[418] {

  pt3dclear()

  pt3dadd(295.728, 283.284, 28.304,  1.500000)

  pt3dadd(292.8, 280.356, 30.256,  1.500000)

}

filament_999[419] {

  pt3dclear()

  pt3dadd(292.8, 280.356, 30.256,  1.500000)

  pt3dadd(289.14, 277.428, 31.72,  1.500000)

}

filament_999[420] {

  pt3dclear()

  pt3dadd(292.8, 280.356, 30.256,  1.500000)

  pt3dadd(290.604, 281.08799999999997, 33.184,  1.500000)

}

filament_999[421] {

  pt3dclear()

  pt3dadd(289.14, 277.428, 31.72,  1.500000)

  pt3dadd(284.748, 275.964, 33.672,  1.500000)

}

filament_999[422] {

  pt3dclear()

  pt3dadd(284.748, 275.964, 33.672,  1.500000)

  pt3dadd(281.08799999999997, 274.5, 35.135999999999996,  1.500000)

}

filament_999[423] {

  pt3dclear()

  pt3dadd(281.08799999999997, 274.5, 35.135999999999996,  1.500000)

  pt3dadd(279.62399999999997, 272.304, 36.6,  1.500000)

}

filament_999[424] {

  pt3dclear()

  pt3dadd(281.08799999999997, 274.5, 35.135999999999996,  1.500000)

  pt3dadd(278.15999999999997, 276.69599999999997, 34.16,  1.500000)

}

filament_999[425] {

  pt3dclear()

  pt3dadd(281.08799999999997, 274.5, 35.135999999999996,  1.500000)

  pt3dadd(276.69599999999997, 274.5, 35.624,  1.500000)

}

filament_999[426] {

  pt3dclear()

  pt3dadd(276.69599999999997, 274.5, 35.624,  1.500000)

  pt3dadd(273.036, 273.768, 35.624,  1.500000)

}

filament_999[427] {

  pt3dclear()

  pt3dadd(273.036, 273.768, 35.624,  1.500000)

  pt3dadd(268.644, 273.768, 35.135999999999996,  1.500000)

}

filament_999[428] {

  pt3dclear()

  pt3dadd(268.644, 273.768, 35.135999999999996,  1.500000)

  pt3dadd(264.984, 273.036, 35.135999999999996,  1.500000)

}

filament_999[429] {

  pt3dclear()

  pt3dadd(264.984, 273.036, 35.135999999999996,  1.500000)

  pt3dadd(261.324, 271.572, 34.647999999999996,  1.500000)

}

filament_999[430] {

  pt3dclear()

  pt3dadd(261.324, 271.572, 34.647999999999996,  1.500000)

  pt3dadd(256.932, 270.108, 34.16,  1.500000)

}

filament_999[431] {

  pt3dclear()

  pt3dadd(256.932, 270.108, 34.16,  1.500000)

  pt3dadd(252.54, 270.108, 34.16,  1.500000)

}

filament_999[432] {

  pt3dclear()

  pt3dadd(252.54, 270.108, 34.16,  1.500000)

  pt3dadd(248.148, 270.108, 33.184,  1.500000)

}

filament_999[433] {

  pt3dclear()

  pt3dadd(248.148, 270.108, 33.184,  1.500000)

  pt3dadd(243.756, 270.108, 32.696,  1.500000)

}

filament_999[434] {

  pt3dclear()

  pt3dadd(243.756, 270.108, 32.696,  1.500000)

  pt3dadd(239.364, 269.376, 32.208,  1.500000)

}

filament_999[435] {

  pt3dclear()

  pt3dadd(239.364, 269.376, 32.208,  1.500000)

  pt3dadd(234.972, 270.108, 31.232,  1.500000)

}

filament_999[436] {

  pt3dclear()

  pt3dadd(234.972, 270.108, 31.232,  1.500000)

  pt3dadd(230.57999999999998, 270.108, 30.256,  1.500000)

}

filament_999[437] {

  pt3dclear()

  pt3dadd(230.57999999999998, 270.108, 30.256,  1.500000)

  pt3dadd(226.188, 268.644, 29.768,  1.500000)

}

filament_999[438] {

  pt3dclear()

  pt3dadd(226.188, 268.644, 29.768,  1.500000)

  pt3dadd(221.796, 267.18, 29.768,  1.500000)

}

filament_999[439] {

  pt3dclear()

  pt3dadd(221.796, 267.18, 29.768,  1.500000)

  pt3dadd(217.404, 267.18, 29.28,  1.500000)

}

filament_999[440] {

  pt3dclear()

  pt3dadd(217.404, 267.18, 29.28,  1.500000)

  pt3dadd(213.012, 267.18, 30.256,  1.500000)

}

filament_999[441] {

  pt3dclear()

  pt3dadd(213.012, 267.18, 30.256,  1.500000)

  pt3dadd(208.62, 267.912, 30.744,  1.500000)

}

filament_999[442] {

  pt3dclear()

  pt3dadd(208.62, 267.912, 30.744,  1.500000)

  pt3dadd(206.424, 270.84, 30.744,  1.500000)

}

filament_999[443] {

  pt3dclear()

  pt3dadd(206.424, 270.84, 30.744,  1.500000)

  pt3dadd(205.692, 274.5, 30.744,  1.500000)

}

filament_999[444] {

  pt3dclear()

  pt3dadd(205.692, 274.5, 30.744,  1.500000)

  pt3dadd(202.76399999999998, 275.964, 30.744,  1.500000)

}

filament_999[445] {

  pt3dclear()

  pt3dadd(205.692, 274.5, 30.744,  1.500000)

  pt3dadd(206.424, 278.15999999999997, 30.256,  1.500000)

}

filament_999[446] {

  pt3dclear()

  pt3dadd(202.76399999999998, 275.964, 30.744,  1.500000)

  pt3dadd(199.83599999999998, 277.428, 30.256,  1.500000)

}

filament_999[447] {

  pt3dclear()

  pt3dadd(206.424, 278.15999999999997, 30.256,  1.500000)

  pt3dadd(206.424, 282.552, 30.256,  1.500000)

}

filament_999[448] {

  pt3dclear()

  pt3dadd(206.424, 282.552, 30.256,  1.500000)

  pt3dadd(206.424, 286.944, 30.256,  1.500000)

}

filament_999[449] {

  pt3dclear()

  pt3dadd(206.424, 286.944, 30.256,  1.500000)

  pt3dadd(205.692, 291.336, 30.256,  1.500000)

}

filament_999[450] {

  pt3dclear()

  pt3dadd(205.692, 291.336, 30.256,  1.500000)

  pt3dadd(204.228, 294.996, 30.256,  1.500000)

}

filament_999[451] {

  pt3dclear()

  pt3dadd(204.228, 294.996, 30.256,  1.500000)

  pt3dadd(202.76399999999998, 298.656, 30.256,  1.500000)

}

filament_999[452] {

  pt3dclear()

  pt3dadd(202.76399999999998, 298.656, 30.256,  1.500000)

  pt3dadd(200.56799999999998, 301.584, 29.768,  1.500000)

}

filament_999[453] {

  pt3dclear()

  pt3dadd(200.56799999999998, 301.584, 29.768,  1.500000)

  pt3dadd(197.64, 303.78, 30.744,  1.500000)

}

filament_999[454] {

  pt3dclear()

  pt3dadd(197.64, 303.78, 30.744,  1.500000)

  pt3dadd(193.98, 304.512, 31.232,  1.500000)

}

filament_999[455] {

  pt3dclear()

  pt3dadd(193.98, 304.512, 31.232,  1.500000)

  pt3dadd(190.32, 307.44, 32.696,  1.500000)

}

filament_999[456] {

  pt3dclear()

  pt3dadd(279.62399999999997, 272.304, 36.6,  1.500000)

  pt3dadd(277.428, 270.108, 37.576,  1.500000)

}

filament_999[457] {

  pt3dclear()

  pt3dadd(277.428, 270.108, 37.576,  1.500000)

  pt3dadd(278.15999999999997, 267.18, 38.552,  1.500000)

}

filament_999[458] {

  pt3dclear()

  pt3dadd(278.15999999999997, 267.18, 38.552,  1.500000)

  pt3dadd(279.62399999999997, 264.252, 39.04,  1.500000)

}

filament_999[459] {

  pt3dclear()

  pt3dadd(279.62399999999997, 264.252, 39.04,  1.500000)

  pt3dadd(281.08799999999997, 261.324, 39.528,  1.500000)

}

filament_999[460] {

  pt3dclear()

  pt3dadd(281.08799999999997, 261.324, 39.528,  1.500000)

  pt3dadd(281.82, 258.396, 39.528,  1.500000)

}

filament_999[461] {

  pt3dclear()

  pt3dadd(281.82, 258.396, 39.528,  1.500000)

  pt3dadd(282.552, 254.736, 40.016,  1.500000)

}

filament_999[462] {

  pt3dclear()

  pt3dadd(281.82, 258.396, 39.528,  1.500000)

  pt3dadd(281.08799999999997, 256.2, 36.6,  1.500000)

}

filament_999[463] {

  pt3dclear()

  pt3dadd(285.48, 243.756, 40.016,  1.500000)

  pt3dadd(285.48, 240.096, 40.504,  1.500000)

}

filament_999[464] {

  pt3dclear()

  pt3dadd(285.48, 240.096, 40.504,  1.500000)

  pt3dadd(286.944, 236.436, 40.504,  1.500000)

}

filament_999[465] {

  pt3dclear()

  pt3dadd(286.944, 236.436, 40.504,  1.500000)

  pt3dadd(287.676, 233.50799999999998, 40.504,  1.500000)

}

filament_999[466] {

  pt3dclear()

  pt3dadd(287.676, 233.50799999999998, 40.504,  1.500000)

  pt3dadd(286.944, 229.84799999999998, 40.992,  1.500000)

}

filament_999[467] {

  pt3dclear()

  pt3dadd(286.944, 229.84799999999998, 40.992,  1.500000)

  pt3dadd(286.212, 227.652, 43.92,  1.500000)

}

filament_999[468] {

  pt3dclear()

  pt3dadd(303.78, 291.336, 26.352,  1.500000)

  pt3dadd(306.70799999999997, 293.532, 27.328,  1.500000)

}

filament_999[469] {

  pt3dclear()

  pt3dadd(306.70799999999997, 293.532, 27.328,  1.500000)

  pt3dadd(308.904, 296.46, 27.328,  1.500000)

}

filament_999[470] {

  pt3dclear()

  pt3dadd(308.904, 296.46, 27.328,  1.500000)

  pt3dadd(310.368, 299.388, 29.768,  1.500000)

}

filament_999[471] {

  pt3dclear()

  pt3dadd(310.368, 299.388, 29.768,  1.500000)

  pt3dadd(311.09999999999997, 302.316, 30.256,  1.500000)

}

filament_999[472] {

  pt3dclear()

  pt3dadd(310.368, 299.388, 29.768,  1.500000)

  pt3dadd(313.296, 300.12, 27.328,  1.500000)

}

filament_999[473] {

  pt3dclear()

  pt3dadd(311.09999999999997, 302.316, 30.256,  1.500000)

  pt3dadd(313.296, 304.512, 31.232,  1.500000)

}

filament_999[474] {

  pt3dclear()

  pt3dadd(313.296, 304.512, 31.232,  1.500000)

  pt3dadd(315.492, 305.24399999999997, 32.208,  1.500000)

}

filament_999[475] {

  pt3dclear()

  pt3dadd(315.492, 305.24399999999997, 32.208,  1.500000)

  pt3dadd(317.688, 305.976, 33.672,  1.500000)

}

filament_999[476] {

  pt3dclear()

  pt3dadd(317.688, 305.976, 33.672,  1.500000)

  pt3dadd(320.616, 305.24399999999997, 34.647999999999996,  1.500000)

}

filament_999[477] {

  pt3dclear()

  pt3dadd(320.616, 305.24399999999997, 34.647999999999996,  1.500000)

  pt3dadd(323.544, 303.78, 35.624,  1.500000)

}

filament_999[478] {

  pt3dclear()

  pt3dadd(323.544, 303.78, 35.624,  1.500000)

  pt3dadd(326.472, 302.316, 35.624,  1.500000)

}

filament_999[479] {

  pt3dclear()

  pt3dadd(326.472, 302.316, 35.624,  1.500000)

  pt3dadd(329.4, 300.852, 36.112,  1.500000)

}

filament_999[480] {

  pt3dclear()

  pt3dadd(329.4, 300.852, 36.112,  1.500000)

  pt3dadd(332.328, 299.388, 36.112,  1.500000)

}

filament_999[481] {

  pt3dclear()

  pt3dadd(332.328, 299.388, 36.112,  1.500000)

  pt3dadd(335.988, 298.656, 36.112,  1.500000)

}

filament_999[482] {

  pt3dclear()

  pt3dadd(332.328, 299.388, 36.112,  1.500000)

  pt3dadd(333.06, 296.46, 37.088,  1.500000)

}

filament_999[483] {

  pt3dclear()

  pt3dadd(335.988, 298.656, 36.112,  1.500000)

  pt3dadd(339.64799999999997, 298.656, 36.112,  1.500000)

}

filament_999[484] {

  pt3dclear()

  pt3dadd(339.64799999999997, 298.656, 36.112,  1.500000)

  pt3dadd(343.308, 298.656, 36.112,  1.500000)

}

filament_999[485] {

  pt3dclear()

  pt3dadd(343.308, 298.656, 36.112,  1.500000)

  pt3dadd(346.968, 298.656, 36.112,  1.500000)

}

filament_999[486] {

  pt3dclear()

  pt3dadd(346.968, 298.656, 36.112,  1.500000)

  pt3dadd(350.628, 298.656, 36.112,  1.500000)

}

filament_999[487] {

  pt3dclear()

  pt3dadd(350.628, 298.656, 36.112,  1.500000)

  pt3dadd(351.36, 294.996, 35.624,  1.500000)

}

filament_999[488] {

  pt3dclear()

  pt3dadd(350.628, 298.656, 36.112,  1.500000)

  pt3dadd(355.02, 300.12, 36.112,  1.500000)

}

filament_999[489] {

  pt3dclear()

  pt3dadd(355.02, 300.12, 36.112,  1.500000)

  pt3dadd(360.144, 300.852, 36.112,  1.500000)

}

filament_999[490] {

  pt3dclear()

  pt3dadd(360.144, 300.852, 36.112,  1.500000)

  pt3dadd(365.268, 301.584, 36.112,  1.500000)

}

filament_999[491] {

  pt3dclear()

  pt3dadd(365.268, 301.584, 36.112,  1.500000)

  pt3dadd(369.65999999999997, 303.78, 36.112,  1.500000)

}

filament_999[492] {

  pt3dclear()

  pt3dadd(369.65999999999997, 303.78, 36.112,  1.500000)

  pt3dadd(374.05199999999996, 305.976, 36.112,  1.500000)

}

filament_999[493] {

  pt3dclear()

  pt3dadd(374.05199999999996, 305.976, 36.112,  1.500000)

  pt3dadd(378.444, 307.44, 36.112,  1.500000)

}

filament_999[494] {

  pt3dclear()

  pt3dadd(378.444, 307.44, 36.112,  1.500000)

  pt3dadd(382.836, 308.904, 36.112,  1.500000)

}

filament_999[495] {

  pt3dclear()

  pt3dadd(378.444, 307.44, 36.112,  1.500000)

  pt3dadd(377.712, 309.63599999999997, 35.135999999999996,  1.500000)

}

filament_999[496] {

  pt3dclear()

  pt3dadd(382.836, 308.904, 36.112,  1.500000)

  pt3dadd(386.496, 311.09999999999997, 36.112,  1.500000)

}

filament_999[497] {

  pt3dclear()

  pt3dadd(386.496, 311.09999999999997, 36.112,  1.500000)

  pt3dadd(390.888, 313.296, 37.088,  1.500000)

}

filament_999[498] {

  pt3dclear()

  pt3dadd(390.888, 313.296, 37.088,  1.500000)

  pt3dadd(395.28, 315.492, 37.576,  1.500000)

}

filament_999[499] {

  pt3dclear()

  pt3dadd(395.28, 315.492, 37.576,  1.500000)

  pt3dadd(399.67199999999997, 317.688, 38.552,  1.500000)

}

filament_999[500] {

  pt3dclear()

  pt3dadd(399.67199999999997, 317.688, 38.552,  1.500000)

  pt3dadd(404.06399999999996, 317.688, 40.504,  1.500000)

}

filament_999[501] {

  pt3dclear()

  pt3dadd(404.06399999999996, 317.688, 40.504,  1.500000)

  pt3dadd(406.26, 314.76, 41.48,  1.500000)

}

filament_999[502] {

  pt3dclear()

  pt3dadd(404.06399999999996, 317.688, 40.504,  1.500000)

  pt3dadd(406.992, 320.616, 41.48,  1.500000)

}

filament_999[503] {

  pt3dclear()

  pt3dadd(406.26, 314.76, 41.48,  1.500000)

  pt3dadd(407.724, 311.09999999999997, 41.967999999999996,  1.500000)

}

filament_999[504] {

  pt3dclear()

  pt3dadd(407.724, 311.09999999999997, 41.967999999999996,  1.500000)

  pt3dadd(409.188, 308.17199999999997, 41.967999999999996,  1.500000)

}

filament_999[505] {

  pt3dclear()

  pt3dadd(407.724, 311.09999999999997, 41.967999999999996,  1.500000)

  pt3dadd(406.26, 308.17199999999997, 41.967999999999996,  1.500000)

}

filament_999[506] {

  pt3dclear()

  pt3dadd(409.188, 308.17199999999997, 41.967999999999996,  1.500000)

  pt3dadd(410.652, 305.24399999999997, 41.967999999999996,  1.500000)

}

filament_999[507] {

  pt3dclear()

  pt3dadd(410.652, 305.24399999999997, 41.967999999999996,  1.500000)

  pt3dadd(412.116, 302.316, 41.48,  1.500000)

}

filament_999[508] {

  pt3dclear()

  pt3dadd(412.116, 302.316, 41.48,  1.500000)

  pt3dadd(412.848, 299.388, 40.992,  1.500000)

}

filament_999[509] {

  pt3dclear()

  pt3dadd(412.848, 299.388, 40.992,  1.500000)

  pt3dadd(413.58, 296.46, 40.992,  1.500000)

}

filament_999[510] {

  pt3dclear()

  pt3dadd(413.58, 296.46, 40.992,  1.500000)

  pt3dadd(412.848, 293.532, 40.992,  1.500000)

}

filament_999[511] {

  pt3dclear()

  pt3dadd(412.848, 293.532, 40.992,  1.500000)

  pt3dadd(412.116, 290.604, 40.504,  1.500000)

}

filament_999[512] {

  pt3dclear()

  pt3dadd(412.116, 290.604, 40.504,  1.500000)

  pt3dadd(411.384, 287.676, 40.016,  1.500000)

}

filament_999[513] {

  pt3dclear()

  pt3dadd(411.384, 287.676, 40.016,  1.500000)

  pt3dadd(409.92, 284.748, 39.528,  1.500000)

}

filament_999[514] {

  pt3dclear()

  pt3dadd(409.92, 284.748, 39.528,  1.500000)

  pt3dadd(408.456, 281.82, 39.04,  1.500000)

}

filament_999[515] {

  pt3dclear()

  pt3dadd(408.456, 281.82, 39.04,  1.500000)

  pt3dadd(406.992, 278.892, 37.088,  1.500000)

}

filament_999[516] {

  pt3dclear()

  pt3dadd(406.992, 278.892, 37.088,  1.500000)

  pt3dadd(406.26, 275.964, 36.6,  1.500000)

}

filament_999[517] {

  pt3dclear()

  pt3dadd(406.26, 275.964, 36.6,  1.500000)

  pt3dadd(408.456, 273.768, 35.624,  1.500000)

}

filament_999[518] {

  pt3dclear()

  pt3dadd(408.456, 273.768, 35.624,  1.500000)

  pt3dadd(406.992, 274.5, 33.672,  1.500000)

}

filament_999[519] {

  pt3dclear()

  pt3dadd(406.992, 274.5, 33.672,  1.500000)

  pt3dadd(404.796, 273.768, 31.72,  1.500000)

}

filament_999[520] {

  pt3dclear()

  pt3dadd(404.796, 273.768, 31.72,  1.500000)

  pt3dadd(403.332, 271.572, 31.232,  1.500000)

}

filament_999[521] {

  pt3dclear()

  pt3dadd(403.332, 271.572, 31.232,  1.500000)

  pt3dadd(401.868, 268.644, 30.744,  1.500000)

}

filament_999[522] {

  pt3dclear()

  pt3dadd(401.868, 268.644, 30.744,  1.500000)

  pt3dadd(398.94, 265.716, 30.744,  1.500000)

}

filament_999[523] {

  pt3dclear()

  pt3dadd(398.94, 265.716, 30.744,  1.500000)

  pt3dadd(396.012, 263.52, 29.768,  1.500000)

}

filament_999[524] {

  pt3dclear()

  pt3dadd(396.012, 263.52, 29.768,  1.500000)

  pt3dadd(393.084, 262.056, 28.791999999999998,  1.500000)

}

filament_999[525] {

  pt3dclear()

  pt3dadd(393.084, 262.056, 28.791999999999998,  1.500000)

  pt3dadd(390.156, 260.592, 28.304,  1.500000)

}

filament_999[526] {

  pt3dclear()

  pt3dadd(390.156, 260.592, 28.304,  1.500000)

  pt3dadd(389.424, 257.664, 28.304,  1.500000)

}

filament_999[527] {

  pt3dclear()

  pt3dadd(389.424, 257.664, 28.304,  1.500000)

  pt3dadd(388.692, 254.736, 27.816,  1.500000)

}

filament_999[528] {

  pt3dclear()

  pt3dadd(388.692, 254.736, 27.816,  1.500000)

  pt3dadd(388.692, 251.808, 26.352,  1.500000)

}

filament_999[529] {

  pt3dclear()

  pt3dadd(388.692, 251.808, 26.352,  1.500000)

  pt3dadd(385.764, 252.54, 26.352,  1.500000)

}

filament_999[530] {

  pt3dclear()

  pt3dadd(388.692, 251.808, 26.352,  1.500000)

  pt3dadd(387.228, 248.88, 25.375999999999998,  1.500000)

}

filament_999[531] {

  pt3dclear()

  pt3dadd(385.764, 252.54, 26.352,  1.500000)

  pt3dadd(382.836, 252.54, 25.864,  1.500000)

}

filament_999[532] {

  pt3dclear()

  pt3dadd(382.836, 252.54, 25.864,  1.500000)

  pt3dadd(379.176, 252.54, 25.864,  1.500000)

}

filament_999[533] {

  pt3dclear()

  pt3dadd(379.176, 252.54, 25.864,  1.500000)

  pt3dadd(375.516, 252.54, 25.864,  1.500000)

}

filament_999[534] {

  pt3dclear()

  pt3dadd(387.228, 248.88, 25.375999999999998,  1.500000)

  pt3dadd(386.496, 245.952, 25.864,  1.500000)

}

filament_999[535] {

  pt3dclear()

  pt3dadd(386.496, 245.952, 25.864,  1.500000)

  pt3dadd(385.764, 243.024, 25.864,  1.500000)

}

filament_999[536] {

  pt3dclear()

  pt3dadd(385.764, 243.024, 25.864,  1.500000)

  pt3dadd(384.3, 240.096, 26.84,  1.500000)

}

filament_999[537] {

  pt3dclear()

  pt3dadd(384.3, 240.096, 26.84,  1.500000)

  pt3dadd(382.104, 237.9, 27.328,  1.500000)

}

filament_999[538] {

  pt3dclear()

  pt3dadd(382.104, 237.9, 27.328,  1.500000)

  pt3dadd(378.444, 235.704, 26.84,  1.500000)

}

filament_999[539] {

  pt3dclear()

  pt3dadd(378.444, 235.704, 26.84,  1.500000)

  pt3dadd(374.05199999999996, 234.972, 26.84,  1.500000)

}

filament_999[540] {

  pt3dclear()

  pt3dadd(374.05199999999996, 234.972, 26.84,  1.500000)

  pt3dadd(370.392, 234.24, 27.328,  1.500000)

}

filament_999[541] {

  pt3dclear()

  pt3dadd(370.392, 234.24, 27.328,  1.500000)

  pt3dadd(366.0, 234.24, 28.304,  1.500000)

}

filament_999[542] {

  pt3dclear()

  pt3dadd(366.0, 234.24, 28.304,  1.500000)

  pt3dadd(361.608, 234.24, 28.304,  1.500000)

}

filament_999[543] {

  pt3dclear()

  pt3dadd(361.608, 234.24, 28.304,  1.500000)

  pt3dadd(357.216, 233.50799999999998, 28.304,  1.500000)

}

filament_999[544] {

  pt3dclear()

  pt3dadd(406.26, 308.17199999999997, 41.967999999999996,  1.500000)

  pt3dadd(404.796, 305.24399999999997, 41.967999999999996,  1.500000)

}

filament_999[545] {

  pt3dclear()

  pt3dadd(404.796, 305.24399999999997, 41.967999999999996,  1.500000)

  pt3dadd(404.06399999999996, 302.316, 41.967999999999996,  1.500000)

}

filament_999[546] {

  pt3dclear()

  pt3dadd(404.06399999999996, 302.316, 41.967999999999996,  1.500000)

  pt3dadd(401.868, 300.12, 41.967999999999996,  1.500000)

}

filament_999[547] {

  pt3dclear()

  pt3dadd(401.868, 300.12, 41.967999999999996,  1.500000)

  pt3dadd(399.67199999999997, 297.924, 41.967999999999996,  1.500000)

}

filament_999[548] {

  pt3dclear()

  pt3dadd(399.67199999999997, 297.924, 41.967999999999996,  1.500000)

  pt3dadd(397.476, 295.728, 41.48,  1.500000)

}

filament_999[549] {

  pt3dclear()

  pt3dadd(397.476, 295.728, 41.48,  1.500000)

  pt3dadd(395.28, 293.532, 41.48,  1.500000)

}

filament_999[550] {

  pt3dclear()

  pt3dadd(397.476, 295.728, 41.48,  1.500000)

  pt3dadd(401.13599999999997, 296.46, 43.432,  1.500000)

}

filament_999[551] {

  pt3dclear()

  pt3dadd(395.28, 293.532, 41.48,  1.500000)

  pt3dadd(392.352, 291.336, 40.992,  1.500000)

}

filament_999[552] {

  pt3dclear()

  pt3dadd(392.352, 291.336, 40.992,  1.500000)

  pt3dadd(389.424, 289.14, 40.992,  1.500000)

}

filament_999[553] {

  pt3dclear()

  pt3dadd(389.424, 289.14, 40.992,  1.500000)

  pt3dadd(386.496, 286.944, 40.504,  1.500000)

}

filament_999[554] {

  pt3dclear()

  pt3dadd(386.496, 286.944, 40.504,  1.500000)

  pt3dadd(383.568, 285.48, 40.016,  1.500000)

}

filament_999[555] {

  pt3dclear()

  pt3dadd(383.568, 285.48, 40.016,  1.500000)

  pt3dadd(380.64, 284.016, 40.016,  1.500000)

}

filament_999[556] {

  pt3dclear()

  pt3dadd(380.64, 284.016, 40.016,  1.500000)

  pt3dadd(377.712, 281.82, 40.016,  1.500000)

}

filament_999[557] {

  pt3dclear()

  pt3dadd(377.712, 281.82, 40.016,  1.500000)

  pt3dadd(375.516, 279.62399999999997, 40.504,  1.500000)

}

filament_999[558] {

  pt3dclear()

  pt3dadd(375.516, 279.62399999999997, 40.504,  1.500000)

  pt3dadd(373.32, 277.428, 40.504,  1.500000)

}

filament_999[559] {

  pt3dclear()

  pt3dadd(373.32, 277.428, 40.504,  1.500000)

  pt3dadd(371.12399999999997, 275.23199999999997, 40.504,  1.500000)

}

filament_999[560] {

  pt3dclear()

  pt3dadd(371.12399999999997, 275.23199999999997, 40.504,  1.500000)

  pt3dadd(368.928, 273.036, 40.504,  1.500000)

}

filament_999[561] {

  pt3dclear()

  pt3dadd(368.928, 273.036, 40.504,  1.500000)

  pt3dadd(365.268, 273.036, 40.504,  1.500000)

}

filament_999[562] {

  pt3dclear()

  pt3dadd(368.928, 273.036, 40.504,  1.500000)

  pt3dadd(367.464, 268.644, 40.016,  1.500000)

}

filament_999[563] {

  pt3dclear()

  pt3dadd(365.268, 273.036, 40.504,  1.500000)

  pt3dadd(361.608, 273.036, 39.528,  1.500000)

}

filament_999[564] {

  pt3dclear()

  pt3dadd(361.608, 273.036, 39.528,  1.500000)

  pt3dadd(357.948, 272.304, 39.04,  1.500000)

}

filament_999[565] {

  pt3dclear()

  pt3dadd(357.948, 272.304, 39.04,  1.500000)

  pt3dadd(354.288, 271.572, 39.04,  1.500000)

}

filament_999[566] {

  pt3dclear()

  pt3dadd(354.288, 271.572, 39.04,  1.500000)

  pt3dadd(350.628, 270.84, 39.04,  1.500000)

}

filament_999[567] {

  pt3dclear()

  pt3dadd(350.628, 270.84, 39.04,  1.500000)

  pt3dadd(346.968, 270.108, 38.552,  1.500000)

}

filament_999[568] {

  pt3dclear()

  pt3dadd(346.968, 270.108, 38.552,  1.500000)

  pt3dadd(344.04, 269.376, 41.967999999999996,  1.500000)

}

filament_999[569] {

  pt3dclear()

  pt3dadd(344.04, 269.376, 41.967999999999996,  1.500000)

  pt3dadd(340.38, 270.108, 42.455999999999996,  1.500000)

}

filament_999[570] {

  pt3dclear()

  pt3dadd(340.38, 270.108, 42.455999999999996,  1.500000)

  pt3dadd(335.988, 269.376, 42.455999999999996,  1.500000)

}

filament_999[571] {

  pt3dclear()

  pt3dadd(335.988, 269.376, 42.455999999999996,  1.500000)

  pt3dadd(331.596, 268.644, 42.455999999999996,  1.500000)

}

filament_999[572] {

  pt3dclear()

  pt3dadd(331.596, 268.644, 42.455999999999996,  1.500000)

  pt3dadd(327.204, 269.376, 41.967999999999996,  1.500000)

}

filament_999[573] {

  pt3dclear()

  pt3dadd(327.204, 269.376, 41.967999999999996,  1.500000)

  pt3dadd(322.812, 269.376, 41.48,  1.500000)

}

filament_999[574] {

  pt3dclear()

  pt3dadd(322.812, 269.376, 41.48,  1.500000)

  pt3dadd(318.42, 269.376, 40.504,  1.500000)

}

filament_999[575] {

  pt3dclear()

  pt3dadd(318.42, 269.376, 40.504,  1.500000)

  pt3dadd(314.028, 269.376, 40.992,  1.500000)

}

filament_999[576] {

  pt3dclear()

  pt3dadd(406.992, 320.616, 41.48,  1.500000)

  pt3dadd(409.92, 323.544, 41.48,  1.500000)

}

filament_999[577] {

  pt3dclear()

  pt3dadd(409.92, 323.544, 41.48,  1.500000)

  pt3dadd(413.58, 325.008, 41.48,  1.500000)

}

filament_999[578] {

  pt3dclear()

  pt3dadd(409.92, 323.544, 41.48,  1.500000)

  pt3dadd(410.652, 327.204, 40.504,  1.500000)

}

filament_999[579] {

  pt3dclear()

  pt3dadd(413.58, 325.008, 41.48,  1.500000)

  pt3dadd(417.24, 325.008, 41.48,  1.500000)

}

filament_999[580] {

  pt3dclear()

  pt3dadd(417.24, 325.008, 41.48,  1.500000)

  pt3dadd(420.168, 326.472, 42.455999999999996,  1.500000)

}

filament_999[581] {

  pt3dclear()

  pt3dadd(420.168, 326.472, 42.455999999999996,  1.500000)

  pt3dadd(423.096, 329.4, 43.432,  1.500000)

}

filament_999[582] {

  pt3dclear()

  pt3dadd(423.096, 329.4, 43.432,  1.500000)

  pt3dadd(426.756, 331.596, 43.92,  1.500000)

}

filament_999[583] {

  pt3dclear()

  pt3dadd(426.756, 331.596, 43.92,  1.500000)

  pt3dadd(431.14799999999997, 333.06, 44.408,  1.500000)

}

filament_999[584] {

  pt3dclear()

  pt3dadd(431.14799999999997, 333.06, 44.408,  1.500000)

  pt3dadd(434.808, 334.524, 45.384,  1.500000)

}

filament_999[585] {

  pt3dclear()

  pt3dadd(434.808, 334.524, 45.384,  1.500000)

  pt3dadd(437.736, 337.452, 45.872,  1.500000)

}

filament_999[586] {

  pt3dclear()

  pt3dadd(437.736, 337.452, 45.872,  1.500000)

  pt3dadd(440.664, 340.38, 46.36,  1.500000)

}

filament_999[587] {

  pt3dclear()

  pt3dadd(440.664, 340.38, 46.36,  1.500000)

  pt3dadd(443.592, 343.308, 46.848,  1.500000)

}

filament_999[588] {

  pt3dclear()

  pt3dadd(443.592, 343.308, 46.848,  1.500000)

  pt3dadd(447.252, 346.236, 47.336,  1.500000)

}

filament_999[589] {

  pt3dclear()

  pt3dadd(443.592, 343.308, 46.848,  1.500000)

  pt3dadd(446.52, 348.432, 49.288,  1.500000)

}

filament_999[590] {

  pt3dclear()

  pt3dadd(447.252, 346.236, 47.336,  1.500000)

  pt3dadd(451.644, 348.432, 46.848,  1.500000)

}

filament_999[591] {

  pt3dclear()

  pt3dadd(451.644, 348.432, 46.848,  1.500000)

  pt3dadd(455.304, 350.628, 47.336,  1.500000)

}

filament_999[592] {

  pt3dclear()

  pt3dadd(455.304, 350.628, 47.336,  1.500000)

  pt3dadd(458.23199999999997, 352.092, 49.775999999999996,  1.500000)

}

filament_999[593] {

  pt3dclear()

  pt3dadd(458.23199999999997, 352.092, 49.775999999999996,  1.500000)

  pt3dadd(461.15999999999997, 354.288, 50.751999999999995,  1.500000)

}

filament_999[594] {

  pt3dclear()

  pt3dadd(461.15999999999997, 354.288, 50.751999999999995,  1.500000)

  pt3dadd(464.08799999999997, 356.484, 51.728,  1.500000)

}

filament_999[595] {

  pt3dclear()

  pt3dadd(464.08799999999997, 356.484, 51.728,  1.500000)

  pt3dadd(467.01599999999996, 357.948, 52.704,  1.500000)

}

filament_999[596] {

  pt3dclear()

  pt3dadd(467.01599999999996, 357.948, 52.704,  1.500000)

  pt3dadd(469.944, 359.412, 54.168,  1.500000)

}

filament_999[597] {

  pt3dclear()

  pt3dadd(469.944, 359.412, 54.168,  1.500000)

  pt3dadd(473.604, 360.876, 56.12,  1.500000)

}

filament_999[598] {

  pt3dclear()

  pt3dadd(473.604, 360.876, 56.12,  1.500000)

  pt3dadd(477.264, 362.34, 56.12,  1.500000)

}

filament_999[599] {

  pt3dclear()

  pt3dadd(477.264, 362.34, 56.12,  1.500000)

  pt3dadd(480.924, 363.804, 56.12,  1.500000)

}

filament_999[600] {

  pt3dclear()

  pt3dadd(480.924, 363.804, 56.12,  1.500000)

  pt3dadd(483.852, 366.0, 57.096,  1.500000)

}

filament_999[601] {

  pt3dclear()

  pt3dadd(483.852, 366.0, 57.096,  1.500000)

  pt3dadd(486.78, 368.19599999999997, 58.56,  1.500000)

}

filament_999[602] {

  pt3dclear()

  pt3dadd(486.78, 368.19599999999997, 58.56,  1.500000)

  pt3dadd(490.44, 369.65999999999997, 60.512,  1.500000)

}

filament_999[603] {

  pt3dclear()

  pt3dadd(490.44, 369.65999999999997, 60.512,  1.500000)

  pt3dadd(494.09999999999997, 370.392, 61.488,  1.500000)

}

filament_999[604] {

  pt3dclear()

  pt3dadd(494.09999999999997, 370.392, 61.488,  1.500000)

  pt3dadd(498.49199999999996, 371.856, 61.976,  1.500000)

}

filament_999[605] {

  pt3dclear()

  pt3dadd(498.49199999999996, 371.856, 61.976,  1.500000)

  pt3dadd(502.152, 373.32, 62.464,  1.500000)

}

filament_999[606] {

  pt3dclear()

  pt3dadd(502.152, 373.32, 62.464,  1.500000)

  pt3dadd(505.812, 374.784, 62.952,  1.500000)

}

filament_999[607] {

  pt3dclear()

  pt3dadd(505.812, 374.784, 62.952,  1.500000)

  pt3dadd(509.472, 376.248, 62.952,  1.500000)

}

filament_999[608] {

  pt3dclear()

  pt3dadd(509.472, 376.248, 62.952,  1.500000)

  pt3dadd(513.132, 376.98, 63.928,  1.500000)

}

filament_999[609] {

  pt3dclear()

  pt3dadd(513.132, 376.98, 63.928,  1.500000)

  pt3dadd(516.792, 377.712, 64.416,  1.500000)

}

filament_999[610] {

  pt3dclear()

  pt3dadd(516.792, 377.712, 64.416,  1.500000)

  pt3dadd(520.452, 378.444, 64.904,  1.500000)

}

filament_999[611] {

  pt3dclear()

  pt3dadd(520.452, 378.444, 64.904,  1.500000)

  pt3dadd(524.112, 379.176, 64.904,  1.500000)

}

filament_999[612] {

  pt3dclear()

  pt3dadd(524.112, 379.176, 64.904,  1.500000)

  pt3dadd(527.7719999999999, 379.908, 64.904,  1.500000)

}

filament_999[613] {

  pt3dclear()

  pt3dadd(527.7719999999999, 379.908, 64.904,  1.500000)

  pt3dadd(531.432, 380.64, 64.904,  1.500000)

}

filament_999[614] {

  pt3dclear()

  pt3dadd(531.432, 380.64, 64.904,  1.500000)

  pt3dadd(535.092, 382.104, 66.368,  1.500000)

}

filament_999[615] {

  pt3dclear()

  pt3dadd(535.092, 382.104, 66.368,  1.500000)

  pt3dadd(541.68, 383.568, 67.344,  1.500000)

}

filament_999[616] {

  pt3dclear()

  pt3dadd(541.68, 383.568, 67.344,  1.500000)

  pt3dadd(553.3919999999999, 384.3, 69.78399999999999,  1.500000)

}

filament_999[617] {

  pt3dclear()

  pt3dadd(553.3919999999999, 384.3, 69.78399999999999,  1.500000)

  pt3dadd(564.372, 386.496, 72.224,  1.500000)

}

filament_999[618] {

  pt3dclear()

  pt3dadd(564.372, 386.496, 72.224,  1.500000)

  pt3dadd(576.084, 388.692, 73.2,  1.500000)

}

filament_999[619] {

  pt3dclear()

  pt3dadd(576.084, 388.692, 73.2,  1.500000)

  pt3dadd(588.528, 389.424, 73.2,  1.500000)

}

filament_999[620] {

  pt3dclear()

  pt3dadd(588.528, 389.424, 73.2,  1.500000)

  pt3dadd(599.508, 390.888, 74.664,  1.500000)

}

filament_999[621] {

  pt3dclear()

  pt3dadd(599.508, 390.888, 74.664,  1.500000)

  pt3dadd(609.756, 393.816, 75.64,  1.500000)

}

filament_999[622] {

  pt3dclear()

  pt3dadd(410.652, 327.204, 40.504,  1.500000)

  pt3dadd(410.652, 330.132, 40.016,  1.500000)

}

filament_999[623] {

  pt3dclear()

  pt3dadd(410.652, 330.132, 40.016,  1.500000)

  pt3dadd(409.92, 333.06, 40.992,  1.500000)

}

filament_999[624] {

  pt3dclear()

  pt3dadd(409.92, 333.06, 40.992,  1.500000)

  pt3dadd(410.652, 335.988, 41.967999999999996,  1.500000)

}

filament_999[625] {

  pt3dclear()

  pt3dadd(410.652, 335.988, 41.967999999999996,  1.500000)

  pt3dadd(412.116, 338.916, 42.455999999999996,  1.500000)

}

filament_999[626] {

  pt3dclear()

  pt3dadd(412.116, 338.916, 42.455999999999996,  1.500000)

  pt3dadd(415.044, 341.11199999999997, 43.92,  1.500000)

}

filament_999[627] {

  pt3dclear()

  pt3dadd(333.06, 296.46, 37.088,  1.500000)

  pt3dadd(333.06, 293.532, 36.6,  1.500000)

}

filament_999[628] {

  pt3dclear()

  pt3dadd(333.06, 293.532, 36.6,  1.500000)

  pt3dadd(332.328, 289.872, 37.088,  1.500000)

}

filament_999[629] {

  pt3dclear()

  pt3dadd(332.328, 289.872, 37.088,  1.500000)

  pt3dadd(331.596, 286.212, 37.088,  1.500000)

}

filament_999[630] {

  pt3dclear()

  pt3dadd(331.596, 286.212, 37.088,  1.500000)

  pt3dadd(329.4, 283.284, 37.576,  1.500000)

}

filament_999[631] {

  pt3dclear()

  pt3dadd(329.4, 283.284, 37.576,  1.500000)

  pt3dadd(327.204, 280.356, 36.6,  1.500000)

}

filament_999[632] {

  pt3dclear()

  pt3dadd(327.204, 280.356, 36.6,  1.500000)

  pt3dadd(325.74, 277.428, 36.112,  1.500000)

}

filament_999[633] {

  pt3dclear()

  pt3dadd(325.74, 277.428, 36.112,  1.500000)

  pt3dadd(325.008, 274.5, 35.135999999999996,  1.500000)

}

filament_999[634] {

  pt3dclear()

  pt3dadd(325.008, 274.5, 35.135999999999996,  1.500000)

  pt3dadd(324.276, 271.572, 34.647999999999996,  1.500000)

}

filament_999[635] {

  pt3dclear()

  pt3dadd(324.276, 271.572, 34.647999999999996,  1.500000)

  pt3dadd(324.276, 267.912, 34.16,  1.500000)

}

filament_999[636] {

  pt3dclear()

  pt3dadd(324.276, 267.912, 34.16,  1.500000)

  pt3dadd(325.74, 264.984, 33.672,  1.500000)

}

filament_999[637] {

  pt3dclear()

  pt3dadd(324.276, 267.912, 34.16,  1.500000)

  pt3dadd(322.812, 265.716, 34.647999999999996,  1.500000)

}

filament_999[638] {

  pt3dclear()

  pt3dadd(325.74, 264.984, 33.672,  1.500000)

  pt3dadd(327.936, 261.324, 33.672,  1.500000)

}

filament_999[639] {

  pt3dclear()

  pt3dadd(327.936, 261.324, 33.672,  1.500000)

  pt3dadd(330.864, 258.396, 33.672,  1.500000)

}

filament_999[640] {

  pt3dclear()

  pt3dadd(330.864, 258.396, 33.672,  1.500000)

  pt3dadd(333.792, 255.468, 33.672,  1.500000)

}

filament_999[641] {

  pt3dclear()

  pt3dadd(333.792, 255.468, 33.672,  1.500000)

  pt3dadd(337.452, 252.54, 34.16,  1.500000)

}

filament_999[642] {

  pt3dclear()

  pt3dadd(337.452, 252.54, 34.16,  1.500000)

  pt3dadd(341.11199999999997, 251.808, 35.135999999999996,  1.500000)

}

filament_999[643] {

  pt3dclear()

  pt3dadd(341.11199999999997, 251.808, 35.135999999999996,  1.500000)

  pt3dadd(344.772, 252.54, 35.624,  1.500000)

}

filament_999[644] {

  pt3dclear()

  pt3dadd(344.772, 252.54, 35.624,  1.500000)

  pt3dadd(349.164, 254.004, 34.647999999999996,  1.500000)

}

filament_999[645] {

  pt3dclear()

  pt3dadd(349.164, 254.004, 34.647999999999996,  1.500000)

  pt3dadd(353.556, 254.004, 35.135999999999996,  1.500000)

}

filament_999[646] {

  pt3dclear()

  pt3dadd(322.812, 265.716, 34.647999999999996,  1.500000)

  pt3dadd(320.616, 262.788, 34.647999999999996,  1.500000)

}

filament_999[647] {

  pt3dclear()

  pt3dadd(320.616, 262.788, 34.647999999999996,  1.500000)

  pt3dadd(316.956, 260.592, 34.647999999999996,  1.500000)

}

filament_999[648] {

  pt3dclear()

  pt3dadd(316.956, 260.592, 34.647999999999996,  1.500000)

  pt3dadd(313.296, 258.396, 35.135999999999996,  1.500000)

}

filament_999[649] {

  pt3dclear()

  pt3dadd(313.296, 258.396, 35.135999999999996,  1.500000)

  pt3dadd(310.368, 255.468, 35.135999999999996,  1.500000)

}

filament_999[650] {

  pt3dclear()

  pt3dadd(310.368, 255.468, 35.135999999999996,  1.500000)

  pt3dadd(308.904, 251.808, 35.624,  1.500000)

}

filament_999[651] {

  pt3dclear()

  pt3dadd(308.904, 251.808, 35.624,  1.500000)

  pt3dadd(308.17199999999997, 248.148, 35.135999999999996,  1.500000)

}

filament_999[652] {

  pt3dclear()

  pt3dadd(308.17199999999997, 248.148, 35.135999999999996,  1.500000)

  pt3dadd(310.368, 245.22, 33.672,  1.500000)

}

filament_999[653] {

  pt3dclear()

  pt3dadd(291.336, 295.728, 25.864,  1.500000)

  pt3dadd(289.872, 292.068, 25.864,  1.500000)

}

filament_999[654] {

  pt3dclear()

  pt3dadd(289.872, 292.068, 25.864,  1.500000)

  pt3dadd(288.408, 289.14, 25.864,  1.500000)

}

filament_999[655] {

  pt3dclear()

  pt3dadd(288.408, 289.14, 25.864,  1.500000)

  pt3dadd(286.944, 286.212, 26.352,  1.500000)

}

filament_999[656] {

  pt3dclear()

  pt3dadd(286.944, 286.212, 26.352,  1.500000)

  pt3dadd(284.016, 286.212, 25.375999999999998,  1.500000)

}

filament_999[657] {

  pt3dclear()

  pt3dadd(286.944, 286.212, 26.352,  1.500000)

  pt3dadd(287.676, 282.552, 26.84,  1.500000)

}

filament_999[658] {

  pt3dclear()

  pt3dadd(287.676, 282.552, 26.84,  1.500000)

  pt3dadd(286.944, 279.62399999999997, 26.352,  1.500000)

}

filament_999[659] {

  pt3dclear()

  pt3dadd(286.944, 279.62399999999997, 26.352,  1.500000)

  pt3dadd(286.212, 276.69599999999997, 26.84,  1.500000)

}

filament_999[660] {

  pt3dclear()

  pt3dadd(286.212, 276.69599999999997, 26.84,  1.500000)

  pt3dadd(286.212, 273.768, 26.352,  1.500000)

}

filament_999[661] {

  pt3dclear()

  pt3dadd(286.212, 273.768, 26.352,  1.500000)

  pt3dadd(287.676, 270.84, 25.864,  1.500000)

}

filament_999[662] {

  pt3dclear()

  pt3dadd(287.676, 270.84, 25.864,  1.500000)

  pt3dadd(286.212, 267.912, 25.864,  1.500000)

}

filament_999[663] {

  pt3dclear()

  pt3dadd(286.212, 267.912, 25.864,  1.500000)

  pt3dadd(284.748, 264.984, 25.375999999999998,  1.500000)

}

filament_999[664] {

  pt3dclear()

  pt3dadd(284.748, 264.984, 25.375999999999998,  1.500000)

  pt3dadd(285.48, 262.056, 24.887999999999998,  1.500000)

}

filament_999[665] {

  pt3dclear()

  pt3dadd(284.748, 264.984, 25.375999999999998,  1.500000)

  pt3dadd(283.284, 262.056, 24.887999999999998,  1.500000)

}

filament_999[666] {

  pt3dclear()

  pt3dadd(285.48, 262.056, 24.887999999999998,  1.500000)

  pt3dadd(286.944, 259.128, 24.887999999999998,  1.500000)

}

filament_999[667] {

  pt3dclear()

  pt3dadd(286.944, 259.128, 24.887999999999998,  1.500000)

  pt3dadd(286.212, 256.2, 23.912,  1.500000)

}

filament_999[668] {

  pt3dclear()

  pt3dadd(286.212, 256.2, 23.912,  1.500000)

  pt3dadd(286.944, 253.272, 22.448,  1.500000)

}

filament_999[669] {

  pt3dclear()

  pt3dadd(286.944, 253.272, 22.448,  1.500000)

  pt3dadd(286.944, 250.344, 20.983999999999998,  1.500000)

}

filament_999[670] {

  pt3dclear()

  pt3dadd(286.944, 250.344, 20.983999999999998,  1.500000)

  pt3dadd(284.748, 248.148, 20.496,  1.500000)

}

filament_999[671] {

  pt3dclear()

  pt3dadd(284.748, 248.148, 20.496,  1.500000)

  pt3dadd(282.552, 245.952, 20.008,  1.500000)

}

filament_999[672] {

  pt3dclear()

  pt3dadd(282.552, 245.952, 20.008,  1.500000)

  pt3dadd(283.284, 243.024, 19.52,  1.500000)

}

filament_999[673] {

  pt3dclear()

  pt3dadd(283.284, 243.024, 19.52,  1.500000)

  pt3dadd(284.016, 240.096, 19.032,  1.500000)

}

filament_999[674] {

  pt3dclear()

  pt3dadd(284.016, 240.096, 19.032,  1.500000)

  pt3dadd(283.284, 236.436, 19.032,  1.500000)

}

filament_999[675] {

  pt3dclear()

  pt3dadd(283.284, 236.436, 19.032,  1.500000)

  pt3dadd(286.212, 235.704, 18.544,  1.500000)

}

filament_999[676] {

  pt3dclear()

  pt3dadd(286.212, 235.704, 18.544,  1.500000)

  pt3dadd(289.14, 234.972, 19.52,  1.500000)

}

filament_999[677] {

  pt3dclear()

  pt3dadd(289.14, 234.972, 19.52,  1.500000)

  pt3dadd(292.068, 234.24, 20.008,  1.500000)

}

filament_999[678] {

  pt3dclear()

  pt3dadd(292.068, 234.24, 20.008,  1.500000)

  pt3dadd(294.264, 232.77599999999998, 21.96,  1.500000)

}

filament_999[679] {

  pt3dclear()

  pt3dadd(294.264, 232.77599999999998, 21.96,  1.500000)

  pt3dadd(295.728, 229.84799999999998, 22.936,  1.500000)

}

filament_999[680] {

  pt3dclear()

  pt3dadd(295.728, 229.84799999999998, 22.936,  1.500000)

  pt3dadd(297.192, 226.92, 23.912,  1.500000)

}

filament_999[681] {

  pt3dclear()

  pt3dadd(283.284, 262.056, 24.887999999999998,  1.500000)

  pt3dadd(280.356, 259.86, 26.84,  1.500000)

}

filament_999[682] {

  pt3dclear()

  pt3dadd(280.356, 259.86, 26.84,  1.500000)

  pt3dadd(277.428, 260.592, 26.84,  1.500000)

}

filament_999[683] {

  pt3dclear()

  pt3dadd(280.356, 259.86, 26.84,  1.500000)

  pt3dadd(278.892, 257.664, 26.84,  1.500000)

}

filament_999[684] {

  pt3dclear()

  pt3dadd(277.428, 260.592, 26.84,  1.500000)

  pt3dadd(273.768, 260.592, 27.328,  1.500000)

}

filament_999[685] {

  pt3dclear()

  pt3dadd(273.768, 260.592, 27.328,  1.500000)

  pt3dadd(270.84, 259.128, 27.816,  1.500000)

}

filament_999[686] {

  pt3dclear()

  pt3dadd(270.84, 259.128, 27.816,  1.500000)

  pt3dadd(267.912, 257.664, 27.816,  1.500000)

}

filament_999[687] {

  pt3dclear()

  pt3dadd(267.912, 257.664, 27.816,  1.500000)

  pt3dadd(264.984, 255.468, 27.816,  1.500000)

}

filament_999[688] {

  pt3dclear()

  pt3dadd(264.984, 255.468, 27.816,  1.500000)

  pt3dadd(262.788, 253.272, 28.304,  1.500000)

}

filament_999[689] {

  pt3dclear()

  pt3dadd(262.788, 253.272, 28.304,  1.500000)

  pt3dadd(260.592, 251.808, 28.791999999999998,  1.500000)

}

filament_999[690] {

  pt3dclear()

  pt3dadd(260.592, 251.808, 28.791999999999998,  1.500000)

  pt3dadd(257.664, 250.344, 29.28,  1.500000)

}

filament_999[691] {

  pt3dclear()

  pt3dadd(278.892, 257.664, 26.84,  1.500000)

  pt3dadd(278.892, 254.736, 27.328,  1.500000)

}

filament_999[692] {

  pt3dclear()

  pt3dadd(278.892, 254.736, 27.328,  1.500000)

  pt3dadd(280.356, 251.808, 27.816,  1.500000)

}

filament_999[693] {

  pt3dclear()

  pt3dadd(280.356, 251.808, 27.816,  1.500000)

  pt3dadd(282.552, 248.88, 27.328,  1.500000)

}

filament_999[694] {

  pt3dclear()

  pt3dadd(282.552, 248.88, 27.328,  1.500000)

  pt3dadd(285.48, 246.684, 27.328,  1.500000)

}

filament_999[695] {

  pt3dclear()

  pt3dadd(273.768, 340.38, 25.375999999999998,  1.500000)

  pt3dadd(277.428, 339.64799999999997, 24.4,  1.500000)

}

filament_999[696] {

  pt3dclear()

  pt3dadd(277.428, 339.64799999999997, 24.4,  1.500000)

  pt3dadd(281.08799999999997, 338.18399999999997, 23.424,  1.500000)

}

filament_999[697] {

  pt3dclear()

  pt3dadd(281.08799999999997, 338.18399999999997, 23.424,  1.500000)

  pt3dadd(284.748, 336.71999999999997, 22.448,  1.500000)

}

filament_999[698] {

  pt3dclear()

  pt3dadd(284.748, 336.71999999999997, 22.448,  1.500000)

  pt3dadd(288.408, 335.256, 21.472,  1.500000)

}

filament_999[699] {

  pt3dclear()

  pt3dadd(288.408, 335.256, 21.472,  1.500000)

  pt3dadd(292.068, 333.792, 20.496,  1.500000)

}

filament_999[700] {

  pt3dclear()

  pt3dadd(288.408, 335.256, 21.472,  1.500000)

  pt3dadd(289.14, 332.328, 19.52,  1.500000)

}

filament_999[701] {

  pt3dclear()

  pt3dadd(292.068, 333.792, 20.496,  1.500000)

  pt3dadd(295.728, 332.328, 19.52,  1.500000)

}

filament_999[702] {

  pt3dclear()

  pt3dadd(295.728, 332.328, 19.52,  1.500000)

  pt3dadd(299.388, 330.864, 20.983999999999998,  1.500000)

}

filament_999[703] {

  pt3dclear()

  pt3dadd(299.388, 330.864, 20.983999999999998,  1.500000)

  pt3dadd(303.048, 330.864, 22.448,  1.500000)

}

filament_999[704] {

  pt3dclear()

  pt3dadd(303.048, 330.864, 22.448,  1.500000)

  pt3dadd(307.44, 331.596, 23.424,  1.500000)

}

filament_999[705] {

  pt3dclear()

  pt3dadd(307.44, 331.596, 23.424,  1.500000)

  pt3dadd(311.832, 332.328, 24.4,  1.500000)

}

filament_999[706] {

  pt3dclear()

  pt3dadd(311.832, 332.328, 24.4,  1.500000)

  pt3dadd(316.224, 333.792, 25.375999999999998,  1.500000)

}

filament_999[707] {

  pt3dclear()

  pt3dadd(316.224, 333.792, 25.375999999999998,  1.500000)

  pt3dadd(320.616, 335.988, 25.375999999999998,  1.500000)

}

filament_999[708] {

  pt3dclear()

  pt3dadd(320.616, 335.988, 25.375999999999998,  1.500000)

  pt3dadd(324.276, 338.18399999999997, 26.352,  1.500000)

}

filament_999[709] {

  pt3dclear()

  pt3dadd(324.276, 338.18399999999997, 26.352,  1.500000)

  pt3dadd(327.936, 341.11199999999997, 25.375999999999998,  1.500000)

}

filament_999[710] {

  pt3dclear()

  pt3dadd(327.936, 341.11199999999997, 25.375999999999998,  1.500000)

  pt3dadd(331.596, 344.04, 25.375999999999998,  1.500000)

}

filament_999[711] {

  pt3dclear()

  pt3dadd(331.596, 344.04, 25.375999999999998,  1.500000)

  pt3dadd(335.256, 346.968, 25.375999999999998,  1.500000)

}

filament_999[712] {

  pt3dclear()

  pt3dadd(335.256, 346.968, 25.375999999999998,  1.500000)

  pt3dadd(338.18399999999997, 349.896, 26.352,  1.500000)

}

filament_999[713] {

  pt3dclear()

  pt3dadd(338.18399999999997, 349.896, 26.352,  1.500000)

  pt3dadd(341.11199999999997, 352.824, 26.84,  1.500000)

}

filament_999[714] {

  pt3dclear()

  pt3dadd(341.11199999999997, 352.824, 26.84,  1.500000)

  pt3dadd(344.772, 355.752, 26.84,  1.500000)

}

filament_999[715] {

  pt3dclear()

  pt3dadd(344.772, 355.752, 26.84,  1.500000)

  pt3dadd(349.164, 360.144, 26.84,  1.500000)

}

filament_999[716] {

  pt3dclear()

  pt3dadd(349.164, 360.144, 26.84,  1.500000)

  pt3dadd(352.824, 363.072, 26.84,  1.500000)

}

filament_999[717] {

  pt3dclear()

  pt3dadd(352.824, 363.072, 26.84,  1.500000)

  pt3dadd(357.216, 366.0, 26.84,  1.500000)

}

filament_999[718] {

  pt3dclear()

  pt3dadd(357.216, 366.0, 26.84,  1.500000)

  pt3dadd(361.608, 368.928, 26.84,  1.500000)

}

filament_999[719] {

  pt3dclear()

  pt3dadd(361.608, 368.928, 26.84,  1.500000)

  pt3dadd(366.0, 371.856, 26.84,  1.500000)

}

filament_999[720] {

  pt3dclear()

  pt3dadd(366.0, 371.856, 26.84,  1.500000)

  pt3dadd(370.392, 374.05199999999996, 27.328,  1.500000)

}

filament_999[721] {

  pt3dclear()

  pt3dadd(370.392, 374.05199999999996, 27.328,  1.500000)

  pt3dadd(374.784, 376.248, 27.816,  1.500000)

}

filament_999[722] {

  pt3dclear()

  pt3dadd(370.392, 374.05199999999996, 27.328,  1.500000)

  pt3dadd(374.05199999999996, 371.12399999999997, 27.816,  1.500000)

}

filament_999[723] {

  pt3dclear()

  pt3dadd(374.784, 376.248, 27.816,  1.500000)

  pt3dadd(379.176, 378.444, 28.791999999999998,  1.500000)

}

filament_999[724] {

  pt3dclear()

  pt3dadd(379.176, 378.444, 28.791999999999998,  1.500000)

  pt3dadd(383.568, 380.64, 29.768,  1.500000)

}

filament_999[725] {

  pt3dclear()

  pt3dadd(383.568, 380.64, 29.768,  1.500000)

  pt3dadd(387.96, 383.568, 30.744,  1.500000)

}

filament_999[726] {

  pt3dclear()

  pt3dadd(387.96, 383.568, 30.744,  1.500000)

  pt3dadd(392.352, 386.496, 31.72,  1.500000)

}

filament_999[727] {

  pt3dclear()

  pt3dadd(392.352, 386.496, 31.72,  1.500000)

  pt3dadd(396.74399999999997, 389.424, 32.696,  1.500000)

}

filament_999[728] {

  pt3dclear()

  pt3dadd(396.74399999999997, 389.424, 32.696,  1.500000)

  pt3dadd(400.404, 392.352, 34.647999999999996,  1.500000)

}

filament_999[729] {

  pt3dclear()

  pt3dadd(400.404, 392.352, 34.647999999999996,  1.500000)

  pt3dadd(404.06399999999996, 396.012, 37.088,  1.500000)

}

filament_999[730] {

  pt3dclear()

  pt3dadd(400.404, 392.352, 34.647999999999996,  1.500000)

  pt3dadd(401.13599999999997, 390.156, 38.552,  1.500000)

}

filament_999[731] {

  pt3dclear()

  pt3dadd(404.06399999999996, 396.012, 37.088,  1.500000)

  pt3dadd(407.724, 398.94, 38.552,  1.500000)

}

filament_999[732] {

  pt3dclear()

  pt3dadd(404.06399999999996, 396.012, 37.088,  1.500000)

  pt3dadd(407.724, 395.28, 36.112,  1.500000)

}

filament_999[733] {

  pt3dclear()

  pt3dadd(407.724, 398.94, 38.552,  1.500000)

  pt3dadd(411.384, 401.868, 40.016,  1.500000)

}

filament_999[734] {

  pt3dclear()

  pt3dadd(407.724, 398.94, 38.552,  1.500000)

  pt3dadd(408.456, 403.332, 38.552,  1.500000)

}

filament_999[735] {

  pt3dclear()

  pt3dadd(411.384, 401.868, 40.016,  1.500000)

  pt3dadd(414.312, 406.26, 41.48,  1.500000)

}

filament_999[736] {

  pt3dclear()

  pt3dadd(414.312, 406.26, 41.48,  1.500000)

  pt3dadd(417.24, 410.652, 42.455999999999996,  1.500000)

}

filament_999[737] {

  pt3dclear()

  pt3dadd(417.24, 410.652, 42.455999999999996,  1.500000)

  pt3dadd(420.168, 415.044, 43.432,  1.500000)

}

filament_999[738] {

  pt3dclear()

  pt3dadd(420.168, 415.044, 43.432,  1.500000)

  pt3dadd(423.096, 419.436, 44.408,  1.500000)

}

filament_999[739] {

  pt3dclear()

  pt3dadd(423.096, 419.436, 44.408,  1.500000)

  pt3dadd(426.756, 423.096, 45.384,  1.500000)

}

filament_999[740] {

  pt3dclear()

  pt3dadd(426.756, 423.096, 45.384,  1.500000)

  pt3dadd(431.14799999999997, 426.024, 46.36,  1.500000)

}

filament_999[741] {

  pt3dclear()

  pt3dadd(431.14799999999997, 426.024, 46.36,  1.500000)

  pt3dadd(435.53999999999996, 429.68399999999997, 46.848,  1.500000)

}

filament_999[742] {

  pt3dclear()

  pt3dadd(435.53999999999996, 429.68399999999997, 46.848,  1.500000)

  pt3dadd(439.2, 433.344, 47.824,  1.500000)

}

filament_999[743] {

  pt3dclear()

  pt3dadd(439.2, 433.344, 47.824,  1.500000)

  pt3dadd(442.86, 437.00399999999996, 48.8,  1.500000)

}

filament_999[744] {

  pt3dclear()

  pt3dadd(439.2, 433.344, 47.824,  1.500000)

  pt3dadd(442.128, 431.88, 50.751999999999995,  1.500000)

}

filament_999[745] {

  pt3dclear()

  pt3dadd(442.86, 437.00399999999996, 48.8,  1.500000)

  pt3dadd(446.52, 441.396, 49.775999999999996,  1.500000)

}

filament_999[746] {

  pt3dclear()

  pt3dadd(446.52, 441.396, 49.775999999999996,  1.500000)

  pt3dadd(450.912, 445.056, 50.263999999999996,  1.500000)

}

filament_999[747] {

  pt3dclear()

  pt3dadd(450.912, 445.056, 50.263999999999996,  1.500000)

  pt3dadd(455.304, 447.252, 51.24,  1.500000)

}

filament_999[748] {

  pt3dclear()

  pt3dadd(455.304, 447.252, 51.24,  1.500000)

  pt3dadd(460.428, 447.252, 52.216,  1.500000)

}

filament_999[749] {

  pt3dclear()

  pt3dadd(460.428, 447.252, 52.216,  1.500000)

  pt3dadd(464.82, 446.52, 52.704,  1.500000)

}

filament_999[750] {

  pt3dclear()

  pt3dadd(464.82, 446.52, 52.704,  1.500000)

  pt3dadd(467.748, 443.592, 53.68,  1.500000)

}

filament_999[751] {

  pt3dclear()

  pt3dadd(467.748, 443.592, 53.68,  1.500000)

  pt3dadd(470.676, 441.396, 53.68,  1.500000)

}

filament_999[752] {

  pt3dclear()

  pt3dadd(470.676, 441.396, 53.68,  1.500000)

  pt3dadd(472.14, 437.736, 54.168,  1.500000)

}

filament_999[753] {

  pt3dclear()

  pt3dadd(470.676, 441.396, 53.68,  1.500000)

  pt3dadd(473.604, 439.2, 54.168,  1.500000)

}

filament_999[754] {

  pt3dclear()

  pt3dadd(472.14, 437.736, 54.168,  1.500000)

  pt3dadd(473.604, 434.07599999999996, 55.144,  1.500000)

}

filament_999[755] {

  pt3dclear()

  pt3dadd(473.604, 434.07599999999996, 55.144,  1.500000)

  pt3dadd(473.604, 430.416, 55.144,  1.500000)

}

filament_999[756] {

  pt3dclear()

  pt3dadd(473.604, 430.416, 55.144,  1.500000)

  pt3dadd(472.872, 426.756, 55.632,  1.500000)

}

filament_999[757] {

  pt3dclear()

  pt3dadd(472.872, 426.756, 55.632,  1.500000)

  pt3dadd(472.14, 423.096, 55.632,  1.500000)

}

filament_999[758] {

  pt3dclear()

  pt3dadd(472.14, 423.096, 55.632,  1.500000)

  pt3dadd(470.676, 419.436, 55.632,  1.500000)

}

filament_999[759] {

  pt3dclear()

  pt3dadd(470.676, 419.436, 55.632,  1.500000)

  pt3dadd(469.212, 415.776, 55.632,  1.500000)

}

filament_999[760] {

  pt3dclear()

  pt3dadd(469.212, 415.776, 55.632,  1.500000)

  pt3dadd(467.748, 412.116, 55.632,  1.500000)

}

filament_999[761] {

  pt3dclear()

  pt3dadd(467.748, 412.116, 55.632,  1.500000)

  pt3dadd(467.01599999999996, 408.456, 55.632,  1.500000)

}

filament_999[762] {

  pt3dclear()

  pt3dadd(467.01599999999996, 408.456, 55.632,  1.500000)

  pt3dadd(467.01599999999996, 404.796, 56.12,  1.500000)

}

filament_999[763] {

  pt3dclear()

  pt3dadd(467.01599999999996, 404.796, 56.12,  1.500000)

  pt3dadd(469.212, 401.868, 56.12,  1.500000)

}

filament_999[764] {

  pt3dclear()

  pt3dadd(467.01599999999996, 404.796, 56.12,  1.500000)

  pt3dadd(464.82, 402.59999999999997, 55.144,  1.500000)

}

filament_999[765] {

  pt3dclear()

  pt3dadd(469.212, 401.868, 56.12,  1.500000)

  pt3dadd(471.408, 398.94, 56.608,  1.500000)

}

filament_999[766] {

  pt3dclear()

  pt3dadd(471.408, 398.94, 56.608,  1.500000)

  pt3dadd(472.14, 396.012, 58.56,  1.500000)

}

filament_999[767] {

  pt3dclear()

  pt3dadd(472.14, 396.012, 58.56,  1.500000)

  pt3dadd(470.676, 392.352, 60.024,  1.500000)

}

filament_999[768] {

  pt3dclear()

  pt3dadd(470.676, 392.352, 60.024,  1.500000)

  pt3dadd(469.212, 389.424, 60.024,  1.500000)

}

filament_999[769] {

  pt3dclear()

  pt3dadd(469.212, 389.424, 60.024,  1.500000)

  pt3dadd(467.748, 386.496, 61.0,  1.500000)

}

filament_999[770] {

  pt3dclear()

  pt3dadd(464.82, 402.59999999999997, 55.144,  1.500000)

  pt3dadd(461.892, 399.67199999999997, 55.144,  1.500000)

}

filament_999[771] {

  pt3dclear()

  pt3dadd(461.892, 399.67199999999997, 55.144,  1.500000)

  pt3dadd(460.428, 396.012, 55.144,  1.500000)

}

filament_999[772] {

  pt3dclear()

  pt3dadd(460.428, 396.012, 55.144,  1.500000)

  pt3dadd(458.964, 392.352, 54.656,  1.500000)

}

filament_999[773] {

  pt3dclear()

  pt3dadd(458.964, 392.352, 54.656,  1.500000)

  pt3dadd(457.5, 387.96, 54.168,  1.500000)

}

filament_999[774] {

  pt3dclear()

  pt3dadd(457.5, 387.96, 54.168,  1.500000)

  pt3dadd(456.768, 383.568, 52.216,  1.500000)

}

filament_999[775] {

  pt3dclear()

  pt3dadd(456.768, 383.568, 52.216,  1.500000)

  pt3dadd(452.376, 377.712, 49.288,  1.500000)

}

filament_999[776] {

  pt3dclear()

  pt3dadd(473.604, 439.2, 54.168,  1.500000)

  pt3dadd(477.264, 438.468, 55.144,  1.500000)

}

filament_999[777] {

  pt3dclear()

  pt3dadd(477.264, 438.468, 55.144,  1.500000)

  pt3dadd(480.192, 440.664, 55.144,  1.500000)

}

filament_999[778] {

  pt3dclear()

  pt3dadd(480.192, 440.664, 55.144,  1.500000)

  pt3dadd(482.388, 442.86, 56.12,  1.500000)

}

filament_999[779] {

  pt3dclear()

  pt3dadd(482.388, 442.86, 56.12,  1.500000)

  pt3dadd(483.12, 445.788, 55.632,  1.500000)

}

filament_999[780] {

  pt3dclear()

  pt3dadd(483.12, 445.788, 55.632,  1.500000)

  pt3dadd(483.12, 449.448, 56.608,  1.500000)

}

filament_999[781] {

  pt3dclear()

  pt3dadd(483.12, 449.448, 56.608,  1.500000)

  pt3dadd(480.924, 452.376, 55.144,  1.500000)

}

filament_999[782] {

  pt3dclear()

  pt3dadd(480.924, 452.376, 55.144,  1.500000)

  pt3dadd(480.924, 456.036, 54.168,  1.500000)

}

filament_999[783] {

  pt3dclear()

  pt3dadd(480.924, 456.036, 54.168,  1.500000)

  pt3dadd(478.728, 458.964, 53.192,  1.500000)

}

filament_999[784] {

  pt3dclear()

  pt3dadd(478.728, 458.964, 53.192,  1.500000)

  pt3dadd(477.264, 461.892, 52.216,  1.500000)

}

filament_999[785] {

  pt3dclear()

  pt3dadd(477.264, 461.892, 52.216,  1.500000)

  pt3dadd(475.8, 465.55199999999996, 51.728,  1.500000)

}

filament_999[786] {

  pt3dclear()

  pt3dadd(475.8, 465.55199999999996, 51.728,  1.500000)

  pt3dadd(475.068, 469.212, 50.751999999999995,  1.500000)

}

filament_999[787] {

  pt3dclear()

  pt3dadd(475.068, 469.212, 50.751999999999995,  1.500000)

  pt3dadd(475.068, 472.872, 49.775999999999996,  1.500000)

}

filament_999[788] {

  pt3dclear()

  pt3dadd(475.068, 472.872, 49.775999999999996,  1.500000)

  pt3dadd(474.336, 475.8, 50.263999999999996,  1.500000)

}

filament_999[789] {

  pt3dclear()

  pt3dadd(474.336, 475.8, 50.263999999999996,  1.500000)

  pt3dadd(474.336, 479.46, 49.288,  1.500000)

}

filament_999[790] {

  pt3dclear()

  pt3dadd(474.336, 479.46, 49.288,  1.500000)

  pt3dadd(473.604, 483.12, 48.312,  1.500000)

}

filament_999[791] {

  pt3dclear()

  pt3dadd(473.604, 483.12, 48.312,  1.500000)

  pt3dadd(472.872, 486.78, 49.288,  1.500000)

}

filament_999[792] {

  pt3dclear()

  pt3dadd(472.872, 486.78, 49.288,  1.500000)

  pt3dadd(472.14, 490.44, 49.288,  1.500000)

}

filament_999[793] {

  pt3dclear()

  pt3dadd(472.14, 490.44, 49.288,  1.500000)

  pt3dadd(469.944, 493.368, 49.288,  1.500000)

}

filament_999[794] {

  pt3dclear()

  pt3dadd(469.944, 493.368, 49.288,  1.500000)

  pt3dadd(465.55199999999996, 493.368, 48.312,  1.500000)

}

filament_999[795] {

  pt3dclear()

  pt3dadd(465.55199999999996, 493.368, 48.312,  1.500000)

  pt3dadd(462.62399999999997, 491.904, 48.312,  1.500000)

}

filament_999[796] {

  pt3dclear()

  pt3dadd(462.62399999999997, 491.904, 48.312,  1.500000)

  pt3dadd(460.428, 488.976, 47.824,  1.500000)

}

filament_999[797] {

  pt3dclear()

  pt3dadd(460.428, 488.976, 47.824,  1.500000)

  pt3dadd(458.964, 485.316, 47.824,  1.500000)

}

filament_999[798] {

  pt3dclear()

  pt3dadd(458.964, 485.316, 47.824,  1.500000)

  pt3dadd(457.5, 481.656, 47.824,  1.500000)

}

filament_999[799] {

  pt3dclear()

  pt3dadd(457.5, 481.656, 47.824,  1.500000)

  pt3dadd(456.768, 477.996, 47.824,  1.500000)

}

filament_999[800] {

  pt3dclear()

  pt3dadd(456.768, 477.996, 47.824,  1.500000)

  pt3dadd(456.768, 474.336, 47.336,  1.500000)

}

filament_999[801] {

  pt3dclear()

  pt3dadd(456.768, 474.336, 47.336,  1.500000)

  pt3dadd(456.768, 470.676, 48.312,  1.500000)

}

filament_999[802] {

  pt3dclear()

  pt3dadd(456.768, 470.676, 48.312,  1.500000)

  pt3dadd(456.036, 467.01599999999996, 49.288,  1.500000)

}

filament_999[803] {

  pt3dclear()

  pt3dadd(456.036, 467.01599999999996, 49.288,  1.500000)

  pt3dadd(455.304, 463.356, 50.263999999999996,  1.500000)

}

filament_999[804] {

  pt3dclear()

  pt3dadd(455.304, 463.356, 50.263999999999996,  1.500000)

  pt3dadd(454.572, 459.69599999999997, 51.24,  1.500000)

}

filament_999[805] {

  pt3dclear()

  pt3dadd(454.572, 459.69599999999997, 51.24,  1.500000)

  pt3dadd(453.108, 456.768, 52.216,  1.500000)

}

filament_999[806] {

  pt3dclear()

  pt3dadd(453.108, 456.768, 52.216,  1.500000)

  pt3dadd(451.644, 455.304, 50.751999999999995,  1.500000)

}

filament_999[807] {

  pt3dclear()

  pt3dadd(451.644, 455.304, 50.751999999999995,  1.500000)

  pt3dadd(448.716, 453.108, 50.751999999999995,  1.500000)

}

filament_999[808] {

  pt3dclear()

  pt3dadd(442.128, 431.88, 50.751999999999995,  1.500000)

  pt3dadd(445.788, 430.416, 52.704,  1.500000)

}

filament_999[809] {

  pt3dclear()

  pt3dadd(445.788, 430.416, 52.704,  1.500000)

  pt3dadd(447.984, 428.21999999999997, 55.144,  1.500000)

}

filament_999[810] {

  pt3dclear()

  pt3dadd(447.984, 428.21999999999997, 55.144,  1.500000)

  pt3dadd(446.52, 426.024, 57.583999999999996,  1.500000)

}

filament_999[811] {

  pt3dclear()

  pt3dadd(447.984, 428.21999999999997, 55.144,  1.500000)

  pt3dadd(452.376, 430.416, 55.144,  1.500000)

}

filament_999[812] {

  pt3dclear()

  pt3dadd(446.52, 426.024, 57.583999999999996,  1.500000)

  pt3dadd(444.324, 425.292, 58.56,  1.500000)

}

filament_999[813] {

  pt3dclear()

  pt3dadd(444.324, 425.292, 58.56,  1.500000)

  pt3dadd(441.396, 423.828, 59.048,  1.500000)

}

filament_999[814] {

  pt3dclear()

  pt3dadd(441.396, 423.828, 59.048,  1.500000)

  pt3dadd(438.468, 422.364, 58.071999999999996,  1.500000)

}

filament_999[815] {

  pt3dclear()

  pt3dadd(438.468, 422.364, 58.071999999999996,  1.500000)

  pt3dadd(436.272, 419.436, 57.583999999999996,  1.500000)

}

filament_999[816] {

  pt3dclear()

  pt3dadd(436.272, 419.436, 57.583999999999996,  1.500000)

  pt3dadd(434.808, 416.508, 57.583999999999996,  1.500000)

}

filament_999[817] {

  pt3dclear()

  pt3dadd(434.808, 416.508, 57.583999999999996,  1.500000)

  pt3dadd(433.344, 413.58, 57.096,  1.500000)

}

filament_999[818] {

  pt3dclear()

  pt3dadd(433.344, 413.58, 57.096,  1.500000)

  pt3dadd(430.416, 410.652, 57.583999999999996,  1.500000)

}

filament_999[819] {

  pt3dclear()

  pt3dadd(430.416, 410.652, 57.583999999999996,  1.500000)

  pt3dadd(427.488, 407.724, 57.096,  1.500000)

}

filament_999[820] {

  pt3dclear()

  pt3dadd(427.488, 407.724, 57.096,  1.500000)

  pt3dadd(424.56, 405.52799999999996, 57.096,  1.500000)

}

filament_999[821] {

  pt3dclear()

  pt3dadd(424.56, 405.52799999999996, 57.096,  1.500000)

  pt3dadd(420.9, 404.06399999999996, 57.096,  1.500000)

}

filament_999[822] {

  pt3dclear()

  pt3dadd(420.9, 404.06399999999996, 57.096,  1.500000)

  pt3dadd(417.24, 401.868, 57.583999999999996,  1.500000)

}

filament_999[823] {

  pt3dclear()

  pt3dadd(417.24, 401.868, 57.583999999999996,  1.500000)

  pt3dadd(413.58, 399.67199999999997, 58.071999999999996,  1.500000)

}

filament_999[824] {

  pt3dclear()

  pt3dadd(413.58, 399.67199999999997, 58.071999999999996,  1.500000)

  pt3dadd(409.92, 397.476, 58.56,  1.500000)

}

filament_999[825] {

  pt3dclear()

  pt3dadd(409.92, 397.476, 58.56,  1.500000)

  pt3dadd(406.26, 395.28, 57.583999999999996,  1.500000)

}

filament_999[826] {

  pt3dclear()

  pt3dadd(406.26, 395.28, 57.583999999999996,  1.500000)

  pt3dadd(403.332, 391.62, 55.632,  1.500000)

}

filament_999[827] {

  pt3dclear()

  pt3dadd(401.13599999999997, 390.156, 38.552,  1.500000)

  pt3dadd(401.13599999999997, 386.496, 40.016,  1.500000)

}

filament_999[828] {

  pt3dclear()

  pt3dadd(401.13599999999997, 386.496, 40.016,  1.500000)

  pt3dadd(401.868, 382.836, 41.48,  1.500000)

}

filament_999[829] {

  pt3dclear()

  pt3dadd(401.868, 382.836, 41.48,  1.500000)

  pt3dadd(402.59999999999997, 379.908, 42.455999999999996,  1.500000)

}

filament_999[830] {

  pt3dclear()

  pt3dadd(402.59999999999997, 379.908, 42.455999999999996,  1.500000)

  pt3dadd(401.13599999999997, 376.98, 43.432,  1.500000)

}

filament_999[831] {

  pt3dclear()

  pt3dadd(401.13599999999997, 376.98, 43.432,  1.500000)

  pt3dadd(399.67199999999997, 374.05199999999996, 44.408,  1.500000)

}

filament_999[832] {

  pt3dclear()

  pt3dadd(399.67199999999997, 374.05199999999996, 44.408,  1.500000)

  pt3dadd(398.20799999999997, 371.12399999999997, 45.384,  1.500000)

}

filament_999[833] {

  pt3dclear()

  pt3dadd(398.20799999999997, 371.12399999999997, 45.384,  1.500000)

  pt3dadd(396.74399999999997, 368.19599999999997, 46.36,  1.500000)

}

filament_999[834] {

  pt3dclear()

  pt3dadd(408.456, 403.332, 38.552,  1.500000)

  pt3dadd(409.92, 406.992, 38.552,  1.500000)

}

filament_999[835] {

  pt3dclear()

  pt3dadd(409.92, 406.992, 38.552,  1.500000)

  pt3dadd(411.384, 410.652, 38.552,  1.500000)

}

filament_999[836] {

  pt3dclear()

  pt3dadd(411.384, 410.652, 38.552,  1.500000)

  pt3dadd(412.848, 414.312, 38.552,  1.500000)

}

filament_999[837] {

  pt3dclear()

  pt3dadd(412.848, 414.312, 38.552,  1.500000)

  pt3dadd(413.58, 417.972, 38.552,  1.500000)

}

filament_999[838] {

  pt3dclear()

  pt3dadd(413.58, 417.972, 38.552,  1.500000)

  pt3dadd(414.312, 422.364, 38.064,  1.500000)

}

filament_999[839] {

  pt3dclear()

  pt3dadd(414.312, 422.364, 38.064,  1.500000)

  pt3dadd(414.312, 426.756, 37.576,  1.500000)

}

filament_999[840] {

  pt3dclear()

  pt3dadd(414.312, 426.756, 37.576,  1.500000)

  pt3dadd(414.312, 431.14799999999997, 37.088,  1.500000)

}

filament_999[841] {

  pt3dclear()

  pt3dadd(414.312, 431.14799999999997, 37.088,  1.500000)

  pt3dadd(414.312, 436.272, 37.088,  1.500000)

}

filament_999[842] {

  pt3dclear()

  pt3dadd(414.312, 436.272, 37.088,  1.500000)

  pt3dadd(414.312, 441.396, 37.088,  1.500000)

}

filament_999[843] {

  pt3dclear()

  pt3dadd(414.312, 441.396, 37.088,  1.500000)

  pt3dadd(414.312, 445.788, 36.6,  1.500000)

}

filament_999[844] {

  pt3dclear()

  pt3dadd(414.312, 441.396, 37.088,  1.500000)

  pt3dadd(416.508, 442.86, 32.696,  1.500000)

}

filament_999[845] {

  pt3dclear()

  pt3dadd(414.312, 445.788, 36.6,  1.500000)

  pt3dadd(415.044, 449.448, 34.647999999999996,  1.500000)

}

filament_999[846] {

  pt3dclear()

  pt3dadd(415.044, 449.448, 34.647999999999996,  1.500000)

  pt3dadd(413.58, 452.376, 35.135999999999996,  1.500000)

}

filament_999[847] {

  pt3dclear()

  pt3dadd(413.58, 452.376, 35.135999999999996,  1.500000)

  pt3dadd(411.384, 453.84, 35.135999999999996,  1.500000)

}

filament_999[848] {

  pt3dclear()

  pt3dadd(411.384, 453.84, 35.135999999999996,  1.500000)

  pt3dadd(408.456, 455.304, 35.135999999999996,  1.500000)

}

filament_999[849] {

  pt3dclear()

  pt3dadd(408.456, 455.304, 35.135999999999996,  1.500000)

  pt3dadd(405.52799999999996, 456.768, 34.16,  1.500000)

}

filament_999[850] {

  pt3dclear()

  pt3dadd(408.456, 455.304, 35.135999999999996,  1.500000)

  pt3dadd(409.92, 450.912, 37.088,  1.500000)

}

filament_999[851] {

  pt3dclear()

  pt3dadd(405.52799999999996, 456.768, 34.16,  1.500000)

  pt3dadd(401.868, 457.5, 33.672,  1.500000)

}

filament_999[852] {

  pt3dclear()

  pt3dadd(401.868, 457.5, 33.672,  1.500000)

  pt3dadd(399.67199999999997, 461.15999999999997, 33.184,  1.500000)

}

filament_999[853] {

  pt3dclear()

  pt3dadd(399.67199999999997, 461.15999999999997, 33.184,  1.500000)

  pt3dadd(396.74399999999997, 464.08799999999997, 33.184,  1.500000)

}

filament_999[854] {

  pt3dclear()

  pt3dadd(290.604, 281.08799999999997, 33.184,  1.500000)

  pt3dadd(292.8, 283.284, 36.6,  1.500000)

}

filament_999[855] {

  pt3dclear()

  pt3dadd(292.8, 283.284, 36.6,  1.500000)

  pt3dadd(294.996, 285.48, 38.064,  1.500000)

}

filament_999[856] {

  pt3dclear()

  pt3dadd(294.996, 285.48, 38.064,  1.500000)

  pt3dadd(297.192, 287.676, 39.04,  1.500000)

}

filament_999[857] {

  pt3dclear()

  pt3dadd(297.192, 287.676, 39.04,  1.500000)

  pt3dadd(299.388, 289.872, 40.016,  1.500000)

}

filament_999[858] {

  pt3dclear()

  pt3dadd(299.388, 289.872, 40.016,  1.500000)

  pt3dadd(300.12, 292.8, 40.992,  1.500000)

}

filament_999[859] {

  pt3dclear()

  pt3dadd(300.12, 292.8, 40.992,  1.500000)

  pt3dadd(300.12, 296.46, 41.48,  1.500000)

}

filament_999[860] {

  pt3dclear()

  pt3dadd(300.12, 292.8, 40.992,  1.500000)

  pt3dadd(303.048, 290.604, 43.432,  1.500000)

}

filament_999[861] {

  pt3dclear()

  pt3dadd(300.12, 296.46, 41.48,  1.500000)

  pt3dadd(299.388, 300.12, 41.48,  1.500000)

}

filament_999[862] {

  pt3dclear()

  pt3dadd(299.388, 300.12, 41.48,  1.500000)

  pt3dadd(298.656, 303.78, 41.48,  1.500000)

}

filament_999[863] {

  pt3dclear()

  pt3dadd(298.656, 303.78, 41.48,  1.500000)

  pt3dadd(298.656, 308.17199999999997, 41.48,  1.500000)

}

filament_999[864] {

  pt3dclear()

  pt3dadd(298.656, 308.17199999999997, 41.48,  1.500000)

  pt3dadd(300.12, 311.832, 41.48,  1.500000)

}

filament_999[865] {

  pt3dclear()

  pt3dadd(300.12, 311.832, 41.48,  1.500000)

  pt3dadd(303.78, 314.76, 41.48,  1.500000)

}

filament_999[866] {

  pt3dclear()

  pt3dadd(303.78, 314.76, 41.48,  1.500000)

  pt3dadd(306.70799999999997, 317.688, 40.992,  1.500000)

}

filament_999[867] {

  pt3dclear()

  pt3dadd(306.70799999999997, 317.688, 40.992,  1.500000)

  pt3dadd(308.17199999999997, 321.348, 41.967999999999996,  1.500000)

}

filament_999[868] {

  pt3dclear()

  pt3dadd(308.17199999999997, 321.348, 41.967999999999996,  1.500000)

  pt3dadd(308.17199999999997, 325.74, 42.944,  1.500000)

}

filament_999[869] {

  pt3dclear()

  pt3dadd(308.17199999999997, 321.348, 41.967999999999996,  1.500000)

  pt3dadd(310.368, 318.42, 43.432,  1.500000)

}

filament_999[870] {

  pt3dclear()

  pt3dadd(308.17199999999997, 325.74, 42.944,  1.500000)

  pt3dadd(308.904, 330.132, 42.944,  1.500000)

}

filament_999[871] {

  pt3dclear()

  pt3dadd(308.904, 330.132, 42.944,  1.500000)

  pt3dadd(309.63599999999997, 334.524, 42.944,  1.500000)

}

filament_999[872] {

  pt3dclear()

  pt3dadd(309.63599999999997, 334.524, 42.944,  1.500000)

  pt3dadd(311.832, 337.452, 42.944,  1.500000)

}

filament_999[873] {

  pt3dclear()

  pt3dadd(309.63599999999997, 334.524, 42.944,  1.500000)

  pt3dadd(308.17199999999997, 337.452, 40.504,  1.500000)

}

filament_999[874] {

  pt3dclear()

  pt3dadd(311.832, 337.452, 42.944,  1.500000)

  pt3dadd(314.028, 340.38, 42.944,  1.500000)

}

filament_999[875] {

  pt3dclear()

  pt3dadd(314.028, 340.38, 42.944,  1.500000)

  pt3dadd(316.224, 344.04, 42.944,  1.500000)

}

filament_999[876] {

  pt3dclear()

  pt3dadd(316.224, 344.04, 42.944,  1.500000)

  pt3dadd(318.42, 347.7, 42.944,  1.500000)

}

filament_999[877] {

  pt3dclear()

  pt3dadd(318.42, 347.7, 42.944,  1.500000)

  pt3dadd(319.884, 352.092, 42.944,  1.500000)

}

filament_999[878] {

  pt3dclear()

  pt3dadd(319.884, 352.092, 42.944,  1.500000)

  pt3dadd(322.08, 355.752, 42.944,  1.500000)

}

filament_999[879] {

  pt3dclear()

  pt3dadd(322.08, 355.752, 42.944,  1.500000)

  pt3dadd(325.74, 357.948, 42.944,  1.500000)

}

filament_999[880] {

  pt3dclear()

  pt3dadd(325.74, 357.948, 42.944,  1.500000)

  pt3dadd(328.668, 361.608, 42.944,  1.500000)

}

filament_999[881] {

  pt3dclear()

  pt3dadd(328.668, 361.608, 42.944,  1.500000)

  pt3dadd(331.596, 365.268, 42.944,  1.500000)

}

filament_999[882] {

  pt3dclear()

  pt3dadd(331.596, 365.268, 42.944,  1.500000)

  pt3dadd(333.792, 369.65999999999997, 42.944,  1.500000)

}

filament_999[883] {

  pt3dclear()

  pt3dadd(331.596, 365.268, 42.944,  1.500000)

  pt3dadd(331.596, 368.928, 43.432,  1.500000)

}

filament_999[884] {

  pt3dclear()

  pt3dadd(333.792, 369.65999999999997, 42.944,  1.500000)

  pt3dadd(335.988, 373.32, 42.944,  1.500000)

}

filament_999[885] {

  pt3dclear()

  pt3dadd(335.988, 373.32, 42.944,  1.500000)

  pt3dadd(338.18399999999997, 377.712, 42.944,  1.500000)

}

filament_999[886] {

  pt3dclear()

  pt3dadd(338.18399999999997, 377.712, 42.944,  1.500000)

  pt3dadd(340.38, 382.104, 42.944,  1.500000)

}

filament_999[887] {

  pt3dclear()

  pt3dadd(340.38, 382.104, 42.944,  1.500000)

  pt3dadd(343.308, 385.032, 42.944,  1.500000)

}

filament_999[888] {

  pt3dclear()

  pt3dadd(343.308, 385.032, 42.944,  1.500000)

  pt3dadd(346.236, 388.692, 42.944,  1.500000)

}

filament_999[889] {

  pt3dclear()

  pt3dadd(346.236, 388.692, 42.944,  1.500000)

  pt3dadd(349.164, 392.352, 43.432,  1.500000)

}

filament_999[890] {

  pt3dclear()

  pt3dadd(349.164, 392.352, 43.432,  1.500000)

  pt3dadd(352.824, 395.28, 43.92,  1.500000)

}

filament_999[891] {

  pt3dclear()

  pt3dadd(352.824, 395.28, 43.92,  1.500000)

  pt3dadd(356.484, 398.20799999999997, 44.408,  1.500000)

}

filament_999[892] {

  pt3dclear()

  pt3dadd(356.484, 398.20799999999997, 44.408,  1.500000)

  pt3dadd(359.412, 401.13599999999997, 44.896,  1.500000)

}

filament_999[893] {

  pt3dclear()

  pt3dadd(359.412, 401.13599999999997, 44.896,  1.500000)

  pt3dadd(362.34, 404.796, 45.384,  1.500000)

}

filament_999[894] {

  pt3dclear()

  pt3dadd(362.34, 404.796, 45.384,  1.500000)

  pt3dadd(365.268, 407.724, 45.384,  1.500000)

}

filament_999[895] {

  pt3dclear()

  pt3dadd(365.268, 407.724, 45.384,  1.500000)

  pt3dadd(368.19599999999997, 410.652, 45.872,  1.500000)

}

filament_999[896] {

  pt3dclear()

  pt3dadd(368.19599999999997, 410.652, 45.872,  1.500000)

  pt3dadd(371.12399999999997, 413.58, 45.872,  1.500000)

}

filament_999[897] {

  pt3dclear()

  pt3dadd(368.19599999999997, 410.652, 45.872,  1.500000)

  pt3dadd(370.392, 406.992, 48.8,  1.500000)

}

filament_999[898] {

  pt3dclear()

  pt3dadd(371.12399999999997, 413.58, 45.872,  1.500000)

  pt3dadd(374.05199999999996, 416.508, 45.872,  1.500000)

}

filament_999[899] {

  pt3dclear()

  pt3dadd(374.05199999999996, 416.508, 45.872,  1.500000)

  pt3dadd(376.248, 420.168, 45.872,  1.500000)

}

filament_999[900] {

  pt3dclear()

  pt3dadd(376.248, 420.168, 45.872,  1.500000)

  pt3dadd(378.444, 423.828, 46.36,  1.500000)

}

filament_999[901] {

  pt3dclear()

  pt3dadd(378.444, 423.828, 46.36,  1.500000)

  pt3dadd(380.64, 427.488, 46.36,  1.500000)

}

filament_999[902] {

  pt3dclear()

  pt3dadd(380.64, 427.488, 46.36,  1.500000)

  pt3dadd(383.568, 430.416, 46.36,  1.500000)

}

filament_999[903] {

  pt3dclear()

  pt3dadd(383.568, 430.416, 46.36,  1.500000)

  pt3dadd(386.496, 432.61199999999997, 45.872,  1.500000)

}

filament_999[904] {

  pt3dclear()

  pt3dadd(386.496, 432.61199999999997, 45.872,  1.500000)

  pt3dadd(390.156, 434.808, 45.872,  1.500000)

}

filament_999[905] {

  pt3dclear()

  pt3dadd(386.496, 432.61199999999997, 45.872,  1.500000)

  pt3dadd(385.764, 436.272, 45.384,  1.500000)

}

filament_999[906] {

  pt3dclear()

  pt3dadd(390.156, 434.808, 45.872,  1.500000)

  pt3dadd(393.816, 437.00399999999996, 44.896,  1.500000)

}

filament_999[907] {

  pt3dclear()

  pt3dadd(393.816, 437.00399999999996, 44.896,  1.500000)

  pt3dadd(397.476, 439.2, 45.384,  1.500000)

}

filament_999[908] {

  pt3dclear()

  pt3dadd(397.476, 439.2, 45.384,  1.500000)

  pt3dadd(401.13599999999997, 441.396, 45.872,  1.500000)

}

filament_999[909] {

  pt3dclear()

  pt3dadd(401.13599999999997, 441.396, 45.872,  1.500000)

  pt3dadd(404.796, 442.86, 46.36,  1.500000)

}

filament_999[910] {

  pt3dclear()

  pt3dadd(404.796, 442.86, 46.36,  1.500000)

  pt3dadd(407.724, 443.592, 48.8,  1.500000)

}

filament_999[911] {

  pt3dclear()

  pt3dadd(407.724, 443.592, 48.8,  1.500000)

  pt3dadd(410.652, 443.592, 50.263999999999996,  1.500000)

}

filament_999[912] {

  pt3dclear()

  pt3dadd(410.652, 443.592, 50.263999999999996,  1.500000)

  pt3dadd(412.116, 440.664, 51.24,  1.500000)

}

filament_999[913] {

  pt3dclear()

  pt3dadd(410.652, 443.592, 50.263999999999996,  1.500000)

  pt3dadd(412.848, 445.788, 49.775999999999996,  1.500000)

}

filament_999[914] {

  pt3dclear()

  pt3dadd(412.116, 440.664, 51.24,  1.500000)

  pt3dadd(413.58, 437.736, 52.216,  1.500000)

}

filament_999[915] {

  pt3dclear()

  pt3dadd(413.58, 437.736, 52.216,  1.500000)

  pt3dadd(414.312, 434.07599999999996, 53.192,  1.500000)

}

filament_999[916] {

  pt3dclear()

  pt3dadd(414.312, 434.07599999999996, 53.192,  1.500000)

  pt3dadd(415.044, 429.68399999999997, 54.168,  1.500000)

}

filament_999[917] {

  pt3dclear()

  pt3dadd(415.044, 429.68399999999997, 54.168,  1.500000)

  pt3dadd(415.776, 426.024, 55.144,  1.500000)

}

filament_999[918] {

  pt3dclear()

  pt3dadd(415.776, 426.024, 55.144,  1.500000)

  pt3dadd(416.508, 421.632, 55.632,  1.500000)

}

filament_999[919] {

  pt3dclear()

  pt3dadd(416.508, 421.632, 55.632,  1.500000)

  pt3dadd(417.24, 417.24, 56.608,  1.500000)

}

filament_999[920] {

  pt3dclear()

  pt3dadd(417.24, 417.24, 56.608,  1.500000)

  pt3dadd(417.24, 412.848, 57.096,  1.500000)

}

filament_999[921] {

  pt3dclear()

  pt3dadd(417.24, 412.848, 57.096,  1.500000)

  pt3dadd(417.24, 408.456, 58.071999999999996,  1.500000)

}

filament_999[922] {

  pt3dclear()

  pt3dadd(417.24, 408.456, 58.071999999999996,  1.500000)

  pt3dadd(417.24, 404.06399999999996, 59.536,  1.500000)

}

filament_999[923] {

  pt3dclear()

  pt3dadd(417.24, 404.06399999999996, 59.536,  1.500000)

  pt3dadd(417.24, 399.67199999999997, 60.024,  1.500000)

}

filament_999[924] {

  pt3dclear()

  pt3dadd(417.24, 399.67199999999997, 60.024,  1.500000)

  pt3dadd(416.508, 395.28, 60.512,  1.500000)

}

filament_999[925] {

  pt3dclear()

  pt3dadd(416.508, 395.28, 60.512,  1.500000)

  pt3dadd(415.776, 390.888, 60.024,  1.500000)

}

filament_999[926] {

  pt3dclear()

  pt3dadd(415.776, 390.888, 60.024,  1.500000)

  pt3dadd(415.044, 386.496, 60.024,  1.500000)

}

filament_999[927] {

  pt3dclear()

  pt3dadd(415.044, 386.496, 60.024,  1.500000)

  pt3dadd(414.312, 382.104, 60.024,  1.500000)

}

filament_999[928] {

  pt3dclear()

  pt3dadd(414.312, 382.104, 60.024,  1.500000)

  pt3dadd(413.58, 377.712, 60.024,  1.500000)

}

filament_999[929] {

  pt3dclear()

  pt3dadd(413.58, 377.712, 60.024,  1.500000)

  pt3dadd(412.848, 373.32, 60.512,  1.500000)

}

filament_999[930] {

  pt3dclear()

  pt3dadd(412.848, 373.32, 60.512,  1.500000)

  pt3dadd(412.116, 368.928, 60.512,  1.500000)

}

filament_999[931] {

  pt3dclear()

  pt3dadd(412.116, 368.928, 60.512,  1.500000)

  pt3dadd(409.92, 364.536, 60.512,  1.500000)

}

filament_999[932] {

  pt3dclear()

  pt3dadd(409.92, 364.536, 60.512,  1.500000)

  pt3dadd(408.456, 360.144, 60.512,  1.500000)

}

filament_999[933] {

  pt3dclear()

  pt3dadd(408.456, 360.144, 60.512,  1.500000)

  pt3dadd(407.724, 355.752, 60.512,  1.500000)

}

filament_999[934] {

  pt3dclear()

  pt3dadd(407.724, 355.752, 60.512,  1.500000)

  pt3dadd(406.992, 351.36, 58.56,  1.500000)

}

filament_999[935] {

  pt3dclear()

  pt3dadd(406.992, 351.36, 58.56,  1.500000)

  pt3dadd(406.992, 346.968, 57.583999999999996,  1.500000)

}

filament_999[936] {

  pt3dclear()

  pt3dadd(406.992, 346.968, 57.583999999999996,  1.500000)

  pt3dadd(406.992, 342.57599999999996, 56.608,  1.500000)

}

filament_999[937] {

  pt3dclear()

  pt3dadd(406.992, 342.57599999999996, 56.608,  1.500000)

  pt3dadd(404.796, 339.64799999999997, 55.144,  1.500000)

}

filament_999[938] {

  pt3dclear()

  pt3dadd(404.796, 339.64799999999997, 55.144,  1.500000)

  pt3dadd(402.59999999999997, 337.452, 54.168,  1.500000)

}

filament_999[939] {

  pt3dclear()

  pt3dadd(402.59999999999997, 337.452, 54.168,  1.500000)

  pt3dadd(400.404, 334.524, 54.168,  1.500000)

}

filament_999[940] {

  pt3dclear()

  pt3dadd(400.404, 334.524, 54.168,  1.500000)

  pt3dadd(398.94, 330.864, 53.68,  1.500000)

}

filament_999[941] {

  pt3dclear()

  pt3dadd(398.94, 330.864, 53.68,  1.500000)

  pt3dadd(397.476, 327.204, 54.168,  1.500000)

}

filament_999[942] {

  pt3dclear()

  pt3dadd(397.476, 327.204, 54.168,  1.500000)

  pt3dadd(394.548, 325.74, 54.168,  1.500000)

}

filament_999[943] {

  pt3dclear()

  pt3dadd(394.548, 325.74, 54.168,  1.500000)

  pt3dadd(390.888, 325.74, 53.68,  1.500000)

}

filament_999[944] {

  pt3dclear()

  pt3dadd(390.888, 325.74, 53.68,  1.500000)

  pt3dadd(387.228, 325.74, 53.192,  1.500000)

}

filament_999[945] {

  pt3dclear()

  pt3dadd(387.228, 325.74, 53.192,  1.500000)

  pt3dadd(383.568, 325.74, 52.704,  1.500000)

}

filament_999[946] {

  pt3dclear()

  pt3dadd(383.568, 325.74, 52.704,  1.500000)

  pt3dadd(379.908, 326.472, 51.24,  1.500000)

}

filament_999[947] {

  pt3dclear()

  pt3dadd(379.908, 326.472, 51.24,  1.500000)

  pt3dadd(374.784, 328.668, 51.24,  1.500000)

}

filament_999[948] {

  pt3dclear()

  pt3dadd(385.764, 436.272, 45.384,  1.500000)

  pt3dadd(383.568, 439.2, 44.896,  1.500000)

}

filament_999[949] {

  pt3dclear()

  pt3dadd(383.568, 439.2, 44.896,  1.500000)

  pt3dadd(382.104, 442.86, 44.896,  1.500000)

}

filament_999[950] {

  pt3dclear()

  pt3dadd(382.104, 442.86, 44.896,  1.500000)

  pt3dadd(382.104, 446.52, 44.408,  1.500000)

}

filament_999[951] {

  pt3dclear()

  pt3dadd(382.104, 446.52, 44.408,  1.500000)

  pt3dadd(382.104, 450.18, 44.408,  1.500000)

}

filament_999[952] {

  pt3dclear()

  pt3dadd(382.104, 450.18, 44.408,  1.500000)

  pt3dadd(382.104, 453.84, 44.408,  1.500000)

}

filament_999[953] {

  pt3dclear()

  pt3dadd(382.104, 453.84, 44.408,  1.500000)

  pt3dadd(381.372, 457.5, 44.408,  1.500000)

}

filament_999[954] {

  pt3dclear()

  pt3dadd(381.372, 457.5, 44.408,  1.500000)

  pt3dadd(380.64, 461.15999999999997, 43.92,  1.500000)

}

filament_999[955] {

  pt3dclear()

  pt3dadd(380.64, 461.15999999999997, 43.92,  1.500000)

  pt3dadd(379.176, 464.82, 43.432,  1.500000)

}

filament_999[956] {

  pt3dclear()

  pt3dadd(379.176, 464.82, 43.432,  1.500000)

  pt3dadd(376.98, 467.748, 42.455999999999996,  1.500000)

}

filament_999[957] {

  pt3dclear()

  pt3dadd(376.98, 467.748, 42.455999999999996,  1.500000)

  pt3dadd(374.784, 470.676, 42.455999999999996,  1.500000)

}

filament_999[958] {

  pt3dclear()

  pt3dadd(374.784, 470.676, 42.455999999999996,  1.500000)

  pt3dadd(373.32, 474.336, 41.967999999999996,  1.500000)

}

filament_999[959] {

  pt3dclear()

  pt3dadd(373.32, 474.336, 41.967999999999996,  1.500000)

  pt3dadd(368.928, 474.336, 41.48,  1.500000)

}

filament_999[960] {

  pt3dclear()

  pt3dadd(373.32, 474.336, 41.967999999999996,  1.500000)

  pt3dadd(371.12399999999997, 477.264, 41.967999999999996,  1.500000)

}

filament_999[961] {

  pt3dclear()

  pt3dadd(368.928, 474.336, 41.48,  1.500000)

  pt3dadd(364.536, 475.068, 41.48,  1.500000)

}

filament_999[962] {

  pt3dclear()

  pt3dadd(364.536, 475.068, 41.48,  1.500000)

  pt3dadd(360.876, 477.264, 41.48,  1.500000)

}

filament_999[963] {

  pt3dclear()

  pt3dadd(371.12399999999997, 477.264, 41.967999999999996,  1.500000)

  pt3dadd(369.65999999999997, 480.924, 41.967999999999996,  1.500000)

}

filament_999[964] {

  pt3dclear()

  pt3dadd(369.65999999999997, 480.924, 41.967999999999996,  1.500000)

  pt3dadd(368.928, 484.584, 42.455999999999996,  1.500000)

}

filament_999[965] {

  pt3dclear()

  pt3dadd(368.928, 484.584, 42.455999999999996,  1.500000)

  pt3dadd(368.928, 488.24399999999997, 41.48,  1.500000)

}

filament_999[966] {

  pt3dclear()

  pt3dadd(368.928, 488.24399999999997, 41.48,  1.500000)

  pt3dadd(370.392, 491.17199999999997, 41.48,  1.500000)

}

filament_999[967] {

  pt3dclear()

  pt3dadd(370.392, 491.17199999999997, 41.48,  1.500000)

  pt3dadd(371.12399999999997, 494.09999999999997, 39.528,  1.500000)

}

filament_999[968] {

  pt3dclear()

  pt3dadd(371.12399999999997, 494.09999999999997, 39.528,  1.500000)

  pt3dadd(370.392, 496.296, 37.088,  1.500000)

}

filament_999[969] {

  pt3dclear()

  pt3dadd(370.392, 496.296, 37.088,  1.500000)

  pt3dadd(368.19599999999997, 497.76, 34.16,  1.500000)

}

filament_999[970] {

  pt3dclear()

  pt3dadd(368.19599999999997, 497.76, 34.16,  1.500000)

  pt3dadd(366.73199999999997, 500.688, 32.696,  1.500000)

}

filament_999[971] {

  pt3dclear()

  pt3dadd(366.73199999999997, 500.688, 32.696,  1.500000)

  pt3dadd(366.73199999999997, 503.616, 32.208,  1.500000)

}

filament_999[972] {

  pt3dclear()

  pt3dadd(366.73199999999997, 503.616, 32.208,  1.500000)

  pt3dadd(366.73199999999997, 507.276, 32.208,  1.500000)

}

filament_999[973] {

  pt3dclear()

  pt3dadd(366.73199999999997, 507.276, 32.208,  1.500000)

  pt3dadd(368.19599999999997, 510.204, 32.208,  1.500000)

}

filament_999[974] {

  pt3dclear()

  pt3dadd(368.19599999999997, 510.204, 32.208,  1.500000)

  pt3dadd(369.65999999999997, 513.132, 31.72,  1.500000)

}

filament_999[975] {

  pt3dclear()

  pt3dadd(369.65999999999997, 513.132, 31.72,  1.500000)

  pt3dadd(371.12399999999997, 516.792, 32.208,  1.500000)

}

filament_999[976] {

  pt3dclear()

  pt3dadd(371.12399999999997, 516.792, 32.208,  1.500000)

  pt3dadd(373.32, 520.452, 32.696,  1.500000)

}

filament_999[977] {

  pt3dclear()

  pt3dadd(373.32, 520.452, 32.696,  1.500000)

  pt3dadd(379.176, 524.112, 30.744,  1.500000)

}

filament_999[978] {

  pt3dclear()

  pt3dadd(289.14, 332.328, 19.52,  1.500000)

  pt3dadd(290.604, 329.4, 18.544,  1.500000)

}

filament_999[979] {

  pt3dclear()

  pt3dadd(290.604, 329.4, 18.544,  1.500000)

  pt3dadd(291.336, 326.472, 18.056,  1.500000)

}

filament_999[980] {

  pt3dclear()

  pt3dadd(291.336, 326.472, 18.056,  1.500000)

  pt3dadd(292.068, 323.544, 17.567999999999998,  1.500000)

}

filament_999[981] {

  pt3dclear()

  pt3dadd(292.068, 323.544, 17.567999999999998,  1.500000)

  pt3dadd(292.068, 320.616, 17.567999999999998,  1.500000)

}

filament_999[982] {

  pt3dclear()

  pt3dadd(292.068, 320.616, 17.567999999999998,  1.500000)

  pt3dadd(292.068, 317.688, 17.08,  1.500000)

}

filament_999[983] {

  pt3dclear()

  pt3dadd(292.068, 317.688, 17.08,  1.500000)

  pt3dadd(292.068, 314.76, 17.08,  1.500000)

}

filament_999[984] {

  pt3dclear()

  pt3dadd(292.068, 314.76, 17.08,  1.500000)

  pt3dadd(292.068, 311.832, 17.08,  1.500000)

}

filament_999[985] {

  pt3dclear()

  pt3dadd(292.068, 311.832, 17.08,  1.500000)

  pt3dadd(290.604, 308.904, 16.592,  1.500000)

}

filament_999[986] {

  pt3dclear()

  pt3dadd(290.604, 308.904, 16.592,  1.500000)

  pt3dadd(288.408, 305.976, 17.567999999999998,  1.500000)

}

filament_999[987] {

  pt3dclear()

  pt3dadd(290.604, 308.904, 16.592,  1.500000)

  pt3dadd(294.264, 307.44, 16.592,  1.500000)

}

filament_999[988] {

  pt3dclear()

  pt3dadd(288.408, 305.976, 17.567999999999998,  1.500000)

  pt3dadd(286.212, 303.048, 17.08,  1.500000)

}

filament_999[989] {

  pt3dclear()

  pt3dadd(288.408, 305.976, 17.567999999999998,  1.500000)

  pt3dadd(289.14, 303.048, 16.104,  1.500000)

}

filament_999[990] {

  pt3dclear()

  pt3dadd(286.212, 303.048, 17.08,  1.500000)

  pt3dadd(283.284, 300.852, 17.08,  1.500000)

}

filament_999[991] {

  pt3dclear()

  pt3dadd(283.284, 300.852, 17.08,  1.500000)

  pt3dadd(280.356, 298.656, 17.08,  1.500000)

}

filament_999[992] {

  pt3dclear()

  pt3dadd(280.356, 298.656, 17.08,  1.500000)

  pt3dadd(277.428, 296.46, 17.08,  1.500000)

}

filament_999[993] {

  pt3dclear()

  pt3dadd(277.428, 296.46, 17.08,  1.500000)

  pt3dadd(274.5, 294.264, 17.08,  1.500000)

}

filament_999[994] {

  pt3dclear()

  pt3dadd(274.5, 294.264, 17.08,  1.500000)

  pt3dadd(271.572, 292.068, 17.08,  1.500000)

}

filament_999[995] {

  pt3dclear()

  pt3dadd(271.572, 292.068, 17.08,  1.500000)

  pt3dadd(268.644, 289.872, 17.08,  1.500000)

}

filament_999[996] {

  pt3dclear()

  pt3dadd(268.644, 289.872, 17.08,  1.500000)

  pt3dadd(265.716, 287.676, 17.08,  1.500000)

}

filament_999[997] {

  pt3dclear()

  pt3dadd(265.716, 287.676, 17.08,  1.500000)

  pt3dadd(262.056, 286.944, 17.08,  1.500000)

}

filament_999[998] {

  pt3dclear()

  pt3dadd(262.056, 286.944, 17.08,  1.500000)

  pt3dadd(258.396, 286.212, 17.08,  1.500000)

}

filament_999[999] {

  pt3dclear()

  pt3dadd(258.396, 286.212, 17.08,  1.500000)

  pt3dadd(254.736, 286.944, 17.08,  1.500000)

}

filament_999[1000] {

  pt3dclear()

  pt3dadd(254.736, 286.944, 17.08,  1.500000)

  pt3dadd(251.076, 287.676, 17.08,  1.500000)

}

filament_999[1001] {

  pt3dclear()

  pt3dadd(251.076, 287.676, 17.08,  1.500000)

  pt3dadd(247.416, 288.408, 17.08,  1.500000)

}

filament_999[1002] {

  pt3dclear()

  pt3dadd(247.416, 288.408, 17.08,  1.500000)

  pt3dadd(243.756, 289.14, 17.08,  1.500000)

}

filament_999[1003] {

  pt3dclear()

  pt3dadd(243.756, 289.14, 17.08,  1.500000)

  pt3dadd(241.56, 291.336, 17.08,  1.500000)

}

filament_999[1004] {

  pt3dclear()

  pt3dadd(241.56, 291.336, 17.08,  1.500000)

  pt3dadd(238.632, 289.872, 17.567999999999998,  1.500000)

}

filament_999[1005] {

  pt3dclear()

  pt3dadd(241.56, 291.336, 17.08,  1.500000)

  pt3dadd(243.024, 294.996, 17.08,  1.500000)

}

filament_999[1006] {

  pt3dclear()

  pt3dadd(238.632, 289.872, 17.567999999999998,  1.500000)

  pt3dadd(236.436, 288.408, 16.104,  1.500000)

}

filament_999[1007] {

  pt3dclear()

  pt3dadd(236.436, 288.408, 16.104,  1.500000)

  pt3dadd(234.24, 286.212, 17.08,  1.500000)

}

filament_999[1008] {

  pt3dclear()

  pt3dadd(234.24, 286.212, 17.08,  1.500000)

  pt3dadd(232.04399999999998, 284.016, 17.567999999999998,  1.500000)

}

filament_999[1009] {

  pt3dclear()

  pt3dadd(232.04399999999998, 284.016, 17.567999999999998,  1.500000)

  pt3dadd(229.84799999999998, 281.82, 16.592,  1.500000)

}

filament_999[1010] {

  pt3dclear()

  pt3dadd(229.84799999999998, 281.82, 16.592,  1.500000)

  pt3dadd(227.652, 279.62399999999997, 17.567999999999998,  1.500000)

}

filament_999[1011] {

  pt3dclear()

  pt3dadd(227.652, 279.62399999999997, 17.567999999999998,  1.500000)

  pt3dadd(224.724, 277.428, 17.567999999999998,  1.500000)

}

filament_999[1012] {

  pt3dclear()

  pt3dadd(224.724, 277.428, 17.567999999999998,  1.500000)

  pt3dadd(221.796, 275.23199999999997, 18.056,  1.500000)

}

filament_999[1013] {

  pt3dclear()

  pt3dadd(221.796, 275.23199999999997, 18.056,  1.500000)

  pt3dadd(218.868, 273.036, 19.032,  1.500000)

}

filament_999[1014] {

  pt3dclear()

  pt3dadd(218.868, 273.036, 19.032,  1.500000)

  pt3dadd(215.208, 270.108, 20.496,  1.500000)

}

filament_999[1015] {

  pt3dclear()

  pt3dadd(243.024, 294.996, 17.08,  1.500000)

  pt3dadd(244.488, 297.924, 16.592,  1.500000)

}

filament_999[1016] {

  pt3dclear()

  pt3dadd(244.488, 297.924, 16.592,  1.500000)

  pt3dadd(245.952, 300.12, 16.592,  1.500000)

}

filament_999[1017] {

  pt3dclear()

  pt3dadd(245.952, 300.12, 16.592,  1.500000)

  pt3dadd(246.684, 303.78, 16.104,  1.500000)

}

filament_999[1018] {

  pt3dclear()

  pt3dadd(246.684, 303.78, 16.104,  1.500000)

  pt3dadd(247.416, 307.44, 16.104,  1.500000)

}

filament_999[1019] {

  pt3dclear()

  pt3dadd(246.684, 303.78, 16.104,  1.500000)

  pt3dadd(249.612, 303.048, 15.616,  1.500000)

}

filament_999[1020] {

  pt3dclear()

  pt3dadd(247.416, 307.44, 16.104,  1.500000)

  pt3dadd(247.416, 311.09999999999997, 16.104,  1.500000)

}

filament_999[1021] {

  pt3dclear()

  pt3dadd(247.416, 311.09999999999997, 16.104,  1.500000)

  pt3dadd(247.416, 314.76, 15.616,  1.500000)

}

filament_999[1022] {

  pt3dclear()

  pt3dadd(247.416, 314.76, 15.616,  1.500000)

  pt3dadd(247.416, 318.42, 16.104,  1.500000)

}

filament_999[1023] {

  pt3dclear()

  pt3dadd(247.416, 318.42, 16.104,  1.500000)

  pt3dadd(247.416, 322.08, 16.592,  1.500000)

}

filament_999[1024] {

  pt3dclear()

  pt3dadd(247.416, 322.08, 16.592,  1.500000)

  pt3dadd(246.684, 325.74, 17.08,  1.500000)

}

filament_999[1025] {

  pt3dclear()

  pt3dadd(246.684, 325.74, 17.08,  1.500000)

  pt3dadd(243.756, 327.204, 17.08,  1.500000)

}

filament_999[1026] {

  pt3dclear()

  pt3dadd(246.684, 325.74, 17.08,  1.500000)

  pt3dadd(248.88, 330.132, 18.056,  1.500000)

}

filament_999[1027] {

  pt3dclear()

  pt3dadd(243.756, 327.204, 17.08,  1.500000)

  pt3dadd(241.56, 330.132, 17.08,  1.500000)

}

filament_999[1028] {

  pt3dclear()

  pt3dadd(241.56, 330.132, 17.08,  1.500000)

  pt3dadd(240.828, 333.792, 17.08,  1.500000)

}

filament_999[1029] {

  pt3dclear()

  pt3dadd(240.828, 333.792, 17.08,  1.500000)

  pt3dadd(240.828, 337.452, 17.567999999999998,  1.500000)

}

filament_999[1030] {

  pt3dclear()

  pt3dadd(240.828, 337.452, 17.567999999999998,  1.500000)

  pt3dadd(240.828, 341.11199999999997, 18.056,  1.500000)

}

filament_999[1031] {

  pt3dclear()

  pt3dadd(240.828, 341.11199999999997, 18.056,  1.500000)

  pt3dadd(240.828, 344.772, 17.567999999999998,  1.500000)

}

filament_999[1032] {

  pt3dclear()

  pt3dadd(240.828, 344.772, 17.567999999999998,  1.500000)

  pt3dadd(241.56, 348.432, 16.104,  1.500000)

}

filament_999[1033] {

  pt3dclear()

  pt3dadd(248.88, 330.132, 18.056,  1.500000)

  pt3dadd(251.076, 334.524, 18.056,  1.500000)

}

filament_999[1034] {

  pt3dclear()

  pt3dadd(251.076, 334.524, 18.056,  1.500000)

  pt3dadd(253.272, 338.18399999999997, 18.056,  1.500000)

}

filament_999[1035] {

  pt3dclear()

  pt3dadd(253.272, 338.18399999999997, 18.056,  1.500000)

  pt3dadd(254.736, 341.11199999999997, 18.544,  1.500000)

}

filament_999[1036] {

  pt3dclear()

  pt3dadd(254.736, 341.11199999999997, 18.544,  1.500000)

  pt3dadd(256.932, 344.04, 18.544,  1.500000)

}

filament_999[1037] {

  pt3dclear()

  pt3dadd(256.932, 344.04, 18.544,  1.500000)

  pt3dadd(259.128, 346.968, 18.544,  1.500000)

}

filament_999[1038] {

  pt3dclear()

  pt3dadd(259.128, 346.968, 18.544,  1.500000)

  pt3dadd(262.056, 349.164, 18.544,  1.500000)

}

filament_999[1039] {

  pt3dclear()

  pt3dadd(262.056, 349.164, 18.544,  1.500000)

  pt3dadd(263.52, 352.824, 18.544,  1.500000)

}

filament_999[1040] {

  pt3dclear()

  pt3dadd(263.52, 352.824, 18.544,  1.500000)

  pt3dadd(264.984, 356.484, 19.032,  1.500000)

}

filament_999[1041] {

  pt3dclear()

  pt3dadd(264.984, 356.484, 19.032,  1.500000)

  pt3dadd(266.448, 360.144, 19.52,  1.500000)

}

filament_999[1042] {

  pt3dclear()

  pt3dadd(266.448, 360.144, 19.52,  1.500000)

  pt3dadd(264.984, 364.536, 19.52,  1.500000)

}

filament_999[1043] {

  pt3dclear()

  pt3dadd(264.984, 364.536, 19.52,  1.500000)

  pt3dadd(264.984, 368.928, 19.52,  1.500000)

}

filament_999[1044] {

  pt3dclear()

  pt3dadd(264.984, 368.928, 19.52,  1.500000)

  pt3dadd(264.252, 372.58799999999997, 19.52,  1.500000)

}

filament_999[1045] {

  pt3dclear()

  pt3dadd(264.252, 372.58799999999997, 19.52,  1.500000)

  pt3dadd(263.52, 374.784, 20.008,  1.500000)

}

filament_999[1046] {

  pt3dclear()

  pt3dadd(263.52, 374.784, 20.008,  1.500000)

  pt3dadd(260.592, 371.856, 20.008,  1.500000)

}

filament_999[1047] {

  pt3dclear()

  pt3dadd(260.592, 371.856, 20.008,  1.500000)

  pt3dadd(257.664, 371.12399999999997, 20.983999999999998,  1.500000)

}

filament_999[1048] {

  pt3dclear()

  pt3dadd(249.612, 303.048, 15.616,  1.500000)

  pt3dadd(253.272, 305.24399999999997, 15.128,  1.500000)

}

filament_999[1049] {

  pt3dclear()

  pt3dadd(253.272, 305.24399999999997, 15.128,  1.500000)

  pt3dadd(256.932, 306.70799999999997, 14.152,  1.500000)

}

filament_999[1050] {

  pt3dclear()

  pt3dadd(256.932, 306.70799999999997, 14.152,  1.500000)

  pt3dadd(261.324, 308.17199999999997, 13.664,  1.500000)

}

filament_999[1051] {

  pt3dclear()

  pt3dadd(261.324, 308.17199999999997, 13.664,  1.500000)

  pt3dadd(264.984, 308.17199999999997, 13.664,  1.500000)

}

filament_999[1052] {

  pt3dclear()

  pt3dadd(264.984, 308.17199999999997, 13.664,  1.500000)

  pt3dadd(268.644, 308.17199999999997, 13.176,  1.500000)

}

filament_999[1053] {

  pt3dclear()

  pt3dadd(268.644, 308.17199999999997, 13.176,  1.500000)

  pt3dadd(272.304, 310.368, 13.664,  1.500000)

}

filament_999[1054] {

  pt3dclear()

  pt3dadd(272.304, 310.368, 13.664,  1.500000)

  pt3dadd(273.036, 313.296, 14.152,  1.500000)

}

filament_999[1055] {

  pt3dclear()

  pt3dadd(289.14, 303.048, 16.104,  1.500000)

  pt3dadd(290.604, 300.12, 15.616,  1.500000)

}

filament_999[1056] {

  pt3dclear()

  pt3dadd(290.604, 300.12, 15.616,  1.500000)

  pt3dadd(292.068, 297.924, 15.128,  1.500000)

}

filament_999[1057] {

  pt3dclear()

  pt3dadd(292.068, 297.924, 15.128,  1.500000)

  pt3dadd(293.532, 295.728, 14.64,  1.500000)

}

filament_999[1058] {

  pt3dclear()

  pt3dadd(293.532, 295.728, 14.64,  1.500000)

  pt3dadd(295.728, 293.532, 14.152,  1.500000)

}

filament_999[1059] {

  pt3dclear()

  pt3dadd(295.728, 293.532, 14.152,  1.500000)

  pt3dadd(297.924, 291.336, 13.664,  1.500000)

}

filament_999[1060] {

  pt3dclear()

  pt3dadd(297.924, 291.336, 13.664,  1.500000)

  pt3dadd(299.388, 289.14, 13.664,  1.500000)

}

filament_999[1061] {

  pt3dclear()

  pt3dadd(299.388, 289.14, 13.664,  1.500000)

  pt3dadd(300.12, 286.944, 13.176,  1.500000)

}

filament_999[1062] {

  pt3dclear()

  pt3dadd(299.388, 289.14, 13.664,  1.500000)

  pt3dadd(302.316, 289.872, 12.2,  1.500000)

}

filament_999[1063] {

  pt3dclear()

  pt3dadd(300.12, 286.944, 13.176,  1.500000)

  pt3dadd(300.852, 284.016, 12.687999999999999,  1.500000)

}

filament_999[1064] {

  pt3dclear()

  pt3dadd(300.852, 284.016, 12.687999999999999,  1.500000)

  pt3dadd(301.584, 281.08799999999997, 12.687999999999999,  1.500000)

}

filament_999[1065] {

  pt3dclear()

  pt3dadd(301.584, 281.08799999999997, 12.687999999999999,  1.500000)

  pt3dadd(303.048, 278.892, 12.687999999999999,  1.500000)

}

filament_999[1066] {

  pt3dclear()

  pt3dadd(303.048, 278.892, 12.687999999999999,  1.500000)

  pt3dadd(304.512, 276.69599999999997, 12.2,  1.500000)

}

filament_999[1067] {

  pt3dclear()

  pt3dadd(304.512, 276.69599999999997, 12.2,  1.500000)

  pt3dadd(305.976, 274.5, 12.2,  1.500000)

}

filament_999[1068] {

  pt3dclear()

  pt3dadd(305.976, 274.5, 12.2,  1.500000)

  pt3dadd(307.44, 272.304, 12.2,  1.500000)

}

filament_999[1069] {

  pt3dclear()

  pt3dadd(307.44, 272.304, 12.2,  1.500000)

  pt3dadd(308.904, 270.108, 12.2,  1.500000)

}

filament_999[1070] {

  pt3dclear()

  pt3dadd(308.904, 270.108, 12.2,  1.500000)

  pt3dadd(309.63599999999997, 267.18, 12.2,  1.500000)

}

filament_999[1071] {

  pt3dclear()

  pt3dadd(309.63599999999997, 267.18, 12.2,  1.500000)

  pt3dadd(311.09999999999997, 264.252, 11.224,  1.500000)

}

filament_999[1072] {

  pt3dclear()

  pt3dadd(311.09999999999997, 264.252, 11.224,  1.500000)

  pt3dadd(311.832, 261.324, 10.248,  1.500000)

}

filament_999[1073] {

  pt3dclear()

  pt3dadd(311.832, 261.324, 10.248,  1.500000)

  pt3dadd(312.564, 258.396, 9.272,  1.500000)

}

filament_999[1074] {

  pt3dclear()

  pt3dadd(312.564, 258.396, 9.272,  1.500000)

  pt3dadd(314.028, 255.468, 8.783999999999999,  1.500000)

}

filament_999[1075] {

  pt3dclear()

  pt3dadd(314.028, 255.468, 8.783999999999999,  1.500000)

  pt3dadd(316.224, 252.54, 8.296,  1.500000)

}

filament_999[1076] {

  pt3dclear()

  pt3dadd(316.224, 252.54, 8.296,  1.500000)

  pt3dadd(318.42, 249.612, 7.808,  1.500000)

}

filament_999[1077] {

  pt3dclear()

  pt3dadd(316.224, 252.54, 8.296,  1.500000)

  pt3dadd(313.296, 251.808, 6.832,  1.500000)

}

filament_999[1078] {

  pt3dclear()

  pt3dadd(318.42, 249.612, 7.808,  1.500000)

  pt3dadd(320.616, 246.684, 7.808,  1.500000)

}

filament_999[1079] {

  pt3dclear()

  pt3dadd(320.616, 246.684, 7.808,  1.500000)

  pt3dadd(322.812, 243.756, 7.32,  1.500000)

}

filament_999[1080] {

  pt3dclear()

  pt3dadd(322.812, 243.756, 7.32,  1.500000)

  pt3dadd(326.472, 243.024, 8.296,  1.500000)

}

filament_999[1081] {

  pt3dclear()

  pt3dadd(326.472, 243.024, 8.296,  1.500000)

  pt3dadd(327.204, 245.22, 10.248,  1.500000)

}

filament_999[1082] {

  pt3dclear()

  pt3dadd(326.472, 243.024, 8.296,  1.500000)

  pt3dadd(322.812, 242.292, 7.32,  1.500000)

}

filament_999[1083] {

  pt3dclear()

  pt3dadd(326.472, 243.024, 8.296,  1.500000)

  pt3dadd(330.132, 242.292, 8.783999999999999,  1.500000)

}

filament_999[1084] {

  pt3dclear()

  pt3dadd(330.132, 242.292, 8.783999999999999,  1.500000)

  pt3dadd(333.792, 240.828, 9.76,  1.500000)

}

filament_999[1085] {

  pt3dclear()

  pt3dadd(333.792, 240.828, 9.76,  1.500000)

  pt3dadd(337.452, 239.364, 10.248,  1.500000)

}

filament_999[1086] {

  pt3dclear()

  pt3dadd(337.452, 239.364, 10.248,  1.500000)

  pt3dadd(341.844, 238.632, 10.736,  1.500000)

}

filament_999[1087] {

  pt3dclear()

  pt3dadd(341.844, 238.632, 10.736,  1.500000)

  pt3dadd(346.236, 237.9, 11.224,  1.500000)

}

filament_999[1088] {

  pt3dclear()

  pt3dadd(346.236, 237.9, 11.224,  1.500000)

  pt3dadd(349.896, 236.436, 11.224,  1.500000)

}

filament_999[1089] {

  pt3dclear()

  pt3dadd(349.896, 236.436, 11.224,  1.500000)

  pt3dadd(352.824, 234.24, 11.712,  1.500000)

}

filament_999[1090] {

  pt3dclear()

  pt3dadd(352.824, 234.24, 11.712,  1.500000)

  pt3dadd(352.824, 231.31199999999998, 12.2,  1.500000)

}

filament_999[1091] {

  pt3dclear()

  pt3dadd(352.824, 234.24, 11.712,  1.500000)

  pt3dadd(355.752, 237.168, 13.664,  1.500000)

}

filament_999[1092] {

  pt3dclear()

  pt3dadd(352.824, 231.31199999999998, 12.2,  1.500000)

  pt3dadd(352.824, 227.652, 12.2,  1.500000)

}

filament_999[1093] {

  pt3dclear()

  pt3dadd(352.824, 227.652, 12.2,  1.500000)

  pt3dadd(352.824, 223.992, 12.2,  1.500000)

}

filament_999[1094] {

  pt3dclear()

  pt3dadd(352.824, 223.992, 12.2,  1.500000)

  pt3dadd(352.824, 220.332, 12.687999999999999,  1.500000)

}

filament_999[1095] {

  pt3dclear()

  pt3dadd(352.824, 220.332, 12.687999999999999,  1.500000)

  pt3dadd(353.556, 217.404, 15.128,  1.500000)

}

filament_999[1096] {

  pt3dclear()

  pt3dadd(352.824, 220.332, 12.687999999999999,  1.500000)

  pt3dadd(349.896, 218.868, 12.687999999999999,  1.500000)

}

filament_999[1097] {

  pt3dclear()

  pt3dadd(349.896, 218.868, 12.687999999999999,  1.500000)

  pt3dadd(346.236, 217.404, 11.712,  1.500000)

}

filament_999[1098] {

  pt3dclear()

  pt3dadd(346.236, 217.404, 11.712,  1.500000)

  pt3dadd(342.57599999999996, 215.94, 11.224,  1.500000)

}

filament_999[1099] {

  pt3dclear()

  pt3dadd(342.57599999999996, 215.94, 11.224,  1.500000)

  pt3dadd(340.38, 217.404, 12.687999999999999,  1.500000)

}

filament_999[1100] {

  pt3dclear()

  pt3dadd(342.57599999999996, 215.94, 11.224,  1.500000)

  pt3dadd(339.64799999999997, 215.208, 10.736,  1.500000)

}

filament_999[1101] {

  pt3dclear()

  pt3dadd(339.64799999999997, 215.208, 10.736,  1.500000)

  pt3dadd(336.71999999999997, 215.208, 11.224,  1.500000)

}

filament_999[1102] {

  pt3dclear()

  pt3dadd(336.71999999999997, 215.208, 11.224,  1.500000)

  pt3dadd(333.792, 213.744, 11.224,  1.500000)

}

filament_999[1103] {

  pt3dclear()

  pt3dadd(333.792, 213.744, 11.224,  1.500000)

  pt3dadd(330.864, 211.548, 11.224,  1.500000)

}

filament_999[1104] {

  pt3dclear()

  pt3dadd(330.864, 211.548, 11.224,  1.500000)

  pt3dadd(327.936, 209.352, 11.712,  1.500000)

}

filament_999[1105] {

  pt3dclear()

  pt3dadd(327.936, 209.352, 11.712,  1.500000)

  pt3dadd(325.74, 207.156, 12.687999999999999,  1.500000)

}

filament_999[1106] {

  pt3dclear()

  pt3dadd(325.74, 207.156, 12.687999999999999,  1.500000)

  pt3dadd(323.544, 204.228, 12.2,  1.500000)

}

filament_999[1107] {

  pt3dclear()

  pt3dadd(323.544, 204.228, 12.2,  1.500000)

  pt3dadd(320.616, 202.76399999999998, 11.712,  1.500000)

}

filament_999[1108] {

  pt3dclear()

  pt3dadd(320.616, 202.76399999999998, 11.712,  1.500000)

  pt3dadd(316.956, 202.76399999999998, 14.64,  1.500000)

}

filament_999[1109] {

  pt3dclear()

  pt3dadd(313.296, 251.808, 6.832,  1.500000)

  pt3dadd(311.832, 249.612, 6.832,  1.500000)

}

filament_999[1110] {

  pt3dclear()

  pt3dadd(311.832, 249.612, 6.832,  1.500000)

  pt3dadd(309.63599999999997, 247.416, 7.32,  1.500000)

}

filament_999[1111] {

  pt3dclear()

  pt3dadd(309.63599999999997, 247.416, 7.32,  1.500000)

  pt3dadd(307.44, 245.22, 7.808,  1.500000)

}

filament_999[1112] {

  pt3dclear()

  pt3dadd(307.44, 245.22, 7.808,  1.500000)

  pt3dadd(304.512, 243.024, 7.32,  1.500000)

}

filament_999[1113] {

  pt3dclear()

  pt3dadd(304.512, 243.024, 7.32,  1.500000)

  pt3dadd(301.584, 240.828, 7.32,  1.500000)

}

filament_999[1114] {

  pt3dclear()

  pt3dadd(301.584, 240.828, 7.32,  1.500000)

  pt3dadd(298.656, 242.292, 7.32,  1.500000)

}

filament_999[1115] {

  pt3dclear()

  pt3dadd(298.656, 242.292, 7.32,  1.500000)

  pt3dadd(296.46, 244.488, 7.808,  1.500000)

}

filament_999[1116] {

  pt3dclear()

  pt3dadd(296.46, 244.488, 7.808,  1.500000)

  pt3dadd(295.728, 247.416, 10.736,  1.500000)

}

filament_999[1117] {

  pt3dclear()

  pt3dadd(295.728, 247.416, 10.736,  1.500000)

  pt3dadd(294.264, 249.612, 14.64,  1.500000)

}

filament_999[1118] {

  pt3dclear()

  pt3dadd(322.812, 242.292, 7.32,  1.500000)

  pt3dadd(319.152, 240.828, 8.296,  1.500000)

}

filament_999[1119] {

  pt3dclear()

  pt3dadd(319.152, 240.828, 8.296,  1.500000)

  pt3dadd(315.492, 239.364, 8.296,  1.500000)

}

filament_999[1120] {

  pt3dclear()

  pt3dadd(315.492, 239.364, 8.296,  1.500000)

  pt3dadd(311.832, 239.364, 8.296,  1.500000)

}

filament_999[1121] {

  pt3dclear()

  pt3dadd(294.264, 307.44, 16.592,  1.500000)

  pt3dadd(297.924, 307.44, 15.128,  1.500000)

}

filament_999[1122] {

  pt3dclear()

  pt3dadd(297.924, 307.44, 15.128,  1.500000)

  pt3dadd(300.852, 307.44, 14.152,  1.500000)

}

filament_999[1123] {

  pt3dclear()

  pt3dadd(300.852, 307.44, 14.152,  1.500000)

  pt3dadd(304.512, 307.44, 13.664,  1.500000)

}

filament_999[1124] {

  pt3dclear()

  pt3dadd(304.512, 307.44, 13.664,  1.500000)

  pt3dadd(308.17199999999997, 308.17199999999997, 13.176,  1.500000)

}

filament_999[1125] {

  pt3dclear()

  pt3dadd(308.17199999999997, 308.17199999999997, 13.176,  1.500000)

  pt3dadd(311.832, 308.904, 13.176,  1.500000)

}

filament_999[1126] {

  pt3dclear()

  pt3dadd(311.832, 308.904, 13.176,  1.500000)

  pt3dadd(314.76, 310.368, 12.687999999999999,  1.500000)

}

filament_999[1127] {

  pt3dclear()

  pt3dadd(314.76, 310.368, 12.687999999999999,  1.500000)

  pt3dadd(317.688, 313.296, 12.2,  1.500000)

}

filament_999[1128] {

  pt3dclear()

  pt3dadd(317.688, 313.296, 12.2,  1.500000)

  pt3dadd(321.348, 315.492, 13.176,  1.500000)

}

filament_999[1129] {

  pt3dclear()

  pt3dadd(321.348, 315.492, 13.176,  1.500000)

  pt3dadd(325.008, 317.688, 13.176,  1.500000)

}

filament_999[1130] {

  pt3dclear()

  pt3dadd(325.008, 317.688, 13.176,  1.500000)

  pt3dadd(328.668, 319.152, 13.664,  1.500000)

}

filament_999[1131] {

  pt3dclear()

  pt3dadd(328.668, 319.152, 13.664,  1.500000)

  pt3dadd(332.328, 321.348, 13.664,  1.500000)

}

filament_999[1132] {

  pt3dclear()

  pt3dadd(332.328, 321.348, 13.664,  1.500000)

  pt3dadd(335.988, 322.812, 12.687999999999999,  1.500000)

}

filament_999[1133] {

  pt3dclear()

  pt3dadd(335.988, 322.812, 12.687999999999999,  1.500000)

  pt3dadd(339.64799999999997, 322.812, 11.712,  1.500000)

}

filament_999[1134] {

  pt3dclear()

  pt3dadd(339.64799999999997, 322.812, 11.712,  1.500000)

  pt3dadd(343.308, 322.812, 10.248,  1.500000)

}

filament_999[1135] {

  pt3dclear()

  pt3dadd(343.308, 322.812, 10.248,  1.500000)

  pt3dadd(346.968, 324.276, 10.248,  1.500000)

}

filament_999[1136] {

  pt3dclear()

  pt3dadd(346.968, 324.276, 10.248,  1.500000)

  pt3dadd(350.628, 325.74, 9.272,  1.500000)

}

filament_999[1137] {

  pt3dclear()

  pt3dadd(350.628, 325.74, 9.272,  1.500000)

  pt3dadd(354.288, 327.204, 10.248,  1.500000)

}

filament_999[1138] {

  pt3dclear()

  pt3dadd(354.288, 327.204, 10.248,  1.500000)

  pt3dadd(357.948, 328.668, 11.224,  1.500000)

}

filament_999[1139] {

  pt3dclear()

  pt3dadd(357.948, 328.668, 11.224,  1.500000)

  pt3dadd(361.608, 330.864, 12.2,  1.500000)

}

filament_999[1140] {

  pt3dclear()

  pt3dadd(361.608, 330.864, 12.2,  1.500000)

  pt3dadd(364.536, 333.06, 13.664,  1.500000)

}

filament_999[1141] {

  pt3dclear()

  pt3dadd(364.536, 333.06, 13.664,  1.500000)

  pt3dadd(368.928, 333.792, 14.64,  1.500000)

}

filament_999[1142] {

  pt3dclear()

  pt3dadd(302.316, 289.872, 12.2,  1.500000)

  pt3dadd(305.976, 292.068, 12.2,  1.500000)

}

filament_999[1143] {

  pt3dclear()

  pt3dadd(305.976, 292.068, 12.2,  1.500000)

  pt3dadd(309.63599999999997, 294.264, 12.2,  1.500000)

}

filament_999[1144] {

  pt3dclear()

  pt3dadd(309.63599999999997, 294.264, 12.2,  1.500000)

  pt3dadd(313.296, 294.264, 12.687999999999999,  1.500000)

}

filament_999[1145] {

  pt3dclear()

  pt3dadd(313.296, 294.264, 12.687999999999999,  1.500000)

  pt3dadd(316.956, 293.532, 13.176,  1.500000)

}

filament_999[1146] {

  pt3dclear()

  pt3dadd(316.956, 293.532, 13.176,  1.500000)

  pt3dadd(320.616, 292.8, 9.76,  1.500000)

}

filament_999[1147] {

  pt3dclear()

  pt3dadd(320.616, 292.8, 9.76,  1.500000)

  pt3dadd(323.544, 294.264, 10.248,  1.500000)

}

filament_999[1148] {

  pt3dclear()

  pt3dadd(323.544, 294.264, 10.248,  1.500000)

  pt3dadd(327.204, 293.532, 9.272,  1.500000)

}

filament_999[1149] {

  pt3dclear()

  pt3dadd(275.964, 347.7, 26.352,  1.500000)

  pt3dadd(277.428, 349.896, 27.328,  1.500000)

}

filament_999[1150] {

  pt3dclear()

  pt3dadd(277.428, 349.896, 27.328,  1.500000)

  pt3dadd(276.69599999999997, 352.824, 28.791999999999998,  1.500000)

}

filament_999[1151] {

  pt3dclear()

  pt3dadd(276.69599999999997, 352.824, 28.791999999999998,  1.500000)

  pt3dadd(273.036, 355.02, 29.28,  1.500000)

}

filament_999[1152] {

  pt3dclear()

  pt3dadd(273.036, 355.02, 29.28,  1.500000)

  pt3dadd(269.376, 355.02, 29.768,  1.500000)

}

filament_999[1153] {

  pt3dclear()

  pt3dadd(269.376, 355.02, 29.768,  1.500000)

  pt3dadd(265.716, 354.288, 29.768,  1.500000)

}

filament_999[1154] {

  pt3dclear()

  pt3dadd(269.376, 355.02, 29.768,  1.500000)

  pt3dadd(267.912, 357.948, 28.304,  1.500000)

}

filament_999[1155] {

  pt3dclear()

  pt3dadd(265.716, 354.288, 29.768,  1.500000)

  pt3dadd(262.056, 353.556, 30.256,  1.500000)

}

filament_999[1156] {

  pt3dclear()

  pt3dadd(262.056, 353.556, 30.256,  1.500000)

  pt3dadd(258.396, 352.092, 30.256,  1.500000)

}

filament_999[1157] {

  pt3dclear()

  pt3dadd(258.396, 352.092, 30.256,  1.500000)

  pt3dadd(254.736, 350.628, 30.744,  1.500000)

}

filament_999[1158] {

  pt3dclear()

  pt3dadd(254.736, 350.628, 30.744,  1.500000)

  pt3dadd(251.076, 349.164, 30.256,  1.500000)

}

filament_999[1159] {

  pt3dclear()

  pt3dadd(251.076, 349.164, 30.256,  1.500000)

  pt3dadd(247.416, 347.7, 29.768,  1.500000)

}

filament_999[1160] {

  pt3dclear()

  pt3dadd(247.416, 347.7, 29.768,  1.500000)

  pt3dadd(243.756, 346.236, 30.256,  1.500000)

}

filament_999[1161] {

  pt3dclear()

  pt3dadd(243.756, 346.236, 30.256,  1.500000)

  pt3dadd(240.096, 344.772, 30.256,  1.500000)

}

filament_999[1162] {

  pt3dclear()

  pt3dadd(240.096, 344.772, 30.256,  1.500000)

  pt3dadd(236.436, 342.57599999999996, 30.256,  1.500000)

}

filament_999[1163] {

  pt3dclear()

  pt3dadd(236.436, 342.57599999999996, 30.256,  1.500000)

  pt3dadd(233.50799999999998, 339.64799999999997, 30.744,  1.500000)

}

filament_999[1164] {

  pt3dclear()

  pt3dadd(233.50799999999998, 339.64799999999997, 30.744,  1.500000)

  pt3dadd(231.31199999999998, 343.308, 30.744,  1.500000)

}

filament_999[1165] {

  pt3dclear()

  pt3dadd(233.50799999999998, 339.64799999999997, 30.744,  1.500000)

  pt3dadd(230.57999999999998, 336.71999999999997, 30.256,  1.500000)

}

filament_999[1166] {

  pt3dclear()

  pt3dadd(230.57999999999998, 336.71999999999997, 30.256,  1.500000)

  pt3dadd(228.384, 332.328, 30.256,  1.500000)

}

filament_999[1167] {

  pt3dclear()

  pt3dadd(228.384, 332.328, 30.256,  1.500000)

  pt3dadd(226.188, 327.936, 29.768,  1.500000)

}

filament_999[1168] {

  pt3dclear()

  pt3dadd(226.188, 327.936, 29.768,  1.500000)

  pt3dadd(223.26, 325.008, 29.28,  1.500000)

}

filament_999[1169] {

  pt3dclear()

  pt3dadd(223.26, 325.008, 29.28,  1.500000)

  pt3dadd(220.332, 322.08, 29.28,  1.500000)

}

filament_999[1170] {

  pt3dclear()

  pt3dadd(220.332, 322.08, 29.28,  1.500000)

  pt3dadd(218.868, 317.688, 28.791999999999998,  1.500000)

}

filament_999[1171] {

  pt3dclear()

  pt3dadd(218.868, 317.688, 28.791999999999998,  1.500000)

  pt3dadd(215.94, 314.76, 28.304,  1.500000)

}

filament_999[1172] {

  pt3dclear()

  pt3dadd(215.94, 314.76, 28.304,  1.500000)

  pt3dadd(212.28, 314.028, 27.816,  1.500000)

}

filament_999[1173] {

  pt3dclear()

  pt3dadd(215.94, 314.76, 28.304,  1.500000)

  pt3dadd(218.868, 314.028, 25.375999999999998,  1.500000)

}

filament_999[1174] {

  pt3dclear()

  pt3dadd(212.28, 314.028, 27.816,  1.500000)

  pt3dadd(208.62, 315.492, 27.328,  1.500000)

}

filament_999[1175] {

  pt3dclear()

  pt3dadd(212.28, 314.028, 27.816,  1.500000)

  pt3dadd(210.816, 311.09999999999997, 27.328,  1.500000)

}

filament_999[1176] {

  pt3dclear()

  pt3dadd(208.62, 315.492, 27.328,  1.500000)

  pt3dadd(207.156, 318.42, 27.328,  1.500000)

}

filament_999[1177] {

  pt3dclear()

  pt3dadd(207.156, 318.42, 27.328,  1.500000)

  pt3dadd(206.424, 322.08, 26.84,  1.500000)

}

filament_999[1178] {

  pt3dclear()

  pt3dadd(206.424, 322.08, 26.84,  1.500000)

  pt3dadd(206.424, 325.74, 26.84,  1.500000)

}

filament_999[1179] {

  pt3dclear()

  pt3dadd(206.424, 325.74, 26.84,  1.500000)

  pt3dadd(206.424, 329.4, 26.84,  1.500000)

}

filament_999[1180] {

  pt3dclear()

  pt3dadd(206.424, 329.4, 26.84,  1.500000)

  pt3dadd(206.424, 333.06, 26.352,  1.500000)

}

filament_999[1181] {

  pt3dclear()

  pt3dadd(206.424, 333.06, 26.352,  1.500000)

  pt3dadd(205.692, 336.71999999999997, 26.84,  1.500000)

}

filament_999[1182] {

  pt3dclear()

  pt3dadd(205.692, 336.71999999999997, 26.84,  1.500000)

  pt3dadd(204.228, 340.38, 26.84,  1.500000)

}

filament_999[1183] {

  pt3dclear()

  pt3dadd(204.228, 340.38, 26.84,  1.500000)

  pt3dadd(203.496, 344.772, 26.84,  1.500000)

}

filament_999[1184] {

  pt3dclear()

  pt3dadd(203.496, 344.772, 26.84,  1.500000)

  pt3dadd(203.496, 349.164, 26.84,  1.500000)

}

filament_999[1185] {

  pt3dclear()

  pt3dadd(203.496, 349.164, 26.84,  1.500000)

  pt3dadd(203.496, 353.556, 26.84,  1.500000)

}

filament_999[1186] {

  pt3dclear()

  pt3dadd(203.496, 353.556, 26.84,  1.500000)

  pt3dadd(204.228, 357.216, 26.352,  1.500000)

}

filament_999[1187] {

  pt3dclear()

  pt3dadd(204.228, 357.216, 26.352,  1.500000)

  pt3dadd(204.96, 360.876, 25.864,  1.500000)

}

filament_999[1188] {

  pt3dclear()

  pt3dadd(204.96, 360.876, 25.864,  1.500000)

  pt3dadd(206.424, 364.536, 25.375999999999998,  1.500000)

}

filament_999[1189] {

  pt3dclear()

  pt3dadd(206.424, 364.536, 25.375999999999998,  1.500000)

  pt3dadd(207.888, 368.19599999999997, 24.887999999999998,  1.500000)

}

filament_999[1190] {

  pt3dclear()

  pt3dadd(207.888, 368.19599999999997, 24.887999999999998,  1.500000)

  pt3dadd(210.084, 366.0, 25.375999999999998,  1.500000)

}

filament_999[1191] {

  pt3dclear()

  pt3dadd(207.888, 368.19599999999997, 24.887999999999998,  1.500000)

  pt3dadd(209.352, 371.856, 24.4,  1.500000)

}

filament_999[1192] {

  pt3dclear()

  pt3dadd(209.352, 371.856, 24.4,  1.500000)

  pt3dadd(210.084, 376.248, 23.912,  1.500000)

}

filament_999[1193] {

  pt3dclear()

  pt3dadd(210.084, 376.248, 23.912,  1.500000)

  pt3dadd(210.816, 380.64, 23.912,  1.500000)

}

filament_999[1194] {

  pt3dclear()

  pt3dadd(210.816, 380.64, 23.912,  1.500000)

  pt3dadd(211.548, 385.032, 23.912,  1.500000)

}

filament_999[1195] {

  pt3dclear()

  pt3dadd(211.548, 385.032, 23.912,  1.500000)

  pt3dadd(212.28, 388.692, 23.424,  1.500000)

}

filament_999[1196] {

  pt3dclear()

  pt3dadd(212.28, 388.692, 23.424,  1.500000)

  pt3dadd(213.744, 392.352, 22.936,  1.500000)

}

filament_999[1197] {

  pt3dclear()

  pt3dadd(213.744, 392.352, 22.936,  1.500000)

  pt3dadd(215.208, 396.012, 22.448,  1.500000)

}

filament_999[1198] {

  pt3dclear()

  pt3dadd(215.208, 396.012, 22.448,  1.500000)

  pt3dadd(215.94, 400.404, 23.424,  1.500000)

}

filament_999[1199] {

  pt3dclear()

  pt3dadd(215.94, 400.404, 23.424,  1.500000)

  pt3dadd(215.94, 404.796, 22.448,  1.500000)

}

filament_999[1200] {

  pt3dclear()

  pt3dadd(215.94, 404.796, 22.448,  1.500000)

  pt3dadd(215.208, 408.456, 24.4,  1.500000)

}

filament_999[1201] {

  pt3dclear()

  pt3dadd(215.208, 408.456, 24.4,  1.500000)

  pt3dadd(215.208, 412.848, 24.887999999999998,  1.500000)

}

filament_999[1202] {

  pt3dclear()

  pt3dadd(215.208, 412.848, 24.887999999999998,  1.500000)

  pt3dadd(215.94, 416.508, 25.375999999999998,  1.500000)

}

filament_999[1203] {

  pt3dclear()

  pt3dadd(215.94, 416.508, 25.375999999999998,  1.500000)

  pt3dadd(217.404, 420.9, 25.864,  1.500000)

}

filament_999[1204] {

  pt3dclear()

  pt3dadd(217.404, 420.9, 25.864,  1.500000)

  pt3dadd(218.868, 424.56, 25.375999999999998,  1.500000)

}

filament_999[1205] {

  pt3dclear()

  pt3dadd(218.868, 424.56, 25.375999999999998,  1.500000)

  pt3dadd(220.332, 428.21999999999997, 25.864,  1.500000)

}

filament_999[1206] {

  pt3dclear()

  pt3dadd(220.332, 428.21999999999997, 25.864,  1.500000)

  pt3dadd(222.528, 431.88, 25.864,  1.500000)

}

filament_999[1207] {

  pt3dclear()

  pt3dadd(222.528, 431.88, 25.864,  1.500000)

  pt3dadd(224.724, 434.808, 26.352,  1.500000)

}

filament_999[1208] {

  pt3dclear()

  pt3dadd(224.724, 434.808, 26.352,  1.500000)

  pt3dadd(226.92, 437.736, 25.864,  1.500000)

}

filament_999[1209] {

  pt3dclear()

  pt3dadd(226.92, 437.736, 25.864,  1.500000)

  pt3dadd(229.11599999999999, 440.664, 25.375999999999998,  1.500000)

}

filament_999[1210] {

  pt3dclear()

  pt3dadd(229.11599999999999, 440.664, 25.375999999999998,  1.500000)

  pt3dadd(232.04399999999998, 442.86, 24.887999999999998,  1.500000)

}

filament_999[1211] {

  pt3dclear()

  pt3dadd(232.04399999999998, 442.86, 24.887999999999998,  1.500000)

  pt3dadd(234.972, 445.056, 24.4,  1.500000)

}

filament_999[1212] {

  pt3dclear()

  pt3dadd(234.972, 445.056, 24.4,  1.500000)

  pt3dadd(237.168, 447.984, 23.424,  1.500000)

}

filament_999[1213] {

  pt3dclear()

  pt3dadd(237.168, 447.984, 23.424,  1.500000)

  pt3dadd(239.364, 450.912, 22.936,  1.500000)

}

filament_999[1214] {

  pt3dclear()

  pt3dadd(239.364, 450.912, 22.936,  1.500000)

  pt3dadd(242.292, 453.84, 22.936,  1.500000)

}

filament_999[1215] {

  pt3dclear()

  pt3dadd(242.292, 453.84, 22.936,  1.500000)

  pt3dadd(245.22, 456.768, 22.448,  1.500000)

}

filament_999[1216] {

  pt3dclear()

  pt3dadd(242.292, 453.84, 22.936,  1.500000)

  pt3dadd(242.292, 450.18, 20.496,  1.500000)

}

filament_999[1217] {

  pt3dclear()

  pt3dadd(245.22, 456.768, 22.448,  1.500000)

  pt3dadd(247.416, 459.69599999999997, 20.496,  1.500000)

}

filament_999[1218] {

  pt3dclear()

  pt3dadd(247.416, 459.69599999999997, 20.496,  1.500000)

  pt3dadd(249.612, 461.892, 19.52,  1.500000)

}

filament_999[1219] {

  pt3dclear()

  pt3dadd(249.612, 461.892, 19.52,  1.500000)

  pt3dadd(252.54, 464.08799999999997, 19.032,  1.500000)

}

filament_999[1220] {

  pt3dclear()

  pt3dadd(252.54, 464.08799999999997, 19.032,  1.500000)

  pt3dadd(255.468, 466.284, 18.056,  1.500000)

}

filament_999[1221] {

  pt3dclear()

  pt3dadd(255.468, 466.284, 18.056,  1.500000)

  pt3dadd(258.396, 468.48, 17.08,  1.500000)

}

filament_999[1222] {

  pt3dclear()

  pt3dadd(258.396, 468.48, 17.08,  1.500000)

  pt3dadd(261.324, 470.676, 16.104,  1.500000)

}

filament_999[1223] {

  pt3dclear()

  pt3dadd(261.324, 470.676, 16.104,  1.500000)

  pt3dadd(264.252, 472.872, 15.128,  1.500000)

}

filament_999[1224] {

  pt3dclear()

  pt3dadd(264.252, 472.872, 15.128,  1.500000)

  pt3dadd(266.448, 475.8, 14.64,  1.500000)

}

filament_999[1225] {

  pt3dclear()

  pt3dadd(266.448, 475.8, 14.64,  1.500000)

  pt3dadd(268.644, 478.728, 13.664,  1.500000)

}

filament_999[1226] {

  pt3dclear()

  pt3dadd(268.644, 478.728, 13.664,  1.500000)

  pt3dadd(270.84, 481.656, 12.687999999999999,  1.500000)

}

filament_999[1227] {

  pt3dclear()

  pt3dadd(270.84, 481.656, 12.687999999999999,  1.500000)

  pt3dadd(273.036, 484.584, 11.712,  1.500000)

}

filament_999[1228] {

  pt3dclear()

  pt3dadd(273.036, 484.584, 11.712,  1.500000)

  pt3dadd(275.23199999999997, 488.24399999999997, 9.272,  1.500000)

}

filament_999[1229] {

  pt3dclear()

  pt3dadd(273.036, 484.584, 11.712,  1.500000)

  pt3dadd(275.964, 483.852, 9.272,  1.500000)

}

filament_999[1230] {

  pt3dclear()

  pt3dadd(275.23199999999997, 488.24399999999997, 9.272,  1.500000)

  pt3dadd(277.428, 490.44, 9.76,  1.500000)

}

filament_999[1231] {

  pt3dclear()

  pt3dadd(277.428, 490.44, 9.76,  1.500000)

  pt3dadd(279.62399999999997, 494.09999999999997, 9.272,  1.500000)

}

filament_999[1232] {

  pt3dclear()

  pt3dadd(279.62399999999997, 494.09999999999997, 9.272,  1.500000)

  pt3dadd(281.82, 497.76, 8.783999999999999,  1.500000)

}

filament_999[1233] {

  pt3dclear()

  pt3dadd(281.82, 497.76, 8.783999999999999,  1.500000)

  pt3dadd(284.016, 501.42, 9.272,  1.500000)

}

filament_999[1234] {

  pt3dclear()

  pt3dadd(284.016, 501.42, 9.272,  1.500000)

  pt3dadd(286.212, 505.08, 9.272,  1.500000)

}

filament_999[1235] {

  pt3dclear()

  pt3dadd(286.212, 505.08, 9.272,  1.500000)

  pt3dadd(289.872, 506.544, 9.272,  1.500000)

}

filament_999[1236] {

  pt3dclear()

  pt3dadd(289.872, 506.544, 9.272,  1.500000)

  pt3dadd(293.532, 508.74, 7.32,  1.500000)

}

filament_999[1237] {

  pt3dclear()

  pt3dadd(293.532, 508.74, 7.32,  1.500000)

  pt3dadd(297.192, 510.204, 6.832,  1.500000)

}

filament_999[1238] {

  pt3dclear()

  pt3dadd(242.292, 450.18, 20.496,  1.500000)

  pt3dadd(243.024, 447.252, 20.008,  1.500000)

}

filament_999[1239] {

  pt3dclear()

  pt3dadd(243.024, 447.252, 20.008,  1.500000)

  pt3dadd(243.024, 444.324, 19.52,  1.500000)

}

filament_999[1240] {

  pt3dclear()

  pt3dadd(243.024, 444.324, 19.52,  1.500000)

  pt3dadd(241.56, 441.396, 20.496,  1.500000)

}

filament_999[1241] {

  pt3dclear()

  pt3dadd(241.56, 441.396, 20.496,  1.500000)

  pt3dadd(240.828, 439.2, 20.983999999999998,  1.500000)

}

filament_999[1242] {

  pt3dclear()

  pt3dadd(275.964, 483.852, 9.272,  1.500000)

  pt3dadd(279.62399999999997, 483.852, 8.296,  1.500000)

}

filament_999[1243] {

  pt3dclear()

  pt3dadd(279.62399999999997, 483.852, 8.296,  1.500000)

  pt3dadd(283.284, 484.584, 7.808,  1.500000)

}

filament_999[1244] {

  pt3dclear()

  pt3dadd(283.284, 484.584, 7.808,  1.500000)

  pt3dadd(287.676, 484.584, 7.32,  1.500000)

}

filament_999[1245] {

  pt3dclear()

  pt3dadd(287.676, 484.584, 7.32,  1.500000)

  pt3dadd(292.8, 484.584, 6.832,  1.500000)

}

filament_999[1246] {

  pt3dclear()

  pt3dadd(210.816, 311.09999999999997, 27.328,  1.500000)

  pt3dadd(208.62, 308.17199999999997, 26.84,  1.500000)

}

filament_999[1247] {

  pt3dclear()

  pt3dadd(208.62, 308.17199999999997, 26.84,  1.500000)

  pt3dadd(208.62, 305.24399999999997, 26.352,  1.500000)

}

filament_999[1248] {

  pt3dclear()

  pt3dadd(208.62, 305.24399999999997, 26.352,  1.500000)

  pt3dadd(210.084, 302.316, 26.352,  1.500000)

}

filament_999[1249] {

  pt3dclear()

  pt3dadd(210.084, 302.316, 26.352,  1.500000)

  pt3dadd(212.28, 299.388, 25.864,  1.500000)

}

filament_999[1250] {

  pt3dclear()

  pt3dadd(212.28, 299.388, 25.864,  1.500000)

  pt3dadd(212.28, 296.46, 25.864,  1.500000)

}

filament_999[1251] {

  pt3dclear()

  pt3dadd(212.28, 296.46, 25.864,  1.500000)

  pt3dadd(211.548, 293.532, 25.375999999999998,  1.500000)

}

filament_999[1252] {

  pt3dclear()

  pt3dadd(211.548, 293.532, 25.375999999999998,  1.500000)

  pt3dadd(208.62, 291.336, 25.375999999999998,  1.500000)

}

filament_999[1253] {

  pt3dclear()

  pt3dadd(208.62, 291.336, 25.375999999999998,  1.500000)

  pt3dadd(205.692, 289.14, 24.887999999999998,  1.500000)

}

filament_999[1254] {

  pt3dclear()

  pt3dadd(205.692, 289.14, 24.887999999999998,  1.500000)

  pt3dadd(202.76399999999998, 287.676, 24.4,  1.500000)

}

filament_999[1255] {

  pt3dclear()

  pt3dadd(202.76399999999998, 287.676, 24.4,  1.500000)

  pt3dadd(201.29999999999998, 289.872, 25.864,  1.500000)

}

filament_999[1256] {

  pt3dclear()

  pt3dadd(201.29999999999998, 289.872, 25.864,  1.500000)

  pt3dadd(199.10399999999998, 292.8, 24.4,  1.500000)

}

filament_999[1257] {

  pt3dclear()

  pt3dadd(199.10399999999998, 292.8, 24.4,  1.500000)

  pt3dadd(199.83599999999998, 297.924, 23.424,  1.500000)

}

filament_999[1258] {

  pt3dclear()

  pt3dadd(199.83599999999998, 297.924, 23.424,  1.500000)

  pt3dadd(201.29999999999998, 301.584, 24.887999999999998,  1.500000)

}

filament_999[1259] {

  pt3dclear()

  pt3dadd(275.964, 350.628, 26.84,  1.500000)

  pt3dadd(277.428, 355.752, 26.84,  1.500000)

}

filament_999[1260] {

  pt3dclear()

  pt3dadd(277.428, 355.752, 26.84,  1.500000)

  pt3dadd(279.62399999999997, 361.608, 25.864,  1.500000)

}

filament_999[1261] {

  pt3dclear()

  pt3dadd(279.62399999999997, 361.608, 25.864,  1.500000)

  pt3dadd(281.82, 367.464, 25.375999999999998,  1.500000)

}

filament_999[1262] {

  pt3dclear()

  pt3dadd(281.82, 367.464, 25.375999999999998,  1.500000)

  pt3dadd(284.748, 371.856, 24.4,  1.500000)

}

filament_999[1263] {

  pt3dclear()

  pt3dadd(284.748, 371.856, 24.4,  1.500000)

  pt3dadd(288.408, 375.516, 23.912,  1.500000)

}

filament_999[1264] {

  pt3dclear()

  pt3dadd(288.408, 375.516, 23.912,  1.500000)

  pt3dadd(292.8, 379.176, 25.375999999999998,  1.500000)

}

filament_999[1265] {

  pt3dclear()

  pt3dadd(288.408, 375.516, 23.912,  1.500000)

  pt3dadd(289.872, 379.908, 25.375999999999998,  1.500000)

}

filament_999[1266] {

  pt3dclear()

  pt3dadd(292.8, 379.176, 25.375999999999998,  1.500000)

  pt3dadd(294.996, 382.836, 25.375999999999998,  1.500000)

}

filament_999[1267] {

  pt3dclear()

  pt3dadd(294.996, 382.836, 25.375999999999998,  1.500000)

  pt3dadd(294.996, 386.496, 27.328,  1.500000)

}

filament_999[1268] {

  pt3dclear()

  pt3dadd(294.996, 382.836, 25.375999999999998,  1.500000)

  pt3dadd(297.192, 380.64, 26.352,  1.500000)

}

filament_999[1269] {

  pt3dclear()

  pt3dadd(294.996, 386.496, 27.328,  1.500000)

  pt3dadd(294.996, 390.156, 29.768,  1.500000)

}

filament_999[1270] {

  pt3dclear()

  pt3dadd(294.996, 390.156, 29.768,  1.500000)

  pt3dadd(294.264, 394.548, 30.744,  1.500000)

}

filament_999[1271] {

  pt3dclear()

  pt3dadd(294.264, 394.548, 30.744,  1.500000)

  pt3dadd(293.532, 398.94, 29.28,  1.500000)

}

filament_999[1272] {

  pt3dclear()

  pt3dadd(293.532, 398.94, 29.28,  1.500000)

  pt3dadd(293.532, 405.52799999999996, 29.28,  1.500000)

}

filament_999[1273] {

  pt3dclear()

  pt3dadd(293.532, 405.52799999999996, 29.28,  1.500000)

  pt3dadd(292.8, 412.116, 27.816,  1.500000)

}

filament_999[1274] {

  pt3dclear()

  pt3dadd(292.8, 412.116, 27.816,  1.500000)

  pt3dadd(292.068, 417.972, 26.84,  1.500000)

}

filament_999[1275] {

  pt3dclear()

  pt3dadd(292.068, 417.972, 26.84,  1.500000)

  pt3dadd(292.068, 424.56, 25.864,  1.500000)

}

filament_999[1276] {

  pt3dclear()

  pt3dadd(292.068, 424.56, 25.864,  1.500000)

  pt3dadd(292.068, 431.14799999999997, 25.864,  1.500000)

}

filament_999[1277] {

  pt3dclear()

  pt3dadd(292.068, 431.14799999999997, 25.864,  1.500000)

  pt3dadd(292.8, 437.00399999999996, 26.352,  1.500000)

}

filament_999[1278] {

  pt3dclear()

  pt3dadd(292.8, 437.00399999999996, 26.352,  1.500000)

  pt3dadd(292.8, 442.86, 25.864,  1.500000)

}

filament_999[1279] {

  pt3dclear()

  pt3dadd(292.8, 437.00399999999996, 26.352,  1.500000)

  pt3dadd(289.872, 438.468, 27.328,  1.500000)

}

filament_999[1280] {

  pt3dclear()

  pt3dadd(292.8, 442.86, 25.864,  1.500000)

  pt3dadd(292.8, 448.716, 25.864,  1.500000)

}

filament_999[1281] {

  pt3dclear()

  pt3dadd(292.8, 448.716, 25.864,  1.500000)

  pt3dadd(292.8, 455.304, 25.864,  1.500000)

}

filament_999[1282] {

  pt3dclear()

  pt3dadd(292.8, 455.304, 25.864,  1.500000)

  pt3dadd(292.8, 461.892, 25.864,  1.500000)

}

filament_999[1283] {

  pt3dclear()

  pt3dadd(292.8, 455.304, 25.864,  1.500000)

  pt3dadd(291.336, 458.964, 23.912,  1.500000)

}

filament_999[1284] {

  pt3dclear()

  pt3dadd(292.8, 461.892, 25.864,  1.500000)

  pt3dadd(294.264, 468.48, 25.864,  1.500000)

}

filament_999[1285] {

  pt3dclear()

  pt3dadd(294.264, 468.48, 25.864,  1.500000)

  pt3dadd(295.728, 474.336, 24.887999999999998,  1.500000)

}

filament_999[1286] {

  pt3dclear()

  pt3dadd(295.728, 474.336, 24.887999999999998,  1.500000)

  pt3dadd(298.656, 480.192, 24.887999999999998,  1.500000)

}

filament_999[1287] {

  pt3dclear()

  pt3dadd(298.656, 480.192, 24.887999999999998,  1.500000)

  pt3dadd(302.316, 485.316, 24.887999999999998,  1.500000)

}

filament_999[1288] {

  pt3dclear()

  pt3dadd(302.316, 485.316, 24.887999999999998,  1.500000)

  pt3dadd(306.70799999999997, 489.70799999999997, 24.887999999999998,  1.500000)

}

filament_999[1289] {

  pt3dclear()

  pt3dadd(302.316, 485.316, 24.887999999999998,  1.500000)

  pt3dadd(302.316, 488.24399999999997, 26.352,  1.500000)

}

filament_999[1290] {

  pt3dclear()

  pt3dadd(306.70799999999997, 489.70799999999997, 24.887999999999998,  1.500000)

  pt3dadd(311.832, 491.904, 25.375999999999998,  1.500000)

}

filament_999[1291] {

  pt3dclear()

  pt3dadd(311.832, 491.904, 25.375999999999998,  1.500000)

  pt3dadd(317.688, 493.368, 25.864,  1.500000)

}

filament_999[1292] {

  pt3dclear()

  pt3dadd(317.688, 493.368, 25.864,  1.500000)

  pt3dadd(322.812, 494.09999999999997, 25.864,  1.500000)

}

filament_999[1293] {

  pt3dclear()

  pt3dadd(322.812, 494.09999999999997, 25.864,  1.500000)

  pt3dadd(322.812, 490.44, 27.328,  1.500000)

}

filament_999[1294] {

  pt3dclear()

  pt3dadd(322.812, 494.09999999999997, 25.864,  1.500000)

  pt3dadd(326.472, 494.09999999999997, 28.304,  1.500000)

}

filament_999[1295] {

  pt3dclear()

  pt3dadd(341.844, 508.74, 27.328,  1.500000)

  pt3dadd(343.308, 513.132, 26.84,  1.500000)

}

filament_999[1296] {

  pt3dclear()

  pt3dadd(343.308, 513.132, 26.84,  1.500000)

  pt3dadd(345.504, 517.524, 26.84,  1.500000)

}

filament_999[1297] {

  pt3dclear()

  pt3dadd(345.504, 517.524, 26.84,  1.500000)

  pt3dadd(346.236, 521.9159999999999, 25.864,  1.500000)

}

filament_999[1298] {

  pt3dclear()

  pt3dadd(346.236, 521.9159999999999, 25.864,  1.500000)

  pt3dadd(349.164, 526.308, 25.375999999999998,  1.500000)

}

filament_999[1299] {

  pt3dclear()

  pt3dadd(349.164, 526.308, 25.375999999999998,  1.500000)

  pt3dadd(350.628, 531.432, 24.887999999999998,  1.500000)

}

filament_999[1300] {

  pt3dclear()

  pt3dadd(350.628, 531.432, 24.887999999999998,  1.500000)

  pt3dadd(352.092, 536.556, 24.4,  1.500000)

}

filament_999[1301] {

  pt3dclear()

  pt3dadd(352.092, 536.556, 24.4,  1.500000)

  pt3dadd(354.288, 541.68, 23.912,  1.500000)

}

filament_999[1302] {

  pt3dclear()

  pt3dadd(354.288, 541.68, 23.912,  1.500000)

  pt3dadd(357.216, 546.804, 23.912,  1.500000)

}

filament_999[1303] {

  pt3dclear()

  pt3dadd(357.216, 546.804, 23.912,  1.500000)

  pt3dadd(360.144, 551.196, 23.424,  1.500000)

}

filament_999[1304] {

  pt3dclear()

  pt3dadd(360.144, 551.196, 23.424,  1.500000)

  pt3dadd(363.072, 555.588, 23.424,  1.500000)

}

filament_999[1305] {

  pt3dclear()

  pt3dadd(363.072, 555.588, 23.424,  1.500000)

  pt3dadd(364.536, 559.98, 22.936,  1.500000)

}

filament_999[1306] {

  pt3dclear()

  pt3dadd(363.072, 555.588, 23.424,  1.500000)

  pt3dadd(366.73199999999997, 556.3199999999999, 23.424,  1.500000)

}

filament_999[1307] {

  pt3dclear()

  pt3dadd(364.536, 559.98, 22.936,  1.500000)

  pt3dadd(366.0, 564.372, 22.936,  1.500000)

}

filament_999[1308] {

  pt3dclear()

  pt3dadd(366.0, 564.372, 22.936,  1.500000)

  pt3dadd(371.12399999999997, 567.3, 22.936,  1.500000)

}

filament_999[1309] {

  pt3dclear()

  pt3dadd(366.0, 564.372, 22.936,  1.500000)

  pt3dadd(366.0, 567.3, 22.936,  1.500000)

}

filament_999[1310] {

  pt3dclear()

  pt3dadd(371.12399999999997, 567.3, 22.936,  1.500000)

  pt3dadd(376.248, 570.228, 22.936,  1.500000)

}

filament_999[1311] {

  pt3dclear()

  pt3dadd(376.248, 570.228, 22.936,  1.500000)

  pt3dadd(380.64, 573.156, 22.936,  1.500000)

}

filament_999[1312] {

  pt3dclear()

  pt3dadd(380.64, 573.156, 22.936,  1.500000)

  pt3dadd(385.032, 576.816, 22.936,  1.500000)

}

filament_999[1313] {

  pt3dclear()

  pt3dadd(385.032, 576.816, 22.936,  1.500000)

  pt3dadd(389.424, 579.744, 22.936,  1.500000)

}

filament_999[1314] {

  pt3dclear()

  pt3dadd(389.424, 579.744, 22.936,  1.500000)

  pt3dadd(393.084, 583.404, 22.936,  1.500000)

}

filament_999[1315] {

  pt3dclear()

  pt3dadd(393.084, 583.404, 22.936,  1.500000)

  pt3dadd(396.74399999999997, 586.332, 22.936,  1.500000)

}

filament_999[1316] {

  pt3dclear()

  pt3dadd(396.74399999999997, 586.332, 22.936,  1.500000)

  pt3dadd(401.868, 589.26, 23.424,  1.500000)

}

filament_999[1317] {

  pt3dclear()

  pt3dadd(401.868, 589.26, 23.424,  1.500000)

  pt3dadd(406.992, 590.7239999999999, 23.912,  1.500000)

}

filament_999[1318] {

  pt3dclear()

  pt3dadd(406.992, 590.7239999999999, 23.912,  1.500000)

  pt3dadd(409.92, 588.528, 21.472,  1.500000)

}

filament_999[1319] {

  pt3dclear()

  pt3dadd(406.992, 590.7239999999999, 23.912,  1.500000)

  pt3dadd(410.652, 593.652, 24.4,  1.500000)

}

filament_999[1320] {

  pt3dclear()

  pt3dadd(410.652, 593.652, 24.4,  1.500000)

  pt3dadd(414.312, 595.848, 24.887999999999998,  1.500000)

}

filament_999[1321] {

  pt3dclear()

  pt3dadd(414.312, 595.848, 24.887999999999998,  1.500000)

  pt3dadd(416.508, 598.776, 25.864,  1.500000)

}

filament_999[1322] {

  pt3dclear()

  pt3dadd(414.312, 595.848, 24.887999999999998,  1.500000)

  pt3dadd(412.116, 598.044, 25.864,  1.500000)

}

filament_999[1323] {

  pt3dclear()

  pt3dadd(416.508, 598.776, 25.864,  1.500000)

  pt3dadd(417.972, 602.436, 26.84,  1.500000)

}

filament_999[1324] {

  pt3dclear()

  pt3dadd(417.972, 602.436, 26.84,  1.500000)

  pt3dadd(420.168, 606.096, 28.791999999999998,  1.500000)

}

filament_999[1325] {

  pt3dclear()

  pt3dadd(420.168, 606.096, 28.791999999999998,  1.500000)

  pt3dadd(422.364, 609.756, 30.256,  1.500000)

}

filament_999[1326] {

  pt3dclear()

  pt3dadd(422.364, 609.756, 30.256,  1.500000)

  pt3dadd(423.828, 613.4159999999999, 31.232,  1.500000)

}

filament_999[1327] {

  pt3dclear()

  pt3dadd(423.828, 613.4159999999999, 31.232,  1.500000)

  pt3dadd(426.756, 617.076, 30.744,  1.500000)

}

filament_999[1328] {

  pt3dclear()

  pt3dadd(426.756, 617.076, 30.744,  1.500000)

  pt3dadd(429.68399999999997, 620.736, 30.744,  1.500000)

}

filament_999[1329] {

  pt3dclear()

  pt3dadd(429.68399999999997, 620.736, 30.744,  1.500000)

  pt3dadd(431.14799999999997, 624.396, 28.791999999999998,  1.500000)

}

filament_999[1330] {

  pt3dclear()

  pt3dadd(431.14799999999997, 624.396, 28.791999999999998,  1.500000)

  pt3dadd(431.14799999999997, 628.788, 27.816,  1.500000)

}

filament_999[1331] {

  pt3dclear()

  pt3dadd(431.14799999999997, 624.396, 28.791999999999998,  1.500000)

  pt3dadd(429.68399999999997, 621.468, 26.84,  1.500000)

}

filament_999[1332] {

  pt3dclear()

  pt3dadd(366.0, 567.3, 22.936,  1.500000)

  pt3dadd(366.73199999999997, 570.96, 22.448,  1.500000)

}

filament_999[1333] {

  pt3dclear()

  pt3dadd(366.73199999999997, 570.96, 22.448,  1.500000)

  pt3dadd(367.464, 574.62, 21.96,  1.500000)

}

filament_999[1334] {

  pt3dclear()

  pt3dadd(367.464, 574.62, 21.96,  1.500000)

  pt3dadd(368.19599999999997, 578.28, 20.983999999999998,  1.500000)

}

filament_999[1335] {

  pt3dclear()

  pt3dadd(368.19599999999997, 578.28, 20.983999999999998,  1.500000)

  pt3dadd(366.0, 581.9399999999999, 20.496,  1.500000)

}

filament_999[1336] {

  pt3dclear()

  pt3dadd(366.0, 581.9399999999999, 20.496,  1.500000)

  pt3dadd(364.536, 585.6, 19.52,  1.500000)

}

filament_999[1337] {

  pt3dclear()

  pt3dadd(364.536, 585.6, 19.52,  1.500000)

  pt3dadd(365.268, 587.7959999999999, 15.128,  1.500000)

}

filament_999[1338] {

  pt3dclear()

  pt3dadd(364.536, 585.6, 19.52,  1.500000)

  pt3dadd(363.072, 589.26, 18.544,  1.500000)

}

filament_999[1339] {

  pt3dclear()

  pt3dadd(363.072, 589.26, 18.544,  1.500000)

  pt3dadd(362.34, 592.92, 18.056,  1.500000)

}

filament_999[1340] {

  pt3dclear()

  pt3dadd(362.34, 592.92, 18.056,  1.500000)

  pt3dadd(360.144, 595.848, 17.567999999999998,  1.500000)

}

filament_999[1341] {

  pt3dclear()

  pt3dadd(360.144, 595.848, 17.567999999999998,  1.500000)

  pt3dadd(357.216, 597.312, 17.08,  1.500000)

}

filament_999[1342] {

  pt3dclear()

  pt3dadd(357.216, 597.312, 17.08,  1.500000)

  pt3dadd(353.556, 598.044, 17.08,  1.500000)

}

filament_999[1343] {

  pt3dclear()

  pt3dadd(353.556, 598.044, 17.08,  1.500000)

  pt3dadd(349.164, 597.312, 16.592,  1.500000)

}

filament_999[1344] {

  pt3dclear()

  pt3dadd(349.164, 597.312, 16.592,  1.500000)

  pt3dadd(345.504, 595.116, 16.592,  1.500000)

}

filament_999[1345] {

  pt3dclear()

  pt3dadd(345.504, 595.116, 16.592,  1.500000)

  pt3dadd(343.308, 592.92, 16.592,  1.500000)

}

filament_999[1346] {

  pt3dclear()

  pt3dadd(343.308, 592.92, 16.592,  1.500000)

  pt3dadd(341.844, 589.992, 16.592,  1.500000)

}

filament_999[1347] {

  pt3dclear()

  pt3dadd(341.844, 589.992, 16.592,  1.500000)

  pt3dadd(338.916, 587.7959999999999, 16.104,  1.500000)

}

filament_999[1348] {

  pt3dclear()

  pt3dadd(338.916, 587.7959999999999, 16.104,  1.500000)

  pt3dadd(335.256, 585.6, 15.616,  1.500000)

}

filament_999[1349] {

  pt3dclear()

  pt3dadd(335.256, 585.6, 15.616,  1.500000)

  pt3dadd(331.596, 583.404, 15.128,  1.500000)

}

filament_999[1350] {

  pt3dclear()

  pt3dadd(331.596, 583.404, 15.128,  1.500000)

  pt3dadd(328.668, 581.208, 15.616,  1.500000)

}

filament_999[1351] {

  pt3dclear()

  pt3dadd(328.668, 581.208, 15.616,  1.500000)

  pt3dadd(325.74, 578.28, 14.64,  1.500000)

}

filament_999[1352] {

  pt3dclear()

  pt3dadd(328.668, 581.208, 15.616,  1.500000)

  pt3dadd(330.132, 577.548, 15.128,  1.500000)

}

filament_999[1353] {

  pt3dclear()

  pt3dadd(325.74, 578.28, 14.64,  1.500000)

  pt3dadd(322.812, 575.352, 14.152,  1.500000)

}

filament_999[1354] {

  pt3dclear()

  pt3dadd(322.812, 575.352, 14.152,  1.500000)

  pt3dadd(320.616, 572.424, 14.64,  1.500000)

}

filament_999[1355] {

  pt3dclear()

  pt3dadd(320.616, 572.424, 14.64,  1.500000)

  pt3dadd(319.152, 568.764, 14.152,  1.500000)

}

filament_999[1356] {

  pt3dclear()

  pt3dadd(319.152, 568.764, 14.152,  1.500000)

  pt3dadd(318.42, 565.104, 13.664,  1.500000)

}

filament_999[1357] {

  pt3dclear()

  pt3dadd(318.42, 565.104, 13.664,  1.500000)

  pt3dadd(316.956, 561.444, 13.176,  1.500000)

}

filament_999[1358] {

  pt3dclear()

  pt3dadd(316.956, 561.444, 13.176,  1.500000)

  pt3dadd(315.492, 557.784, 12.687999999999999,  1.500000)

}

filament_999[1359] {

  pt3dclear()

  pt3dadd(315.492, 557.784, 12.687999999999999,  1.500000)

  pt3dadd(312.564, 554.856, 12.2,  1.500000)

}

filament_999[1360] {

  pt3dclear()

  pt3dadd(312.564, 554.856, 12.2,  1.500000)

  pt3dadd(309.63599999999997, 552.66, 12.687999999999999,  1.500000)

}

filament_999[1361] {

  pt3dclear()

  pt3dadd(312.564, 554.856, 12.2,  1.500000)

  pt3dadd(312.564, 551.196, 11.712,  1.500000)

}

filament_999[1362] {

  pt3dclear()

  pt3dadd(309.63599999999997, 552.66, 12.687999999999999,  1.500000)

  pt3dadd(305.976, 550.4639999999999, 13.176,  1.500000)

}

filament_999[1363] {

  pt3dclear()

  pt3dadd(305.976, 550.4639999999999, 13.176,  1.500000)

  pt3dadd(302.316, 548.268, 13.176,  1.500000)

}

filament_999[1364] {

  pt3dclear()

  pt3dadd(312.564, 551.196, 11.712,  1.500000)

  pt3dadd(313.296, 547.536, 11.712,  1.500000)

}

filament_999[1365] {

  pt3dclear()

  pt3dadd(313.296, 547.536, 11.712,  1.500000)

  pt3dadd(311.09999999999997, 546.072, 12.2,  1.500000)

}

filament_999[1366] {

  pt3dclear()

  pt3dadd(313.296, 547.536, 11.712,  1.500000)

  pt3dadd(314.028, 543.876, 11.224,  1.500000)

}

filament_999[1367] {

  pt3dclear()

  pt3dadd(314.028, 543.876, 11.224,  1.500000)

  pt3dadd(316.956, 542.412, 10.736,  1.500000)

}

filament_999[1368] {

  pt3dclear()

  pt3dadd(330.132, 577.548, 15.128,  1.500000)

  pt3dadd(330.864, 573.888, 15.128,  1.500000)

}

filament_999[1369] {

  pt3dclear()

  pt3dadd(330.864, 573.888, 15.128,  1.500000)

  pt3dadd(333.792, 571.692, 15.128,  1.500000)

}

filament_999[1370] {

  pt3dclear()

  pt3dadd(333.792, 571.692, 15.128,  1.500000)

  pt3dadd(336.71999999999997, 569.496, 15.128,  1.500000)

}

filament_999[1371] {

  pt3dclear()

  pt3dadd(302.316, 488.24399999999997, 26.352,  1.500000)

  pt3dadd(300.12, 490.44, 30.256,  1.500000)

}

filament_999[1372] {

  pt3dclear()

  pt3dadd(302.316, 488.24399999999997, 26.352,  1.500000)

  pt3dadd(304.512, 491.904, 27.328,  1.500000)

}

filament_999[1373] {

  pt3dclear()

  pt3dadd(304.512, 491.904, 27.328,  1.500000)

  pt3dadd(306.70799999999997, 496.296, 26.352,  1.500000)

}

filament_999[1374] {

  pt3dclear()

  pt3dadd(306.70799999999997, 496.296, 26.352,  1.500000)

  pt3dadd(307.44, 500.688, 25.864,  1.500000)

}

filament_999[1375] {

  pt3dclear()

  pt3dadd(306.70799999999997, 496.296, 26.352,  1.500000)

  pt3dadd(310.368, 497.02799999999996, 28.791999999999998,  1.500000)

}

filament_999[1376] {

  pt3dclear()

  pt3dadd(307.44, 500.688, 25.864,  1.500000)

  pt3dadd(308.904, 504.348, 24.887999999999998,  1.500000)

}

filament_999[1377] {

  pt3dclear()

  pt3dadd(308.904, 504.348, 24.887999999999998,  1.500000)

  pt3dadd(311.09999999999997, 508.008, 24.4,  1.500000)

}

filament_999[1378] {

  pt3dclear()

  pt3dadd(308.904, 504.348, 24.887999999999998,  1.500000)

  pt3dadd(305.976, 506.544, 25.864,  1.500000)

}

filament_999[1379] {

  pt3dclear()

  pt3dadd(311.09999999999997, 508.008, 24.4,  1.500000)

  pt3dadd(313.296, 511.668, 23.912,  1.500000)

}

filament_999[1380] {

  pt3dclear()

  pt3dadd(313.296, 511.668, 23.912,  1.500000)

  pt3dadd(315.492, 515.328, 23.424,  1.500000)

}

filament_999[1381] {

  pt3dclear()

  pt3dadd(315.492, 515.328, 23.424,  1.500000)

  pt3dadd(317.688, 518.9879999999999, 22.936,  1.500000)

}

filament_999[1382] {

  pt3dclear()

  pt3dadd(317.688, 518.9879999999999, 22.936,  1.500000)

  pt3dadd(320.616, 522.648, 22.448,  1.500000)

}

filament_999[1383] {

  pt3dclear()

  pt3dadd(320.616, 522.648, 22.448,  1.500000)

  pt3dadd(323.544, 526.308, 21.96,  1.500000)

}

filament_999[1384] {

  pt3dclear()

  pt3dadd(323.544, 526.308, 21.96,  1.500000)

  pt3dadd(326.472, 529.236, 21.96,  1.500000)

}

filament_999[1385] {

  pt3dclear()

  pt3dadd(326.472, 529.236, 21.96,  1.500000)

  pt3dadd(329.4, 530.6999999999999, 21.472,  1.500000)

}

filament_999[1386] {

  pt3dclear()

  pt3dadd(329.4, 530.6999999999999, 21.472,  1.500000)

  pt3dadd(332.328, 532.164, 20.983999999999998,  1.500000)

}

filament_999[1387] {

  pt3dclear()

  pt3dadd(332.328, 532.164, 20.983999999999998,  1.500000)

  pt3dadd(335.256, 534.36, 20.496,  1.500000)

}

filament_999[1388] {

  pt3dclear()

  pt3dadd(335.256, 534.36, 20.496,  1.500000)

  pt3dadd(338.18399999999997, 536.556, 19.52,  1.500000)

}

filament_999[1389] {

  pt3dclear()

  pt3dadd(338.18399999999997, 536.556, 19.52,  1.500000)

  pt3dadd(341.11199999999997, 539.484, 19.032,  1.500000)

}

filament_999[1390] {

  pt3dclear()

  pt3dadd(341.11199999999997, 539.484, 19.032,  1.500000)

  pt3dadd(343.308, 542.412, 18.544,  1.500000)

}

filament_999[1391] {

  pt3dclear()

  pt3dadd(343.308, 542.412, 18.544,  1.500000)

  pt3dadd(345.504, 545.34, 18.056,  1.500000)

}

filament_999[1392] {

  pt3dclear()

  pt3dadd(345.504, 545.34, 18.056,  1.500000)

  pt3dadd(347.7, 548.268, 17.567999999999998,  1.500000)

}

filament_999[1393] {

  pt3dclear()

  pt3dadd(347.7, 548.268, 17.567999999999998,  1.500000)

  pt3dadd(349.896, 551.928, 16.592,  1.500000)

}

filament_999[1394] {

  pt3dclear()

  pt3dadd(349.896, 551.928, 16.592,  1.500000)

  pt3dadd(350.628, 555.588, 15.616,  1.500000)

}

filament_999[1395] {

  pt3dclear()

  pt3dadd(350.628, 555.588, 15.616,  1.500000)

  pt3dadd(352.824, 558.516, 16.104,  1.500000)

}

filament_999[1396] {

  pt3dclear()

  pt3dadd(350.628, 555.588, 15.616,  1.500000)

  pt3dadd(352.824, 553.3919999999999, 16.592,  1.500000)

}

filament_999[1397] {

  pt3dclear()

  pt3dadd(350.628, 555.588, 15.616,  1.500000)

  pt3dadd(349.164, 557.784, 13.176,  1.500000)

}

filament_999[1398] {

  pt3dclear()

  pt3dadd(349.164, 557.784, 13.176,  1.500000)

  pt3dadd(349.164, 560.712, 12.2,  1.500000)

}

filament_999[1399] {

  pt3dclear()

  pt3dadd(349.164, 557.784, 13.176,  1.500000)

  pt3dadd(346.968, 557.052, 11.712,  1.500000)

}

filament_999[1400] {

  pt3dclear()

  pt3dadd(349.164, 560.712, 12.2,  1.500000)

  pt3dadd(351.36, 563.64, 11.712,  1.500000)

}

filament_999[1401] {

  pt3dclear()

  pt3dadd(351.36, 563.64, 11.712,  1.500000)

  pt3dadd(353.556, 566.568, 11.224,  1.500000)

}

filament_999[1402] {

  pt3dclear()

  pt3dadd(353.556, 566.568, 11.224,  1.500000)

  pt3dadd(355.752, 570.228, 10.736,  1.500000)

}

filament_999[1403] {

  pt3dclear()

  pt3dadd(353.556, 566.568, 11.224,  1.500000)

  pt3dadd(357.216, 563.64, 9.272,  1.500000)

}

filament_999[1404] {

  pt3dclear()

  pt3dadd(355.752, 570.228, 10.736,  1.500000)

  pt3dadd(357.948, 573.888, 10.248,  1.500000)

}

filament_999[1405] {

  pt3dclear()

  pt3dadd(357.948, 573.888, 10.248,  1.500000)

  pt3dadd(362.34, 577.548, 10.248,  1.500000)

}

filament_999[1406] {

  pt3dclear()

  pt3dadd(362.34, 577.548, 10.248,  1.500000)

  pt3dadd(366.0, 580.476, 10.248,  1.500000)

}

filament_999[1407] {

  pt3dclear()

  pt3dadd(366.0, 580.476, 10.248,  1.500000)

  pt3dadd(369.65999999999997, 584.136, 10.248,  1.500000)

}

filament_999[1408] {

  pt3dclear()

  pt3dadd(369.65999999999997, 584.136, 10.248,  1.500000)

  pt3dadd(373.32, 587.7959999999999, 10.736,  1.500000)

}

filament_999[1409] {

  pt3dclear()

  pt3dadd(373.32, 587.7959999999999, 10.736,  1.500000)

  pt3dadd(376.248, 591.456, 11.224,  1.500000)

}

filament_999[1410] {

  pt3dclear()

  pt3dadd(376.248, 591.456, 11.224,  1.500000)

  pt3dadd(379.908, 594.384, 11.712,  1.500000)

}

filament_999[1411] {

  pt3dclear()

  pt3dadd(379.908, 594.384, 11.712,  1.500000)

  pt3dadd(384.3, 595.848, 12.2,  1.500000)

}

filament_999[1412] {

  pt3dclear()

  pt3dadd(384.3, 595.848, 12.2,  1.500000)

  pt3dadd(388.692, 596.58, 12.687999999999999,  1.500000)

}

filament_999[1413] {

  pt3dclear()

  pt3dadd(388.692, 596.58, 12.687999999999999,  1.500000)

  pt3dadd(392.352, 598.044, 13.664,  1.500000)

}

filament_999[1414] {

  pt3dclear()

  pt3dadd(392.352, 598.044, 13.664,  1.500000)

  pt3dadd(396.012, 598.776, 14.64,  1.500000)

}

filament_999[1415] {

  pt3dclear()

  pt3dadd(396.012, 598.776, 14.64,  1.500000)

  pt3dadd(399.67199999999997, 598.044, 15.616,  1.500000)

}

filament_999[1416] {

  pt3dclear()

  pt3dadd(396.012, 598.776, 14.64,  1.500000)

  pt3dadd(398.20799999999997, 600.972, 17.08,  1.500000)

}

filament_999[1417] {

  pt3dclear()

  pt3dadd(399.67199999999997, 598.044, 15.616,  1.500000)

  pt3dadd(402.59999999999997, 596.58, 17.567999999999998,  1.500000)

}

filament_999[1418] {

  pt3dclear()

  pt3dadd(402.59999999999997, 596.58, 17.567999999999998,  1.500000)

  pt3dadd(404.796, 598.776, 19.032,  1.500000)

}

filament_999[1419] {

  pt3dclear()

  pt3dadd(402.59999999999997, 596.58, 17.567999999999998,  1.500000)

  pt3dadd(405.52799999999996, 595.116, 19.52,  1.500000)

}

filament_999[1420] {

  pt3dclear()

  pt3dadd(405.52799999999996, 595.116, 19.52,  1.500000)

  pt3dadd(408.456, 592.92, 20.983999999999998,  1.500000)

}

filament_999[1421] {

  pt3dclear()

  pt3dadd(408.456, 592.92, 20.983999999999998,  1.500000)

  pt3dadd(410.652, 590.7239999999999, 22.448,  1.500000)

}

filament_999[1422] {

  pt3dclear()

  pt3dadd(410.652, 590.7239999999999, 22.448,  1.500000)

  pt3dadd(411.384, 587.064, 22.936,  1.500000)

}

filament_999[1423] {

  pt3dclear()

  pt3dadd(411.384, 587.064, 22.936,  1.500000)

  pt3dadd(411.384, 583.404, 23.912,  1.500000)

}

filament_999[1424] {

  pt3dclear()

  pt3dadd(411.384, 583.404, 23.912,  1.500000)

  pt3dadd(408.456, 581.9399999999999, 21.96,  1.500000)

}

filament_999[1425] {

  pt3dclear()

  pt3dadd(411.384, 583.404, 23.912,  1.500000)

  pt3dadd(409.92, 579.744, 23.424,  1.500000)

}

filament_999[1426] {

  pt3dclear()

  pt3dadd(398.20799999999997, 600.972, 17.08,  1.500000)

  pt3dadd(401.868, 603.9, 17.567999999999998,  1.500000)

}

filament_999[1427] {

  pt3dclear()

  pt3dadd(401.868, 603.9, 17.567999999999998,  1.500000)

  pt3dadd(404.796, 606.096, 18.056,  1.500000)

}

filament_999[1428] {

  pt3dclear()

  pt3dadd(404.796, 606.096, 18.056,  1.500000)

  pt3dadd(408.456, 606.828, 18.544,  1.500000)

}

filament_999[1429] {

  pt3dclear()

  pt3dadd(408.456, 606.828, 18.544,  1.500000)

  pt3dadd(412.116, 608.292, 19.52,  1.500000)

}

filament_999[1430] {

  pt3dclear()

  pt3dadd(352.824, 558.516, 16.104,  1.500000)

  pt3dadd(355.02, 560.712, 16.592,  1.500000)

}

filament_999[1431] {

  pt3dclear()

  pt3dadd(355.02, 560.712, 16.592,  1.500000)

  pt3dadd(357.948, 562.1759999999999, 16.592,  1.500000)

}

filament_999[1432] {

  pt3dclear()

  pt3dadd(357.948, 562.1759999999999, 16.592,  1.500000)

  pt3dadd(360.876, 564.372, 16.592,  1.500000)

}

filament_999[1433] {

  pt3dclear()

  pt3dadd(360.876, 564.372, 16.592,  1.500000)

  pt3dadd(361.608, 568.032, 17.08,  1.500000)

}

filament_999[1434] {

  pt3dclear()

  pt3dadd(361.608, 568.032, 17.08,  1.500000)

  pt3dadd(362.34, 571.692, 16.104,  1.500000)

}

filament_999[1435] {

  pt3dclear()

  pt3dadd(362.34, 571.692, 16.104,  1.500000)

  pt3dadd(362.34, 574.62, 15.616,  1.500000)

}

filament_999[1436] {

  pt3dclear()

  pt3dadd(362.34, 574.62, 15.616,  1.500000)

  pt3dadd(360.144, 575.352, 15.128,  1.500000)

}

filament_999[1437] {

  pt3dclear()

  pt3dadd(360.144, 575.352, 15.128,  1.500000)

  pt3dadd(355.752, 574.62, 14.64,  1.500000)

}

filament_999[1438] {

  pt3dclear()

  pt3dadd(355.752, 574.62, 14.64,  1.500000)

  pt3dadd(351.36, 573.888, 14.152,  1.500000)

}

filament_999[1439] {

  pt3dclear()

  pt3dadd(351.36, 573.888, 14.152,  1.500000)

  pt3dadd(347.7, 572.424, 14.152,  1.500000)

}

filament_999[1440] {

  pt3dclear()

  pt3dadd(347.7, 572.424, 14.152,  1.500000)

  pt3dadd(344.772, 570.228, 14.152,  1.500000)

}

filament_999[1441] {

  pt3dclear()

  pt3dadd(344.772, 570.228, 14.152,  1.500000)

  pt3dadd(341.844, 568.032, 13.664,  1.500000)

}

filament_999[1442] {

  pt3dclear()

  pt3dadd(341.844, 568.032, 13.664,  1.500000)

  pt3dadd(338.916, 565.836, 14.64,  1.500000)

}

filament_999[1443] {

  pt3dclear()

  pt3dadd(338.916, 565.836, 14.64,  1.500000)

  pt3dadd(335.988, 563.64, 15.128,  1.500000)

}

filament_999[1444] {

  pt3dclear()

  pt3dadd(335.988, 563.64, 15.128,  1.500000)

  pt3dadd(333.06, 561.444, 15.616,  1.500000)

}

filament_999[1445] {

  pt3dclear()

  pt3dadd(333.06, 561.444, 15.616,  1.500000)

  pt3dadd(330.132, 559.2479999999999, 16.104,  1.500000)

}

filament_999[1446] {

  pt3dclear()

  pt3dadd(330.132, 559.2479999999999, 16.104,  1.500000)

  pt3dadd(327.204, 557.052, 15.128,  1.500000)

}

filament_999[1447] {

  pt3dclear()

  pt3dadd(327.204, 557.052, 15.128,  1.500000)

  pt3dadd(323.544, 555.588, 16.592,  1.500000)

}

filament_999[1448] {

  pt3dclear()

  pt3dadd(352.824, 553.3919999999999, 16.592,  1.500000)

  pt3dadd(356.484, 552.66, 16.592,  1.500000)

}

filament_999[1449] {

  pt3dclear()

  pt3dadd(356.484, 552.66, 16.592,  1.500000)

  pt3dadd(357.216, 549.732, 16.592,  1.500000)

}

filament_999[1450] {

  pt3dclear()

  pt3dadd(356.484, 552.66, 16.592,  1.500000)

  pt3dadd(359.412, 551.928, 16.592,  1.500000)

}

filament_999[1451] {

  pt3dclear()

  pt3dadd(357.216, 549.732, 16.592,  1.500000)

  pt3dadd(359.412, 546.804, 16.592,  1.500000)

}

filament_999[1452] {

  pt3dclear()

  pt3dadd(359.412, 551.928, 16.592,  1.500000)

  pt3dadd(362.34, 553.3919999999999, 16.592,  1.500000)

}

filament_999[1453] {

  pt3dclear()

  pt3dadd(310.368, 497.02799999999996, 28.791999999999998,  1.500000)

  pt3dadd(314.028, 498.49199999999996, 28.791999999999998,  1.500000)

}

filament_999[1454] {

  pt3dclear()

  pt3dadd(314.028, 498.49199999999996, 28.791999999999998,  1.500000)

  pt3dadd(317.688, 499.956, 28.791999999999998,  1.500000)

}

filament_999[1455] {

  pt3dclear()

  pt3dadd(317.688, 499.956, 28.791999999999998,  1.500000)

  pt3dadd(321.348, 501.42, 28.791999999999998,  1.500000)

}

filament_999[1456] {

  pt3dclear()

  pt3dadd(328.668, 506.544, 27.816,  1.500000)

  pt3dadd(331.596, 508.74, 28.304,  1.500000)

}

filament_999[1457] {

  pt3dclear()

  pt3dadd(328.668, 506.544, 27.816,  1.500000)

  pt3dadd(326.472, 502.884, 29.768,  1.500000)

}

filament_999[1458] {

  pt3dclear()

  pt3dadd(331.596, 508.74, 28.304,  1.500000)

  pt3dadd(333.792, 511.668, 28.791999999999998,  1.500000)

}

filament_999[1459] {

  pt3dclear()

  pt3dadd(333.792, 511.668, 28.791999999999998,  1.500000)

  pt3dadd(336.71999999999997, 513.864, 29.28,  1.500000)

}

filament_999[1460] {

  pt3dclear()

  pt3dadd(336.71999999999997, 513.864, 29.28,  1.500000)

  pt3dadd(340.38, 515.328, 29.768,  1.500000)

}

filament_999[1461] {

  pt3dclear()

  pt3dadd(340.38, 515.328, 29.768,  1.500000)

  pt3dadd(344.04, 516.06, 30.256,  1.500000)

}

filament_999[1462] {

  pt3dclear()

  pt3dadd(344.04, 516.06, 30.256,  1.500000)

  pt3dadd(346.968, 517.524, 31.232,  1.500000)

}

filament_999[1463] {

  pt3dclear()

  pt3dadd(346.968, 517.524, 31.232,  1.500000)

  pt3dadd(349.164, 520.452, 31.72,  1.500000)

}

filament_999[1464] {

  pt3dclear()

  pt3dadd(349.164, 520.452, 31.72,  1.500000)

  pt3dadd(350.628, 524.112, 31.72,  1.500000)

}

filament_999[1465] {

  pt3dclear()

  pt3dadd(350.628, 524.112, 31.72,  1.500000)

  pt3dadd(348.432, 521.9159999999999, 33.184,  1.500000)

}

filament_999[1466] {

  pt3dclear()

  pt3dadd(350.628, 524.112, 31.72,  1.500000)

  pt3dadd(352.824, 527.7719999999999, 32.208,  1.500000)

}

filament_999[1467] {

  pt3dclear()

  pt3dadd(352.824, 527.7719999999999, 32.208,  1.500000)

  pt3dadd(355.752, 531.432, 31.72,  1.500000)

}

filament_999[1468] {

  pt3dclear()

  pt3dadd(355.752, 531.432, 31.72,  1.500000)

  pt3dadd(357.948, 535.092, 31.232,  1.500000)

}

filament_999[1469] {

  pt3dclear()

  pt3dadd(357.948, 535.092, 31.232,  1.500000)

  pt3dadd(359.412, 539.484, 31.72,  1.500000)

}

filament_999[1470] {

  pt3dclear()

  pt3dadd(359.412, 539.484, 31.72,  1.500000)

  pt3dadd(358.68, 543.876, 31.72,  1.500000)

}

filament_999[1471] {

  pt3dclear()

  pt3dadd(358.68, 543.876, 31.72,  1.500000)

  pt3dadd(359.412, 548.268, 30.744,  1.500000)

}

filament_999[1472] {

  pt3dclear()

  pt3dadd(359.412, 548.268, 30.744,  1.500000)

  pt3dadd(360.876, 551.928, 29.28,  1.500000)

}

filament_999[1473] {

  pt3dclear()

  pt3dadd(360.876, 551.928, 29.28,  1.500000)

  pt3dadd(362.34, 555.588, 28.791999999999998,  1.500000)

}

filament_999[1474] {

  pt3dclear()

  pt3dadd(362.34, 555.588, 28.791999999999998,  1.500000)

  pt3dadd(363.804, 559.2479999999999, 29.28,  1.500000)

}

filament_999[1475] {

  pt3dclear()

  pt3dadd(363.804, 559.2479999999999, 29.28,  1.500000)

  pt3dadd(366.0, 562.1759999999999, 28.791999999999998,  1.500000)

}

filament_999[1476] {

  pt3dclear()

  pt3dadd(305.976, 506.544, 25.864,  1.500000)

  pt3dadd(304.512, 508.74, 24.887999999999998,  1.500000)

}

filament_999[1477] {

  pt3dclear()

  pt3dadd(304.512, 508.74, 24.887999999999998,  1.500000)

  pt3dadd(303.78, 512.4, 25.864,  1.500000)

}

filament_999[1478] {

  pt3dclear()

  pt3dadd(304.512, 508.74, 24.887999999999998,  1.500000)

  pt3dadd(302.316, 510.204, 24.4,  1.500000)

}

filament_999[1479] {

  pt3dclear()

  pt3dadd(303.78, 512.4, 25.864,  1.500000)

  pt3dadd(304.512, 516.792, 25.864,  1.500000)

}

filament_999[1480] {

  pt3dclear()

  pt3dadd(302.316, 510.204, 24.4,  1.500000)

  pt3dadd(298.656, 510.936, 24.4,  1.500000)

}

filament_999[1481] {

  pt3dclear()

  pt3dadd(298.656, 510.936, 24.4,  1.500000)

  pt3dadd(297.924, 513.864, 23.424,  1.500000)

}

filament_999[1482] {

  pt3dclear()

  pt3dadd(297.924, 513.864, 23.424,  1.500000)

  pt3dadd(299.388, 518.256, 22.448,  1.500000)

}

filament_999[1483] {

  pt3dclear()

  pt3dadd(291.336, 458.964, 23.912,  1.500000)

  pt3dadd(288.408, 460.428, 22.936,  1.500000)

}

filament_999[1484] {

  pt3dclear()

  pt3dadd(288.408, 460.428, 22.936,  1.500000)

  pt3dadd(285.48, 461.892, 22.448,  1.500000)

}

filament_999[1485] {

  pt3dclear()

  pt3dadd(285.48, 461.892, 22.448,  1.500000)

  pt3dadd(281.82, 463.356, 21.96,  1.500000)

}

filament_999[1486] {

  pt3dclear()

  pt3dadd(281.82, 463.356, 21.96,  1.500000)

  pt3dadd(278.15999999999997, 463.356, 22.448,  1.500000)

}

filament_999[1487] {

  pt3dclear()

  pt3dadd(281.82, 463.356, 21.96,  1.500000)

  pt3dadd(280.356, 466.284, 20.983999999999998,  1.500000)

}

filament_999[1488] {

  pt3dclear()

  pt3dadd(278.15999999999997, 463.356, 22.448,  1.500000)

  pt3dadd(274.5, 462.62399999999997, 22.936,  1.500000)

}

filament_999[1489] {

  pt3dclear()

  pt3dadd(274.5, 462.62399999999997, 22.936,  1.500000)

  pt3dadd(270.84, 461.15999999999997, 23.424,  1.500000)

}

filament_999[1490] {

  pt3dclear()

  pt3dadd(270.84, 461.15999999999997, 23.424,  1.500000)

  pt3dadd(267.18, 458.964, 23.424,  1.500000)

}

filament_999[1491] {

  pt3dclear()

  pt3dadd(267.18, 458.964, 23.424,  1.500000)

  pt3dadd(264.252, 456.768, 24.4,  1.500000)

}

filament_999[1492] {

  pt3dclear()

  pt3dadd(264.252, 456.768, 24.4,  1.500000)

  pt3dadd(260.592, 455.304, 24.4,  1.500000)

}

filament_999[1493] {

  pt3dclear()

  pt3dadd(260.592, 455.304, 24.4,  1.500000)

  pt3dadd(256.2, 456.036, 25.375999999999998,  1.500000)

}

filament_999[1494] {

  pt3dclear()

  pt3dadd(260.592, 455.304, 24.4,  1.500000)

  pt3dadd(258.396, 453.108, 24.887999999999998,  1.500000)

}

filament_999[1495] {

  pt3dclear()

  pt3dadd(256.2, 456.036, 25.375999999999998,  1.500000)

  pt3dadd(251.808, 457.5, 26.84,  1.500000)

}

filament_999[1496] {

  pt3dclear()

  pt3dadd(251.808, 457.5, 26.84,  1.500000)

  pt3dadd(247.416, 457.5, 27.816,  1.500000)

}

filament_999[1497] {

  pt3dclear()

  pt3dadd(251.808, 457.5, 26.84,  1.500000)

  pt3dadd(251.808, 461.15999999999997, 25.864,  1.500000)

}

filament_999[1498] {

  pt3dclear()

  pt3dadd(247.416, 457.5, 27.816,  1.500000)

  pt3dadd(243.024, 457.5, 28.304,  1.500000)

}

filament_999[1499] {

  pt3dclear()

  pt3dadd(243.024, 457.5, 28.304,  1.500000)

  pt3dadd(238.632, 456.768, 28.791999999999998,  1.500000)

}

filament_999[1500] {

  pt3dclear()

  pt3dadd(238.632, 456.768, 28.791999999999998,  1.500000)

  pt3dadd(234.24, 454.572, 29.28,  1.500000)

}

filament_999[1501] {

  pt3dclear()

  pt3dadd(234.24, 454.572, 29.28,  1.500000)

  pt3dadd(230.57999999999998, 451.644, 29.28,  1.500000)

}

filament_999[1502] {

  pt3dclear()

  pt3dadd(230.57999999999998, 451.644, 29.28,  1.500000)

  pt3dadd(227.652, 447.252, 30.256,  1.500000)

}

filament_999[1503] {

  pt3dclear()

  pt3dadd(227.652, 447.252, 30.256,  1.500000)

  pt3dadd(224.724, 442.86, 30.744,  1.500000)

}

filament_999[1504] {

  pt3dclear()

  pt3dadd(221.796, 438.468, 31.232,  1.500000)

  pt3dadd(218.868, 434.07599999999996, 31.232,  1.500000)

}

filament_999[1505] {

  pt3dclear()

  pt3dadd(218.868, 434.07599999999996, 31.232,  1.500000)

  pt3dadd(215.94, 429.68399999999997, 32.208,  1.500000)

}

filament_999[1506] {

  pt3dclear()

  pt3dadd(215.94, 429.68399999999997, 32.208,  1.500000)

  pt3dadd(213.012, 425.292, 33.184,  1.500000)

}

filament_999[1507] {

  pt3dclear()

  pt3dadd(213.012, 425.292, 33.184,  1.500000)

  pt3dadd(210.084, 421.632, 33.184,  1.500000)

}

filament_999[1508] {

  pt3dclear()

  pt3dadd(210.084, 421.632, 33.184,  1.500000)

  pt3dadd(208.62, 417.24, 34.16,  1.500000)

}

filament_999[1509] {

  pt3dclear()

  pt3dadd(208.62, 417.24, 34.16,  1.500000)

  pt3dadd(208.62, 413.58, 34.647999999999996,  1.500000)

}

filament_999[1510] {

  pt3dclear()

  pt3dadd(208.62, 413.58, 34.647999999999996,  1.500000)

  pt3dadd(208.62, 409.92, 33.672,  1.500000)

}

filament_999[1511] {

  pt3dclear()

  pt3dadd(208.62, 409.92, 33.672,  1.500000)

  pt3dadd(206.424, 406.26, 34.16,  1.500000)

}

filament_999[1512] {

  pt3dclear()

  pt3dadd(251.808, 461.15999999999997, 25.864,  1.500000)

  pt3dadd(251.808, 465.55199999999996, 25.864,  1.500000)

}

filament_999[1513] {

  pt3dclear()

  pt3dadd(251.808, 465.55199999999996, 25.864,  1.500000)

  pt3dadd(249.612, 469.944, 25.375999999999998,  1.500000)

}

filament_999[1514] {

  pt3dclear()

  pt3dadd(249.612, 469.944, 25.375999999999998,  1.500000)

  pt3dadd(246.684, 472.872, 25.375999999999998,  1.500000)

}

filament_999[1515] {

  pt3dclear()

  pt3dadd(246.684, 472.872, 25.375999999999998,  1.500000)

  pt3dadd(242.292, 473.604, 24.887999999999998,  1.500000)

}

filament_999[1516] {

  pt3dclear()

  pt3dadd(280.356, 466.284, 20.983999999999998,  1.500000)

  pt3dadd(279.62399999999997, 469.212, 20.983999999999998,  1.500000)

}

filament_999[1517] {

  pt3dclear()

  pt3dadd(279.62399999999997, 469.212, 20.983999999999998,  1.500000)

  pt3dadd(280.356, 472.872, 20.983999999999998,  1.500000)

}

filament_999[1518] {

  pt3dclear()

  pt3dadd(280.356, 472.872, 20.983999999999998,  1.500000)

  pt3dadd(283.284, 475.068, 20.496,  1.500000)

}

filament_999[1519] {

  pt3dclear()

  pt3dadd(283.284, 475.068, 20.496,  1.500000)

  pt3dadd(285.48, 477.996, 20.008,  1.500000)

}

filament_999[1520] {

  pt3dclear()

  pt3dadd(285.48, 477.996, 20.008,  1.500000)

  pt3dadd(287.676, 480.924, 19.52,  1.500000)

}

filament_999[1521] {

  pt3dclear()

  pt3dadd(287.676, 480.924, 19.52,  1.500000)

  pt3dadd(289.872, 483.852, 19.032,  1.500000)

}

filament_999[1522] {

  pt3dclear()

  pt3dadd(289.872, 483.852, 19.032,  1.500000)

  pt3dadd(292.068, 486.78, 18.544,  1.500000)

}

filament_999[1523] {

  pt3dclear()

  pt3dadd(292.068, 486.78, 18.544,  1.500000)

  pt3dadd(294.264, 489.70799999999997, 18.056,  1.500000)

}

filament_999[1524] {

  pt3dclear()

  pt3dadd(294.264, 489.70799999999997, 18.056,  1.500000)

  pt3dadd(296.46, 492.63599999999997, 17.567999999999998,  1.500000)

}

filament_999[1525] {

  pt3dclear()

  pt3dadd(296.46, 492.63599999999997, 17.567999999999998,  1.500000)

  pt3dadd(298.656, 495.56399999999996, 16.104,  1.500000)

}

filament_999[1526] {

  pt3dclear()

  pt3dadd(298.656, 495.56399999999996, 16.104,  1.500000)

  pt3dadd(300.852, 498.49199999999996, 16.104,  1.500000)

}

filament_999[1527] {

  pt3dclear()

  pt3dadd(300.852, 498.49199999999996, 16.104,  1.500000)

  pt3dadd(303.78, 499.956, 15.616,  1.500000)

}

filament_999[1528] {

  pt3dclear()

  pt3dadd(303.78, 499.956, 15.616,  1.500000)

  pt3dadd(305.976, 502.152, 14.64,  1.500000)

}

filament_999[1529] {

  pt3dclear()

  pt3dadd(289.872, 438.468, 27.328,  1.500000)

  pt3dadd(286.212, 439.2, 28.791999999999998,  1.500000)

}

filament_999[1530] {

  pt3dclear()

  pt3dadd(286.212, 439.2, 28.791999999999998,  1.500000)

  pt3dadd(282.552, 438.468, 30.256,  1.500000)

}

filament_999[1531] {

  pt3dclear()

  pt3dadd(282.552, 438.468, 30.256,  1.500000)

  pt3dadd(279.62399999999997, 436.272, 31.72,  1.500000)

}

filament_999[1532] {

  pt3dclear()

  pt3dadd(279.62399999999997, 436.272, 31.72,  1.500000)

  pt3dadd(277.428, 433.344, 33.672,  1.500000)

}

filament_999[1533] {

  pt3dclear()

  pt3dadd(277.428, 433.344, 33.672,  1.500000)

  pt3dadd(275.23199999999997, 430.416, 35.624,  1.500000)

}

filament_999[1534] {

  pt3dclear()

  pt3dadd(275.23199999999997, 430.416, 35.624,  1.500000)

  pt3dadd(274.5, 426.756, 36.6,  1.500000)

}

filament_999[1535] {

  pt3dclear()

  pt3dadd(275.23199999999997, 430.416, 35.624,  1.500000)

  pt3dadd(272.304, 433.344, 37.088,  1.500000)

}

filament_999[1536] {

  pt3dclear()

  pt3dadd(274.5, 426.756, 36.6,  1.500000)

  pt3dadd(273.768, 423.096, 37.576,  1.500000)

}

filament_999[1537] {

  pt3dclear()

  pt3dadd(274.5, 426.756, 36.6,  1.500000)

  pt3dadd(278.15999999999997, 426.024, 37.576,  1.500000)

}

filament_999[1538] {

  pt3dclear()

  pt3dadd(273.768, 423.096, 37.576,  1.500000)

  pt3dadd(273.036, 419.436, 37.576,  1.500000)

}

filament_999[1539] {

  pt3dclear()

  pt3dadd(273.036, 419.436, 37.576,  1.500000)

  pt3dadd(272.304, 415.776, 38.064,  1.500000)

}

filament_999[1540] {

  pt3dclear()

  pt3dadd(272.304, 415.776, 38.064,  1.500000)

  pt3dadd(270.84, 412.116, 37.576,  1.500000)

}

filament_999[1541] {

  pt3dclear()

  pt3dadd(270.84, 412.116, 37.576,  1.500000)

  pt3dadd(269.376, 408.456, 38.552,  1.500000)

}

filament_999[1542] {

  pt3dclear()

  pt3dadd(269.376, 408.456, 38.552,  1.500000)

  pt3dadd(267.912, 404.796, 40.016,  1.500000)

}

filament_999[1543] {

  pt3dclear()

  pt3dadd(267.912, 404.796, 40.016,  1.500000)

  pt3dadd(265.716, 401.868, 41.48,  1.500000)

}

filament_999[1544] {

  pt3dclear()

  pt3dadd(265.716, 401.868, 41.48,  1.500000)

  pt3dadd(263.52, 398.94, 42.455999999999996,  1.500000)

}

filament_999[1545] {

  pt3dclear()

  pt3dadd(265.716, 401.868, 41.48,  1.500000)

  pt3dadd(262.056, 399.67199999999997, 39.528,  1.500000)

}

filament_999[1546] {

  pt3dclear()

  pt3dadd(263.52, 398.94, 42.455999999999996,  1.500000)

  pt3dadd(262.056, 396.012, 42.455999999999996,  1.500000)

}

filament_999[1547] {

  pt3dclear()

  pt3dadd(262.056, 396.012, 42.455999999999996,  1.500000)

  pt3dadd(260.592, 393.084, 42.944,  1.500000)

}

filament_999[1548] {

  pt3dclear()

  pt3dadd(260.592, 393.084, 42.944,  1.500000)

  pt3dadd(258.396, 390.156, 43.432,  1.500000)

}

filament_999[1549] {

  pt3dclear()

  pt3dadd(258.396, 390.156, 43.432,  1.500000)

  pt3dadd(256.2, 386.496, 43.92,  1.500000)

}

filament_999[1550] {

  pt3dclear()

  pt3dadd(256.2, 386.496, 43.92,  1.500000)

  pt3dadd(254.736, 382.836, 43.92,  1.500000)

}

filament_999[1551] {

  pt3dclear()

  pt3dadd(254.736, 382.836, 43.92,  1.500000)

  pt3dadd(253.272, 378.444, 44.408,  1.500000)

}

filament_999[1552] {

  pt3dclear()

  pt3dadd(253.272, 378.444, 44.408,  1.500000)

  pt3dadd(251.808, 374.05199999999996, 44.896,  1.500000)

}

filament_999[1553] {

  pt3dclear()

  pt3dadd(251.808, 374.05199999999996, 44.896,  1.500000)

  pt3dadd(249.612, 369.65999999999997, 44.896,  1.500000)

}

filament_999[1554] {

  pt3dclear()

  pt3dadd(249.612, 369.65999999999997, 44.896,  1.500000)

  pt3dadd(247.416, 366.0, 44.896,  1.500000)

}

filament_999[1555] {

  pt3dclear()

  pt3dadd(247.416, 366.0, 44.896,  1.500000)

  pt3dadd(244.488, 362.34, 45.384,  1.500000)

}

filament_999[1556] {

  pt3dclear()

  pt3dadd(244.488, 362.34, 45.384,  1.500000)

  pt3dadd(242.292, 358.68, 44.896,  1.500000)

}

filament_999[1557] {

  pt3dclear()

  pt3dadd(242.292, 358.68, 44.896,  1.500000)

  pt3dadd(240.096, 355.02, 44.896,  1.500000)

}

filament_999[1558] {

  pt3dclear()

  pt3dadd(240.096, 355.02, 44.896,  1.500000)

  pt3dadd(238.632, 350.628, 44.896,  1.500000)

}

filament_999[1559] {

  pt3dclear()

  pt3dadd(238.632, 350.628, 44.896,  1.500000)

  pt3dadd(237.9, 346.236, 44.408,  1.500000)

}

filament_999[1560] {

  pt3dclear()

  pt3dadd(237.9, 346.236, 44.408,  1.500000)

  pt3dadd(237.168, 341.844, 44.408,  1.500000)

}

filament_999[1561] {

  pt3dclear()

  pt3dadd(237.168, 341.844, 44.408,  1.500000)

  pt3dadd(236.436, 337.452, 44.896,  1.500000)

}

filament_999[1562] {

  pt3dclear()

  pt3dadd(236.436, 337.452, 44.896,  1.500000)

  pt3dadd(237.168, 332.328, 43.92,  1.500000)

}

filament_999[1563] {

  pt3dclear()

  pt3dadd(237.168, 332.328, 43.92,  1.500000)

  pt3dadd(237.9, 327.204, 43.432,  1.500000)

}

filament_999[1564] {

  pt3dclear()

  pt3dadd(237.9, 327.204, 43.432,  1.500000)

  pt3dadd(237.9, 322.08, 43.432,  1.500000)

}

filament_999[1565] {

  pt3dclear()

  pt3dadd(237.9, 322.08, 43.432,  1.500000)

  pt3dadd(237.9, 316.956, 43.432,  1.500000)

}

filament_999[1566] {

  pt3dclear()

  pt3dadd(237.9, 316.956, 43.432,  1.500000)

  pt3dadd(237.9, 311.832, 43.432,  1.500000)

}

filament_999[1567] {

  pt3dclear()

  pt3dadd(237.9, 311.832, 43.432,  1.500000)

  pt3dadd(239.364, 306.70799999999997, 42.944,  1.500000)

}

filament_999[1568] {

  pt3dclear()

  pt3dadd(239.364, 306.70799999999997, 42.944,  1.500000)

  pt3dadd(239.364, 302.316, 43.92,  1.500000)

}

filament_999[1569] {

  pt3dclear()

  pt3dadd(239.364, 302.316, 43.92,  1.500000)

  pt3dadd(240.096, 297.924, 44.408,  1.500000)

}

filament_999[1570] {

  pt3dclear()

  pt3dadd(240.096, 297.924, 44.408,  1.500000)

  pt3dadd(240.828, 293.532, 44.408,  1.500000)

}

filament_999[1571] {

  pt3dclear()

  pt3dadd(240.828, 293.532, 44.408,  1.500000)

  pt3dadd(240.828, 289.14, 45.384,  1.500000)

}

filament_999[1572] {

  pt3dclear()

  pt3dadd(240.828, 289.14, 45.384,  1.500000)

  pt3dadd(241.56, 285.48, 45.872,  1.500000)

}

filament_999[1573] {

  pt3dclear()

  pt3dadd(241.56, 285.48, 45.872,  1.500000)

  pt3dadd(242.292, 281.82, 46.36,  1.500000)

}

filament_999[1574] {

  pt3dclear()

  pt3dadd(242.292, 281.82, 46.36,  1.500000)

  pt3dadd(241.56, 278.15999999999997, 46.848,  1.500000)

}

filament_999[1575] {

  pt3dclear()

  pt3dadd(241.56, 278.15999999999997, 46.848,  1.500000)

  pt3dadd(240.828, 273.768, 47.336,  1.500000)

}

filament_999[1576] {

  pt3dclear()

  pt3dadd(240.828, 273.768, 47.336,  1.500000)

  pt3dadd(240.096, 269.376, 47.336,  1.500000)

}

filament_999[1577] {

  pt3dclear()

  pt3dadd(240.096, 269.376, 47.336,  1.500000)

  pt3dadd(240.828, 264.984, 46.848,  1.500000)

}

filament_999[1578] {

  pt3dclear()

  pt3dadd(240.828, 264.984, 46.848,  1.500000)

  pt3dadd(240.828, 260.592, 47.336,  1.500000)

}

filament_999[1579] {

  pt3dclear()

  pt3dadd(240.828, 260.592, 47.336,  1.500000)

  pt3dadd(240.828, 256.2, 46.848,  1.500000)

}

filament_999[1580] {

  pt3dclear()

  pt3dadd(240.828, 260.592, 47.336,  1.500000)

  pt3dadd(244.488, 259.86, 49.288,  1.500000)

}

filament_999[1581] {

  pt3dclear()

  pt3dadd(240.828, 256.2, 46.848,  1.500000)

  pt3dadd(239.364, 252.54, 46.36,  1.500000)

}

filament_999[1582] {

  pt3dclear()

  pt3dadd(239.364, 252.54, 46.36,  1.500000)

  pt3dadd(237.9, 248.88, 46.848,  1.500000)

}

filament_999[1583] {

  pt3dclear()

  pt3dadd(237.9, 248.88, 46.848,  1.500000)

  pt3dadd(235.704, 245.952, 46.848,  1.500000)

}

filament_999[1584] {

  pt3dclear()

  pt3dadd(237.9, 248.88, 46.848,  1.500000)

  pt3dadd(240.096, 246.684, 47.336,  1.500000)

}

filament_999[1585] {

  pt3dclear()

  pt3dadd(235.704, 245.952, 46.848,  1.500000)

  pt3dadd(232.77599999999998, 245.22, 45.872,  1.500000)

}

filament_999[1586] {

  pt3dclear()

  pt3dadd(232.77599999999998, 245.22, 45.872,  1.500000)

  pt3dadd(229.11599999999999, 245.952, 45.384,  1.500000)

}

filament_999[1587] {

  pt3dclear()

  pt3dadd(232.77599999999998, 245.22, 45.872,  1.500000)

  pt3dadd(231.31199999999998, 243.024, 44.896,  1.500000)

}

filament_999[1588] {

  pt3dclear()

  pt3dadd(229.11599999999999, 245.952, 45.384,  1.500000)

  pt3dadd(226.188, 248.148, 44.896,  1.500000)

}

filament_999[1589] {

  pt3dclear()

  pt3dadd(226.188, 248.148, 44.896,  1.500000)

  pt3dadd(223.26, 251.076, 44.408,  1.500000)

}

filament_999[1590] {

  pt3dclear()

  pt3dadd(223.26, 251.076, 44.408,  1.500000)

  pt3dadd(219.6, 254.004, 43.92,  1.500000)

}

filament_999[1591] {

  pt3dclear()

  pt3dadd(219.6, 254.004, 43.92,  1.500000)

  pt3dadd(216.672, 256.932, 43.432,  1.500000)

}

filament_999[1592] {

  pt3dclear()

  pt3dadd(216.672, 256.932, 43.432,  1.500000)

  pt3dadd(213.744, 259.86, 42.944,  1.500000)

}

filament_999[1593] {

  pt3dclear()

  pt3dadd(213.744, 259.86, 42.944,  1.500000)

  pt3dadd(213.012, 263.52, 42.455999999999996,  1.500000)

}

filament_999[1594] {

  pt3dclear()

  pt3dadd(213.012, 263.52, 42.455999999999996,  1.500000)

  pt3dadd(212.28, 267.912, 41.967999999999996,  1.500000)

}

filament_999[1595] {

  pt3dclear()

  pt3dadd(212.28, 267.912, 41.967999999999996,  1.500000)

  pt3dadd(211.548, 272.304, 41.967999999999996,  1.500000)

}

filament_999[1596] {

  pt3dclear()

  pt3dadd(211.548, 272.304, 41.967999999999996,  1.500000)

  pt3dadd(210.816, 276.69599999999997, 42.455999999999996,  1.500000)

}

filament_999[1597] {

  pt3dclear()

  pt3dadd(210.816, 276.69599999999997, 42.455999999999996,  1.500000)

  pt3dadd(210.816, 280.356, 42.944,  1.500000)

}

filament_999[1598] {

  pt3dclear()

  pt3dadd(210.816, 280.356, 42.944,  1.500000)

  pt3dadd(210.816, 284.016, 43.432,  1.500000)

}

filament_999[1599] {

  pt3dclear()

  pt3dadd(210.816, 284.016, 43.432,  1.500000)

  pt3dadd(210.084, 287.676, 43.92,  1.500000)

}

filament_999[1600] {

  pt3dclear()

  pt3dadd(210.084, 287.676, 43.92,  1.500000)

  pt3dadd(207.888, 291.336, 44.408,  1.500000)

}

filament_999[1601] {

  pt3dclear()

  pt3dadd(207.888, 291.336, 44.408,  1.500000)

  pt3dadd(206.424, 294.996, 44.896,  1.500000)

}

filament_999[1602] {

  pt3dclear()

  pt3dadd(206.424, 294.996, 44.896,  1.500000)

  pt3dadd(204.96, 298.656, 45.384,  1.500000)

}

filament_999[1603] {

  pt3dclear()

  pt3dadd(204.96, 298.656, 45.384,  1.500000)

  pt3dadd(203.496, 302.316, 45.384,  1.500000)

}

filament_999[1604] {

  pt3dclear()

  pt3dadd(203.496, 302.316, 45.384,  1.500000)

  pt3dadd(202.03199999999998, 305.976, 45.384,  1.500000)

}

filament_999[1605] {

  pt3dclear()

  pt3dadd(202.03199999999998, 305.976, 45.384,  1.500000)

  pt3dadd(200.56799999999998, 309.63599999999997, 45.384,  1.500000)

}

filament_999[1606] {

  pt3dclear()

  pt3dadd(200.56799999999998, 309.63599999999997, 45.384,  1.500000)

  pt3dadd(196.908, 311.09999999999997, 45.872,  1.500000)

}

filament_999[1607] {

  pt3dclear()

  pt3dadd(196.908, 311.09999999999997, 45.872,  1.500000)

  pt3dadd(194.712, 314.76, 45.384,  1.500000)

}

filament_999[1608] {

  pt3dclear()

  pt3dadd(194.712, 314.76, 45.384,  1.500000)

  pt3dadd(195.444, 318.42, 44.896,  1.500000)

}

filament_999[1609] {

  pt3dclear()

  pt3dadd(195.444, 318.42, 44.896,  1.500000)

  pt3dadd(196.176, 322.08, 44.408,  1.500000)

}

filament_999[1610] {

  pt3dclear()

  pt3dadd(196.176, 322.08, 44.408,  1.500000)

  pt3dadd(196.176, 326.472, 43.92,  1.500000)

}

filament_999[1611] {

  pt3dclear()

  pt3dadd(196.176, 326.472, 43.92,  1.500000)

  pt3dadd(195.444, 330.864, 43.432,  1.500000)

}

filament_999[1612] {

  pt3dclear()

  pt3dadd(195.444, 330.864, 43.432,  1.500000)

  pt3dadd(195.444, 335.256, 42.944,  1.500000)

}

filament_999[1613] {

  pt3dclear()

  pt3dadd(195.444, 335.256, 42.944,  1.500000)

  pt3dadd(195.444, 339.64799999999997, 42.455999999999996,  1.500000)

}

filament_999[1614] {

  pt3dclear()

  pt3dadd(195.444, 339.64799999999997, 42.455999999999996,  1.500000)

  pt3dadd(194.712, 343.308, 40.992,  1.500000)

}

filament_999[1615] {

  pt3dclear()

  pt3dadd(194.712, 343.308, 40.992,  1.500000)

  pt3dadd(195.444, 345.504, 38.552,  1.500000)

}

filament_999[1616] {

  pt3dclear()

  pt3dadd(195.444, 345.504, 38.552,  1.500000)

  pt3dadd(197.64, 346.236, 36.112,  1.500000)

}

filament_999[1617] {

  pt3dclear()

  pt3dadd(195.444, 345.504, 38.552,  1.500000)

  pt3dadd(193.98, 344.04, 38.552,  1.500000)

}

filament_999[1618] {

  pt3dclear()

  pt3dadd(197.64, 346.236, 36.112,  1.500000)

  pt3dadd(199.83599999999998, 346.968, 35.135999999999996,  1.500000)

}

filament_999[1619] {

  pt3dclear()

  pt3dadd(199.83599999999998, 346.968, 35.135999999999996,  1.500000)

  pt3dadd(202.03199999999998, 348.432, 36.112,  1.500000)

}

filament_999[1620] {

  pt3dclear()

  pt3dadd(199.83599999999998, 346.968, 35.135999999999996,  1.500000)

  pt3dadd(199.83599999999998, 344.772, 36.6,  1.500000)

}

filament_999[1621] {

  pt3dclear()

  pt3dadd(202.03199999999998, 348.432, 36.112,  1.500000)

  pt3dadd(204.228, 350.628, 35.624,  1.500000)

}

filament_999[1622] {

  pt3dclear()

  pt3dadd(204.228, 350.628, 35.624,  1.500000)

  pt3dadd(205.692, 353.556, 35.624,  1.500000)

}

filament_999[1623] {

  pt3dclear()

  pt3dadd(205.692, 353.556, 35.624,  1.500000)

  pt3dadd(207.156, 356.484, 35.624,  1.500000)

}

filament_999[1624] {

  pt3dclear()

  pt3dadd(207.156, 356.484, 35.624,  1.500000)

  pt3dadd(208.62, 360.144, 35.624,  1.500000)

}

filament_999[1625] {

  pt3dclear()

  pt3dadd(208.62, 360.144, 35.624,  1.500000)

  pt3dadd(210.816, 362.34, 35.624,  1.500000)

}

filament_999[1626] {

  pt3dclear()

  pt3dadd(210.816, 362.34, 35.624,  1.500000)

  pt3dadd(213.012, 363.072, 35.624,  1.500000)

}

filament_999[1627] {

  pt3dclear()

  pt3dadd(199.83599999999998, 344.772, 36.6,  1.500000)

  pt3dadd(199.83599999999998, 341.844, 36.6,  1.500000)

}

filament_999[1628] {

  pt3dclear()

  pt3dadd(199.83599999999998, 341.844, 36.6,  1.500000)

  pt3dadd(199.83599999999998, 338.916, 36.6,  1.500000)

}

filament_999[1629] {

  pt3dclear()

  pt3dadd(199.83599999999998, 338.916, 36.6,  1.500000)

  pt3dadd(199.83599999999998, 335.988, 36.6,  1.500000)

}

filament_999[1630] {

  pt3dclear()

  pt3dadd(199.83599999999998, 335.988, 36.6,  1.500000)

  pt3dadd(201.29999999999998, 333.792, 36.6,  1.500000)

}

filament_999[1631] {

  pt3dclear()

  pt3dadd(201.29999999999998, 333.792, 36.6,  1.500000)

  pt3dadd(204.228, 331.596, 36.6,  1.500000)

}

filament_999[1632] {

  pt3dclear()

  pt3dadd(204.228, 331.596, 36.6,  1.500000)

  pt3dadd(207.156, 329.4, 36.6,  1.500000)

}

filament_999[1633] {

  pt3dclear()

  pt3dadd(207.156, 329.4, 36.6,  1.500000)

  pt3dadd(208.62, 327.204, 36.6,  1.500000)

}

filament_999[1634] {

  pt3dclear()

  pt3dadd(193.98, 344.04, 38.552,  1.500000)

  pt3dadd(194.712, 341.844, 37.576,  1.500000)

}

filament_999[1635] {

  pt3dclear()

  pt3dadd(194.712, 341.844, 37.576,  1.500000)

  pt3dadd(193.248, 339.64799999999997, 37.088,  1.500000)

}

filament_999[1636] {

  pt3dclear()

  pt3dadd(193.248, 339.64799999999997, 37.088,  1.500000)

  pt3dadd(191.784, 337.452, 37.088,  1.500000)

}

filament_999[1637] {

  pt3dclear()

  pt3dadd(191.784, 337.452, 37.088,  1.500000)

  pt3dadd(190.32, 335.256, 36.6,  1.500000)

}

filament_999[1638] {

  pt3dclear()

  pt3dadd(190.32, 335.256, 36.6,  1.500000)

  pt3dadd(187.392, 333.792, 36.6,  1.500000)

}

filament_999[1639] {

  pt3dclear()

  pt3dadd(190.32, 335.256, 36.6,  1.500000)

  pt3dadd(191.784, 332.328, 36.6,  1.500000)

}

filament_999[1640] {

  pt3dclear()

  pt3dadd(187.392, 333.792, 36.6,  1.500000)

  pt3dadd(184.464, 334.524, 36.112,  1.500000)

}

filament_999[1641] {

  pt3dclear()

  pt3dadd(184.464, 334.524, 36.112,  1.500000)

  pt3dadd(181.536, 335.988, 36.6,  1.500000)

}

filament_999[1642] {

  pt3dclear()

  pt3dadd(184.464, 334.524, 36.112,  1.500000)

  pt3dadd(183.732, 332.328, 36.112,  1.500000)

}

filament_999[1643] {

  pt3dclear()

  pt3dadd(181.536, 335.988, 36.6,  1.500000)

  pt3dadd(179.34, 338.18399999999997, 36.112,  1.500000)

}

filament_999[1644] {

  pt3dclear()

  pt3dadd(179.34, 338.18399999999997, 36.112,  1.500000)

  pt3dadd(176.412, 340.38, 35.135999999999996,  1.500000)

}

filament_999[1645] {

  pt3dclear()

  pt3dadd(176.412, 340.38, 35.135999999999996,  1.500000)

  pt3dadd(174.216, 344.04, 34.647999999999996,  1.500000)

}

filament_999[1646] {

  pt3dclear()

  pt3dadd(174.216, 344.04, 34.647999999999996,  1.500000)

  pt3dadd(174.216, 347.7, 33.672,  1.500000)

}

filament_999[1647] {

  pt3dclear()

  pt3dadd(174.216, 347.7, 33.672,  1.500000)

  pt3dadd(176.412, 349.896, 33.184,  1.500000)

}

filament_999[1648] {

  pt3dclear()

  pt3dadd(176.412, 349.896, 33.184,  1.500000)

  pt3dadd(179.34, 352.092, 33.184,  1.500000)

}

filament_999[1649] {

  pt3dclear()

  pt3dadd(179.34, 352.092, 33.184,  1.500000)

  pt3dadd(182.268, 353.556, 30.744,  1.500000)

}

filament_999[1650] {

  pt3dclear()

  pt3dadd(183.732, 332.328, 36.112,  1.500000)

  pt3dadd(183.732, 329.4, 36.112,  1.500000)

}

filament_999[1651] {

  pt3dclear()

  pt3dadd(183.732, 329.4, 36.112,  1.500000)

  pt3dadd(183.732, 326.472, 36.112,  1.500000)

}

filament_999[1652] {

  pt3dclear()

  pt3dadd(183.732, 326.472, 36.112,  1.500000)

  pt3dadd(185.928, 323.544, 36.112,  1.500000)

}

filament_999[1653] {

  pt3dclear()

  pt3dadd(185.928, 323.544, 36.112,  1.500000)

  pt3dadd(188.124, 320.616, 36.112,  1.500000)

}

filament_999[1654] {

  pt3dclear()

  pt3dadd(188.124, 320.616, 36.112,  1.500000)

  pt3dadd(186.66, 317.688, 36.112,  1.500000)

}

filament_999[1655] {

  pt3dclear()

  pt3dadd(186.66, 317.688, 36.112,  1.500000)

  pt3dadd(183.0, 316.224, 36.112,  1.500000)

}

filament_999[1656] {

  pt3dclear()

  pt3dadd(183.0, 316.224, 36.112,  1.500000)

  pt3dadd(179.34, 314.028, 36.112,  1.500000)

}

filament_999[1657] {

  pt3dclear()

  pt3dadd(179.34, 314.028, 36.112,  1.500000)

  pt3dadd(178.608, 311.09999999999997, 36.112,  1.500000)

}

filament_999[1658] {

  pt3dclear()

  pt3dadd(178.608, 311.09999999999997, 36.112,  1.500000)

  pt3dadd(182.268, 308.904, 36.112,  1.500000)

}

filament_999[1659] {

  pt3dclear()

  pt3dadd(191.784, 332.328, 36.6,  1.500000)

  pt3dadd(193.98, 330.132, 36.6,  1.500000)

}

filament_999[1660] {

  pt3dclear()

  pt3dadd(193.98, 330.132, 36.6,  1.500000)

  pt3dadd(195.444, 327.936, 36.6,  1.500000)

}

filament_999[1661] {

  pt3dclear()

  pt3dadd(195.444, 327.936, 36.6,  1.500000)

  pt3dadd(193.248, 325.008, 36.6,  1.500000)

}

filament_999[1662] {

  pt3dclear()

  pt3dadd(289.872, 379.908, 25.375999999999998,  1.500000)

  pt3dadd(292.8, 383.568, 25.864,  1.500000)

}

filament_999[1663] {

  pt3dclear()

  pt3dadd(292.8, 383.568, 25.864,  1.500000)

  pt3dadd(295.728, 386.496, 25.864,  1.500000)

}

filament_999[1664] {

  pt3dclear()

  pt3dadd(295.728, 386.496, 25.864,  1.500000)

  pt3dadd(298.656, 389.424, 25.864,  1.500000)

}

filament_999[1665] {

  pt3dclear()

  pt3dadd(298.656, 389.424, 25.864,  1.500000)

  pt3dadd(301.584, 391.62, 25.375999999999998,  1.500000)

}

filament_999[1666] {

  pt3dclear()

  pt3dadd(298.656, 389.424, 25.864,  1.500000)

  pt3dadd(297.924, 393.816, 25.864,  1.500000)

}

filament_999[1667] {

  pt3dclear()

  pt3dadd(301.584, 391.62, 25.375999999999998,  1.500000)

  pt3dadd(304.512, 393.084, 24.4,  1.500000)

}

filament_999[1668] {

  pt3dclear()

  pt3dadd(304.512, 393.084, 24.4,  1.500000)

  pt3dadd(307.44, 394.548, 23.912,  1.500000)

}

filament_999[1669] {

  pt3dclear()

  pt3dadd(307.44, 394.548, 23.912,  1.500000)

  pt3dadd(310.368, 396.74399999999997, 23.424,  1.500000)

}

filament_999[1670] {

  pt3dclear()

  pt3dadd(310.368, 396.74399999999997, 23.424,  1.500000)

  pt3dadd(313.296, 399.67199999999997, 22.448,  1.500000)

}

filament_999[1671] {

  pt3dclear()

  pt3dadd(313.296, 399.67199999999997, 22.448,  1.500000)

  pt3dadd(316.224, 402.59999999999997, 21.472,  1.500000)

}

filament_999[1672] {

  pt3dclear()

  pt3dadd(316.224, 402.59999999999997, 21.472,  1.500000)

  pt3dadd(319.152, 405.52799999999996, 20.983999999999998,  1.500000)

}

filament_999[1673] {

  pt3dclear()

  pt3dadd(319.152, 405.52799999999996, 20.983999999999998,  1.500000)

  pt3dadd(322.08, 408.456, 20.496,  1.500000)

}

filament_999[1674] {

  pt3dclear()

  pt3dadd(322.08, 408.456, 20.496,  1.500000)

  pt3dadd(325.74, 410.652, 20.983999999999998,  1.500000)

}

filament_999[1675] {

  pt3dclear()

  pt3dadd(325.74, 410.652, 20.983999999999998,  1.500000)

  pt3dadd(330.132, 411.384, 21.472,  1.500000)

}

filament_999[1676] {

  pt3dclear()

  pt3dadd(330.132, 411.384, 21.472,  1.500000)

  pt3dadd(334.524, 412.848, 21.96,  1.500000)

}

filament_999[1677] {

  pt3dclear()

  pt3dadd(334.524, 412.848, 21.96,  1.500000)

  pt3dadd(338.916, 415.044, 22.448,  1.500000)

}

filament_999[1678] {

  pt3dclear()

  pt3dadd(338.916, 415.044, 22.448,  1.500000)

  pt3dadd(343.308, 417.24, 22.448,  1.500000)

}

filament_999[1679] {

  pt3dclear()

  pt3dadd(343.308, 417.24, 22.448,  1.500000)

  pt3dadd(347.7, 419.436, 22.936,  1.500000)

}

filament_999[1680] {

  pt3dclear()

  pt3dadd(347.7, 419.436, 22.936,  1.500000)

  pt3dadd(352.092, 421.632, 22.936,  1.500000)

}

filament_999[1681] {

  pt3dclear()

  pt3dadd(352.092, 421.632, 22.936,  1.500000)

  pt3dadd(355.752, 424.56, 22.936,  1.500000)

}

filament_999[1682] {

  pt3dclear()

  pt3dadd(355.752, 424.56, 22.936,  1.500000)

  pt3dadd(359.412, 427.488, 22.936,  1.500000)

}

filament_999[1683] {

  pt3dclear()

  pt3dadd(359.412, 427.488, 22.936,  1.500000)

  pt3dadd(363.072, 430.416, 23.424,  1.500000)

}

filament_999[1684] {

  pt3dclear()

  pt3dadd(363.072, 430.416, 23.424,  1.500000)

  pt3dadd(367.464, 433.344, 23.424,  1.500000)

}

filament_999[1685] {

  pt3dclear()

  pt3dadd(367.464, 433.344, 23.424,  1.500000)

  pt3dadd(371.856, 436.272, 23.424,  1.500000)

}

filament_999[1686] {

  pt3dclear()

  pt3dadd(371.856, 436.272, 23.424,  1.500000)

  pt3dadd(376.98, 437.736, 23.912,  1.500000)

}

filament_999[1687] {

  pt3dclear()

  pt3dadd(371.856, 436.272, 23.424,  1.500000)

  pt3dadd(369.65999999999997, 438.468, 23.424,  1.500000)

}

filament_999[1688] {

  pt3dclear()

  pt3dadd(376.98, 437.736, 23.912,  1.500000)

  pt3dadd(382.104, 439.2, 23.424,  1.500000)

}

filament_999[1689] {

  pt3dclear()

  pt3dadd(382.104, 439.2, 23.424,  1.500000)

  pt3dadd(387.228, 441.396, 23.912,  1.500000)

}

filament_999[1690] {

  pt3dclear()

  pt3dadd(387.228, 441.396, 23.912,  1.500000)

  pt3dadd(391.62, 443.592, 23.912,  1.500000)

}

filament_999[1691] {

  pt3dclear()

  pt3dadd(391.62, 443.592, 23.912,  1.500000)

  pt3dadd(396.012, 445.788, 23.912,  1.500000)

}

filament_999[1692] {

  pt3dclear()

  pt3dadd(396.012, 445.788, 23.912,  1.500000)

  pt3dadd(400.404, 447.984, 23.912,  1.500000)

}

filament_999[1693] {

  pt3dclear()

  pt3dadd(400.404, 447.984, 23.912,  1.500000)

  pt3dadd(404.796, 450.18, 23.912,  1.500000)

}

filament_999[1694] {

  pt3dclear()

  pt3dadd(413.58, 454.572, 23.912,  1.500000)

  pt3dadd(417.972, 456.768, 23.912,  1.500000)

}

filament_999[1695] {

  pt3dclear()

  pt3dadd(413.58, 454.572, 23.912,  1.500000)

  pt3dadd(409.188, 453.108, 22.448,  1.500000)

}

filament_999[1696] {

  pt3dclear()

  pt3dadd(413.58, 454.572, 23.912,  1.500000)

  pt3dadd(411.384, 456.036, 22.448,  1.500000)

}

filament_999[1697] {

  pt3dclear()

  pt3dadd(417.972, 456.768, 23.912,  1.500000)

  pt3dadd(422.364, 459.69599999999997, 23.912,  1.500000)

}

filament_999[1698] {

  pt3dclear()

  pt3dadd(422.364, 459.69599999999997, 23.912,  1.500000)

  pt3dadd(426.024, 462.62399999999997, 24.4,  1.500000)

}

filament_999[1699] {

  pt3dclear()

  pt3dadd(426.024, 462.62399999999997, 24.4,  1.500000)

  pt3dadd(429.68399999999997, 465.55199999999996, 25.375999999999998,  1.500000)

}

filament_999[1700] {

  pt3dclear()

  pt3dadd(426.024, 462.62399999999997, 24.4,  1.500000)

  pt3dadd(427.488, 459.69599999999997, 25.375999999999998,  1.500000)

}

filament_999[1701] {

  pt3dclear()

  pt3dadd(429.68399999999997, 465.55199999999996, 25.375999999999998,  1.500000)

  pt3dadd(432.61199999999997, 469.212, 26.84,  1.500000)

}

filament_999[1702] {

  pt3dclear()

  pt3dadd(432.61199999999997, 469.212, 26.84,  1.500000)

  pt3dadd(435.53999999999996, 472.872, 27.328,  1.500000)

}

filament_999[1703] {

  pt3dclear()

  pt3dadd(435.53999999999996, 472.872, 27.328,  1.500000)

  pt3dadd(437.736, 476.532, 27.328,  1.500000)

}

filament_999[1704] {

  pt3dclear()

  pt3dadd(437.736, 476.532, 27.328,  1.500000)

  pt3dadd(439.2, 480.924, 27.816,  1.500000)

}

filament_999[1705] {

  pt3dclear()

  pt3dadd(439.2, 480.924, 27.816,  1.500000)

  pt3dadd(439.2, 486.048, 28.304,  1.500000)

}

filament_999[1706] {

  pt3dclear()

  pt3dadd(439.2, 480.924, 27.816,  1.500000)

  pt3dadd(442.86, 480.192, 28.791999999999998,  1.500000)

}

filament_999[1707] {

  pt3dclear()

  pt3dadd(439.2, 486.048, 28.304,  1.500000)

  pt3dadd(439.932, 490.44, 28.791999999999998,  1.500000)

}

filament_999[1708] {

  pt3dclear()

  pt3dadd(439.932, 490.44, 28.791999999999998,  1.500000)

  pt3dadd(441.396, 494.832, 29.28,  1.500000)

}

filament_999[1709] {

  pt3dclear()

  pt3dadd(441.396, 494.832, 29.28,  1.500000)

  pt3dadd(442.128, 499.224, 29.768,  1.500000)

}

filament_999[1710] {

  pt3dclear()

  pt3dadd(441.396, 494.832, 29.28,  1.500000)

  pt3dadd(439.2, 496.296, 31.72,  1.500000)

}

filament_999[1711] {

  pt3dclear()

  pt3dadd(442.128, 499.224, 29.768,  1.500000)

  pt3dadd(442.86, 503.616, 30.256,  1.500000)

}

filament_999[1712] {

  pt3dclear()

  pt3dadd(442.86, 503.616, 30.256,  1.500000)

  pt3dadd(444.324, 508.008, 30.744,  1.500000)

}

filament_999[1713] {

  pt3dclear()

  pt3dadd(444.324, 508.008, 30.744,  1.500000)

  pt3dadd(445.788, 512.4, 31.232,  1.500000)

}

filament_999[1714] {

  pt3dclear()

  pt3dadd(445.788, 512.4, 31.232,  1.500000)

  pt3dadd(447.984, 514.596, 33.672,  1.500000)

}

filament_999[1715] {

  pt3dclear()

  pt3dadd(447.984, 514.596, 33.672,  1.500000)

  pt3dadd(449.448, 512.4, 36.6,  1.500000)

}

filament_999[1716] {

  pt3dclear()

  pt3dadd(447.984, 514.596, 33.672,  1.500000)

  pt3dadd(450.912, 516.792, 34.647999999999996,  1.500000)

}

filament_999[1717] {

  pt3dclear()

  pt3dadd(450.912, 516.792, 34.647999999999996,  1.500000)

  pt3dadd(453.84, 517.524, 36.112,  1.500000)

}

filament_999[1718] {

  pt3dclear()

  pt3dadd(453.84, 517.524, 36.112,  1.500000)

  pt3dadd(456.036, 516.06, 38.552,  1.500000)

}

filament_999[1719] {

  pt3dclear()

  pt3dadd(453.84, 517.524, 36.112,  1.500000)

  pt3dadd(456.768, 518.256, 36.6,  1.500000)

}

filament_999[1720] {

  pt3dclear()

  pt3dadd(456.768, 518.256, 36.6,  1.500000)

  pt3dadd(459.69599999999997, 520.452, 38.064,  1.500000)

}

filament_999[1721] {

  pt3dclear()

  pt3dadd(459.69599999999997, 520.452, 38.064,  1.500000)

  pt3dadd(462.62399999999997, 521.9159999999999, 38.552,  1.500000)

}

filament_999[1722] {

  pt3dclear()

  pt3dadd(462.62399999999997, 521.9159999999999, 38.552,  1.500000)

  pt3dadd(465.55199999999996, 523.38, 39.04,  1.500000)

}

filament_999[1723] {

  pt3dclear()

  pt3dadd(465.55199999999996, 523.38, 39.04,  1.500000)

  pt3dadd(468.48, 524.8439999999999, 39.04,  1.500000)

}

filament_999[1724] {

  pt3dclear()

  pt3dadd(468.48, 524.8439999999999, 39.04,  1.500000)

  pt3dadd(469.944, 528.504, 39.528,  1.500000)

}

filament_999[1725] {

  pt3dclear()

  pt3dadd(469.944, 528.504, 39.528,  1.500000)

  pt3dadd(471.408, 532.896, 39.528,  1.500000)

}

filament_999[1726] {

  pt3dclear()

  pt3dadd(471.408, 532.896, 39.528,  1.500000)

  pt3dadd(472.872, 537.288, 40.016,  1.500000)

}

filament_999[1727] {

  pt3dclear()

  pt3dadd(472.872, 537.288, 40.016,  1.500000)

  pt3dadd(473.604, 541.68, 40.504,  1.500000)

}

filament_999[1728] {

  pt3dclear()

  pt3dadd(473.604, 541.68, 40.504,  1.500000)

  pt3dadd(472.14, 545.34, 40.992,  1.500000)

}

filament_999[1729] {

  pt3dclear()

  pt3dadd(472.14, 545.34, 40.992,  1.500000)

  pt3dadd(470.676, 549.0, 41.48,  1.500000)

}

filament_999[1730] {

  pt3dclear()

  pt3dadd(470.676, 549.0, 41.48,  1.500000)

  pt3dadd(470.676, 553.3919999999999, 41.967999999999996,  1.500000)

}

filament_999[1731] {

  pt3dclear()

  pt3dadd(470.676, 553.3919999999999, 41.967999999999996,  1.500000)

  pt3dadd(470.676, 557.784, 40.992,  1.500000)

}

filament_999[1732] {

  pt3dclear()

  pt3dadd(470.676, 557.784, 40.992,  1.500000)

  pt3dadd(470.676, 562.1759999999999, 40.504,  1.500000)

}

filament_999[1733] {

  pt3dclear()

  pt3dadd(470.676, 557.784, 40.992,  1.500000)

  pt3dadd(472.14, 558.516, 39.04,  1.500000)

}

filament_999[1734] {

  pt3dclear()

  pt3dadd(470.676, 562.1759999999999, 40.504,  1.500000)

  pt3dadd(470.676, 566.568, 40.016,  1.500000)

}

filament_999[1735] {

  pt3dclear()

  pt3dadd(470.676, 566.568, 40.016,  1.500000)

  pt3dadd(469.944, 570.96, 41.48,  1.500000)

}

filament_999[1736] {

  pt3dclear()

  pt3dadd(469.944, 570.96, 41.48,  1.500000)

  pt3dadd(471.408, 574.62, 40.504,  1.500000)

}

filament_999[1737] {

  pt3dclear()

  pt3dadd(471.408, 574.62, 40.504,  1.500000)

  pt3dadd(472.872, 578.28, 40.016,  1.500000)

}

filament_999[1738] {

  pt3dclear()

  pt3dadd(472.872, 578.28, 40.016,  1.500000)

  pt3dadd(474.336, 582.672, 40.504,  1.500000)

}

filament_999[1739] {

  pt3dclear()

  pt3dadd(474.336, 582.672, 40.504,  1.500000)

  pt3dadd(475.068, 587.064, 40.504,  1.500000)

}

filament_999[1740] {

  pt3dclear()

  pt3dadd(475.068, 587.064, 40.504,  1.500000)

  pt3dadd(475.068, 591.456, 39.528,  1.500000)

}

filament_999[1741] {

  pt3dclear()

  pt3dadd(475.068, 591.456, 39.528,  1.500000)

  pt3dadd(475.068, 595.848, 39.04,  1.500000)

}

filament_999[1742] {

  pt3dclear()

  pt3dadd(475.068, 595.848, 39.04,  1.500000)

  pt3dadd(475.068, 600.24, 38.552,  1.500000)

}

filament_999[1743] {

  pt3dclear()

  pt3dadd(475.068, 600.24, 38.552,  1.500000)

  pt3dadd(475.068, 604.632, 38.552,  1.500000)

}

filament_999[1744] {

  pt3dclear()

  pt3dadd(475.068, 604.632, 38.552,  1.500000)

  pt3dadd(475.068, 609.024, 37.576,  1.500000)

}

filament_999[1745] {

  pt3dclear()

  pt3dadd(475.068, 609.024, 37.576,  1.500000)

  pt3dadd(475.068, 613.4159999999999, 38.552,  1.500000)

}

filament_999[1746] {

  pt3dclear()

  pt3dadd(475.068, 613.4159999999999, 38.552,  1.500000)

  pt3dadd(475.8, 617.808, 37.576,  1.500000)

}

filament_999[1747] {

  pt3dclear()

  pt3dadd(475.8, 617.808, 37.576,  1.500000)

  pt3dadd(476.532, 622.1999999999999, 37.576,  1.500000)

}

filament_999[1748] {

  pt3dclear()

  pt3dadd(476.532, 622.1999999999999, 37.576,  1.500000)

  pt3dadd(477.264, 626.592, 37.576,  1.500000)

}

filament_999[1749] {

  pt3dclear()

  pt3dadd(477.264, 626.592, 37.576,  1.500000)

  pt3dadd(478.728, 630.984, 37.088,  1.500000)

}

filament_999[1750] {

  pt3dclear()

  pt3dadd(478.728, 630.984, 37.088,  1.500000)

  pt3dadd(480.192, 635.376, 37.088,  1.500000)

}

filament_999[1751] {

  pt3dclear()

  pt3dadd(480.192, 635.376, 37.088,  1.500000)

  pt3dadd(482.388, 640.5, 37.088,  1.500000)

}

filament_999[1752] {

  pt3dclear()

  pt3dadd(482.388, 640.5, 37.088,  1.500000)

  pt3dadd(484.584, 643.428, 36.6,  1.500000)

}

filament_999[1753] {

  pt3dclear()

  pt3dadd(484.584, 643.428, 36.6,  1.500000)

  pt3dadd(486.048, 647.088, 35.624,  1.500000)

}

filament_999[1754] {

  pt3dclear()

  pt3dadd(486.048, 647.088, 35.624,  1.500000)

  pt3dadd(487.512, 651.48, 34.647999999999996,  1.500000)

}

filament_999[1755] {

  pt3dclear()

  pt3dadd(487.512, 651.48, 34.647999999999996,  1.500000)

  pt3dadd(488.976, 656.604, 34.16,  1.500000)

}

filament_999[1756] {

  pt3dclear()

  pt3dadd(488.976, 656.604, 34.16,  1.500000)

  pt3dadd(490.44, 661.728, 33.672,  1.500000)

}

filament_999[1757] {

  pt3dclear()

  pt3dadd(490.44, 661.728, 33.672,  1.500000)

  pt3dadd(491.904, 666.852, 33.672,  1.500000)

}

filament_999[1758] {

  pt3dclear()

  pt3dadd(491.904, 666.852, 33.672,  1.500000)

  pt3dadd(493.368, 671.976, 33.184,  1.500000)

}

filament_999[1759] {

  pt3dclear()

  pt3dadd(493.368, 671.976, 33.184,  1.500000)

  pt3dadd(494.09999999999997, 677.832, 33.184,  1.500000)

}

filament_999[1760] {

  pt3dclear()

  pt3dadd(494.09999999999997, 677.832, 33.184,  1.500000)

  pt3dadd(494.832, 683.688, 33.184,  1.500000)

}

filament_999[1761] {

  pt3dclear()

  pt3dadd(494.832, 683.688, 33.184,  1.500000)

  pt3dadd(495.56399999999996, 689.544, 32.696,  1.500000)

}

filament_999[1762] {

  pt3dclear()

  pt3dadd(495.56399999999996, 689.544, 32.696,  1.500000)

  pt3dadd(496.296, 695.4, 32.696,  1.500000)

}

filament_999[1763] {

  pt3dclear()

  pt3dadd(439.2, 496.296, 31.72,  1.500000)

  pt3dadd(436.272, 498.49199999999996, 32.208,  1.500000)

}

filament_999[1764] {

  pt3dclear()

  pt3dadd(436.272, 498.49199999999996, 32.208,  1.500000)

  pt3dadd(433.344, 500.688, 32.208,  1.500000)

}

filament_999[1765] {

  pt3dclear()

  pt3dadd(433.344, 500.688, 32.208,  1.500000)

  pt3dadd(432.61199999999997, 504.348, 33.672,  1.500000)

}

filament_999[1766] {

  pt3dclear()

  pt3dadd(433.344, 500.688, 32.208,  1.500000)

  pt3dadd(430.416, 503.616, 32.696,  1.500000)

}

filament_999[1767] {

  pt3dclear()

  pt3dadd(430.416, 503.616, 32.696,  1.500000)

  pt3dadd(428.21999999999997, 506.544, 32.208,  1.500000)

}

filament_999[1768] {

  pt3dclear()

  pt3dadd(428.21999999999997, 506.544, 32.208,  1.500000)

  pt3dadd(426.024, 509.472, 31.72,  1.500000)

}

filament_999[1769] {

  pt3dclear()

  pt3dadd(426.024, 509.472, 31.72,  1.500000)

  pt3dadd(424.56, 511.668, 30.744,  1.500000)

}

filament_999[1770] {

  pt3dclear()

  pt3dadd(424.56, 511.668, 30.744,  1.500000)

  pt3dadd(424.56, 514.596, 29.28,  1.500000)

}

filament_999[1771] {

  pt3dclear()

  pt3dadd(424.56, 514.596, 29.28,  1.500000)

  pt3dadd(425.292, 517.524, 27.816,  1.500000)

}

filament_999[1772] {

  pt3dclear()

  pt3dadd(425.292, 517.524, 27.816,  1.500000)

  pt3dadd(426.024, 520.452, 27.328,  1.500000)

}

filament_999[1773] {

  pt3dclear()

  pt3dadd(426.024, 520.452, 27.328,  1.500000)

  pt3dadd(426.024, 524.112, 26.352,  1.500000)

}

filament_999[1774] {

  pt3dclear()

  pt3dadd(426.024, 524.112, 26.352,  1.500000)

  pt3dadd(426.024, 527.7719999999999, 25.375999999999998,  1.500000)

}

filament_999[1775] {

  pt3dclear()

  pt3dadd(426.024, 527.7719999999999, 25.375999999999998,  1.500000)

  pt3dadd(426.756, 531.432, 24.4,  1.500000)

}

filament_999[1776] {

  pt3dclear()

  pt3dadd(426.756, 531.432, 24.4,  1.500000)

  pt3dadd(426.756, 535.092, 21.472,  1.500000)

}

filament_999[1777] {

  pt3dclear()

  pt3dadd(427.488, 459.69599999999997, 25.375999999999998,  1.500000)

  pt3dadd(430.416, 456.768, 25.375999999999998,  1.500000)

}

filament_999[1778] {

  pt3dclear()

  pt3dadd(430.416, 456.768, 25.375999999999998,  1.500000)

  pt3dadd(432.61199999999997, 455.304, 26.352,  1.500000)

}

filament_999[1779] {

  pt3dclear()

  pt3dadd(432.61199999999997, 455.304, 26.352,  1.500000)

  pt3dadd(435.53999999999996, 453.84, 27.816,  1.500000)

}

filament_999[1780] {

  pt3dclear()

  pt3dadd(435.53999999999996, 453.84, 27.816,  1.500000)

  pt3dadd(437.736, 451.644, 28.791999999999998,  1.500000)

}

filament_999[1781] {

  pt3dclear()

  pt3dadd(437.736, 451.644, 28.791999999999998,  1.500000)

  pt3dadd(439.2, 448.716, 29.768,  1.500000)

}

filament_999[1782] {

  pt3dclear()

  pt3dadd(439.2, 448.716, 29.768,  1.500000)

  pt3dadd(439.932, 445.788, 30.256,  1.500000)

}

filament_999[1783] {

  pt3dclear()

  pt3dadd(439.932, 445.788, 30.256,  1.500000)

  pt3dadd(440.664, 442.86, 31.232,  1.500000)

}

filament_999[1784] {

  pt3dclear()

  pt3dadd(440.664, 442.86, 31.232,  1.500000)

  pt3dadd(439.932, 439.932, 32.208,  1.500000)

}

filament_999[1785] {

  pt3dclear()

  pt3dadd(439.932, 439.932, 32.208,  1.500000)

  pt3dadd(441.396, 437.736, 34.647999999999996,  1.500000)

}

filament_999[1786] {

  pt3dclear()

  pt3dadd(441.396, 437.736, 34.647999999999996,  1.500000)

  pt3dadd(444.324, 435.53999999999996, 36.6,  1.500000)

}

filament_999[1787] {

  pt3dclear()

  pt3dadd(441.396, 437.736, 34.647999999999996,  1.500000)

  pt3dadd(440.664, 434.808, 34.647999999999996,  1.500000)

}

filament_999[1788] {

  pt3dclear()

  pt3dadd(444.324, 435.53999999999996, 36.6,  1.500000)

  pt3dadd(447.984, 433.344, 37.088,  1.500000)

}

filament_999[1789] {

  pt3dclear()

  pt3dadd(447.984, 433.344, 37.088,  1.500000)

  pt3dadd(451.644, 431.14799999999997, 37.088,  1.500000)

}

filament_999[1790] {

  pt3dclear()

  pt3dadd(451.644, 431.14799999999997, 37.088,  1.500000)

  pt3dadd(452.376, 428.21999999999997, 37.576,  1.500000)

}

filament_999[1791] {

  pt3dclear()

  pt3dadd(452.376, 428.21999999999997, 37.576,  1.500000)

  pt3dadd(456.036, 428.21999999999997, 39.04,  1.500000)

}

filament_999[1792] {

  pt3dclear()

  pt3dadd(440.664, 434.808, 34.647999999999996,  1.500000)

  pt3dadd(439.2, 431.14799999999997, 34.647999999999996,  1.500000)

}

filament_999[1793] {

  pt3dclear()

  pt3dadd(439.2, 431.14799999999997, 34.647999999999996,  1.500000)

  pt3dadd(437.736, 427.488, 35.135999999999996,  1.500000)

}

filament_999[1794] {

  pt3dclear()

  pt3dadd(437.736, 427.488, 35.135999999999996,  1.500000)

  pt3dadd(437.00399999999996, 423.828, 35.624,  1.500000)

}

filament_999[1795] {

  pt3dclear()

  pt3dadd(437.00399999999996, 423.828, 35.624,  1.500000)

  pt3dadd(439.2, 420.9, 33.672,  1.500000)

}

filament_999[1796] {

  pt3dclear()

  pt3dadd(442.86, 480.192, 28.791999999999998,  1.500000)

  pt3dadd(446.52, 477.996, 28.304,  1.500000)

}

filament_999[1797] {

  pt3dclear()

  pt3dadd(446.52, 477.996, 28.304,  1.500000)

  pt3dadd(450.18, 477.264, 28.791999999999998,  1.500000)

}

filament_999[1798] {

  pt3dclear()

  pt3dadd(426.024, 555.588, 20.496,  1.500000)

  pt3dadd(428.952, 557.784, 20.496,  1.500000)

}

filament_999[1799] {

  pt3dclear()

  pt3dadd(426.024, 555.588, 20.496,  1.500000)

  pt3dadd(424.56, 553.3919999999999, 18.544,  1.500000)

}

filament_999[1800] {

  pt3dclear()

  pt3dadd(428.952, 557.784, 20.496,  1.500000)

  pt3dadd(432.61199999999997, 557.784, 20.496,  1.500000)

}

filament_999[1801] {

  pt3dclear()

  pt3dadd(432.61199999999997, 557.784, 20.496,  1.500000)

  pt3dadd(434.07599999999996, 561.444, 20.496,  1.500000)

}

filament_999[1802] {

  pt3dclear()

  pt3dadd(432.61199999999997, 557.784, 20.496,  1.500000)

  pt3dadd(434.808, 555.588, 19.52,  1.500000)

}

filament_999[1803] {

  pt3dclear()

  pt3dadd(434.07599999999996, 561.444, 20.496,  1.500000)

  pt3dadd(435.53999999999996, 565.104, 20.008,  1.500000)

}

filament_999[1804] {

  pt3dclear()

  pt3dadd(435.53999999999996, 565.104, 20.008,  1.500000)

  pt3dadd(437.00399999999996, 568.764, 20.008,  1.500000)

}

filament_999[1805] {

  pt3dclear()

  pt3dadd(437.00399999999996, 568.764, 20.008,  1.500000)

  pt3dadd(438.468, 573.156, 19.52,  1.500000)

}

filament_999[1806] {

  pt3dclear()

  pt3dadd(438.468, 573.156, 19.52,  1.500000)

  pt3dadd(438.468, 577.548, 20.008,  1.500000)

}

filament_999[1807] {

  pt3dclear()

  pt3dadd(438.468, 577.548, 20.008,  1.500000)

  pt3dadd(438.468, 581.9399999999999, 19.032,  1.500000)

}

filament_999[1808] {

  pt3dclear()

  pt3dadd(438.468, 581.9399999999999, 19.032,  1.500000)

  pt3dadd(435.53999999999996, 582.672, 17.08,  1.500000)

}

filament_999[1809] {

  pt3dclear()

  pt3dadd(434.808, 555.588, 19.52,  1.500000)

  pt3dadd(434.808, 551.928, 19.52,  1.500000)

}

filament_999[1810] {

  pt3dclear()

  pt3dadd(434.808, 551.928, 19.52,  1.500000)

  pt3dadd(434.808, 548.268, 19.52,  1.500000)

}

filament_999[1811] {

  pt3dclear()

  pt3dadd(434.808, 548.268, 19.52,  1.500000)

  pt3dadd(438.468, 546.804, 19.52,  1.500000)

}

filament_999[1812] {

  pt3dclear()

  pt3dadd(438.468, 546.804, 19.52,  1.500000)

  pt3dadd(441.396, 546.072, 19.032,  1.500000)

}

filament_999[1813] {

  pt3dclear()

  pt3dadd(441.396, 546.072, 19.032,  1.500000)

  pt3dadd(444.324, 546.804, 20.008,  1.500000)

}

filament_999[1814] {

  pt3dclear()

  pt3dadd(444.324, 546.804, 20.008,  1.500000)

  pt3dadd(446.52, 548.268, 20.983999999999998,  1.500000)

}

filament_999[1815] {

  pt3dclear()

  pt3dadd(446.52, 548.268, 20.983999999999998,  1.500000)

  pt3dadd(448.716, 549.732, 21.96,  1.500000)

}

filament_999[1816] {

  pt3dclear()

  pt3dadd(448.716, 549.732, 21.96,  1.500000)

  pt3dadd(451.644, 551.196, 22.936,  1.500000)

}

filament_999[1817] {

  pt3dclear()

  pt3dadd(451.644, 551.196, 22.936,  1.500000)

  pt3dadd(454.572, 552.66, 23.912,  1.500000)

}

filament_999[1818] {

  pt3dclear()

  pt3dadd(454.572, 552.66, 23.912,  1.500000)

  pt3dadd(457.5, 554.124, 25.864,  1.500000)

}

filament_999[1819] {

  pt3dclear()

  pt3dadd(457.5, 554.124, 25.864,  1.500000)

  pt3dadd(460.428, 555.588, 26.84,  1.500000)

}

filament_999[1820] {

  pt3dclear()

  pt3dadd(460.428, 555.588, 26.84,  1.500000)

  pt3dadd(463.356, 557.052, 27.816,  1.500000)

}

filament_999[1821] {

  pt3dclear()

  pt3dadd(463.356, 557.052, 27.816,  1.500000)

  pt3dadd(467.01599999999996, 558.516, 28.791999999999998,  1.500000)

}

filament_999[1822] {

  pt3dclear()

  pt3dadd(467.01599999999996, 558.516, 28.791999999999998,  1.500000)

  pt3dadd(470.676, 559.2479999999999, 29.768,  1.500000)

}

filament_999[1823] {

  pt3dclear()

  pt3dadd(470.676, 559.2479999999999, 29.768,  1.500000)

  pt3dadd(473.604, 559.98, 31.72,  1.500000)

}

filament_999[1824] {

  pt3dclear()

  pt3dadd(426.756, 535.092, 21.472,  1.500000)

  pt3dadd(423.096, 532.896, 19.032,  1.500000)

}

filament_999[1825] {

  pt3dclear()

  pt3dadd(426.756, 535.092, 21.472,  1.500000)

  pt3dadd(428.21999999999997, 537.288, 21.96,  1.500000)

}

filament_999[1826] {

  pt3dclear()

  pt3dadd(424.56, 553.3919999999999, 18.544,  1.500000)

  pt3dadd(423.096, 550.4639999999999, 16.592,  1.500000)

}

filament_999[1827] {

  pt3dclear()

  pt3dadd(423.096, 550.4639999999999, 16.592,  1.500000)

  pt3dadd(423.828, 544.608, 16.592,  1.500000)

}

filament_999[1828] {

  pt3dclear()

  pt3dadd(472.14, 558.516, 39.04,  1.500000)

  pt3dadd(473.604, 559.98, 31.72,  1.500000)

}

filament_999[1829] {

  pt3dclear()

  pt3dadd(325.74, 482.388, 28.791999999999998,  1.500000)

  pt3dadd(325.74, 478.728, 29.768,  1.500000)

}

filament_999[1830] {

  pt3dclear()

  pt3dadd(325.74, 478.728, 29.768,  1.500000)

  pt3dadd(325.74, 475.068, 29.768,  1.500000)

}

filament_999[1831] {

  pt3dclear()

  pt3dadd(325.74, 475.068, 29.768,  1.500000)

  pt3dadd(325.74, 471.408, 30.744,  1.500000)

}

filament_999[1832] {

  pt3dclear()

  pt3dadd(325.74, 471.408, 30.744,  1.500000)

  pt3dadd(326.472, 468.48, 30.256,  1.500000)

}

filament_999[1833] {

  pt3dclear()

  pt3dadd(326.472, 468.48, 30.256,  1.500000)

  pt3dadd(327.936, 465.55199999999996, 29.768,  1.500000)

}

filament_999[1834] {

  pt3dclear()

  pt3dadd(327.936, 465.55199999999996, 29.768,  1.500000)

  pt3dadd(327.936, 462.62399999999997, 30.744,  1.500000)

}

filament_999[1835] {

  pt3dclear()

  pt3dadd(327.936, 462.62399999999997, 30.744,  1.500000)

  pt3dadd(326.472, 459.69599999999997, 31.232,  1.500000)

}

filament_999[1836] {

  pt3dclear()

  pt3dadd(326.472, 459.69599999999997, 31.232,  1.500000)

  pt3dadd(325.008, 456.768, 31.232,  1.500000)

}

filament_999[1837] {

  pt3dclear()

  pt3dadd(325.008, 456.768, 31.232,  1.500000)

  pt3dadd(323.544, 453.84, 31.72,  1.500000)

}

filament_999[1838] {

  pt3dclear()

  pt3dadd(323.544, 453.84, 31.72,  1.500000)

  pt3dadd(323.544, 450.18, 32.208,  1.500000)

}

filament_999[1839] {

  pt3dclear()

  pt3dadd(323.544, 450.18, 32.208,  1.500000)

  pt3dadd(323.544, 446.52, 30.744,  1.500000)

}

filament_999[1840] {

  pt3dclear()

  pt3dadd(323.544, 446.52, 30.744,  1.500000)

  pt3dadd(321.348, 443.592, 31.72,  1.500000)

}

filament_999[1841] {

  pt3dclear()

  pt3dadd(323.544, 446.52, 30.744,  1.500000)

  pt3dadd(325.74, 445.056, 32.696,  1.500000)

}

filament_999[1842] {

  pt3dclear()

  pt3dadd(321.348, 443.592, 31.72,  1.500000)

  pt3dadd(319.152, 440.664, 32.696,  1.500000)

}

filament_999[1843] {

  pt3dclear()

  pt3dadd(319.152, 440.664, 32.696,  1.500000)

  pt3dadd(316.956, 437.736, 33.184,  1.500000)

}

filament_999[1844] {

  pt3dclear()

  pt3dadd(316.956, 437.736, 33.184,  1.500000)

  pt3dadd(314.76, 434.808, 34.16,  1.500000)

}

filament_999[1845] {

  pt3dclear()

  pt3dadd(314.76, 434.808, 34.16,  1.500000)

  pt3dadd(311.832, 431.88, 34.647999999999996,  1.500000)

}

filament_999[1846] {

  pt3dclear()

  pt3dadd(311.832, 431.88, 34.647999999999996,  1.500000)

  pt3dadd(308.904, 428.952, 35.135999999999996,  1.500000)

}

filament_999[1847] {

  pt3dclear()

  pt3dadd(325.74, 445.056, 32.696,  1.500000)

  pt3dadd(327.204, 442.128, 31.72,  1.500000)

}

filament_999[1848] {

  pt3dclear()

  pt3dadd(327.204, 442.128, 31.72,  1.500000)

  pt3dadd(328.668, 438.468, 32.696,  1.500000)

}

filament_999[1849] {

  pt3dclear()

  pt3dadd(322.812, 490.44, 27.328,  1.500000)

  pt3dadd(322.08, 488.24399999999997, 28.304,  1.500000)

}

filament_999[1850] {

  pt3dclear()

  pt3dadd(322.08, 488.24399999999997, 28.304,  1.500000)

  pt3dadd(321.348, 485.316, 29.28,  1.500000)

}

filament_999[1851] {

  pt3dclear()

  pt3dadd(321.348, 485.316, 29.28,  1.500000)

  pt3dadd(320.616, 481.656, 29.768,  1.500000)

}

filament_999[1852] {

  pt3dclear()

  pt3dadd(320.616, 481.656, 29.768,  1.500000)

  pt3dadd(319.884, 477.996, 29.768,  1.500000)

}

filament_999[1853] {

  pt3dclear()

  pt3dadd(319.884, 477.996, 29.768,  1.500000)

  pt3dadd(316.956, 475.068, 30.256,  1.500000)

}

filament_999[1854] {

  pt3dclear()

  pt3dadd(316.956, 475.068, 30.256,  1.500000)

  pt3dadd(314.028, 472.14, 30.744,  1.500000)

}

filament_999[1855] {

  pt3dclear()

  pt3dadd(314.028, 472.14, 30.744,  1.500000)

  pt3dadd(313.296, 468.48, 31.232,  1.500000)

}

filament_999[1856] {

  pt3dclear()

  pt3dadd(313.296, 468.48, 31.232,  1.500000)

  pt3dadd(311.832, 464.82, 31.72,  1.500000)

}

filament_999[1857] {

  pt3dclear()

  pt3dadd(311.832, 464.82, 31.72,  1.500000)

  pt3dadd(309.63599999999997, 461.15999999999997, 31.72,  1.500000)

}

filament_999[1858] {

  pt3dclear()

  pt3dadd(309.63599999999997, 461.15999999999997, 31.72,  1.500000)

  pt3dadd(307.44, 457.5, 31.72,  1.500000)

}

filament_999[1859] {

  pt3dclear()

  pt3dadd(307.44, 457.5, 31.72,  1.500000)

  pt3dadd(305.976, 453.84, 32.208,  1.500000)

}

filament_999[1860] {

  pt3dclear()

  pt3dadd(305.976, 453.84, 32.208,  1.500000)

  pt3dadd(305.24399999999997, 450.18, 32.208,  1.500000)

}

filament_999[1861] {

  pt3dclear()

  pt3dadd(305.24399999999997, 450.18, 32.208,  1.500000)

  pt3dadd(305.24399999999997, 446.52, 32.208,  1.500000)

}

filament_999[1862] {

  pt3dclear()

  pt3dadd(305.24399999999997, 446.52, 32.208,  1.500000)

  pt3dadd(307.44, 444.324, 32.208,  1.500000)

}

filament_999[1863] {

  pt3dclear()

  pt3dadd(305.24399999999997, 446.52, 32.208,  1.500000)

  pt3dadd(304.512, 443.592, 32.208,  1.500000)

}

filament_999[1864] {

  pt3dclear()

  pt3dadd(326.472, 502.884, 29.768,  1.500000)

  pt3dadd(321.348, 501.42, 28.791999999999998,  1.500000)

}

filament_999[1865] {

  pt3dclear()

  pt3dadd(326.472, 502.884, 29.768,  1.500000)

  pt3dadd(326.472, 499.956, 31.232,  1.500000)

}

filament_999[1866] {

  pt3dclear()

  pt3dadd(326.472, 499.956, 31.232,  1.500000)

  pt3dadd(327.204, 497.02799999999996, 31.232,  1.500000)

}

filament_999[1867] {

  pt3dclear()

  pt3dadd(327.204, 497.02799999999996, 31.232,  1.500000)

  pt3dadd(327.936, 494.09999999999997, 31.232,  1.500000)

}

filament_999[1868] {

  pt3dclear()

  pt3dadd(327.936, 494.09999999999997, 31.232,  1.500000)

  pt3dadd(327.204, 491.17199999999997, 31.232,  1.500000)

}

filament_999[1869] {

  pt3dclear()

  pt3dadd(327.204, 491.17199999999997, 31.232,  1.500000)

  pt3dadd(326.472, 488.24399999999997, 31.232,  1.500000)

}

filament_999[1870] {

  pt3dclear()

  pt3dadd(326.472, 488.24399999999997, 31.232,  1.500000)

  pt3dadd(326.472, 485.316, 31.232,  1.500000)

}

filament_999[1871] {

  pt3dclear()

  pt3dadd(326.472, 485.316, 31.232,  1.500000)

  pt3dadd(325.74, 482.388, 28.791999999999998,  1.500000)

}

filament_999[1872] {

  pt3dclear()

  pt3dadd(326.472, 494.09999999999997, 28.304,  1.500000)

  pt3dadd(329.4, 495.56399999999996, 28.304,  1.500000)

}

filament_999[1873] {

  pt3dclear()

  pt3dadd(329.4, 495.56399999999996, 28.304,  1.500000)

  pt3dadd(332.328, 497.02799999999996, 28.304,  1.500000)

}

filament_999[1874] {

  pt3dclear()

  pt3dadd(332.328, 497.02799999999996, 28.304,  1.500000)

  pt3dadd(335.256, 498.49199999999996, 28.304,  1.500000)

}

filament_999[1875] {

  pt3dclear()

  pt3dadd(335.256, 498.49199999999996, 28.304,  1.500000)

  pt3dadd(337.452, 500.688, 27.816,  1.500000)

}

filament_999[1876] {

  pt3dclear()

  pt3dadd(337.452, 500.688, 27.816,  1.500000)

  pt3dadd(339.64799999999997, 503.616, 27.328,  1.500000)

}

filament_999[1877] {

  pt3dclear()

  pt3dadd(339.64799999999997, 503.616, 27.328,  1.500000)

  pt3dadd(340.38, 506.544, 27.328,  1.500000)

}

filament_999[1878] {

  pt3dclear()

  pt3dadd(340.38, 506.544, 27.328,  1.500000)

  pt3dadd(341.844, 508.74, 27.328,  1.500000)

}

filament_999[1879] {

  pt3dclear()

  pt3dadd(272.304, 433.344, 37.088,  1.500000)

  pt3dadd(269.376, 435.53999999999996, 36.6,  1.500000)

}

filament_999[1880] {

  pt3dclear()

  pt3dadd(269.376, 435.53999999999996, 36.6,  1.500000)

  pt3dadd(267.18, 437.736, 36.6,  1.500000)

}

filament_999[1881] {

  pt3dclear()

  pt3dadd(267.18, 437.736, 36.6,  1.500000)

  pt3dadd(265.716, 440.664, 36.112,  1.500000)

}

filament_999[1882] {

  pt3dclear()

  pt3dadd(265.716, 440.664, 36.112,  1.500000)

  pt3dadd(263.52, 443.592, 36.112,  1.500000)

}

filament_999[1883] {

  pt3dclear()

  pt3dadd(263.52, 443.592, 36.112,  1.500000)

  pt3dadd(261.324, 446.52, 36.112,  1.500000)

}

filament_999[1884] {

  pt3dclear()

  pt3dadd(261.324, 446.52, 36.112,  1.500000)

  pt3dadd(259.86, 449.448, 36.112,  1.500000)

}

filament_999[1885] {

  pt3dclear()

  pt3dadd(261.324, 446.52, 36.112,  1.500000)

  pt3dadd(259.128, 443.592, 37.576,  1.500000)

}

filament_999[1886] {

  pt3dclear()

  pt3dadd(259.86, 449.448, 36.112,  1.500000)

  pt3dadd(259.86, 453.108, 36.6,  1.500000)

}

filament_999[1887] {

  pt3dclear()

  pt3dadd(259.86, 449.448, 36.112,  1.500000)

  pt3dadd(256.932, 449.448, 37.088,  1.500000)

}

filament_999[1888] {

  pt3dclear()

  pt3dadd(259.86, 453.108, 36.6,  1.500000)

  pt3dadd(259.86, 456.768, 35.624,  1.500000)

}

filament_999[1889] {

  pt3dclear()

  pt3dadd(259.86, 456.768, 35.624,  1.500000)

  pt3dadd(259.86, 460.428, 35.624,  1.500000)

}

filament_999[1890] {

  pt3dclear()

  pt3dadd(259.86, 460.428, 35.624,  1.500000)

  pt3dadd(259.86, 463.356, 35.624,  1.500000)

}

filament_999[1891] {

  pt3dclear()

  pt3dadd(259.86, 463.356, 35.624,  1.500000)

  pt3dadd(260.592, 466.284, 35.135999999999996,  1.500000)

}

filament_999[1892] {

  pt3dclear()

  pt3dadd(260.592, 466.284, 35.135999999999996,  1.500000)

  pt3dadd(259.86, 469.944, 34.647999999999996,  1.500000)

}

filament_999[1893] {

  pt3dclear()

  pt3dadd(260.592, 466.284, 35.135999999999996,  1.500000)

  pt3dadd(262.788, 469.212, 31.72,  1.500000)

}

filament_999[1894] {

  pt3dclear()

  pt3dadd(259.86, 469.944, 34.647999999999996,  1.500000)

  pt3dadd(257.664, 472.14, 34.16,  1.500000)

}

filament_999[1895] {

  pt3dclear()

  pt3dadd(257.664, 472.14, 34.16,  1.500000)

  pt3dadd(254.736, 472.14, 33.672,  1.500000)

}

filament_999[1896] {

  pt3dclear()

  pt3dadd(254.736, 472.14, 33.672,  1.500000)

  pt3dadd(251.808, 472.14, 32.696,  1.500000)

}

filament_999[1897] {

  pt3dclear()

  pt3dadd(251.808, 472.14, 32.696,  1.500000)

  pt3dadd(248.88, 471.408, 32.208,  1.500000)

}

filament_999[1898] {

  pt3dclear()

  pt3dadd(248.88, 471.408, 32.208,  1.500000)

  pt3dadd(245.22, 471.408, 32.208,  1.500000)

}

filament_999[1899] {

  pt3dclear()

  pt3dadd(248.88, 471.408, 32.208,  1.500000)

  pt3dadd(246.684, 474.336, 30.256,  1.500000)

}

filament_999[1900] {

  pt3dclear()

  pt3dadd(246.684, 474.336, 30.256,  1.500000)

  pt3dadd(243.024, 477.996, 29.28,  1.500000)

}

filament_999[1901] {

  pt3dclear()

  pt3dadd(243.024, 477.996, 29.28,  1.500000)

  pt3dadd(245.22, 480.924, 28.791999999999998,  1.500000)

}

filament_999[1902] {

  pt3dclear()

  pt3dadd(262.788, 469.212, 31.72,  1.500000)

  pt3dadd(264.984, 471.408, 31.232,  1.500000)

}

filament_999[1903] {

  pt3dclear()

  pt3dadd(264.984, 471.408, 31.232,  1.500000)

  pt3dadd(267.18, 473.604, 31.232,  1.500000)

}

filament_999[1904] {

  pt3dclear()

  pt3dadd(267.18, 473.604, 31.232,  1.500000)

  pt3dadd(269.376, 475.8, 30.744,  1.500000)

}

filament_999[1905] {

  pt3dclear()

  pt3dadd(269.376, 475.8, 30.744,  1.500000)

  pt3dadd(271.572, 477.996, 30.744,  1.500000)

}

filament_999[1906] {

  pt3dclear()

  pt3dadd(271.572, 477.996, 30.744,  1.500000)

  pt3dadd(273.036, 480.924, 30.744,  1.500000)

}

filament_999[1907] {

  pt3dclear()

  pt3dadd(273.036, 480.924, 30.744,  1.500000)

  pt3dadd(274.5, 483.852, 30.256,  1.500000)

}

filament_999[1908] {

  pt3dclear()

  pt3dadd(274.5, 483.852, 30.256,  1.500000)

  pt3dadd(276.69599999999997, 486.78, 29.28,  1.500000)

}

filament_999[1909] {

  pt3dclear()

  pt3dadd(276.69599999999997, 486.78, 29.28,  1.500000)

  pt3dadd(278.892, 489.70799999999997, 28.791999999999998,  1.500000)

}

filament_999[1910] {

  pt3dclear()

  pt3dadd(278.892, 489.70799999999997, 28.791999999999998,  1.500000)

  pt3dadd(281.08799999999997, 492.63599999999997, 28.304,  1.500000)

}

filament_999[1911] {

  pt3dclear()

  pt3dadd(281.08799999999997, 492.63599999999997, 28.304,  1.500000)

  pt3dadd(283.284, 495.56399999999996, 27.816,  1.500000)

}

filament_999[1912] {

  pt3dclear()

  pt3dadd(283.284, 495.56399999999996, 27.816,  1.500000)

  pt3dadd(281.82, 497.76, 26.352,  1.500000)

}

filament_999[1913] {

  pt3dclear()

  pt3dadd(281.82, 497.76, 26.352,  1.500000)

  pt3dadd(278.892, 499.224, 24.887999999999998,  1.500000)

}

filament_999[1914] {

  pt3dclear()

  pt3dadd(278.892, 499.224, 24.887999999999998,  1.500000)

  pt3dadd(276.69599999999997, 497.02799999999996, 23.912,  1.500000)

}

filament_999[1915] {

  pt3dclear()

  pt3dadd(259.128, 443.592, 37.576,  1.500000)

  pt3dadd(257.664, 439.932, 37.576,  1.500000)

}

filament_999[1916] {

  pt3dclear()

  pt3dadd(257.664, 439.932, 37.576,  1.500000)

  pt3dadd(256.2, 436.272, 38.064,  1.500000)

}

filament_999[1917] {

  pt3dclear()

  pt3dadd(256.2, 436.272, 38.064,  1.500000)

  pt3dadd(254.736, 432.61199999999997, 38.064,  1.500000)

}

filament_999[1918] {

  pt3dclear()

  pt3dadd(254.736, 432.61199999999997, 38.064,  1.500000)

  pt3dadd(253.272, 429.68399999999997, 38.552,  1.500000)

}

filament_999[1919] {

  pt3dclear()

  pt3dadd(253.272, 429.68399999999997, 38.552,  1.500000)

  pt3dadd(251.808, 426.756, 37.576,  1.500000)

}

filament_999[1920] {

  pt3dclear()

  pt3dadd(251.808, 426.756, 37.576,  1.500000)

  pt3dadd(249.612, 423.828, 37.088,  1.500000)

}

filament_999[1921] {

  pt3dclear()

  pt3dadd(249.612, 423.828, 37.088,  1.500000)

  pt3dadd(247.416, 421.632, 36.6,  1.500000)

}

filament_999[1922] {

  pt3dclear()

  pt3dadd(247.416, 421.632, 36.6,  1.500000)

  pt3dadd(245.952, 418.704, 36.112,  1.500000)

}

filament_999[1923] {

  pt3dclear()

  pt3dadd(245.952, 418.704, 36.112,  1.500000)

  pt3dadd(244.488, 415.776, 35.624,  1.500000)

}

filament_999[1924] {

  pt3dclear()

  pt3dadd(244.488, 415.776, 35.624,  1.500000)

  pt3dadd(241.56, 413.58, 35.135999999999996,  1.500000)

}

filament_999[1925] {

  pt3dclear()

  pt3dadd(241.56, 413.58, 35.135999999999996,  1.500000)

  pt3dadd(238.632, 412.116, 35.135999999999996,  1.500000)

}

filament_999[1926] {

  pt3dclear()

  pt3dadd(238.632, 412.116, 35.135999999999996,  1.500000)

  pt3dadd(234.972, 410.652, 34.647999999999996,  1.500000)

}

filament_999[1927] {

  pt3dclear()

  pt3dadd(234.972, 410.652, 34.647999999999996,  1.500000)

  pt3dadd(231.31199999999998, 409.188, 35.624,  1.500000)

}

filament_999[1928] {

  pt3dclear()

  pt3dadd(231.31199999999998, 409.188, 35.624,  1.500000)

  pt3dadd(228.384, 407.724, 36.112,  1.500000)

}

filament_999[1929] {

  pt3dclear()

  pt3dadd(228.384, 407.724, 36.112,  1.500000)

  pt3dadd(224.724, 409.188, 35.135999999999996,  1.500000)

}

filament_999[1930] {

  pt3dclear()

  pt3dadd(228.384, 407.724, 36.112,  1.500000)

  pt3dadd(226.188, 406.26, 34.16,  1.500000)

}

filament_999[1931] {

  pt3dclear()

  pt3dadd(224.724, 409.188, 35.135999999999996,  1.500000)

  pt3dadd(222.528, 412.116, 34.647999999999996,  1.500000)

}

filament_999[1932] {

  pt3dclear()

  pt3dadd(222.528, 412.116, 34.647999999999996,  1.500000)

  pt3dadd(221.064, 415.776, 34.647999999999996,  1.500000)

}

filament_999[1933] {

  pt3dclear()

  pt3dadd(221.064, 415.776, 34.647999999999996,  1.500000)

  pt3dadd(221.064, 419.436, 34.16,  1.500000)

}

filament_999[1934] {

  pt3dclear()

  pt3dadd(221.064, 419.436, 34.16,  1.500000)

  pt3dadd(221.796, 422.364, 33.184,  1.500000)

}

filament_999[1935] {

  pt3dclear()

  pt3dadd(221.796, 422.364, 33.184,  1.500000)

  pt3dadd(223.26, 425.292, 34.16,  1.500000)

}

filament_999[1936] {

  pt3dclear()

  pt3dadd(226.188, 406.26, 34.16,  1.500000)

  pt3dadd(224.724, 404.06399999999996, 34.647999999999996,  1.500000)

}

filament_999[1937] {

  pt3dclear()

  pt3dadd(224.724, 404.06399999999996, 34.647999999999996,  1.500000)

  pt3dadd(222.528, 401.868, 34.647999999999996,  1.500000)

}

filament_999[1938] {

  pt3dclear()

  pt3dadd(222.528, 401.868, 34.647999999999996,  1.500000)

  pt3dadd(220.332, 399.67199999999997, 34.647999999999996,  1.500000)

}

filament_999[1939] {

  pt3dclear()

  pt3dadd(220.332, 399.67199999999997, 34.647999999999996,  1.500000)

  pt3dadd(218.136, 397.476, 35.624,  1.500000)

}

filament_999[1940] {

  pt3dclear()

  pt3dadd(256.932, 449.448, 37.088,  1.500000)

  pt3dadd(254.004, 447.984, 37.088,  1.500000)

}

filament_999[1941] {

  pt3dclear()

  pt3dadd(254.004, 447.984, 37.088,  1.500000)

  pt3dadd(252.54, 445.788, 37.576,  1.500000)

}

filament_999[1942] {

  pt3dclear()

  pt3dadd(252.54, 445.788, 37.576,  1.500000)

  pt3dadd(254.736, 445.788, 39.528,  1.500000)

}

filament_999[1943] {

  pt3dclear()

  pt3dadd(242.292, 353.556, 36.112,  1.500000)

  pt3dadd(239.364, 355.02, 36.112,  1.500000)

}

filament_999[1944] {

  pt3dclear()

  pt3dadd(242.292, 353.556, 36.112,  1.500000)

  pt3dadd(239.364, 351.36, 37.576,  1.500000)

}

filament_999[1945] {

  pt3dclear()

  pt3dadd(239.364, 355.02, 36.112,  1.500000)

  pt3dadd(236.436, 355.752, 35.624,  1.500000)

}

filament_999[1946] {

  pt3dclear()

  pt3dadd(236.436, 355.752, 35.624,  1.500000)

  pt3dadd(232.77599999999998, 356.484, 35.135999999999996,  1.500000)

}

filament_999[1947] {

  pt3dclear()

  pt3dadd(232.77599999999998, 356.484, 35.135999999999996,  1.500000)

  pt3dadd(229.84799999999998, 357.216, 34.647999999999996,  1.500000)

}

filament_999[1948] {

  pt3dclear()

  pt3dadd(229.84799999999998, 357.216, 34.647999999999996,  1.500000)

  pt3dadd(226.92, 358.68, 34.647999999999996,  1.500000)

}

filament_999[1949] {

  pt3dclear()

  pt3dadd(226.92, 358.68, 34.647999999999996,  1.500000)

  pt3dadd(223.992, 360.144, 34.16,  1.500000)

}

filament_999[1950] {

  pt3dclear()

  pt3dadd(223.992, 360.144, 34.16,  1.500000)

  pt3dadd(221.064, 361.608, 34.16,  1.500000)

}

filament_999[1951] {

  pt3dclear()

  pt3dadd(221.064, 361.608, 34.16,  1.500000)

  pt3dadd(218.136, 363.072, 34.16,  1.500000)

}

filament_999[1952] {

  pt3dclear()

  pt3dadd(218.136, 363.072, 34.16,  1.500000)

  pt3dadd(215.94, 366.0, 33.672,  1.500000)

}

filament_999[1953] {

  pt3dclear()

  pt3dadd(215.94, 366.0, 33.672,  1.500000)

  pt3dadd(214.476, 369.65999999999997, 33.672,  1.500000)

}

filament_999[1954] {

  pt3dclear()

  pt3dadd(214.476, 369.65999999999997, 33.672,  1.500000)

  pt3dadd(210.816, 370.392, 34.16,  1.500000)

}

filament_999[1955] {

  pt3dclear()

  pt3dadd(214.476, 369.65999999999997, 33.672,  1.500000)

  pt3dadd(215.94, 372.58799999999997, 34.16,  1.500000)

}

filament_999[1956] {

  pt3dclear()

  pt3dadd(210.816, 370.392, 34.16,  1.500000)

  pt3dadd(208.62, 372.58799999999997, 34.16,  1.500000)

}

filament_999[1957] {

  pt3dclear()

  pt3dadd(208.62, 372.58799999999997, 34.16,  1.500000)

  pt3dadd(208.62, 376.248, 34.647999999999996,  1.500000)

}

filament_999[1958] {

  pt3dclear()

  pt3dadd(208.62, 376.248, 34.647999999999996,  1.500000)

  pt3dadd(208.62, 379.908, 35.135999999999996,  1.500000)

}

filament_999[1959] {

  pt3dclear()

  pt3dadd(208.62, 379.908, 35.135999999999996,  1.500000)

  pt3dadd(208.62, 383.568, 35.135999999999996,  1.500000)

}

filament_999[1960] {

  pt3dclear()

  pt3dadd(215.94, 372.58799999999997, 34.16,  1.500000)

  pt3dadd(218.868, 374.05199999999996, 33.672,  1.500000)

}

filament_999[1961] {

  pt3dclear()

  pt3dadd(218.868, 374.05199999999996, 33.672,  1.500000)

  pt3dadd(222.528, 374.784, 33.184,  1.500000)

}

filament_999[1962] {

  pt3dclear()

  pt3dadd(222.528, 374.784, 33.184,  1.500000)

  pt3dadd(226.188, 375.516, 33.184,  1.500000)

}

filament_999[1963] {

  pt3dclear()

  pt3dadd(226.188, 375.516, 33.184,  1.500000)

  pt3dadd(229.84799999999998, 375.516, 32.696,  1.500000)

}

filament_999[1964] {

  pt3dclear()

  pt3dadd(229.84799999999998, 375.516, 32.696,  1.500000)

  pt3dadd(232.77599999999998, 373.32, 32.696,  1.500000)

}

filament_999[1965] {

  pt3dclear()

  pt3dadd(232.77599999999998, 373.32, 32.696,  1.500000)

  pt3dadd(236.436, 373.32, 33.184,  1.500000)

}

filament_999[1966] {

  pt3dclear()

  pt3dadd(236.436, 373.32, 33.184,  1.500000)

  pt3dadd(240.096, 375.516, 32.696,  1.500000)

}

filament_999[1967] {

  pt3dclear()

  pt3dadd(240.096, 375.516, 32.696,  1.500000)

  pt3dadd(243.024, 374.784, 32.696,  1.500000)

}

filament_999[1968] {

  pt3dclear()

  pt3dadd(240.096, 375.516, 32.696,  1.500000)

  pt3dadd(243.024, 378.444, 32.208,  1.500000)

}

filament_999[1969] {

  pt3dclear()

  pt3dadd(243.024, 378.444, 32.208,  1.500000)

  pt3dadd(245.952, 381.372, 32.696,  1.500000)

}

filament_999[1970] {

  pt3dclear()

  pt3dadd(245.952, 381.372, 32.696,  1.500000)

  pt3dadd(249.612, 383.568, 33.184,  1.500000)

}

filament_999[1971] {

  pt3dclear()

  pt3dadd(303.048, 290.604, 43.432,  1.500000)

  pt3dadd(306.70799999999997, 289.14, 42.944,  1.500000)

}

filament_999[1972] {

  pt3dclear()

  pt3dadd(306.70799999999997, 289.14, 42.944,  1.500000)

  pt3dadd(310.368, 287.676, 42.455999999999996,  1.500000)

}

filament_999[1973] {

  pt3dclear()

  pt3dadd(310.368, 287.676, 42.455999999999996,  1.500000)

  pt3dadd(314.028, 286.944, 42.944,  1.500000)

}

filament_999[1974] {

  pt3dclear()

  pt3dadd(314.028, 286.944, 42.944,  1.500000)

  pt3dadd(317.688, 286.212, 43.432,  1.500000)

}

filament_999[1975] {

  pt3dclear()

  pt3dadd(317.688, 286.212, 43.432,  1.500000)

  pt3dadd(321.348, 285.48, 42.455999999999996,  1.500000)

}

filament_999[1976] {

  pt3dclear()

  pt3dadd(321.348, 285.48, 42.455999999999996,  1.500000)

  pt3dadd(325.008, 284.748, 43.92,  1.500000)

}

filament_999[1977] {

  pt3dclear()

  pt3dadd(325.008, 284.748, 43.92,  1.500000)

  pt3dadd(328.668, 284.748, 44.896,  1.500000)

}

filament_999[1978] {

  pt3dclear()

  pt3dadd(328.668, 284.748, 44.896,  1.500000)

  pt3dadd(332.328, 285.48, 45.872,  1.500000)

}

filament_999[1979] {

  pt3dclear()

  pt3dadd(332.328, 285.48, 45.872,  1.500000)

  pt3dadd(335.988, 286.212, 46.36,  1.500000)

}

filament_999[1980] {

  pt3dclear()

  pt3dadd(335.988, 286.212, 46.36,  1.500000)

  pt3dadd(339.64799999999997, 286.944, 46.36,  1.500000)

}

filament_999[1981] {

  pt3dclear()

  pt3dadd(339.64799999999997, 286.944, 46.36,  1.500000)

  pt3dadd(343.308, 287.676, 46.848,  1.500000)

}

filament_999[1982] {

  pt3dclear()

  pt3dadd(343.308, 287.676, 46.848,  1.500000)

  pt3dadd(346.968, 288.408, 47.336,  1.500000)

}

filament_999[1983] {

  pt3dclear()

  pt3dadd(346.968, 288.408, 47.336,  1.500000)

  pt3dadd(350.628, 289.872, 47.824,  1.500000)

}

filament_999[1984] {

  pt3dclear()

  pt3dadd(350.628, 289.872, 47.824,  1.500000)

  pt3dadd(354.288, 292.068, 48.8,  1.500000)

}

filament_999[1985] {

  pt3dclear()

  pt3dadd(354.288, 292.068, 48.8,  1.500000)

  pt3dadd(357.948, 294.264, 49.288,  1.500000)

}

filament_999[1986] {

  pt3dclear()

  pt3dadd(357.948, 294.264, 49.288,  1.500000)

  pt3dadd(360.876, 297.192, 49.775999999999996,  1.500000)

}

filament_999[1987] {

  pt3dclear()

  pt3dadd(360.876, 297.192, 49.775999999999996,  1.500000)

  pt3dadd(364.536, 299.388, 50.263999999999996,  1.500000)

}

filament_999[1988] {

  pt3dclear()

  pt3dadd(364.536, 299.388, 50.263999999999996,  1.500000)

  pt3dadd(368.19599999999997, 301.584, 50.751999999999995,  1.500000)

}

filament_999[1989] {

  pt3dclear()

  pt3dadd(286.212, 227.652, 43.92,  1.500000)

  pt3dadd(284.016, 230.57999999999998, 44.408,  1.500000)

}

filament_999[1990] {

  pt3dclear()

  pt3dadd(284.016, 230.57999999999998, 44.408,  1.500000)

  pt3dadd(283.284, 234.24, 44.896,  1.500000)

}

filament_999[1991] {

  pt3dclear()

  pt3dadd(283.284, 234.24, 44.896,  1.500000)

  pt3dadd(284.016, 237.9, 45.384,  1.500000)

}

filament_999[1992] {

  pt3dclear()

  pt3dadd(284.016, 237.9, 45.384,  1.500000)

  pt3dadd(286.212, 240.096, 45.872,  1.500000)

}

filament_999[1993] {

  pt3dclear()

  pt3dadd(286.212, 240.096, 45.872,  1.500000)

  pt3dadd(286.944, 243.024, 46.848,  1.500000)

}

filament_999[1994] {

  pt3dclear()

  pt3dadd(286.944, 243.024, 46.848,  1.500000)

  pt3dadd(287.676, 246.684, 47.824,  1.500000)

}

filament_999[1995] {

  pt3dclear()

  pt3dadd(287.676, 246.684, 47.824,  1.500000)

  pt3dadd(289.14, 251.076, 48.312,  1.500000)

}

filament_999[1996] {

  pt3dclear()

  pt3dadd(289.14, 251.076, 48.312,  1.500000)

  pt3dadd(292.068, 254.736, 48.8,  1.500000)

}

filament_999[1997] {

  pt3dclear()

  pt3dadd(292.068, 254.736, 48.8,  1.500000)

  pt3dadd(294.996, 257.664, 49.775999999999996,  1.500000)

}

filament_999[1998] {

  pt3dclear()

  pt3dadd(294.996, 257.664, 49.775999999999996,  1.500000)

  pt3dadd(295.728, 262.056, 50.263999999999996,  1.500000)

}

filament_999[1999] {

  pt3dclear()

  pt3dadd(295.728, 262.056, 50.263999999999996,  1.500000)

  pt3dadd(296.46, 266.448, 50.263999999999996,  1.500000)

}

filament_999[2000] {

  pt3dclear()

  pt3dadd(296.46, 266.448, 50.263999999999996,  1.500000)

  pt3dadd(299.388, 270.108, 49.775999999999996,  1.500000)

}

filament_999[2001] {

  pt3dclear()

  pt3dadd(299.388, 270.108, 49.775999999999996,  1.500000)

  pt3dadd(302.316, 273.036, 49.288,  1.500000)

}

filament_999[2002] {

  pt3dclear()

  pt3dadd(302.316, 273.036, 49.288,  1.500000)

  pt3dadd(305.24399999999997, 275.964, 49.775999999999996,  1.500000)

}

filament_999[2003] {

  pt3dclear()

  pt3dadd(305.24399999999997, 275.964, 49.775999999999996,  1.500000)

  pt3dadd(308.17199999999997, 278.892, 49.288,  1.500000)

}

filament_999[2004] {

  pt3dclear()

  pt3dadd(308.17199999999997, 278.892, 49.288,  1.500000)

  pt3dadd(311.09999999999997, 281.08799999999997, 48.8,  1.500000)

}

filament_999[2005] {

  pt3dclear()

  pt3dadd(311.09999999999997, 281.08799999999997, 48.8,  1.500000)

  pt3dadd(315.492, 280.356, 48.312,  1.500000)

}

filament_999[2006] {

  pt3dclear()

  pt3dadd(315.492, 280.356, 48.312,  1.500000)

  pt3dadd(319.884, 279.62399999999997, 47.824,  1.500000)

}

filament_999[2007] {

  pt3dclear()

  pt3dadd(319.884, 279.62399999999997, 47.824,  1.500000)

  pt3dadd(324.276, 278.15999999999997, 48.8,  1.500000)

}

filament_999[2008] {

  pt3dclear()

  pt3dadd(324.276, 278.15999999999997, 48.8,  1.500000)

  pt3dadd(328.668, 275.964, 49.288,  1.500000)

}

filament_999[2009] {

  pt3dclear()

  pt3dadd(328.668, 275.964, 49.288,  1.500000)

  pt3dadd(333.06, 274.5, 47.824,  1.500000)

}

filament_999[2010] {

  pt3dclear()

  pt3dadd(333.06, 274.5, 47.824,  1.500000)

  pt3dadd(336.71999999999997, 273.036, 48.8,  1.500000)

}

filament_999[2011] {

  pt3dclear()

  pt3dadd(336.71999999999997, 273.036, 48.8,  1.500000)

  pt3dadd(338.916, 270.84, 50.751999999999995,  1.500000)

}

filament_999[2012] {

  pt3dclear()

  pt3dadd(338.916, 270.84, 50.751999999999995,  1.500000)

  pt3dadd(341.11199999999997, 267.912, 51.728,  1.500000)

}

filament_999[2013] {

  pt3dclear()

  pt3dadd(341.11199999999997, 267.912, 51.728,  1.500000)

  pt3dadd(343.308, 264.984, 52.704,  1.500000)

}

filament_999[2014] {

  pt3dclear()

  pt3dadd(343.308, 264.984, 52.704,  1.500000)

  pt3dadd(345.504, 262.056, 54.168,  1.500000)

}

filament_999[2015] {

  pt3dclear()

  pt3dadd(345.504, 262.056, 54.168,  1.500000)

  pt3dadd(349.164, 260.592, 52.216,  1.500000)

}

filament_999[2016] {

  pt3dclear()

  pt3dadd(349.164, 260.592, 52.216,  1.500000)

  pt3dadd(352.092, 257.664, 49.775999999999996,  1.500000)

}

filament_999[2017] {

  pt3dclear()

  pt3dadd(352.092, 257.664, 49.775999999999996,  1.500000)

  pt3dadd(357.216, 251.076, 49.775999999999996,  1.500000)

}

filament_999[2018] {

  pt3dclear()

  pt3dadd(357.216, 251.076, 49.775999999999996,  1.500000)

  pt3dadd(360.876, 244.488, 49.775999999999996,  1.500000)

}

filament_999[2019] {

  pt3dclear()

  pt3dadd(360.876, 244.488, 49.775999999999996,  1.500000)

  pt3dadd(364.536, 237.9, 49.775999999999996,  1.500000)

}

filament_999[2020] {

  pt3dclear()

  pt3dadd(364.536, 237.9, 49.775999999999996,  1.500000)

  pt3dadd(368.928, 232.77599999999998, 49.775999999999996,  1.500000)

}

filament_999[2021] {

  pt3dclear()

  pt3dadd(244.488, 259.86, 49.288,  1.500000)

  pt3dadd(248.88, 259.128, 50.263999999999996,  1.500000)

}

filament_999[2022] {

  pt3dclear()

  pt3dadd(248.88, 259.128, 50.263999999999996,  1.500000)

  pt3dadd(252.54, 259.128, 50.751999999999995,  1.500000)

}

filament_999[2023] {

  pt3dclear()

  pt3dadd(252.54, 259.128, 50.751999999999995,  1.500000)

  pt3dadd(255.468, 261.324, 52.704,  1.500000)

}

filament_999[2024] {

  pt3dclear()

  pt3dadd(255.468, 261.324, 52.704,  1.500000)

  pt3dadd(258.396, 263.52, 53.192,  1.500000)

}

filament_999[2025] {

  pt3dclear()

  pt3dadd(258.396, 263.52, 53.192,  1.500000)

  pt3dadd(260.592, 266.448, 53.192,  1.500000)

}

filament_999[2026] {

  pt3dclear()

  pt3dadd(260.592, 266.448, 53.192,  1.500000)

  pt3dadd(262.056, 269.376, 52.704,  1.500000)

}

filament_999[2027] {

  pt3dclear()

  pt3dadd(262.056, 269.376, 52.704,  1.500000)

  pt3dadd(263.52, 273.036, 51.728,  1.500000)

}

filament_999[2028] {

  pt3dclear()

  pt3dadd(263.52, 273.036, 51.728,  1.500000)

  pt3dadd(265.716, 275.964, 50.751999999999995,  1.500000)

}

filament_999[2029] {

  pt3dclear()

  pt3dadd(265.716, 275.964, 50.751999999999995,  1.500000)

  pt3dadd(268.644, 278.15999999999997, 50.263999999999996,  1.500000)

}

filament_999[2030] {

  pt3dclear()

  pt3dadd(268.644, 278.15999999999997, 50.263999999999996,  1.500000)

  pt3dadd(268.644, 281.82, 50.263999999999996,  1.500000)

}

filament_999[2031] {

  pt3dclear()

  pt3dadd(268.644, 281.82, 50.263999999999996,  1.500000)

  pt3dadd(268.644, 285.48, 49.775999999999996,  1.500000)

}

filament_999[2032] {

  pt3dclear()

  pt3dadd(268.644, 285.48, 49.775999999999996,  1.500000)

  pt3dadd(268.644, 289.14, 49.288,  1.500000)

}

filament_999[2033] {

  pt3dclear()

  pt3dadd(268.644, 289.14, 49.288,  1.500000)

  pt3dadd(268.644, 292.8, 49.288,  1.500000)

}

filament_999[2034] {

  pt3dclear()

  pt3dadd(268.644, 292.8, 49.288,  1.500000)

  pt3dadd(270.108, 295.728, 49.288,  1.500000)

}

filament_999[2035] {

  pt3dclear()

  pt3dadd(270.108, 295.728, 49.288,  1.500000)

  pt3dadd(273.036, 297.924, 50.263999999999996,  1.500000)

}

filament_999[2036] {

  pt3dclear()

  pt3dadd(273.036, 297.924, 50.263999999999996,  1.500000)

  pt3dadd(275.964, 297.192, 48.8,  1.500000)

}

filament_999[2037] {

  pt3dclear()

  pt3dadd(231.31199999999998, 243.024, 44.896,  1.500000)

  pt3dadd(230.57999999999998, 239.364, 44.896,  1.500000)

}

filament_999[2038] {

  pt3dclear()

  pt3dadd(230.57999999999998, 239.364, 44.896,  1.500000)

  pt3dadd(231.31199999999998, 235.704, 44.896,  1.500000)

}

filament_999[2039] {

  pt3dclear()

  pt3dadd(231.31199999999998, 235.704, 44.896,  1.500000)

  pt3dadd(231.31199999999998, 232.77599999999998, 44.408,  1.500000)

}

filament_999[2040] {

  pt3dclear()

  pt3dadd(231.31199999999998, 232.77599999999998, 44.408,  1.500000)

  pt3dadd(231.31199999999998, 229.11599999999999, 43.432,  1.500000)

}

filament_999[2041] {

  pt3dclear()

  pt3dadd(231.31199999999998, 229.11599999999999, 43.432,  1.500000)

  pt3dadd(227.652, 228.384, 41.967999999999996,  1.500000)

}

filament_999[2042] {

  pt3dclear()

  pt3dadd(231.31199999999998, 229.11599999999999, 43.432,  1.500000)

  pt3dadd(231.31199999999998, 223.992, 41.967999999999996,  1.500000)

}

filament_999[2043] {

  pt3dclear()

  pt3dadd(227.652, 228.384, 41.967999999999996,  1.500000)

  pt3dadd(223.26, 229.11599999999999, 40.504,  1.500000)

}

filament_999[2044] {

  pt3dclear()

  pt3dadd(297.924, 393.816, 25.864,  1.500000)

  pt3dadd(298.656, 398.20799999999997, 24.4,  1.500000)

}

filament_999[2045] {

  pt3dclear()

  pt3dadd(298.656, 398.20799999999997, 24.4,  1.500000)

  pt3dadd(297.924, 402.59999999999997, 23.424,  1.500000)

}

filament_999[2046] {

  pt3dclear()

  pt3dadd(297.924, 402.59999999999997, 23.424,  1.500000)

  pt3dadd(297.192, 406.992, 22.936,  1.500000)

}

filament_999[2047] {

  pt3dclear()

  pt3dadd(297.192, 406.992, 22.936,  1.500000)

  pt3dadd(297.192, 411.384, 21.96,  1.500000)

}

filament_999[2048] {

  pt3dclear()

  pt3dadd(297.192, 411.384, 21.96,  1.500000)

  pt3dadd(298.656, 415.776, 20.983999999999998,  1.500000)

}

filament_999[2049] {

  pt3dclear()

  pt3dadd(298.656, 415.776, 20.983999999999998,  1.500000)

  pt3dadd(300.852, 420.168, 21.96,  1.500000)

}

filament_999[2050] {

  pt3dclear()

  pt3dadd(300.852, 420.168, 21.96,  1.500000)

  pt3dadd(303.048, 423.828, 22.448,  1.500000)

}

filament_999[2051] {

  pt3dclear()

  pt3dadd(303.048, 423.828, 22.448,  1.500000)

  pt3dadd(304.512, 426.756, 22.448,  1.500000)

}

filament_999[2052] {

  pt3dclear()

  pt3dadd(304.512, 426.756, 22.448,  1.500000)

  pt3dadd(303.78, 430.416, 22.448,  1.500000)

}

filament_999[2053] {

  pt3dclear()

  pt3dadd(304.512, 426.756, 22.448,  1.500000)

  pt3dadd(308.904, 427.488, 22.448,  1.500000)

}

filament_999[2054] {

  pt3dclear()

  pt3dadd(303.78, 430.416, 22.448,  1.500000)

  pt3dadd(304.512, 434.07599999999996, 21.96,  1.500000)

}

filament_999[2055] {

  pt3dclear()

  pt3dadd(304.512, 434.07599999999996, 21.96,  1.500000)

  pt3dadd(304.512, 437.736, 22.448,  1.500000)

}

filament_999[2056] {

  pt3dclear()

  pt3dadd(304.512, 437.736, 22.448,  1.500000)

  pt3dadd(304.512, 441.396, 21.96,  1.500000)

}

filament_999[2057] {

  pt3dclear()

  pt3dadd(304.512, 441.396, 21.96,  1.500000)

  pt3dadd(305.24399999999997, 445.788, 21.96,  1.500000)

}

filament_999[2058] {

  pt3dclear()

  pt3dadd(305.24399999999997, 445.788, 21.96,  1.500000)

  pt3dadd(307.44, 449.448, 21.472,  1.500000)

}

filament_999[2059] {

  pt3dclear()

  pt3dadd(307.44, 449.448, 21.472,  1.500000)

  pt3dadd(310.368, 453.108, 20.983999999999998,  1.500000)

}

filament_999[2060] {

  pt3dclear()

  pt3dadd(310.368, 453.108, 20.983999999999998,  1.500000)

  pt3dadd(311.832, 457.5, 20.496,  1.500000)

}

filament_999[2061] {

  pt3dclear()

  pt3dadd(311.832, 457.5, 20.496,  1.500000)

  pt3dadd(313.296, 461.892, 20.008,  1.500000)

}

filament_999[2062] {

  pt3dclear()

  pt3dadd(313.296, 461.892, 20.008,  1.500000)

  pt3dadd(314.76, 465.55199999999996, 20.008,  1.500000)

}

filament_999[2063] {

  pt3dclear()

  pt3dadd(314.76, 465.55199999999996, 20.008,  1.500000)

  pt3dadd(315.492, 469.944, 20.008,  1.500000)

}

filament_999[2064] {

  pt3dclear()

  pt3dadd(314.76, 465.55199999999996, 20.008,  1.500000)

  pt3dadd(318.42, 465.55199999999996, 19.032,  1.500000)

}

filament_999[2065] {

  pt3dclear()

  pt3dadd(315.492, 469.944, 20.008,  1.500000)

  pt3dadd(317.688, 473.604, 19.52,  1.500000)

}

filament_999[2066] {

  pt3dclear()

  pt3dadd(317.688, 473.604, 19.52,  1.500000)

  pt3dadd(319.152, 477.996, 19.032,  1.500000)

}

filament_999[2067] {

  pt3dclear()

  pt3dadd(319.152, 477.996, 19.032,  1.500000)

  pt3dadd(320.616, 483.12, 18.544,  1.500000)

}

filament_999[2068] {

  pt3dclear()

  pt3dadd(320.616, 483.12, 18.544,  1.500000)

  pt3dadd(322.08, 488.24399999999997, 18.056,  1.500000)

}

filament_999[2069] {

  pt3dclear()

  pt3dadd(322.08, 488.24399999999997, 18.056,  1.500000)

  pt3dadd(322.812, 493.368, 17.567999999999998,  1.500000)

}

filament_999[2070] {

  pt3dclear()

  pt3dadd(322.812, 493.368, 17.567999999999998,  1.500000)

  pt3dadd(324.276, 498.49199999999996, 17.567999999999998,  1.500000)

}

filament_999[2071] {

  pt3dclear()

  pt3dadd(324.276, 498.49199999999996, 17.567999999999998,  1.500000)

  pt3dadd(326.472, 503.616, 17.08,  1.500000)

}

filament_999[2072] {

  pt3dclear()

  pt3dadd(326.472, 503.616, 17.08,  1.500000)

  pt3dadd(328.668, 508.74, 17.08,  1.500000)

}

filament_999[2073] {

  pt3dclear()

  pt3dadd(328.668, 508.74, 17.08,  1.500000)

  pt3dadd(330.864, 513.864, 16.592,  1.500000)

}

filament_999[2074] {

  pt3dclear()

  pt3dadd(330.864, 513.864, 16.592,  1.500000)

  pt3dadd(333.06, 518.9879999999999, 16.592,  1.500000)

}

filament_999[2075] {

  pt3dclear()

  pt3dadd(333.06, 518.9879999999999, 16.592,  1.500000)

  pt3dadd(335.988, 522.648, 16.592,  1.500000)

}

filament_999[2076] {

  pt3dclear()

  pt3dadd(335.988, 522.648, 16.592,  1.500000)

  pt3dadd(340.38, 524.8439999999999, 16.104,  1.500000)

}

filament_999[2077] {

  pt3dclear()

  pt3dadd(340.38, 524.8439999999999, 16.104,  1.500000)

  pt3dadd(344.772, 527.04, 16.592,  1.500000)

}

filament_999[2078] {

  pt3dclear()

  pt3dadd(344.772, 527.04, 16.592,  1.500000)

  pt3dadd(349.164, 527.7719999999999, 16.592,  1.500000)

}

filament_999[2079] {

  pt3dclear()

  pt3dadd(349.164, 527.7719999999999, 16.592,  1.500000)

  pt3dadd(353.556, 529.236, 17.08,  1.500000)

}

filament_999[2080] {

  pt3dclear()

  pt3dadd(353.556, 529.236, 17.08,  1.500000)

  pt3dadd(357.948, 531.432, 16.592,  1.500000)

}

filament_999[2081] {

  pt3dclear()

  pt3dadd(357.948, 531.432, 16.592,  1.500000)

  pt3dadd(360.144, 535.824, 17.08,  1.500000)

}

filament_999[2082] {

  pt3dclear()

  pt3dadd(360.144, 535.824, 17.08,  1.500000)

  pt3dadd(362.34, 540.216, 16.592,  1.500000)

}

filament_999[2083] {

  pt3dclear()

  pt3dadd(362.34, 540.216, 16.592,  1.500000)

  pt3dadd(366.0, 543.144, 16.104,  1.500000)

}

filament_999[2084] {

  pt3dclear()

  pt3dadd(366.0, 543.144, 16.104,  1.500000)

  pt3dadd(369.65999999999997, 546.072, 16.592,  1.500000)

}

filament_999[2085] {

  pt3dclear()

  pt3dadd(369.65999999999997, 546.072, 16.592,  1.500000)

  pt3dadd(373.32, 549.0, 17.08,  1.500000)

}

filament_999[2086] {

  pt3dclear()

  pt3dadd(373.32, 549.0, 17.08,  1.500000)

  pt3dadd(376.98, 552.66, 18.056,  1.500000)

}

filament_999[2087] {

  pt3dclear()

  pt3dadd(318.42, 465.55199999999996, 19.032,  1.500000)

  pt3dadd(322.812, 467.01599999999996, 19.032,  1.500000)

}

filament_999[2088] {

  pt3dclear()

  pt3dadd(322.812, 467.01599999999996, 19.032,  1.500000)

  pt3dadd(327.204, 469.212, 19.032,  1.500000)

}

filament_999[2089] {

  pt3dclear()

  pt3dadd(327.204, 469.212, 19.032,  1.500000)

  pt3dadd(332.328, 474.336, 19.032,  1.500000)

}

filament_999[2090] {

  pt3dclear()

  pt3dadd(327.204, 469.212, 19.032,  1.500000)

  pt3dadd(330.132, 468.48, 19.52,  1.500000)

}

filament_999[2091] {

  pt3dclear()

  pt3dadd(308.904, 427.488, 22.448,  1.500000)

  pt3dadd(311.832, 428.952, 22.448,  1.500000)

}

filament_999[2092] {

  pt3dclear()

  pt3dadd(311.832, 428.952, 22.448,  1.500000)

  pt3dadd(314.76, 430.416, 22.448,  1.500000)

}

filament_999[2093] {

  pt3dclear()

  pt3dadd(314.76, 430.416, 22.448,  1.500000)

  pt3dadd(317.688, 432.61199999999997, 22.448,  1.500000)

}

filament_999[2094] {

  pt3dclear()

  pt3dadd(317.688, 432.61199999999997, 22.448,  1.500000)

  pt3dadd(320.616, 435.53999999999996, 22.936,  1.500000)

}

filament_999[2095] {

  pt3dclear()

  pt3dadd(320.616, 435.53999999999996, 22.936,  1.500000)

  pt3dadd(323.544, 438.468, 22.448,  1.500000)

}

filament_999[2096] {

  pt3dclear()

  pt3dadd(320.616, 435.53999999999996, 22.936,  1.500000)

  pt3dadd(323.544, 436.272, 20.496,  1.500000)

}

filament_999[2097] {

  pt3dclear()

  pt3dadd(323.544, 438.468, 22.448,  1.500000)

  pt3dadd(326.472, 440.664, 22.448,  1.500000)

}

filament_999[2098] {

  pt3dclear()

  pt3dadd(326.472, 440.664, 22.448,  1.500000)

  pt3dadd(330.132, 441.396, 21.96,  1.500000)

}

filament_999[2099] {

  pt3dclear()

  pt3dadd(330.132, 441.396, 21.96,  1.500000)

  pt3dadd(333.792, 443.592, 21.472,  1.500000)

}

filament_999[2100] {

  pt3dclear()

  pt3dadd(333.792, 443.592, 21.472,  1.500000)

  pt3dadd(337.452, 446.52, 20.983999999999998,  1.500000)

}

filament_999[2101] {

  pt3dclear()

  pt3dadd(337.452, 446.52, 20.983999999999998,  1.500000)

  pt3dadd(340.38, 450.18, 20.496,  1.500000)

}

filament_999[2102] {

  pt3dclear()

  pt3dadd(340.38, 450.18, 20.496,  1.500000)

  pt3dadd(343.308, 453.84, 20.496,  1.500000)

}

filament_999[2103] {

  pt3dclear()

  pt3dadd(343.308, 453.84, 20.496,  1.500000)

  pt3dadd(346.236, 456.036, 20.983999999999998,  1.500000)

}

filament_999[2104] {

  pt3dclear()

  pt3dadd(346.236, 456.036, 20.983999999999998,  1.500000)

  pt3dadd(349.164, 458.23199999999997, 21.472,  1.500000)

}

filament_999[2105] {

  pt3dclear()

  pt3dadd(349.164, 458.23199999999997, 21.472,  1.500000)

  pt3dadd(352.092, 461.15999999999997, 21.96,  1.500000)

}

filament_999[2106] {

  pt3dclear()

  pt3dadd(352.092, 461.15999999999997, 21.96,  1.500000)

  pt3dadd(355.752, 462.62399999999997, 22.448,  1.500000)

}

filament_999[2107] {

  pt3dclear()

  pt3dadd(355.752, 462.62399999999997, 22.448,  1.500000)

  pt3dadd(360.144, 462.62399999999997, 22.936,  1.500000)

}

filament_999[2108] {

  pt3dclear()

  pt3dadd(360.144, 462.62399999999997, 22.936,  1.500000)

  pt3dadd(364.536, 462.62399999999997, 23.424,  1.500000)

}

filament_999[2109] {

  pt3dclear()

  pt3dadd(364.536, 462.62399999999997, 23.424,  1.500000)

  pt3dadd(368.19599999999997, 461.892, 24.887999999999998,  1.500000)

}

filament_999[2110] {

  pt3dclear()

  pt3dadd(368.19599999999997, 461.892, 24.887999999999998,  1.500000)

  pt3dadd(371.12399999999997, 462.62399999999997, 26.352,  1.500000)

}

filament_999[2111] {

  pt3dclear()

  pt3dadd(371.12399999999997, 462.62399999999997, 26.352,  1.500000)

  pt3dadd(373.32, 464.82, 27.328,  1.500000)

}

filament_999[2112] {

  pt3dclear()

  pt3dadd(373.32, 464.82, 27.328,  1.500000)

  pt3dadd(374.784, 467.748, 28.304,  1.500000)

}

filament_999[2113] {

  pt3dclear()

  pt3dadd(374.784, 467.748, 28.304,  1.500000)

  pt3dadd(375.516, 471.408, 28.791999999999998,  1.500000)

}

filament_999[2114] {

  pt3dclear()

  pt3dadd(375.516, 471.408, 28.791999999999998,  1.500000)

  pt3dadd(376.248, 475.068, 28.791999999999998,  1.500000)

}

filament_999[2115] {

  pt3dclear()

  pt3dadd(376.248, 475.068, 28.791999999999998,  1.500000)

  pt3dadd(379.908, 477.996, 29.28,  1.500000)

}

filament_999[2116] {

  pt3dclear()

  pt3dadd(376.248, 475.068, 28.791999999999998,  1.500000)

  pt3dadd(374.784, 477.264, 25.375999999999998,  1.500000)

}

filament_999[2117] {

  pt3dclear()

  pt3dadd(379.908, 477.996, 29.28,  1.500000)

  pt3dadd(382.836, 479.46, 28.791999999999998,  1.500000)

}

filament_999[2118] {

  pt3dclear()

  pt3dadd(382.836, 479.46, 28.791999999999998,  1.500000)

  pt3dadd(386.496, 480.192, 28.304,  1.500000)

}

filament_999[2119] {

  pt3dclear()

  pt3dadd(386.496, 480.192, 28.304,  1.500000)

  pt3dadd(388.692, 478.728, 27.816,  1.500000)

}

filament_999[2120] {

  pt3dclear()

  pt3dadd(323.544, 436.272, 20.496,  1.500000)

  pt3dadd(326.472, 437.00399999999996, 19.032,  1.500000)

}

filament_999[2121] {

  pt3dclear()

  pt3dadd(326.472, 437.00399999999996, 19.032,  1.500000)

  pt3dadd(329.4, 436.272, 20.008,  1.500000)

}

filament_999[2122] {

  pt3dclear()

  pt3dadd(329.4, 436.272, 20.008,  1.500000)

  pt3dadd(330.132, 434.07599999999996, 18.544,  1.500000)

}

filament_999[2123] {

  pt3dclear()

  pt3dadd(330.132, 434.07599999999996, 18.544,  1.500000)

  pt3dadd(330.132, 431.14799999999997, 18.056,  1.500000)

}

filament_999[2124] {

  pt3dclear()

  pt3dadd(330.132, 431.14799999999997, 18.056,  1.500000)

  pt3dadd(330.132, 428.21999999999997, 18.056,  1.500000)

}

filament_999[2125] {

  pt3dclear()

  pt3dadd(330.132, 428.21999999999997, 18.056,  1.500000)

  pt3dadd(328.668, 425.292, 17.567999999999998,  1.500000)

}

filament_999[2126] {

  pt3dclear()

  pt3dadd(328.668, 425.292, 17.567999999999998,  1.500000)

  pt3dadd(327.204, 422.364, 17.567999999999998,  1.500000)

}

filament_999[2127] {

  pt3dclear()

  pt3dadd(327.204, 422.364, 17.567999999999998,  1.500000)

  pt3dadd(322.812, 420.9, 17.567999999999998,  1.500000)

}

filament_999[2128] {

  pt3dclear()

  pt3dadd(322.812, 420.9, 17.567999999999998,  1.500000)

  pt3dadd(318.42, 420.9, 17.08,  1.500000)

}

filament_999[2129] {

  pt3dclear()

  pt3dadd(318.42, 420.9, 17.08,  1.500000)

  pt3dadd(314.028, 420.9, 17.08,  1.500000)

}

filament_999[2130] {

  pt3dclear()

  pt3dadd(314.028, 420.9, 17.08,  1.500000)

  pt3dadd(309.63599999999997, 420.168, 17.08,  1.500000)

}

filament_999[2131] {

  pt3dclear()

  pt3dadd(309.63599999999997, 420.168, 17.08,  1.500000)

  pt3dadd(305.976, 418.704, 17.08,  1.500000)

}

filament_999[2132] {

  pt3dclear()

  pt3dadd(305.976, 418.704, 17.08,  1.500000)

  pt3dadd(302.316, 417.24, 17.08,  1.500000)

}

filament_999[2133] {

  pt3dclear()

  pt3dadd(302.316, 417.24, 17.08,  1.500000)

  pt3dadd(298.656, 415.776, 17.08,  1.500000)

}

filament_999[2134] {

  pt3dclear()

  pt3dadd(298.656, 415.776, 17.08,  1.500000)

  pt3dadd(294.264, 415.044, 17.08,  1.500000)

}

filament_999[2135] {

  pt3dclear()

  pt3dadd(297.192, 380.64, 26.352,  1.500000)

  pt3dadd(297.924, 377.712, 27.328,  1.500000)

}

filament_999[2136] {

  pt3dclear()

  pt3dadd(297.192, 380.64, 26.352,  1.500000)

  pt3dadd(300.12, 382.104, 26.352,  1.500000)

}

filament_999[2137] {

  pt3dclear()

  pt3dadd(297.924, 377.712, 27.328,  1.500000)

  pt3dadd(298.656, 374.784, 27.816,  1.500000)

}

filament_999[2138] {

  pt3dclear()

  pt3dadd(298.656, 374.784, 27.816,  1.500000)

  pt3dadd(297.924, 371.856, 28.791999999999998,  1.500000)

}

filament_999[2139] {

  pt3dclear()

  pt3dadd(297.924, 371.856, 28.791999999999998,  1.500000)

  pt3dadd(297.924, 368.928, 28.791999999999998,  1.500000)

}

filament_999[2140] {

  pt3dclear()

  pt3dadd(297.924, 368.928, 28.791999999999998,  1.500000)

  pt3dadd(298.656, 366.0, 28.791999999999998,  1.500000)

}

filament_999[2141] {

  pt3dclear()

  pt3dadd(298.656, 366.0, 28.791999999999998,  1.500000)

  pt3dadd(299.388, 363.072, 28.791999999999998,  1.500000)

}

filament_999[2142] {

  pt3dclear()

  pt3dadd(299.388, 363.072, 28.791999999999998,  1.500000)

  pt3dadd(300.852, 361.608, 29.28,  1.500000)

}

filament_999[2143] {

  pt3dclear()

  pt3dadd(300.852, 361.608, 29.28,  1.500000)

  pt3dadd(303.78, 360.876, 30.256,  1.500000)

}

filament_999[2144] {

  pt3dclear()

  pt3dadd(303.78, 360.876, 30.256,  1.500000)

  pt3dadd(306.70799999999997, 361.608, 31.232,  1.500000)

}

filament_999[2145] {

  pt3dclear()

  pt3dadd(306.70799999999997, 361.608, 31.232,  1.500000)

  pt3dadd(309.63599999999997, 362.34, 32.208,  1.500000)

}

filament_999[2146] {

  pt3dclear()

  pt3dadd(309.63599999999997, 362.34, 32.208,  1.500000)

  pt3dadd(312.564, 362.34, 33.184,  1.500000)

}

filament_999[2147] {

  pt3dclear()

  pt3dadd(312.564, 362.34, 33.184,  1.500000)

  pt3dadd(315.492, 361.608, 33.672,  1.500000)

}

filament_999[2148] {

  pt3dclear()

  pt3dadd(315.492, 361.608, 33.672,  1.500000)

  pt3dadd(317.688, 361.608, 33.672,  1.500000)

}

filament_999[2149] {

  pt3dclear()

  pt3dadd(315.492, 361.608, 33.672,  1.500000)

  pt3dadd(314.028, 358.68, 34.647999999999996,  1.500000)

}

filament_999[2150] {

  pt3dclear()

  pt3dadd(317.688, 361.608, 33.672,  1.500000)

  pt3dadd(320.616, 363.072, 33.672,  1.500000)

}

filament_999[2151] {

  pt3dclear()

  pt3dadd(320.616, 363.072, 33.672,  1.500000)

  pt3dadd(322.812, 366.0, 34.16,  1.500000)

}

filament_999[2152] {

  pt3dclear()

  pt3dadd(322.812, 366.0, 34.16,  1.500000)

  pt3dadd(325.008, 368.928, 34.647999999999996,  1.500000)

}

filament_999[2153] {

  pt3dclear()

  pt3dadd(325.008, 368.928, 34.647999999999996,  1.500000)

  pt3dadd(327.204, 371.856, 35.135999999999996,  1.500000)

}

filament_999[2154] {

  pt3dclear()

  pt3dadd(327.204, 371.856, 35.135999999999996,  1.500000)

  pt3dadd(327.936, 375.516, 35.624,  1.500000)

}

filament_999[2155] {

  pt3dclear()

  pt3dadd(327.936, 375.516, 35.624,  1.500000)

  pt3dadd(328.668, 379.908, 35.624,  1.500000)

}

filament_999[2156] {

  pt3dclear()

  pt3dadd(328.668, 379.908, 35.624,  1.500000)

  pt3dadd(329.4, 384.3, 35.624,  1.500000)

}

filament_999[2157] {

  pt3dclear()

  pt3dadd(329.4, 384.3, 35.624,  1.500000)

  pt3dadd(330.864, 388.692, 35.624,  1.500000)

}

filament_999[2158] {

  pt3dclear()

  pt3dadd(330.864, 388.692, 35.624,  1.500000)

  pt3dadd(333.06, 392.352, 36.112,  1.500000)

}

filament_999[2159] {

  pt3dclear()

  pt3dadd(333.06, 392.352, 36.112,  1.500000)

  pt3dadd(335.256, 396.74399999999997, 36.112,  1.500000)

}

filament_999[2160] {

  pt3dclear()

  pt3dadd(335.256, 396.74399999999997, 36.112,  1.500000)

  pt3dadd(336.71999999999997, 401.13599999999997, 36.112,  1.500000)

}

filament_999[2161] {

  pt3dclear()

  pt3dadd(336.71999999999997, 401.13599999999997, 36.112,  1.500000)

  pt3dadd(338.18399999999997, 405.52799999999996, 36.112,  1.500000)

}

filament_999[2162] {

  pt3dclear()

  pt3dadd(338.18399999999997, 405.52799999999996, 36.112,  1.500000)

  pt3dadd(339.64799999999997, 409.92, 35.624,  1.500000)

}

filament_999[2163] {

  pt3dclear()

  pt3dadd(339.64799999999997, 409.92, 35.624,  1.500000)

  pt3dadd(341.11199999999997, 414.312, 35.135999999999996,  1.500000)

}

filament_999[2164] {

  pt3dclear()

  pt3dadd(341.11199999999997, 414.312, 35.135999999999996,  1.500000)

  pt3dadd(342.57599999999996, 418.704, 34.647999999999996,  1.500000)

}

filament_999[2165] {

  pt3dclear()

  pt3dadd(342.57599999999996, 418.704, 34.647999999999996,  1.500000)

  pt3dadd(344.04, 423.096, 34.647999999999996,  1.500000)

}

filament_999[2166] {

  pt3dclear()

  pt3dadd(344.04, 423.096, 34.647999999999996,  1.500000)

  pt3dadd(345.504, 427.488, 34.647999999999996,  1.500000)

}

filament_999[2167] {

  pt3dclear()

  pt3dadd(345.504, 427.488, 34.647999999999996,  1.500000)

  pt3dadd(346.236, 431.88, 33.672,  1.500000)

}

filament_999[2168] {

  pt3dclear()

  pt3dadd(346.236, 431.88, 33.672,  1.500000)

  pt3dadd(346.968, 435.53999999999996, 33.184,  1.500000)

}

filament_999[2169] {

  pt3dclear()

  pt3dadd(346.968, 435.53999999999996, 33.184,  1.500000)

  pt3dadd(347.7, 439.2, 32.696,  1.500000)

}

filament_999[2170] {

  pt3dclear()

  pt3dadd(347.7, 439.2, 32.696,  1.500000)

  pt3dadd(345.504, 439.932, 31.232,  1.500000)

}

filament_999[2171] {

  pt3dclear()

  pt3dadd(347.7, 439.2, 32.696,  1.500000)

  pt3dadd(347.7, 443.592, 32.208,  1.500000)

}

filament_999[2172] {

  pt3dclear()

  pt3dadd(347.7, 443.592, 32.208,  1.500000)

  pt3dadd(345.504, 444.324, 31.72,  1.500000)

}

filament_999[2173] {

  pt3dclear()

  pt3dadd(347.7, 443.592, 32.208,  1.500000)

  pt3dadd(348.432, 447.252, 31.232,  1.500000)

}

filament_999[2174] {

  pt3dclear()

  pt3dadd(345.504, 444.324, 31.72,  1.500000)

  pt3dadd(341.844, 443.592, 31.232,  1.500000)

}

filament_999[2175] {

  pt3dclear()

  pt3dadd(341.844, 443.592, 31.232,  1.500000)

  pt3dadd(338.916, 442.86, 33.184,  1.500000)

}

filament_999[2176] {

  pt3dclear()

  pt3dadd(348.432, 447.252, 31.232,  1.500000)

  pt3dadd(351.36, 450.18, 31.232,  1.500000)

}

filament_999[2177] {

  pt3dclear()

  pt3dadd(351.36, 450.18, 31.232,  1.500000)

  pt3dadd(354.288, 453.108, 31.232,  1.500000)

}

filament_999[2178] {

  pt3dclear()

  pt3dadd(354.288, 453.108, 31.232,  1.500000)

  pt3dadd(354.288, 457.5, 30.744,  1.500000)

}

filament_999[2179] {

  pt3dclear()

  pt3dadd(354.288, 457.5, 30.744,  1.500000)

  pt3dadd(356.484, 461.15999999999997, 30.744,  1.500000)

}

filament_999[2180] {

  pt3dclear()

  pt3dadd(356.484, 461.15999999999997, 30.744,  1.500000)

  pt3dadd(357.948, 464.82, 30.256,  1.500000)

}

filament_999[2181] {

  pt3dclear()

  pt3dadd(357.948, 464.82, 30.256,  1.500000)

  pt3dadd(359.412, 468.48, 29.768,  1.500000)

}

filament_999[2182] {

  pt3dclear()

  pt3dadd(359.412, 468.48, 29.768,  1.500000)

  pt3dadd(361.608, 472.14, 29.768,  1.500000)

}

filament_999[2183] {

  pt3dclear()

  pt3dadd(361.608, 472.14, 29.768,  1.500000)

  pt3dadd(363.804, 475.8, 29.28,  1.500000)

}

filament_999[2184] {

  pt3dclear()

  pt3dadd(363.804, 475.8, 29.28,  1.500000)

  pt3dadd(366.0, 479.46, 28.791999999999998,  1.500000)

}

filament_999[2185] {

  pt3dclear()

  pt3dadd(366.0, 479.46, 28.791999999999998,  1.500000)

  pt3dadd(368.19599999999997, 483.12, 28.791999999999998,  1.500000)

}

filament_999[2186] {

  pt3dclear()

  pt3dadd(368.19599999999997, 483.12, 28.791999999999998,  1.500000)

  pt3dadd(371.12399999999997, 485.316, 28.791999999999998,  1.500000)

}

filament_999[2187] {

  pt3dclear()

  pt3dadd(371.12399999999997, 485.316, 28.791999999999998,  1.500000)

  pt3dadd(374.784, 486.78, 28.791999999999998,  1.500000)

}

filament_999[2188] {

  pt3dclear()

  pt3dadd(374.784, 486.78, 28.791999999999998,  1.500000)

  pt3dadd(376.248, 489.70799999999997, 28.304,  1.500000)

}

filament_999[2189] {

  pt3dclear()

  pt3dadd(376.248, 489.70799999999997, 28.304,  1.500000)

  pt3dadd(376.248, 494.09999999999997, 28.304,  1.500000)

}

filament_999[2190] {

  pt3dclear()

  pt3dadd(376.248, 494.09999999999997, 28.304,  1.500000)

  pt3dadd(377.712, 497.76, 28.791999999999998,  1.500000)

}

filament_999[2191] {

  pt3dclear()

  pt3dadd(377.712, 497.76, 28.791999999999998,  1.500000)

  pt3dadd(379.176, 501.42, 28.304,  1.500000)

}

filament_999[2192] {

  pt3dclear()

  pt3dadd(379.176, 501.42, 28.304,  1.500000)

  pt3dadd(380.64, 505.08, 27.816,  1.500000)

}

filament_999[2193] {

  pt3dclear()

  pt3dadd(380.64, 505.08, 27.816,  1.500000)

  pt3dadd(382.104, 508.74, 28.791999999999998,  1.500000)

}

filament_999[2194] {

  pt3dclear()

  pt3dadd(382.104, 508.74, 28.791999999999998,  1.500000)

  pt3dadd(382.104, 512.4, 26.352,  1.500000)

}

filament_999[2195] {

  pt3dclear()

  pt3dadd(374.784, 477.264, 25.375999999999998,  1.500000)

  pt3dadd(371.856, 478.728, 23.912,  1.500000)

}

filament_999[2196] {

  pt3dclear()

  pt3dadd(371.856, 478.728, 23.912,  1.500000)

  pt3dadd(373.32, 482.388, 22.936,  1.500000)

}

filament_999[2197] {

  pt3dclear()

  pt3dadd(305.976, 502.152, 14.64,  1.500000)

  pt3dadd(308.904, 505.08, 13.664,  1.500000)

}

filament_999[2198] {

  pt3dclear()

  pt3dadd(308.904, 505.08, 13.664,  1.500000)

  pt3dadd(311.832, 508.008, 12.687999999999999,  1.500000)

}

filament_999[2199] {

  pt3dclear()

  pt3dadd(311.832, 508.008, 12.687999999999999,  1.500000)

  pt3dadd(313.296, 511.668, 12.2,  1.500000)

}

filament_999[2200] {

  pt3dclear()

  pt3dadd(313.296, 511.668, 12.2,  1.500000)

  pt3dadd(314.76, 515.328, 11.712,  1.500000)

}

filament_999[2201] {

  pt3dclear()

  pt3dadd(313.296, 511.668, 12.2,  1.500000)

  pt3dadd(312.564, 512.4, 9.272,  1.500000)

}

filament_999[2202] {

  pt3dclear()

  pt3dadd(314.76, 515.328, 11.712,  1.500000)

  pt3dadd(318.42, 515.328, 11.224,  1.500000)

}

filament_999[2203] {

  pt3dclear()

  pt3dadd(318.42, 515.328, 11.224,  1.500000)

  pt3dadd(320.616, 513.132, 11.712,  1.500000)

}

filament_999[2204] {

  pt3dclear()

  pt3dadd(278.15999999999997, 426.024, 37.576,  1.500000)

  pt3dadd(281.82, 426.756, 37.576,  1.500000)

}

filament_999[2205] {

  pt3dclear()

  pt3dadd(281.82, 426.756, 37.576,  1.500000)

  pt3dadd(284.748, 428.952, 37.088,  1.500000)

}

filament_999[2206] {

  pt3dclear()

  pt3dadd(284.748, 428.952, 37.088,  1.500000)

  pt3dadd(287.676, 431.14799999999997, 36.6,  1.500000)

}

filament_999[2207] {

  pt3dclear()

  pt3dadd(287.676, 431.14799999999997, 36.6,  1.500000)

  pt3dadd(290.604, 433.344, 36.6,  1.500000)

}

filament_999[2208] {

  pt3dclear()

  pt3dadd(290.604, 433.344, 36.6,  1.500000)

  pt3dadd(293.532, 434.808, 36.112,  1.500000)

}

filament_999[2209] {

  pt3dclear()

  pt3dadd(293.532, 434.808, 36.112,  1.500000)

  pt3dadd(294.996, 437.736, 36.112,  1.500000)

}

filament_999[2210] {

  pt3dclear()

  pt3dadd(293.532, 434.808, 36.112,  1.500000)

  pt3dadd(297.192, 434.808, 36.112,  1.500000)

}

filament_999[2211] {

  pt3dclear()

  pt3dadd(294.996, 437.736, 36.112,  1.500000)

  pt3dadd(297.924, 439.932, 35.624,  1.500000)

}

filament_999[2212] {

  pt3dclear()

  pt3dadd(297.924, 439.932, 35.624,  1.500000)

  pt3dadd(300.852, 440.664, 36.112,  1.500000)

}

filament_999[2213] {

  pt3dclear()

  pt3dadd(244.488, 344.04, 36.112,  1.500000)

  pt3dadd(241.56, 344.04, 37.576,  1.500000)

}

filament_999[2214] {

  pt3dclear()

  pt3dadd(241.56, 344.04, 37.576,  1.500000)

  pt3dadd(238.632, 344.04, 39.04,  1.500000)

}

filament_999[2215] {

  pt3dclear()

  pt3dadd(238.632, 344.04, 39.04,  1.500000)

  pt3dadd(234.972, 343.308, 40.016,  1.500000)

}

filament_999[2216] {

  pt3dclear()

  pt3dadd(234.972, 343.308, 40.016,  1.500000)

  pt3dadd(231.31199999999998, 342.57599999999996, 40.992,  1.500000)

}

filament_999[2217] {

  pt3dclear()

  pt3dadd(231.31199999999998, 342.57599999999996, 40.992,  1.500000)

  pt3dadd(227.652, 341.844, 40.992,  1.500000)

}

filament_999[2218] {

  pt3dclear()

  pt3dadd(231.31199999999998, 342.57599999999996, 40.992,  1.500000)

  pt3dadd(229.84799999999998, 345.504, 43.432,  1.500000)

}

filament_999[2219] {

  pt3dclear()

  pt3dadd(227.652, 341.844, 40.992,  1.500000)

  pt3dadd(223.992, 342.57599999999996, 40.992,  1.500000)

}

filament_999[2220] {

  pt3dclear()

  pt3dadd(223.992, 342.57599999999996, 40.992,  1.500000)

  pt3dadd(219.6, 343.308, 41.48,  1.500000)

}

filament_999[2221] {

  pt3dclear()

  pt3dadd(219.6, 343.308, 41.48,  1.500000)

  pt3dadd(215.94, 343.308, 40.992,  1.500000)

}

filament_999[2222] {

  pt3dclear()

  pt3dadd(215.94, 343.308, 40.992,  1.500000)

  pt3dadd(211.548, 343.308, 40.992,  1.500000)

}

filament_999[2223] {

  pt3dclear()

  pt3dadd(211.548, 343.308, 40.992,  1.500000)

  pt3dadd(207.888, 344.772, 40.504,  1.500000)

}

filament_999[2224] {

  pt3dclear()

  pt3dadd(207.888, 344.772, 40.504,  1.500000)

  pt3dadd(204.228, 346.968, 40.992,  1.500000)

}

filament_999[2225] {

  pt3dclear()

  pt3dadd(204.228, 346.968, 40.992,  1.500000)

  pt3dadd(200.56799999999998, 349.164, 40.992,  1.500000)

}

filament_999[2226] {

  pt3dclear()

  pt3dadd(200.56799999999998, 349.164, 40.992,  1.500000)

  pt3dadd(196.908, 351.36, 40.992,  1.500000)

}

filament_999[2227] {

  pt3dclear()

  pt3dadd(196.908, 351.36, 40.992,  1.500000)

  pt3dadd(193.248, 354.288, 41.48,  1.500000)

}

filament_999[2228] {

  pt3dclear()

  pt3dadd(193.248, 354.288, 41.48,  1.500000)

  pt3dadd(189.588, 357.216, 40.992,  1.500000)

}

filament_999[2229] {

  pt3dclear()

  pt3dadd(189.588, 357.216, 40.992,  1.500000)

  pt3dadd(185.928, 360.144, 40.992,  1.500000)

}

filament_999[2230] {

  pt3dclear()

  pt3dadd(185.928, 360.144, 40.992,  1.500000)

  pt3dadd(182.268, 363.072, 40.504,  1.500000)

}

filament_999[2231] {

  pt3dclear()

  pt3dadd(182.268, 363.072, 40.504,  1.500000)

  pt3dadd(179.34, 366.0, 40.016,  1.500000)

}

filament_999[2232] {

  pt3dclear()

  pt3dadd(179.34, 366.0, 40.016,  1.500000)

  pt3dadd(176.412, 368.928, 39.528,  1.500000)

}

filament_999[2233] {

  pt3dclear()

  pt3dadd(176.412, 368.928, 39.528,  1.500000)

  pt3dadd(173.484, 371.856, 39.04,  1.500000)

}

filament_999[2234] {

  pt3dclear()

  pt3dadd(173.484, 371.856, 39.04,  1.500000)

  pt3dadd(170.55599999999998, 374.784, 38.552,  1.500000)

}

filament_999[2235] {

  pt3dclear()

  pt3dadd(170.55599999999998, 374.784, 38.552,  1.500000)

  pt3dadd(167.628, 377.712, 38.064,  1.500000)

}

filament_999[2236] {

  pt3dclear()

  pt3dadd(167.628, 377.712, 38.064,  1.500000)

  pt3dadd(164.7, 380.64, 37.576,  1.500000)

}

filament_999[2237] {

  pt3dclear()

  pt3dadd(164.7, 380.64, 37.576,  1.500000)

  pt3dadd(161.772, 383.568, 36.112,  1.500000)

}

filament_999[2238] {

  pt3dclear()

  pt3dadd(161.772, 383.568, 36.112,  1.500000)

  pt3dadd(160.308, 387.228, 35.624,  1.500000)

}

filament_999[2239] {

  pt3dclear()

  pt3dadd(160.308, 387.228, 35.624,  1.500000)

  pt3dadd(159.576, 392.352, 35.135999999999996,  1.500000)

}

filament_999[2240] {

  pt3dclear()

  pt3dadd(159.576, 392.352, 35.135999999999996,  1.500000)

  pt3dadd(157.38, 397.476, 34.647999999999996,  1.500000)

}

filament_999[2241] {

  pt3dclear()

  pt3dadd(157.38, 397.476, 34.647999999999996,  1.500000)

  pt3dadd(155.184, 401.868, 34.16,  1.500000)

}

filament_999[2242] {

  pt3dclear()

  pt3dadd(155.184, 401.868, 34.16,  1.500000)

  pt3dadd(151.524, 405.52799999999996, 33.672,  1.500000)

}

filament_999[2243] {

  pt3dclear()

  pt3dadd(151.524, 405.52799999999996, 33.672,  1.500000)

  pt3dadd(147.864, 409.188, 33.184,  1.500000)

}

filament_999[2244] {

  pt3dclear()

  pt3dadd(147.864, 409.188, 33.184,  1.500000)

  pt3dadd(145.668, 412.848, 33.184,  1.500000)

}

filament_999[2245] {

  pt3dclear()

  pt3dadd(145.668, 412.848, 33.184,  1.500000)

  pt3dadd(143.472, 417.24, 32.208,  1.500000)

}

filament_999[2246] {

  pt3dclear()

  pt3dadd(143.472, 417.24, 32.208,  1.500000)

  pt3dadd(141.276, 421.632, 30.744,  1.500000)

}

filament_999[2247] {

  pt3dclear()

  pt3dadd(141.276, 421.632, 30.744,  1.500000)

  pt3dadd(139.07999999999998, 426.024, 30.256,  1.500000)

}

filament_999[2248] {

  pt3dclear()

  pt3dadd(139.07999999999998, 426.024, 30.256,  1.500000)

  pt3dadd(136.884, 430.416, 29.768,  1.500000)

}

filament_999[2249] {

  pt3dclear()

  pt3dadd(136.884, 430.416, 29.768,  1.500000)

  pt3dadd(134.688, 434.808, 29.768,  1.500000)

}

filament_999[2250] {

  pt3dclear()

  pt3dadd(134.688, 434.808, 29.768,  1.500000)

  pt3dadd(132.492, 439.2, 29.768,  1.500000)

}

filament_999[2251] {

  pt3dclear()

  pt3dadd(132.492, 439.2, 29.768,  1.500000)

  pt3dadd(130.296, 443.592, 29.28,  1.500000)

}

filament_999[2252] {

  pt3dclear()

  pt3dadd(130.296, 443.592, 29.28,  1.500000)

  pt3dadd(128.1, 447.984, 29.28,  1.500000)

}

filament_999[2253] {

  pt3dclear()

  pt3dadd(128.1, 447.984, 29.28,  1.500000)

  pt3dadd(125.904, 452.376, 29.28,  1.500000)

}

filament_999[2254] {

  pt3dclear()

  pt3dadd(125.904, 452.376, 29.28,  1.500000)

  pt3dadd(122.976, 456.768, 29.28,  1.500000)

}

filament_999[2255] {

  pt3dclear()

  pt3dadd(122.976, 456.768, 29.28,  1.500000)

  pt3dadd(120.048, 461.15999999999997, 29.28,  1.500000)

}

filament_999[2256] {

  pt3dclear()

  pt3dadd(120.048, 461.15999999999997, 29.28,  1.500000)

  pt3dadd(116.38799999999999, 464.82, 29.28,  1.500000)

}

filament_999[2257] {

  pt3dclear()

  pt3dadd(116.38799999999999, 464.82, 29.28,  1.500000)

  pt3dadd(112.728, 468.48, 29.28,  1.500000)

}

filament_999[2258] {

  pt3dclear()

  pt3dadd(112.728, 468.48, 29.28,  1.500000)

  pt3dadd(109.068, 472.14, 29.28,  1.500000)

}

filament_999[2259] {

  pt3dclear()

  pt3dadd(109.068, 472.14, 29.28,  1.500000)

  pt3dadd(105.408, 475.8, 29.28,  1.500000)

}

filament_999[2260] {

  pt3dclear()

  pt3dadd(105.408, 475.8, 29.28,  1.500000)

  pt3dadd(101.748, 479.46, 29.28,  1.500000)

}

filament_999[2261] {

  pt3dclear()

  pt3dadd(101.748, 479.46, 29.28,  1.500000)

  pt3dadd(99.55199999999999, 483.852, 29.28,  1.500000)

}

filament_999[2262] {

  pt3dclear()

  pt3dadd(99.55199999999999, 483.852, 29.28,  1.500000)

  pt3dadd(97.356, 488.24399999999997, 29.28,  1.500000)

}

filament_999[2263] {

  pt3dclear()

  pt3dadd(97.356, 488.24399999999997, 29.28,  1.500000)

  pt3dadd(95.16, 492.63599999999997, 29.28,  1.500000)

}

filament_999[2264] {

  pt3dclear()

  pt3dadd(95.16, 492.63599999999997, 29.28,  1.500000)

  pt3dadd(92.964, 497.02799999999996, 28.304,  1.500000)

}

filament_999[2265] {

  pt3dclear()

  pt3dadd(92.964, 497.02799999999996, 28.304,  1.500000)

  pt3dadd(90.768, 501.42, 27.328,  1.500000)

}

filament_999[2266] {

  pt3dclear()

  pt3dadd(90.768, 501.42, 27.328,  1.500000)

  pt3dadd(88.572, 505.08, 25.864,  1.500000)

}

filament_999[2267] {

  pt3dclear()

  pt3dadd(88.572, 505.08, 25.864,  1.500000)

  pt3dadd(85.64399999999999, 508.008, 24.4,  1.500000)

}

filament_999[2268] {

  pt3dclear()

  pt3dadd(85.64399999999999, 508.008, 24.4,  1.500000)

  pt3dadd(82.716, 510.936, 23.424,  1.500000)

}

filament_999[2269] {

  pt3dclear()

  pt3dadd(82.716, 510.936, 23.424,  1.500000)

  pt3dadd(79.788, 514.596, 22.936,  1.500000)

}

filament_999[2270] {

  pt3dclear()

  pt3dadd(79.788, 514.596, 22.936,  1.500000)

  pt3dadd(76.86, 518.256, 22.448,  1.500000)

}

filament_999[2271] {

  pt3dclear()

  pt3dadd(76.86, 518.256, 22.448,  1.500000)

  pt3dadd(73.932, 521.9159999999999, 21.472,  1.500000)

}

filament_999[2272] {

  pt3dclear()

  pt3dadd(73.932, 521.9159999999999, 21.472,  1.500000)

  pt3dadd(71.004, 525.576, 20.496,  1.500000)

}

filament_999[2273] {

  pt3dclear()

  pt3dadd(71.004, 525.576, 20.496,  1.500000)

  pt3dadd(68.80799999999999, 529.968, 20.496,  1.500000)

}

filament_999[2274] {

  pt3dclear()

  pt3dadd(68.80799999999999, 529.968, 20.496,  1.500000)

  pt3dadd(65.88, 533.628, 20.496,  1.500000)

}

filament_999[2275] {

  pt3dclear()

  pt3dadd(65.88, 533.628, 20.496,  1.500000)

  pt3dadd(62.952, 537.288, 20.496,  1.500000)

}

filament_999[2276] {

  pt3dclear()

  pt3dadd(62.952, 537.288, 20.496,  1.500000)

  pt3dadd(60.024, 540.948, 20.496,  1.500000)

}

filament_999[2277] {

  pt3dclear()

  pt3dadd(60.024, 540.948, 20.496,  1.500000)

  pt3dadd(57.096, 544.608, 19.52,  1.500000)

}

filament_999[2278] {

  pt3dclear()

  pt3dadd(57.096, 544.608, 19.52,  1.500000)

  pt3dadd(54.168, 548.268, 20.008,  1.500000)

}

filament_999[2279] {

  pt3dclear()

  pt3dadd(54.168, 548.268, 20.008,  1.500000)

  pt3dadd(51.24, 551.928, 20.496,  1.500000)

}

filament_999[2280] {

  pt3dclear()

  pt3dadd(51.24, 551.928, 20.496,  1.500000)

  pt3dadd(48.312, 556.3199999999999, 19.032,  1.500000)

}

filament_999[2281] {

  pt3dclear()

  pt3dadd(48.312, 556.3199999999999, 19.032,  1.500000)

  pt3dadd(45.384, 560.712, 19.032,  1.500000)

}

filament_999[2282] {

  pt3dclear()

  pt3dadd(45.384, 560.712, 19.032,  1.500000)

  pt3dadd(43.188, 564.372, 16.592,  1.500000)

}

filament_999[2283] {

  pt3dclear()

  pt3dadd(43.188, 564.372, 16.592,  1.500000)

  pt3dadd(40.992, 568.032, 15.616,  1.500000)

}

filament_999[2284] {

  pt3dclear()

  pt3dadd(40.992, 568.032, 15.616,  1.500000)

  pt3dadd(38.064, 571.692, 15.128,  1.500000)

}

filament_999[2285] {

  pt3dclear()

  pt3dadd(38.064, 571.692, 15.128,  1.500000)

  pt3dadd(35.135999999999996, 575.352, 14.152,  1.500000)

}

filament_999[2286] {

  pt3dclear()

  pt3dadd(35.135999999999996, 575.352, 14.152,  1.500000)

  pt3dadd(31.476, 578.28, 12.687999999999999,  1.500000)

}

filament_999[2287] {

  pt3dclear()

  pt3dadd(31.476, 578.28, 12.687999999999999,  1.500000)

  pt3dadd(27.084, 581.208, 10.736,  1.500000)

}

filament_999[2288] {

  pt3dclear()

  pt3dadd(27.084, 581.208, 10.736,  1.500000)

  pt3dadd(22.692, 584.136, 10.736,  1.500000)

}

filament_999[2289] {

  pt3dclear()

  pt3dadd(22.692, 584.136, 10.736,  1.500000)

  pt3dadd(18.3, 587.064, 9.76,  1.500000)

}

filament_999[2290] {

  pt3dclear()

  pt3dadd(18.3, 587.064, 9.76,  1.500000)

  pt3dadd(13.908, 589.992, 8.296,  1.500000)

}

filament_999[2291] {

  pt3dclear()

  pt3dadd(268.644, 327.204, 26.352,  1.500000)

  pt3dadd(265.716, 325.008, 26.352,  1.500000)

}

filament_999[2292] {

  pt3dclear()

  pt3dadd(265.716, 325.008, 26.352,  1.500000)

  pt3dadd(263.52, 322.08, 26.84,  1.500000)

}

filament_999[2293] {

  pt3dclear()

  pt3dadd(263.52, 322.08, 26.84,  1.500000)

  pt3dadd(261.324, 319.152, 26.84,  1.500000)

}

filament_999[2294] {

  pt3dclear()

  pt3dadd(261.324, 319.152, 26.84,  1.500000)

  pt3dadd(259.128, 316.224, 26.84,  1.500000)

}

filament_999[2295] {

  pt3dclear()

  pt3dadd(259.128, 316.224, 26.84,  1.500000)

  pt3dadd(256.932, 311.832, 27.816,  1.500000)

}

filament_999[2296] {

  pt3dclear()

  pt3dadd(256.932, 311.832, 27.816,  1.500000)

  pt3dadd(255.468, 308.904, 28.304,  1.500000)

}

filament_999[2297] {

  pt3dclear()

  pt3dadd(255.468, 308.904, 28.304,  1.500000)

  pt3dadd(255.468, 305.24399999999997, 28.791999999999998,  1.500000)

}

filament_999[2298] {

  pt3dclear()

  pt3dadd(255.468, 305.24399999999997, 28.791999999999998,  1.500000)

  pt3dadd(254.736, 301.584, 28.791999999999998,  1.500000)

}

filament_999[2299] {

  pt3dclear()

  pt3dadd(254.736, 301.584, 28.791999999999998,  1.500000)

  pt3dadd(254.004, 297.924, 29.28,  1.500000)

}

filament_999[2300] {

  pt3dclear()

  pt3dadd(254.004, 297.924, 29.28,  1.500000)

  pt3dadd(253.272, 294.264, 29.28,  1.500000)

}

filament_999[2301] {

  pt3dclear()

  pt3dadd(253.272, 294.264, 29.28,  1.500000)

  pt3dadd(251.808, 290.604, 29.28,  1.500000)

}

filament_999[2302] {

  pt3dclear()

  pt3dadd(251.808, 290.604, 29.28,  1.500000)

  pt3dadd(250.344, 286.944, 29.28,  1.500000)

}

filament_999[2303] {

  pt3dclear()

  pt3dadd(250.344, 286.944, 29.28,  1.500000)

  pt3dadd(248.88, 283.284, 29.768,  1.500000)

}

filament_999[2304] {

  pt3dclear()

  pt3dadd(248.88, 283.284, 29.768,  1.500000)

  pt3dadd(246.684, 279.62399999999997, 29.768,  1.500000)

}

filament_999[2305] {

  pt3dclear()

  pt3dadd(246.684, 279.62399999999997, 29.768,  1.500000)

  pt3dadd(244.488, 275.23199999999997, 29.768,  1.500000)

}

filament_999[2306] {

  pt3dclear()

  pt3dadd(244.488, 275.23199999999997, 29.768,  1.500000)

  pt3dadd(243.024, 270.84, 30.256,  1.500000)

}

filament_999[2307] {

  pt3dclear()

  pt3dadd(243.024, 270.84, 30.256,  1.500000)

  pt3dadd(240.828, 266.448, 29.768,  1.500000)

}

filament_999[2308] {

  pt3dclear()

  pt3dadd(240.828, 266.448, 29.768,  1.500000)

  pt3dadd(237.9, 262.788, 29.768,  1.500000)

}

filament_999[2309] {

  pt3dclear()

  pt3dadd(237.9, 262.788, 29.768,  1.500000)

  pt3dadd(234.24, 260.592, 29.768,  1.500000)

}

filament_999[2310] {

  pt3dclear()

  pt3dadd(234.24, 260.592, 29.768,  1.500000)

  pt3dadd(230.57999999999998, 258.396, 29.28,  1.500000)

}

filament_999[2311] {

  pt3dclear()

  pt3dadd(230.57999999999998, 258.396, 29.28,  1.500000)

  pt3dadd(226.92, 256.2, 29.768,  1.500000)

}

filament_999[2312] {

  pt3dclear()

  pt3dadd(226.92, 256.2, 29.768,  1.500000)

  pt3dadd(223.26, 254.004, 30.744,  1.500000)

}

filament_999[2313] {

  pt3dclear()

  pt3dadd(223.26, 254.004, 30.744,  1.500000)

  pt3dadd(219.6, 251.808, 31.232,  1.500000)

}

filament_999[2314] {

  pt3dclear()

  pt3dadd(219.6, 251.808, 31.232,  1.500000)

  pt3dadd(216.672, 248.88, 32.208,  1.500000)

}

filament_999[2315] {

  pt3dclear()

  pt3dadd(216.672, 248.88, 32.208,  1.500000)

  pt3dadd(213.744, 245.22, 32.208,  1.500000)

}

filament_999[2316] {

  pt3dclear()

  pt3dadd(213.744, 245.22, 32.208,  1.500000)

  pt3dadd(210.816, 241.56, 32.696,  1.500000)

}

filament_999[2317] {

  pt3dclear()

  pt3dadd(210.816, 241.56, 32.696,  1.500000)

  pt3dadd(209.352, 237.168, 32.696,  1.500000)

}

filament_999[2318] {

  pt3dclear()

  pt3dadd(209.352, 237.168, 32.696,  1.500000)

  pt3dadd(207.156, 233.50799999999998, 33.184,  1.500000)

}

filament_999[2319] {

  pt3dclear()

  pt3dadd(207.156, 233.50799999999998, 33.184,  1.500000)

  pt3dadd(204.96, 230.57999999999998, 33.672,  1.500000)

}

filament_999[2320] {

  pt3dclear()

  pt3dadd(204.96, 230.57999999999998, 33.672,  1.500000)

  pt3dadd(202.76399999999998, 227.652, 34.16,  1.500000)

}

filament_999[2321] {

  pt3dclear()

  pt3dadd(202.76399999999998, 227.652, 34.16,  1.500000)

  pt3dadd(200.56799999999998, 224.724, 34.647999999999996,  1.500000)

}

filament_999[2322] {

  pt3dclear()

  pt3dadd(200.56799999999998, 224.724, 34.647999999999996,  1.500000)

  pt3dadd(199.83599999999998, 221.064, 35.135999999999996,  1.500000)

}

filament_999[2323] {

  pt3dclear()

  pt3dadd(199.83599999999998, 221.064, 35.135999999999996,  1.500000)

  pt3dadd(198.37199999999999, 218.136, 35.624,  1.500000)

}

filament_999[2324] {

  pt3dclear()

  pt3dadd(198.37199999999999, 218.136, 35.624,  1.500000)

  pt3dadd(195.444, 215.94, 36.112,  1.500000)

}

filament_999[2325] {

  pt3dclear()

  pt3dadd(195.444, 215.94, 36.112,  1.500000)

  pt3dadd(192.516, 213.744, 36.6,  1.500000)

}

filament_999[2326] {

  pt3dclear()

  pt3dadd(192.516, 213.744, 36.6,  1.500000)

  pt3dadd(191.052, 210.816, 37.088,  1.500000)

}

filament_999[2327] {

  pt3dclear()

  pt3dadd(191.052, 210.816, 37.088,  1.500000)

  pt3dadd(191.052, 207.156, 38.064,  1.500000)

}

filament_999[2328] {

  pt3dclear()

  pt3dadd(191.052, 207.156, 38.064,  1.500000)

  pt3dadd(191.052, 203.496, 38.064,  1.500000)

}

filament_999[2329] {

  pt3dclear()

  pt3dadd(191.052, 203.496, 38.064,  1.500000)

  pt3dadd(191.784, 199.83599999999998, 38.552,  1.500000)

}

filament_999[2330] {

  pt3dclear()

  pt3dadd(191.784, 199.83599999999998, 38.552,  1.500000)

  pt3dadd(192.516, 196.176, 38.064,  1.500000)

}

filament_999[2331] {

  pt3dclear()

  pt3dadd(192.516, 196.176, 38.064,  1.500000)

  pt3dadd(193.248, 192.516, 37.576,  1.500000)

}

filament_999[2332] {

  pt3dclear()

  pt3dadd(193.248, 192.516, 37.576,  1.500000)

  pt3dadd(193.98, 188.856, 38.064,  1.500000)

}

filament_999[2333] {

  pt3dclear()

  pt3dadd(193.98, 188.856, 38.064,  1.500000)

  pt3dadd(195.444, 184.464, 38.064,  1.500000)

}

filament_999[2334] {

  pt3dclear()

  pt3dadd(195.444, 184.464, 38.064,  1.500000)

  pt3dadd(196.908, 180.804, 38.064,  1.500000)

}

filament_999[2335] {

  pt3dclear()

  pt3dadd(196.908, 180.804, 38.064,  1.500000)

  pt3dadd(198.37199999999999, 177.144, 38.064,  1.500000)

}

filament_999[2336] {

  pt3dclear()

  pt3dadd(198.37199999999999, 177.144, 38.064,  1.500000)

  pt3dadd(199.10399999999998, 173.484, 38.064,  1.500000)

}

filament_999[2337] {

  pt3dclear()

  pt3dadd(199.10399999999998, 173.484, 38.064,  1.500000)

  pt3dadd(199.10399999999998, 169.82399999999998, 38.552,  1.500000)

}

filament_999[2338] {

  pt3dclear()

  pt3dadd(199.10399999999998, 169.82399999999998, 38.552,  1.500000)

  pt3dadd(199.83599999999998, 166.164, 39.528,  1.500000)

}

filament_999[2339] {

  pt3dclear()

  pt3dadd(199.83599999999998, 166.164, 39.528,  1.500000)

  pt3dadd(199.83599999999998, 163.236, 41.967999999999996,  1.500000)

}

filament_999[2340] {

  pt3dclear()

  pt3dadd(199.83599999999998, 163.236, 41.967999999999996,  1.500000)

  pt3dadd(197.64, 161.04, 42.944,  1.500000)

}

filament_999[2341] {

  pt3dclear()

  pt3dadd(197.64, 161.04, 42.944,  1.500000)

  pt3dadd(194.712, 158.844, 43.432,  1.500000)

}

filament_999[2342] {

  pt3dclear()

  pt3dadd(194.712, 158.844, 43.432,  1.500000)

  pt3dadd(191.784, 156.648, 43.92,  1.500000)

}

filament_999[2343] {

  pt3dclear()

  pt3dadd(191.784, 156.648, 43.92,  1.500000)

  pt3dadd(188.124, 155.184, 44.896,  1.500000)

}

filament_999[2344] {

  pt3dclear()

  pt3dadd(188.124, 155.184, 44.896,  1.500000)

  pt3dadd(184.464, 152.988, 45.872,  1.500000)

}

filament_999[2345] {

  pt3dclear()

  pt3dadd(184.464, 152.988, 45.872,  1.500000)

  pt3dadd(181.536, 150.06, 46.848,  1.500000)

}

filament_999[2346] {

  pt3dclear()

  pt3dadd(181.536, 150.06, 46.848,  1.500000)

  pt3dadd(178.608, 146.4, 47.336,  1.500000)

}

filament_999[2347] {

  pt3dclear()

  pt3dadd(178.608, 146.4, 47.336,  1.500000)

  pt3dadd(175.68, 143.472, 48.312,  1.500000)

}

filament_999[2348] {

  pt3dclear()

  pt3dadd(175.68, 143.472, 48.312,  1.500000)

  pt3dadd(172.752, 140.54399999999998, 48.8,  1.500000)

}

filament_999[2349] {

  pt3dclear()

  pt3dadd(172.752, 140.54399999999998, 48.8,  1.500000)

  pt3dadd(169.82399999999998, 136.884, 49.288,  1.500000)

}

filament_999[2350] {

  pt3dclear()

  pt3dadd(169.82399999999998, 136.884, 49.288,  1.500000)

  pt3dadd(166.896, 132.492, 49.288,  1.500000)

}

filament_999[2351] {

  pt3dclear()

  pt3dadd(166.896, 132.492, 49.288,  1.500000)

  pt3dadd(166.164, 128.832, 49.775999999999996,  1.500000)

}

filament_999[2352] {

  pt3dclear()

  pt3dadd(166.164, 128.832, 49.775999999999996,  1.500000)

  pt3dadd(165.432, 125.172, 50.263999999999996,  1.500000)

}

filament_999[2353] {

  pt3dclear()

  pt3dadd(165.432, 125.172, 50.263999999999996,  1.500000)

  pt3dadd(163.968, 121.512, 50.751999999999995,  1.500000)

}

filament_999[2354] {

  pt3dclear()

  pt3dadd(163.968, 121.512, 50.751999999999995,  1.500000)

  pt3dadd(162.504, 117.852, 50.751999999999995,  1.500000)

}

filament_999[2355] {

  pt3dclear()

  pt3dadd(162.504, 117.852, 50.751999999999995,  1.500000)

  pt3dadd(161.04, 114.192, 51.24,  1.500000)

}

filament_999[2356] {

  pt3dclear()

  pt3dadd(161.04, 114.192, 51.24,  1.500000)

  pt3dadd(159.576, 110.532, 51.728,  1.500000)

}

filament_999[2357] {

  pt3dclear()

  pt3dadd(159.576, 110.532, 51.728,  1.500000)

  pt3dadd(158.112, 106.872, 52.216,  1.500000)

}

filament_999[2358] {

  pt3dclear()

  pt3dadd(158.112, 106.872, 52.216,  1.500000)

  pt3dadd(158.112, 102.48, 53.192,  1.500000)

}

filament_999[2359] {

  pt3dclear()

  pt3dadd(158.112, 102.48, 53.192,  1.500000)

  pt3dadd(158.112, 98.82, 54.168,  1.500000)

}

filament_999[2360] {

  pt3dclear()

  pt3dadd(158.112, 98.82, 54.168,  1.500000)

  pt3dadd(158.112, 95.16, 55.632,  1.500000)

}

filament_999[2361] {

  pt3dclear()

  pt3dadd(158.112, 95.16, 55.632,  1.500000)

  pt3dadd(158.112, 91.5, 56.608,  1.500000)

}

filament_999[2362] {

  pt3dclear()

  pt3dadd(158.112, 91.5, 56.608,  1.500000)

  pt3dadd(158.112, 87.84, 56.608,  1.500000)

}

filament_999[2363] {

  pt3dclear()

  pt3dadd(158.112, 87.84, 56.608,  1.500000)

  pt3dadd(158.112, 84.17999999999999, 56.608,  1.500000)

}

filament_999[2364] {

  pt3dclear()

  pt3dadd(158.112, 84.17999999999999, 56.608,  1.500000)

  pt3dadd(158.844, 80.52, 57.096,  1.500000)

}

filament_999[2365] {

  pt3dclear()

  pt3dadd(158.844, 80.52, 57.096,  1.500000)

  pt3dadd(160.308, 76.86, 57.096,  1.500000)

}

filament_999[2366] {

  pt3dclear()

  pt3dadd(160.308, 76.86, 57.096,  1.500000)

  pt3dadd(161.772, 73.2, 58.071999999999996,  1.500000)

}

filament_999[2367] {

  pt3dclear()

  pt3dadd(161.772, 73.2, 58.071999999999996,  1.500000)

  pt3dadd(163.968, 69.53999999999999, 58.071999999999996,  1.500000)

}

filament_999[2368] {

  pt3dclear()

  pt3dadd(163.968, 69.53999999999999, 58.071999999999996,  1.500000)

  pt3dadd(166.896, 65.88, 57.096,  1.500000)

}

filament_999[2369] {

  pt3dclear()

  pt3dadd(166.896, 65.88, 57.096,  1.500000)

  pt3dadd(168.35999999999999, 62.22, 56.12,  1.500000)

}

filament_999[2370] {

  pt3dclear()

  pt3dadd(168.35999999999999, 62.22, 56.12,  1.500000)

  pt3dadd(169.82399999999998, 58.56, 55.632,  1.500000)

}

filament_999[2371] {

  pt3dclear()

  pt3dadd(169.82399999999998, 58.56, 55.632,  1.500000)

  pt3dadd(170.55599999999998, 54.9, 55.144,  1.500000)

}

filament_999[2372] {

  pt3dclear()

  pt3dadd(170.55599999999998, 54.9, 55.144,  1.500000)

  pt3dadd(172.02, 51.24, 54.656,  1.500000)

}

filament_999[2373] {

  pt3dclear()

  pt3dadd(172.02, 51.24, 54.656,  1.500000)

  pt3dadd(174.216, 47.58, 53.192,  1.500000)

}

filament_999[2374] {

  pt3dclear()

  pt3dadd(174.216, 47.58, 53.192,  1.500000)

  pt3dadd(176.412, 43.92, 52.216,  1.500000)

}

filament_999[2375] {

  pt3dclear()

  pt3dadd(176.412, 43.92, 52.216,  1.500000)

  pt3dadd(177.876, 40.26, 51.728,  1.500000)

}

filament_999[2376] {

  pt3dclear()

  pt3dadd(177.876, 40.26, 51.728,  1.500000)

  pt3dadd(179.34, 36.6, 50.751999999999995,  1.500000)

}

filament_999[2377] {

  pt3dclear()

  pt3dadd(179.34, 36.6, 50.751999999999995,  1.500000)

  pt3dadd(180.804, 32.94, 50.263999999999996,  1.500000)

}

filament_999[2378] {

  pt3dclear()

  pt3dadd(180.804, 32.94, 50.263999999999996,  1.500000)

  pt3dadd(182.268, 29.28, 48.312,  1.500000)

}

filament_999[2379] {

  pt3dclear()

  pt3dadd(182.268, 29.28, 48.312,  1.500000)

  pt3dadd(183.0, 25.62, 46.36,  1.500000)

}

filament_999[2380] {

  pt3dclear()

  pt3dadd(183.0, 25.62, 46.36,  1.500000)

  pt3dadd(183.732, 21.96, 41.967999999999996,  1.500000)

}

filament_999[2381] {

  pt3dclear()

  pt3dadd(183.732, 21.96, 41.967999999999996,  1.500000)

  pt3dadd(185.928, 18.3, 41.967999999999996,  1.500000)

}

filament_999[2382] {

  pt3dclear()

  pt3dadd(185.928, 18.3, 41.967999999999996,  1.500000)

  pt3dadd(188.124, 14.64, 40.992,  1.500000)

}

filament_999[2383] {

  pt3dclear()

  pt3dadd(188.124, 14.64, 40.992,  1.500000)

  pt3dadd(190.32, 10.98, 38.552,  1.500000)

}

filament_999[2384] {

  pt3dclear()

  pt3dadd(190.32, 10.98, 38.552,  1.500000)

  pt3dadd(193.248, 7.32, 37.576,  1.500000)

}

filament_999[2385] {

  pt3dclear()

  pt3dadd(193.248, 7.32, 37.576,  1.500000)

  pt3dadd(196.176, 3.66, 36.6,  1.500000)

}

filament_999[2386] {

  pt3dclear()

  pt3dadd(196.176, 3.66, 36.6,  1.500000)

  pt3dadd(199.10399999999998, 1.464, 35.624,  1.500000)

}

filament_999[2387] {

  pt3dclear()

  pt3dadd(314.028, 358.68, 34.647999999999996,  1.500000)

  pt3dadd(314.028, 355.02, 34.647999999999996,  1.500000)

}

filament_999[2388] {

  pt3dclear()

  pt3dadd(314.028, 355.02, 34.647999999999996,  1.500000)

  pt3dadd(312.564, 352.824, 34.647999999999996,  1.500000)

}

filament_999[2389] {

  pt3dclear()

  pt3dadd(312.564, 352.824, 34.647999999999996,  1.500000)

  pt3dadd(310.368, 350.628, 35.135999999999996,  1.500000)

}

filament_999[2390] {

  pt3dclear()

  pt3dadd(310.368, 350.628, 35.135999999999996,  1.500000)

  pt3dadd(308.17199999999997, 348.432, 35.624,  1.500000)

}

filament_999[2391] {

  pt3dclear()

  pt3dadd(308.17199999999997, 348.432, 35.624,  1.500000)

  pt3dadd(306.70799999999997, 345.504, 35.135999999999996,  1.500000)

}

filament_999[2392] {

  pt3dclear()

  pt3dadd(306.70799999999997, 345.504, 35.135999999999996,  1.500000)

  pt3dadd(305.24399999999997, 342.57599999999996, 35.135999999999996,  1.500000)

}

filament_999[2393] {

  pt3dclear()

  pt3dadd(305.24399999999997, 342.57599999999996, 35.135999999999996,  1.500000)

  pt3dadd(305.24399999999997, 338.916, 35.135999999999996,  1.500000)

}

filament_999[2394] {

  pt3dclear()

  pt3dadd(305.24399999999997, 338.916, 35.135999999999996,  1.500000)

  pt3dadd(304.512, 335.988, 35.135999999999996,  1.500000)

}

filament_999[2395] {

  pt3dclear()

  pt3dadd(304.512, 335.988, 35.135999999999996,  1.500000)

  pt3dadd(303.78, 333.06, 34.647999999999996,  1.500000)

}

filament_999[2396] {

  pt3dclear()

  pt3dadd(303.78, 333.06, 34.647999999999996,  1.500000)

  pt3dadd(303.78, 330.132, 34.647999999999996,  1.500000)

}

filament_999[2397] {

  pt3dclear()

  pt3dadd(303.78, 330.132, 34.647999999999996,  1.500000)

  pt3dadd(302.316, 327.204, 34.16,  1.500000)

}

filament_999[2398] {

  pt3dclear()

  pt3dadd(302.316, 327.204, 34.16,  1.500000)

  pt3dadd(300.12, 325.008, 34.647999999999996,  1.500000)

}

filament_999[2399] {

  pt3dclear()

  pt3dadd(300.12, 325.008, 34.647999999999996,  1.500000)

  pt3dadd(297.192, 322.812, 34.647999999999996,  1.500000)

}

filament_999[2400] {

  pt3dclear()

  pt3dadd(297.192, 322.812, 34.647999999999996,  1.500000)

  pt3dadd(293.532, 321.348, 34.647999999999996,  1.500000)

}

filament_999[2401] {

  pt3dclear()

  pt3dadd(293.532, 321.348, 34.647999999999996,  1.500000)

  pt3dadd(289.872, 319.884, 34.647999999999996,  1.500000)

}

filament_999[2402] {

  pt3dclear()

  pt3dadd(289.872, 319.884, 34.647999999999996,  1.500000)

  pt3dadd(286.944, 318.42, 34.647999999999996,  1.500000)

}

filament_999[2403] {

  pt3dclear()

  pt3dadd(286.944, 318.42, 34.647999999999996,  1.500000)

  pt3dadd(284.016, 316.956, 34.647999999999996,  1.500000)

}

filament_999[2404] {

  pt3dclear()

  pt3dadd(284.016, 316.956, 34.647999999999996,  1.500000)

  pt3dadd(281.08799999999997, 315.492, 34.647999999999996,  1.500000)

}

filament_999[2405] {

  pt3dclear()

  pt3dadd(281.08799999999997, 315.492, 34.647999999999996,  1.500000)

  pt3dadd(278.15999999999997, 314.028, 34.647999999999996,  1.500000)

}

filament_999[2406] {

  pt3dclear()

  pt3dadd(278.15999999999997, 314.028, 34.647999999999996,  1.500000)

  pt3dadd(274.5, 313.296, 34.16,  1.500000)

}

filament_999[2407] {

  pt3dclear()

  pt3dadd(274.5, 313.296, 34.16,  1.500000)

  pt3dadd(270.84, 314.028, 33.672,  1.500000)

}

filament_999[2408] {

  pt3dclear()

  pt3dadd(270.84, 314.028, 33.672,  1.500000)

  pt3dadd(267.18, 314.76, 33.672,  1.500000)

}

filament_999[2409] {

  pt3dclear()

  pt3dadd(267.18, 314.76, 33.672,  1.500000)

  pt3dadd(264.252, 314.028, 34.16,  1.500000)

}

filament_999[2410] {

  pt3dclear()

  pt3dadd(264.252, 314.028, 34.16,  1.500000)

  pt3dadd(262.056, 312.564, 35.135999999999996,  1.500000)

}

filament_999[2411] {

  pt3dclear()

  pt3dadd(262.056, 312.564, 35.135999999999996,  1.500000)

  pt3dadd(260.592, 309.63599999999997, 36.112,  1.500000)

}

filament_999[2412] {

  pt3dclear()

  pt3dadd(262.056, 312.564, 35.135999999999996,  1.500000)

  pt3dadd(259.128, 313.296, 36.6,  1.500000)

}

filament_999[2413] {

  pt3dclear()

  pt3dadd(260.592, 309.63599999999997, 36.112,  1.500000)

  pt3dadd(259.128, 306.70799999999997, 36.112,  1.500000)

}

filament_999[2414] {

  pt3dclear()

  pt3dadd(259.128, 306.70799999999997, 36.112,  1.500000)

  pt3dadd(259.128, 303.78, 36.6,  1.500000)

}

filament_999[2415] {

  pt3dclear()

  pt3dadd(259.128, 303.78, 36.6,  1.500000)

  pt3dadd(258.396, 301.584, 37.088,  1.500000)

}

filament_999[2416] {

  pt3dclear()

  pt3dadd(258.396, 301.584, 37.088,  1.500000)

  pt3dadd(256.932, 299.388, 37.576,  1.500000)

}

filament_999[2417] {

  pt3dclear()

  pt3dadd(256.932, 299.388, 37.576,  1.500000)

  pt3dadd(254.004, 297.924, 38.552,  1.500000)

}

filament_999[2418] {

  pt3dclear()

  pt3dadd(254.004, 297.924, 38.552,  1.500000)

  pt3dadd(251.076, 296.46, 39.04,  1.500000)

}

filament_999[2419] {

  pt3dclear()

  pt3dadd(251.076, 296.46, 39.04,  1.500000)

  pt3dadd(248.148, 294.996, 39.528,  1.500000)

}

filament_999[2420] {

  pt3dclear()

  pt3dadd(248.148, 294.996, 39.528,  1.500000)

  pt3dadd(245.22, 294.996, 39.528,  1.500000)

}

filament_999[2421] {

  pt3dclear()

  pt3dadd(245.22, 294.996, 39.528,  1.500000)

  pt3dadd(242.292, 294.996, 40.016,  1.500000)

}

filament_999[2422] {

  pt3dclear()

  pt3dadd(242.292, 294.996, 40.016,  1.500000)

  pt3dadd(239.364, 296.46, 40.016,  1.500000)

}

filament_999[2423] {

  pt3dclear()

  pt3dadd(239.364, 296.46, 40.016,  1.500000)

  pt3dadd(236.436, 297.924, 40.992,  1.500000)

}

filament_999[2424] {

  pt3dclear()

  pt3dadd(259.128, 313.296, 36.6,  1.500000)

  pt3dadd(256.2, 314.76, 36.6,  1.500000)

}

filament_999[2425] {

  pt3dclear()

  pt3dadd(256.2, 314.76, 36.6,  1.500000)

  pt3dadd(254.004, 317.688, 36.6,  1.500000)

}

filament_999[2426] {

  pt3dclear()

  pt3dadd(254.004, 317.688, 36.6,  1.500000)

  pt3dadd(252.54, 321.348, 36.6,  1.500000)

}

filament_999[2427] {

  pt3dclear()

  pt3dadd(300.12, 382.104, 26.352,  1.500000)

  pt3dadd(303.048, 382.104, 26.84,  1.500000)

}

filament_999[2428] {

  pt3dclear()

  pt3dadd(303.048, 382.104, 26.84,  1.500000)

  pt3dadd(305.976, 382.836, 26.352,  1.500000)

}

filament_999[2429] {

  pt3dclear()

  pt3dadd(305.976, 382.836, 26.352,  1.500000)

  pt3dadd(308.904, 384.3, 25.864,  1.500000)

}

filament_999[2430] {

  pt3dclear()

  pt3dadd(308.904, 384.3, 25.864,  1.500000)

  pt3dadd(311.832, 385.764, 25.375999999999998,  1.500000)

}

filament_999[2431] {

  pt3dclear()

  pt3dadd(311.832, 385.764, 25.375999999999998,  1.500000)

  pt3dadd(315.492, 384.3, 25.864,  1.500000)

}

filament_999[2432] {

  pt3dclear()

  pt3dadd(315.492, 384.3, 25.864,  1.500000)

  pt3dadd(319.152, 382.836, 24.887999999999998,  1.500000)

}

filament_999[2433] {

  pt3dclear()

  pt3dadd(319.152, 382.836, 24.887999999999998,  1.500000)

  pt3dadd(322.812, 381.372, 24.4,  1.500000)

}

filament_999[2434] {

  pt3dclear()

  pt3dadd(322.812, 381.372, 24.4,  1.500000)

  pt3dadd(323.544, 378.444, 24.4,  1.500000)

}

filament_999[2435] {

  pt3dclear()

  pt3dadd(322.812, 381.372, 24.4,  1.500000)

  pt3dadd(326.472, 382.836, 23.424,  1.500000)

}

filament_999[2436] {

  pt3dclear()

  pt3dadd(323.544, 378.444, 24.4,  1.500000)

  pt3dadd(324.276, 374.784, 23.912,  1.500000)

}

filament_999[2437] {

  pt3dclear()

  pt3dadd(324.276, 374.784, 23.912,  1.500000)

  pt3dadd(326.472, 371.12399999999997, 24.887999999999998,  1.500000)

}

filament_999[2438] {

  pt3dclear()

  pt3dadd(326.472, 382.836, 23.424,  1.500000)

  pt3dadd(330.132, 384.3, 23.424,  1.500000)

}

filament_999[2439] {

  pt3dclear()

  pt3dadd(330.132, 384.3, 23.424,  1.500000)

  pt3dadd(333.06, 387.228, 23.424,  1.500000)

}

filament_999[2440] {

  pt3dclear()

  pt3dadd(333.06, 387.228, 23.424,  1.500000)

  pt3dadd(335.988, 390.156, 22.936,  1.500000)

}

filament_999[2441] {

  pt3dclear()

  pt3dadd(335.988, 390.156, 22.936,  1.500000)

  pt3dadd(338.916, 393.084, 22.936,  1.500000)

}

filament_999[2442] {

  pt3dclear()

  pt3dadd(338.916, 393.084, 22.936,  1.500000)

  pt3dadd(341.844, 396.012, 22.448,  1.500000)

}

filament_999[2443] {

  pt3dclear()

  pt3dadd(341.844, 396.012, 22.448,  1.500000)

  pt3dadd(344.772, 398.94, 22.448,  1.500000)

}

filament_999[2444] {

  pt3dclear()

  pt3dadd(344.772, 398.94, 22.448,  1.500000)

  pt3dadd(347.7, 401.868, 22.448,  1.500000)

}

filament_999[2445] {

  pt3dclear()

  pt3dadd(347.7, 401.868, 22.448,  1.500000)

  pt3dadd(350.628, 404.796, 22.448,  1.500000)

}

filament_999[2446] {

  pt3dclear()

  pt3dadd(350.628, 404.796, 22.448,  1.500000)

  pt3dadd(353.556, 407.724, 22.448,  1.500000)

}

filament_999[2447] {

  pt3dclear()

  pt3dadd(353.556, 407.724, 22.448,  1.500000)

  pt3dadd(355.752, 411.384, 22.448,  1.500000)

}

filament_999[2448] {

  pt3dclear()

  pt3dadd(355.752, 411.384, 22.448,  1.500000)

  pt3dadd(358.68, 413.58, 21.96,  1.500000)

}

filament_999[2449] {

  pt3dclear()

  pt3dadd(358.68, 413.58, 21.96,  1.500000)

  pt3dadd(362.34, 414.312, 22.448,  1.500000)

}

filament_999[2450] {

  pt3dclear()

  pt3dadd(362.34, 414.312, 22.448,  1.500000)

  pt3dadd(366.0, 415.044, 21.96,  1.500000)

}

filament_999[2451] {

  pt3dclear()

  pt3dadd(362.34, 414.312, 22.448,  1.500000)

  pt3dadd(364.536, 412.116, 22.448,  1.500000)

}

filament_999[2452] {

  pt3dclear()

  pt3dadd(366.0, 415.044, 21.96,  1.500000)

  pt3dadd(369.65999999999997, 415.776, 21.472,  1.500000)

}

filament_999[2453] {

  pt3dclear()

  pt3dadd(369.65999999999997, 415.776, 21.472,  1.500000)

  pt3dadd(373.32, 415.044, 21.96,  1.500000)

}

filament_999[2454] {

  pt3dclear()

  pt3dadd(373.32, 415.044, 21.96,  1.500000)

  pt3dadd(375.516, 413.58, 21.472,  1.500000)

}

filament_999[2455] {

  pt3dclear()

  pt3dadd(375.516, 413.58, 21.472,  1.500000)

  pt3dadd(376.248, 409.92, 21.472,  1.500000)

}

filament_999[2456] {

  pt3dclear()

  pt3dadd(364.536, 412.116, 22.448,  1.500000)

  pt3dadd(367.464, 411.384, 22.448,  1.500000)

}

filament_999[2457] {

  pt3dclear()

  pt3dadd(367.464, 411.384, 22.448,  1.500000)

  pt3dadd(371.12399999999997, 411.384, 22.448,  1.500000)

}

filament_999[2458] {

  pt3dclear()

  pt3dadd(371.12399999999997, 411.384, 22.448,  1.500000)

  pt3dadd(374.05199999999996, 412.116, 22.448,  1.500000)

}

filament_999[2459] {

  pt3dclear()

  pt3dadd(374.05199999999996, 412.116, 22.448,  1.500000)

  pt3dadd(376.98, 412.848, 22.448,  1.500000)

}

filament_999[2460] {

  pt3dclear()

  pt3dadd(376.98, 412.848, 22.448,  1.500000)

  pt3dadd(380.64, 412.848, 22.448,  1.500000)

}

filament_999[2461] {

  pt3dclear()

  pt3dadd(380.64, 412.848, 22.448,  1.500000)

  pt3dadd(382.836, 412.116, 22.448,  1.500000)

}

filament_999[2462] {

  pt3dclear()

  pt3dadd(409.188, 453.108, 22.448,  1.500000)

  pt3dadd(404.796, 450.18, 23.912,  1.500000)

}

filament_999[2463] {

  pt3dclear()

  pt3dadd(411.384, 456.036, 22.448,  1.500000)

  pt3dadd(409.188, 454.572, 21.96,  1.500000)

}

filament_999[2464] {

  pt3dclear()

  pt3dadd(409.188, 454.572, 21.96,  1.500000)

  pt3dadd(406.992, 452.376, 20.983999999999998,  1.500000)

}

filament_999[2465] {

  pt3dclear()

  pt3dadd(409.188, 454.572, 21.96,  1.500000)

  pt3dadd(407.724, 457.5, 21.96,  1.500000)

}

filament_999[2466] {

  pt3dclear()

  pt3dadd(406.992, 452.376, 20.983999999999998,  1.500000)

  pt3dadd(405.52799999999996, 449.448, 20.496,  1.500000)

}

filament_999[2467] {

  pt3dclear()

  pt3dadd(405.52799999999996, 449.448, 20.496,  1.500000)

  pt3dadd(403.332, 446.52, 20.008,  1.500000)

}

filament_999[2468] {

  pt3dclear()

  pt3dadd(403.332, 446.52, 20.008,  1.500000)

  pt3dadd(401.13599999999997, 444.324, 20.008,  1.500000)

}

filament_999[2469] {

  pt3dclear()

  pt3dadd(401.13599999999997, 444.324, 20.008,  1.500000)

  pt3dadd(399.67199999999997, 441.396, 19.52,  1.500000)

}

filament_999[2470] {

  pt3dclear()

  pt3dadd(399.67199999999997, 441.396, 19.52,  1.500000)

  pt3dadd(397.476, 438.468, 19.52,  1.500000)

}

filament_999[2471] {

  pt3dclear()

  pt3dadd(397.476, 438.468, 19.52,  1.500000)

  pt3dadd(396.012, 435.53999999999996, 19.032,  1.500000)

}

filament_999[2472] {

  pt3dclear()

  pt3dadd(396.012, 435.53999999999996, 19.032,  1.500000)

  pt3dadd(393.816, 432.61199999999997, 19.032,  1.500000)

}

filament_999[2473] {

  pt3dclear()

  pt3dadd(393.816, 432.61199999999997, 19.032,  1.500000)

  pt3dadd(393.084, 428.952, 18.544,  1.500000)

}

filament_999[2474] {

  pt3dclear()

  pt3dadd(393.084, 428.952, 18.544,  1.500000)

  pt3dadd(390.888, 426.024, 18.544,  1.500000)

}

filament_999[2475] {

  pt3dclear()

  pt3dadd(390.888, 426.024, 18.544,  1.500000)

  pt3dadd(387.96, 423.828, 18.056,  1.500000)

}

filament_999[2476] {

  pt3dclear()

  pt3dadd(387.96, 423.828, 18.056,  1.500000)

  pt3dadd(385.032, 422.364, 17.567999999999998,  1.500000)

}

filament_999[2477] {

  pt3dclear()

  pt3dadd(385.032, 422.364, 17.567999999999998,  1.500000)

  pt3dadd(382.104, 420.9, 17.08,  1.500000)

}

filament_999[2478] {

  pt3dclear()

  pt3dadd(382.104, 420.9, 17.08,  1.500000)

  pt3dadd(378.444, 420.9, 16.592,  1.500000)

}

filament_999[2479] {

  pt3dclear()

  pt3dadd(378.444, 420.9, 16.592,  1.500000)

  pt3dadd(374.784, 419.436, 16.104,  1.500000)

}

filament_999[2480] {

  pt3dclear()

  pt3dadd(378.444, 420.9, 16.592,  1.500000)

  pt3dadd(377.712, 417.24, 16.592,  1.500000)

}

filament_999[2481] {

  pt3dclear()

  pt3dadd(374.784, 419.436, 16.104,  1.500000)

  pt3dadd(371.856, 417.24, 17.567999999999998,  1.500000)

}

filament_999[2482] {

  pt3dclear()

  pt3dadd(371.856, 417.24, 17.567999999999998,  1.500000)

  pt3dadd(368.928, 415.044, 17.567999999999998,  1.500000)

}

filament_999[2483] {

  pt3dclear()

  pt3dadd(368.928, 415.044, 17.567999999999998,  1.500000)

  pt3dadd(365.268, 413.58, 17.567999999999998,  1.500000)

}

filament_999[2484] {

  pt3dclear()

  pt3dadd(365.268, 413.58, 17.567999999999998,  1.500000)

  pt3dadd(362.34, 410.652, 17.567999999999998,  1.500000)

}

filament_999[2485] {

  pt3dclear()

  pt3dadd(362.34, 410.652, 17.567999999999998,  1.500000)

  pt3dadd(359.412, 407.724, 17.08,  1.500000)

}

filament_999[2486] {

  pt3dclear()

  pt3dadd(359.412, 407.724, 17.08,  1.500000)

  pt3dadd(356.484, 405.52799999999996, 17.08,  1.500000)

}

filament_999[2487] {

  pt3dclear()

  pt3dadd(356.484, 405.52799999999996, 17.08,  1.500000)

  pt3dadd(353.556, 404.06399999999996, 17.08,  1.500000)

}

filament_999[2488] {

  pt3dclear()

  pt3dadd(353.556, 404.06399999999996, 17.08,  1.500000)

  pt3dadd(350.628, 403.332, 17.08,  1.500000)

}

filament_999[2489] {

  pt3dclear()

  pt3dadd(353.556, 404.06399999999996, 17.08,  1.500000)

  pt3dadd(351.36, 401.13599999999997, 17.08,  1.500000)

}

filament_999[2490] {

  pt3dclear()

  pt3dadd(350.628, 403.332, 17.08,  1.500000)

  pt3dadd(347.7, 403.332, 15.616,  1.500000)

}

filament_999[2491] {

  pt3dclear()

  pt3dadd(351.36, 401.13599999999997, 17.08,  1.500000)

  pt3dadd(349.164, 398.20799999999997, 17.08,  1.500000)

}

filament_999[2492] {

  pt3dclear()

  pt3dadd(349.164, 398.20799999999997, 17.08,  1.500000)

  pt3dadd(346.236, 396.012, 16.592,  1.500000)

}

filament_999[2493] {

  pt3dclear()

  pt3dadd(346.236, 396.012, 16.592,  1.500000)

  pt3dadd(343.308, 393.816, 16.592,  1.500000)

}

filament_999[2494] {

  pt3dclear()

  pt3dadd(343.308, 393.816, 16.592,  1.500000)

  pt3dadd(340.38, 391.62, 16.104,  1.500000)

}

filament_999[2495] {

  pt3dclear()

  pt3dadd(340.38, 391.62, 16.104,  1.500000)

  pt3dadd(337.452, 389.424, 16.104,  1.500000)

}

filament_999[2496] {

  pt3dclear()

  pt3dadd(337.452, 389.424, 16.104,  1.500000)

  pt3dadd(335.256, 386.496, 15.616,  1.500000)

}

filament_999[2497] {

  pt3dclear()

  pt3dadd(335.256, 386.496, 15.616,  1.500000)

  pt3dadd(333.06, 383.568, 15.616,  1.500000)

}

filament_999[2498] {

  pt3dclear()

  pt3dadd(333.06, 383.568, 15.616,  1.500000)

  pt3dadd(330.864, 380.64, 15.128,  1.500000)

}

filament_999[2499] {

  pt3dclear()

  pt3dadd(330.864, 380.64, 15.128,  1.500000)

  pt3dadd(330.132, 376.98, 15.616,  1.500000)

}

filament_999[2500] {

  pt3dclear()

  pt3dadd(330.132, 376.98, 15.616,  1.500000)

  pt3dadd(328.668, 374.05199999999996, 14.64,  1.500000)

}

filament_999[2501] {

  pt3dclear()

  pt3dadd(328.668, 374.05199999999996, 14.64,  1.500000)

  pt3dadd(327.204, 371.856, 13.664,  1.500000)

}

filament_999[2502] {

  pt3dclear()

  pt3dadd(327.204, 371.856, 13.664,  1.500000)

  pt3dadd(325.74, 369.65999999999997, 13.176,  1.500000)

}

filament_999[2503] {

  pt3dclear()

  pt3dadd(325.74, 369.65999999999997, 13.176,  1.500000)

  pt3dadd(324.276, 366.73199999999997, 12.687999999999999,  1.500000)

}

filament_999[2504] {

  pt3dclear()

  pt3dadd(324.276, 366.73199999999997, 12.687999999999999,  1.500000)

  pt3dadd(322.08, 363.804, 12.687999999999999,  1.500000)

}

filament_999[2505] {

  pt3dclear()

  pt3dadd(322.08, 363.804, 12.687999999999999,  1.500000)

  pt3dadd(319.884, 361.608, 12.2,  1.500000)

}

filament_999[2506] {

  pt3dclear()

  pt3dadd(319.884, 361.608, 12.2,  1.500000)

  pt3dadd(316.956, 359.412, 12.2,  1.500000)

}

filament_999[2507] {

  pt3dclear()

  pt3dadd(316.956, 359.412, 12.2,  1.500000)

  pt3dadd(313.296, 357.948, 11.712,  1.500000)

}

filament_999[2508] {

  pt3dclear()

  pt3dadd(313.296, 357.948, 11.712,  1.500000)

  pt3dadd(310.368, 355.752, 12.2,  1.500000)

}

filament_999[2509] {

  pt3dclear()

  pt3dadd(310.368, 355.752, 12.2,  1.500000)

  pt3dadd(307.44, 353.556, 12.687999999999999,  1.500000)

}

filament_999[2510] {

  pt3dclear()

  pt3dadd(307.44, 353.556, 12.687999999999999,  1.500000)

  pt3dadd(303.78, 351.36, 13.176,  1.500000)

}

filament_999[2511] {

  pt3dclear()

  pt3dadd(303.78, 351.36, 13.176,  1.500000)

  pt3dadd(300.12, 350.628, 14.152,  1.500000)

}

filament_999[2512] {

  pt3dclear()

  pt3dadd(347.7, 403.332, 15.616,  1.500000)

  pt3dadd(347.7, 406.26, 14.64,  1.500000)

}

filament_999[2513] {

  pt3dclear()

  pt3dadd(347.7, 403.332, 15.616,  1.500000)

  pt3dadd(344.04, 401.868, 15.128,  1.500000)

}

filament_999[2514] {

  pt3dclear()

  pt3dadd(347.7, 406.26, 14.64,  1.500000)

  pt3dadd(347.7, 409.188, 14.64,  1.500000)

}

filament_999[2515] {

  pt3dclear()

  pt3dadd(347.7, 409.188, 14.64,  1.500000)

  pt3dadd(348.432, 412.116, 14.64,  1.500000)

}

filament_999[2516] {

  pt3dclear()

  pt3dadd(348.432, 412.116, 14.64,  1.500000)

  pt3dadd(350.628, 414.312, 14.152,  1.500000)

}

filament_999[2517] {

  pt3dclear()

  pt3dadd(350.628, 414.312, 14.152,  1.500000)

  pt3dadd(352.092, 417.972, 15.128,  1.500000)

}

filament_999[2518] {

  pt3dclear()

  pt3dadd(352.092, 417.972, 15.128,  1.500000)

  pt3dadd(355.02, 419.436, 15.616,  1.500000)

}

filament_999[2519] {

  pt3dclear()

  pt3dadd(352.092, 417.972, 15.128,  1.500000)

  pt3dadd(349.164, 419.436, 14.64,  1.500000)

}

filament_999[2520] {

  pt3dclear()

  pt3dadd(349.164, 419.436, 14.64,  1.500000)

  pt3dadd(346.236, 420.9, 14.64,  1.500000)

}

filament_999[2521] {

  pt3dclear()

  pt3dadd(346.236, 420.9, 14.64,  1.500000)

  pt3dadd(342.57599999999996, 420.9, 14.152,  1.500000)

}

filament_999[2522] {

  pt3dclear()

  pt3dadd(344.04, 401.868, 15.128,  1.500000)

  pt3dadd(340.38, 401.13599999999997, 13.664,  1.500000)

}

filament_999[2523] {

  pt3dclear()

  pt3dadd(239.364, 351.36, 37.576,  1.500000)

  pt3dadd(236.436, 349.164, 38.064,  1.500000)

}

filament_999[2524] {

  pt3dclear()

  pt3dadd(236.436, 349.164, 38.064,  1.500000)

  pt3dadd(233.50799999999998, 346.236, 38.552,  1.500000)

}

filament_999[2525] {

  pt3dclear()

  pt3dadd(233.50799999999998, 346.236, 38.552,  1.500000)

  pt3dadd(230.57999999999998, 343.308, 38.064,  1.500000)

}

filament_999[2526] {

  pt3dclear()

  pt3dadd(230.57999999999998, 343.308, 38.064,  1.500000)

  pt3dadd(228.384, 339.64799999999997, 38.064,  1.500000)

}

filament_999[2527] {

  pt3dclear()

  pt3dadd(228.384, 339.64799999999997, 38.064,  1.500000)

  pt3dadd(226.188, 335.988, 37.576,  1.500000)

}

filament_999[2528] {

  pt3dclear()

  pt3dadd(226.188, 335.988, 37.576,  1.500000)

  pt3dadd(225.456, 332.328, 37.088,  1.500000)

}

filament_999[2529] {

  pt3dclear()

  pt3dadd(225.456, 332.328, 37.088,  1.500000)

  pt3dadd(224.724, 328.668, 36.6,  1.500000)

}

filament_999[2530] {

  pt3dclear()

  pt3dadd(224.724, 328.668, 36.6,  1.500000)

  pt3dadd(223.992, 325.008, 36.112,  1.500000)

}

filament_999[2531] {

  pt3dclear()

  pt3dadd(223.992, 325.008, 36.112,  1.500000)

  pt3dadd(222.528, 321.348, 35.624,  1.500000)

}

filament_999[2532] {

  pt3dclear()

  pt3dadd(222.528, 321.348, 35.624,  1.500000)

  pt3dadd(221.064, 318.42, 35.135999999999996,  1.500000)

}

filament_999[2533] {

  pt3dclear()

  pt3dadd(221.064, 318.42, 35.135999999999996,  1.500000)

  pt3dadd(222.528, 315.492, 34.16,  1.500000)

}

filament_999[2534] {

  pt3dclear()

  pt3dadd(222.528, 315.492, 34.16,  1.500000)

  pt3dadd(223.992, 313.296, 33.672,  1.500000)

}

filament_999[2535] {

  pt3dclear()

  pt3dadd(223.992, 313.296, 33.672,  1.500000)

  pt3dadd(221.796, 311.832, 32.696,  1.500000)

}

filament_999[2536] {

  pt3dclear()

  pt3dadd(221.796, 311.832, 32.696,  1.500000)

  pt3dadd(219.6, 310.368, 32.696,  1.500000)

}

filament_999[2537] {

  pt3dclear()

  pt3dadd(219.6, 310.368, 32.696,  1.500000)

  pt3dadd(217.404, 308.17199999999997, 33.672,  1.500000)

}

filament_999[2538] {

  pt3dclear()

  pt3dadd(217.404, 308.17199999999997, 33.672,  1.500000)

  pt3dadd(215.94, 305.976, 35.135999999999996,  1.500000)

}

filament_999[2539] {

  pt3dclear()

  pt3dadd(217.404, 308.17199999999997, 33.672,  1.500000)

  pt3dadd(213.744, 309.63599999999997, 33.184,  1.500000)

}

filament_999[2540] {

  pt3dclear()

  pt3dadd(215.94, 305.976, 35.135999999999996,  1.500000)

  pt3dadd(214.476, 303.048, 34.16,  1.500000)

}

filament_999[2541] {

  pt3dclear()

  pt3dadd(214.476, 303.048, 34.16,  1.500000)

  pt3dadd(212.28, 300.852, 35.624,  1.500000)

}

filament_999[2542] {

  pt3dclear()

  pt3dadd(212.28, 300.852, 35.624,  1.500000)

  pt3dadd(210.816, 297.924, 36.6,  1.500000)

}

filament_999[2543] {

  pt3dclear()

  pt3dadd(210.816, 297.924, 36.6,  1.500000)

  pt3dadd(210.084, 294.264, 35.624,  1.500000)

}

filament_999[2544] {

  pt3dclear()

  pt3dadd(210.084, 294.264, 35.624,  1.500000)

  pt3dadd(208.62, 290.604, 36.112,  1.500000)

}

filament_999[2545] {

  pt3dclear()

  pt3dadd(208.62, 290.604, 36.112,  1.500000)

  pt3dadd(207.156, 287.676, 36.112,  1.500000)

}

filament_999[2546] {

  pt3dclear()

  pt3dadd(207.156, 287.676, 36.112,  1.500000)

  pt3dadd(205.692, 284.748, 36.6,  1.500000)

}

filament_999[2547] {

  pt3dclear()

  pt3dadd(205.692, 284.748, 36.6,  1.500000)

  pt3dadd(204.228, 281.08799999999997, 35.624,  1.500000)

}

filament_999[2548] {

  pt3dclear()

  pt3dadd(213.744, 309.63599999999997, 33.184,  1.500000)

  pt3dadd(210.816, 311.09999999999997, 33.184,  1.500000)

}

filament_999[2549] {

  pt3dclear()

  pt3dadd(210.816, 311.09999999999997, 33.184,  1.500000)

  pt3dadd(208.62, 314.028, 33.184,  1.500000)

}

filament_999[2550] {

  pt3dclear()

  pt3dadd(208.62, 314.028, 33.184,  1.500000)

  pt3dadd(207.156, 317.688, 32.696,  1.500000)

}

filament_999[2551] {

  pt3dclear()

  pt3dadd(207.156, 317.688, 32.696,  1.500000)

  pt3dadd(207.888, 321.348, 32.208,  1.500000)

}

filament_999[2552] {

  pt3dclear()

  pt3dadd(207.888, 321.348, 32.208,  1.500000)

  pt3dadd(205.692, 325.008, 33.184,  1.500000)

}

filament_999[2553] {

  pt3dclear()

  pt3dadd(205.692, 325.008, 33.184,  1.500000)

  pt3dadd(204.228, 330.132, 33.184,  1.500000)

}

filament_999[2554] {

  pt3dclear()

  pt3dadd(204.228, 330.132, 33.184,  1.500000)

  pt3dadd(201.29999999999998, 332.328, 33.184,  1.500000)

}

filament_999[2555] {

  pt3dclear()

  pt3dadd(313.296, 300.12, 27.328,  1.500000)

  pt3dadd(315.492, 303.048, 27.328,  1.500000)

}

filament_999[2556] {

  pt3dclear()

  pt3dadd(315.492, 303.048, 27.328,  1.500000)

  pt3dadd(316.956, 305.976, 27.816,  1.500000)

}

filament_999[2557] {

  pt3dclear()

  pt3dadd(316.956, 305.976, 27.816,  1.500000)

  pt3dadd(318.42, 308.904, 28.304,  1.500000)

}

filament_999[2558] {

  pt3dclear()

  pt3dadd(318.42, 308.904, 28.304,  1.500000)

  pt3dadd(319.152, 312.564, 28.791999999999998,  1.500000)

}

filament_999[2559] {

  pt3dclear()

  pt3dadd(319.152, 312.564, 28.791999999999998,  1.500000)

  pt3dadd(319.884, 316.224, 29.28,  1.500000)

}

filament_999[2560] {

  pt3dclear()

  pt3dadd(319.884, 316.224, 29.28,  1.500000)

  pt3dadd(321.348, 319.152, 29.768,  1.500000)

}

filament_999[2561] {

  pt3dclear()

  pt3dadd(321.348, 319.152, 29.768,  1.500000)

  pt3dadd(325.008, 320.616, 30.256,  1.500000)

}

filament_999[2562] {

  pt3dclear()

  pt3dadd(325.008, 320.616, 30.256,  1.500000)

  pt3dadd(327.936, 323.544, 30.744,  1.500000)

}

filament_999[2563] {

  pt3dclear()

  pt3dadd(327.936, 323.544, 30.744,  1.500000)

  pt3dadd(330.864, 327.204, 30.256,  1.500000)

}

filament_999[2564] {

  pt3dclear()

  pt3dadd(330.864, 327.204, 30.256,  1.500000)

  pt3dadd(333.06, 330.864, 30.744,  1.500000)

}

filament_999[2565] {

  pt3dclear()

  pt3dadd(333.06, 330.864, 30.744,  1.500000)

  pt3dadd(335.988, 333.792, 31.232,  1.500000)

}

filament_999[2566] {

  pt3dclear()

  pt3dadd(335.988, 333.792, 31.232,  1.500000)

  pt3dadd(338.916, 336.71999999999997, 31.72,  1.500000)

}

filament_999[2567] {

  pt3dclear()

  pt3dadd(338.916, 336.71999999999997, 31.72,  1.500000)

  pt3dadd(341.11199999999997, 339.64799999999997, 32.208,  1.500000)

}

filament_999[2568] {

  pt3dclear()

  pt3dadd(341.11199999999997, 339.64799999999997, 32.208,  1.500000)

  pt3dadd(343.308, 342.57599999999996, 32.696,  1.500000)

}

filament_999[2569] {

  pt3dclear()

  pt3dadd(343.308, 342.57599999999996, 32.696,  1.500000)

  pt3dadd(346.236, 344.772, 34.16,  1.500000)

}

filament_999[2570] {

  pt3dclear()

  pt3dadd(346.236, 344.772, 34.16,  1.500000)

  pt3dadd(349.164, 346.968, 34.647999999999996,  1.500000)

}

filament_999[2571] {

  pt3dclear()

  pt3dadd(349.164, 346.968, 34.647999999999996,  1.500000)

  pt3dadd(350.628, 350.628, 35.135999999999996,  1.500000)

}

filament_999[2572] {

  pt3dclear()

  pt3dadd(350.628, 350.628, 35.135999999999996,  1.500000)

  pt3dadd(352.092, 354.288, 35.624,  1.500000)

}

filament_999[2573] {

  pt3dclear()

  pt3dadd(352.092, 354.288, 35.624,  1.500000)

  pt3dadd(354.288, 357.948, 36.112,  1.500000)

}

filament_999[2574] {

  pt3dclear()

  pt3dadd(354.288, 357.948, 36.112,  1.500000)

  pt3dadd(357.216, 360.876, 35.624,  1.500000)

}

filament_999[2575] {

  pt3dclear()

  pt3dadd(357.216, 360.876, 35.624,  1.500000)

  pt3dadd(360.144, 363.804, 36.6,  1.500000)

}

filament_999[2576] {

  pt3dclear()

  pt3dadd(377.712, 309.63599999999997, 35.135999999999996,  1.500000)

  pt3dadd(376.248, 312.564, 32.696,  1.500000)

}

filament_999[2577] {

  pt3dclear()

  pt3dadd(376.248, 312.564, 32.696,  1.500000)

  pt3dadd(374.05199999999996, 314.028, 30.744,  1.500000)

}

filament_999[2578] {

  pt3dclear()

  pt3dadd(374.05199999999996, 314.028, 30.744,  1.500000)

  pt3dadd(371.856, 315.492, 30.256,  1.500000)

}

filament_999[2579] {

  pt3dclear()

  pt3dadd(371.856, 315.492, 30.256,  1.500000)

  pt3dadd(373.32, 317.688, 30.256,  1.500000)

}

filament_999[2580] {

  pt3dclear()

  pt3dadd(373.32, 317.688, 30.256,  1.500000)

  pt3dadd(375.516, 320.616, 30.256,  1.500000)

}

filament_999[2581] {

  pt3dclear()

  pt3dadd(375.516, 320.616, 30.256,  1.500000)

  pt3dadd(377.712, 323.544, 30.256,  1.500000)

}

filament_999[2582] {

  pt3dclear()

  pt3dadd(377.712, 323.544, 30.256,  1.500000)

  pt3dadd(379.908, 325.74, 30.744,  1.500000)

}

filament_999[2583] {

  pt3dclear()

  pt3dadd(379.908, 325.74, 30.744,  1.500000)

  pt3dadd(382.104, 327.936, 31.72,  1.500000)

}

filament_999[2584] {

  pt3dclear()

  pt3dadd(382.104, 327.936, 31.72,  1.500000)

  pt3dadd(384.3, 330.132, 32.696,  1.500000)

}

filament_999[2585] {

  pt3dclear()

  pt3dadd(384.3, 330.132, 32.696,  1.500000)

  pt3dadd(387.228, 332.328, 33.184,  1.500000)

}

filament_999[2586] {

  pt3dclear()

  pt3dadd(387.228, 332.328, 33.184,  1.500000)

  pt3dadd(390.156, 334.524, 33.672,  1.500000)

}

filament_999[2587] {

  pt3dclear()

  pt3dadd(390.156, 334.524, 33.672,  1.500000)

  pt3dadd(392.352, 337.452, 34.16,  1.500000)

}

filament_999[2588] {

  pt3dclear()

  pt3dadd(392.352, 337.452, 34.16,  1.500000)

  pt3dadd(394.548, 340.38, 35.135999999999996,  1.500000)

}

filament_999[2589] {

  pt3dclear()

  pt3dadd(394.548, 340.38, 35.135999999999996,  1.500000)

  pt3dadd(397.476, 342.57599999999996, 35.624,  1.500000)

}

filament_999[2590] {

  pt3dclear()

  pt3dadd(397.476, 342.57599999999996, 35.624,  1.500000)

  pt3dadd(400.404, 344.04, 36.6,  1.500000)

}

filament_999[2591] {

  pt3dclear()

  pt3dadd(400.404, 344.04, 36.6,  1.500000)

  pt3dadd(404.06399999999996, 345.504, 37.576,  1.500000)

}

filament_999[2592] {

  pt3dclear()

  pt3dadd(404.06399999999996, 345.504, 37.576,  1.500000)

  pt3dadd(407.724, 346.968, 40.016,  1.500000)

}

filament_999[2593] {

  pt3dclear()

  pt3dadd(407.724, 346.968, 40.016,  1.500000)

  pt3dadd(410.652, 349.164, 40.016,  1.500000)

}

filament_999[2594] {

  pt3dclear()

  pt3dadd(410.652, 349.164, 40.016,  1.500000)

  pt3dadd(413.58, 352.092, 40.992,  1.500000)

}

filament_999[2595] {

  pt3dclear()

  pt3dadd(413.58, 352.092, 40.992,  1.500000)

  pt3dadd(415.776, 355.02, 40.016,  1.500000)

}

filament_999[2596] {

  pt3dclear()

  pt3dadd(415.776, 355.02, 40.016,  1.500000)

  pt3dadd(417.972, 357.948, 40.016,  1.500000)

}

filament_999[2597] {

  pt3dclear()

  pt3dadd(417.972, 357.948, 40.016,  1.500000)

  pt3dadd(418.704, 361.608, 39.528,  1.500000)

}

filament_999[2598] {

  pt3dclear()

  pt3dadd(335.256, 428.21999999999997, 13.176,  1.500000)

  pt3dadd(334.524, 426.024, 13.664,  1.500000)

}

filament_999[2599] {

  pt3dclear()

  pt3dadd(334.524, 426.024, 13.664,  1.500000)

  pt3dadd(333.792, 423.096, 14.64,  1.500000)

}

filament_999[2600] {

  pt3dclear()

  pt3dadd(333.792, 423.096, 14.64,  1.500000)

  pt3dadd(332.328, 420.168, 15.616,  1.500000)

}

filament_999[2601] {

  pt3dclear()

  pt3dadd(332.328, 420.168, 15.616,  1.500000)

  pt3dadd(330.864, 417.24, 16.104,  1.500000)

}

filament_999[2602] {

  pt3dclear()

  pt3dadd(330.864, 417.24, 16.104,  1.500000)

  pt3dadd(329.4, 414.312, 16.104,  1.500000)

}

filament_999[2603] {

  pt3dclear()

  pt3dadd(329.4, 414.312, 16.104,  1.500000)

  pt3dadd(327.936, 412.116, 16.592,  1.500000)

}

filament_999[2604] {

  pt3dclear()

  pt3dadd(327.936, 412.116, 16.592,  1.500000)

  pt3dadd(325.74, 409.92, 16.592,  1.500000)

}

filament_999[2605] {

  pt3dclear()

  pt3dadd(325.74, 409.92, 16.592,  1.500000)

  pt3dadd(323.544, 407.724, 16.592,  1.500000)

}

filament_999[2606] {

  pt3dclear()

  pt3dadd(323.544, 407.724, 16.592,  1.500000)

  pt3dadd(322.08, 404.06399999999996, 17.567999999999998,  1.500000)

}

filament_999[2607] {

  pt3dclear()

  pt3dadd(322.08, 404.06399999999996, 17.567999999999998,  1.500000)

  pt3dadd(320.616, 400.404, 17.08,  1.500000)

}

filament_999[2608] {

  pt3dclear()

  pt3dadd(320.616, 400.404, 17.08,  1.500000)

  pt3dadd(318.42, 397.476, 16.592,  1.500000)

}

filament_999[2609] {

  pt3dclear()

  pt3dadd(318.42, 397.476, 16.592,  1.500000)

  pt3dadd(315.492, 394.548, 16.592,  1.500000)

}

filament_999[2610] {

  pt3dclear()

  pt3dadd(315.492, 394.548, 16.592,  1.500000)

  pt3dadd(312.564, 391.62, 16.592,  1.500000)

}

filament_999[2611] {

  pt3dclear()

  pt3dadd(312.564, 391.62, 16.592,  1.500000)

  pt3dadd(311.09999999999997, 387.96, 16.592,  1.500000)

}

filament_999[2612] {

  pt3dclear()

  pt3dadd(311.09999999999997, 387.96, 16.592,  1.500000)

  pt3dadd(308.904, 384.3, 17.08,  1.500000)

}

filament_999[2613] {

  pt3dclear()

  pt3dadd(308.904, 384.3, 17.08,  1.500000)

  pt3dadd(306.70799999999997, 380.64, 16.592,  1.500000)

}

filament_999[2614] {

  pt3dclear()

  pt3dadd(306.70799999999997, 380.64, 16.592,  1.500000)

  pt3dadd(304.512, 377.712, 16.592,  1.500000)

}

filament_999[2615] {

  pt3dclear()

  pt3dadd(304.512, 377.712, 16.592,  1.500000)

  pt3dadd(300.852, 375.516, 16.592,  1.500000)

}

filament_999[2616] {

  pt3dclear()

  pt3dadd(300.852, 375.516, 16.592,  1.500000)

  pt3dadd(297.192, 373.32, 16.592,  1.500000)

}

filament_999[2617] {

  pt3dclear()

  pt3dadd(297.192, 373.32, 16.592,  1.500000)

  pt3dadd(293.532, 371.12399999999997, 16.104,  1.500000)

}

filament_999[2618] {

  pt3dclear()

  pt3dadd(293.532, 371.12399999999997, 16.104,  1.500000)

  pt3dadd(289.872, 368.928, 16.104,  1.500000)

}

filament_999[2619] {

  pt3dclear()

  pt3dadd(289.872, 368.928, 16.104,  1.500000)

  pt3dadd(286.212, 366.73199999999997, 16.104,  1.500000)

}

filament_999[2620] {

  pt3dclear()

  pt3dadd(286.212, 366.73199999999997, 16.104,  1.500000)

  pt3dadd(282.552, 364.536, 15.616,  1.500000)

}

filament_999[2621] {

  pt3dclear()

  pt3dadd(282.552, 364.536, 15.616,  1.500000)

  pt3dadd(278.892, 362.34, 16.104,  1.500000)

}

filament_999[2622] {

  pt3dclear()

  pt3dadd(278.892, 362.34, 16.104,  1.500000)

  pt3dadd(275.23199999999997, 360.144, 15.616,  1.500000)

}

filament_999[2623] {

  pt3dclear()

  pt3dadd(275.23199999999997, 360.144, 15.616,  1.500000)

  pt3dadd(272.304, 357.216, 15.128,  1.500000)

}

filament_999[2624] {

  pt3dclear()

  pt3dadd(272.304, 357.216, 15.128,  1.500000)

  pt3dadd(269.376, 354.288, 14.64,  1.500000)

}

filament_999[2625] {

  pt3dclear()

  pt3dadd(407.724, 395.28, 36.112,  1.500000)

  pt3dadd(411.384, 395.28, 37.088,  1.500000)

}

filament_999[2626] {

  pt3dclear()

  pt3dadd(411.384, 395.28, 37.088,  1.500000)

  pt3dadd(415.044, 395.28, 38.064,  1.500000)

}

filament_999[2627] {

  pt3dclear()

  pt3dadd(415.044, 395.28, 38.064,  1.500000)

  pt3dadd(417.972, 396.012, 39.04,  1.500000)

}

filament_999[2628] {

  pt3dclear()

  pt3dadd(417.972, 396.012, 39.04,  1.500000)

  pt3dadd(420.9, 397.476, 40.016,  1.500000)

}

filament_999[2629] {

  pt3dclear()

  pt3dadd(420.9, 397.476, 40.016,  1.500000)

  pt3dadd(423.828, 399.67199999999997, 40.016,  1.500000)

}

filament_999[2630] {

  pt3dclear()

  pt3dadd(423.828, 399.67199999999997, 40.016,  1.500000)

  pt3dadd(426.756, 402.59999999999997, 40.992,  1.500000)

}

filament_999[2631] {

  pt3dclear()

  pt3dadd(426.756, 402.59999999999997, 40.992,  1.500000)

  pt3dadd(429.68399999999997, 404.06399999999996, 42.455999999999996,  1.500000)

}

filament_999[2632] {

  pt3dclear()

  pt3dadd(374.05199999999996, 371.12399999999997, 27.816,  1.500000)

  pt3dadd(378.444, 369.65999999999997, 28.791999999999998,  1.500000)

}

filament_999[2633] {

  pt3dclear()

  pt3dadd(378.444, 369.65999999999997, 28.791999999999998,  1.500000)

  pt3dadd(382.104, 369.65999999999997, 29.28,  1.500000)

}

filament_999[2634] {

  pt3dclear()

  pt3dadd(382.104, 369.65999999999997, 29.28,  1.500000)

  pt3dadd(385.764, 370.392, 28.791999999999998,  1.500000)

}

filament_999[2635] {

  pt3dclear()

  pt3dadd(385.764, 370.392, 28.791999999999998,  1.500000)

  pt3dadd(388.692, 370.392, 29.28,  1.500000)

}

filament_999[2636] {

  pt3dclear()

  pt3dadd(388.692, 370.392, 29.28,  1.500000)

  pt3dadd(391.62, 370.392, 27.816,  1.500000)

}

filament_999[2637] {

  pt3dclear()

  pt3dadd(388.692, 370.392, 29.28,  1.500000)

  pt3dadd(387.228, 372.58799999999997, 26.84,  1.500000)

}

filament_999[2638] {

  pt3dclear()

  pt3dadd(391.62, 370.392, 27.816,  1.500000)

  pt3dadd(394.548, 371.12399999999997, 26.352,  1.500000)

}

filament_999[2639] {

  pt3dclear()

  pt3dadd(394.548, 371.12399999999997, 26.352,  1.500000)

  pt3dadd(398.20799999999997, 372.58799999999997, 26.352,  1.500000)

}

filament_999[2640] {

  pt3dclear()

  pt3dadd(398.20799999999997, 372.58799999999997, 26.352,  1.500000)

  pt3dadd(396.012, 370.392, 23.912,  1.500000)

}

filament_999[2641] {

  pt3dclear()

  pt3dadd(398.20799999999997, 372.58799999999997, 26.352,  1.500000)

  pt3dadd(401.13599999999997, 373.32, 29.28,  1.500000)

}

filament_999[2642] {

  pt3dclear()

  pt3dadd(396.012, 370.392, 23.912,  1.500000)

  pt3dadd(395.28, 367.464, 22.936,  1.500000)

}

filament_999[2643] {

  pt3dclear()

  pt3dadd(395.28, 367.464, 22.936,  1.500000)

  pt3dadd(394.548, 364.536, 22.448,  1.500000)

}

filament_999[2644] {

  pt3dclear()

  pt3dadd(394.548, 364.536, 22.448,  1.500000)

  pt3dadd(393.816, 361.608, 21.96,  1.500000)

}

filament_999[2645] {

  pt3dclear()

  pt3dadd(393.816, 361.608, 21.96,  1.500000)

  pt3dadd(393.816, 357.948, 21.96,  1.500000)

}

filament_999[2646] {

  pt3dclear()

  pt3dadd(393.816, 357.948, 21.96,  1.500000)

  pt3dadd(393.816, 354.288, 21.472,  1.500000)

}

filament_999[2647] {

  pt3dclear()

  pt3dadd(393.816, 354.288, 21.472,  1.500000)

  pt3dadd(393.816, 350.628, 21.472,  1.500000)

}

filament_999[2648] {

  pt3dclear()

  pt3dadd(393.816, 350.628, 21.472,  1.500000)

  pt3dadd(394.548, 347.7, 20.983999999999998,  1.500000)

}

filament_999[2649] {

  pt3dclear()

  pt3dadd(394.548, 347.7, 20.983999999999998,  1.500000)

  pt3dadd(392.352, 346.236, 21.472,  1.500000)

}

filament_999[2650] {

  pt3dclear()

  pt3dadd(394.548, 347.7, 20.983999999999998,  1.500000)

  pt3dadd(396.012, 346.236, 20.983999999999998,  1.500000)

}

filament_999[2651] {

  pt3dclear()

  pt3dadd(392.352, 346.236, 21.472,  1.500000)

  pt3dadd(390.156, 344.772, 21.96,  1.500000)

}

filament_999[2652] {

  pt3dclear()

  pt3dadd(390.156, 344.772, 21.96,  1.500000)

  pt3dadd(389.424, 341.11199999999997, 21.96,  1.500000)

}

filament_999[2653] {

  pt3dclear()

  pt3dadd(389.424, 341.11199999999997, 21.96,  1.500000)

  pt3dadd(387.96, 338.18399999999997, 21.472,  1.500000)

}

filament_999[2654] {

  pt3dclear()

  pt3dadd(387.96, 338.18399999999997, 21.472,  1.500000)

  pt3dadd(386.496, 335.988, 21.472,  1.500000)

}

filament_999[2655] {

  pt3dclear()

  pt3dadd(386.496, 335.988, 21.472,  1.500000)

  pt3dadd(383.568, 334.524, 22.448,  1.500000)

}

filament_999[2656] {

  pt3dclear()

  pt3dadd(383.568, 334.524, 22.448,  1.500000)

  pt3dadd(382.104, 331.596, 20.983999999999998,  1.500000)

}

filament_999[2657] {

  pt3dclear()

  pt3dadd(382.104, 331.596, 20.983999999999998,  1.500000)

  pt3dadd(382.104, 328.668, 20.496,  1.500000)

}

filament_999[2658] {

  pt3dclear()

  pt3dadd(382.104, 328.668, 20.496,  1.500000)

  pt3dadd(380.64, 325.74, 18.544,  1.500000)

}

filament_999[2659] {

  pt3dclear()

  pt3dadd(380.64, 325.74, 18.544,  1.500000)

  pt3dadd(379.176, 322.812, 20.983999999999998,  1.500000)

}

filament_999[2660] {

  pt3dclear()

  pt3dadd(379.176, 322.812, 20.983999999999998,  1.500000)

  pt3dadd(377.712, 319.884, 22.448,  1.500000)

}

filament_999[2661] {

  pt3dclear()

  pt3dadd(387.228, 372.58799999999997, 26.84,  1.500000)

  pt3dadd(384.3, 374.784, 25.864,  1.500000)

}

filament_999[2662] {

  pt3dclear()

  pt3dadd(384.3, 374.784, 25.864,  1.500000)

  pt3dadd(381.372, 376.248, 24.4,  1.500000)

}

filament_999[2663] {

  pt3dclear()

  pt3dadd(381.372, 376.248, 24.4,  1.500000)

  pt3dadd(377.712, 376.98, 23.912,  1.500000)

}

filament_999[2664] {

  pt3dclear()

  pt3dadd(377.712, 376.98, 23.912,  1.500000)

  pt3dadd(373.32, 376.98, 22.936,  1.500000)

}

filament_999[2665] {

  pt3dclear()

  pt3dadd(373.32, 376.98, 22.936,  1.500000)

  pt3dadd(368.928, 376.248, 21.472,  1.500000)

}

filament_999[2666] {

  pt3dclear()

  pt3dadd(368.928, 376.248, 21.472,  1.500000)

  pt3dadd(364.536, 375.516, 20.983999999999998,  1.500000)

}

filament_999[2667] {

  pt3dclear()

  pt3dadd(364.536, 375.516, 20.983999999999998,  1.500000)

  pt3dadd(360.144, 376.248, 20.983999999999998,  1.500000)

}

filament_999[2668] {

  pt3dclear()

  pt3dadd(360.144, 376.248, 20.983999999999998,  1.500000)

  pt3dadd(356.484, 376.98, 20.496,  1.500000)

}

filament_999[2669] {

  pt3dclear()

  pt3dadd(356.484, 376.98, 20.496,  1.500000)

  pt3dadd(353.556, 374.784, 20.008,  1.500000)

}

filament_999[2670] {

  pt3dclear()

  pt3dadd(353.556, 374.784, 20.008,  1.500000)

  pt3dadd(349.896, 373.32, 20.008,  1.500000)

}

filament_999[2671] {

  pt3dclear()

  pt3dadd(349.896, 373.32, 20.008,  1.500000)

  pt3dadd(346.236, 371.856, 20.496,  1.500000)

}

filament_999[2672] {

  pt3dclear()

  pt3dadd(346.236, 371.856, 20.496,  1.500000)

  pt3dadd(343.308, 372.58799999999997, 20.008,  1.500000)

}

filament_999[2673] {

  pt3dclear()

  pt3dadd(343.308, 372.58799999999997, 20.008,  1.500000)

  pt3dadd(340.38, 376.248, 19.52,  1.500000)

}

filament_999[2674] {

  pt3dclear()

  pt3dadd(340.38, 376.248, 19.52,  1.500000)

  pt3dadd(335.988, 378.444, 19.52,  1.500000)

}

filament_999[2675] {

  pt3dclear()

  pt3dadd(340.38, 376.248, 19.52,  1.500000)

  pt3dadd(341.844, 379.176, 20.496,  1.500000)

}

filament_999[2676] {

  pt3dclear()

  pt3dadd(335.988, 378.444, 19.52,  1.500000)

  pt3dadd(331.596, 380.64, 19.52,  1.500000)

}

filament_999[2677] {

  pt3dclear()

  pt3dadd(341.844, 379.176, 20.496,  1.500000)

  pt3dadd(341.844, 382.836, 19.52,  1.500000)

}

filament_999[2678] {

  pt3dclear()

  pt3dadd(401.13599999999997, 373.32, 29.28,  1.500000)

  pt3dadd(406.992, 375.516, 32.208,  1.500000)

}

filament_999[2679] {

  pt3dclear()

  pt3dadd(406.992, 375.516, 32.208,  1.500000)

  pt3dadd(411.384, 377.712, 32.208,  1.500000)

}

filament_999[2680] {

  pt3dclear()

  pt3dadd(411.384, 377.712, 32.208,  1.500000)

  pt3dadd(415.776, 379.908, 32.208,  1.500000)

}

filament_999[2681] {

  pt3dclear()

  pt3dadd(415.776, 379.908, 32.208,  1.500000)

  pt3dadd(419.436, 382.836, 32.696,  1.500000)

}

filament_999[2682] {

  pt3dclear()

  pt3dadd(419.436, 382.836, 32.696,  1.500000)

  pt3dadd(421.632, 385.032, 33.184,  1.500000)

}

filament_999[2683] {

  pt3dclear()

  pt3dadd(396.012, 346.236, 20.983999999999998,  1.500000)

  pt3dadd(394.548, 344.04, 20.983999999999998,  1.500000)

}

filament_999[2684] {

  pt3dclear()

  pt3dadd(394.548, 344.04, 20.983999999999998,  1.500000)

  pt3dadd(391.62, 342.57599999999996, 19.52,  1.500000)

}

filament_999[2685] {

  pt3dclear()

  pt3dadd(391.62, 342.57599999999996, 19.52,  1.500000)

  pt3dadd(386.496, 342.57599999999996, 19.032,  1.500000)

}

filament_999[2686] {

  pt3dclear()

  pt3dadd(310.368, 318.42, 43.432,  1.500000)

  pt3dadd(313.296, 316.956, 42.944,  1.500000)

}

filament_999[2687] {

  pt3dclear()

  pt3dadd(313.296, 316.956, 42.944,  1.500000)

  pt3dadd(316.224, 314.76, 43.432,  1.500000)

}

filament_999[2688] {

  pt3dclear()

  pt3dadd(316.224, 314.76, 43.432,  1.500000)

  pt3dadd(318.42, 311.09999999999997, 42.944,  1.500000)

}

filament_999[2689] {

  pt3dclear()

  pt3dadd(318.42, 311.09999999999997, 42.944,  1.500000)

  pt3dadd(321.348, 308.904, 43.432,  1.500000)

}

filament_999[2690] {

  pt3dclear()

  pt3dadd(321.348, 308.904, 43.432,  1.500000)

  pt3dadd(323.544, 305.976, 44.896,  1.500000)

}

filament_999[2691] {

  pt3dclear()

  pt3dadd(308.17199999999997, 337.452, 40.504,  1.500000)

  pt3dadd(304.512, 338.916, 40.504,  1.500000)

}

filament_999[2692] {

  pt3dclear()

  pt3dadd(304.512, 338.916, 40.504,  1.500000)

  pt3dadd(300.852, 340.38, 40.992,  1.500000)

}

filament_999[2693] {

  pt3dclear()

  pt3dadd(300.852, 340.38, 40.992,  1.500000)

  pt3dadd(297.192, 342.57599999999996, 42.944,  1.500000)

}

filament_999[2694] {

  pt3dclear()

  pt3dadd(297.192, 342.57599999999996, 42.944,  1.500000)

  pt3dadd(293.532, 344.772, 44.408,  1.500000)

}

filament_999[2695] {

  pt3dclear()

  pt3dadd(293.532, 344.772, 44.408,  1.500000)

  pt3dadd(291.336, 348.432, 44.896,  1.500000)

}

filament_999[2696] {

  pt3dclear()

  pt3dadd(291.336, 348.432, 44.896,  1.500000)

  pt3dadd(292.068, 352.092, 45.384,  1.500000)

}

filament_999[2697] {

  pt3dclear()

  pt3dadd(292.068, 352.092, 45.384,  1.500000)

  pt3dadd(292.8, 356.484, 46.36,  1.500000)

}

filament_999[2698] {

  pt3dclear()

  pt3dadd(331.596, 368.928, 43.432,  1.500000)

  pt3dadd(330.864, 372.58799999999997, 43.92,  1.500000)

}

filament_999[2699] {

  pt3dclear()

  pt3dadd(330.864, 372.58799999999997, 43.92,  1.500000)

  pt3dadd(330.132, 375.516, 45.384,  1.500000)

}

filament_999[2700] {

  pt3dclear()

  pt3dadd(330.132, 375.516, 45.384,  1.500000)

  pt3dadd(327.204, 376.248, 43.432,  1.500000)

}

filament_999[2701] {

  pt3dclear()

  pt3dadd(327.204, 376.248, 43.432,  1.500000)

  pt3dadd(324.276, 375.516, 42.944,  1.500000)

}

filament_999[2702] {

  pt3dclear()

  pt3dadd(324.276, 375.516, 42.944,  1.500000)

  pt3dadd(321.348, 374.05199999999996, 42.944,  1.500000)

}

filament_999[2703] {

  pt3dclear()

  pt3dadd(321.348, 374.05199999999996, 42.944,  1.500000)

  pt3dadd(319.884, 371.856, 42.455999999999996,  1.500000)

}

filament_999[2704] {

  pt3dclear()

  pt3dadd(319.884, 371.856, 42.455999999999996,  1.500000)

  pt3dadd(319.152, 368.928, 42.455999999999996,  1.500000)

}

filament_999[2705] {

  pt3dclear()

  pt3dadd(319.152, 368.928, 42.455999999999996,  1.500000)

  pt3dadd(318.42, 366.0, 41.967999999999996,  1.500000)

}

filament_999[2706] {

  pt3dclear()

  pt3dadd(318.42, 366.0, 41.967999999999996,  1.500000)

  pt3dadd(318.42, 362.34, 41.967999999999996,  1.500000)

}

filament_999[2707] {

  pt3dclear()

  pt3dadd(284.748, 248.148, 39.528,  1.500000)

  pt3dadd(284.016, 251.076, 39.528,  1.500000)

}

filament_999[2708] {

  pt3dclear()

  pt3dadd(284.016, 251.076, 39.528,  1.500000)

  pt3dadd(282.552, 254.736, 40.016,  1.500000)

}

filament_999[2709] {

  pt3dclear()

  pt3dadd(281.08799999999997, 256.2, 36.6,  1.500000)

  pt3dadd(282.552, 252.54, 36.112,  1.500000)

}

filament_999[2710] {

  pt3dclear()

  pt3dadd(282.552, 252.54, 36.112,  1.500000)

  pt3dadd(284.016, 249.612, 36.112,  1.500000)

}

filament_999[2711] {

  pt3dclear()

  pt3dadd(284.016, 249.612, 36.112,  1.500000)

  pt3dadd(286.212, 248.148, 35.624,  1.500000)

}

filament_999[2712] {

  pt3dclear()

  pt3dadd(286.212, 248.148, 35.624,  1.500000)

  pt3dadd(289.14, 249.612, 35.624,  1.500000)

}

filament_999[2713] {

  pt3dclear()

  pt3dadd(289.14, 249.612, 35.624,  1.500000)

  pt3dadd(292.068, 251.808, 36.112,  1.500000)

}

filament_999[2714] {

  pt3dclear()

  pt3dadd(292.068, 251.808, 36.112,  1.500000)

  pt3dadd(294.996, 254.736, 35.624,  1.500000)

}

filament_999[2715] {

  pt3dclear()

  pt3dadd(294.996, 254.736, 35.624,  1.500000)

  pt3dadd(297.924, 257.664, 35.135999999999996,  1.500000)

}

filament_999[2716] {

  pt3dclear()

  pt3dadd(297.924, 257.664, 35.135999999999996,  1.500000)

  pt3dadd(300.852, 259.128, 35.135999999999996,  1.500000)

}

filament_999[2717] {

  pt3dclear()

  pt3dadd(431.14799999999997, 628.788, 27.816,  1.500000)

  pt3dadd(432.61199999999997, 633.912, 26.84,  1.500000)

}

filament_999[2718] {

  pt3dclear()

  pt3dadd(432.61199999999997, 633.912, 26.84,  1.500000)

  pt3dadd(437.736, 645.624, 25.375999999999998,  1.500000)

}

filament_999[2719] {

  pt3dclear()

  pt3dadd(437.736, 645.624, 25.375999999999998,  1.500000)

  pt3dadd(442.86, 656.604, 25.375999999999998,  1.500000)

}

filament_999[2720] {

  pt3dclear()

  pt3dadd(442.86, 656.604, 25.375999999999998,  1.500000)

  pt3dadd(447.252, 668.316, 25.375999999999998,  1.500000)

}

filament_999[2721] {

  pt3dclear()

  pt3dadd(447.252, 668.316, 25.375999999999998,  1.500000)

  pt3dadd(451.644, 680.028, 25.375999999999998,  1.500000)

}

filament_999[2722] {

  pt3dclear()

  pt3dadd(451.644, 680.028, 25.375999999999998,  1.500000)

  pt3dadd(456.768, 691.74, 25.375999999999998,  1.500000)

}

filament_999[2723] {

  pt3dclear()

  pt3dadd(456.768, 691.74, 25.375999999999998,  1.500000)

  pt3dadd(463.356, 702.72, 25.375999999999998,  1.500000)

}

filament_999[2724] {

  pt3dclear()

  pt3dadd(463.356, 702.72, 25.375999999999998,  1.500000)

  pt3dadd(471.408, 712.968, 25.375999999999998,  1.500000)

}

filament_999[2725] {

  pt3dclear()

  pt3dadd(471.408, 712.968, 25.375999999999998,  1.500000)

  pt3dadd(476.532, 723.216, 25.375999999999998,  1.500000)

}

filament_999[2726] {

  pt3dclear()

  pt3dadd(416.508, 442.86, 32.696,  1.500000)

  pt3dadd(417.24, 447.984, 32.208,  1.500000)

}

filament_999[2727] {

  pt3dclear()

  pt3dadd(417.24, 447.984, 32.208,  1.500000)

  pt3dadd(420.9, 450.912, 31.72,  1.500000)

}

filament_999[2728] {

  pt3dclear()

  pt3dadd(420.9, 450.912, 31.72,  1.500000)

  pt3dadd(424.56, 453.84, 32.208,  1.500000)

}

filament_999[2729] {

  pt3dclear()

  pt3dadd(424.56, 453.84, 32.208,  1.500000)

  pt3dadd(428.21999999999997, 456.036, 34.16,  1.500000)

}

filament_999[2730] {

  pt3dclear()

  pt3dadd(369.65999999999997, 438.468, 23.424,  1.500000)

  pt3dadd(368.928, 441.396, 22.936,  1.500000)

}

filament_999[2731] {

  pt3dclear()

  pt3dadd(368.928, 441.396, 22.936,  1.500000)

  pt3dadd(367.464, 443.592, 22.448,  1.500000)

}

filament_999[2732] {

  pt3dclear()

  pt3dadd(367.464, 443.592, 22.448,  1.500000)

  pt3dadd(365.268, 446.52, 21.472,  1.500000)

}

filament_999[2733] {

  pt3dclear()

  pt3dadd(365.268, 446.52, 21.472,  1.500000)

  pt3dadd(363.804, 449.448, 19.032,  1.500000)

}

filament_999[2734] {

  pt3dclear()

  pt3dadd(363.804, 449.448, 19.032,  1.500000)

  pt3dadd(363.072, 453.108, 18.544,  1.500000)

}

filament_999[2735] {

  pt3dclear()

  pt3dadd(363.072, 453.108, 18.544,  1.500000)

  pt3dadd(363.072, 456.768, 18.544,  1.500000)

}

filament_999[2736] {

  pt3dclear()

  pt3dadd(363.072, 456.768, 18.544,  1.500000)

  pt3dadd(362.34, 459.69599999999997, 18.056,  1.500000)

}

filament_999[2737] {

  pt3dclear()

  pt3dadd(362.34, 459.69599999999997, 18.056,  1.500000)

  pt3dadd(359.412, 458.23199999999997, 18.056,  1.500000)

}

filament_999[2738] {

  pt3dclear()

  pt3dadd(359.412, 458.23199999999997, 18.056,  1.500000)

  pt3dadd(356.484, 456.036, 18.056,  1.500000)

}

filament_999[2739] {

  pt3dclear()

  pt3dadd(356.484, 456.036, 18.056,  1.500000)

  pt3dadd(355.02, 453.108, 18.056,  1.500000)

}

filament_999[2740] {

  pt3dclear()

  pt3dadd(258.396, 453.108, 24.887999999999998,  1.500000)

  pt3dadd(255.468, 450.18, 25.375999999999998,  1.500000)

}

filament_999[2741] {

  pt3dclear()

  pt3dadd(255.468, 450.18, 25.375999999999998,  1.500000)

  pt3dadd(252.54, 446.52, 25.864,  1.500000)

}

filament_999[2742] {

  pt3dclear()

  pt3dadd(252.54, 446.52, 25.864,  1.500000)

  pt3dadd(249.612, 442.86, 26.84,  1.500000)

}

filament_999[2743] {

  pt3dclear()

  pt3dadd(249.612, 442.86, 26.84,  1.500000)

  pt3dadd(247.416, 438.468, 27.328,  1.500000)

}

filament_999[2744] {

  pt3dclear()

  pt3dadd(247.416, 438.468, 27.328,  1.500000)

  pt3dadd(244.488, 434.07599999999996, 27.816,  1.500000)

}

filament_999[2745] {

  pt3dclear()

  pt3dadd(244.488, 434.07599999999996, 27.816,  1.500000)

  pt3dadd(241.56, 429.68399999999997, 28.304,  1.500000)

}

filament_999[2746] {

  pt3dclear()

  pt3dadd(241.56, 429.68399999999997, 28.304,  1.500000)

  pt3dadd(239.364, 425.292, 28.791999999999998,  1.500000)

}

filament_999[2747] {

  pt3dclear()

  pt3dadd(239.364, 425.292, 28.791999999999998,  1.500000)

  pt3dadd(236.436, 422.364, 29.28,  1.500000)

}

filament_999[2748] {

  pt3dclear()

  pt3dadd(231.31199999999998, 223.992, 41.967999999999996,  1.500000)

  pt3dadd(233.50799999999998, 218.868, 41.967999999999996,  1.500000)

}

filament_999[2749] {

  pt3dclear()

  pt3dadd(233.50799999999998, 218.868, 41.967999999999996,  1.500000)

  pt3dadd(234.972, 213.744, 41.967999999999996,  1.500000)

}

filament_999[2750] {

  pt3dclear()

  pt3dadd(234.972, 213.744, 41.967999999999996,  1.500000)

  pt3dadd(237.168, 208.62, 41.967999999999996,  1.500000)

}

filament_999[2751] {

  pt3dclear()

  pt3dadd(234.972, 213.744, 41.967999999999996,  1.500000)

  pt3dadd(234.972, 207.888, 39.04,  1.500000)

}

filament_999[2752] {

  pt3dclear()

  pt3dadd(237.168, 208.62, 41.967999999999996,  1.500000)

  pt3dadd(240.828, 204.96, 41.967999999999996,  1.500000)

}

filament_999[2753] {

  pt3dclear()

  pt3dadd(240.828, 204.96, 41.967999999999996,  1.500000)

  pt3dadd(244.488, 202.76399999999998, 41.967999999999996,  1.500000)

}

filament_999[2754] {

  pt3dclear()

  pt3dadd(244.488, 202.76399999999998, 41.967999999999996,  1.500000)

  pt3dadd(248.148, 200.56799999999998, 41.967999999999996,  1.500000)

}

filament_999[2755] {

  pt3dclear()

  pt3dadd(248.148, 200.56799999999998, 41.967999999999996,  1.500000)

  pt3dadd(251.076, 196.908, 41.967999999999996,  1.500000)

}

filament_999[2756] {

  pt3dclear()

  pt3dadd(251.076, 196.908, 41.967999999999996,  1.500000)

  pt3dadd(253.272, 193.248, 41.48,  1.500000)

}

filament_999[2757] {

  pt3dclear()

  pt3dadd(253.272, 193.248, 41.48,  1.500000)

  pt3dadd(255.468, 188.856, 41.967999999999996,  1.500000)

}

filament_999[2758] {

  pt3dclear()

  pt3dadd(255.468, 188.856, 41.967999999999996,  1.500000)

  pt3dadd(257.664, 184.464, 40.992,  1.500000)

}

filament_999[2759] {

  pt3dclear()

  pt3dadd(257.664, 184.464, 40.992,  1.500000)

  pt3dadd(259.86, 180.072, 39.528,  1.500000)

}

filament_999[2760] {

  pt3dclear()

  pt3dadd(215.208, 270.108, 20.496,  1.500000)

  pt3dadd(210.084, 267.18, 20.983999999999998,  1.500000)

}

filament_999[2761] {

  pt3dclear()

  pt3dadd(210.084, 267.18, 20.983999999999998,  1.500000)

  pt3dadd(207.156, 262.788, 21.472,  1.500000)

}

filament_999[2762] {

  pt3dclear()

  pt3dadd(207.156, 262.788, 21.472,  1.500000)

  pt3dadd(204.96, 258.396, 22.448,  1.500000)

}

filament_999[2763] {

  pt3dclear()

  pt3dadd(267.912, 357.948, 28.304,  1.500000)

  pt3dadd(267.912, 362.34, 27.816,  1.500000)

}

filament_999[2764] {

  pt3dclear()

  pt3dadd(267.912, 362.34, 27.816,  1.500000)

  pt3dadd(267.912, 366.73199999999997, 27.816,  1.500000)

}

filament_999[2765] {

  pt3dclear()

  pt3dadd(267.912, 366.73199999999997, 27.816,  1.500000)

  pt3dadd(265.716, 371.12399999999997, 27.328,  1.500000)

}

filament_999[2766] {

  pt3dclear()

  pt3dadd(265.716, 371.12399999999997, 27.328,  1.500000)

  pt3dadd(264.984, 375.516, 25.864,  1.500000)

}

filament_999[2767] {

  pt3dclear()

  pt3dadd(264.984, 375.516, 25.864,  1.500000)

  pt3dadd(264.984, 379.908, 25.375999999999998,  1.500000)

}

filament_999[2768] {

  pt3dclear()

  pt3dadd(264.984, 379.908, 25.375999999999998,  1.500000)

  pt3dadd(263.52, 382.836, 24.4,  1.500000)

}

filament_999[2769] {

  pt3dclear()

  pt3dadd(229.84799999999998, 345.504, 43.432,  1.500000)

  pt3dadd(229.84799999999998, 349.164, 43.92,  1.500000)

}

filament_999[2770] {

  pt3dclear()

  pt3dadd(229.84799999999998, 349.164, 43.92,  1.500000)

  pt3dadd(228.384, 353.556, 43.92,  1.500000)

}

filament_999[2771] {

  pt3dclear()

  pt3dadd(228.384, 353.556, 43.92,  1.500000)

  pt3dadd(228.384, 357.948, 44.408,  1.500000)

}

filament_999[2772] {

  pt3dclear()

  pt3dadd(228.384, 357.948, 44.408,  1.500000)

  pt3dadd(229.11599999999999, 363.072, 44.408,  1.500000)

}

filament_999[2773] {

  pt3dclear()

  pt3dadd(240.096, 246.684, 47.336,  1.500000)

  pt3dadd(243.756, 243.756, 47.824,  1.500000)

}

filament_999[2774] {

  pt3dclear()

  pt3dadd(243.756, 243.756, 47.824,  1.500000)

  pt3dadd(247.416, 239.364, 48.312,  1.500000)

}

filament_999[2775] {

  pt3dclear()

  pt3dadd(247.416, 239.364, 48.312,  1.500000)

  pt3dadd(248.88, 234.972, 49.288,  1.500000)

}

filament_999[2776] {

  pt3dclear()

  pt3dadd(234.972, 207.888, 39.04,  1.500000)

  pt3dadd(235.704, 202.03199999999998, 38.552,  1.500000)

}

filament_999[2777] {

  pt3dclear()

  pt3dadd(235.704, 202.03199999999998, 38.552,  1.500000)

  pt3dadd(237.168, 197.64, 37.088,  1.500000)

}

filament_999[2778] {

  pt3dclear()

  pt3dadd(237.168, 197.64, 37.088,  1.500000)

  pt3dadd(240.828, 194.712, 36.6,  1.500000)

}

filament_999[2779] {

  pt3dclear()

  pt3dadd(240.828, 194.712, 36.6,  1.500000)

  pt3dadd(243.756, 191.052, 34.16,  1.500000)

}

filament_999[2780] {

  pt3dclear()

  pt3dadd(243.756, 191.052, 34.16,  1.500000)

  pt3dadd(247.416, 188.856, 34.16,  1.500000)

}

filament_999[2781] {

  pt3dclear()

  pt3dadd(247.416, 188.856, 34.16,  1.500000)

  pt3dadd(251.808, 187.392, 33.672,  1.500000)

}

filament_999[2782] {

  pt3dclear()

  pt3dadd(251.808, 187.392, 33.672,  1.500000)

  pt3dadd(256.2, 183.732, 33.184,  1.500000)

}

filament_999[2783] {

  pt3dclear()

  pt3dadd(256.2, 183.732, 33.184,  1.500000)

  pt3dadd(260.592, 180.804, 30.256,  1.500000)

}

filament_999[2784] {

  pt3dclear()

  pt3dadd(260.592, 180.804, 30.256,  1.500000)

  pt3dadd(263.52, 178.608, 28.791999999999998,  1.500000)

}

filament_999[2785] {

  pt3dclear()

  pt3dadd(278.15999999999997, 276.69599999999997, 34.16,  1.500000)

  pt3dadd(275.23199999999997, 278.15999999999997, 33.184,  1.500000)

}

filament_999[2786] {

  pt3dclear()

  pt3dadd(275.23199999999997, 278.15999999999997, 33.184,  1.500000)

  pt3dadd(274.5, 281.08799999999997, 32.696,  1.500000)

}

filament_999[2787] {

  pt3dclear()

  pt3dadd(274.5, 281.08799999999997, 32.696,  1.500000)

  pt3dadd(275.23199999999997, 284.748, 32.208,  1.500000)

}

filament_999[2788] {

  pt3dclear()

  pt3dadd(275.23199999999997, 284.748, 32.208,  1.500000)

  pt3dadd(278.15999999999997, 287.676, 31.72,  1.500000)

}

filament_999[2789] {

  pt3dclear()

  pt3dadd(278.15999999999997, 287.676, 31.72,  1.500000)

  pt3dadd(281.82, 284.748, 32.208,  1.500000)

}

filament_999[2790] {

  pt3dclear()

  pt3dadd(281.82, 284.748, 32.208,  1.500000)

  pt3dadd(284.016, 281.08799999999997, 32.208,  1.500000)

}

filament_999[2791] {

  pt3dclear()

  pt3dadd(284.016, 281.08799999999997, 32.208,  1.500000)

  pt3dadd(285.48, 277.428, 33.672,  1.500000)

}

filament_999[2792] {

  pt3dclear()

  pt3dadd(285.48, 277.428, 33.672,  1.500000)

  pt3dadd(286.212, 272.304, 34.16,  1.500000)

}

filament_999[2793] {

  pt3dclear()

  pt3dadd(286.212, 272.304, 34.16,  1.500000)

  pt3dadd(286.944, 267.18, 34.16,  1.500000)

}
[truncated: 177,419 more chars]
