# Supplementary material for: When complex neuronal structures may not matter
Source: eLife. 2017 Feb 6;6:e23508. doi: 10.7554/eLife.23508 (PMC5323043; doi:10.7554/eLife.23508)
Supplement: Supplementary file 1. — DOI: http://dx.doi.org/10.7554/eLife.23508.020 [file elife-23508-supp1.zip › Neuronal Structures/878_067_GM_(Adriane)_scaled.hoc]

create filament_999[6444]
filament_999[0] {
  pt3dclear()
  pt3dadd(344.04, 520.452, 31.232,  1.500000)
  pt3dadd(347.7, 469.212, 31.232,  1.500000)
}
filament_999[1] {
  pt3dclear()
  pt3dadd(551.928, 646.356, 62.464,  1.500000)
  pt3dadd(547.536, 647.8199999999999, 65.392,  1.500000)
}
filament_999[2] {
  pt3dclear()
  pt3dadd(554.124, 642.696, 61.976,  1.500000)
  pt3dadd(551.928, 646.356, 62.464,  1.500000)
}
filament_999[3] {
  pt3dclear()
  pt3dadd(554.856, 638.304, 61.976,  1.500000)
  pt3dadd(554.124, 642.696, 61.976,  1.500000)
}
filament_999[4] {
  pt3dclear()
  pt3dadd(551.928, 632.448, 61.976,  1.500000)
  pt3dadd(554.856, 638.304, 61.976,  1.500000)
}
filament_999[5] {
  pt3dclear()
  pt3dadd(549.0, 626.592, 61.976,  1.500000)
  pt3dadd(551.928, 632.448, 61.976,  1.500000)
}
filament_999[6] {
  pt3dclear()
  pt3dadd(546.072, 620.736, 61.976,  1.500000)
  pt3dadd(549.0, 626.592, 61.976,  1.500000)
}
filament_999[7] {
  pt3dclear()
  pt3dadd(543.876, 614.88, 61.976,  1.500000)
  pt3dadd(546.072, 620.736, 61.976,  1.500000)
}
filament_999[8] {
  pt3dclear()
  pt3dadd(542.412, 609.024, 61.976,  1.500000)
  pt3dadd(543.876, 614.88, 61.976,  1.500000)
}
filament_999[9] {
  pt3dclear()
  pt3dadd(543.876, 603.168, 62.952,  1.500000)
  pt3dadd(542.412, 609.024, 61.976,  1.500000)
}
filament_999[10] {
  pt3dclear()
  pt3dadd(546.804, 598.776, 61.976,  1.500000)
  pt3dadd(543.876, 603.168, 62.952,  1.500000)
}
filament_999[11] {
  pt3dclear()
  pt3dadd(546.072, 593.652, 61.488,  1.500000)
  pt3dadd(546.804, 598.776, 61.976,  1.500000)
}
filament_999[12] {
  pt3dclear()
  pt3dadd(544.608, 588.528, 61.0,  1.500000)
  pt3dadd(546.072, 593.652, 61.488,  1.500000)
}
filament_999[13] {
  pt3dclear()
  pt3dadd(543.144, 583.404, 60.512,  1.500000)
  pt3dadd(544.608, 588.528, 61.0,  1.500000)
}
filament_999[14] {
  pt3dclear()
  pt3dadd(541.68, 578.28, 60.024,  1.500000)
  pt3dadd(543.144, 583.404, 60.512,  1.500000)
}
filament_999[15] {
  pt3dclear()
  pt3dadd(540.948, 573.156, 59.536,  1.500000)
  pt3dadd(541.68, 578.28, 60.024,  1.500000)
}
filament_999[16] {
  pt3dclear()
  pt3dadd(539.484, 568.764, 58.071999999999996,  1.500000)
  pt3dadd(540.948, 573.156, 59.536,  1.500000)
}
filament_999[17] {
  pt3dclear()
  pt3dadd(536.556, 562.1759999999999, 57.096,  1.500000)
  pt3dadd(539.484, 568.764, 58.071999999999996,  1.500000)
}
filament_999[18] {
  pt3dclear()
  pt3dadd(535.092, 558.516, 56.608,  1.500000)
  pt3dadd(536.556, 562.1759999999999, 57.096,  1.500000)
}
filament_999[19] {
  pt3dclear()
  pt3dadd(533.628, 554.856, 56.608,  1.500000)
  pt3dadd(535.092, 558.516, 56.608,  1.500000)
}
filament_999[20] {
  pt3dclear()
  pt3dadd(532.164, 551.196, 56.12,  1.500000)
  pt3dadd(533.628, 554.856, 56.608,  1.500000)
}
filament_999[21] {
  pt3dclear()
  pt3dadd(530.6999999999999, 546.804, 55.632,  1.500000)
  pt3dadd(532.164, 551.196, 56.12,  1.500000)
}
filament_999[22] {
  pt3dclear()
  pt3dadd(528.504, 543.876, 53.68,  1.500000)
  pt3dadd(530.6999999999999, 546.804, 55.632,  1.500000)
}
filament_999[23] {
  pt3dclear()
  pt3dadd(525.576, 540.216, 52.216,  1.500000)
  pt3dadd(528.504, 543.876, 53.68,  1.500000)
}
filament_999[24] {
  pt3dclear()
  pt3dadd(522.648, 537.288, 52.216,  1.500000)
  pt3dadd(525.576, 540.216, 52.216,  1.500000)
}
filament_999[25] {
  pt3dclear()
  pt3dadd(519.72, 532.896, 49.775999999999996,  1.500000)
  pt3dadd(522.648, 537.288, 52.216,  1.500000)
}
filament_999[26] {
  pt3dclear()
  pt3dadd(516.792, 529.236, 48.8,  1.500000)
  pt3dadd(519.72, 532.896, 49.775999999999996,  1.500000)
}
filament_999[27] {
  pt3dclear()
  pt3dadd(513.132, 527.04, 46.36,  1.500000)
  pt3dadd(516.792, 529.236, 48.8,  1.500000)
}
filament_999[28] {
  pt3dclear()
  pt3dadd(510.204, 521.9159999999999, 45.872,  1.500000)
  pt3dadd(513.132, 527.04, 46.36,  1.500000)
}
filament_999[29] {
  pt3dclear()
  pt3dadd(507.276, 516.792, 45.384,  1.500000)
  pt3dadd(510.204, 521.9159999999999, 45.872,  1.500000)
}
filament_999[30] {
  pt3dclear()
  pt3dadd(502.884, 512.4, 44.896,  1.500000)
  pt3dadd(507.276, 516.792, 45.384,  1.500000)
}
filament_999[31] {
  pt3dclear()
  pt3dadd(499.224, 508.008, 44.408,  1.500000)
  pt3dadd(502.884, 512.4, 44.896,  1.500000)
}
filament_999[32] {
  pt3dclear()
  pt3dadd(496.296, 503.616, 43.92,  1.500000)
  pt3dadd(499.224, 508.008, 44.408,  1.500000)
}
filament_999[33] {
  pt3dclear()
  pt3dadd(492.63599999999997, 499.224, 43.432,  1.500000)
  pt3dadd(496.296, 503.616, 43.92,  1.500000)
}
filament_999[34] {
  pt3dclear()
  pt3dadd(488.24399999999997, 494.832, 42.944,  1.500000)
  pt3dadd(492.63599999999997, 499.224, 43.432,  1.500000)
}
filament_999[35] {
  pt3dclear()
  pt3dadd(483.852, 490.44, 42.455999999999996,  1.500000)
  pt3dadd(488.24399999999997, 494.832, 42.944,  1.500000)
}
filament_999[36] {
  pt3dclear()
  pt3dadd(480.924, 485.316, 41.967999999999996,  1.500000)
  pt3dadd(483.852, 490.44, 42.455999999999996,  1.500000)
}
filament_999[37] {
  pt3dclear()
  pt3dadd(477.996, 480.192, 40.016,  1.500000)
  pt3dadd(480.924, 485.316, 41.967999999999996,  1.500000)
}
filament_999[38] {
  pt3dclear()
  pt3dadd(474.336, 476.532, 39.04,  1.500000)
  pt3dadd(477.996, 480.192, 40.016,  1.500000)
}
filament_999[39] {
  pt3dclear()
  pt3dadd(470.676, 472.872, 37.576,  1.500000)
  pt3dadd(474.336, 476.532, 39.04,  1.500000)
}
filament_999[40] {
  pt3dclear()
  pt3dadd(466.284, 469.944, 37.088,  1.500000)
  pt3dadd(470.676, 472.872, 37.576,  1.500000)
}
filament_999[41] {
  pt3dclear()
  pt3dadd(461.892, 467.01599999999996, 36.112,  1.500000)
  pt3dadd(466.284, 469.944, 37.088,  1.500000)
}
filament_999[42] {
  pt3dclear()
  pt3dadd(458.23199999999997, 463.356, 35.624,  1.500000)
  pt3dadd(461.892, 467.01599999999996, 36.112,  1.500000)
}
filament_999[43] {
  pt3dclear()
  pt3dadd(454.572, 459.69599999999997, 34.647999999999996,  1.500000)
  pt3dadd(458.23199999999997, 463.356, 35.624,  1.500000)
}
filament_999[44] {
  pt3dclear()
  pt3dadd(418.704, 392.352, 26.84,  1.500000)
  pt3dadd(417.972, 395.28, 27.816,  1.500000)
}
filament_999[45] {
  pt3dclear()
  pt3dadd(419.436, 388.692, 26.352,  1.500000)
  pt3dadd(418.704, 392.352, 26.84,  1.500000)
}
filament_999[46] {
  pt3dclear()
  pt3dadd(419.436, 385.032, 25.864,  1.500000)
  pt3dadd(419.436, 388.692, 26.352,  1.500000)
}
filament_999[47] {
  pt3dclear()
  pt3dadd(416.508, 382.104, 24.887999999999998,  1.500000)
  pt3dadd(419.436, 385.032, 25.864,  1.500000)
}
filament_999[48] {
  pt3dclear()
  pt3dadd(444.324, 279.62399999999997, 41.48,  1.500000)
  pt3dadd(441.396, 281.08799999999997, 40.992,  1.500000)
}
filament_999[49] {
  pt3dclear()
  pt3dadd(446.52, 275.964, 41.967999999999996,  1.500000)
  pt3dadd(444.324, 279.62399999999997, 41.48,  1.500000)
}
filament_999[50] {
  pt3dclear()
  pt3dadd(319.884, 333.06, 6.343999999999999,  1.500000)
  pt3dadd(316.956, 330.864, 6.343999999999999,  1.500000)
}
filament_999[51] {
  pt3dclear()
  pt3dadd(322.812, 335.256, 6.343999999999999,  1.500000)
  pt3dadd(319.884, 333.06, 6.343999999999999,  1.500000)
}
filament_999[52] {
  pt3dclear()
  pt3dadd(401.868, 125.172, 45.872,  1.500000)
  pt3dadd(402.59999999999997, 128.1, 46.36,  1.500000)
}
filament_999[53] {
  pt3dclear()
  pt3dadd(272.304, 369.65999999999997, 34.16,  1.500000)
  pt3dadd(273.036, 367.464, 34.16,  1.500000)
}
filament_999[54] {
  pt3dclear()
  pt3dadd(271.572, 372.58799999999997, 34.647999999999996,  1.500000)
  pt3dadd(272.304, 369.65999999999997, 34.16,  1.500000)
}
filament_999[55] {
  pt3dclear()
  pt3dadd(276.69599999999997, 349.164, 33.672,  1.500000)
  pt3dadd(276.69599999999997, 352.824, 33.672,  1.500000)
}
filament_999[56] {
  pt3dclear()
  pt3dadd(398.20799999999997, 390.888, 41.48,  1.500000)
  pt3dadd(395.28, 392.352, 41.48,  1.500000)
}
filament_999[57] {
  pt3dclear()
  pt3dadd(390.888, 343.308, 35.135999999999996,  1.500000)
  pt3dadd(387.228, 344.04, 34.16,  1.500000)
}
filament_999[58] {
  pt3dclear()
  pt3dadd(393.084, 342.57599999999996, 36.6,  1.500000)
  pt3dadd(390.888, 343.308, 35.135999999999996,  1.500000)
}
filament_999[59] {
  pt3dclear()
  pt3dadd(349.164, 279.62399999999997, 17.08,  1.500000)
  pt3dadd(353.556, 278.892, 17.08,  1.500000)
}
filament_999[60] {
  pt3dclear()
  pt3dadd(431.14799999999997, 308.904, 35.135999999999996,  1.500000)
  pt3dadd(432.61199999999997, 311.832, 34.647999999999996,  1.500000)
}
filament_999[61] {
  pt3dclear()
  pt3dadd(440.664, 186.66, 48.8,  1.500000)
  pt3dadd(442.86, 187.392, 48.8,  1.500000)
}
filament_999[62] {
  pt3dclear()
  pt3dadd(439.932, 182.268, 48.8,  1.500000)
  pt3dadd(440.664, 186.66, 48.8,  1.500000)
}
filament_999[63] {
  pt3dclear()
  pt3dadd(349.164, 329.4, 21.96,  1.500000)
  pt3dadd(350.628, 327.936, 21.96,  1.500000)
}
filament_999[64] {
  pt3dclear()
  pt3dadd(349.164, 333.06, 21.96,  1.500000)
  pt3dadd(349.164, 329.4, 21.96,  1.500000)
}
filament_999[65] {
  pt3dclear()
  pt3dadd(348.432, 335.988, 21.96,  1.500000)
  pt3dadd(349.164, 333.06, 21.96,  1.500000)
}
filament_999[66] {
  pt3dclear()
  pt3dadd(350.628, 335.988, 21.96,  1.500000)
  pt3dadd(348.432, 335.988, 21.96,  1.500000)
}
filament_999[67] {
  pt3dclear()
  pt3dadd(353.556, 335.988, 21.96,  1.500000)
  pt3dadd(350.628, 335.988, 21.96,  1.500000)
}
filament_999[68] {
  pt3dclear()
  pt3dadd(312.564, 287.676, 26.352,  1.500000)
  pt3dadd(309.63599999999997, 287.676, 25.864,  1.500000)
}
filament_999[69] {
  pt3dclear()
  pt3dadd(251.076, 230.57999999999998, 29.768,  1.500000)
  pt3dadd(251.808, 234.24, 29.768,  1.500000)
}
filament_999[70] {
  pt3dclear()
  pt3dadd(251.076, 226.188, 29.768,  1.500000)
  pt3dadd(251.076, 230.57999999999998, 29.768,  1.500000)
}
filament_999[71] {
  pt3dclear()
  pt3dadd(412.848, 235.704, 34.647999999999996,  1.500000)
  pt3dadd(415.044, 237.168, 34.16,  1.500000)
}
filament_999[72] {
  pt3dclear()
  pt3dadd(409.188, 235.704, 34.16,  1.500000)
  pt3dadd(412.848, 235.704, 34.647999999999996,  1.500000)
}
filament_999[73] {
  pt3dclear()
  pt3dadd(406.992, 236.436, 34.16,  1.500000)
  pt3dadd(409.188, 235.704, 34.16,  1.500000)
}
filament_999[74] {
  pt3dclear()
  pt3dadd(323.544, 126.636, 40.504,  1.500000)
  pt3dadd(322.812, 124.44, 40.504,  1.500000)
}
filament_999[75] {
  pt3dclear()
  pt3dadd(316.956, 130.296, 40.504,  1.500000)
  pt3dadd(314.028, 131.028, 40.504,  1.500000)
}
filament_999[76] {
  pt3dclear()
  pt3dadd(236.436, 208.62, 51.24,  1.500000)
  pt3dadd(234.972, 208.62, 51.24,  1.500000)
}
filament_999[77] {
  pt3dclear()
  pt3dadd(239.364, 208.62, 51.24,  1.500000)
  pt3dadd(236.436, 208.62, 51.24,  1.500000)
}
filament_999[78] {
  pt3dclear()
  pt3dadd(240.828, 207.156, 51.24,  1.500000)
  pt3dadd(239.364, 208.62, 51.24,  1.500000)
}
filament_999[79] {
  pt3dclear()
  pt3dadd(232.77599999999998, 211.548, 54.656,  1.500000)
  pt3dadd(234.972, 208.62, 54.656,  1.500000)
}
filament_999[80] {
  pt3dclear()
  pt3dadd(232.04399999999998, 213.744, 53.192,  1.500000)
  pt3dadd(232.77599999999998, 211.548, 54.656,  1.500000)
}
filament_999[81] {
  pt3dclear()
  pt3dadd(288.408, 166.164, 39.04,  1.500000)
  pt3dadd(286.944, 166.164, 39.04,  1.500000)
}
filament_999[82] {
  pt3dclear()
  pt3dadd(289.14, 164.7, 39.04,  1.500000)
  pt3dadd(288.408, 166.164, 39.04,  1.500000)
}
filament_999[83] {
  pt3dclear()
  pt3dadd(287.676, 163.968, 39.04,  1.500000)
  pt3dadd(289.14, 164.7, 39.04,  1.500000)
}
filament_999[84] {
  pt3dclear()
  pt3dadd(368.19599999999997, 161.04, 22.936,  1.500000)
  pt3dadd(369.65999999999997, 162.504, 22.936,  1.500000)
}
filament_999[85] {
  pt3dclear()
  pt3dadd(368.19599999999997, 158.844, 23.424,  1.500000)
  pt3dadd(368.19599999999997, 161.04, 22.936,  1.500000)
}
filament_999[86] {
  pt3dclear()
  pt3dadd(259.128, 219.6, 52.704,  1.500000)
  pt3dadd(255.468, 218.868, 53.192,  1.500000)
}
filament_999[87] {
  pt3dclear()
  pt3dadd(262.788, 221.064, 52.704,  1.500000)
  pt3dadd(259.128, 219.6, 52.704,  1.500000)
}
filament_999[88] {
  pt3dclear()
  pt3dadd(272.304, 155.184, 40.992,  1.500000)
  pt3dadd(273.036, 152.256, 40.992,  1.500000)
}
filament_999[89] {
  pt3dclear()
  pt3dadd(273.036, 157.38, 40.992,  1.500000)
  pt3dadd(272.304, 155.184, 40.992,  1.500000)
}
filament_999[90] {
  pt3dclear()
  pt3dadd(363.072, 269.376, 10.248,  1.500000)
  pt3dadd(364.536, 271.572, 11.224,  1.500000)
}
filament_999[91] {
  pt3dclear()
  pt3dadd(404.06399999999996, 290.604, 10.248,  1.500000)
  pt3dadd(404.796, 287.676, 10.248,  1.500000)
}
filament_999[92] {
  pt3dclear()
  pt3dadd(401.13599999999997, 311.832, 9.76,  1.500000)
  pt3dadd(404.796, 308.904, 9.76,  1.500000)
}
filament_999[93] {
  pt3dclear()
  pt3dadd(397.476, 314.76, 9.76,  1.500000)
  pt3dadd(401.13599999999997, 311.832, 9.76,  1.500000)
}
filament_999[94] {
  pt3dclear()
  pt3dadd(391.62, 183.0, 45.384,  1.500000)
  pt3dadd(392.352, 180.072, 45.384,  1.500000)
}
filament_999[95] {
  pt3dclear()
  pt3dadd(266.448, 264.252, 42.455999999999996,  1.500000)
  pt3dadd(263.52, 264.984, 42.455999999999996,  1.500000)
}
filament_999[96] {
  pt3dclear()
  pt3dadd(354.288, 318.42, 9.272,  1.500000)
  pt3dadd(354.288, 323.544, 9.272,  1.500000)
}
filament_999[97] {
  pt3dclear()
  pt3dadd(350.628, 316.956, 9.272,  1.500000)
  pt3dadd(354.288, 318.42, 9.272,  1.500000)
}
filament_999[98] {
  pt3dclear()
  pt3dadd(383.568, 323.544, 13.664,  1.500000)
  pt3dadd(382.104, 321.348, 13.664,  1.500000)
}
filament_999[99] {
  pt3dclear()
  pt3dadd(385.764, 325.74, 13.176,  1.500000)
  pt3dadd(383.568, 323.544, 13.664,  1.500000)
}
filament_999[100] {
  pt3dclear()
  pt3dadd(387.228, 327.204, 13.176,  1.500000)
  pt3dadd(385.764, 325.74, 13.176,  1.500000)
}
filament_999[101] {
  pt3dclear()
  pt3dadd(387.228, 330.864, 12.687999999999999,  1.500000)
  pt3dadd(387.228, 327.204, 13.176,  1.500000)
}
filament_999[102] {
  pt3dclear()
  pt3dadd(409.188, 341.844, 13.176,  1.500000)
  pt3dadd(407.724, 343.308, 13.176,  1.500000)
}
filament_999[103] {
  pt3dclear()
  pt3dadd(408.456, 339.64799999999997, 13.176,  1.500000)
  pt3dadd(409.188, 341.844, 13.176,  1.500000)
}
filament_999[104] {
  pt3dclear()
  pt3dadd(404.796, 331.596, 13.664,  1.500000)
  pt3dadd(402.59999999999997, 332.328, 13.664,  1.500000)
}
filament_999[105] {
  pt3dclear()
  pt3dadd(406.26, 333.06, 13.664,  1.500000)
  pt3dadd(409.188, 331.596, 13.664,  1.500000)
}
filament_999[106] {
  pt3dclear()
  pt3dadd(406.26, 333.06, 13.664,  1.500000)
  pt3dadd(404.796, 331.596, 13.664,  1.500000)
}
filament_999[107] {
  pt3dclear()
  pt3dadd(404.796, 335.256, 13.664,  1.500000)
  pt3dadd(401.868, 334.524, 13.664,  1.500000)
}
filament_999[108] {
  pt3dclear()
  pt3dadd(404.796, 335.256, 13.664,  1.500000)
  pt3dadd(406.26, 333.06, 13.664,  1.500000)
}
filament_999[109] {
  pt3dclear()
  pt3dadd(384.3, 311.832, 14.64,  1.500000)
  pt3dadd(385.032, 314.028, 14.64,  1.500000)
}
filament_999[110] {
  pt3dclear()
  pt3dadd(370.392, 248.88, 15.616,  1.500000)
  pt3dadd(372.58799999999997, 248.88, 15.616,  1.500000)
}
filament_999[111] {
  pt3dclear()
  pt3dadd(368.19599999999997, 251.076, 15.616,  1.500000)
  pt3dadd(370.392, 248.88, 15.616,  1.500000)
}
filament_999[112] {
  pt3dclear()
  pt3dadd(300.852, 133.956, 28.304,  1.500000)
  pt3dadd(303.048, 136.884, 28.304,  1.500000)
}
filament_999[113] {
  pt3dclear()
  pt3dadd(329.4, 158.844, 24.887999999999998,  1.500000)
  pt3dadd(330.132, 160.308, 24.887999999999998,  1.500000)
}
filament_999[114] {
  pt3dclear()
  pt3dadd(327.936, 157.38, 24.887999999999998,  1.500000)
  pt3dadd(329.4, 158.844, 24.887999999999998,  1.500000)
}
filament_999[115] {
  pt3dclear()
  pt3dadd(323.544, 156.648, 24.887999999999998,  1.500000)
  pt3dadd(327.936, 157.38, 24.887999999999998,  1.500000)
}
filament_999[116] {
  pt3dclear()
  pt3dadd(372.58799999999997, 224.724, 24.4,  1.500000)
  pt3dadd(375.516, 226.188, 24.4,  1.500000)
}
filament_999[117] {
  pt3dclear()
  pt3dadd(371.12399999999997, 222.528, 24.4,  1.500000)
  pt3dadd(372.58799999999997, 224.724, 24.4,  1.500000)
}
filament_999[118] {
  pt3dclear()
  pt3dadd(371.12399999999997, 219.6, 23.424,  1.500000)
  pt3dadd(371.12399999999997, 222.528, 24.4,  1.500000)
}
filament_999[119] {
  pt3dclear()
  pt3dadd(367.464, 217.404, 23.424,  1.500000)
  pt3dadd(371.12399999999997, 219.6, 23.424,  1.500000)
}
filament_999[120] {
  pt3dclear()
  pt3dadd(364.536, 214.476, 23.424,  1.500000)
  pt3dadd(367.464, 217.404, 23.424,  1.500000)
}
filament_999[121] {
  pt3dclear()
  pt3dadd(362.34, 212.28, 23.424,  1.500000)
  pt3dadd(364.536, 214.476, 23.424,  1.500000)
}
filament_999[122] {
  pt3dclear()
  pt3dadd(314.028, 144.936, 30.256,  1.500000)
  pt3dadd(317.688, 144.204, 29.768,  1.500000)
}
filament_999[123] {
  pt3dclear()
  pt3dadd(309.63599999999997, 145.668, 29.768,  1.500000)
  pt3dadd(314.028, 144.936, 30.256,  1.500000)
}
filament_999[124] {
  pt3dclear()
  pt3dadd(242.292, 231.31199999999998, 56.12,  1.500000)
  pt3dadd(239.364, 231.31199999999998, 56.12,  1.500000)
}
filament_999[125] {
  pt3dclear()
  pt3dadd(245.22, 230.57999999999998, 56.12,  1.500000)
  pt3dadd(242.292, 231.31199999999998, 56.12,  1.500000)
}
filament_999[126] {
  pt3dclear()
  pt3dadd(247.416, 230.57999999999998, 55.632,  1.500000)
  pt3dadd(245.22, 230.57999999999998, 56.12,  1.500000)
}
filament_999[127] {
  pt3dclear()
  pt3dadd(270.84, 190.32, 53.192,  1.500000)
  pt3dadd(272.304, 188.856, 53.192,  1.500000)
}
filament_999[128] {
  pt3dclear()
  pt3dadd(272.304, 191.784, 53.192,  1.500000)
  pt3dadd(270.84, 190.32, 53.192,  1.500000)
}
filament_999[129] {
  pt3dclear()
  pt3dadd(272.304, 194.712, 53.192,  1.500000)
  pt3dadd(272.304, 191.784, 53.192,  1.500000)
}
filament_999[130] {
  pt3dclear()
  pt3dadd(275.23199999999997, 195.444, 53.192,  1.500000)
  pt3dadd(272.304, 194.712, 53.192,  1.500000)
}
filament_999[131] {
  pt3dclear()
  pt3dadd(328.668, 190.32, 35.135999999999996,  1.500000)
  pt3dadd(332.328, 190.32, 35.135999999999996,  1.500000)
}
filament_999[132] {
  pt3dclear()
  pt3dadd(430.416, 191.052, 46.36,  1.500000)
  pt3dadd(431.88, 188.124, 46.36,  1.500000)
}
filament_999[133] {
  pt3dclear()
  pt3dadd(409.92, 373.32, 48.312,  1.500000)
  pt3dadd(409.188, 377.712, 48.8,  1.500000)
}
filament_999[134] {
  pt3dclear()
  pt3dadd(410.652, 370.392, 48.8,  1.500000)
  pt3dadd(409.92, 373.32, 48.312,  1.500000)
}
filament_999[135] {
  pt3dclear()
  pt3dadd(411.384, 366.0, 48.8,  1.500000)
  pt3dadd(410.652, 370.392, 48.8,  1.500000)
}
filament_999[136] {
  pt3dclear()
  pt3dadd(369.65999999999997, 443.592, 39.04,  1.500000)
  pt3dadd(371.856, 444.324, 39.04,  1.500000)
}
filament_999[137] {
  pt3dclear()
  pt3dadd(367.464, 442.128, 39.04,  1.500000)
  pt3dadd(369.65999999999997, 443.592, 39.04,  1.500000)
}
filament_999[138] {
  pt3dclear()
  pt3dadd(361.608, 441.396, 39.04,  1.500000)
  pt3dadd(367.464, 442.128, 39.04,  1.500000)
}
filament_999[139] {
  pt3dclear()
  pt3dadd(358.68, 442.128, 39.04,  1.500000)
  pt3dadd(361.608, 441.396, 39.04,  1.500000)
}
filament_999[140] {
  pt3dclear()
  pt3dadd(335.988, 177.876, 39.04,  1.500000)
  pt3dadd(340.38, 177.876, 39.04,  1.500000)
}
filament_999[141] {
  pt3dclear()
  pt3dadd(428.952, 240.828, 36.112,  1.500000)
  pt3dadd(427.488, 242.292, 35.624,  1.500000)
}
filament_999[142] {
  pt3dclear()
  pt3dadd(430.416, 237.168, 36.112,  1.500000)
  pt3dadd(428.952, 240.828, 36.112,  1.500000)
}
filament_999[143] {
  pt3dclear()
  pt3dadd(435.53999999999996, 223.992, 40.992,  1.500000)
  pt3dadd(431.88, 224.724, 40.992,  1.500000)
}
filament_999[144] {
  pt3dclear()
  pt3dadd(313.296, 155.184, 24.887999999999998,  1.500000)
  pt3dadd(311.832, 158.844, 24.887999999999998,  1.500000)
}
filament_999[145] {
  pt3dclear()
  pt3dadd(329.4, 169.82399999999998, 32.208,  1.500000)
  pt3dadd(332.328, 169.82399999999998, 32.208,  1.500000)
}
filament_999[146] {
  pt3dclear()
  pt3dadd(407.724, 240.828, 36.112,  1.500000)
  pt3dadd(408.456, 243.756, 36.112,  1.500000)
}
filament_999[147] {
  pt3dclear()
  pt3dadd(405.52799999999996, 239.364, 33.672,  1.500000)
  pt3dadd(406.992, 236.436, 34.16,  1.500000)
}
filament_999[148] {
  pt3dclear()
  pt3dadd(405.52799999999996, 239.364, 33.672,  1.500000)
  pt3dadd(407.724, 240.828, 36.112,  1.500000)
}
filament_999[149] {
  pt3dclear()
  pt3dadd(426.756, 338.18399999999997, 32.208,  1.500000)
  pt3dadd(424.56, 337.452, 31.232,  1.500000)
}
filament_999[150] {
  pt3dclear()
  pt3dadd(425.292, 340.38, 32.208,  1.500000)
  pt3dadd(426.756, 338.18399999999997, 32.208,  1.500000)
}
filament_999[151] {
  pt3dclear()
  pt3dadd(425.292, 340.38, 35.624,  1.500000)
  pt3dadd(425.292, 340.38, 32.208,  1.500000)
}
filament_999[152] {
  pt3dclear()
  pt3dadd(427.488, 341.11199999999997, 37.576,  1.500000)
  pt3dadd(425.292, 340.38, 35.624,  1.500000)
}
filament_999[153] {
  pt3dclear()
  pt3dadd(326.472, 186.66, 31.232,  1.500000)
  pt3dadd(324.276, 186.66, 31.232,  1.500000)
}
filament_999[154] {
  pt3dclear()
  pt3dadd(328.668, 185.196, 30.256,  1.500000)
  pt3dadd(326.472, 186.66, 31.232,  1.500000)
}
filament_999[155] {
  pt3dclear()
  pt3dadd(327.204, 181.536, 30.744,  1.500000)
  pt3dadd(328.668, 185.196, 30.256,  1.500000)
}
filament_999[156] {
  pt3dclear()
  pt3dadd(327.204, 181.536, 30.744,  1.500000)
  pt3dadd(324.276, 180.072, 30.744,  1.500000)
}
filament_999[157] {
  pt3dclear()
  pt3dadd(439.932, 311.09999999999997, 35.135999999999996,  1.500000)
  pt3dadd(439.2, 313.296, 36.112,  1.500000)
}
filament_999[158] {
  pt3dclear()
  pt3dadd(441.396, 308.904, 35.135999999999996,  1.500000)
  pt3dadd(439.932, 311.09999999999997, 35.135999999999996,  1.500000)
}
filament_999[159] {
  pt3dclear()
  pt3dadd(439.932, 306.70799999999997, 34.647999999999996,  1.500000)
  pt3dadd(441.396, 308.904, 35.135999999999996,  1.500000)
}
filament_999[160] {
  pt3dclear()
  pt3dadd(437.736, 303.78, 34.647999999999996,  1.500000)
  pt3dadd(439.932, 306.70799999999997, 34.647999999999996,  1.500000)
}
filament_999[161] {
  pt3dclear()
  pt3dadd(338.18399999999997, 131.76, 29.28,  1.500000)
  pt3dadd(341.844, 131.028, 29.28,  1.500000)
}
filament_999[162] {
  pt3dclear()
  pt3dadd(412.116, 284.748, 35.135999999999996,  1.500000)
  pt3dadd(409.92, 284.748, 35.135999999999996,  1.500000)
}
filament_999[163] {
  pt3dclear()
  pt3dadd(416.508, 285.48, 35.135999999999996,  1.500000)
  pt3dadd(412.116, 284.748, 35.135999999999996,  1.500000)
}
filament_999[164] {
  pt3dclear()
  pt3dadd(418.704, 286.944, 35.135999999999996,  1.500000)
  pt3dadd(416.508, 285.48, 35.135999999999996,  1.500000)
}
filament_999[165] {
  pt3dclear()
  pt3dadd(421.632, 289.14, 34.647999999999996,  1.500000)
  pt3dadd(418.704, 286.944, 35.135999999999996,  1.500000)
}
filament_999[166] {
  pt3dclear()
  pt3dadd(253.272, 284.748, 57.096,  1.500000)
  pt3dadd(256.2, 289.872, 57.096,  1.500000)
}
filament_999[167] {
  pt3dclear()
  pt3dadd(254.736, 278.892, 57.583999999999996,  1.500000)
  pt3dadd(256.2, 281.08799999999997, 57.096,  1.500000)
}
filament_999[168] {
  pt3dclear()
  pt3dadd(368.928, 86.376, 31.232,  1.500000)
  pt3dadd(370.392, 82.716, 31.232,  1.500000)
}
filament_999[169] {
  pt3dclear()
  pt3dadd(368.19599999999997, 90.036, 31.232,  1.500000)
  pt3dadd(368.928, 86.376, 31.232,  1.500000)
}
filament_999[170] {
  pt3dclear()
  pt3dadd(366.0, 95.16, 33.184,  1.500000)
  pt3dadd(368.19599999999997, 90.036, 31.232,  1.500000)
}
filament_999[171] {
  pt3dclear()
  pt3dadd(365.268, 99.55199999999999, 33.184,  1.500000)
  pt3dadd(366.0, 95.16, 33.184,  1.500000)
}
filament_999[172] {
  pt3dclear()
  pt3dadd(366.0, 103.212, 33.184,  1.500000)
  pt3dadd(365.268, 99.55199999999999, 33.184,  1.500000)
}
filament_999[173] {
  pt3dclear()
  pt3dadd(370.392, 108.336, 33.184,  1.500000)
  pt3dadd(366.0, 103.212, 33.184,  1.500000)
}
filament_999[174] {
  pt3dclear()
  pt3dadd(371.856, 110.532, 32.696,  1.500000)
  pt3dadd(370.392, 108.336, 33.184,  1.500000)
}
filament_999[175] {
  pt3dclear()
  pt3dadd(374.05199999999996, 114.192, 32.208,  1.500000)
  pt3dadd(371.856, 110.532, 32.696,  1.500000)
}
filament_999[176] {
  pt3dclear()
  pt3dadd(373.32, 117.12, 32.208,  1.500000)
  pt3dadd(374.05199999999996, 114.192, 32.208,  1.500000)
}
filament_999[177] {
  pt3dclear()
  pt3dadd(254.004, 330.132, 31.72,  1.500000)
  pt3dadd(256.2, 329.4, 31.72,  1.500000)
}
filament_999[178] {
  pt3dclear()
  pt3dadd(252.54, 332.328, 31.72,  1.500000)
  pt3dadd(254.004, 330.132, 31.72,  1.500000)
}
filament_999[179] {
  pt3dclear()
  pt3dadd(249.612, 330.864, 32.208,  1.500000)
  pt3dadd(252.54, 332.328, 31.72,  1.500000)
}
filament_999[180] {
  pt3dclear()
  pt3dadd(372.58799999999997, 303.78, 10.248,  1.500000)
  pt3dadd(374.784, 303.048, 10.736,  1.500000)
}
filament_999[181] {
  pt3dclear()
  pt3dadd(371.856, 305.976, 10.248,  1.500000)
  pt3dadd(372.58799999999997, 303.78, 10.248,  1.500000)
}
filament_999[182] {
  pt3dclear()
  pt3dadd(371.856, 308.17199999999997, 10.248,  1.500000)
  pt3dadd(371.856, 305.976, 10.248,  1.500000)
}
filament_999[183] {
  pt3dclear()
  pt3dadd(330.132, 256.2, 53.68,  1.500000)
  pt3dadd(327.204, 252.54, 53.68,  1.500000)
}
filament_999[184] {
  pt3dclear()
  pt3dadd(331.596, 259.128, 53.68,  1.500000)
  pt3dadd(330.132, 256.2, 53.68,  1.500000)
}
filament_999[185] {
  pt3dclear()
  pt3dadd(401.868, 193.248, 46.36,  1.500000)
  pt3dadd(399.67199999999997, 197.64, 46.36,  1.500000)
}
filament_999[186] {
  pt3dclear()
  pt3dadd(401.868, 190.32, 46.36,  1.500000)
  pt3dadd(401.868, 193.248, 46.36,  1.500000)
}
filament_999[187] {
  pt3dclear()
  pt3dadd(404.796, 190.32, 46.36,  1.500000)
  pt3dadd(401.868, 190.32, 46.36,  1.500000)
}
filament_999[188] {
  pt3dclear()
  pt3dadd(398.20799999999997, 178.608, 45.384,  1.500000)
  pt3dadd(395.28, 177.876, 45.384,  1.500000)
}
filament_999[189] {
  pt3dclear()
  pt3dadd(398.94, 180.804, 45.384,  1.500000)
  pt3dadd(398.20799999999997, 178.608, 45.384,  1.500000)
}
filament_999[190] {
  pt3dclear()
  pt3dadd(393.816, 289.872, 14.152,  1.500000)
  pt3dadd(393.816, 287.676, 14.152,  1.500000)
}
filament_999[191] {
  pt3dclear()
  pt3dadd(393.084, 291.336, 14.152,  1.500000)
  pt3dadd(393.816, 289.872, 14.152,  1.500000)
}
filament_999[192] {
  pt3dclear()
  pt3dadd(390.888, 292.8, 14.152,  1.500000)
  pt3dadd(393.084, 291.336, 14.152,  1.500000)
}
filament_999[193] {
  pt3dclear()
  pt3dadd(389.424, 295.728, 14.152,  1.500000)
  pt3dadd(390.888, 292.8, 14.152,  1.500000)
}
filament_999[194] {
  pt3dclear()
  pt3dadd(391.62, 297.192, 14.152,  1.500000)
  pt3dadd(389.424, 295.728, 14.152,  1.500000)
}
filament_999[195] {
  pt3dclear()
  pt3dadd(430.416, 307.44, 20.983999999999998,  1.500000)
  pt3dadd(431.88, 308.904, 21.472,  1.500000)
}
filament_999[196] {
  pt3dclear()
  pt3dadd(430.416, 307.44, 20.983999999999998,  1.500000)
  pt3dadd(428.21999999999997, 308.904, 20.983999999999998,  1.500000)
}
filament_999[197] {
  pt3dclear()
  pt3dadd(429.68399999999997, 304.512, 21.96,  1.500000)
  pt3dadd(427.488, 303.78, 21.472,  1.500000)
}
filament_999[198] {
  pt3dclear()
  pt3dadd(431.88, 305.24399999999997, 22.448,  1.500000)
  pt3dadd(430.416, 307.44, 20.983999999999998,  1.500000)
}
filament_999[199] {
  pt3dclear()
  pt3dadd(431.88, 305.24399999999997, 22.448,  1.500000)
  pt3dadd(429.68399999999997, 304.512, 21.96,  1.500000)
}
filament_999[200] {
  pt3dclear()
  pt3dadd(434.07599999999996, 286.944, 32.696,  1.500000)
  pt3dadd(431.88, 287.676, 32.696,  1.500000)
}
filament_999[201] {
  pt3dclear()
  pt3dadd(434.07599999999996, 284.748, 32.696,  1.500000)
  pt3dadd(434.07599999999996, 286.944, 32.696,  1.500000)
}
filament_999[202] {
  pt3dclear()
  pt3dadd(435.53999999999996, 281.82, 32.696,  1.500000)
  pt3dadd(434.07599999999996, 284.748, 32.696,  1.500000)
}
filament_999[203] {
  pt3dclear()
  pt3dadd(437.736, 280.356, 31.232,  1.500000)
  pt3dadd(435.53999999999996, 281.82, 32.696,  1.500000)
}
filament_999[204] {
  pt3dclear()
  pt3dadd(438.468, 283.284, 30.744,  1.500000)
  pt3dadd(437.736, 280.356, 31.232,  1.500000)
}
filament_999[205] {
  pt3dclear()
  pt3dadd(443.592, 275.964, 33.184,  1.500000)
  pt3dadd(440.664, 274.5, 33.184,  1.500000)
}
filament_999[206] {
  pt3dclear()
  pt3dadd(446.52, 278.15999999999997, 33.184,  1.500000)
  pt3dadd(443.592, 275.964, 33.184,  1.500000)
}
filament_999[207] {
  pt3dclear()
  pt3dadd(447.252, 281.08799999999997, 33.184,  1.500000)
  pt3dadd(446.52, 278.15999999999997, 33.184,  1.500000)
}
filament_999[208] {
  pt3dclear()
  pt3dadd(445.056, 284.748, 33.184,  1.500000)
  pt3dadd(447.252, 281.08799999999997, 33.184,  1.500000)
}
filament_999[209] {
  pt3dclear()
  pt3dadd(306.70799999999997, 147.864, 36.6,  1.500000)
  pt3dadd(305.976, 144.204, 36.6,  1.500000)
}
filament_999[210] {
  pt3dclear()
  pt3dadd(409.92, 185.196, 18.056,  1.500000)
  pt3dadd(410.652, 188.124, 18.056,  1.500000)
}
filament_999[211] {
  pt3dclear()
  pt3dadd(407.724, 183.0, 18.056,  1.500000)
  pt3dadd(409.92, 185.196, 18.056,  1.500000)
}
filament_999[212] {
  pt3dclear()
  pt3dadd(358.68, 167.628, 18.056,  1.500000)
  pt3dadd(362.34, 168.35999999999999, 19.52,  1.500000)
}
filament_999[213] {
  pt3dclear()
  pt3dadd(355.752, 166.896, 18.056,  1.500000)
  pt3dadd(358.68, 167.628, 18.056,  1.500000)
}
filament_999[214] {
  pt3dclear()
  pt3dadd(352.824, 166.896, 18.056,  1.500000)
  pt3dadd(355.752, 166.896, 18.056,  1.500000)
}
filament_999[215] {
  pt3dclear()
  pt3dadd(305.976, 131.76, 38.552,  1.500000)
  pt3dadd(306.70799999999997, 135.42, 38.064,  1.500000)
}
filament_999[216] {
  pt3dclear()
  pt3dadd(303.78, 128.832, 38.552,  1.500000)
  pt3dadd(305.976, 131.76, 38.552,  1.500000)
}
filament_999[217] {
  pt3dclear()
  pt3dadd(312.564, 114.92399999999999, 33.672,  1.500000)
  pt3dadd(311.832, 112.728, 33.672,  1.500000)
}
filament_999[218] {
  pt3dclear()
  pt3dadd(316.224, 116.38799999999999, 32.208,  1.500000)
  pt3dadd(316.956, 114.92399999999999, 32.208,  1.500000)
}
filament_999[219] {
  pt3dclear()
  pt3dadd(314.028, 117.12, 32.208,  1.500000)
  pt3dadd(312.564, 114.92399999999999, 33.672,  1.500000)
}
filament_999[220] {
  pt3dclear()
  pt3dadd(314.028, 117.12, 32.208,  1.500000)
  pt3dadd(316.224, 116.38799999999999, 32.208,  1.500000)
}
filament_999[221] {
  pt3dclear()
  pt3dadd(312.564, 117.852, 31.72,  1.500000)
  pt3dadd(314.028, 117.12, 32.208,  1.500000)
}
filament_999[222] {
  pt3dclear()
  pt3dadd(314.76, 120.048, 28.791999999999998,  1.500000)
  pt3dadd(312.564, 117.852, 31.72,  1.500000)
}
filament_999[223] {
  pt3dclear()
  pt3dadd(366.73199999999997, 142.74, 20.983999999999998,  1.500000)
  pt3dadd(365.268, 140.54399999999998, 20.983999999999998,  1.500000)
}
filament_999[224] {
  pt3dclear()
  pt3dadd(368.928, 144.936, 20.983999999999998,  1.500000)
  pt3dadd(366.73199999999997, 142.74, 20.983999999999998,  1.500000)
}
filament_999[225] {
  pt3dclear()
  pt3dadd(371.12399999999997, 147.132, 20.983999999999998,  1.500000)
  pt3dadd(368.928, 144.936, 20.983999999999998,  1.500000)
}
filament_999[226] {
  pt3dclear()
  pt3dadd(257.664, 277.428, 30.256,  1.500000)
  pt3dadd(259.128, 278.892, 30.256,  1.500000)
}
filament_999[227] {
  pt3dclear()
  pt3dadd(256.2, 275.23199999999997, 30.256,  1.500000)
  pt3dadd(257.664, 277.428, 30.256,  1.500000)
}
filament_999[228] {
  pt3dclear()
  pt3dadd(255.468, 272.304, 30.256,  1.500000)
  pt3dadd(256.2, 275.23199999999997, 30.256,  1.500000)
}
filament_999[229] {
  pt3dclear()
  pt3dadd(300.852, 188.124, 32.696,  1.500000)
  pt3dadd(298.656, 188.124, 34.647999999999996,  1.500000)
}
filament_999[230] {
  pt3dclear()
  pt3dadd(306.70799999999997, 188.124, 31.232,  1.500000)
  pt3dadd(300.852, 188.124, 32.696,  1.500000)
}
filament_999[231] {
  pt3dclear()
  pt3dadd(358.68, 326.472, 20.496,  1.500000)
  pt3dadd(360.144, 323.544, 20.496,  1.500000)
}
filament_999[232] {
  pt3dclear()
  pt3dadd(357.216, 330.132, 20.496,  1.500000)
  pt3dadd(358.68, 326.472, 20.496,  1.500000)
}
filament_999[233] {
  pt3dclear()
  pt3dadd(251.076, 323.544, 21.472,  1.500000)
  pt3dadd(253.272, 325.008, 19.52,  1.500000)
}
filament_999[234] {
  pt3dclear()
  pt3dadd(248.148, 322.08, 22.936,  1.500000)
  pt3dadd(251.076, 323.544, 21.472,  1.500000)
}
filament_999[235] {
  pt3dclear()
  pt3dadd(246.684, 320.616, 24.887999999999998,  1.500000)
  pt3dadd(248.148, 322.08, 22.936,  1.500000)
}
filament_999[236] {
  pt3dclear()
  pt3dadd(401.13599999999997, 373.32, 39.528,  1.500000)
  pt3dadd(399.67199999999997, 370.392, 39.528,  1.500000)
}
filament_999[237] {
  pt3dclear()
  pt3dadd(401.13599999999997, 376.98, 39.528,  1.500000)
  pt3dadd(401.13599999999997, 373.32, 39.528,  1.500000)
}
filament_999[238] {
  pt3dclear()
  pt3dadd(304.512, 398.94, 26.84,  1.500000)
  pt3dadd(303.048, 399.67199999999997, 26.84,  1.500000)
}
filament_999[239] {
  pt3dclear()
  pt3dadd(307.44, 398.94, 26.84,  1.500000)
  pt3dadd(304.512, 398.94, 26.84,  1.500000)
}
filament_999[240] {
  pt3dclear()
  pt3dadd(309.63599999999997, 401.13599999999997, 26.352,  1.500000)
  pt3dadd(307.44, 398.94, 26.84,  1.500000)
}
filament_999[241] {
  pt3dclear()
  pt3dadd(282.552, 368.19599999999997, 30.256,  1.500000)
  pt3dadd(281.08799999999997, 370.392, 30.256,  1.500000)
}
filament_999[242] {
  pt3dclear()
  pt3dadd(283.284, 367.464, 30.256,  1.500000)
  pt3dadd(282.552, 368.19599999999997, 30.256,  1.500000)
}
filament_999[243] {
  pt3dclear()
  pt3dadd(283.284, 367.464, 30.256,  1.500000)
  pt3dadd(286.212, 368.19599999999997, 30.256,  1.500000)
}
filament_999[244] {
  pt3dclear()
  pt3dadd(283.284, 366.0, 30.256,  1.500000)
  pt3dadd(283.284, 367.464, 30.256,  1.500000)
}
filament_999[245] {
  pt3dclear()
  pt3dadd(280.356, 366.0, 30.256,  1.500000)
  pt3dadd(283.284, 366.0, 30.256,  1.500000)
}
filament_999[246] {
  pt3dclear()
  pt3dadd(248.148, 329.4, 35.135999999999996,  1.500000)
  pt3dadd(249.612, 330.864, 32.208,  1.500000)
}
filament_999[247] {
  pt3dclear()
  pt3dadd(248.148, 329.4, 35.135999999999996,  1.500000)
  pt3dadd(245.952, 325.74, 35.135999999999996,  1.500000)
}
filament_999[248] {
  pt3dclear()
  pt3dadd(245.22, 330.864, 35.135999999999996,  1.500000)
  pt3dadd(248.148, 329.4, 35.135999999999996,  1.500000)
}
filament_999[249] {
  pt3dclear()
  pt3dadd(241.56, 329.4, 35.624,  1.500000)
  pt3dadd(240.096, 325.74, 35.624,  1.500000)
}
filament_999[250] {
  pt3dclear()
  pt3dadd(330.132, 144.204, 27.816,  1.500000)
  pt3dadd(327.936, 142.008, 27.816,  1.500000)
}
filament_999[251] {
  pt3dclear()
  pt3dadd(322.812, 143.472, 23.912,  1.500000)
  pt3dadd(321.348, 144.936, 23.912,  1.500000)
}
filament_999[252] {
  pt3dclear()
  pt3dadd(322.812, 141.276, 23.912,  1.500000)
  pt3dadd(322.812, 143.472, 23.912,  1.500000)
}
filament_999[253] {
  pt3dclear()
  pt3dadd(322.812, 137.61599999999999, 23.912,  1.500000)
  pt3dadd(322.812, 141.276, 23.912,  1.500000)
}
filament_999[254] {
  pt3dclear()
  pt3dadd(325.008, 132.492, 23.912,  1.500000)
  pt3dadd(322.812, 137.61599999999999, 23.912,  1.500000)
}
filament_999[255] {
  pt3dclear()
  pt3dadd(324.276, 130.296, 24.4,  1.500000)
  pt3dadd(325.008, 132.492, 23.912,  1.500000)
}
filament_999[256] {
  pt3dclear()
  pt3dadd(265.716, 191.784, 27.816,  1.500000)
  pt3dadd(267.912, 189.588, 27.816,  1.500000)
}
filament_999[257] {
  pt3dclear()
  pt3dadd(263.52, 193.98, 27.816,  1.500000)
  pt3dadd(265.716, 191.784, 27.816,  1.500000)
}
filament_999[258] {
  pt3dclear()
  pt3dadd(425.292, 297.192, 37.576,  1.500000)
  pt3dadd(428.21999999999997, 297.192, 37.576,  1.500000)
}
filament_999[259] {
  pt3dclear()
  pt3dadd(422.364, 297.924, 37.576,  1.500000)
  pt3dadd(425.292, 297.192, 37.576,  1.500000)
}
filament_999[260] {
  pt3dclear()
  pt3dadd(393.084, 421.632, 33.672,  1.500000)
  pt3dadd(391.62, 424.56, 33.672,  1.500000)
}
filament_999[261] {
  pt3dclear()
  pt3dadd(396.012, 421.632, 33.672,  1.500000)
  pt3dadd(393.084, 421.632, 33.672,  1.500000)
}
filament_999[262] {
  pt3dclear()
  pt3dadd(397.476, 423.828, 33.184,  1.500000)
  pt3dadd(396.012, 421.632, 33.672,  1.500000)
}
filament_999[263] {
  pt3dclear()
  pt3dadd(396.012, 426.024, 33.184,  1.500000)
  pt3dadd(397.476, 423.828, 33.184,  1.500000)
}
filament_999[264] {
  pt3dclear()
  pt3dadd(393.084, 427.488, 33.672,  1.500000)
  pt3dadd(396.012, 426.024, 33.184,  1.500000)
}
filament_999[265] {
  pt3dclear()
  pt3dadd(390.156, 430.416, 33.672,  1.500000)
  pt3dadd(393.084, 427.488, 33.672,  1.500000)
}
filament_999[266] {
  pt3dclear()
  pt3dadd(387.228, 432.61199999999997, 33.672,  1.500000)
  pt3dadd(390.156, 430.416, 33.672,  1.500000)
}
filament_999[267] {
  pt3dclear()
  pt3dadd(384.3, 434.808, 33.672,  1.500000)
  pt3dadd(387.228, 432.61199999999997, 33.672,  1.500000)
}
filament_999[268] {
  pt3dclear()
  pt3dadd(348.432, 316.956, 22.936,  1.500000)
  pt3dadd(351.36, 317.688, 22.936,  1.500000)
}
filament_999[269] {
  pt3dclear()
  pt3dadd(346.236, 314.028, 22.936,  1.500000)
  pt3dadd(348.432, 316.956, 22.936,  1.500000)
}
filament_999[270] {
  pt3dclear()
  pt3dadd(357.948, 242.292, 12.687999999999999,  1.500000)
  pt3dadd(355.752, 240.828, 12.687999999999999,  1.500000)
}
filament_999[271] {
  pt3dclear()
  pt3dadd(358.68, 244.488, 12.687999999999999,  1.500000)
  pt3dadd(357.948, 242.292, 12.687999999999999,  1.500000)
}
filament_999[272] {
  pt3dclear()
  pt3dadd(360.144, 243.024, 12.687999999999999,  1.500000)
  pt3dadd(358.68, 244.488, 12.687999999999999,  1.500000)
}
filament_999[273] {
  pt3dclear()
  pt3dadd(319.152, 190.32, 21.472,  1.500000)
  pt3dadd(319.152, 188.124, 21.96,  1.500000)
}
filament_999[274] {
  pt3dclear()
  pt3dadd(320.616, 193.248, 20.983999999999998,  1.500000)
  pt3dadd(319.152, 190.32, 21.472,  1.500000)
}
filament_999[275] {
  pt3dclear()
  pt3dadd(322.812, 193.98, 20.496,  1.500000)
  pt3dadd(320.616, 193.248, 20.983999999999998,  1.500000)
}
filament_999[276] {
  pt3dclear()
  pt3dadd(325.74, 193.98, 20.008,  1.500000)
  pt3dadd(322.812, 193.98, 20.496,  1.500000)
}
filament_999[277] {
  pt3dclear()
  pt3dadd(340.38, 201.29999999999998, 20.496,  1.500000)
  pt3dadd(343.308, 201.29999999999998, 20.496,  1.500000)
}
filament_999[278] {
  pt3dclear()
  pt3dadd(337.452, 201.29999999999998, 20.496,  1.500000)
  pt3dadd(340.38, 201.29999999999998, 20.496,  1.500000)
}
filament_999[279] {
  pt3dclear()
  pt3dadd(337.452, 201.29999999999998, 20.496,  1.500000)
  pt3dadd(338.916, 203.496, 20.008,  1.500000)
}
filament_999[280] {
  pt3dclear()
  pt3dadd(335.256, 199.83599999999998, 20.983999999999998,  1.500000)
  pt3dadd(337.452, 201.29999999999998, 20.496,  1.500000)
}
filament_999[281] {
  pt3dclear()
  pt3dadd(331.596, 199.83599999999998, 21.96,  1.500000)
  pt3dadd(335.256, 199.83599999999998, 20.983999999999998,  1.500000)
}
filament_999[282] {
  pt3dclear()
  pt3dadd(319.152, 281.82, 32.696,  1.500000)
  pt3dadd(316.224, 283.284, 33.672,  1.500000)
}
filament_999[283] {
  pt3dclear()
  pt3dadd(318.42, 278.892, 30.256,  1.500000)
  pt3dadd(319.152, 281.82, 32.696,  1.500000)
}
filament_999[284] {
  pt3dclear()
  pt3dadd(317.688, 279.62399999999997, 26.352,  1.500000)
  pt3dadd(318.42, 278.892, 30.256,  1.500000)
}
filament_999[285] {
  pt3dclear()
  pt3dadd(314.76, 277.428, 26.352,  1.500000)
  pt3dadd(317.688, 279.62399999999997, 26.352,  1.500000)
}
filament_999[286] {
  pt3dclear()
  pt3dadd(340.38, 140.54399999999998, 29.768,  1.500000)
  pt3dadd(338.18399999999997, 140.54399999999998, 29.768,  1.500000)
}
filament_999[287] {
  pt3dclear()
  pt3dadd(343.308, 138.34799999999998, 29.768,  1.500000)
  pt3dadd(341.844, 136.884, 29.768,  1.500000)
}
filament_999[288] {
  pt3dclear()
  pt3dadd(343.308, 138.34799999999998, 29.768,  1.500000)
  pt3dadd(340.38, 140.54399999999998, 29.768,  1.500000)
}
filament_999[289] {
  pt3dclear()
  pt3dadd(346.236, 142.008, 29.768,  1.500000)
  pt3dadd(343.308, 138.34799999999998, 29.768,  1.500000)
}
filament_999[290] {
  pt3dclear()
  pt3dadd(425.292, 299.388, 25.375999999999998,  1.500000)
  pt3dadd(424.56, 300.12, 25.375999999999998,  1.500000)
}
filament_999[291] {
  pt3dclear()
  pt3dadd(424.56, 297.192, 25.375999999999998,  1.500000)
  pt3dadd(422.364, 298.656, 25.375999999999998,  1.500000)
}
filament_999[292] {
  pt3dclear()
  pt3dadd(427.488, 299.388, 25.375999999999998,  1.500000)
  pt3dadd(425.292, 299.388, 25.375999999999998,  1.500000)
}
filament_999[293] {
  pt3dclear()
  pt3dadd(427.488, 297.192, 25.375999999999998,  1.500000)
  pt3dadd(427.488, 299.388, 25.375999999999998,  1.500000)
}
filament_999[294] {
  pt3dclear()
  pt3dadd(427.488, 297.192, 25.375999999999998,  1.500000)
  pt3dadd(424.56, 297.192, 25.375999999999998,  1.500000)
}
filament_999[295] {
  pt3dclear()
  pt3dadd(420.168, 300.12, 36.112,  1.500000)
  pt3dadd(422.364, 297.924, 37.576,  1.500000)
}
filament_999[296] {
  pt3dclear()
  pt3dadd(418.704, 302.316, 35.624,  1.500000)
  pt3dadd(420.168, 300.12, 36.112,  1.500000)
}
filament_999[297] {
  pt3dclear()
  pt3dadd(415.776, 302.316, 35.624,  1.500000)
  pt3dadd(418.704, 302.316, 35.624,  1.500000)
}
filament_999[298] {
  pt3dclear()
  pt3dadd(415.044, 304.512, 35.624,  1.500000)
  pt3dadd(415.776, 302.316, 35.624,  1.500000)
}
filament_999[299] {
  pt3dclear()
  pt3dadd(415.776, 306.70799999999997, 35.624,  1.500000)
  pt3dadd(415.044, 304.512, 35.624,  1.500000)
}
filament_999[300] {
  pt3dclear()
  pt3dadd(417.972, 306.70799999999997, 35.624,  1.500000)
  pt3dadd(415.776, 306.70799999999997, 35.624,  1.500000)
}
filament_999[301] {
  pt3dclear()
  pt3dadd(417.24, 258.396, 36.112,  1.500000)
  pt3dadd(413.58, 258.396, 36.112,  1.500000)
}
filament_999[302] {
  pt3dclear()
  pt3dadd(420.168, 257.664, 36.112,  1.500000)
  pt3dadd(417.24, 258.396, 36.112,  1.500000)
}
filament_999[303] {
  pt3dclear()
  pt3dadd(420.168, 253.272, 36.112,  1.500000)
  pt3dadd(420.168, 257.664, 36.112,  1.500000)
}
filament_999[304] {
  pt3dclear()
  pt3dadd(421.632, 250.344, 36.6,  1.500000)
  pt3dadd(420.168, 253.272, 36.112,  1.500000)
}
filament_999[305] {
  pt3dclear()
  pt3dadd(420.9, 247.416, 36.6,  1.500000)
  pt3dadd(421.632, 250.344, 36.6,  1.500000)
}
filament_999[306] {
  pt3dclear()
  pt3dadd(355.02, 202.03199999999998, 12.687999999999999,  1.500000)
  pt3dadd(353.556, 199.83599999999998, 12.687999999999999,  1.500000)
}
filament_999[307] {
  pt3dclear()
  pt3dadd(355.752, 204.228, 13.176,  1.500000)
  pt3dadd(355.02, 202.03199999999998, 12.687999999999999,  1.500000)
}
filament_999[308] {
  pt3dclear()
  pt3dadd(357.948, 207.156, 13.176,  1.500000)
  pt3dadd(355.752, 204.228, 13.176,  1.500000)
}
filament_999[309] {
  pt3dclear()
  pt3dadd(246.684, 257.664, 30.744,  1.500000)
  pt3dadd(248.148, 256.932, 30.744,  1.500000)
}
filament_999[310] {
  pt3dclear()
  pt3dadd(247.416, 261.324, 31.232,  1.500000)
  pt3dadd(246.684, 257.664, 30.744,  1.500000)
}
filament_999[311] {
  pt3dclear()
  pt3dadd(251.076, 262.788, 30.744,  1.500000)
  pt3dadd(247.416, 261.324, 31.232,  1.500000)
}
filament_999[312] {
  pt3dclear()
  pt3dadd(254.004, 263.52, 30.744,  1.500000)
  pt3dadd(251.076, 262.788, 30.744,  1.500000)
}
filament_999[313] {
  pt3dclear()
  pt3dadd(255.468, 266.448, 30.744,  1.500000)
  pt3dadd(254.004, 263.52, 30.744,  1.500000)
}
filament_999[314] {
  pt3dclear()
  pt3dadd(279.62399999999997, 375.516, 22.448,  1.500000)
  pt3dadd(282.552, 376.98, 22.936,  1.500000)
}
filament_999[315] {
  pt3dclear()
  pt3dadd(275.964, 374.784, 21.96,  1.500000)
  pt3dadd(279.62399999999997, 375.516, 22.448,  1.500000)
}
filament_999[316] {
  pt3dclear()
  pt3dadd(270.84, 373.32, 21.472,  1.500000)
  pt3dadd(275.964, 374.784, 21.96,  1.500000)
}
filament_999[317] {
  pt3dclear()
  pt3dadd(370.392, 434.808, 37.576,  1.500000)
  pt3dadd(366.73199999999997, 433.344, 39.04,  1.500000)
}
filament_999[318] {
  pt3dclear()
  pt3dadd(374.784, 436.272, 36.112,  1.500000)
  pt3dadd(370.392, 434.808, 37.576,  1.500000)
}
filament_999[319] {
  pt3dclear()
  pt3dadd(379.908, 437.00399999999996, 36.6,  1.500000)
  pt3dadd(374.784, 436.272, 36.112,  1.500000)
}
filament_999[320] {
  pt3dclear()
  pt3dadd(384.3, 435.53999999999996, 36.6,  1.500000)
  pt3dadd(379.908, 437.00399999999996, 36.6,  1.500000)
}
filament_999[321] {
  pt3dclear()
  pt3dadd(387.96, 431.88, 37.088,  1.500000)
  pt3dadd(384.3, 435.53999999999996, 36.6,  1.500000)
}
filament_999[322] {
  pt3dclear()
  pt3dadd(391.62, 428.21999999999997, 38.552,  1.500000)
  pt3dadd(387.96, 431.88, 37.088,  1.500000)
}
filament_999[323] {
  pt3dclear()
  pt3dadd(393.816, 425.292, 40.992,  1.500000)
  pt3dadd(391.62, 428.21999999999997, 38.552,  1.500000)
}
filament_999[324] {
  pt3dclear()
  pt3dadd(393.816, 420.9, 40.016,  1.500000)
  pt3dadd(393.816, 425.292, 40.992,  1.500000)
}
filament_999[325] {
  pt3dclear()
  pt3dadd(393.084, 416.508, 38.064,  1.500000)
  pt3dadd(393.816, 420.9, 40.016,  1.500000)
}
filament_999[326] {
  pt3dclear()
  pt3dadd(391.62, 412.848, 35.135999999999996,  1.500000)
  pt3dadd(393.084, 416.508, 38.064,  1.500000)
}
filament_999[327] {
  pt3dclear()
  pt3dadd(288.408, 163.236, 43.432,  1.500000)
  pt3dadd(286.212, 164.7, 43.92,  1.500000)
}
filament_999[328] {
  pt3dclear()
  pt3dadd(290.604, 161.772, 43.432,  1.500000)
  pt3dadd(288.408, 163.236, 43.432,  1.500000)
}
filament_999[329] {
  pt3dclear()
  pt3dadd(293.532, 161.04, 43.432,  1.500000)
  pt3dadd(290.604, 161.772, 43.432,  1.500000)
}
filament_999[330] {
  pt3dclear()
  pt3dadd(297.192, 160.308, 43.432,  1.500000)
  pt3dadd(293.532, 161.04, 43.432,  1.500000)
}
filament_999[331] {
  pt3dclear()
  pt3dadd(300.12, 160.308, 42.944,  1.500000)
  pt3dadd(297.192, 160.308, 43.432,  1.500000)
}
filament_999[332] {
  pt3dclear()
  pt3dadd(300.12, 163.236, 43.432,  1.500000)
  pt3dadd(300.12, 160.308, 42.944,  1.500000)
}
filament_999[333] {
  pt3dclear()
  pt3dadd(248.148, 265.716, 56.12,  1.500000)
  pt3dadd(248.88, 264.252, 52.216,  1.500000)
}
filament_999[334] {
  pt3dclear()
  pt3dadd(245.952, 267.912, 57.583999999999996,  1.500000)
  pt3dadd(248.148, 265.716, 56.12,  1.500000)
}
filament_999[335] {
  pt3dclear()
  pt3dadd(409.188, 331.596, 26.352,  1.500000)
  pt3dadd(411.384, 329.4, 26.352,  1.500000)
}
filament_999[336] {
  pt3dclear()
  pt3dadd(406.26, 333.06, 25.864,  1.500000)
  pt3dadd(409.188, 331.596, 26.352,  1.500000)
}
filament_999[337] {
  pt3dclear()
  pt3dadd(402.59999999999997, 331.596, 25.864,  1.500000)
  pt3dadd(406.26, 333.06, 25.864,  1.500000)
}
filament_999[338] {
  pt3dclear()
  pt3dadd(399.67199999999997, 333.06, 23.912,  1.500000)
  pt3dadd(402.59999999999997, 331.596, 25.864,  1.500000)
}
filament_999[339] {
  pt3dclear()
  pt3dadd(398.20799999999997, 335.988, 23.912,  1.500000)
  pt3dadd(399.67199999999997, 333.06, 23.912,  1.500000)
}
filament_999[340] {
  pt3dclear()
  pt3dadd(394.548, 338.18399999999997, 23.912,  1.500000)
  pt3dadd(398.20799999999997, 335.988, 23.912,  1.500000)
}
filament_999[341] {
  pt3dclear()
  pt3dadd(396.012, 341.844, 23.912,  1.500000)
  pt3dadd(394.548, 338.18399999999997, 23.912,  1.500000)
}
filament_999[342] {
  pt3dclear()
  pt3dadd(392.352, 341.844, 23.424,  1.500000)
  pt3dadd(396.012, 341.844, 23.912,  1.500000)
}
filament_999[343] {
  pt3dclear()
  pt3dadd(388.692, 342.57599999999996, 22.936,  1.500000)
  pt3dadd(392.352, 341.844, 23.424,  1.500000)
}
filament_999[344] {
  pt3dclear()
  pt3dadd(424.56, 178.608, 53.192,  1.500000)
  pt3dadd(426.024, 174.216, 53.192,  1.500000)
}
filament_999[345] {
  pt3dclear()
  pt3dadd(423.096, 183.0, 53.192,  1.500000)
  pt3dadd(424.56, 178.608, 53.192,  1.500000)
}
filament_999[346] {
  pt3dclear()
  pt3dadd(289.14, 174.216, 48.312,  1.500000)
  pt3dadd(284.016, 176.412, 50.263999999999996,  1.500000)
}
filament_999[347] {
  pt3dclear()
  pt3dadd(292.8, 172.02, 47.824,  1.500000)
  pt3dadd(289.14, 174.216, 48.312,  1.500000)
}
filament_999[348] {
  pt3dclear()
  pt3dadd(296.46, 169.82399999999998, 46.848,  1.500000)
  pt3dadd(292.8, 172.02, 47.824,  1.500000)
}
filament_999[349] {
  pt3dclear()
  pt3dadd(297.924, 166.896, 45.872,  1.500000)
  pt3dadd(296.46, 169.82399999999998, 46.848,  1.500000)
}
filament_999[350] {
  pt3dclear()
  pt3dadd(300.852, 165.432, 44.896,  1.500000)
  pt3dadd(297.924, 166.896, 45.872,  1.500000)
}
filament_999[351] {
  pt3dclear()
  pt3dadd(300.852, 165.432, 44.896,  1.500000)
  pt3dadd(300.12, 163.236, 43.432,  1.500000)
}
filament_999[352] {
  pt3dclear()
  pt3dadd(303.78, 166.164, 44.408,  1.500000)
  pt3dadd(300.852, 165.432, 44.896,  1.500000)
}
filament_999[353] {
  pt3dclear()
  pt3dadd(306.70799999999997, 166.896, 43.92,  1.500000)
  pt3dadd(303.78, 166.164, 44.408,  1.500000)
}
filament_999[354] {
  pt3dclear()
  pt3dadd(308.904, 167.628, 44.408,  1.500000)
  pt3dadd(306.70799999999997, 166.896, 43.92,  1.500000)
}
filament_999[355] {
  pt3dclear()
  pt3dadd(337.452, 234.972, 16.104,  1.500000)
  pt3dadd(334.524, 235.704, 16.104,  1.500000)
}
filament_999[356] {
  pt3dclear()
  pt3dadd(340.38, 234.972, 16.104,  1.500000)
  pt3dadd(337.452, 234.972, 16.104,  1.500000)
}
filament_999[357] {
  pt3dclear()
  pt3dadd(265.716, 196.908, 62.952,  1.500000)
  pt3dadd(267.18, 196.176, 64.904,  1.500000)
}
filament_999[358] {
  pt3dclear()
  pt3dadd(262.788, 199.10399999999998, 63.44,  1.500000)
  pt3dadd(265.716, 196.908, 62.952,  1.500000)
}
filament_999[359] {
  pt3dclear()
  pt3dadd(371.856, 352.092, 8.296,  1.500000)
  pt3dadd(369.65999999999997, 355.02, 8.296,  1.500000)
}
filament_999[360] {
  pt3dclear()
  pt3dadd(376.248, 360.144, 8.296,  1.500000)
  pt3dadd(374.05199999999996, 360.876, 8.296,  1.500000)
}
filament_999[361] {
  pt3dclear()
  pt3dadd(376.98, 357.216, 8.296,  1.500000)
  pt3dadd(376.248, 360.144, 8.296,  1.500000)
}
filament_999[362] {
  pt3dclear()
  pt3dadd(381.372, 248.148, 44.408,  1.500000)
  pt3dadd(380.64, 251.808, 44.408,  1.500000)
}
filament_999[363] {
  pt3dclear()
  pt3dadd(382.104, 244.488, 44.408,  1.500000)
  pt3dadd(381.372, 248.148, 44.408,  1.500000)
}
filament_999[364] {
  pt3dclear()
  pt3dadd(383.568, 241.56, 44.408,  1.500000)
  pt3dadd(382.104, 244.488, 44.408,  1.500000)
}
filament_999[365] {
  pt3dclear()
  pt3dadd(382.836, 237.9, 44.408,  1.500000)
  pt3dadd(383.568, 241.56, 44.408,  1.500000)
}
filament_999[366] {
  pt3dclear()
  pt3dadd(382.104, 234.972, 44.408,  1.500000)
  pt3dadd(382.836, 237.9, 44.408,  1.500000)
}
filament_999[367] {
  pt3dclear()
  pt3dadd(384.3, 232.04399999999998, 44.408,  1.500000)
  pt3dadd(382.104, 234.972, 44.408,  1.500000)
}
filament_999[368] {
  pt3dclear()
  pt3dadd(437.00399999999996, 262.056, 42.455999999999996,  1.500000)
  pt3dadd(439.932, 262.056, 43.92,  1.500000)
}
filament_999[369] {
  pt3dclear()
  pt3dadd(441.396, 239.364, 36.112,  1.500000)
  pt3dadd(442.128, 236.436, 35.624,  1.500000)
}
filament_999[370] {
  pt3dclear()
  pt3dadd(438.468, 242.292, 36.6,  1.500000)
  pt3dadd(441.396, 239.364, 36.112,  1.500000)
}
filament_999[371] {
  pt3dclear()
  pt3dadd(435.53999999999996, 243.756, 37.576,  1.500000)
  pt3dadd(438.468, 242.292, 36.6,  1.500000)
}
filament_999[372] {
  pt3dclear()
  pt3dadd(333.792, 386.496, 11.224,  1.500000)
  pt3dadd(336.71999999999997, 387.96, 10.736,  1.500000)
}
filament_999[373] {
  pt3dclear()
  pt3dadd(330.132, 385.032, 11.712,  1.500000)
  pt3dadd(333.792, 386.496, 11.224,  1.500000)
}
filament_999[374] {
  pt3dclear()
  pt3dadd(327.936, 382.836, 12.2,  1.500000)
  pt3dadd(330.132, 385.032, 11.712,  1.500000)
}
filament_999[375] {
  pt3dclear()
  pt3dadd(327.204, 380.64, 13.664,  1.500000)
  pt3dadd(327.936, 382.836, 12.2,  1.500000)
}
filament_999[376] {
  pt3dclear()
  pt3dadd(353.556, 378.444, 10.736,  1.500000)
  pt3dadd(355.02, 375.516, 10.736,  1.500000)
}
filament_999[377] {
  pt3dclear()
  pt3dadd(352.824, 371.12399999999997, 10.736,  1.500000)
  pt3dadd(355.752, 368.928, 10.736,  1.500000)
}
filament_999[378] {
  pt3dclear()
  pt3dadd(350.628, 374.05199999999996, 10.736,  1.500000)
  pt3dadd(352.824, 371.12399999999997, 10.736,  1.500000)
}
filament_999[379] {
  pt3dclear()
  pt3dadd(349.164, 376.98, 10.736,  1.500000)
  pt3dadd(350.628, 374.05199999999996, 10.736,  1.500000)
}
filament_999[380] {
  pt3dclear()
  pt3dadd(349.896, 380.64, 10.736,  1.500000)
  pt3dadd(349.164, 376.98, 10.736,  1.500000)
}
filament_999[381] {
  pt3dclear()
  pt3dadd(347.7, 386.496, 10.736,  1.500000)
  pt3dadd(344.772, 387.228, 10.736,  1.500000)
}
filament_999[382] {
  pt3dclear()
  pt3dadd(347.7, 386.496, 10.736,  1.500000)
  pt3dadd(349.164, 388.692, 10.736,  1.500000)
}
filament_999[383] {
  pt3dclear()
  pt3dadd(350.628, 383.568, 10.736,  1.500000)
  pt3dadd(347.7, 386.496, 10.736,  1.500000)
}
filament_999[384] {
  pt3dclear()
  pt3dadd(353.556, 382.104, 10.736,  1.500000)
  pt3dadd(353.556, 378.444, 10.736,  1.500000)
}
filament_999[385] {
  pt3dclear()
  pt3dadd(353.556, 382.104, 10.736,  1.500000)
  pt3dadd(349.896, 380.64, 10.736,  1.500000)
}
filament_999[386] {
  pt3dclear()
  pt3dadd(353.556, 382.104, 10.736,  1.500000)
  pt3dadd(350.628, 383.568, 10.736,  1.500000)
}
filament_999[387] {
  pt3dclear()
  pt3dadd(418.704, 296.46, 20.496,  1.500000)
  pt3dadd(416.508, 294.264, 20.983999999999998,  1.500000)
}
filament_999[388] {
  pt3dclear()
  pt3dadd(420.168, 296.46, 17.567999999999998,  1.500000)
  pt3dadd(418.704, 296.46, 20.496,  1.500000)
}
filament_999[389] {
  pt3dclear()
  pt3dadd(420.168, 299.388, 18.544,  1.500000)
  pt3dadd(420.168, 296.46, 17.567999999999998,  1.500000)
}
filament_999[390] {
  pt3dclear()
  pt3dadd(417.972, 287.676, 26.352,  1.500000)
  pt3dadd(420.168, 285.48, 25.864,  1.500000)
}
filament_999[391] {
  pt3dclear()
  pt3dadd(420.168, 289.872, 26.352,  1.500000)
  pt3dadd(417.972, 287.676, 26.352,  1.500000)
}
filament_999[392] {
  pt3dclear()
  pt3dadd(422.364, 292.068, 26.352,  1.500000)
  pt3dadd(420.168, 289.872, 26.352,  1.500000)
}
filament_999[393] {
  pt3dclear()
  pt3dadd(409.92, 291.336, 23.424,  1.500000)
  pt3dadd(409.92, 287.676, 23.424,  1.500000)
}
filament_999[394] {
  pt3dclear()
  pt3dadd(406.992, 292.8, 23.424,  1.500000)
  pt3dadd(409.92, 291.336, 23.424,  1.500000)
}
filament_999[395] {
  pt3dclear()
  pt3dadd(366.73199999999997, 283.284, 28.791999999999998,  1.500000)
  pt3dadd(370.392, 281.08799999999997, 28.304,  1.500000)
}
filament_999[396] {
  pt3dclear()
  pt3dadd(363.072, 284.016, 28.304,  1.500000)
  pt3dadd(366.73199999999997, 283.284, 28.791999999999998,  1.500000)
}
filament_999[397] {
  pt3dclear()
  pt3dadd(352.824, 228.384, 20.983999999999998,  1.500000)
  pt3dadd(349.164, 229.11599999999999, 19.032,  1.500000)
}
filament_999[398] {
  pt3dclear()
  pt3dadd(356.484, 228.384, 21.472,  1.500000)
  pt3dadd(352.824, 228.384, 20.983999999999998,  1.500000)
}
filament_999[399] {
  pt3dclear()
  pt3dadd(360.144, 229.11599999999999, 21.96,  1.500000)
  pt3dadd(356.484, 228.384, 21.472,  1.500000)
}
filament_999[400] {
  pt3dclear()
  pt3dadd(363.072, 230.57999999999998, 21.472,  1.500000)
  pt3dadd(360.144, 229.11599999999999, 21.96,  1.500000)
}
filament_999[401] {
  pt3dclear()
  pt3dadd(365.268, 232.77599999999998, 21.96,  1.500000)
  pt3dadd(363.072, 230.57999999999998, 21.472,  1.500000)
}
filament_999[402] {
  pt3dclear()
  pt3dadd(363.804, 234.972, 22.448,  1.500000)
  pt3dadd(365.268, 232.77599999999998, 21.96,  1.500000)
}
filament_999[403] {
  pt3dclear()
  pt3dadd(367.464, 237.9, 22.936,  1.500000)
  pt3dadd(363.804, 234.972, 22.448,  1.500000)
}
filament_999[404] {
  pt3dclear()
  pt3dadd(368.928, 240.828, 23.424,  1.500000)
  pt3dadd(367.464, 237.9, 22.936,  1.500000)
}
filament_999[405] {
  pt3dclear()
  pt3dadd(368.928, 245.22, 23.912,  1.500000)
  pt3dadd(368.928, 240.828, 23.424,  1.500000)
}
filament_999[406] {
  pt3dclear()
  pt3dadd(368.19599999999997, 249.612, 24.4,  1.500000)
  pt3dadd(368.928, 245.22, 23.912,  1.500000)
}
filament_999[407] {
  pt3dclear()
  pt3dadd(335.256, 204.96, 23.912,  1.500000)
  pt3dadd(338.18399999999997, 206.424, 24.4,  1.500000)
}
filament_999[408] {
  pt3dclear()
  pt3dadd(332.328, 203.496, 23.424,  1.500000)
  pt3dadd(335.256, 204.96, 23.912,  1.500000)
}
filament_999[409] {
  pt3dclear()
  pt3dadd(314.028, 215.94, 20.983999999999998,  1.500000)
  pt3dadd(314.76, 213.744, 20.983999999999998,  1.500000)
}
filament_999[410] {
  pt3dclear()
  pt3dadd(314.028, 215.94, 20.983999999999998,  1.500000)
  pt3dadd(316.224, 214.476, 23.424,  1.500000)
}
filament_999[411] {
  pt3dclear()
  pt3dadd(315.492, 218.136, 20.983999999999998,  1.500000)
  pt3dadd(314.028, 215.94, 20.983999999999998,  1.500000)
}
filament_999[412] {
  pt3dclear()
  pt3dadd(316.956, 220.332, 20.983999999999998,  1.500000)
  pt3dadd(315.492, 218.136, 20.983999999999998,  1.500000)
}
filament_999[413] {
  pt3dclear()
  pt3dadd(314.76, 226.188, 21.96,  1.500000)
  pt3dadd(311.832, 226.188, 21.96,  1.500000)
}
filament_999[414] {
  pt3dclear()
  pt3dadd(316.956, 228.384, 20.983999999999998,  1.500000)
  pt3dadd(314.76, 226.188, 21.96,  1.500000)
}
filament_999[415] {
  pt3dclear()
  pt3dadd(323.544, 160.308, 24.887999999999998,  1.500000)
  pt3dadd(324.276, 162.504, 24.887999999999998,  1.500000)
}
filament_999[416] {
  pt3dclear()
  pt3dadd(320.616, 156.648, 24.4,  1.500000)
  pt3dadd(323.544, 156.648, 24.887999999999998,  1.500000)
}
filament_999[417] {
  pt3dclear()
  pt3dadd(320.616, 156.648, 24.4,  1.500000)
  pt3dadd(323.544, 160.308, 24.887999999999998,  1.500000)
}
filament_999[418] {
  pt3dclear()
  pt3dadd(317.688, 152.988, 24.887999999999998,  1.500000)
  pt3dadd(320.616, 156.648, 24.4,  1.500000)
}
filament_999[419] {
  pt3dclear()
  pt3dadd(314.76, 152.256, 26.352,  1.500000)
  pt3dadd(313.296, 155.184, 24.887999999999998,  1.500000)
}
filament_999[420] {
  pt3dclear()
  pt3dadd(314.76, 152.256, 26.352,  1.500000)
  pt3dadd(317.688, 152.988, 24.887999999999998,  1.500000)
}
filament_999[421] {
  pt3dclear()
  pt3dadd(310.368, 152.256, 26.352,  1.500000)
  pt3dadd(314.76, 152.256, 26.352,  1.500000)
}
filament_999[422] {
  pt3dclear()
  pt3dadd(307.44, 149.328, 26.352,  1.500000)
  pt3dadd(310.368, 152.256, 26.352,  1.500000)
}
filament_999[423] {
  pt3dclear()
  pt3dadd(309.63599999999997, 191.052, 52.216,  1.500000)
  pt3dadd(308.904, 188.124, 53.68,  1.500000)
}
filament_999[424] {
  pt3dclear()
  pt3dadd(305.976, 191.784, 51.24,  1.500000)
  pt3dadd(309.63599999999997, 191.052, 52.216,  1.500000)
}
filament_999[425] {
  pt3dclear()
  pt3dadd(256.2, 352.092, 25.375999999999998,  1.500000)
  pt3dadd(259.128, 353.556, 24.4,  1.500000)
}
filament_999[426] {
  pt3dclear()
  pt3dadd(253.272, 349.896, 25.864,  1.500000)
  pt3dadd(256.2, 352.092, 25.375999999999998,  1.500000)
}
filament_999[427] {
  pt3dclear()
  pt3dadd(406.992, 292.8, 55.632,  1.500000)
  pt3dadd(404.06399999999996, 294.996, 55.144,  1.500000)
}
filament_999[428] {
  pt3dclear()
  pt3dadd(410.652, 286.944, 56.12,  1.500000)
  pt3dadd(406.992, 292.8, 55.632,  1.500000)
}
filament_999[429] {
  pt3dclear()
  pt3dadd(412.848, 284.016, 56.608,  1.500000)
  pt3dadd(410.652, 286.944, 56.12,  1.500000)
}
filament_999[430] {
  pt3dclear()
  pt3dadd(416.508, 283.284, 57.583999999999996,  1.500000)
  pt3dadd(412.848, 284.016, 56.608,  1.500000)
}
filament_999[431] {
  pt3dclear()
  pt3dadd(330.864, 47.58, 47.824,  1.500000)
  pt3dadd(330.864, 44.652, 45.384,  1.500000)
}
filament_999[432] {
  pt3dclear()
  pt3dadd(330.864, 51.972, 46.848,  1.500000)
  pt3dadd(330.864, 47.58, 47.824,  1.500000)
}
filament_999[433] {
  pt3dclear()
  pt3dadd(330.864, 56.364, 46.36,  1.500000)
  pt3dadd(330.864, 51.972, 46.848,  1.500000)
}
filament_999[434] {
  pt3dclear()
  pt3dadd(330.864, 60.756, 46.36,  1.500000)
  pt3dadd(330.864, 56.364, 46.36,  1.500000)
}
filament_999[435] {
  pt3dclear()
  pt3dadd(330.864, 65.148, 46.36,  1.500000)
  pt3dadd(330.864, 60.756, 46.36,  1.500000)
}
filament_999[436] {
  pt3dclear()
  pt3dadd(330.864, 69.53999999999999, 46.36,  1.500000)
  pt3dadd(330.864, 65.148, 46.36,  1.500000)
}
filament_999[437] {
  pt3dclear()
  pt3dadd(330.864, 73.932, 46.848,  1.500000)
  pt3dadd(330.864, 69.53999999999999, 46.36,  1.500000)
}
filament_999[438] {
  pt3dclear()
  pt3dadd(330.864, 78.324, 46.848,  1.500000)
  pt3dadd(330.864, 73.932, 46.848,  1.500000)
}
filament_999[439] {
  pt3dclear()
  pt3dadd(331.596, 81.984, 46.848,  1.500000)
  pt3dadd(330.864, 78.324, 46.848,  1.500000)
}
filament_999[440] {
  pt3dclear()
  pt3dadd(332.328, 85.64399999999999, 46.848,  1.500000)
  pt3dadd(331.596, 81.984, 46.848,  1.500000)
}
filament_999[441] {
  pt3dclear()
  pt3dadd(332.328, 89.304, 46.848,  1.500000)
  pt3dadd(332.328, 85.64399999999999, 46.848,  1.500000)
}
filament_999[442] {
  pt3dclear()
  pt3dadd(332.328, 92.964, 46.848,  1.500000)
  pt3dadd(332.328, 89.304, 46.848,  1.500000)
}
filament_999[443] {
  pt3dclear()
  pt3dadd(333.06, 95.892, 47.336,  1.500000)
  pt3dadd(332.328, 92.964, 46.848,  1.500000)
}
filament_999[444] {
  pt3dclear()
  pt3dadd(333.792, 98.82, 47.824,  1.500000)
  pt3dadd(333.06, 95.892, 47.336,  1.500000)
}
filament_999[445] {
  pt3dclear()
  pt3dadd(334.524, 101.748, 48.312,  1.500000)
  pt3dadd(333.792, 98.82, 47.824,  1.500000)
}
filament_999[446] {
  pt3dclear()
  pt3dadd(335.256, 104.676, 48.8,  1.500000)
  pt3dadd(334.524, 101.748, 48.312,  1.500000)
}
filament_999[447] {
  pt3dclear()
  pt3dadd(335.256, 107.604, 49.775999999999996,  1.500000)
  pt3dadd(335.256, 104.676, 48.8,  1.500000)
}
filament_999[448] {
  pt3dclear()
  pt3dadd(333.06, 111.264, 51.24,  1.500000)
  pt3dadd(335.256, 107.604, 49.775999999999996,  1.500000)
}
filament_999[449] {
  pt3dclear()
  pt3dadd(331.596, 115.65599999999999, 50.263999999999996,  1.500000)
  pt3dadd(333.06, 111.264, 51.24,  1.500000)
}
filament_999[450] {
  pt3dclear()
  pt3dadd(330.864, 120.048, 50.751999999999995,  1.500000)
  pt3dadd(331.596, 115.65599999999999, 50.263999999999996,  1.500000)
}
filament_999[451] {
  pt3dclear()
  pt3dadd(330.864, 123.708, 50.751999999999995,  1.500000)
  pt3dadd(330.864, 120.048, 50.751999999999995,  1.500000)
}
filament_999[452] {
  pt3dclear()
  pt3dadd(332.328, 127.368, 50.751999999999995,  1.500000)
  pt3dadd(330.864, 123.708, 50.751999999999995,  1.500000)
}
filament_999[453] {
  pt3dclear()
  pt3dadd(334.524, 131.028, 50.751999999999995,  1.500000)
  pt3dadd(332.328, 127.368, 50.751999999999995,  1.500000)
}
filament_999[454] {
  pt3dclear()
  pt3dadd(336.71999999999997, 134.688, 50.751999999999995,  1.500000)
  pt3dadd(334.524, 131.028, 50.751999999999995,  1.500000)
}
filament_999[455] {
  pt3dclear()
  pt3dadd(335.988, 138.34799999999998, 50.751999999999995,  1.500000)
  pt3dadd(336.71999999999997, 134.688, 50.751999999999995,  1.500000)
}
filament_999[456] {
  pt3dclear()
  pt3dadd(355.02, 347.7, 49.288,  1.500000)
  pt3dadd(357.216, 344.772, 49.288,  1.500000)
}
filament_999[457] {
  pt3dclear()
  pt3dadd(353.556, 351.36, 49.288,  1.500000)
  pt3dadd(355.02, 347.7, 49.288,  1.500000)
}
filament_999[458] {
  pt3dclear()
  pt3dadd(352.092, 355.02, 49.288,  1.500000)
  pt3dadd(353.556, 351.36, 49.288,  1.500000)
}
filament_999[459] {
  pt3dclear()
  pt3dadd(349.896, 357.216, 49.288,  1.500000)
  pt3dadd(352.092, 355.02, 49.288,  1.500000)
}
filament_999[460] {
  pt3dclear()
  pt3dadd(346.236, 359.412, 49.288,  1.500000)
  pt3dadd(349.896, 357.216, 49.288,  1.500000)
}
filament_999[461] {
  pt3dclear()
  pt3dadd(454.572, 236.436, 48.8,  1.500000)
  pt3dadd(452.376, 234.24, 50.263999999999996,  1.500000)
}
filament_999[462] {
  pt3dclear()
  pt3dadd(456.768, 237.9, 49.288,  1.500000)
  pt3dadd(454.572, 236.436, 48.8,  1.500000)
}
filament_999[463] {
  pt3dclear()
  pt3dadd(458.964, 240.828, 50.751999999999995,  1.500000)
  pt3dadd(456.768, 237.9, 49.288,  1.500000)
}
filament_999[464] {
  pt3dclear()
  pt3dadd(459.69599999999997, 244.488, 51.24,  1.500000)
  pt3dadd(458.964, 240.828, 50.751999999999995,  1.500000)
}
filament_999[465] {
  pt3dclear()
  pt3dadd(460.428, 248.148, 51.24,  1.500000)
  pt3dadd(459.69599999999997, 244.488, 51.24,  1.500000)
}
filament_999[466] {
  pt3dclear()
  pt3dadd(460.428, 251.076, 52.216,  1.500000)
  pt3dadd(460.428, 248.148, 51.24,  1.500000)
}
filament_999[467] {
  pt3dclear()
  pt3dadd(234.24, 240.828, 38.064,  1.500000)
  pt3dadd(236.436, 243.024, 37.576,  1.500000)
}
filament_999[468] {
  pt3dclear()
  pt3dadd(232.77599999999998, 238.632, 39.04,  1.500000)
  pt3dadd(234.24, 240.828, 38.064,  1.500000)
}
filament_999[469] {
  pt3dclear()
  pt3dadd(231.31199999999998, 237.168, 43.92,  1.500000)
  pt3dadd(232.77599999999998, 238.632, 39.04,  1.500000)
}
filament_999[470] {
  pt3dclear()
  pt3dadd(352.824, 235.704, 50.263999999999996,  1.500000)
  pt3dadd(352.824, 240.096, 50.751999999999995,  1.500000)
}
filament_999[471] {
  pt3dclear()
  pt3dadd(352.824, 231.31199999999998, 49.775999999999996,  1.500000)
  pt3dadd(352.824, 235.704, 50.263999999999996,  1.500000)
}
filament_999[472] {
  pt3dclear()
  pt3dadd(351.36, 227.652, 49.288,  1.500000)
  pt3dadd(352.824, 231.31199999999998, 49.775999999999996,  1.500000)
}
filament_999[473] {
  pt3dclear()
  pt3dadd(349.164, 224.724, 49.775999999999996,  1.500000)
  pt3dadd(351.36, 227.652, 49.288,  1.500000)
}
filament_999[474] {
  pt3dclear()
  pt3dadd(346.968, 221.796, 49.775999999999996,  1.500000)
  pt3dadd(349.164, 224.724, 49.775999999999996,  1.500000)
}
filament_999[475] {
  pt3dclear()
  pt3dadd(345.504, 218.136, 50.263999999999996,  1.500000)
  pt3dadd(346.968, 221.796, 49.775999999999996,  1.500000)
}
filament_999[476] {
  pt3dclear()
  pt3dadd(348.432, 343.308, 8.296,  1.500000)
  pt3dadd(346.236, 346.236, 7.808,  1.500000)
}
filament_999[477] {
  pt3dclear()
  pt3dadd(350.628, 340.38, 8.783999999999999,  1.500000)
  pt3dadd(348.432, 343.308, 8.296,  1.500000)
}
filament_999[478] {
  pt3dclear()
  pt3dadd(351.36, 335.988, 8.783999999999999,  1.500000)
  pt3dadd(350.628, 340.38, 8.783999999999999,  1.500000)
}
filament_999[479] {
  pt3dclear()
  pt3dadd(352.824, 329.4, 9.272,  1.500000)
  pt3dadd(350.628, 327.936, 9.76,  1.500000)
}
filament_999[480] {
  pt3dclear()
  pt3dadd(352.824, 332.328, 8.296,  1.500000)
  pt3dadd(352.824, 329.4, 9.272,  1.500000)
}
filament_999[481] {
  pt3dclear()
  pt3dadd(349.896, 333.792, 7.808,  1.500000)
  pt3dadd(351.36, 335.988, 8.783999999999999,  1.500000)
}
filament_999[482] {
  pt3dclear()
  pt3dadd(349.896, 333.792, 7.808,  1.500000)
  pt3dadd(352.824, 332.328, 8.296,  1.500000)
}
filament_999[483] {
  pt3dclear()
  pt3dadd(347.7, 334.524, 7.32,  1.500000)
  pt3dadd(349.896, 333.792, 7.808,  1.500000)
}
filament_999[484] {
  pt3dclear()
  pt3dadd(333.06, 298.656, 18.056,  1.500000)
  pt3dadd(332.328, 301.584, 15.616,  1.500000)
}
filament_999[485] {
  pt3dclear()
  pt3dadd(333.06, 295.728, 17.08,  1.500000)
  pt3dadd(333.06, 298.656, 18.056,  1.500000)
}
filament_999[486] {
  pt3dclear()
  pt3dadd(335.256, 292.8, 15.616,  1.500000)
  pt3dadd(333.06, 295.728, 17.08,  1.500000)
}
filament_999[487] {
  pt3dclear()
  pt3dadd(338.18399999999997, 291.336, 16.104,  1.500000)
  pt3dadd(335.256, 292.8, 15.616,  1.500000)
}
filament_999[488] {
  pt3dclear()
  pt3dadd(341.11199999999997, 291.336, 16.104,  1.500000)
  pt3dadd(338.18399999999997, 291.336, 16.104,  1.500000)
}
filament_999[489] {
  pt3dclear()
  pt3dadd(355.752, 252.54, 9.272,  1.500000)
  pt3dadd(354.288, 250.344, 10.248,  1.500000)
}
filament_999[490] {
  pt3dclear()
  pt3dadd(357.948, 253.272, 9.76,  1.500000)
  pt3dadd(355.752, 252.54, 9.272,  1.500000)
}
filament_999[491] {
  pt3dclear()
  pt3dadd(359.412, 250.344, 9.76,  1.500000)
  pt3dadd(357.948, 253.272, 9.76,  1.500000)
}
filament_999[492] {
  pt3dclear()
  pt3dadd(360.876, 247.416, 9.76,  1.500000)
  pt3dadd(359.412, 250.344, 9.76,  1.500000)
}
filament_999[493] {
  pt3dclear()
  pt3dadd(308.17199999999997, 335.256, 16.592,  1.500000)
  pt3dadd(312.564, 335.988, 16.592,  1.500000)
}
filament_999[494] {
  pt3dclear()
  pt3dadd(304.512, 336.71999999999997, 16.104,  1.500000)
  pt3dadd(308.17199999999997, 335.256, 16.592,  1.500000)
}
filament_999[495] {
  pt3dclear()
  pt3dadd(327.204, 346.236, 20.008,  1.500000)
  pt3dadd(323.544, 344.772, 19.52,  1.500000)
}
filament_999[496] {
  pt3dclear()
  pt3dadd(330.864, 346.968, 19.032,  1.500000)
  pt3dadd(327.204, 346.236, 20.008,  1.500000)
}
filament_999[497] {
  pt3dclear()
  pt3dadd(334.524, 347.7, 19.52,  1.500000)
  pt3dadd(330.864, 346.968, 19.032,  1.500000)
}
filament_999[498] {
  pt3dclear()
  pt3dadd(338.18399999999997, 348.432, 19.032,  1.500000)
  pt3dadd(334.524, 347.7, 19.52,  1.500000)
}
filament_999[499] {
  pt3dclear()
  pt3dadd(341.844, 349.164, 19.032,  1.500000)
  pt3dadd(338.18399999999997, 348.432, 19.032,  1.500000)
}
filament_999[500] {
  pt3dclear()
  pt3dadd(344.04, 348.432, 19.032,  1.500000)
  pt3dadd(341.844, 349.164, 19.032,  1.500000)
}
filament_999[501] {
  pt3dclear()
  pt3dadd(346.236, 346.968, 20.008,  1.500000)
  pt3dadd(344.04, 348.432, 19.032,  1.500000)
}
filament_999[502] {
  pt3dclear()
  pt3dadd(348.432, 344.772, 20.983999999999998,  1.500000)
  pt3dadd(346.236, 346.968, 20.008,  1.500000)
}
filament_999[503] {
  pt3dclear()
  pt3dadd(379.908, 313.296, 12.687999999999999,  1.500000)
  pt3dadd(382.104, 309.63599999999997, 12.2,  1.500000)
}
filament_999[504] {
  pt3dclear()
  pt3dadd(379.176, 316.956, 14.64,  1.500000)
  pt3dadd(379.908, 313.296, 12.687999999999999,  1.500000)
}
filament_999[505] {
  pt3dclear()
  pt3dadd(378.444, 320.616, 15.128,  1.500000)
  pt3dadd(379.176, 316.956, 14.64,  1.500000)
}
filament_999[506] {
  pt3dclear()
  pt3dadd(377.712, 323.544, 14.152,  1.500000)
  pt3dadd(378.444, 320.616, 15.128,  1.500000)
}
filament_999[507] {
  pt3dclear()
  pt3dadd(376.248, 326.472, 14.152,  1.500000)
  pt3dadd(377.712, 323.544, 14.152,  1.500000)
}
filament_999[508] {
  pt3dclear()
  pt3dadd(376.248, 330.132, 13.176,  1.500000)
  pt3dadd(376.248, 326.472, 14.152,  1.500000)
}
filament_999[509] {
  pt3dclear()
  pt3dadd(376.248, 333.792, 13.664,  1.500000)
  pt3dadd(376.248, 330.132, 13.176,  1.500000)
}
filament_999[510] {
  pt3dclear()
  pt3dadd(376.98, 337.452, 13.176,  1.500000)
  pt3dadd(376.248, 333.792, 13.664,  1.500000)
}
filament_999[511] {
  pt3dclear()
  pt3dadd(379.176, 340.38, 13.664,  1.500000)
  pt3dadd(376.98, 337.452, 13.176,  1.500000)
}
filament_999[512] {
  pt3dclear()
  pt3dadd(381.372, 343.308, 14.152,  1.500000)
  pt3dadd(379.176, 340.38, 13.664,  1.500000)
}
filament_999[513] {
  pt3dclear()
  pt3dadd(382.836, 346.968, 14.64,  1.500000)
  pt3dadd(381.372, 343.308, 14.152,  1.500000)
}
filament_999[514] {
  pt3dclear()
  pt3dadd(384.3, 350.628, 14.152,  1.500000)
  pt3dadd(382.836, 346.968, 14.64,  1.500000)
}
filament_999[515] {
  pt3dclear()
  pt3dadd(385.764, 354.288, 14.152,  1.500000)
  pt3dadd(384.3, 350.628, 14.152,  1.500000)
}
filament_999[516] {
  pt3dclear()
  pt3dadd(387.228, 359.412, 13.176,  1.500000)
  pt3dadd(385.764, 354.288, 14.152,  1.500000)
}
filament_999[517] {
  pt3dclear()
  pt3dadd(388.692, 362.34, 13.664,  1.500000)
  pt3dadd(387.228, 359.412, 13.176,  1.500000)
}
filament_999[518] {
  pt3dclear()
  pt3dadd(390.156, 365.268, 13.176,  1.500000)
  pt3dadd(388.692, 362.34, 13.664,  1.500000)
}
filament_999[519] {
  pt3dclear()
  pt3dadd(391.62, 368.19599999999997, 12.687999999999999,  1.500000)
  pt3dadd(390.156, 365.268, 13.176,  1.500000)
}
filament_999[520] {
  pt3dclear()
  pt3dadd(393.816, 372.58799999999997, 15.616,  1.500000)
  pt3dadd(394.548, 376.248, 16.104,  1.500000)
}
filament_999[521] {
  pt3dclear()
  pt3dadd(391.62, 370.392, 14.64,  1.500000)
  pt3dadd(391.62, 368.19599999999997, 12.687999999999999,  1.500000)
}
filament_999[522] {
  pt3dclear()
  pt3dadd(391.62, 370.392, 14.64,  1.500000)
  pt3dadd(393.816, 372.58799999999997, 15.616,  1.500000)
}
filament_999[523] {
  pt3dclear()
  pt3dadd(388.692, 367.464, 10.736,  1.500000)
  pt3dadd(391.62, 370.392, 14.64,  1.500000)
}
filament_999[524] {
  pt3dclear()
  pt3dadd(379.176, 310.368, 12.687999999999999,  1.500000)
  pt3dadd(376.98, 310.368, 12.2,  1.500000)
}
filament_999[525] {
  pt3dclear()
  pt3dadd(372.58799999999997, 114.192, 31.72,  1.500000)
  pt3dadd(374.784, 109.8, 31.232,  1.500000)
}
filament_999[526] {
  pt3dclear()
  pt3dadd(371.12399999999997, 119.316, 31.232,  1.500000)
  pt3dadd(373.32, 117.12, 32.208,  1.500000)
}
filament_999[527] {
  pt3dclear()
  pt3dadd(371.12399999999997, 119.316, 31.232,  1.500000)
  pt3dadd(372.58799999999997, 114.192, 31.72,  1.500000)
}
filament_999[528] {
  pt3dclear()
  pt3dadd(368.19599999999997, 120.78, 30.256,  1.500000)
  pt3dadd(371.12399999999997, 119.316, 31.232,  1.500000)
}
filament_999[529] {
  pt3dclear()
  pt3dadd(367.464, 123.708, 30.744,  1.500000)
  pt3dadd(368.19599999999997, 120.78, 30.256,  1.500000)
}
filament_999[530] {
  pt3dclear()
  pt3dadd(366.73199999999997, 127.368, 31.72,  1.500000)
  pt3dadd(367.464, 123.708, 30.744,  1.500000)
}
filament_999[531] {
  pt3dclear()
  pt3dadd(272.304, 296.46, 26.84,  1.500000)
  pt3dadd(270.84, 293.532, 26.352,  1.500000)
}
filament_999[532] {
  pt3dclear()
  pt3dadd(273.768, 299.388, 27.328,  1.500000)
  pt3dadd(272.304, 296.46, 26.84,  1.500000)
}
filament_999[533] {
  pt3dclear()
  pt3dadd(275.964, 301.584, 27.816,  1.500000)
  pt3dadd(273.768, 299.388, 27.328,  1.500000)
}
filament_999[534] {
  pt3dclear()
  pt3dadd(278.15999999999997, 303.78, 27.328,  1.500000)
  pt3dadd(275.964, 301.584, 27.816,  1.500000)
}
filament_999[535] {
  pt3dclear()
  pt3dadd(280.356, 305.976, 26.84,  1.500000)
  pt3dadd(278.15999999999997, 303.78, 27.328,  1.500000)
}
filament_999[536] {
  pt3dclear()
  pt3dadd(281.82, 308.17199999999997, 25.864,  1.500000)
  pt3dadd(280.356, 305.976, 26.84,  1.500000)
}
filament_999[537] {
  pt3dclear()
  pt3dadd(283.284, 310.368, 26.84,  1.500000)
  pt3dadd(281.82, 308.17199999999997, 25.864,  1.500000)
}
filament_999[538] {
  pt3dclear()
  pt3dadd(284.748, 312.564, 27.328,  1.500000)
  pt3dadd(283.284, 310.368, 26.84,  1.500000)
}
filament_999[539] {
  pt3dclear()
  pt3dadd(286.944, 285.48, 15.616,  1.500000)
  pt3dadd(284.748, 287.676, 15.616,  1.500000)
}
filament_999[540] {
  pt3dclear()
  pt3dadd(289.14, 282.552, 15.616,  1.500000)
  pt3dadd(286.944, 285.48, 15.616,  1.500000)
}
filament_999[541] {
  pt3dclear()
  pt3dadd(291.336, 279.62399999999997, 15.128,  1.500000)
  pt3dadd(289.14, 282.552, 15.616,  1.500000)
}
filament_999[542] {
  pt3dclear()
  pt3dadd(294.264, 278.15999999999997, 15.616,  1.500000)
  pt3dadd(291.336, 279.62399999999997, 15.128,  1.500000)
}
filament_999[543] {
  pt3dclear()
  pt3dadd(295.728, 275.964, 16.104,  1.500000)
  pt3dadd(294.264, 278.15999999999997, 15.616,  1.500000)
}
filament_999[544] {
  pt3dclear()
  pt3dadd(298.656, 274.5, 16.592,  1.500000)
  pt3dadd(295.728, 275.964, 16.104,  1.500000)
}
filament_999[545] {
  pt3dclear()
  pt3dadd(302.316, 272.304, 16.592,  1.500000)
  pt3dadd(298.656, 274.5, 16.592,  1.500000)
}
filament_999[546] {
  pt3dclear()
  pt3dadd(303.78, 269.376, 17.08,  1.500000)
  pt3dadd(302.316, 272.304, 16.592,  1.500000)
}
filament_999[547] {
  pt3dclear()
  pt3dadd(304.512, 264.984, 17.08,  1.500000)
  pt3dadd(303.78, 269.376, 17.08,  1.500000)
}
filament_999[548] {
  pt3dclear()
  pt3dadd(289.872, 267.18, 17.567999999999998,  1.500000)
  pt3dadd(287.676, 269.376, 17.08,  1.500000)
}
filament_999[549] {
  pt3dclear()
  pt3dadd(293.532, 264.984, 18.056,  1.500000)
  pt3dadd(289.872, 267.18, 17.567999999999998,  1.500000)
}
filament_999[550] {
  pt3dclear()
  pt3dadd(297.924, 263.52, 18.544,  1.500000)
  pt3dadd(293.532, 264.984, 18.056,  1.500000)
}
filament_999[551] {
  pt3dclear()
  pt3dadd(301.584, 262.056, 18.056,  1.500000)
  pt3dadd(297.924, 263.52, 18.544,  1.500000)
}
filament_999[552] {
  pt3dclear()
  pt3dadd(305.24399999999997, 261.324, 18.544,  1.500000)
  pt3dadd(304.512, 264.984, 17.08,  1.500000)
}
filament_999[553] {
  pt3dclear()
  pt3dadd(305.24399999999997, 261.324, 18.544,  1.500000)
  pt3dadd(301.584, 262.056, 18.056,  1.500000)
}
filament_999[554] {
  pt3dclear()
  pt3dadd(307.44, 258.396, 18.544,  1.500000)
  pt3dadd(305.24399999999997, 261.324, 18.544,  1.500000)
}
filament_999[555] {
  pt3dclear()
  pt3dadd(310.368, 255.468, 18.544,  1.500000)
  pt3dadd(307.44, 258.396, 18.544,  1.500000)
}
filament_999[556] {
  pt3dclear()
  pt3dadd(313.296, 252.54, 18.544,  1.500000)
  pt3dadd(310.368, 255.468, 18.544,  1.500000)
}
filament_999[557] {
  pt3dclear()
  pt3dadd(316.224, 249.612, 18.544,  1.500000)
  pt3dadd(313.296, 252.54, 18.544,  1.500000)
}
filament_999[558] {
  pt3dclear()
  pt3dadd(317.688, 246.684, 18.056,  1.500000)
  pt3dadd(316.224, 249.612, 18.544,  1.500000)
}
filament_999[559] {
  pt3dclear()
  pt3dadd(319.152, 243.756, 18.056,  1.500000)
  pt3dadd(317.688, 246.684, 18.056,  1.500000)
}
filament_999[560] {
  pt3dclear()
  pt3dadd(319.884, 240.828, 18.056,  1.500000)
  pt3dadd(319.152, 243.756, 18.056,  1.500000)
}
filament_999[561] {
  pt3dclear()
  pt3dadd(259.86, 283.284, 62.464,  1.500000)
  pt3dadd(256.932, 284.748, 62.952,  1.500000)
}
filament_999[562] {
  pt3dclear()
  pt3dadd(262.056, 281.82, 62.952,  1.500000)
  pt3dadd(259.86, 283.284, 62.464,  1.500000)
}
filament_999[563] {
  pt3dclear()
  pt3dadd(263.52, 280.356, 63.928,  1.500000)
  pt3dadd(262.056, 281.82, 62.952,  1.500000)
}
filament_999[564] {
  pt3dclear()
  pt3dadd(261.324, 276.69599999999997, 64.416,  1.500000)
  pt3dadd(263.52, 280.356, 63.928,  1.500000)
}
filament_999[565] {
  pt3dclear()
  pt3dadd(262.056, 273.036, 65.392,  1.500000)
  pt3dadd(261.324, 276.69599999999997, 64.416,  1.500000)
}
filament_999[566] {
  pt3dclear()
  pt3dadd(264.252, 270.84, 66.368,  1.500000)
  pt3dadd(262.056, 273.036, 65.392,  1.500000)
}
filament_999[567] {
  pt3dclear()
  pt3dadd(264.984, 267.18, 66.856,  1.500000)
  pt3dadd(264.252, 270.84, 66.368,  1.500000)
}
filament_999[568] {
  pt3dclear()
  pt3dadd(264.984, 264.252, 66.368,  1.500000)
  pt3dadd(264.984, 267.18, 66.856,  1.500000)
}
filament_999[569] {
  pt3dclear()
  pt3dadd(264.984, 261.324, 66.368,  1.500000)
  pt3dadd(264.984, 264.252, 66.368,  1.500000)
}
filament_999[570] {
  pt3dclear()
  pt3dadd(264.984, 258.396, 67.344,  1.500000)
  pt3dadd(264.984, 261.324, 66.368,  1.500000)
}
filament_999[571] {
  pt3dclear()
  pt3dadd(263.52, 255.468, 66.856,  1.500000)
  pt3dadd(264.984, 258.396, 67.344,  1.500000)
}
filament_999[572] {
  pt3dclear()
  pt3dadd(262.788, 252.54, 66.368,  1.500000)
  pt3dadd(263.52, 255.468, 66.856,  1.500000)
}
filament_999[573] {
  pt3dclear()
  pt3dadd(263.52, 249.612, 65.88,  1.500000)
  pt3dadd(262.788, 252.54, 66.368,  1.500000)
}
filament_999[574] {
  pt3dclear()
  pt3dadd(264.984, 247.416, 64.904,  1.500000)
  pt3dadd(263.52, 249.612, 65.88,  1.500000)
}
filament_999[575] {
  pt3dclear()
  pt3dadd(294.996, 183.732, 26.84,  1.500000)
  pt3dadd(294.996, 180.804, 28.304,  1.500000)
}
filament_999[576] {
  pt3dclear()
  pt3dadd(292.8, 185.928, 27.328,  1.500000)
  pt3dadd(294.996, 183.732, 26.84,  1.500000)
}
filament_999[577] {
  pt3dclear()
  pt3dadd(289.14, 192.516, 26.84,  1.500000)
  pt3dadd(287.676, 194.712, 27.328,  1.500000)
}
filament_999[578] {
  pt3dclear()
  pt3dadd(398.20799999999997, 74.664, 47.824,  1.500000)
  pt3dadd(398.20799999999997, 67.344, 44.896,  1.500000)
}
filament_999[579] {
  pt3dclear()
  pt3dadd(398.94, 79.056, 47.336,  1.500000)
  pt3dadd(398.20799999999997, 74.664, 47.824,  1.500000)
}
filament_999[580] {
  pt3dclear()
  pt3dadd(398.20799999999997, 85.64399999999999, 49.288,  1.500000)
  pt3dadd(398.94, 79.056, 47.336,  1.500000)
}
filament_999[581] {
  pt3dclear()
  pt3dadd(398.20799999999997, 90.768, 49.775999999999996,  1.500000)
  pt3dadd(398.20799999999997, 85.64399999999999, 49.288,  1.500000)
}
filament_999[582] {
  pt3dclear()
  pt3dadd(398.20799999999997, 95.892, 50.263999999999996,  1.500000)
  pt3dadd(398.20799999999997, 90.768, 49.775999999999996,  1.500000)
}
filament_999[583] {
  pt3dclear()
  pt3dadd(398.94, 101.01599999999999, 49.775999999999996,  1.500000)
  pt3dadd(398.20799999999997, 95.892, 50.263999999999996,  1.500000)
}
filament_999[584] {
  pt3dclear()
  pt3dadd(400.404, 105.408, 49.775999999999996,  1.500000)
  pt3dadd(398.94, 101.01599999999999, 49.775999999999996,  1.500000)
}
filament_999[585] {
  pt3dclear()
  pt3dadd(401.868, 109.8, 49.775999999999996,  1.500000)
  pt3dadd(400.404, 105.408, 49.775999999999996,  1.500000)
}
filament_999[586] {
  pt3dclear()
  pt3dadd(404.06399999999996, 113.46, 49.775999999999996,  1.500000)
  pt3dadd(401.868, 109.8, 49.775999999999996,  1.500000)
}
filament_999[587] {
  pt3dclear()
  pt3dadd(406.26, 117.852, 50.751999999999995,  1.500000)
  pt3dadd(404.06399999999996, 113.46, 49.775999999999996,  1.500000)
}
filament_999[588] {
  pt3dclear()
  pt3dadd(408.456, 122.244, 52.216,  1.500000)
  pt3dadd(406.26, 117.852, 50.751999999999995,  1.500000)
}
filament_999[589] {
  pt3dclear()
  pt3dadd(410.652, 125.172, 52.216,  1.500000)
  pt3dadd(408.456, 122.244, 52.216,  1.500000)
}
filament_999[590] {
  pt3dclear()
  pt3dadd(412.116, 128.832, 52.216,  1.500000)
  pt3dadd(410.652, 125.172, 52.216,  1.500000)
}
filament_999[591] {
  pt3dclear()
  pt3dadd(412.848, 131.76, 52.216,  1.500000)
  pt3dadd(412.116, 128.832, 52.216,  1.500000)
}
filament_999[592] {
  pt3dclear()
  pt3dadd(413.58, 134.688, 51.728,  1.500000)
  pt3dadd(412.848, 131.76, 52.216,  1.500000)
}
filament_999[593] {
  pt3dclear()
  pt3dadd(414.312, 137.61599999999999, 52.704,  1.500000)
  pt3dadd(413.58, 134.688, 51.728,  1.500000)
}
filament_999[594] {
  pt3dclear()
  pt3dadd(414.312, 141.276, 51.728,  1.500000)
  pt3dadd(414.312, 137.61599999999999, 52.704,  1.500000)
}
filament_999[595] {
  pt3dclear()
  pt3dadd(414.312, 144.204, 52.216,  1.500000)
  pt3dadd(414.312, 141.276, 51.728,  1.500000)
}
filament_999[596] {
  pt3dclear()
  pt3dadd(414.312, 147.132, 52.704,  1.500000)
  pt3dadd(414.312, 144.204, 52.216,  1.500000)
}
filament_999[597] {
  pt3dclear()
  pt3dadd(414.312, 150.06, 52.216,  1.500000)
  pt3dadd(414.312, 147.132, 52.704,  1.500000)
}
filament_999[598] {
  pt3dclear()
  pt3dadd(414.312, 152.988, 52.216,  1.500000)
  pt3dadd(414.312, 150.06, 52.216,  1.500000)
}
filament_999[599] {
  pt3dclear()
  pt3dadd(414.312, 155.916, 52.216,  1.500000)
  pt3dadd(414.312, 152.988, 52.216,  1.500000)
}
filament_999[600] {
  pt3dclear()
  pt3dadd(414.312, 158.844, 51.728,  1.500000)
  pt3dadd(414.312, 155.916, 52.216,  1.500000)
}
filament_999[601] {
  pt3dclear()
  pt3dadd(414.312, 161.04, 50.751999999999995,  1.500000)
  pt3dadd(414.312, 158.844, 51.728,  1.500000)
}
filament_999[602] {
  pt3dclear()
  pt3dadd(414.312, 162.504, 47.336,  1.500000)
  pt3dadd(414.312, 161.04, 50.751999999999995,  1.500000)
}
filament_999[603] {
  pt3dclear()
  pt3dadd(412.116, 160.308, 47.336,  1.500000)
  pt3dadd(414.312, 162.504, 47.336,  1.500000)
}
filament_999[604] {
  pt3dclear()
  pt3dadd(394.548, 117.852, 43.92,  1.500000)
  pt3dadd(395.28, 114.92399999999999, 42.944,  1.500000)
}
filament_999[605] {
  pt3dclear()
  pt3dadd(396.74399999999997, 120.048, 42.944,  1.500000)
  pt3dadd(394.548, 117.852, 43.92,  1.500000)
}
filament_999[606] {
  pt3dclear()
  pt3dadd(398.20799999999997, 122.976, 43.432,  1.500000)
  pt3dadd(401.868, 125.172, 45.872,  1.500000)
}
filament_999[607] {
  pt3dclear()
  pt3dadd(398.20799999999997, 122.976, 43.432,  1.500000)
  pt3dadd(396.74399999999997, 120.048, 42.944,  1.500000)
}
filament_999[608] {
  pt3dclear()
  pt3dadd(394.548, 122.976, 43.432,  1.500000)
  pt3dadd(398.20799999999997, 122.976, 43.432,  1.500000)
}
filament_999[609] {
  pt3dclear()
  pt3dadd(382.104, 113.46, 41.48,  1.500000)
  pt3dadd(385.032, 115.65599999999999, 40.504,  1.500000)
}
filament_999[610] {
  pt3dclear()
  pt3dadd(379.908, 110.532, 42.455999999999996,  1.500000)
  pt3dadd(382.104, 113.46, 41.48,  1.500000)
}
filament_999[611] {
  pt3dclear()
  pt3dadd(377.712, 108.336, 41.967999999999996,  1.500000)
  pt3dadd(379.908, 110.532, 42.455999999999996,  1.500000)
}
filament_999[612] {
  pt3dclear()
  pt3dadd(375.516, 106.14, 41.967999999999996,  1.500000)
  pt3dadd(377.712, 108.336, 41.967999999999996,  1.500000)
}
filament_999[613] {
  pt3dclear()
  pt3dadd(373.32, 103.944, 41.967999999999996,  1.500000)
  pt3dadd(375.516, 106.14, 41.967999999999996,  1.500000)
}
filament_999[614] {
  pt3dclear()
  pt3dadd(371.12399999999997, 101.748, 41.967999999999996,  1.500000)
  pt3dadd(373.32, 103.944, 41.967999999999996,  1.500000)
}
filament_999[615] {
  pt3dclear()
  pt3dadd(368.928, 99.55199999999999, 41.967999999999996,  1.500000)
  pt3dadd(371.12399999999997, 101.748, 41.967999999999996,  1.500000)
}
filament_999[616] {
  pt3dclear()
  pt3dadd(366.73199999999997, 97.356, 41.967999999999996,  1.500000)
  pt3dadd(368.928, 99.55199999999999, 41.967999999999996,  1.500000)
}
filament_999[617] {
  pt3dclear()
  pt3dadd(363.804, 95.892, 41.48,  1.500000)
  pt3dadd(366.73199999999997, 97.356, 41.967999999999996,  1.500000)
}
filament_999[618] {
  pt3dclear()
  pt3dadd(360.144, 93.696, 40.992,  1.500000)
  pt3dadd(363.804, 95.892, 41.48,  1.500000)
}
filament_999[619] {
  pt3dclear()
  pt3dadd(357.216, 91.5, 38.064,  1.500000)
  pt3dadd(360.144, 93.696, 40.992,  1.500000)
}
filament_999[620] {
  pt3dclear()
  pt3dadd(354.288, 88.572, 38.064,  1.500000)
  pt3dadd(357.216, 91.5, 38.064,  1.500000)
}
filament_999[621] {
  pt3dclear()
  pt3dadd(352.092, 84.91199999999999, 38.064,  1.500000)
  pt3dadd(354.288, 88.572, 38.064,  1.500000)
}
filament_999[622] {
  pt3dclear()
  pt3dadd(349.896, 81.252, 38.064,  1.500000)
  pt3dadd(352.092, 84.91199999999999, 38.064,  1.500000)
}
filament_999[623] {
  pt3dclear()
  pt3dadd(348.432, 77.592, 38.064,  1.500000)
  pt3dadd(349.896, 81.252, 38.064,  1.500000)
}
filament_999[624] {
  pt3dclear()
  pt3dadd(347.7, 73.2, 38.064,  1.500000)
  pt3dadd(348.432, 77.592, 38.064,  1.500000)
}
filament_999[625] {
  pt3dclear()
  pt3dadd(346.968, 68.80799999999999, 38.064,  1.500000)
  pt3dadd(347.7, 73.2, 38.064,  1.500000)
}
filament_999[626] {
  pt3dclear()
  pt3dadd(346.236, 64.416, 39.04,  1.500000)
  pt3dadd(346.968, 68.80799999999999, 38.064,  1.500000)
}
filament_999[627] {
  pt3dclear()
  pt3dadd(346.236, 60.024, 38.552,  1.500000)
  pt3dadd(346.236, 64.416, 39.04,  1.500000)
}
filament_999[628] {
  pt3dclear()
  pt3dadd(347.7, 55.632, 37.576,  1.500000)
  pt3dadd(346.236, 60.024, 38.552,  1.500000)
}
filament_999[629] {
  pt3dclear()
  pt3dadd(338.18399999999997, 175.68, 32.208,  1.500000)
  pt3dadd(341.11199999999997, 177.144, 32.208,  1.500000)
}
filament_999[630] {
  pt3dclear()
  pt3dadd(261.324, 254.004, 31.72,  1.500000)
  pt3dadd(263.52, 255.468, 31.232,  1.500000)
}
filament_999[631] {
  pt3dclear()
  pt3dadd(270.84, 359.412, 43.432,  1.500000)
  pt3dadd(267.912, 359.412, 43.92,  1.500000)
}
filament_999[632] {
  pt3dclear()
  pt3dadd(273.768, 359.412, 42.944,  1.500000)
  pt3dadd(270.84, 359.412, 43.432,  1.500000)
}
filament_999[633] {
  pt3dclear()
  pt3dadd(275.964, 358.68, 43.432,  1.500000)
  pt3dadd(273.768, 359.412, 42.944,  1.500000)
}
filament_999[634] {
  pt3dclear()
  pt3dadd(278.15999999999997, 359.412, 43.92,  1.500000)
  pt3dadd(275.964, 358.68, 43.432,  1.500000)
}
filament_999[635] {
  pt3dclear()
  pt3dadd(280.356, 360.144, 43.432,  1.500000)
  pt3dadd(278.15999999999997, 359.412, 43.92,  1.500000)
}
filament_999[636] {
  pt3dclear()
  pt3dadd(282.552, 361.608, 42.944,  1.500000)
  pt3dadd(280.356, 360.144, 43.432,  1.500000)
}
filament_999[637] {
  pt3dclear()
  pt3dadd(283.284, 363.804, 43.432,  1.500000)
  pt3dadd(282.552, 361.608, 42.944,  1.500000)
}
filament_999[638] {
  pt3dclear()
  pt3dadd(284.016, 366.0, 43.432,  1.500000)
  pt3dadd(283.284, 363.804, 43.432,  1.500000)
}
filament_999[639] {
  pt3dclear()
  pt3dadd(351.36, 181.536, 33.672,  1.500000)
  pt3dadd(349.896, 183.732, 33.672,  1.500000)
}
filament_999[640] {
  pt3dclear()
  pt3dadd(351.36, 177.876, 33.672,  1.500000)
  pt3dadd(351.36, 181.536, 33.672,  1.500000)
}
filament_999[641] {
  pt3dclear()
  pt3dadd(350.628, 174.216, 34.16,  1.500000)
  pt3dadd(351.36, 177.876, 33.672,  1.500000)
}
filament_999[642] {
  pt3dclear()
  pt3dadd(346.236, 236.436, 16.592,  1.500000)
  pt3dadd(345.504, 233.50799999999998, 15.616,  1.500000)
}
filament_999[643] {
  pt3dclear()
  pt3dadd(344.04, 238.632, 16.592,  1.500000)
  pt3dadd(346.236, 236.436, 16.592,  1.500000)
}
filament_999[644] {
  pt3dclear()
  pt3dadd(390.156, 319.152, 10.736,  1.500000)
  pt3dadd(387.96, 321.348, 12.2,  1.500000)
}
filament_999[645] {
  pt3dclear()
  pt3dadd(392.352, 316.956, 11.224,  1.500000)
  pt3dadd(390.156, 319.152, 10.736,  1.500000)
}
filament_999[646] {
  pt3dclear()
  pt3dadd(394.548, 315.492, 12.2,  1.500000)
  pt3dadd(397.476, 314.76, 9.76,  1.500000)
}
filament_999[647] {
  pt3dclear()
  pt3dadd(394.548, 315.492, 12.2,  1.500000)
  pt3dadd(392.352, 316.956, 11.224,  1.500000)
}
filament_999[648] {
  pt3dclear()
  pt3dadd(397.476, 316.956, 13.176,  1.500000)
  pt3dadd(394.548, 315.492, 12.2,  1.500000)
}
filament_999[649] {
  pt3dclear()
  pt3dadd(400.404, 316.956, 13.664,  1.500000)
  pt3dadd(397.476, 316.956, 13.176,  1.500000)
}
filament_999[650] {
  pt3dclear()
  pt3dadd(400.404, 316.956, 13.664,  1.500000)
  pt3dadd(401.13599999999997, 314.76, 14.64,  1.500000)
}
filament_999[651] {
  pt3dclear()
  pt3dadd(403.332, 316.224, 14.152,  1.500000)
  pt3dadd(400.404, 316.956, 13.664,  1.500000)
}
filament_999[652] {
  pt3dclear()
  pt3dadd(406.26, 314.76, 14.64,  1.500000)
  pt3dadd(403.332, 316.224, 14.152,  1.500000)
}
filament_999[653] {
  pt3dclear()
  pt3dadd(408.456, 314.028, 16.104,  1.500000)
  pt3dadd(406.26, 314.76, 14.64,  1.500000)
}
filament_999[654] {
  pt3dclear()
  pt3dadd(410.652, 315.492, 17.08,  1.500000)
  pt3dadd(408.456, 314.028, 16.104,  1.500000)
}
filament_999[655] {
  pt3dclear()
  pt3dadd(412.848, 316.224, 18.056,  1.500000)
  pt3dadd(410.652, 315.492, 17.08,  1.500000)
}
filament_999[656] {
  pt3dclear()
  pt3dadd(412.848, 316.224, 18.056,  1.500000)
  pt3dadd(410.652, 319.152, 16.592,  1.500000)
}
filament_999[657] {
  pt3dclear()
  pt3dadd(248.148, 294.996, 55.632,  1.500000)
  pt3dadd(248.148, 297.924, 55.144,  1.500000)
}
filament_999[658] {
  pt3dclear()
  pt3dadd(247.416, 291.336, 56.12,  1.500000)
  pt3dadd(248.148, 294.996, 55.632,  1.500000)
}
filament_999[659] {
  pt3dclear()
  pt3dadd(245.952, 288.408, 58.071999999999996,  1.500000)
  pt3dadd(247.416, 291.336, 56.12,  1.500000)
}
filament_999[660] {
  pt3dclear()
  pt3dadd(302.316, 361.608, 12.687999999999999,  1.500000)
  pt3dadd(300.852, 358.68, 12.687999999999999,  1.500000)
}
filament_999[661] {
  pt3dclear()
  pt3dadd(303.78, 364.536, 12.687999999999999,  1.500000)
  pt3dadd(302.316, 361.608, 12.687999999999999,  1.500000)
}
filament_999[662] {
  pt3dclear()
  pt3dadd(305.976, 366.73199999999997, 12.687999999999999,  1.500000)
  pt3dadd(303.78, 364.536, 12.687999999999999,  1.500000)
}
filament_999[663] {
  pt3dclear()
  pt3dadd(265.716, 346.236, 27.816,  1.500000)
  pt3dadd(265.716, 349.164, 27.816,  1.500000)
}
filament_999[664] {
  pt3dclear()
  pt3dadd(266.448, 335.256, 28.791999999999998,  1.500000)
  pt3dadd(268.644, 333.06, 28.791999999999998,  1.500000)
}
filament_999[665] {
  pt3dclear()
  pt3dadd(264.984, 337.452, 28.791999999999998,  1.500000)
  pt3dadd(266.448, 335.256, 28.791999999999998,  1.500000)
}
filament_999[666] {
  pt3dclear()
  pt3dadd(264.252, 340.38, 29.28,  1.500000)
  pt3dadd(264.984, 337.452, 28.791999999999998,  1.500000)
}
filament_999[667] {
  pt3dclear()
  pt3dadd(264.252, 343.308, 29.28,  1.500000)
  pt3dadd(265.716, 346.236, 27.816,  1.500000)
}
filament_999[668] {
  pt3dclear()
  pt3dadd(264.252, 343.308, 29.28,  1.500000)
  pt3dadd(264.252, 340.38, 29.28,  1.500000)
}
filament_999[669] {
  pt3dclear()
  pt3dadd(266.448, 344.04, 29.768,  1.500000)
  pt3dadd(264.252, 343.308, 29.28,  1.500000)
}
filament_999[670] {
  pt3dclear()
  pt3dadd(266.448, 344.04, 29.768,  1.500000)
  pt3dadd(270.108, 344.772, 27.816,  1.500000)
}
filament_999[671] {
  pt3dclear()
  pt3dadd(278.15999999999997, 325.74, 27.328,  1.500000)
  pt3dadd(281.08799999999997, 325.008, 27.328,  1.500000)
}
filament_999[672] {
  pt3dclear()
  pt3dadd(274.5, 325.74, 27.816,  1.500000)
  pt3dadd(278.15999999999997, 325.74, 27.328,  1.500000)
}
filament_999[673] {
  pt3dclear()
  pt3dadd(270.84, 326.472, 27.328,  1.500000)
  pt3dadd(274.5, 325.74, 27.816,  1.500000)
}
filament_999[674] {
  pt3dclear()
  pt3dadd(267.18, 327.204, 26.352,  1.500000)
  pt3dadd(270.84, 326.472, 27.328,  1.500000)
}
filament_999[675] {
  pt3dclear()
  pt3dadd(344.04, 185.196, 34.16,  1.500000)
  pt3dadd(345.504, 182.268, 35.624,  1.500000)
}
filament_999[676] {
  pt3dclear()
  pt3dadd(346.236, 188.124, 33.184,  1.500000)
  pt3dadd(344.04, 185.196, 34.16,  1.500000)
}
filament_999[677] {
  pt3dclear()
  pt3dadd(348.432, 191.052, 31.72,  1.500000)
  pt3dadd(346.236, 188.124, 33.184,  1.500000)
}
filament_999[678] {
  pt3dclear()
  pt3dadd(348.432, 194.712, 31.232,  1.500000)
  pt3dadd(348.432, 191.052, 31.72,  1.500000)
}
filament_999[679] {
  pt3dclear()
  pt3dadd(347.7, 198.37199999999999, 30.744,  1.500000)
  pt3dadd(348.432, 194.712, 31.232,  1.500000)
}
filament_999[680] {
  pt3dclear()
  pt3dadd(349.896, 213.744, 28.304,  1.500000)
  pt3dadd(349.164, 217.404, 28.304,  1.500000)
}
filament_999[681] {
  pt3dclear()
  pt3dadd(349.896, 210.084, 28.304,  1.500000)
  pt3dadd(349.896, 213.744, 28.304,  1.500000)
}
filament_999[682] {
  pt3dclear()
  pt3dadd(349.896, 206.424, 28.304,  1.500000)
  pt3dadd(349.896, 210.084, 28.304,  1.500000)
}
filament_999[683] {
  pt3dclear()
  pt3dadd(349.164, 203.496, 28.791999999999998,  1.500000)
  pt3dadd(349.896, 206.424, 28.304,  1.500000)
}
filament_999[684] {
  pt3dclear()
  pt3dadd(346.968, 202.03199999999998, 28.304,  1.500000)
  pt3dadd(347.7, 198.37199999999999, 30.744,  1.500000)
}
filament_999[685] {
  pt3dclear()
  pt3dadd(346.968, 202.03199999999998, 28.304,  1.500000)
  pt3dadd(349.164, 203.496, 28.791999999999998,  1.500000)
}
filament_999[686] {
  pt3dclear()
  pt3dadd(344.772, 204.228, 27.816,  1.500000)
  pt3dadd(346.968, 202.03199999999998, 28.304,  1.500000)
}
filament_999[687] {
  pt3dclear()
  pt3dadd(258.396, 215.208, 50.263999999999996,  1.500000)
  pt3dadd(256.932, 217.404, 50.751999999999995,  1.500000)
}
filament_999[688] {
  pt3dclear()
  pt3dadd(259.128, 212.28, 49.288,  1.500000)
  pt3dadd(258.396, 215.208, 50.263999999999996,  1.500000)
}
filament_999[689] {
  pt3dclear()
  pt3dadd(259.128, 209.352, 50.751999999999995,  1.500000)
  pt3dadd(259.128, 212.28, 49.288,  1.500000)
}
filament_999[690] {
  pt3dclear()
  pt3dadd(259.86, 206.424, 50.751999999999995,  1.500000)
  pt3dadd(259.128, 209.352, 50.751999999999995,  1.500000)
}
filament_999[691] {
  pt3dclear()
  pt3dadd(260.592, 203.496, 50.751999999999995,  1.500000)
  pt3dadd(259.86, 206.424, 50.751999999999995,  1.500000)
}
filament_999[692] {
  pt3dclear()
  pt3dadd(262.056, 200.56799999999998, 51.24,  1.500000)
  pt3dadd(260.592, 203.496, 50.751999999999995,  1.500000)
}
filament_999[693] {
  pt3dclear()
  pt3dadd(264.252, 200.56799999999998, 51.728,  1.500000)
  pt3dadd(262.056, 200.56799999999998, 51.24,  1.500000)
}
filament_999[694] {
  pt3dclear()
  pt3dadd(281.08799999999997, 382.104, 23.912,  1.500000)
  pt3dadd(278.15999999999997, 381.372, 24.4,  1.500000)
}
filament_999[695] {
  pt3dclear()
  pt3dadd(432.61199999999997, 336.71999999999997, 50.263999999999996,  1.500000)
  pt3dadd(429.68399999999997, 335.988, 49.775999999999996,  1.500000)
}
filament_999[696] {
  pt3dclear()
  pt3dadd(434.808, 338.18399999999997, 51.24,  1.500000)
  pt3dadd(432.61199999999997, 336.71999999999997, 50.263999999999996,  1.500000)
}
filament_999[697] {
  pt3dclear()
  pt3dadd(393.816, 417.972, 29.28,  1.500000)
  pt3dadd(391.62, 420.168, 28.791999999999998,  1.500000)
}
filament_999[698] {
  pt3dclear()
  pt3dadd(329.4, 393.816, 23.912,  1.500000)
  pt3dadd(325.74, 394.548, 23.424,  1.500000)
}
filament_999[699] {
  pt3dclear()
  pt3dadd(332.328, 393.816, 23.424,  1.500000)
  pt3dadd(329.4, 393.816, 23.912,  1.500000)
}
filament_999[700] {
  pt3dclear()
  pt3dadd(335.256, 395.28, 22.936,  1.500000)
  pt3dadd(332.328, 393.816, 23.424,  1.500000)
}
filament_999[701] {
  pt3dclear()
  pt3dadd(338.916, 396.012, 22.448,  1.500000)
  pt3dadd(335.256, 395.28, 22.936,  1.500000)
}
filament_999[702] {
  pt3dclear()
  pt3dadd(342.57599999999996, 396.74399999999997, 21.96,  1.500000)
  pt3dadd(338.916, 396.012, 22.448,  1.500000)
}
filament_999[703] {
  pt3dclear()
  pt3dadd(386.496, 387.96, 16.104,  1.500000)
  pt3dadd(388.692, 390.888, 15.128,  1.500000)
}
filament_999[704] {
  pt3dclear()
  pt3dadd(385.032, 385.032, 15.616,  1.500000)
  pt3dadd(386.496, 387.96, 16.104,  1.500000)
}
filament_999[705] {
  pt3dclear()
  pt3dadd(386.496, 381.372, 15.616,  1.500000)
  pt3dadd(385.032, 385.032, 15.616,  1.500000)
}
filament_999[706] {
  pt3dclear()
  pt3dadd(387.228, 377.712, 15.128,  1.500000)
  pt3dadd(386.496, 381.372, 15.616,  1.500000)
}
filament_999[707] {
  pt3dclear()
  pt3dadd(386.496, 374.05199999999996, 14.64,  1.500000)
  pt3dadd(387.228, 377.712, 15.128,  1.500000)
}
filament_999[708] {
  pt3dclear()
  pt3dadd(385.032, 370.392, 14.152,  1.500000)
  pt3dadd(386.496, 374.05199999999996, 14.64,  1.500000)
}
filament_999[709] {
  pt3dclear()
  pt3dadd(382.104, 366.73199999999997, 13.664,  1.500000)
  pt3dadd(385.032, 370.392, 14.152,  1.500000)
}
filament_999[710] {
  pt3dclear()
  pt3dadd(278.15999999999997, 393.816, 44.896,  1.500000)
  pt3dadd(278.892, 399.67199999999997, 44.896,  1.500000)
}
filament_999[711] {
  pt3dclear()
  pt3dadd(278.15999999999997, 390.888, 44.896,  1.500000)
  pt3dadd(278.15999999999997, 393.816, 44.896,  1.500000)
}
filament_999[712] {
  pt3dclear()
  pt3dadd(284.748, 390.156, 44.896,  1.500000)
  pt3dadd(278.15999999999997, 390.888, 44.896,  1.500000)
}
filament_999[713] {
  pt3dclear()
  pt3dadd(281.82, 388.692, 44.896,  1.500000)
  pt3dadd(284.748, 390.156, 44.896,  1.500000)
}
filament_999[714] {
  pt3dclear()
  pt3dadd(330.864, 422.364, 23.424,  1.500000)
  pt3dadd(331.596, 425.292, 23.424,  1.500000)
}
filament_999[715] {
  pt3dclear()
  pt3dadd(330.132, 419.436, 23.424,  1.500000)
  pt3dadd(330.864, 422.364, 23.424,  1.500000)
}
filament_999[716] {
  pt3dclear()
  pt3dadd(329.4, 416.508, 22.936,  1.500000)
  pt3dadd(330.132, 419.436, 23.424,  1.500000)
}
filament_999[717] {
  pt3dclear()
  pt3dadd(331.596, 413.58, 23.424,  1.500000)
  pt3dadd(329.4, 416.508, 22.936,  1.500000)
}
filament_999[718] {
  pt3dclear()
  pt3dadd(300.852, 351.36, 30.256,  1.500000)
  pt3dadd(297.924, 350.628, 30.256,  1.500000)
}
filament_999[719] {
  pt3dclear()
  pt3dadd(303.78, 352.092, 30.744,  1.500000)
  pt3dadd(300.852, 351.36, 30.256,  1.500000)
}
filament_999[720] {
  pt3dclear()
  pt3dadd(303.78, 355.02, 30.256,  1.500000)
  pt3dadd(303.78, 352.092, 30.744,  1.500000)
}
filament_999[721] {
  pt3dclear()
  pt3dadd(403.332, 406.26, 31.232,  1.500000)
  pt3dadd(399.67199999999997, 404.796, 32.696,  1.500000)
}
filament_999[722] {
  pt3dclear()
  pt3dadd(406.992, 402.59999999999997, 31.232,  1.500000)
  pt3dadd(408.456, 404.06399999999996, 31.72,  1.500000)
}
filament_999[723] {
  pt3dclear()
  pt3dadd(404.06399999999996, 401.13599999999997, 31.232,  1.500000)
  pt3dadd(406.992, 402.59999999999997, 31.232,  1.500000)
}
filament_999[724] {
  pt3dclear()
  pt3dadd(404.06399999999996, 401.13599999999997, 31.232,  1.500000)
  pt3dadd(401.13599999999997, 400.404, 30.256,  1.500000)
}
filament_999[725] {
  pt3dclear()
  pt3dadd(402.59999999999997, 403.332, 31.232,  1.500000)
  pt3dadd(404.06399999999996, 401.13599999999997, 31.232,  1.500000)
}
filament_999[726] {
  pt3dclear()
  pt3dadd(401.868, 408.456, 31.72,  1.500000)
  pt3dadd(402.59999999999997, 403.332, 31.232,  1.500000)
}
filament_999[727] {
  pt3dclear()
  pt3dadd(396.74399999999997, 417.24, 31.232,  1.500000)
  pt3dadd(393.816, 417.972, 29.28,  1.500000)
}
filament_999[728] {
  pt3dclear()
  pt3dadd(399.67199999999997, 415.776, 31.232,  1.500000)
  pt3dadd(396.74399999999997, 417.24, 31.232,  1.500000)
}
filament_999[729] {
  pt3dclear()
  pt3dadd(401.868, 412.848, 31.232,  1.500000)
  pt3dadd(399.67199999999997, 415.776, 31.232,  1.500000)
}
filament_999[730] {
  pt3dclear()
  pt3dadd(401.868, 412.848, 31.232,  1.500000)
  pt3dadd(401.868, 408.456, 31.72,  1.500000)
}
filament_999[731] {
  pt3dclear()
  pt3dadd(237.9, 282.552, 33.672,  1.500000)
  pt3dadd(237.168, 280.356, 33.672,  1.500000)
}
filament_999[732] {
  pt3dclear()
  pt3dadd(238.632, 285.48, 31.232,  1.500000)
  pt3dadd(237.9, 282.552, 33.672,  1.500000)
}
filament_999[733] {
  pt3dclear()
  pt3dadd(240.828, 287.676, 31.232,  1.500000)
  pt3dadd(238.632, 285.48, 31.232,  1.500000)
}
filament_999[734] {
  pt3dclear()
  pt3dadd(243.024, 290.604, 31.232,  1.500000)
  pt3dadd(240.828, 287.676, 31.232,  1.500000)
}
filament_999[735] {
  pt3dclear()
  pt3dadd(243.024, 292.8, 31.232,  1.500000)
  pt3dadd(243.024, 290.604, 31.232,  1.500000)
}
filament_999[736] {
  pt3dclear()
  pt3dadd(239.364, 294.264, 32.208,  1.500000)
  pt3dadd(243.024, 292.8, 31.232,  1.500000)
}
filament_999[737] {
  pt3dclear()
  pt3dadd(237.9, 297.192, 32.208,  1.500000)
  pt3dadd(239.364, 294.264, 32.208,  1.500000)
}
filament_999[738] {
  pt3dclear()
  pt3dadd(237.9, 300.12, 32.208,  1.500000)
  pt3dadd(237.9, 297.192, 32.208,  1.500000)
}
filament_999[739] {
  pt3dclear()
  pt3dadd(256.932, 290.604, 30.744,  1.500000)
  pt3dadd(252.54, 289.14, 32.696,  1.500000)
}
filament_999[740] {
  pt3dclear()
  pt3dadd(259.86, 289.872, 30.256,  1.500000)
  pt3dadd(256.932, 290.604, 30.744,  1.500000)
}
filament_999[741] {
  pt3dclear()
  pt3dadd(260.592, 287.676, 30.256,  1.500000)
  pt3dadd(259.86, 289.872, 30.256,  1.500000)
}
filament_999[742] {
  pt3dclear()
  pt3dadd(262.056, 284.748, 30.256,  1.500000)
  pt3dadd(260.592, 287.676, 30.256,  1.500000)
}
filament_999[743] {
  pt3dclear()
  pt3dadd(266.448, 232.04399999999998, 54.168,  1.500000)
  pt3dadd(263.52, 234.972, 55.632,  1.500000)
}
filament_999[744] {
  pt3dclear()
  pt3dadd(266.448, 229.11599999999999, 55.144,  1.500000)
  pt3dadd(266.448, 232.04399999999998, 54.168,  1.500000)
}
filament_999[745] {
  pt3dclear()
  pt3dadd(267.912, 226.188, 54.168,  1.500000)
  pt3dadd(266.448, 229.11599999999999, 55.144,  1.500000)
}
filament_999[746] {
  pt3dclear()
  pt3dadd(271.572, 224.724, 52.216,  1.500000)
  pt3dadd(267.912, 226.188, 54.168,  1.500000)
}
filament_999[747] {
  pt3dclear()
  pt3dadd(267.912, 224.724, 39.04,  1.500000)
  pt3dadd(267.18, 224.724, 35.624,  1.500000)
}
filament_999[748] {
  pt3dclear()
  pt3dadd(270.108, 223.26, 41.48,  1.500000)
  pt3dadd(267.912, 224.724, 39.04,  1.500000)
}
filament_999[749] {
  pt3dclear()
  pt3dadd(270.84, 220.332, 42.944,  1.500000)
  pt3dadd(270.108, 223.26, 41.48,  1.500000)
}
filament_999[750] {
  pt3dclear()
  pt3dadd(270.84, 216.672, 44.408,  1.500000)
  pt3dadd(270.84, 220.332, 42.944,  1.500000)
}
filament_999[751] {
  pt3dclear()
  pt3dadd(269.376, 213.744, 44.896,  1.500000)
  pt3dadd(270.84, 216.672, 44.408,  1.500000)
}
filament_999[752] {
  pt3dclear()
  pt3dadd(289.14, 219.6, 38.064,  1.500000)
  pt3dadd(294.264, 218.136, 36.6,  1.500000)
}
filament_999[753] {
  pt3dclear()
  pt3dadd(285.48, 220.332, 38.552,  1.500000)
  pt3dadd(289.14, 219.6, 38.064,  1.500000)
}
filament_999[754] {
  pt3dclear()
  pt3dadd(420.168, 385.764, 39.528,  1.500000)
  pt3dadd(418.704, 388.692, 40.016,  1.500000)
}
filament_999[755] {
  pt3dclear()
  pt3dadd(419.436, 382.836, 39.528,  1.500000)
  pt3dadd(420.168, 385.764, 39.528,  1.500000)
}
filament_999[756] {
  pt3dclear()
  pt3dadd(417.24, 381.372, 39.04,  1.500000)
  pt3dadd(419.436, 382.836, 39.528,  1.500000)
}
filament_999[757] {
  pt3dclear()
  pt3dadd(417.24, 381.372, 39.04,  1.500000)
  pt3dadd(419.436, 380.64, 40.992,  1.500000)
}
filament_999[758] {
  pt3dclear()
  pt3dadd(414.312, 383.568, 39.04,  1.500000)
  pt3dadd(417.24, 381.372, 39.04,  1.500000)
}
filament_999[759] {
  pt3dclear()
  pt3dadd(412.848, 385.764, 39.04,  1.500000)
  pt3dadd(414.312, 383.568, 39.04,  1.500000)
}
filament_999[760] {
  pt3dclear()
  pt3dadd(411.384, 388.692, 39.528,  1.500000)
  pt3dadd(412.848, 385.764, 39.04,  1.500000)
}
filament_999[761] {
  pt3dclear()
  pt3dadd(409.92, 391.62, 39.528,  1.500000)
  pt3dadd(411.384, 388.692, 39.528,  1.500000)
}
filament_999[762] {
  pt3dclear()
  pt3dadd(409.92, 391.62, 39.528,  1.500000)
  pt3dadd(406.26, 392.352, 39.04,  1.500000)
}
filament_999[763] {
  pt3dclear()
  pt3dadd(411.384, 393.816, 37.576,  1.500000)
  pt3dadd(409.92, 391.62, 39.528,  1.500000)
}
filament_999[764] {
  pt3dclear()
  pt3dadd(414.312, 394.548, 34.647999999999996,  1.500000)
  pt3dadd(411.384, 393.816, 37.576,  1.500000)
}
filament_999[765] {
  pt3dclear()
  pt3dadd(416.508, 396.012, 31.72,  1.500000)
  pt3dadd(414.312, 394.548, 34.647999999999996,  1.500000)
}
filament_999[766] {
  pt3dclear()
  pt3dadd(382.104, 350.628, 53.192,  1.500000)
  pt3dadd(379.176, 350.628, 53.192,  1.500000)
}
filament_999[767] {
  pt3dclear()
  pt3dadd(384.3, 352.092, 53.192,  1.500000)
  pt3dadd(382.104, 350.628, 53.192,  1.500000)
}
filament_999[768] {
  pt3dclear()
  pt3dadd(386.496, 348.432, 53.192,  1.500000)
  pt3dadd(384.3, 352.092, 53.192,  1.500000)
}
filament_999[769] {
  pt3dclear()
  pt3dadd(387.228, 345.504, 53.68,  1.500000)
  pt3dadd(386.496, 348.432, 53.192,  1.500000)
}
filament_999[770] {
  pt3dclear()
  pt3dadd(384.3, 343.308, 53.192,  1.500000)
  pt3dadd(387.228, 345.504, 53.68,  1.500000)
}
filament_999[771] {
  pt3dclear()
  pt3dadd(380.64, 342.57599999999996, 53.192,  1.500000)
  pt3dadd(384.3, 343.308, 53.192,  1.500000)
}
filament_999[772] {
  pt3dclear()
  pt3dadd(376.98, 338.916, 53.192,  1.500000)
  pt3dadd(380.64, 342.57599999999996, 53.192,  1.500000)
}
filament_999[773] {
  pt3dclear()
  pt3dadd(392.352, 356.484, 49.288,  1.500000)
  pt3dadd(388.692, 357.948, 49.288,  1.500000)
}
filament_999[774] {
  pt3dclear()
  pt3dadd(394.548, 358.68, 49.288,  1.500000)
  pt3dadd(392.352, 356.484, 49.288,  1.500000)
}
filament_999[775] {
  pt3dclear()
  pt3dadd(397.476, 358.68, 48.8,  1.500000)
  pt3dadd(394.548, 358.68, 49.288,  1.500000)
}
filament_999[776] {
  pt3dclear()
  pt3dadd(400.404, 357.948, 48.8,  1.500000)
  pt3dadd(397.476, 358.68, 48.8,  1.500000)
}
filament_999[777] {
  pt3dclear()
  pt3dadd(402.59999999999997, 359.412, 48.8,  1.500000)
  pt3dadd(400.404, 357.948, 48.8,  1.500000)
}
filament_999[778] {
  pt3dclear()
  pt3dadd(293.532, 269.376, 53.68,  1.500000)
  pt3dadd(295.728, 271.572, 54.168,  1.500000)
}
filament_999[779] {
  pt3dclear()
  pt3dadd(289.872, 267.912, 53.192,  1.500000)
  pt3dadd(293.532, 269.376, 53.68,  1.500000)
}
filament_999[780] {
  pt3dclear()
  pt3dadd(287.676, 269.376, 53.192,  1.500000)
  pt3dadd(289.872, 267.912, 53.192,  1.500000)
}
filament_999[781] {
  pt3dclear()
  pt3dadd(246.684, 217.404, 37.576,  1.500000)
  pt3dadd(248.88, 218.868, 37.576,  1.500000)
}
filament_999[782] {
  pt3dclear()
  pt3dadd(245.22, 213.744, 37.576,  1.500000)
  pt3dadd(246.684, 217.404, 37.576,  1.500000)
}
filament_999[783] {
  pt3dclear()
  pt3dadd(246.684, 210.084, 37.088,  1.500000)
  pt3dadd(245.22, 213.744, 37.576,  1.500000)
}
filament_999[784] {
  pt3dclear()
  pt3dadd(247.416, 206.424, 37.088,  1.500000)
  pt3dadd(246.684, 210.084, 37.088,  1.500000)
}
filament_999[785] {
  pt3dclear()
  pt3dadd(250.344, 205.692, 37.088,  1.500000)
  pt3dadd(247.416, 206.424, 37.088,  1.500000)
}
filament_999[786] {
  pt3dclear()
  pt3dadd(253.272, 206.424, 37.088,  1.500000)
  pt3dadd(250.344, 205.692, 37.088,  1.500000)
}
filament_999[787] {
  pt3dclear()
  pt3dadd(253.272, 206.424, 37.088,  1.500000)
  pt3dadd(255.468, 208.62, 38.552,  1.500000)
}
filament_999[788] {
  pt3dclear()
  pt3dadd(254.004, 202.76399999999998, 36.6,  1.500000)
  pt3dadd(253.272, 206.424, 37.088,  1.500000)
}
filament_999[789] {
  pt3dclear()
  pt3dadd(254.004, 202.76399999999998, 36.6,  1.500000)
  pt3dadd(256.2, 202.03199999999998, 40.504,  1.500000)
}
filament_999[790] {
  pt3dclear()
  pt3dadd(394.548, 304.512, 13.176,  1.500000)
  pt3dadd(396.012, 305.976, 13.664,  1.500000)
}
filament_999[791] {
  pt3dclear()
  pt3dadd(391.62, 302.316, 13.176,  1.500000)
  pt3dadd(394.548, 304.512, 13.176,  1.500000)
}
filament_999[792] {
  pt3dclear()
  pt3dadd(382.836, 272.304, 10.736,  1.500000)
  pt3dadd(382.836, 275.23199999999997, 10.736,  1.500000)
}
filament_999[793] {
  pt3dclear()
  pt3dadd(381.372, 270.108, 10.736,  1.500000)
  pt3dadd(382.836, 272.304, 10.736,  1.500000)
}
filament_999[794] {
  pt3dclear()
  pt3dadd(378.444, 270.108, 10.736,  1.500000)
  pt3dadd(381.372, 270.108, 10.736,  1.500000)
}
filament_999[795] {
  pt3dclear()
  pt3dadd(375.516, 272.304, 10.736,  1.500000)
  pt3dadd(378.444, 270.108, 10.736,  1.500000)
}
filament_999[796] {
  pt3dclear()
  pt3dadd(374.05199999999996, 275.23199999999997, 10.736,  1.500000)
  pt3dadd(375.516, 272.304, 10.736,  1.500000)
}
filament_999[797] {
  pt3dclear()
  pt3dadd(373.32, 277.428, 10.736,  1.500000)
  pt3dadd(374.05199999999996, 275.23199999999997, 10.736,  1.500000)
}
filament_999[798] {
  pt3dclear()
  pt3dadd(385.764, 276.69599999999997, 13.176,  1.500000)
  pt3dadd(387.228, 275.23199999999997, 13.176,  1.500000)
}
filament_999[799] {
  pt3dclear()
  pt3dadd(385.032, 280.356, 12.687999999999999,  1.500000)
  pt3dadd(385.764, 276.69599999999997, 13.176,  1.500000)
}
filament_999[800] {
  pt3dclear()
  pt3dadd(390.156, 279.62399999999997, 10.736,  1.500000)
  pt3dadd(385.032, 280.356, 12.687999999999999,  1.500000)
}
filament_999[801] {
  pt3dclear()
  pt3dadd(393.816, 281.08799999999997, 10.736,  1.500000)
  pt3dadd(390.156, 279.62399999999997, 10.736,  1.500000)
}
filament_999[802] {
  pt3dclear()
  pt3dadd(396.74399999999997, 283.284, 10.248,  1.500000)
  pt3dadd(393.816, 281.08799999999997, 10.736,  1.500000)
}
filament_999[803] {
  pt3dclear()
  pt3dadd(399.67199999999997, 282.552, 10.736,  1.500000)
  pt3dadd(396.74399999999997, 283.284, 10.248,  1.500000)
}
filament_999[804] {
  pt3dclear()
  pt3dadd(374.05199999999996, 279.62399999999997, 12.2,  1.500000)
  pt3dadd(373.32, 277.428, 10.736,  1.500000)
}
filament_999[805] {
  pt3dclear()
  pt3dadd(378.444, 280.356, 11.712,  1.500000)
  pt3dadd(374.05199999999996, 279.62399999999997, 12.2,  1.500000)
}
filament_999[806] {
  pt3dclear()
  pt3dadd(381.372, 282.552, 11.712,  1.500000)
  pt3dadd(378.444, 280.356, 11.712,  1.500000)
}
filament_999[807] {
  pt3dclear()
  pt3dadd(353.556, 280.356, 11.224,  1.500000)
  pt3dadd(356.484, 278.15999999999997, 11.224,  1.500000)
}
filament_999[808] {
  pt3dclear()
  pt3dadd(353.556, 282.552, 11.224,  1.500000)
  pt3dadd(353.556, 280.356, 11.224,  1.500000)
}
filament_999[809] {
  pt3dclear()
  pt3dadd(354.288, 284.748, 11.224,  1.500000)
  pt3dadd(353.556, 282.552, 11.224,  1.500000)
}
filament_999[810] {
  pt3dclear()
  pt3dadd(354.288, 287.676, 11.224,  1.500000)
  pt3dadd(354.288, 284.748, 11.224,  1.500000)
}
filament_999[811] {
  pt3dclear()
  pt3dadd(357.216, 287.676, 11.224,  1.500000)
  pt3dadd(354.288, 287.676, 11.224,  1.500000)
}
filament_999[812] {
  pt3dclear()
  pt3dadd(359.412, 289.14, 11.712,  1.500000)
  pt3dadd(357.216, 287.676, 11.224,  1.500000)
}
filament_999[813] {
  pt3dclear()
  pt3dadd(357.216, 264.252, 12.2,  1.500000)
  pt3dadd(358.68, 262.056, 11.712,  1.500000)
}
filament_999[814] {
  pt3dclear()
  pt3dadd(323.544, 189.588, 23.424,  1.500000)
  pt3dadd(322.08, 187.392, 24.887999999999998,  1.500000)
}
filament_999[815] {
  pt3dclear()
  pt3dadd(325.74, 191.784, 23.424,  1.500000)
  pt3dadd(323.544, 189.588, 23.424,  1.500000)
}
filament_999[816] {
  pt3dclear()
  pt3dadd(338.916, 190.32, 20.983999999999998,  1.500000)
  pt3dadd(341.844, 190.32, 20.983999999999998,  1.500000)
}
filament_999[817] {
  pt3dclear()
  pt3dadd(336.71999999999997, 190.32, 20.983999999999998,  1.500000)
  pt3dadd(338.916, 190.32, 20.983999999999998,  1.500000)
}
filament_999[818] {
  pt3dclear()
  pt3dadd(447.252, 213.012, 42.455999999999996,  1.500000)
  pt3dadd(446.52, 215.208, 42.455999999999996,  1.500000)
}
filament_999[819] {
  pt3dclear()
  pt3dadd(447.252, 210.816, 42.455999999999996,  1.500000)
  pt3dadd(447.252, 213.012, 42.455999999999996,  1.500000)
}
filament_999[820] {
  pt3dclear()
  pt3dadd(444.324, 209.352, 42.455999999999996,  1.500000)
  pt3dadd(447.252, 210.816, 42.455999999999996,  1.500000)
}
filament_999[821] {
  pt3dclear()
  pt3dadd(424.56, 236.436, 48.312,  1.500000)
  pt3dadd(422.364, 234.24, 48.312,  1.500000)
}
filament_999[822] {
  pt3dclear()
  pt3dadd(424.56, 237.9, 48.312,  1.500000)
  pt3dadd(424.56, 236.436, 48.312,  1.500000)
}
filament_999[823] {
  pt3dclear()
  pt3dadd(424.56, 240.828, 48.312,  1.500000)
  pt3dadd(424.56, 237.9, 48.312,  1.500000)
}
filament_999[824] {
  pt3dclear()
  pt3dadd(421.632, 244.488, 47.336,  1.500000)
  pt3dadd(424.56, 240.828, 48.312,  1.500000)
}
filament_999[825] {
  pt3dclear()
  pt3dadd(418.704, 246.684, 46.848,  1.500000)
  pt3dadd(421.632, 244.488, 47.336,  1.500000)
}
filament_999[826] {
  pt3dclear()
  pt3dadd(420.168, 250.344, 47.336,  1.500000)
  pt3dadd(418.704, 246.684, 46.848,  1.500000)
}
filament_999[827] {
  pt3dclear()
  pt3dadd(419.436, 253.272, 46.848,  1.500000)
  pt3dadd(420.168, 250.344, 47.336,  1.500000)
}
filament_999[828] {
  pt3dclear()
  pt3dadd(439.2, 217.404, 32.696,  1.500000)
  pt3dadd(439.2, 219.6, 32.208,  1.500000)
}
filament_999[829] {
  pt3dclear()
  pt3dadd(439.2, 212.28, 32.696,  1.500000)
  pt3dadd(439.2, 217.404, 32.696,  1.500000)
}
filament_999[830] {
  pt3dclear()
  pt3dadd(438.468, 208.62, 32.696,  1.500000)
  pt3dadd(439.2, 212.28, 32.696,  1.500000)
}
filament_999[831] {
  pt3dclear()
  pt3dadd(437.736, 204.228, 32.696,  1.500000)
  pt3dadd(438.468, 208.62, 32.696,  1.500000)
}
filament_999[832] {
  pt3dclear()
  pt3dadd(393.084, 213.012, 24.887999999999998,  1.500000)
  pt3dadd(395.28, 212.28, 27.328,  1.500000)
}
filament_999[833] {
  pt3dclear()
  pt3dadd(389.424, 212.28, 24.4,  1.500000)
  pt3dadd(393.084, 213.012, 24.887999999999998,  1.500000)
}
filament_999[834] {
  pt3dclear()
  pt3dadd(386.496, 211.548, 24.4,  1.500000)
  pt3dadd(389.424, 212.28, 24.4,  1.500000)
}
filament_999[835] {
  pt3dclear()
  pt3dadd(342.57599999999996, 196.908, 14.64,  1.500000)
  pt3dadd(345.504, 196.176, 15.128,  1.500000)
}
filament_999[836] {
  pt3dclear()
  pt3dadd(364.536, 248.88, 16.592,  1.500000)
  pt3dadd(363.804, 246.684, 11.224,  1.500000)
}
filament_999[837] {
  pt3dclear()
  pt3dadd(363.072, 251.808, 17.567999999999998,  1.500000)
  pt3dadd(364.536, 248.88, 16.592,  1.500000)
}
filament_999[838] {
  pt3dclear()
  pt3dadd(364.536, 253.272, 17.567999999999998,  1.500000)
  pt3dadd(363.072, 251.808, 17.567999999999998,  1.500000)
}
filament_999[839] {
  pt3dclear()
  pt3dadd(366.73199999999997, 254.736, 14.64,  1.500000)
  pt3dadd(368.19599999999997, 251.076, 15.616,  1.500000)
}
filament_999[840] {
  pt3dclear()
  pt3dadd(366.73199999999997, 254.736, 14.64,  1.500000)
  pt3dadd(364.536, 253.272, 17.567999999999998,  1.500000)
}
filament_999[841] {
  pt3dclear()
  pt3dadd(363.804, 257.664, 14.64,  1.500000)
  pt3dadd(366.73199999999997, 254.736, 14.64,  1.500000)
}
filament_999[842] {
  pt3dclear()
  pt3dadd(353.556, 267.912, 13.664,  1.500000)
  pt3dadd(357.216, 264.252, 12.2,  1.500000)
}
filament_999[843] {
  pt3dclear()
  pt3dadd(352.092, 270.108, 13.176,  1.500000)
  pt3dadd(353.556, 267.912, 13.664,  1.500000)
}
filament_999[844] {
  pt3dclear()
  pt3dadd(316.224, 307.44, 27.328,  1.500000)
  pt3dadd(319.884, 308.17199999999997, 27.328,  1.500000)
}
filament_999[845] {
  pt3dclear()
  pt3dadd(316.224, 303.048, 27.328,  1.500000)
  pt3dadd(316.224, 307.44, 27.328,  1.500000)
}
filament_999[846] {
  pt3dclear()
  pt3dadd(316.956, 300.12, 27.328,  1.500000)
  pt3dadd(316.224, 303.048, 27.328,  1.500000)
}
filament_999[847] {
  pt3dclear()
  pt3dadd(316.956, 296.46, 27.328,  1.500000)
  pt3dadd(316.956, 300.12, 27.328,  1.500000)
}
filament_999[848] {
  pt3dclear()
  pt3dadd(317.688, 293.532, 27.328,  1.500000)
  pt3dadd(316.956, 296.46, 27.328,  1.500000)
}
filament_999[849] {
  pt3dclear()
  pt3dadd(286.944, 315.492, 28.304,  1.500000)
  pt3dadd(284.748, 312.564, 27.328,  1.500000)
}
filament_999[850] {
  pt3dclear()
  pt3dadd(289.872, 317.688, 28.304,  1.500000)
  pt3dadd(286.944, 315.492, 28.304,  1.500000)
}
filament_999[851] {
  pt3dclear()
  pt3dadd(289.14, 319.884, 28.791999999999998,  1.500000)
  pt3dadd(289.872, 317.688, 28.304,  1.500000)
}
filament_999[852] {
  pt3dclear()
  pt3dadd(289.14, 322.812, 28.791999999999998,  1.500000)
  pt3dadd(289.14, 319.884, 28.791999999999998,  1.500000)
}
filament_999[853] {
  pt3dclear()
  pt3dadd(251.076, 362.34, 25.375999999999998,  1.500000)
  pt3dadd(249.612, 360.876, 26.352,  1.500000)
}
filament_999[854] {
  pt3dclear()
  pt3dadd(254.004, 362.34, 24.887999999999998,  1.500000)
  pt3dadd(251.076, 362.34, 25.375999999999998,  1.500000)
}
filament_999[855] {
  pt3dclear()
  pt3dadd(259.128, 371.856, 27.328,  1.500000)
  pt3dadd(262.056, 372.58799999999997, 27.328,  1.500000)
}
filament_999[856] {
  pt3dclear()
  pt3dadd(267.912, 374.784, 25.375999999999998,  1.500000)
  pt3dadd(265.716, 374.05199999999996, 25.375999999999998,  1.500000)
}
filament_999[857] {
  pt3dclear()
  pt3dadd(270.84, 376.248, 25.375999999999998,  1.500000)
  pt3dadd(267.912, 374.784, 25.375999999999998,  1.500000)
}
filament_999[858] {
  pt3dclear()
  pt3dadd(268.644, 387.228, 28.304,  1.500000)
  pt3dadd(266.448, 387.96, 28.304,  1.500000)
}
filament_999[859] {
  pt3dclear()
  pt3dadd(271.572, 385.032, 27.816,  1.500000)
  pt3dadd(268.644, 387.228, 28.304,  1.500000)
}
filament_999[860] {
  pt3dclear()
  pt3dadd(271.572, 381.372, 27.816,  1.500000)
  pt3dadd(271.572, 385.032, 27.816,  1.500000)
}
filament_999[861] {
  pt3dclear()
  pt3dadd(273.036, 378.444, 27.816,  1.500000)
  pt3dadd(271.572, 381.372, 27.816,  1.500000)
}
filament_999[862] {
  pt3dclear()
  pt3dadd(322.812, 348.432, 17.08,  1.500000)
  pt3dadd(316.956, 351.36, 17.08,  1.500000)
}
filament_999[863] {
  pt3dclear()
  pt3dadd(325.008, 344.772, 17.08,  1.500000)
  pt3dadd(322.812, 348.432, 17.08,  1.500000)
}
filament_999[864] {
  pt3dclear()
  pt3dadd(328.668, 341.11199999999997, 16.592,  1.500000)
  pt3dadd(325.008, 344.772, 17.08,  1.500000)
}
filament_999[865] {
  pt3dclear()
  pt3dadd(333.06, 336.71999999999997, 16.104,  1.500000)
  pt3dadd(328.668, 341.11199999999997, 16.592,  1.500000)
}
filament_999[866] {
  pt3dclear()
  pt3dadd(338.18399999999997, 333.06, 16.104,  1.500000)
  pt3dadd(333.06, 336.71999999999997, 16.104,  1.500000)
}
filament_999[867] {
  pt3dclear()
  pt3dadd(341.11199999999997, 335.256, 16.104,  1.500000)
  pt3dadd(338.18399999999997, 333.06, 16.104,  1.500000)
}
filament_999[868] {
  pt3dclear()
  pt3dadd(346.236, 332.328, 16.592,  1.500000)
  pt3dadd(349.896, 332.328, 16.592,  1.500000)
}
filament_999[869] {
  pt3dclear()
  pt3dadd(346.236, 332.328, 16.592,  1.500000)
  pt3dadd(341.11199999999997, 335.256, 16.104,  1.500000)
}
filament_999[870] {
  pt3dclear()
  pt3dadd(344.772, 329.4, 16.592,  1.500000)
  pt3dadd(346.236, 332.328, 16.592,  1.500000)
}
filament_999[871] {
  pt3dclear()
  pt3dadd(346.968, 324.276, 17.08,  1.500000)
  pt3dadd(346.968, 320.616, 17.567999999999998,  1.500000)
}
filament_999[872] {
  pt3dclear()
  pt3dadd(344.04, 326.472, 17.08,  1.500000)
  pt3dadd(346.968, 324.276, 17.08,  1.500000)
}
filament_999[873] {
  pt3dclear()
  pt3dadd(344.04, 326.472, 17.08,  1.500000)
  pt3dadd(344.772, 329.4, 16.592,  1.500000)
}
filament_999[874] {
  pt3dclear()
  pt3dadd(341.11199999999997, 326.472, 16.592,  1.500000)
  pt3dadd(344.04, 326.472, 17.08,  1.500000)
}
filament_999[875] {
  pt3dclear()
  pt3dadd(338.916, 325.008, 16.104,  1.500000)
  pt3dadd(341.11199999999997, 326.472, 16.592,  1.500000)
}
filament_999[876] {
  pt3dclear()
  pt3dadd(337.452, 322.08, 16.104,  1.500000)
  pt3dadd(338.916, 325.008, 16.104,  1.500000)
}
filament_999[877] {
  pt3dclear()
  pt3dadd(387.228, 274.5, 22.936,  1.500000)
  pt3dadd(390.888, 275.964, 20.983999999999998,  1.500000)
}
filament_999[878] {
  pt3dclear()
  pt3dadd(387.96, 271.572, 22.448,  1.500000)
  pt3dadd(387.228, 274.5, 22.936,  1.500000)
}
filament_999[879] {
  pt3dclear()
  pt3dadd(384.3, 270.84, 22.448,  1.500000)
  pt3dadd(387.96, 271.572, 22.448,  1.500000)
}
filament_999[880] {
  pt3dclear()
  pt3dadd(313.296, 262.788, 49.775999999999996,  1.500000)
  pt3dadd(309.63599999999997, 267.912, 49.288,  1.500000)
}
filament_999[881] {
  pt3dclear()
  pt3dadd(316.956, 259.86, 50.263999999999996,  1.500000)
  pt3dadd(313.296, 262.788, 49.775999999999996,  1.500000)
}
filament_999[882] {
  pt3dclear()
  pt3dadd(319.884, 262.056, 49.288,  1.500000)
  pt3dadd(316.956, 259.86, 50.263999999999996,  1.500000)
}
filament_999[883] {
  pt3dclear()
  pt3dadd(322.812, 265.716, 49.288,  1.500000)
  pt3dadd(319.884, 262.056, 49.288,  1.500000)
}
filament_999[884] {
  pt3dclear()
  pt3dadd(327.936, 269.376, 48.8,  1.500000)
  pt3dadd(322.812, 265.716, 49.288,  1.500000)
}
filament_999[885] {
  pt3dclear()
  pt3dadd(330.864, 271.572, 48.8,  1.500000)
  pt3dadd(327.936, 269.376, 48.8,  1.500000)
}
filament_999[886] {
  pt3dclear()
  pt3dadd(328.668, 120.78, 29.768,  1.500000)
  pt3dadd(329.4, 123.708, 29.28,  1.500000)
}
filament_999[887] {
  pt3dclear()
  pt3dadd(325.74, 120.78, 30.256,  1.500000)
  pt3dadd(328.668, 120.78, 29.768,  1.500000)
}
filament_999[888] {
  pt3dclear()
  pt3dadd(323.544, 120.048, 31.72,  1.500000)
  pt3dadd(325.74, 120.78, 30.256,  1.500000)
}
filament_999[889] {
  pt3dclear()
  pt3dadd(286.944, 136.884, 42.944,  1.500000)
  pt3dadd(287.676, 134.688, 42.944,  1.500000)
}
filament_999[890] {
  pt3dclear()
  pt3dadd(289.14, 137.61599999999999, 42.455999999999996,  1.500000)
  pt3dadd(286.944, 136.884, 42.944,  1.500000)
}
filament_999[891] {
  pt3dclear()
  pt3dadd(262.056, 163.236, 40.504,  1.500000)
  pt3dadd(259.86, 163.968, 40.504,  1.500000)
}
filament_999[892] {
  pt3dclear()
  pt3dadd(263.52, 163.968, 40.504,  1.500000)
  pt3dadd(262.056, 163.236, 40.504,  1.500000)
}
filament_999[893] {
  pt3dclear()
  pt3dadd(265.716, 163.968, 40.504,  1.500000)
  pt3dadd(263.52, 163.968, 40.504,  1.500000)
}
filament_999[894] {
  pt3dclear()
  pt3dadd(268.644, 163.236, 40.504,  1.500000)
  pt3dadd(265.716, 163.968, 40.504,  1.500000)
}
filament_999[895] {
  pt3dclear()
  pt3dadd(311.09999999999997, 127.368, 33.184,  1.500000)
  pt3dadd(308.904, 130.296, 33.672,  1.500000)
}
filament_999[896] {
  pt3dclear()
  pt3dadd(415.776, 237.168, 60.024,  1.500000)
  pt3dadd(416.508, 237.9, 60.512,  1.500000)
}
filament_999[897] {
  pt3dclear()
  pt3dadd(412.848, 235.704, 58.071999999999996,  1.500000)
  pt3dadd(415.776, 237.168, 60.024,  1.500000)
}
filament_999[898] {
  pt3dclear()
  pt3dadd(409.92, 234.24, 58.071999999999996,  1.500000)
  pt3dadd(412.848, 235.704, 58.071999999999996,  1.500000)
}
filament_999[899] {
  pt3dclear()
  pt3dadd(406.26, 232.77599999999998, 56.12,  1.500000)
  pt3dadd(409.92, 234.24, 58.071999999999996,  1.500000)
}
filament_999[900] {
  pt3dclear()
  pt3dadd(404.796, 228.384, 55.144,  1.500000)
  pt3dadd(406.26, 232.77599999999998, 56.12,  1.500000)
}
filament_999[901] {
  pt3dclear()
  pt3dadd(401.868, 223.26, 55.144,  1.500000)
  pt3dadd(404.796, 228.384, 55.144,  1.500000)
}
filament_999[902] {
  pt3dclear()
  pt3dadd(400.404, 221.796, 55.144,  1.500000)
  pt3dadd(401.868, 223.26, 55.144,  1.500000)
}
filament_999[903] {
  pt3dclear()
  pt3dadd(400.404, 218.136, 55.144,  1.500000)
  pt3dadd(400.404, 221.796, 55.144,  1.500000)
}
filament_999[904] {
  pt3dclear()
  pt3dadd(399.67199999999997, 216.672, 53.68,  1.500000)
  pt3dadd(400.404, 218.136, 55.144,  1.500000)
}
filament_999[905] {
  pt3dclear()
  pt3dadd(399.67199999999997, 213.744, 51.728,  1.500000)
  pt3dadd(399.67199999999997, 216.672, 53.68,  1.500000)
}
filament_999[906] {
  pt3dclear()
  pt3dadd(435.53999999999996, 177.144, 50.751999999999995,  1.500000)
  pt3dadd(434.808, 175.68, 48.8,  1.500000)
}
filament_999[907] {
  pt3dclear()
  pt3dadd(438.468, 180.072, 51.728,  1.500000)
  pt3dadd(439.932, 182.268, 48.8,  1.500000)
}
filament_999[908] {
  pt3dclear()
  pt3dadd(438.468, 180.072, 51.728,  1.500000)
  pt3dadd(435.53999999999996, 177.144, 50.751999999999995,  1.500000)
}
filament_999[909] {
  pt3dclear()
  pt3dadd(439.932, 181.536, 52.704,  1.500000)
  pt3dadd(438.468, 180.072, 51.728,  1.500000)
}
filament_999[910] {
  pt3dclear()
  pt3dadd(440.664, 183.732, 52.704,  1.500000)
  pt3dadd(439.932, 181.536, 52.704,  1.500000)
}
filament_999[911] {
  pt3dclear()
  pt3dadd(442.128, 185.196, 54.168,  1.500000)
  pt3dadd(440.664, 183.732, 52.704,  1.500000)
}
filament_999[912] {
  pt3dclear()
  pt3dadd(442.128, 247.416, 45.872,  1.500000)
  pt3dadd(444.324, 248.148, 45.872,  1.500000)
}
filament_999[913] {
  pt3dclear()
  pt3dadd(439.932, 245.952, 45.872,  1.500000)
  pt3dadd(442.128, 247.416, 45.872,  1.500000)
}
filament_999[914] {
  pt3dclear()
  pt3dadd(447.252, 260.592, 49.775999999999996,  1.500000)
  pt3dadd(447.252, 261.324, 46.36,  1.500000)
}
filament_999[915] {
  pt3dclear()
  pt3dadd(446.52, 256.2, 50.751999999999995,  1.500000)
  pt3dadd(447.252, 260.592, 49.775999999999996,  1.500000)
}
filament_999[916] {
  pt3dclear()
  pt3dadd(446.52, 251.808, 50.751999999999995,  1.500000)
  pt3dadd(446.52, 256.2, 50.751999999999995,  1.500000)
}
filament_999[917] {
  pt3dclear()
  pt3dadd(446.52, 248.88, 50.751999999999995,  1.500000)
  pt3dadd(446.52, 251.808, 50.751999999999995,  1.500000)
}
filament_999[918] {
  pt3dclear()
  pt3dadd(445.788, 244.488, 50.751999999999995,  1.500000)
  pt3dadd(446.52, 248.88, 50.751999999999995,  1.500000)
}
filament_999[919] {
  pt3dclear()
  pt3dadd(444.324, 240.828, 50.751999999999995,  1.500000)
  pt3dadd(445.788, 244.488, 50.751999999999995,  1.500000)
}
filament_999[920] {
  pt3dclear()
  pt3dadd(442.128, 241.56, 47.824,  1.500000)
  pt3dadd(444.324, 240.828, 50.751999999999995,  1.500000)
}
filament_999[921] {
  pt3dclear()
  pt3dadd(439.932, 243.024, 48.8,  1.500000)
  pt3dadd(442.128, 241.56, 47.824,  1.500000)
}
filament_999[922] {
  pt3dclear()
  pt3dadd(439.932, 243.024, 48.8,  1.500000)
  pt3dadd(439.932, 245.952, 45.872,  1.500000)
}
filament_999[923] {
  pt3dclear()
  pt3dadd(440.664, 244.488, 50.751999999999995,  1.500000)
  pt3dadd(439.932, 243.024, 48.8,  1.500000)
}
filament_999[924] {
  pt3dclear()
  pt3dadd(440.664, 244.488, 53.68,  1.500000)
  pt3dadd(440.664, 244.488, 50.751999999999995,  1.500000)
}
filament_999[925] {
  pt3dclear()
  pt3dadd(439.2, 245.952, 56.12,  1.500000)
  pt3dadd(440.664, 244.488, 53.68,  1.500000)
}
filament_999[926] {
  pt3dclear()
  pt3dadd(443.592, 265.716, 47.336,  1.500000)
  pt3dadd(441.396, 264.984, 45.384,  1.500000)
}
filament_999[927] {
  pt3dclear()
  pt3dadd(445.788, 266.448, 47.336,  1.500000)
  pt3dadd(443.592, 265.716, 47.336,  1.500000)
}
filament_999[928] {
  pt3dclear()
  pt3dadd(445.056, 268.644, 47.336,  1.500000)
  pt3dadd(445.788, 266.448, 47.336,  1.500000)
}
filament_999[929] {
  pt3dclear()
  pt3dadd(444.324, 270.84, 47.336,  1.500000)
  pt3dadd(445.056, 268.644, 47.336,  1.500000)
}
filament_999[930] {
  pt3dclear()
  pt3dadd(443.592, 273.036, 47.336,  1.500000)
  pt3dadd(444.324, 270.84, 47.336,  1.500000)
}
filament_999[931] {
  pt3dclear()
  pt3dadd(443.592, 275.964, 48.312,  1.500000)
  pt3dadd(443.592, 273.036, 47.336,  1.500000)
}
filament_999[932] {
  pt3dclear()
  pt3dadd(445.056, 274.5, 47.824,  1.500000)
  pt3dadd(443.592, 275.964, 48.312,  1.500000)
}
filament_999[933] {
  pt3dclear()
  pt3dadd(437.736, 334.524, 38.552,  1.500000)
  pt3dadd(439.932, 332.328, 38.552,  1.500000)
}
filament_999[934] {
  pt3dclear()
  pt3dadd(434.808, 333.792, 37.576,  1.500000)
  pt3dadd(437.736, 335.988, 38.552,  1.500000)
}
filament_999[935] {
  pt3dclear()
  pt3dadd(434.808, 333.792, 37.576,  1.500000)
  pt3dadd(437.736, 334.524, 38.552,  1.500000)
}
filament_999[936] {
  pt3dclear()
  pt3dadd(433.344, 330.864, 37.576,  1.500000)
  pt3dadd(434.808, 333.792, 37.576,  1.500000)
}
filament_999[937] {
  pt3dclear()
  pt3dadd(433.344, 327.936, 38.064,  1.500000)
  pt3dadd(433.344, 330.864, 37.576,  1.500000)
}
filament_999[938] {
  pt3dclear()
  pt3dadd(431.88, 325.74, 37.088,  1.500000)
  pt3dadd(433.344, 327.936, 38.064,  1.500000)
}
filament_999[939] {
  pt3dclear()
  pt3dadd(428.952, 325.008, 36.6,  1.500000)
  pt3dadd(431.88, 325.74, 37.088,  1.500000)
}
filament_999[940] {
  pt3dclear()
  pt3dadd(413.58, 342.57599999999996, 33.672,  1.500000)
  pt3dadd(412.116, 340.38, 33.672,  1.500000)
}
filament_999[941] {
  pt3dclear()
  pt3dadd(415.776, 344.04, 33.672,  1.500000)
  pt3dadd(413.58, 342.57599999999996, 33.672,  1.500000)
}
filament_999[942] {
  pt3dclear()
  pt3dadd(417.972, 345.504, 33.672,  1.500000)
  pt3dadd(415.776, 344.04, 33.672,  1.500000)
}
filament_999[943] {
  pt3dclear()
  pt3dadd(415.776, 348.432, 33.672,  1.500000)
  pt3dadd(417.972, 345.504, 33.672,  1.500000)
}
filament_999[944] {
  pt3dclear()
  pt3dadd(412.848, 349.896, 33.672,  1.500000)
  pt3dadd(415.776, 348.432, 33.672,  1.500000)
}
filament_999[945] {
  pt3dclear()
  pt3dadd(409.92, 349.164, 33.672,  1.500000)
  pt3dadd(412.848, 349.896, 33.672,  1.500000)
}
filament_999[946] {
  pt3dclear()
  pt3dadd(409.92, 346.236, 33.184,  1.500000)
  pt3dadd(409.92, 349.164, 33.672,  1.500000)
}
filament_999[947] {
  pt3dclear()
  pt3dadd(409.188, 344.04, 32.208,  1.500000)
  pt3dadd(409.92, 346.236, 33.184,  1.500000)
}
filament_999[948] {
  pt3dclear()
  pt3dadd(406.26, 342.57599999999996, 32.208,  1.500000)
  pt3dadd(409.188, 344.04, 32.208,  1.500000)
}
filament_999[949] {
  pt3dclear()
  pt3dadd(402.59999999999997, 344.772, 32.696,  1.500000)
  pt3dadd(403.332, 341.11199999999997, 30.256,  1.500000)
}
filament_999[950] {
  pt3dclear()
  pt3dadd(396.012, 319.884, 26.352,  1.500000)
  pt3dadd(398.20799999999997, 319.152, 25.375999999999998,  1.500000)
}
filament_999[951] {
  pt3dclear()
  pt3dadd(394.548, 319.884, 27.328,  1.500000)
  pt3dadd(396.012, 319.884, 26.352,  1.500000)
}
filament_999[952] {
  pt3dclear()
  pt3dadd(394.548, 317.688, 27.816,  1.500000)
  pt3dadd(394.548, 319.884, 27.328,  1.500000)
}
filament_999[953] {
  pt3dclear()
  pt3dadd(390.888, 317.688, 28.304,  1.500000)
  pt3dadd(394.548, 317.688, 27.816,  1.500000)
}
filament_999[954] {
  pt3dclear()
  pt3dadd(389.424, 319.884, 28.304,  1.500000)
  pt3dadd(390.888, 317.688, 28.304,  1.500000)
}
filament_999[955] {
  pt3dclear()
  pt3dadd(387.228, 302.316, 13.176,  1.500000)
  pt3dadd(391.62, 302.316, 13.176,  1.500000)
}
filament_999[956] {
  pt3dclear()
  pt3dadd(384.3, 301.584, 13.176,  1.500000)
  pt3dadd(387.228, 302.316, 13.176,  1.500000)
}
filament_999[957] {
  pt3dclear()
  pt3dadd(381.372, 302.316, 13.176,  1.500000)
  pt3dadd(384.3, 301.584, 13.176,  1.500000)
}
filament_999[958] {
  pt3dclear()
  pt3dadd(378.444, 300.852, 13.176,  1.500000)
  pt3dadd(381.372, 302.316, 13.176,  1.500000)
}
filament_999[959] {
  pt3dclear()
  pt3dadd(376.248, 299.388, 13.176,  1.500000)
  pt3dadd(378.444, 300.852, 13.176,  1.500000)
}
filament_999[960] {
  pt3dclear()
  pt3dadd(368.928, 334.524, 9.76,  1.500000)
  pt3dadd(370.392, 333.792, 7.32,  1.500000)
}
filament_999[961] {
  pt3dclear()
  pt3dadd(366.73199999999997, 336.71999999999997, 10.248,  1.500000)
  pt3dadd(368.928, 334.524, 9.76,  1.500000)
}
filament_999[962] {
  pt3dclear()
  pt3dadd(363.804, 338.18399999999997, 10.248,  1.500000)
  pt3dadd(366.73199999999997, 336.71999999999997, 10.248,  1.500000)
}
filament_999[963] {
  pt3dclear()
  pt3dadd(360.144, 339.64799999999997, 10.248,  1.500000)
  pt3dadd(363.804, 338.18399999999997, 10.248,  1.500000)
}
filament_999[964] {
  pt3dclear()
  pt3dadd(362.34, 324.276, 10.736,  1.500000)
  pt3dadd(361.608, 328.668, 10.736,  1.500000)
}
filament_999[965] {
  pt3dclear()
  pt3dadd(366.0, 322.08, 10.736,  1.500000)
  pt3dadd(362.34, 324.276, 10.736,  1.500000)
}
filament_999[966] {
  pt3dclear()
  pt3dadd(370.392, 319.884, 10.736,  1.500000)
  pt3dadd(366.0, 322.08, 10.736,  1.500000)
}
filament_999[967] {
  pt3dclear()
  pt3dadd(251.076, 227.652, 54.656,  1.500000)
  pt3dadd(247.416, 230.57999999999998, 55.632,  1.500000)
}
filament_999[968] {
  pt3dclear()
  pt3dadd(254.004, 225.456, 53.192,  1.500000)
  pt3dadd(251.076, 227.652, 54.656,  1.500000)
}
filament_999[969] {
  pt3dclear()
  pt3dadd(256.2, 223.992, 52.216,  1.500000)
  pt3dadd(254.004, 225.456, 53.192,  1.500000)
}
filament_999[970] {
  pt3dclear()
  pt3dadd(258.396, 222.528, 50.751999999999995,  1.500000)
  pt3dadd(256.2, 223.992, 52.216,  1.500000)
}
filament_999[971] {
  pt3dclear()
  pt3dadd(260.592, 223.992, 50.263999999999996,  1.500000)
  pt3dadd(258.396, 222.528, 50.751999999999995,  1.500000)
}
filament_999[972] {
  pt3dclear()
  pt3dadd(262.788, 222.528, 49.288,  1.500000)
  pt3dadd(260.592, 223.992, 50.263999999999996,  1.500000)
}
filament_999[973] {
  pt3dclear()
  pt3dadd(252.54, 231.31199999999998, 51.24,  1.500000)
  pt3dadd(250.344, 232.77599999999998, 52.216,  1.500000)
}
filament_999[974] {
  pt3dclear()
  pt3dadd(255.468, 232.04399999999998, 50.751999999999995,  1.500000)
  pt3dadd(252.54, 231.31199999999998, 51.24,  1.500000)
}
filament_999[975] {
  pt3dclear()
  pt3dadd(258.396, 232.77599999999998, 50.751999999999995,  1.500000)
  pt3dadd(255.468, 232.04399999999998, 50.751999999999995,  1.500000)
}
filament_999[976] {
  pt3dclear()
  pt3dadd(262.056, 232.77599999999998, 50.263999999999996,  1.500000)
  pt3dadd(258.396, 232.77599999999998, 50.751999999999995,  1.500000)
}
filament_999[977] {
  pt3dclear()
  pt3dadd(311.09999999999997, 216.672, 53.192,  1.500000)
  pt3dadd(308.17199999999997, 217.404, 53.192,  1.500000)
}
filament_999[978] {
  pt3dclear()
  pt3dadd(312.564, 218.136, 53.192,  1.500000)
  pt3dadd(311.09999999999997, 216.672, 53.192,  1.500000)
}
filament_999[979] {
  pt3dclear()
  pt3dadd(314.028, 218.136, 53.192,  1.500000)
  pt3dadd(312.564, 218.136, 53.192,  1.500000)
}
filament_999[980] {
  pt3dclear()
  pt3dadd(315.492, 220.332, 53.192,  1.500000)
  pt3dadd(314.028, 218.136, 53.192,  1.500000)
}
filament_999[981] {
  pt3dclear()
  pt3dadd(286.212, 167.628, 46.36,  1.500000)
  pt3dadd(287.676, 167.628, 46.36,  1.500000)
}
filament_999[982] {
  pt3dclear()
  pt3dadd(283.284, 166.896, 46.36,  1.500000)
  pt3dadd(286.212, 167.628, 46.36,  1.500000)
}
filament_999[983] {
  pt3dclear()
  pt3dadd(279.62399999999997, 166.164, 46.36,  1.500000)
  pt3dadd(283.284, 166.896, 46.36,  1.500000)
}
filament_999[984] {
  pt3dclear()
  pt3dadd(319.884, 176.412, 37.088,  1.500000)
  pt3dadd(317.688, 176.412, 37.088,  1.500000)
}
filament_999[985] {
  pt3dclear()
  pt3dadd(322.08, 174.948, 35.135999999999996,  1.500000)
  pt3dadd(319.884, 176.412, 37.088,  1.500000)
}
filament_999[986] {
  pt3dclear()
  pt3dadd(321.348, 177.876, 35.624,  1.500000)
  pt3dadd(322.08, 174.948, 35.135999999999996,  1.500000)
}
filament_999[987] {
  pt3dclear()
  pt3dadd(327.204, 187.392, 34.647999999999996,  1.500000)
  pt3dadd(328.668, 190.32, 35.135999999999996,  1.500000)
}
filament_999[988] {
  pt3dclear()
  pt3dadd(325.74, 187.392, 34.647999999999996,  1.500000)
  pt3dadd(327.204, 187.392, 34.647999999999996,  1.500000)
}
filament_999[989] {
  pt3dclear()
  pt3dadd(323.544, 186.66, 34.647999999999996,  1.500000)
  pt3dadd(325.74, 187.392, 34.647999999999996,  1.500000)
}
filament_999[990] {
  pt3dclear()
  pt3dadd(419.436, 163.968, 39.04,  1.500000)
  pt3dadd(421.632, 163.968, 40.504,  1.500000)
}
filament_999[991] {
  pt3dclear()
  pt3dadd(420.9, 166.164, 39.04,  1.500000)
  pt3dadd(419.436, 163.968, 39.04,  1.500000)
}
filament_999[992] {
  pt3dclear()
  pt3dadd(419.436, 169.09199999999998, 37.576,  1.500000)
  pt3dadd(420.9, 166.164, 39.04,  1.500000)
}
filament_999[993] {
  pt3dclear()
  pt3dadd(416.508, 172.752, 36.112,  1.500000)
  pt3dadd(419.436, 169.09199999999998, 37.576,  1.500000)
}
filament_999[994] {
  pt3dclear()
  pt3dadd(417.24, 173.484, 32.208,  1.500000)
  pt3dadd(416.508, 172.752, 36.112,  1.500000)
}
filament_999[995] {
  pt3dclear()
  pt3dadd(420.168, 174.948, 32.696,  1.500000)
  pt3dadd(417.24, 173.484, 32.208,  1.500000)
}
filament_999[996] {
  pt3dclear()
  pt3dadd(308.17199999999997, 205.692, 18.544,  1.500000)
  pt3dadd(303.048, 209.352, 18.056,  1.500000)
}
filament_999[997] {
  pt3dclear()
  pt3dadd(311.09999999999997, 202.76399999999998, 18.544,  1.500000)
  pt3dadd(308.17199999999997, 205.692, 18.544,  1.500000)
}
filament_999[998] {
  pt3dclear()
  pt3dadd(315.492, 199.83599999999998, 19.52,  1.500000)
  pt3dadd(311.09999999999997, 202.76399999999998, 18.544,  1.500000)
}
filament_999[999] {
  pt3dclear()
  pt3dadd(317.688, 198.37199999999999, 19.52,  1.500000)
  pt3dadd(315.492, 199.83599999999998, 19.52,  1.500000)
}
filament_999[1000] {
  pt3dclear()
  pt3dadd(299.388, 178.608, 20.983999999999998,  1.500000)
  pt3dadd(300.12, 176.412, 20.983999999999998,  1.500000)
}
filament_999[1001] {
  pt3dclear()
  pt3dadd(297.924, 180.804, 20.983999999999998,  1.500000)
  pt3dadd(299.388, 178.608, 20.983999999999998,  1.500000)
}
filament_999[1002] {
  pt3dclear()
  pt3dadd(289.872, 189.588, 24.887999999999998,  1.500000)
  pt3dadd(289.14, 192.516, 26.84,  1.500000)
}
filament_999[1003] {
  pt3dclear()
  pt3dadd(289.14, 186.66, 24.887999999999998,  1.500000)
  pt3dadd(292.8, 185.928, 27.328,  1.500000)
}
filament_999[1004] {
  pt3dclear()
  pt3dadd(289.14, 186.66, 24.887999999999998,  1.500000)
  pt3dadd(289.872, 189.588, 24.887999999999998,  1.500000)
}
filament_999[1005] {
  pt3dclear()
  pt3dadd(286.944, 183.732, 25.864,  1.500000)
  pt3dadd(289.14, 186.66, 24.887999999999998,  1.500000)
}
filament_999[1006] {
  pt3dclear()
  pt3dadd(284.748, 182.268, 25.864,  1.500000)
  pt3dadd(286.944, 183.732, 25.864,  1.500000)
}
filament_999[1007] {
  pt3dclear()
  pt3dadd(282.552, 180.804, 25.864,  1.500000)
  pt3dadd(284.748, 182.268, 25.864,  1.500000)
}
filament_999[1008] {
  pt3dclear()
  pt3dadd(364.536, 148.596, 23.912,  1.500000)
  pt3dadd(366.73199999999997, 144.936, 23.912,  1.500000)
}
filament_999[1009] {
  pt3dclear()
  pt3dadd(364.536, 148.596, 23.912,  1.500000)
  pt3dadd(363.072, 144.204, 23.912,  1.500000)
}
filament_999[1010] {
  pt3dclear()
  pt3dadd(362.34, 151.524, 23.912,  1.500000)
  pt3dadd(364.536, 148.596, 23.912,  1.500000)
}
filament_999[1011] {
  pt3dclear()
  pt3dadd(343.308, 217.404, 10.248,  1.500000)
  pt3dadd(341.11199999999997, 219.6, 10.248,  1.500000)
}
filament_999[1012] {
  pt3dclear()
  pt3dadd(343.308, 217.404, 10.248,  1.500000)
  pt3dadd(341.844, 215.208, 10.248,  1.500000)
}
filament_999[1013] {
  pt3dclear()
  pt3dadd(343.308, 217.404, 10.248,  1.500000)
  pt3dadd(343.308, 219.6, 15.128,  1.500000)
}
filament_999[1014] {
  pt3dclear()
  pt3dadd(345.504, 215.94, 10.248,  1.500000)
  pt3dadd(343.308, 217.404, 10.248,  1.500000)
}
filament_999[1015] {
  pt3dclear()
  pt3dadd(348.432, 217.404, 10.248,  1.500000)
  pt3dadd(345.504, 215.94, 10.248,  1.500000)
}
filament_999[1016] {
  pt3dclear()
  pt3dadd(350.628, 221.064, 10.248,  1.500000)
  pt3dadd(348.432, 217.404, 10.248,  1.500000)
}
filament_999[1017] {
  pt3dclear()
  pt3dadd(349.896, 267.18, 19.032,  1.500000)
  pt3dadd(352.824, 266.448, 19.032,  1.500000)
}
filament_999[1018] {
  pt3dclear()
  pt3dadd(351.36, 263.52, 19.032,  1.500000)
  pt3dadd(354.288, 262.056, 17.08,  1.500000)
}
filament_999[1019] {
  pt3dclear()
  pt3dadd(349.164, 264.252, 19.032,  1.500000)
  pt3dadd(351.36, 263.52, 19.032,  1.500000)
}
filament_999[1020] {
  pt3dclear()
  pt3dadd(351.36, 274.5, 17.08,  1.500000)
  pt3dadd(352.092, 271.572, 17.08,  1.500000)
}
filament_999[1021] {
  pt3dclear()
  pt3dadd(347.7, 274.5, 17.08,  1.500000)
  pt3dadd(351.36, 274.5, 17.08,  1.500000)
}
filament_999[1022] {
  pt3dclear()
  pt3dadd(264.984, 204.96, 52.216,  1.500000)
  pt3dadd(267.912, 207.156, 52.216,  1.500000)
}
filament_999[1023] {
  pt3dclear()
  pt3dadd(273.036, 198.37199999999999, 44.896,  1.500000)
  pt3dadd(275.23199999999997, 196.176, 44.896,  1.500000)
}
filament_999[1024] {
  pt3dclear()
  pt3dadd(272.304, 200.56799999999998, 44.896,  1.500000)
  pt3dadd(273.036, 198.37199999999999, 44.896,  1.500000)
}
filament_999[1025] {
  pt3dclear()
  pt3dadd(274.5, 201.29999999999998, 44.896,  1.500000)
  pt3dadd(272.304, 200.56799999999998, 44.896,  1.500000)
}
filament_999[1026] {
  pt3dclear()
  pt3dadd(274.5, 203.496, 44.896,  1.500000)
  pt3dadd(274.5, 201.29999999999998, 44.896,  1.500000)
}
filament_999[1027] {
  pt3dclear()
  pt3dadd(273.036, 205.692, 46.848,  1.500000)
  pt3dadd(274.5, 203.496, 44.896,  1.500000)
}
filament_999[1028] {
  pt3dclear()
  pt3dadd(270.108, 206.424, 47.336,  1.500000)
  pt3dadd(273.036, 205.692, 46.848,  1.500000)
}
filament_999[1029] {
  pt3dclear()
  pt3dadd(267.912, 204.96, 47.336,  1.500000)
  pt3dadd(270.108, 206.424, 47.336,  1.500000)
}
filament_999[1030] {
  pt3dclear()
  pt3dadd(267.18, 203.496, 49.775999999999996,  1.500000)
  pt3dadd(267.912, 204.96, 47.336,  1.500000)
}
filament_999[1031] {
  pt3dclear()
  pt3dadd(421.632, 328.668, 45.872,  1.500000)
  pt3dadd(423.828, 330.132, 45.872,  1.500000)
}
filament_999[1032] {
  pt3dclear()
  pt3dadd(419.436, 333.06, 45.872,  1.500000)
  pt3dadd(421.632, 328.668, 45.872,  1.500000)
}
filament_999[1033] {
  pt3dclear()
  pt3dadd(417.972, 337.452, 45.872,  1.500000)
  pt3dadd(419.436, 333.06, 45.872,  1.500000)
}
filament_999[1034] {
  pt3dclear()
  pt3dadd(416.508, 339.64799999999997, 43.92,  1.500000)
  pt3dadd(417.972, 337.452, 45.872,  1.500000)
}
filament_999[1035] {
  pt3dclear()
  pt3dadd(413.58, 343.308, 43.92,  1.500000)
  pt3dadd(416.508, 339.64799999999997, 43.92,  1.500000)
}
filament_999[1036] {
  pt3dclear()
  pt3dadd(413.58, 346.968, 43.92,  1.500000)
  pt3dadd(413.58, 343.308, 43.92,  1.500000)
}
filament_999[1037] {
  pt3dclear()
  pt3dadd(412.848, 352.092, 43.92,  1.500000)
  pt3dadd(413.58, 346.968, 43.92,  1.500000)
}
filament_999[1038] {
  pt3dclear()
  pt3dadd(409.188, 353.556, 43.92,  1.500000)
  pt3dadd(412.848, 352.092, 43.92,  1.500000)
}
filament_999[1039] {
  pt3dclear()
  pt3dadd(407.724, 356.484, 43.92,  1.500000)
  pt3dadd(409.188, 353.556, 43.92,  1.500000)
}
filament_999[1040] {
  pt3dclear()
  pt3dadd(322.08, 183.732, 36.112,  1.500000)
  pt3dadd(323.544, 186.66, 34.647999999999996,  1.500000)
}
filament_999[1041] {
  pt3dclear()
  pt3dadd(319.152, 181.536, 36.6,  1.500000)
  pt3dadd(322.08, 183.732, 36.112,  1.500000)
}
filament_999[1042] {
  pt3dclear()
  pt3dadd(275.964, 207.888, 25.864,  1.500000)
  pt3dadd(278.15999999999997, 207.156, 25.864,  1.500000)
}
filament_999[1043] {
  pt3dclear()
  pt3dadd(273.036, 204.96, 25.864,  1.500000)
  pt3dadd(275.964, 207.888, 25.864,  1.500000)
}
filament_999[1044] {
  pt3dclear()
  pt3dadd(271.572, 202.03199999999998, 25.864,  1.500000)
  pt3dadd(273.036, 204.96, 25.864,  1.500000)
}
filament_999[1045] {
  pt3dclear()
  pt3dadd(269.376, 203.496, 26.352,  1.500000)
  pt3dadd(271.572, 202.03199999999998, 25.864,  1.500000)
}
filament_999[1046] {
  pt3dclear()
  pt3dadd(309.63599999999997, 281.82, 31.232,  1.500000)
  pt3dadd(311.832, 284.016, 31.232,  1.500000)
}
filament_999[1047] {
  pt3dclear()
  pt3dadd(306.70799999999997, 280.356, 31.72,  1.500000)
  pt3dadd(309.63599999999997, 281.82, 31.232,  1.500000)
}
filament_999[1048] {
  pt3dclear()
  pt3dadd(303.048, 279.62399999999997, 31.72,  1.500000)
  pt3dadd(306.70799999999997, 280.356, 31.72,  1.500000)
}
filament_999[1049] {
  pt3dclear()
  pt3dadd(299.388, 278.892, 31.72,  1.500000)
  pt3dadd(303.048, 279.62399999999997, 31.72,  1.500000)
}
filament_999[1050] {
  pt3dclear()
  pt3dadd(296.46, 275.964, 31.72,  1.500000)
  pt3dadd(299.388, 278.892, 31.72,  1.500000)
}
filament_999[1051] {
  pt3dclear()
  pt3dadd(401.868, 355.752, 33.672,  1.500000)
  pt3dadd(403.332, 358.68, 33.672,  1.500000)
}
filament_999[1052] {
  pt3dclear()
  pt3dadd(401.868, 350.628, 33.184,  1.500000)
  pt3dadd(401.868, 355.752, 33.672,  1.500000)
}
filament_999[1053] {
  pt3dclear()
  pt3dadd(403.332, 347.7, 33.184,  1.500000)
  pt3dadd(401.868, 350.628, 33.184,  1.500000)
}
filament_999[1054] {
  pt3dclear()
  pt3dadd(403.332, 347.7, 33.184,  1.500000)
  pt3dadd(402.59999999999997, 344.772, 32.696,  1.500000)
}
filament_999[1055] {
  pt3dclear()
  pt3dadd(427.488, 224.724, 58.071999999999996,  1.500000)
  pt3dadd(427.488, 227.652, 58.071999999999996,  1.500000)
}
filament_999[1056] {
  pt3dclear()
  pt3dadd(426.024, 221.064, 58.071999999999996,  1.500000)
  pt3dadd(427.488, 224.724, 58.071999999999996,  1.500000)
}
filament_999[1057] {
  pt3dclear()
  pt3dadd(426.024, 221.064, 58.071999999999996,  1.500000)
  pt3dadd(430.416, 221.796, 58.071999999999996,  1.500000)
}
filament_999[1058] {
  pt3dclear()
  pt3dadd(424.56, 216.672, 57.583999999999996,  1.500000)
  pt3dadd(426.024, 221.064, 58.071999999999996,  1.500000)
}
filament_999[1059] {
  pt3dclear()
  pt3dadd(423.096, 212.28, 57.583999999999996,  1.500000)
  pt3dadd(424.56, 216.672, 57.583999999999996,  1.500000)
}
filament_999[1060] {
  pt3dclear()
  pt3dadd(247.416, 360.876, 35.624,  1.500000)
  pt3dadd(245.952, 363.804, 35.624,  1.500000)
}
filament_999[1061] {
  pt3dclear()
  pt3dadd(307.44, 387.228, 25.864,  1.500000)
  pt3dadd(304.512, 385.764, 25.375999999999998,  1.500000)
}
filament_999[1062] {
  pt3dclear()
  pt3dadd(308.17199999999997, 390.156, 25.864,  1.500000)
  pt3dadd(307.44, 387.228, 25.864,  1.500000)
}
filament_999[1063] {
  pt3dclear()
  pt3dadd(304.512, 391.62, 26.352,  1.500000)
  pt3dadd(308.17199999999997, 390.156, 25.864,  1.500000)
}
filament_999[1064] {
  pt3dclear()
  pt3dadd(300.12, 391.62, 26.84,  1.500000)
  pt3dadd(304.512, 391.62, 26.352,  1.500000)
}
filament_999[1065] {
  pt3dclear()
  pt3dadd(297.192, 390.156, 27.328,  1.500000)
  pt3dadd(300.12, 391.62, 26.84,  1.500000)
}
filament_999[1066] {
  pt3dclear()
  pt3dadd(315.492, 340.38, 9.272,  1.500000)
  pt3dadd(312.564, 338.18399999999997, 9.272,  1.500000)
}
filament_999[1067] {
  pt3dclear()
  pt3dadd(319.152, 341.844, 9.272,  1.500000)
  pt3dadd(315.492, 340.38, 9.272,  1.500000)
}
filament_999[1068] {
  pt3dclear()
  pt3dadd(341.844, 296.46, 6.832,  1.500000)
  pt3dadd(342.57599999999996, 293.532, 6.832,  1.500000)
}
filament_999[1069] {
  pt3dclear()
  pt3dadd(339.64799999999997, 298.656, 6.832,  1.500000)
  pt3dadd(341.844, 296.46, 6.832,  1.500000)
}
filament_999[1070] {
  pt3dclear()
  pt3dadd(336.71999999999997, 299.388, 7.32,  1.500000)
  pt3dadd(339.64799999999997, 298.656, 6.832,  1.500000)
}
filament_999[1071] {
  pt3dclear()
  pt3dadd(341.11199999999997, 264.984, 10.736,  1.500000)
  pt3dadd(343.308, 262.788, 10.736,  1.500000)
}
filament_999[1072] {
  pt3dclear()
  pt3dadd(349.896, 268.644, 11.712,  1.500000)
  pt3dadd(352.092, 270.108, 13.176,  1.500000)
}
filament_999[1073] {
  pt3dclear()
  pt3dadd(346.968, 271.572, 12.2,  1.500000)
  pt3dadd(349.896, 268.644, 11.712,  1.500000)
}
filament_999[1074] {
  pt3dclear()
  pt3dadd(346.968, 271.572, 12.2,  1.500000)
  pt3dadd(349.896, 272.304, 11.224,  1.500000)
}
filament_999[1075] {
  pt3dclear()
  pt3dadd(270.108, 218.868, 62.464,  1.500000)
  pt3dadd(273.036, 216.672, 62.464,  1.500000)
}
filament_999[1076] {
  pt3dclear()
  pt3dadd(267.912, 221.796, 64.904,  1.500000)
  pt3dadd(270.108, 218.868, 62.464,  1.500000)
}
filament_999[1077] {
  pt3dclear()
  pt3dadd(269.376, 224.724, 64.416,  1.500000)
  pt3dadd(267.912, 221.796, 64.904,  1.500000)
}
filament_999[1078] {
  pt3dclear()
  pt3dadd(270.84, 228.384, 64.416,  1.500000)
  pt3dadd(269.376, 224.724, 64.416,  1.500000)
}
filament_999[1079] {
  pt3dclear()
  pt3dadd(271.572, 232.04399999999998, 63.928,  1.500000)
  pt3dadd(270.84, 228.384, 64.416,  1.500000)
}
filament_999[1080] {
  pt3dclear()
  pt3dadd(271.572, 237.168, 64.416,  1.500000)
  pt3dadd(271.572, 232.04399999999998, 63.928,  1.500000)
}
filament_999[1081] {
  pt3dclear()
  pt3dadd(306.70799999999997, 178.608, 16.104,  1.500000)
  pt3dadd(309.63599999999997, 179.34, 16.104,  1.500000)
}
filament_999[1082] {
  pt3dclear()
  pt3dadd(235.704, 234.972, 50.263999999999996,  1.500000)
  pt3dadd(239.364, 235.704, 50.751999999999995,  1.500000)
}
filament_999[1083] {
  pt3dclear()
  pt3dadd(233.50799999999998, 233.50799999999998, 49.775999999999996,  1.500000)
  pt3dadd(235.704, 234.972, 50.263999999999996,  1.500000)
}
filament_999[1084] {
  pt3dclear()
  pt3dadd(241.56, 318.42, 34.16,  1.500000)
  pt3dadd(242.292, 322.08, 33.672,  1.500000)
}
filament_999[1085] {
  pt3dclear()
  pt3dadd(337.452, 137.61599999999999, 36.6,  1.500000)
  pt3dadd(340.38, 135.42, 36.6,  1.500000)
}
filament_999[1086] {
  pt3dclear()
  pt3dadd(337.452, 141.276, 36.6,  1.500000)
  pt3dadd(337.452, 137.61599999999999, 36.6,  1.500000)
}
filament_999[1087] {
  pt3dclear()
  pt3dadd(277.428, 240.096, 20.496,  1.500000)
  pt3dadd(276.69599999999997, 235.704, 20.496,  1.500000)
}
filament_999[1088] {
  pt3dclear()
  pt3dadd(278.15999999999997, 244.488, 20.496,  1.500000)
  pt3dadd(277.428, 240.096, 20.496,  1.500000)
}
filament_999[1089] {
  pt3dclear()
  pt3dadd(279.62399999999997, 248.88, 19.52,  1.500000)
  pt3dadd(278.15999999999997, 244.488, 20.496,  1.500000)
}
filament_999[1090] {
  pt3dclear()
  pt3dadd(281.82, 252.54, 19.52,  1.500000)
  pt3dadd(279.62399999999997, 248.88, 19.52,  1.500000)
}
filament_999[1091] {
  pt3dclear()
  pt3dadd(284.016, 256.2, 19.52,  1.500000)
  pt3dadd(281.82, 252.54, 19.52,  1.500000)
}
filament_999[1092] {
  pt3dclear()
  pt3dadd(286.212, 259.86, 19.52,  1.500000)
  pt3dadd(284.016, 256.2, 19.52,  1.500000)
}
filament_999[1093] {
  pt3dclear()
  pt3dadd(288.408, 263.52, 19.032,  1.500000)
  pt3dadd(286.212, 259.86, 19.52,  1.500000)
}
filament_999[1094] {
  pt3dclear()
  pt3dadd(291.336, 266.448, 19.032,  1.500000)
  pt3dadd(288.408, 263.52, 19.032,  1.500000)
}
filament_999[1095] {
  pt3dclear()
  pt3dadd(294.264, 268.644, 19.52,  1.500000)
  pt3dadd(291.336, 266.448, 19.032,  1.500000)
}
filament_999[1096] {
  pt3dclear()
  pt3dadd(431.88, 186.66, 34.647999999999996,  1.500000)
  pt3dadd(435.53999999999996, 186.66, 34.16,  1.500000)
}
filament_999[1097] {
  pt3dclear()
  pt3dadd(431.88, 186.66, 34.647999999999996,  1.500000)
  pt3dadd(431.14799999999997, 189.588, 36.6,  1.500000)
}
filament_999[1098] {
  pt3dclear()
  pt3dadd(428.21999999999997, 186.66, 35.135999999999996,  1.500000)
  pt3dadd(431.88, 186.66, 34.647999999999996,  1.500000)
}
filament_999[1099] {
  pt3dclear()
  pt3dadd(424.56, 186.66, 36.112,  1.500000)
  pt3dadd(428.21999999999997, 186.66, 35.135999999999996,  1.500000)
}
filament_999[1100] {
  pt3dclear()
  pt3dadd(421.632, 184.464, 35.624,  1.500000)
  pt3dadd(424.56, 186.66, 36.112,  1.500000)
}
filament_999[1101] {
  pt3dclear()
  pt3dadd(420.168, 180.804, 36.112,  1.500000)
  pt3dadd(421.632, 184.464, 35.624,  1.500000)
}
filament_999[1102] {
  pt3dclear()
  pt3dadd(419.436, 176.412, 36.112,  1.500000)
  pt3dadd(420.168, 180.804, 36.112,  1.500000)
}
filament_999[1103] {
  pt3dclear()
  pt3dadd(419.436, 176.412, 36.112,  1.500000)
  pt3dadd(420.168, 174.948, 32.696,  1.500000)
}
filament_999[1104] {
  pt3dclear()
  pt3dadd(420.9, 172.752, 36.112,  1.500000)
  pt3dadd(419.436, 176.412, 36.112,  1.500000)
}
filament_999[1105] {
  pt3dclear()
  pt3dadd(428.21999999999997, 193.248, 47.824,  1.500000)
  pt3dadd(430.416, 191.052, 46.36,  1.500000)
}
filament_999[1106] {
  pt3dclear()
  pt3dadd(428.21999999999997, 193.248, 47.824,  1.500000)
  pt3dadd(431.14799999999997, 196.908, 48.8,  1.500000)
}
filament_999[1107] {
  pt3dclear()
  pt3dadd(425.292, 189.588, 47.336,  1.500000)
  pt3dadd(428.21999999999997, 193.248, 47.824,  1.500000)
}
filament_999[1108] {
  pt3dclear()
  pt3dadd(425.292, 189.588, 47.336,  1.500000)
  pt3dadd(428.21999999999997, 190.32, 49.288,  1.500000)
}
filament_999[1109] {
  pt3dclear()
  pt3dadd(421.632, 187.392, 47.824,  1.500000)
  pt3dadd(425.292, 189.588, 47.336,  1.500000)
}
filament_999[1110] {
  pt3dclear()
  pt3dadd(418.704, 183.732, 48.312,  1.500000)
  pt3dadd(421.632, 187.392, 47.824,  1.500000)
}
filament_999[1111] {
  pt3dclear()
  pt3dadd(415.044, 180.804, 48.312,  1.500000)
  pt3dadd(418.704, 183.732, 48.312,  1.500000)
}
filament_999[1112] {
  pt3dclear()
  pt3dadd(449.448, 199.83599999999998, 52.216,  1.500000)
  pt3dadd(453.108, 199.10399999999998, 52.216,  1.500000)
}
filament_999[1113] {
  pt3dclear()
  pt3dadd(443.592, 206.424, 43.92,  1.500000)
  pt3dadd(444.324, 209.352, 42.455999999999996,  1.500000)
}
filament_999[1114] {
  pt3dclear()
  pt3dadd(445.788, 207.156, 45.872,  1.500000)
  pt3dadd(443.592, 206.424, 43.92,  1.500000)
}
filament_999[1115] {
  pt3dclear()
  pt3dadd(448.716, 207.156, 47.824,  1.500000)
  pt3dadd(445.788, 207.156, 45.872,  1.500000)
}
filament_999[1116] {
  pt3dclear()
  pt3dadd(450.912, 206.424, 49.288,  1.500000)
  pt3dadd(448.716, 207.156, 47.824,  1.500000)
}
filament_999[1117] {
  pt3dclear()
  pt3dadd(450.912, 206.424, 49.288,  1.500000)
  pt3dadd(454.572, 207.156, 48.8,  1.500000)
}
filament_999[1118] {
  pt3dclear()
  pt3dadd(448.716, 204.228, 51.24,  1.500000)
  pt3dadd(450.912, 206.424, 49.288,  1.500000)
}
filament_999[1119] {
  pt3dclear()
  pt3dadd(446.52, 202.03199999999998, 53.192,  1.500000)
  pt3dadd(448.716, 204.228, 51.24,  1.500000)
}
filament_999[1120] {
  pt3dclear()
  pt3dadd(444.324, 199.83599999999998, 53.68,  1.500000)
  pt3dadd(446.52, 202.03199999999998, 53.192,  1.500000)
}
filament_999[1121] {
  pt3dclear()
  pt3dadd(444.324, 199.83599999999998, 53.68,  1.500000)
  pt3dadd(449.448, 199.83599999999998, 52.216,  1.500000)
}
filament_999[1122] {
  pt3dclear()
  pt3dadd(443.592, 196.908, 55.632,  1.500000)
  pt3dadd(444.324, 199.83599999999998, 53.68,  1.500000)
}
filament_999[1123] {
  pt3dclear()
  pt3dadd(349.164, 39.528, 33.184,  1.500000)
  pt3dadd(349.896, 35.868, 34.16,  1.500000)
}
filament_999[1124] {
  pt3dclear()
  pt3dadd(349.164, 43.92, 32.696,  1.500000)
  pt3dadd(349.164, 39.528, 33.184,  1.500000)
}
filament_999[1125] {
  pt3dclear()
  pt3dadd(349.164, 49.044, 32.208,  1.500000)
  pt3dadd(349.164, 43.92, 32.696,  1.500000)
}
filament_999[1126] {
  pt3dclear()
  pt3dadd(349.896, 53.436, 30.744,  1.500000)
  pt3dadd(349.164, 49.044, 32.208,  1.500000)
}
filament_999[1127] {
  pt3dclear()
  pt3dadd(350.628, 57.096, 31.232,  1.500000)
  pt3dadd(349.896, 53.436, 30.744,  1.500000)
}
filament_999[1128] {
  pt3dclear()
  pt3dadd(351.36, 61.488, 31.72,  1.500000)
  pt3dadd(350.628, 57.096, 31.232,  1.500000)
}
filament_999[1129] {
  pt3dclear()
  pt3dadd(351.36, 65.88, 32.208,  1.500000)
  pt3dadd(351.36, 61.488, 31.72,  1.500000)
}
filament_999[1130] {
  pt3dclear()
  pt3dadd(350.628, 69.53999999999999, 31.72,  1.500000)
  pt3dadd(351.36, 65.88, 32.208,  1.500000)
}
filament_999[1131] {
  pt3dclear()
  pt3dadd(349.896, 73.932, 31.72,  1.500000)
  pt3dadd(350.628, 69.53999999999999, 31.72,  1.500000)
}
filament_999[1132] {
  pt3dclear()
  pt3dadd(349.896, 78.324, 31.72,  1.500000)
  pt3dadd(349.896, 73.932, 31.72,  1.500000)
}
filament_999[1133] {
  pt3dclear()
  pt3dadd(349.896, 82.716, 31.232,  1.500000)
  pt3dadd(349.896, 78.324, 31.72,  1.500000)
}
filament_999[1134] {
  pt3dclear()
  pt3dadd(349.896, 87.108, 30.256,  1.500000)
  pt3dadd(349.896, 82.716, 31.232,  1.500000)
}
filament_999[1135] {
  pt3dclear()
  pt3dadd(349.896, 91.5, 30.256,  1.500000)
  pt3dadd(349.896, 87.108, 30.256,  1.500000)
}
filament_999[1136] {
  pt3dclear()
  pt3dadd(349.164, 95.892, 30.256,  1.500000)
  pt3dadd(349.896, 91.5, 30.256,  1.500000)
}
filament_999[1137] {
  pt3dclear()
  pt3dadd(348.432, 100.28399999999999, 30.256,  1.500000)
  pt3dadd(349.164, 95.892, 30.256,  1.500000)
}
filament_999[1138] {
  pt3dclear()
  pt3dadd(349.164, 105.408, 30.256,  1.500000)
  pt3dadd(348.432, 100.28399999999999, 30.256,  1.500000)
}
filament_999[1139] {
  pt3dclear()
  pt3dadd(349.896, 110.532, 30.256,  1.500000)
  pt3dadd(349.164, 105.408, 30.256,  1.500000)
}
filament_999[1140] {
  pt3dclear()
  pt3dadd(349.164, 114.92399999999999, 29.768,  1.500000)
  pt3dadd(349.896, 110.532, 30.256,  1.500000)
}
filament_999[1141] {
  pt3dclear()
  pt3dadd(348.432, 119.316, 29.28,  1.500000)
  pt3dadd(349.164, 114.92399999999999, 29.768,  1.500000)
}
filament_999[1142] {
  pt3dclear()
  pt3dadd(346.236, 123.708, 29.28,  1.500000)
  pt3dadd(348.432, 119.316, 29.28,  1.500000)
}
filament_999[1143] {
  pt3dclear()
  pt3dadd(344.04, 128.1, 28.304,  1.500000)
  pt3dadd(346.236, 123.708, 29.28,  1.500000)
}
filament_999[1144] {
  pt3dclear()
  pt3dadd(341.844, 130.296, 25.375999999999998,  1.500000)
  pt3dadd(344.04, 128.1, 28.304,  1.500000)
}
filament_999[1145] {
  pt3dclear()
  pt3dadd(337.452, 130.296, 25.864,  1.500000)
  pt3dadd(341.844, 130.296, 25.375999999999998,  1.500000)
}
filament_999[1146] {
  pt3dclear()
  pt3dadd(333.792, 131.76, 26.352,  1.500000)
  pt3dadd(338.18399999999997, 131.76, 29.28,  1.500000)
}
filament_999[1147] {
  pt3dclear()
  pt3dadd(333.792, 131.76, 26.352,  1.500000)
  pt3dadd(337.452, 130.296, 25.864,  1.500000)
}
filament_999[1148] {
  pt3dclear()
  pt3dadd(330.132, 130.296, 26.84,  1.500000)
  pt3dadd(333.792, 131.76, 26.352,  1.500000)
}
filament_999[1149] {
  pt3dclear()
  pt3dadd(327.204, 128.832, 27.328,  1.500000)
  pt3dadd(330.132, 130.296, 26.84,  1.500000)
}
filament_999[1150] {
  pt3dclear()
  pt3dadd(314.76, 193.98, 15.128,  1.500000)
  pt3dadd(312.564, 196.176, 14.64,  1.500000)
}
filament_999[1151] {
  pt3dclear()
  pt3dadd(261.324, 375.516, 33.672,  1.500000)
  pt3dadd(259.86, 372.58799999999997, 33.184,  1.500000)
}
filament_999[1152] {
  pt3dclear()
  pt3dadd(264.252, 375.516, 34.16,  1.500000)
  pt3dadd(261.324, 375.516, 33.672,  1.500000)
}
filament_999[1153] {
  pt3dclear()
  pt3dadd(279.62399999999997, 322.08, 40.504,  1.500000)
  pt3dadd(275.964, 324.276, 38.552,  1.500000)
}
filament_999[1154] {
  pt3dclear()
  pt3dadd(332.328, 382.836, 18.544,  1.500000)
  pt3dadd(335.256, 381.372, 19.52,  1.500000)
}
filament_999[1155] {
  pt3dclear()
  pt3dadd(329.4, 384.3, 17.567999999999998,  1.500000)
  pt3dadd(332.328, 382.836, 18.544,  1.500000)
}
filament_999[1156] {
  pt3dclear()
  pt3dadd(325.74, 385.764, 17.567999999999998,  1.500000)
  pt3dadd(329.4, 384.3, 17.567999999999998,  1.500000)
}
filament_999[1157] {
  pt3dclear()
  pt3dadd(321.348, 386.496, 18.056,  1.500000)
  pt3dadd(325.74, 385.764, 17.567999999999998,  1.500000)
}
filament_999[1158] {
  pt3dclear()
  pt3dadd(317.688, 387.228, 18.056,  1.500000)
  pt3dadd(321.348, 386.496, 18.056,  1.500000)
}
filament_999[1159] {
  pt3dclear()
  pt3dadd(314.028, 385.764, 18.056,  1.500000)
  pt3dadd(317.688, 387.228, 18.056,  1.500000)
}
filament_999[1160] {
  pt3dclear()
  pt3dadd(310.368, 385.032, 17.567999999999998,  1.500000)
  pt3dadd(314.028, 385.764, 18.056,  1.500000)
}
filament_999[1161] {
  pt3dclear()
  pt3dadd(306.70799999999997, 386.496, 17.08,  1.500000)
  pt3dadd(310.368, 385.032, 17.567999999999998,  1.500000)
}
filament_999[1162] {
  pt3dclear()
  pt3dadd(303.78, 388.692, 19.52,  1.500000)
  pt3dadd(306.70799999999997, 386.496, 17.08,  1.500000)
}
filament_999[1163] {
  pt3dclear()
  pt3dadd(300.12, 390.156, 19.032,  1.500000)
  pt3dadd(303.78, 388.692, 19.52,  1.500000)
}
filament_999[1164] {
  pt3dclear()
  pt3dadd(300.12, 390.156, 19.032,  1.500000)
  pt3dadd(299.388, 386.496, 22.448,  1.500000)
}
filament_999[1165] {
  pt3dclear()
  pt3dadd(296.46, 392.352, 19.032,  1.500000)
  pt3dadd(300.12, 390.156, 19.032,  1.500000)
}
filament_999[1166] {
  pt3dclear()
  pt3dadd(292.8, 393.816, 18.544,  1.500000)
  pt3dadd(296.46, 392.352, 19.032,  1.500000)
}
filament_999[1167] {
  pt3dclear()
  pt3dadd(289.14, 394.548, 18.544,  1.500000)
  pt3dadd(292.8, 393.816, 18.544,  1.500000)
}
filament_999[1168] {
  pt3dclear()
  pt3dadd(286.212, 392.352, 19.032,  1.500000)
  pt3dadd(289.14, 394.548, 18.544,  1.500000)
}
filament_999[1169] {
  pt3dclear()
  pt3dadd(284.016, 390.888, 20.008,  1.500000)
  pt3dadd(286.212, 392.352, 19.032,  1.500000)
}
filament_999[1170] {
  pt3dclear()
  pt3dadd(360.144, 463.356, 12.687999999999999,  1.500000)
  pt3dadd(362.34, 467.748, 13.176,  1.500000)
}
filament_999[1171] {
  pt3dclear()
  pt3dadd(357.948, 457.5, 12.2,  1.500000)
  pt3dadd(360.144, 463.356, 12.687999999999999,  1.500000)
}
filament_999[1172] {
  pt3dclear()
  pt3dadd(355.752, 451.644, 12.2,  1.500000)
  pt3dadd(357.948, 457.5, 12.2,  1.500000)
}
filament_999[1173] {
  pt3dclear()
  pt3dadd(352.824, 447.252, 12.2,  1.500000)
  pt3dadd(355.752, 451.644, 12.2,  1.500000)
}
filament_999[1174] {
  pt3dclear()
  pt3dadd(349.896, 440.664, 12.687999999999999,  1.500000)
  pt3dadd(352.824, 447.252, 12.2,  1.500000)
}
filament_999[1175] {
  pt3dclear()
  pt3dadd(348.432, 437.00399999999996, 12.687999999999999,  1.500000)
  pt3dadd(349.896, 440.664, 12.687999999999999,  1.500000)
}
filament_999[1176] {
  pt3dclear()
  pt3dadd(346.968, 433.344, 13.176,  1.500000)
  pt3dadd(348.432, 437.00399999999996, 12.687999999999999,  1.500000)
}
filament_999[1177] {
  pt3dclear()
  pt3dadd(345.504, 429.68399999999997, 14.64,  1.500000)
  pt3dadd(346.968, 433.344, 13.176,  1.500000)
}
filament_999[1178] {
  pt3dclear()
  pt3dadd(344.04, 425.292, 15.128,  1.500000)
  pt3dadd(345.504, 429.68399999999997, 14.64,  1.500000)
}
filament_999[1179] {
  pt3dclear()
  pt3dadd(342.57599999999996, 420.9, 15.616,  1.500000)
  pt3dadd(344.04, 425.292, 15.128,  1.500000)
}
filament_999[1180] {
  pt3dclear()
  pt3dadd(341.11199999999997, 416.508, 15.616,  1.500000)
  pt3dadd(342.57599999999996, 418.704, 19.032,  1.500000)
}
filament_999[1181] {
  pt3dclear()
  pt3dadd(341.11199999999997, 416.508, 15.616,  1.500000)
  pt3dadd(342.57599999999996, 420.9, 15.616,  1.500000)
}
filament_999[1182] {
  pt3dclear()
  pt3dadd(338.916, 412.848, 14.64,  1.500000)
  pt3dadd(341.11199999999997, 416.508, 15.616,  1.500000)
}
filament_999[1183] {
  pt3dclear()
  pt3dadd(336.71999999999997, 410.652, 15.128,  1.500000)
  pt3dadd(338.916, 412.848, 14.64,  1.500000)
}
filament_999[1184] {
  pt3dclear()
  pt3dadd(333.792, 409.188, 14.64,  1.500000)
  pt3dadd(336.71999999999997, 410.652, 15.128,  1.500000)
}
filament_999[1185] {
  pt3dclear()
  pt3dadd(330.864, 407.724, 14.64,  1.500000)
  pt3dadd(333.792, 409.188, 14.64,  1.500000)
}
filament_999[1186] {
  pt3dclear()
  pt3dadd(328.668, 405.52799999999996, 14.152,  1.500000)
  pt3dadd(330.864, 407.724, 14.64,  1.500000)
}
filament_999[1187] {
  pt3dclear()
  pt3dadd(326.472, 403.332, 14.64,  1.500000)
  pt3dadd(328.668, 405.52799999999996, 14.152,  1.500000)
}
filament_999[1188] {
  pt3dclear()
  pt3dadd(325.008, 400.404, 14.64,  1.500000)
  pt3dadd(326.472, 403.332, 14.64,  1.500000)
}
filament_999[1189] {
  pt3dclear()
  pt3dadd(336.71999999999997, 405.52799999999996, 13.176,  1.500000)
  pt3dadd(340.38, 404.796, 13.176,  1.500000)
}
filament_999[1190] {
  pt3dclear()
  pt3dadd(333.06, 404.796, 13.176,  1.500000)
  pt3dadd(336.71999999999997, 405.52799999999996, 13.176,  1.500000)
}
filament_999[1191] {
  pt3dclear()
  pt3dadd(330.132, 402.59999999999997, 13.176,  1.500000)
  pt3dadd(333.06, 404.796, 13.176,  1.500000)
}
filament_999[1192] {
  pt3dclear()
  pt3dadd(328.668, 399.67199999999997, 13.176,  1.500000)
  pt3dadd(330.132, 402.59999999999997, 13.176,  1.500000)
}
filament_999[1193] {
  pt3dclear()
  pt3dadd(329.4, 396.012, 13.176,  1.500000)
  pt3dadd(328.668, 399.67199999999997, 13.176,  1.500000)
}
filament_999[1194] {
  pt3dclear()
  pt3dadd(330.132, 392.352, 13.176,  1.500000)
  pt3dadd(329.4, 396.012, 13.176,  1.500000)
}
filament_999[1195] {
  pt3dclear()
  pt3dadd(332.328, 390.156, 13.176,  1.500000)
  pt3dadd(330.132, 392.352, 13.176,  1.500000)
}
filament_999[1196] {
  pt3dclear()
  pt3dadd(335.256, 390.156, 13.176,  1.500000)
  pt3dadd(332.328, 390.156, 13.176,  1.500000)
}
filament_999[1197] {
  pt3dclear()
  pt3dadd(338.18399999999997, 390.888, 13.176,  1.500000)
  pt3dadd(335.256, 390.156, 13.176,  1.500000)
}
filament_999[1198] {
  pt3dclear()
  pt3dadd(341.11199999999997, 392.352, 12.687999999999999,  1.500000)
  pt3dadd(338.18399999999997, 390.888, 13.176,  1.500000)
}
filament_999[1199] {
  pt3dclear()
  pt3dadd(344.04, 392.352, 14.152,  1.500000)
  pt3dadd(341.11199999999997, 392.352, 12.687999999999999,  1.500000)
}
filament_999[1200] {
  pt3dclear()
  pt3dadd(344.04, 392.352, 14.152,  1.500000)
  pt3dadd(341.844, 393.816, 12.2,  1.500000)
}
filament_999[1201] {
  pt3dclear()
  pt3dadd(346.968, 379.908, 14.152,  1.500000)
  pt3dadd(349.896, 377.712, 14.152,  1.500000)
}
filament_999[1202] {
  pt3dclear()
  pt3dadd(346.236, 371.856, 14.152,  1.500000)
  pt3dadd(351.36, 371.12399999999997, 14.152,  1.500000)
}
filament_999[1203] {
  pt3dclear()
  pt3dadd(342.57599999999996, 374.05199999999996, 14.152,  1.500000)
  pt3dadd(346.236, 371.856, 14.152,  1.500000)
}
filament_999[1204] {
  pt3dclear()
  pt3dadd(340.38, 376.98, 14.152,  1.500000)
  pt3dadd(342.57599999999996, 374.05199999999996, 14.152,  1.500000)
}
filament_999[1205] {
  pt3dclear()
  pt3dadd(341.11199999999997, 379.908, 14.64,  1.500000)
  pt3dadd(340.38, 376.98, 14.152,  1.500000)
}
filament_999[1206] {
  pt3dclear()
  pt3dadd(342.57599999999996, 382.104, 15.128,  1.500000)
  pt3dadd(341.11199999999997, 379.908, 14.64,  1.500000)
}
filament_999[1207] {
  pt3dclear()
  pt3dadd(342.57599999999996, 382.104, 15.128,  1.500000)
  pt3dadd(346.968, 379.908, 14.152,  1.500000)
}
filament_999[1208] {
  pt3dclear()
  pt3dadd(345.504, 384.3, 15.616,  1.500000)
  pt3dadd(342.57599999999996, 382.104, 15.128,  1.500000)
}
filament_999[1209] {
  pt3dclear()
  pt3dadd(346.236, 386.496, 16.104,  1.500000)
  pt3dadd(345.504, 384.3, 15.616,  1.500000)
}
filament_999[1210] {
  pt3dclear()
  pt3dadd(345.504, 389.424, 16.104,  1.500000)
  pt3dadd(346.236, 386.496, 16.104,  1.500000)
}
filament_999[1211] {
  pt3dclear()
  pt3dadd(346.968, 391.62, 15.616,  1.500000)
  pt3dadd(345.504, 389.424, 16.104,  1.500000)
}
filament_999[1212] {
  pt3dclear()
  pt3dadd(346.968, 391.62, 15.616,  1.500000)
  pt3dadd(344.04, 392.352, 14.152,  1.500000)
}
filament_999[1213] {
  pt3dclear()
  pt3dadd(349.164, 392.352, 16.104,  1.500000)
  pt3dadd(346.968, 391.62, 15.616,  1.500000)
}
filament_999[1214] {
  pt3dclear()
  pt3dadd(351.36, 393.084, 18.056,  1.500000)
  pt3dadd(349.164, 392.352, 16.104,  1.500000)
}
filament_999[1215] {
  pt3dclear()
  pt3dadd(351.36, 302.316, 23.424,  1.500000)
  pt3dadd(355.02, 305.24399999999997, 22.448,  1.500000)
}
filament_999[1216] {
  pt3dclear()
  pt3dadd(380.64, 305.976, 24.887999999999998,  1.500000)
  pt3dadd(384.3, 308.904, 24.887999999999998,  1.500000)
}
filament_999[1217] {
  pt3dclear()
  pt3dadd(376.98, 303.048, 24.887999999999998,  1.500000)
  pt3dadd(380.64, 305.976, 24.887999999999998,  1.500000)
}
filament_999[1218] {
  pt3dclear()
  pt3dadd(371.12399999999997, 302.316, 24.887999999999998,  1.500000)
  pt3dadd(376.98, 303.048, 24.887999999999998,  1.500000)
}
filament_999[1219] {
  pt3dclear()
  pt3dadd(371.12399999999997, 302.316, 24.887999999999998,  1.500000)
  pt3dadd(371.12399999999997, 305.976, 25.375999999999998,  1.500000)
}
filament_999[1220] {
  pt3dclear()
  pt3dadd(366.73199999999997, 300.12, 24.887999999999998,  1.500000)
  pt3dadd(371.12399999999997, 302.316, 24.887999999999998,  1.500000)
}
filament_999[1221] {
  pt3dclear()
  pt3dadd(364.536, 296.46, 25.375999999999998,  1.500000)
  pt3dadd(366.73199999999997, 300.12, 24.887999999999998,  1.500000)
}
filament_999[1222] {
  pt3dclear()
  pt3dadd(364.536, 296.46, 25.375999999999998,  1.500000)
  pt3dadd(364.536, 301.584, 25.375999999999998,  1.500000)
}
filament_999[1223] {
  pt3dclear()
  pt3dadd(363.072, 292.8, 24.887999999999998,  1.500000)
  pt3dadd(364.536, 296.46, 25.375999999999998,  1.500000)
}
filament_999[1224] {
  pt3dclear()
  pt3dadd(360.876, 289.872, 25.375999999999998,  1.500000)
  pt3dadd(363.072, 292.8, 24.887999999999998,  1.500000)
}
filament_999[1225] {
  pt3dclear()
  pt3dadd(356.484, 289.14, 25.375999999999998,  1.500000)
  pt3dadd(355.752, 292.068, 24.887999999999998,  1.500000)
}
filament_999[1226] {
  pt3dclear()
  pt3dadd(358.68, 285.48, 25.375999999999998,  1.500000)
  pt3dadd(356.484, 289.14, 25.375999999999998,  1.500000)
}
filament_999[1227] {
  pt3dclear()
  pt3dadd(358.68, 285.48, 25.375999999999998,  1.500000)
  pt3dadd(360.876, 289.872, 25.375999999999998,  1.500000)
}
filament_999[1228] {
  pt3dclear()
  pt3dadd(404.06399999999996, 284.016, 29.28,  1.500000)
  pt3dadd(401.13599999999997, 286.212, 28.304,  1.500000)
}
filament_999[1229] {
  pt3dclear()
  pt3dadd(405.52799999999996, 279.62399999999997, 30.256,  1.500000)
  pt3dadd(404.06399999999996, 284.016, 29.28,  1.500000)
}
filament_999[1230] {
  pt3dclear()
  pt3dadd(405.52799999999996, 275.964, 30.744,  1.500000)
  pt3dadd(405.52799999999996, 279.62399999999997, 30.256,  1.500000)
}
filament_999[1231] {
  pt3dclear()
  pt3dadd(408.456, 274.5, 31.232,  1.500000)
  pt3dadd(405.52799999999996, 275.964, 30.744,  1.500000)
}
filament_999[1232] {
  pt3dclear()
  pt3dadd(412.116, 275.23199999999997, 30.744,  1.500000)
  pt3dadd(408.456, 274.5, 31.232,  1.500000)
}
filament_999[1233] {
  pt3dclear()
  pt3dadd(415.776, 275.964, 30.256,  1.500000)
  pt3dadd(412.116, 275.23199999999997, 30.744,  1.500000)
}
filament_999[1234] {
  pt3dclear()
  pt3dadd(419.436, 276.69599999999997, 30.744,  1.500000)
  pt3dadd(415.776, 275.964, 30.256,  1.500000)
}
filament_999[1235] {
  pt3dclear()
  pt3dadd(424.56, 280.356, 28.791999999999998,  1.500000)
  pt3dadd(427.488, 281.82, 29.28,  1.500000)
}
filament_999[1236] {
  pt3dclear()
  pt3dadd(422.364, 278.15999999999997, 28.304,  1.500000)
  pt3dadd(424.56, 280.356, 28.791999999999998,  1.500000)
}
filament_999[1237] {
  pt3dclear()
  pt3dadd(422.364, 278.15999999999997, 28.304,  1.500000)
  pt3dadd(419.436, 276.69599999999997, 30.744,  1.500000)
}
filament_999[1238] {
  pt3dclear()
  pt3dadd(424.56, 277.428, 27.816,  1.500000)
  pt3dadd(422.364, 278.15999999999997, 28.304,  1.500000)
}
filament_999[1239] {
  pt3dclear()
  pt3dadd(426.024, 273.768, 26.84,  1.500000)
  pt3dadd(424.56, 277.428, 27.816,  1.500000)
}
filament_999[1240] {
  pt3dclear()
  pt3dadd(366.73199999999997, 131.028, 31.232,  1.500000)
  pt3dadd(366.73199999999997, 127.368, 31.72,  1.500000)
}
filament_999[1241] {
  pt3dclear()
  pt3dadd(366.73199999999997, 134.688, 31.72,  1.500000)
  pt3dadd(366.73199999999997, 131.028, 31.232,  1.500000)
}
filament_999[1242] {
  pt3dclear()
  pt3dadd(366.0, 138.34799999999998, 32.208,  1.500000)
  pt3dadd(366.73199999999997, 134.688, 31.72,  1.500000)
}
filament_999[1243] {
  pt3dclear()
  pt3dadd(364.536, 142.008, 32.208,  1.500000)
  pt3dadd(366.0, 138.34799999999998, 32.208,  1.500000)
}
filament_999[1244] {
  pt3dclear()
  pt3dadd(360.876, 146.4, 32.208,  1.500000)
  pt3dadd(364.536, 142.008, 32.208,  1.500000)
}
filament_999[1245] {
  pt3dclear()
  pt3dadd(363.804, 148.596, 32.208,  1.500000)
  pt3dadd(360.876, 146.4, 32.208,  1.500000)
}
filament_999[1246] {
  pt3dclear()
  pt3dadd(365.268, 144.936, 32.208,  1.500000)
  pt3dadd(363.804, 148.596, 32.208,  1.500000)
}
filament_999[1247] {
  pt3dclear()
  pt3dadd(370.392, 163.968, 32.696,  1.500000)
  pt3dadd(371.856, 168.35999999999999, 32.696,  1.500000)
}
filament_999[1248] {
  pt3dclear()
  pt3dadd(368.19599999999997, 159.576, 32.696,  1.500000)
  pt3dadd(370.392, 163.968, 32.696,  1.500000)
}
filament_999[1249] {
  pt3dclear()
  pt3dadd(366.0, 156.648, 32.208,  1.500000)
  pt3dadd(368.928, 157.38, 33.672,  1.500000)
}
filament_999[1250] {
  pt3dclear()
  pt3dadd(366.0, 156.648, 32.208,  1.500000)
  pt3dadd(368.19599999999997, 159.576, 32.696,  1.500000)
}
filament_999[1251] {
  pt3dclear()
  pt3dadd(363.804, 154.452, 31.72,  1.500000)
  pt3dadd(366.0, 156.648, 32.208,  1.500000)
}
filament_999[1252] {
  pt3dclear()
  pt3dadd(361.608, 152.256, 31.232,  1.500000)
  pt3dadd(363.804, 154.452, 31.72,  1.500000)
}
filament_999[1253] {
  pt3dclear()
  pt3dadd(358.68, 150.792, 31.232,  1.500000)
  pt3dadd(361.608, 152.256, 31.232,  1.500000)
}
filament_999[1254] {
  pt3dclear()
  pt3dadd(359.412, 148.596, 31.72,  1.500000)
  pt3dadd(358.68, 150.792, 31.232,  1.500000)
}
filament_999[1255] {
  pt3dclear()
  pt3dadd(363.072, 145.668, 31.72,  1.500000)
  pt3dadd(359.412, 148.596, 31.72,  1.500000)
}
filament_999[1256] {
  pt3dclear()
  pt3dadd(367.464, 144.936, 31.72,  1.500000)
  pt3dadd(363.072, 145.668, 31.72,  1.500000)
}
filament_999[1257] {
  pt3dclear()
  pt3dadd(370.392, 144.936, 31.232,  1.500000)
  pt3dadd(367.464, 144.936, 31.72,  1.500000)
}
filament_999[1258] {
  pt3dclear()
  pt3dadd(372.58799999999997, 143.472, 28.791999999999998,  1.500000)
  pt3dadd(370.392, 144.936, 31.232,  1.500000)
}
filament_999[1259] {
  pt3dclear()
  pt3dadd(299.388, 111.996, 41.967999999999996,  1.500000)
  pt3dadd(296.46, 112.728, 42.455999999999996,  1.500000)
}
filament_999[1260] {
  pt3dclear()
  pt3dadd(302.316, 111.996, 41.48,  1.500000)
  pt3dadd(299.388, 111.996, 41.967999999999996,  1.500000)
}
filament_999[1261] {
  pt3dclear()
  pt3dadd(303.78, 114.92399999999999, 40.504,  1.500000)
  pt3dadd(302.316, 111.996, 41.48,  1.500000)
}
filament_999[1262] {
  pt3dclear()
  pt3dadd(303.048, 118.584, 41.48,  1.500000)
  pt3dadd(303.78, 114.92399999999999, 40.504,  1.500000)
}
filament_999[1263] {
  pt3dclear()
  pt3dadd(303.048, 122.976, 40.504,  1.500000)
  pt3dadd(303.048, 118.584, 41.48,  1.500000)
}
filament_999[1264] {
  pt3dclear()
  pt3dadd(303.78, 126.636, 40.992,  1.500000)
  pt3dadd(303.78, 128.832, 38.552,  1.500000)
}
filament_999[1265] {
  pt3dclear()
  pt3dadd(303.78, 126.636, 40.992,  1.500000)
  pt3dadd(303.048, 122.976, 40.504,  1.500000)
}
filament_999[1266] {
  pt3dclear()
  pt3dadd(305.976, 128.832, 41.48,  1.500000)
  pt3dadd(303.78, 126.636, 40.992,  1.500000)
}
filament_999[1267] {
  pt3dclear()
  pt3dadd(305.24399999999997, 131.76, 41.967999999999996,  1.500000)
  pt3dadd(305.976, 128.832, 41.48,  1.500000)
}
filament_999[1268] {
  pt3dclear()
  pt3dadd(303.78, 133.956, 42.455999999999996,  1.500000)
  pt3dadd(305.24399999999997, 131.76, 41.967999999999996,  1.500000)
}
filament_999[1269] {
  pt3dclear()
  pt3dadd(300.852, 135.42, 44.408,  1.500000)
  pt3dadd(303.78, 133.956, 42.455999999999996,  1.500000)
}
filament_999[1270] {
  pt3dclear()
  pt3dadd(297.924, 136.152, 44.408,  1.500000)
  pt3dadd(300.852, 135.42, 44.408,  1.500000)
}
filament_999[1271] {
  pt3dclear()
  pt3dadd(294.264, 137.61599999999999, 46.36,  1.500000)
  pt3dadd(297.924, 136.152, 44.408,  1.500000)
}
filament_999[1272] {
  pt3dclear()
  pt3dadd(304.512, 339.64799999999997, 16.104,  1.500000)
  pt3dadd(307.44, 341.11199999999997, 17.567999999999998,  1.500000)
}
filament_999[1273] {
  pt3dclear()
  pt3dadd(300.852, 338.916, 16.592,  1.500000)
  pt3dadd(304.512, 336.71999999999997, 16.104,  1.500000)
}
filament_999[1274] {
  pt3dclear()
  pt3dadd(300.852, 338.916, 16.592,  1.500000)
  pt3dadd(304.512, 339.64799999999997, 16.104,  1.500000)
}
filament_999[1275] {
  pt3dclear()
  pt3dadd(297.192, 338.18399999999997, 16.592,  1.500000)
  pt3dadd(300.852, 338.916, 16.592,  1.500000)
}
filament_999[1276] {
  pt3dclear()
  pt3dadd(293.532, 337.452, 17.08,  1.500000)
  pt3dadd(297.192, 338.18399999999997, 16.592,  1.500000)
}
filament_999[1277] {
  pt3dclear()
  pt3dadd(290.604, 338.916, 16.592,  1.500000)
  pt3dadd(293.532, 337.452, 17.08,  1.500000)
}
filament_999[1278] {
  pt3dclear()
  pt3dadd(290.604, 341.844, 16.104,  1.500000)
  pt3dadd(290.604, 338.916, 16.592,  1.500000)
}
filament_999[1279] {
  pt3dclear()
  pt3dadd(290.604, 345.504, 15.616,  1.500000)
  pt3dadd(290.604, 341.844, 16.104,  1.500000)
}
filament_999[1280] {
  pt3dclear()
  pt3dadd(291.336, 348.432, 16.104,  1.500000)
  pt3dadd(290.604, 345.504, 15.616,  1.500000)
}
filament_999[1281] {
  pt3dclear()
  pt3dadd(289.872, 350.628, 16.592,  1.500000)
  pt3dadd(291.336, 348.432, 16.104,  1.500000)
}
filament_999[1282] {
  pt3dclear()
  pt3dadd(286.212, 352.092, 17.08,  1.500000)
  pt3dadd(289.872, 350.628, 16.592,  1.500000)
}
filament_999[1283] {
  pt3dclear()
  pt3dadd(281.82, 352.092, 17.567999999999998,  1.500000)
  pt3dadd(286.212, 352.092, 17.08,  1.500000)
}
filament_999[1284] {
  pt3dclear()
  pt3dadd(279.62399999999997, 349.164, 18.056,  1.500000)
  pt3dadd(281.82, 352.092, 17.567999999999998,  1.500000)
}
filament_999[1285] {
  pt3dclear()
  pt3dadd(368.928, 351.36, 22.448,  1.500000)
  pt3dadd(365.268, 350.628, 21.96,  1.500000)
}
filament_999[1286] {
  pt3dclear()
  pt3dadd(371.856, 351.36, 22.936,  1.500000)
  pt3dadd(368.928, 351.36, 22.448,  1.500000)
}
filament_999[1287] {
  pt3dclear()
  pt3dadd(374.784, 360.144, 27.816,  1.500000)
  pt3dadd(373.32, 357.948, 27.816,  1.500000)
}
filament_999[1288] {
  pt3dclear()
  pt3dadd(378.444, 360.876, 27.328,  1.500000)
  pt3dadd(374.784, 360.144, 27.816,  1.500000)
}
filament_999[1289] {
  pt3dclear()
  pt3dadd(381.372, 360.144, 26.84,  1.500000)
  pt3dadd(378.444, 360.876, 27.328,  1.500000)
}
filament_999[1290] {
  pt3dclear()
  pt3dadd(382.836, 357.948, 25.375999999999998,  1.500000)
  pt3dadd(381.372, 360.144, 26.84,  1.500000)
}
filament_999[1291] {
  pt3dclear()
  pt3dadd(381.372, 355.02, 23.912,  1.500000)
  pt3dadd(382.836, 357.948, 25.375999999999998,  1.500000)
}
filament_999[1292] {
  pt3dclear()
  pt3dadd(379.176, 352.092, 22.936,  1.500000)
  pt3dadd(381.372, 355.02, 23.912,  1.500000)
}
filament_999[1293] {
  pt3dclear()
  pt3dadd(375.516, 349.896, 23.424,  1.500000)
  pt3dadd(379.176, 352.092, 22.936,  1.500000)
}
filament_999[1294] {
  pt3dclear()
  pt3dadd(375.516, 349.896, 23.424,  1.500000)
  pt3dadd(371.856, 351.36, 22.936,  1.500000)
}
filament_999[1295] {
  pt3dclear()
  pt3dadd(424.56, 399.67199999999997, 29.28,  1.500000)
  pt3dadd(422.364, 396.012, 29.28,  1.500000)
}
filament_999[1296] {
  pt3dclear()
  pt3dadd(423.096, 387.228, 23.912,  1.500000)
  pt3dadd(423.096, 390.888, 23.912,  1.500000)
}
filament_999[1297] {
  pt3dclear()
  pt3dadd(422.364, 383.568, 23.912,  1.500000)
  pt3dadd(423.096, 387.228, 23.912,  1.500000)
}
filament_999[1298] {
  pt3dclear()
  pt3dadd(422.364, 380.64, 23.424,  1.500000)
  pt3dadd(422.364, 383.568, 23.912,  1.500000)
}
filament_999[1299] {
  pt3dclear()
  pt3dadd(425.292, 378.444, 23.424,  1.500000)
  pt3dadd(422.364, 380.64, 23.424,  1.500000)
}
filament_999[1300] {
  pt3dclear()
  pt3dadd(428.21999999999997, 376.98, 22.936,  1.500000)
  pt3dadd(425.292, 378.444, 23.424,  1.500000)
}
filament_999[1301] {
  pt3dclear()
  pt3dadd(428.952, 374.05199999999996, 22.936,  1.500000)
  pt3dadd(428.21999999999997, 376.98, 22.936,  1.500000)
}
filament_999[1302] {
  pt3dclear()
  pt3dadd(428.952, 370.392, 22.448,  1.500000)
  pt3dadd(428.952, 374.05199999999996, 22.936,  1.500000)
}
filament_999[1303] {
  pt3dclear()
  pt3dadd(427.488, 367.464, 20.496,  1.500000)
  pt3dadd(428.952, 370.392, 22.448,  1.500000)
}
filament_999[1304] {
  pt3dclear()
  pt3dadd(428.21999999999997, 363.072, 20.008,  1.500000)
  pt3dadd(427.488, 367.464, 20.496,  1.500000)
}
filament_999[1305] {
  pt3dclear()
  pt3dadd(428.21999999999997, 358.68, 20.496,  1.500000)
  pt3dadd(428.21999999999997, 363.072, 20.008,  1.500000)
}
filament_999[1306] {
  pt3dclear()
  pt3dadd(427.488, 355.02, 20.008,  1.500000)
  pt3dadd(428.21999999999997, 358.68, 20.496,  1.500000)
}
filament_999[1307] {
  pt3dclear()
  pt3dadd(425.292, 352.092, 20.008,  1.500000)
  pt3dadd(427.488, 355.02, 20.008,  1.500000)
}
filament_999[1308] {
  pt3dclear()
  pt3dadd(423.096, 349.164, 20.008,  1.500000)
  pt3dadd(425.292, 352.092, 20.008,  1.500000)
}
filament_999[1309] {
  pt3dclear()
  pt3dadd(421.632, 346.236, 20.008,  1.500000)
  pt3dadd(423.096, 349.164, 20.008,  1.500000)
}
filament_999[1310] {
  pt3dclear()
  pt3dadd(420.168, 343.308, 19.52,  1.500000)
  pt3dadd(421.632, 346.236, 20.008,  1.500000)
}
filament_999[1311] {
  pt3dclear()
  pt3dadd(396.74399999999997, 322.08, 21.472,  1.500000)
  pt3dadd(397.476, 318.42, 21.472,  1.500000)
}
filament_999[1312] {
  pt3dclear()
  pt3dadd(400.404, 323.544, 21.472,  1.500000)
  pt3dadd(396.74399999999997, 322.08, 21.472,  1.500000)
}
filament_999[1313] {
  pt3dclear()
  pt3dadd(403.332, 326.472, 21.96,  1.500000)
  pt3dadd(400.404, 323.544, 21.472,  1.500000)
}
filament_999[1314] {
  pt3dclear()
  pt3dadd(406.26, 328.668, 21.472,  1.500000)
  pt3dadd(403.332, 326.472, 21.96,  1.500000)
}
filament_999[1315] {
  pt3dclear()
  pt3dadd(409.188, 331.596, 20.496,  1.500000)
  pt3dadd(406.26, 328.668, 21.472,  1.500000)
}
filament_999[1316] {
  pt3dclear()
  pt3dadd(411.384, 334.524, 19.52,  1.500000)
  pt3dadd(409.188, 331.596, 20.496,  1.500000)
}
filament_999[1317] {
  pt3dclear()
  pt3dadd(413.58, 337.452, 19.032,  1.500000)
  pt3dadd(411.384, 334.524, 19.52,  1.500000)
}
filament_999[1318] {
  pt3dclear()
  pt3dadd(417.24, 338.916, 17.567999999999998,  1.500000)
  pt3dadd(413.58, 337.452, 19.032,  1.500000)
}
filament_999[1319] {
  pt3dclear()
  pt3dadd(417.24, 338.916, 17.567999999999998,  1.500000)
  pt3dadd(420.168, 343.308, 19.52,  1.500000)
}
filament_999[1320] {
  pt3dclear()
  pt3dadd(422.364, 338.18399999999997, 16.592,  1.500000)
  pt3dadd(417.24, 338.916, 17.567999999999998,  1.500000)
}
filament_999[1321] {
  pt3dclear()
  pt3dadd(426.024, 335.988, 17.567999999999998,  1.500000)
  pt3dadd(422.364, 338.18399999999997, 16.592,  1.500000)
}
filament_999[1322] {
  pt3dclear()
  pt3dadd(428.21999999999997, 333.792, 17.08,  1.500000)
  pt3dadd(426.024, 335.988, 17.567999999999998,  1.500000)
}
filament_999[1323] {
  pt3dclear()
  pt3dadd(429.68399999999997, 330.864, 17.08,  1.500000)
  pt3dadd(428.21999999999997, 333.792, 17.08,  1.500000)
}
filament_999[1324] {
  pt3dclear()
  pt3dadd(431.14799999999997, 327.936, 17.08,  1.500000)
  pt3dadd(429.68399999999997, 330.864, 17.08,  1.500000)
}
filament_999[1325] {
  pt3dclear()
  pt3dadd(435.53999999999996, 330.132, 17.567999999999998,  1.500000)
  pt3dadd(435.53999999999996, 333.06, 17.567999999999998,  1.500000)
}
filament_999[1326] {
  pt3dclear()
  pt3dadd(434.07599999999996, 327.204, 17.08,  1.500000)
  pt3dadd(435.53999999999996, 330.132, 17.567999999999998,  1.500000)
}
filament_999[1327] {
  pt3dclear()
  pt3dadd(432.61199999999997, 325.008, 16.104,  1.500000)
  pt3dadd(434.07599999999996, 327.204, 17.08,  1.500000)
}
filament_999[1328] {
  pt3dclear()
  pt3dadd(432.61199999999997, 325.008, 16.104,  1.500000)
  pt3dadd(431.14799999999997, 327.936, 17.08,  1.500000)
}
filament_999[1329] {
  pt3dclear()
  pt3dadd(410.652, 350.628, 15.128,  1.500000)
  pt3dadd(408.456, 352.092, 15.128,  1.500000)
}
filament_999[1330] {
  pt3dclear()
  pt3dadd(412.116, 346.968, 15.128,  1.500000)
  pt3dadd(410.652, 350.628, 15.128,  1.500000)
}
filament_999[1331] {
  pt3dclear()
  pt3dadd(413.58, 343.308, 15.128,  1.500000)
  pt3dadd(412.116, 346.968, 15.128,  1.500000)
}
filament_999[1332] {
  pt3dclear()
  pt3dadd(416.508, 341.11199999999997, 15.616,  1.500000)
  pt3dadd(413.58, 343.308, 15.128,  1.500000)
}
filament_999[1333] {
  pt3dclear()
  pt3dadd(420.168, 338.916, 15.128,  1.500000)
  pt3dadd(416.508, 341.11199999999997, 15.616,  1.500000)
}
filament_999[1334] {
  pt3dclear()
  pt3dadd(423.096, 336.71999999999997, 14.64,  1.500000)
  pt3dadd(420.168, 338.916, 15.128,  1.500000)
}
filament_999[1335] {
  pt3dclear()
  pt3dadd(423.096, 333.792, 14.152,  1.500000)
  pt3dadd(423.096, 336.71999999999997, 14.64,  1.500000)
}
filament_999[1336] {
  pt3dclear()
  pt3dadd(423.096, 330.132, 14.64,  1.500000)
  pt3dadd(423.096, 333.792, 14.152,  1.500000)
}
filament_999[1337] {
  pt3dclear()
  pt3dadd(423.828, 326.472, 14.152,  1.500000)
  pt3dadd(423.096, 330.132, 14.64,  1.500000)
}
filament_999[1338] {
  pt3dclear()
  pt3dadd(426.024, 324.276, 14.152,  1.500000)
  pt3dadd(423.828, 326.472, 14.152,  1.500000)
}
filament_999[1339] {
  pt3dclear()
  pt3dadd(428.21999999999997, 323.544, 15.616,  1.500000)
  pt3dadd(426.024, 324.276, 14.152,  1.500000)
}
filament_999[1340] {
  pt3dclear()
  pt3dadd(427.488, 321.348, 15.616,  1.500000)
  pt3dadd(424.56, 320.616, 15.616,  1.500000)
}
filament_999[1341] {
  pt3dclear()
  pt3dadd(431.14799999999997, 322.08, 15.616,  1.500000)
  pt3dadd(427.488, 321.348, 15.616,  1.500000)
}
filament_999[1342] {
  pt3dclear()
  pt3dadd(431.14799999999997, 322.08, 15.616,  1.500000)
  pt3dadd(432.61199999999997, 325.008, 16.104,  1.500000)
}
filament_999[1343] {
  pt3dclear()
  pt3dadd(431.14799999999997, 322.08, 15.616,  1.500000)
  pt3dadd(428.21999999999997, 323.544, 15.616,  1.500000)
}
filament_999[1344] {
  pt3dclear()
  pt3dadd(434.808, 319.152, 14.64,  1.500000)
  pt3dadd(431.14799999999997, 322.08, 15.616,  1.500000)
}
filament_999[1345] {
  pt3dclear()
  pt3dadd(431.88, 316.224, 16.104,  1.500000)
  pt3dadd(434.808, 319.152, 14.64,  1.500000)
}
filament_999[1346] {
  pt3dclear()
  pt3dadd(409.92, 338.18399999999997, 33.184,  1.500000)
  pt3dadd(412.848, 336.71999999999997, 33.672,  1.500000)
}
filament_999[1347] {
  pt3dclear()
  pt3dadd(406.992, 340.38, 32.208,  1.500000)
  pt3dadd(409.92, 338.18399999999997, 33.184,  1.500000)
}
filament_999[1348] {
  pt3dclear()
  pt3dadd(422.364, 405.52799999999996, 38.552,  1.500000)
  pt3dadd(422.364, 403.332, 39.04,  1.500000)
}
filament_999[1349] {
  pt3dclear()
  pt3dadd(420.9, 407.724, 38.064,  1.500000)
  pt3dadd(422.364, 405.52799999999996, 38.552,  1.500000)
}
filament_999[1350] {
  pt3dclear()
  pt3dadd(417.972, 408.456, 37.088,  1.500000)
  pt3dadd(420.9, 407.724, 38.064,  1.500000)
}
filament_999[1351] {
  pt3dclear()
  pt3dadd(417.24, 409.92, 34.647999999999996,  1.500000)
  pt3dadd(417.972, 408.456, 37.088,  1.500000)
}
filament_999[1352] {
  pt3dclear()
  pt3dadd(417.24, 407.724, 33.184,  1.500000)
  pt3dadd(417.24, 409.92, 34.647999999999996,  1.500000)
}
filament_999[1353] {
  pt3dclear()
  pt3dadd(418.704, 406.26, 30.744,  1.500000)
  pt3dadd(417.24, 407.724, 33.184,  1.500000)
}
filament_999[1354] {
  pt3dclear()
  pt3dadd(401.868, 374.784, 34.647999999999996,  1.500000)
  pt3dadd(404.796, 373.32, 33.672,  1.500000)
}
filament_999[1355] {
  pt3dclear()
  pt3dadd(399.67199999999997, 376.248, 35.624,  1.500000)
  pt3dadd(401.868, 374.784, 34.647999999999996,  1.500000)
}
filament_999[1356] {
  pt3dclear()
  pt3dadd(397.476, 377.712, 36.6,  1.500000)
  pt3dadd(399.67199999999997, 376.248, 35.624,  1.500000)
}
filament_999[1357] {
  pt3dclear()
  pt3dadd(397.476, 377.712, 36.6,  1.500000)
  pt3dadd(401.13599999999997, 376.98, 39.528,  1.500000)
}
filament_999[1358] {
  pt3dclear()
  pt3dadd(395.28, 379.176, 39.04,  1.500000)
  pt3dadd(397.476, 377.712, 36.6,  1.500000)
}
filament_999[1359] {
  pt3dclear()
  pt3dadd(395.28, 380.64, 43.432,  1.500000)
  pt3dadd(395.28, 379.176, 39.04,  1.500000)
}
filament_999[1360] {
  pt3dclear()
  pt3dadd(352.824, 185.196, 19.032,  1.500000)
  pt3dadd(349.896, 183.732, 18.544,  1.500000)
}
filament_999[1361] {
  pt3dclear()
  pt3dadd(355.02, 183.0, 19.52,  1.500000)
  pt3dadd(352.824, 185.196, 19.032,  1.500000)
}
filament_999[1362] {
  pt3dclear()
  pt3dadd(354.288, 179.34, 20.008,  1.500000)
  pt3dadd(355.02, 183.0, 19.52,  1.500000)
}
filament_999[1363] {
  pt3dclear()
  pt3dadd(355.02, 176.412, 22.936,  1.500000)
  pt3dadd(354.288, 179.34, 20.008,  1.500000)
}
filament_999[1364] {
  pt3dclear()
  pt3dadd(235.704, 297.192, 41.967999999999996,  1.500000)
  pt3dadd(233.50799999999998, 297.924, 41.48,  1.500000)
}
filament_999[1365] {
  pt3dclear()
  pt3dadd(237.9, 296.46, 42.455999999999996,  1.500000)
  pt3dadd(235.704, 297.192, 41.967999999999996,  1.500000)
}
filament_999[1366] {
  pt3dclear()
  pt3dadd(239.364, 292.8, 41.967999999999996,  1.500000)
  pt3dadd(237.9, 296.46, 42.455999999999996,  1.500000)
}
filament_999[1367] {
  pt3dclear()
  pt3dadd(239.364, 289.872, 41.967999999999996,  1.500000)
  pt3dadd(239.364, 292.8, 41.967999999999996,  1.500000)
}
filament_999[1368] {
  pt3dclear()
  pt3dadd(237.9, 286.212, 42.455999999999996,  1.500000)
  pt3dadd(239.364, 289.872, 41.967999999999996,  1.500000)
}
filament_999[1369] {
  pt3dclear()
  pt3dadd(235.704, 282.552, 42.455999999999996,  1.500000)
  pt3dadd(237.9, 286.212, 42.455999999999996,  1.500000)
}
filament_999[1370] {
  pt3dclear()
  pt3dadd(233.50799999999998, 278.892, 42.944,  1.500000)
  pt3dadd(235.704, 282.552, 42.455999999999996,  1.500000)
}
filament_999[1371] {
  pt3dclear()
  pt3dadd(232.77599999999998, 273.768, 42.455999999999996,  1.500000)
  pt3dadd(233.50799999999998, 278.892, 42.944,  1.500000)
}
filament_999[1372] {
  pt3dclear()
  pt3dadd(232.77599999999998, 269.376, 42.455999999999996,  1.500000)
  pt3dadd(234.24, 265.716, 41.967999999999996,  1.500000)
}
filament_999[1373] {
  pt3dclear()
  pt3dadd(232.77599999999998, 269.376, 42.455999999999996,  1.500000)
  pt3dadd(232.77599999999998, 273.768, 42.455999999999996,  1.500000)
}
filament_999[1374] {
  pt3dclear()
  pt3dadd(300.12, 221.796, 23.912,  1.500000)
  pt3dadd(303.048, 220.332, 21.96,  1.500000)
}
filament_999[1375] {
  pt3dclear()
  pt3dadd(294.996, 225.456, 23.912,  1.500000)
  pt3dadd(300.12, 221.796, 23.912,  1.500000)
}
filament_999[1376] {
  pt3dclear()
  pt3dadd(293.532, 229.11599999999999, 23.912,  1.500000)
  pt3dadd(294.996, 225.456, 23.912,  1.500000)
}
filament_999[1377] {
  pt3dclear()
  pt3dadd(306.70799999999997, 229.84799999999998, 21.96,  1.500000)
  pt3dadd(308.904, 228.384, 22.936,  1.500000)
}
filament_999[1378] {
  pt3dclear()
  pt3dadd(303.78, 231.31199999999998, 21.96,  1.500000)
  pt3dadd(306.70799999999997, 229.84799999999998, 21.96,  1.500000)
}
filament_999[1379] {
  pt3dclear()
  pt3dadd(303.048, 234.24, 21.96,  1.500000)
  pt3dadd(303.78, 231.31199999999998, 21.96,  1.500000)
}
filament_999[1380] {
  pt3dclear()
  pt3dadd(302.316, 237.168, 22.936,  1.500000)
  pt3dadd(300.852, 239.364, 22.936,  1.500000)
}
filament_999[1381] {
  pt3dclear()
  pt3dadd(304.512, 236.436, 21.96,  1.500000)
  pt3dadd(302.316, 237.168, 22.936,  1.500000)
}
filament_999[1382] {
  pt3dclear()
  pt3dadd(304.512, 236.436, 21.96,  1.500000)
  pt3dadd(303.048, 234.24, 21.96,  1.500000)
}
filament_999[1383] {
  pt3dclear()
  pt3dadd(308.17199999999997, 235.704, 21.96,  1.500000)
  pt3dadd(304.512, 236.436, 21.96,  1.500000)
}
filament_999[1384] {
  pt3dclear()
  pt3dadd(311.832, 234.972, 21.96,  1.500000)
  pt3dadd(308.17199999999997, 235.704, 21.96,  1.500000)
}
filament_999[1385] {
  pt3dclear()
  pt3dadd(314.76, 234.24, 21.96,  1.500000)
  pt3dadd(311.832, 234.972, 21.96,  1.500000)
}
filament_999[1386] {
  pt3dclear()
  pt3dadd(318.42, 234.24, 21.96,  1.500000)
  pt3dadd(314.76, 234.24, 21.96,  1.500000)
}
filament_999[1387] {
  pt3dclear()
  pt3dadd(345.504, 208.62, 10.736,  1.500000)
  pt3dadd(347.7, 210.816, 11.712,  1.500000)
}
filament_999[1388] {
  pt3dclear()
  pt3dadd(343.308, 206.424, 11.224,  1.500000)
  pt3dadd(345.504, 208.62, 10.736,  1.500000)
}
filament_999[1389] {
  pt3dclear()
  pt3dadd(341.11199999999997, 203.496, 12.2,  1.500000)
  pt3dadd(343.308, 206.424, 11.224,  1.500000)
}
filament_999[1390] {
  pt3dclear()
  pt3dadd(339.64799999999997, 199.83599999999998, 12.2,  1.500000)
  pt3dadd(341.11199999999997, 203.496, 12.2,  1.500000)
}
filament_999[1391] {
  pt3dclear()
  pt3dadd(338.916, 196.176, 12.687999999999999,  1.500000)
  pt3dadd(339.64799999999997, 199.83599999999998, 12.2,  1.500000)
}
filament_999[1392] {
  pt3dclear()
  pt3dadd(338.916, 196.176, 12.687999999999999,  1.500000)
  pt3dadd(342.57599999999996, 196.908, 14.64,  1.500000)
}
filament_999[1393] {
  pt3dclear()
  pt3dadd(335.988, 193.248, 13.664,  1.500000)
  pt3dadd(338.916, 196.176, 12.687999999999999,  1.500000)
}
filament_999[1394] {
  pt3dclear()
  pt3dadd(332.328, 191.784, 13.664,  1.500000)
  pt3dadd(335.988, 193.248, 13.664,  1.500000)
}
filament_999[1395] {
  pt3dclear()
  pt3dadd(327.936, 191.052, 14.152,  1.500000)
  pt3dadd(332.328, 191.784, 13.664,  1.500000)
}
filament_999[1396] {
  pt3dclear()
  pt3dadd(312.564, 145.668, 29.28,  1.500000)
  pt3dadd(314.028, 149.328, 29.28,  1.500000)
}
filament_999[1397] {
  pt3dclear()
  pt3dadd(311.832, 142.74, 29.28,  1.500000)
  pt3dadd(312.564, 145.668, 29.28,  1.500000)
}
filament_999[1398] {
  pt3dclear()
  pt3dadd(366.0, 172.02, 15.128,  1.500000)
  pt3dadd(368.928, 174.216, 14.64,  1.500000)
}
filament_999[1399] {
  pt3dclear()
  pt3dadd(363.804, 169.09199999999998, 16.104,  1.500000)
  pt3dadd(366.0, 172.02, 15.128,  1.500000)
}
filament_999[1400] {
  pt3dclear()
  pt3dadd(359.412, 169.09199999999998, 15.616,  1.500000)
  pt3dadd(363.804, 169.09199999999998, 16.104,  1.500000)
}
filament_999[1401] {
  pt3dclear()
  pt3dadd(355.752, 169.82399999999998, 15.128,  1.500000)
  pt3dadd(359.412, 169.09199999999998, 15.616,  1.500000)
}
filament_999[1402] {
  pt3dclear()
  pt3dadd(353.556, 172.02, 15.128,  1.500000)
  pt3dadd(356.484, 174.216, 14.64,  1.500000)
}
filament_999[1403] {
  pt3dclear()
  pt3dadd(353.556, 172.02, 15.128,  1.500000)
  pt3dadd(355.752, 169.82399999999998, 15.128,  1.500000)
}
filament_999[1404] {
  pt3dclear()
  pt3dadd(349.896, 170.55599999999998, 15.616,  1.500000)
  pt3dadd(353.556, 172.02, 15.128,  1.500000)
}
filament_999[1405] {
  pt3dclear()
  pt3dadd(349.896, 166.896, 16.104,  1.500000)
  pt3dadd(352.824, 166.896, 18.056,  1.500000)
}
filament_999[1406] {
  pt3dclear()
  pt3dadd(349.896, 166.896, 16.104,  1.500000)
  pt3dadd(349.896, 170.55599999999998, 15.616,  1.500000)
}
filament_999[1407] {
  pt3dclear()
  pt3dadd(342.57599999999996, 167.628, 18.544,  1.500000)
  pt3dadd(341.11199999999997, 165.432, 19.52,  1.500000)
}
filament_999[1408] {
  pt3dclear()
  pt3dadd(345.504, 167.628, 18.056,  1.500000)
  pt3dadd(342.57599999999996, 167.628, 18.544,  1.500000)
}
filament_999[1409] {
  pt3dclear()
  pt3dadd(346.968, 165.432, 17.567999999999998,  1.500000)
  pt3dadd(345.504, 167.628, 18.056,  1.500000)
}
filament_999[1410] {
  pt3dclear()
  pt3dadd(346.968, 165.432, 17.567999999999998,  1.500000)
  pt3dadd(349.896, 166.896, 16.104,  1.500000)
}
filament_999[1411] {
  pt3dclear()
  pt3dadd(348.432, 162.504, 18.056,  1.500000)
  pt3dadd(346.968, 165.432, 17.567999999999998,  1.500000)
}
filament_999[1412] {
  pt3dclear()
  pt3dadd(351.36, 160.308, 17.567999999999998,  1.500000)
  pt3dadd(348.432, 162.504, 18.056,  1.500000)
}
filament_999[1413] {
  pt3dclear()
  pt3dadd(364.536, 184.464, 20.008,  1.500000)
  pt3dadd(362.34, 186.66, 20.496,  1.500000)
}
filament_999[1414] {
  pt3dclear()
  pt3dadd(366.73199999999997, 182.268, 19.52,  1.500000)
  pt3dadd(364.536, 184.464, 20.008,  1.500000)
}
filament_999[1415] {
  pt3dclear()
  pt3dadd(368.928, 180.804, 19.032,  1.500000)
  pt3dadd(366.73199999999997, 182.268, 19.52,  1.500000)
}
filament_999[1416] {
  pt3dclear()
  pt3dadd(371.12399999999997, 179.34, 19.032,  1.500000)
  pt3dadd(368.928, 180.804, 19.032,  1.500000)
}
filament_999[1417] {
  pt3dclear()
  pt3dadd(371.856, 176.412, 20.008,  1.500000)
  pt3dadd(371.12399999999997, 179.34, 19.032,  1.500000)
}
filament_999[1418] {
  pt3dclear()
  pt3dadd(368.928, 176.412, 20.496,  1.500000)
  pt3dadd(371.856, 176.412, 20.008,  1.500000)
}
filament_999[1419] {
  pt3dclear()
  pt3dadd(383.568, 169.82399999999998, 23.424,  1.500000)
  pt3dadd(381.372, 168.35999999999999, 22.936,  1.500000)
}
filament_999[1420] {
  pt3dclear()
  pt3dadd(385.032, 167.628, 23.424,  1.500000)
  pt3dadd(383.568, 169.82399999999998, 23.424,  1.500000)
}
filament_999[1421] {
  pt3dclear()
  pt3dadd(385.032, 167.628, 23.424,  1.500000)
  pt3dadd(385.764, 164.7, 19.52,  1.500000)
}
filament_999[1422] {
  pt3dclear()
  pt3dadd(385.764, 163.968, 23.424,  1.500000)
  pt3dadd(385.032, 167.628, 23.424,  1.500000)
}
filament_999[1423] {
  pt3dclear()
  pt3dadd(385.032, 160.308, 23.424,  1.500000)
  pt3dadd(385.764, 163.968, 23.424,  1.500000)
}
filament_999[1424] {
  pt3dclear()
  pt3dadd(386.496, 157.38, 23.912,  1.500000)
  pt3dadd(385.032, 160.308, 23.424,  1.500000)
}
filament_999[1425] {
  pt3dclear()
  pt3dadd(388.692, 155.916, 25.375999999999998,  1.500000)
  pt3dadd(386.496, 157.38, 23.912,  1.500000)
}
filament_999[1426] {
  pt3dclear()
  pt3dadd(390.888, 155.184, 25.864,  1.500000)
  pt3dadd(388.692, 155.916, 25.375999999999998,  1.500000)
}
filament_999[1427] {
  pt3dclear()
  pt3dadd(393.816, 155.916, 25.864,  1.500000)
  pt3dadd(390.888, 155.184, 25.864,  1.500000)
}
filament_999[1428] {
  pt3dclear()
  pt3dadd(391.62, 153.72, 26.352,  1.500000)
  pt3dadd(393.816, 155.916, 25.864,  1.500000)
}
filament_999[1429] {
  pt3dclear()
  pt3dadd(386.496, 168.35999999999999, 28.791999999999998,  1.500000)
  pt3dadd(384.3, 167.628, 29.28,  1.500000)
}
filament_999[1430] {
  pt3dclear()
  pt3dadd(388.692, 169.09199999999998, 28.304,  1.500000)
  pt3dadd(386.496, 168.35999999999999, 28.791999999999998,  1.500000)
}
filament_999[1431] {
  pt3dclear()
  pt3dadd(277.428, 188.856, 21.96,  1.500000)
  pt3dadd(273.036, 188.856, 22.448,  1.500000)
}
filament_999[1432] {
  pt3dclear()
  pt3dadd(295.728, 198.37199999999999, 20.008,  1.500000)
  pt3dadd(297.924, 196.176, 20.008,  1.500000)
}
filament_999[1433] {
  pt3dclear()
  pt3dadd(293.532, 197.64, 20.008,  1.500000)
  pt3dadd(295.728, 198.37199999999999, 20.008,  1.500000)
}
filament_999[1434] {
  pt3dclear()
  pt3dadd(291.336, 195.444, 20.008,  1.500000)
  pt3dadd(293.532, 197.64, 20.008,  1.500000)
}
filament_999[1435] {
  pt3dclear()
  pt3dadd(334.524, 442.128, 31.232,  1.500000)
  pt3dadd(335.988, 445.788, 31.232,  1.500000)
}
filament_999[1436] {
  pt3dclear()
  pt3dadd(331.596, 438.468, 31.232,  1.500000)
  pt3dadd(334.524, 442.128, 31.232,  1.500000)
}
filament_999[1437] {
  pt3dclear()
  pt3dadd(328.668, 434.808, 31.232,  1.500000)
  pt3dadd(331.596, 438.468, 31.232,  1.500000)
}
filament_999[1438] {
  pt3dclear()
  pt3dadd(325.008, 432.61199999999997, 30.744,  1.500000)
  pt3dadd(328.668, 434.808, 31.232,  1.500000)
}
filament_999[1439] {
  pt3dclear()
  pt3dadd(321.348, 431.14799999999997, 31.232,  1.500000)
  pt3dadd(325.008, 432.61199999999997, 30.744,  1.500000)
}
filament_999[1440] {
  pt3dclear()
  pt3dadd(317.688, 429.68399999999997, 30.744,  1.500000)
  pt3dadd(321.348, 431.14799999999997, 31.232,  1.500000)
}
filament_999[1441] {
  pt3dclear()
  pt3dadd(314.028, 427.488, 29.28,  1.500000)
  pt3dadd(317.688, 429.68399999999997, 30.744,  1.500000)
}
filament_999[1442] {
  pt3dclear()
  pt3dadd(309.63599999999997, 424.56, 29.28,  1.500000)
  pt3dadd(314.028, 427.488, 29.28,  1.500000)
}
filament_999[1443] {
  pt3dclear()
  pt3dadd(305.976, 422.364, 28.304,  1.500000)
  pt3dadd(309.63599999999997, 424.56, 29.28,  1.500000)
}
filament_999[1444] {
  pt3dclear()
  pt3dadd(302.316, 420.168, 27.328,  1.500000)
  pt3dadd(305.976, 422.364, 28.304,  1.500000)
}
filament_999[1445] {
  pt3dclear()
  pt3dadd(299.388, 418.704, 27.816,  1.500000)
  pt3dadd(302.316, 420.168, 27.328,  1.500000)
}
filament_999[1446] {
  pt3dclear()
  pt3dadd(297.192, 415.776, 27.328,  1.500000)
  pt3dadd(299.388, 418.704, 27.816,  1.500000)
}
filament_999[1447] {
  pt3dclear()
  pt3dadd(313.296, 453.84, 33.672,  1.500000)
  pt3dadd(314.76, 458.23199999999997, 33.672,  1.500000)
}
filament_999[1448] {
  pt3dclear()
  pt3dadd(312.564, 449.448, 33.672,  1.500000)
  pt3dadd(313.296, 453.84, 33.672,  1.500000)
}
filament_999[1449] {
  pt3dclear()
  pt3dadd(311.832, 445.056, 34.16,  1.500000)
  pt3dadd(312.564, 449.448, 33.672,  1.500000)
}
filament_999[1450] {
  pt3dclear()
  pt3dadd(311.09999999999997, 440.664, 33.672,  1.500000)
  pt3dadd(311.832, 445.056, 34.16,  1.500000)
}
filament_999[1451] {
  pt3dclear()
  pt3dadd(309.63599999999997, 436.272, 33.184,  1.500000)
  pt3dadd(311.09999999999997, 440.664, 33.672,  1.500000)
}
filament_999[1452] {
  pt3dclear()
  pt3dadd(308.17199999999997, 431.88, 32.208,  1.500000)
  pt3dadd(309.63599999999997, 436.272, 33.184,  1.500000)
}
filament_999[1453] {
  pt3dclear()
  pt3dadd(305.976, 428.21999999999997, 31.72,  1.500000)
  pt3dadd(308.17199999999997, 431.88, 32.208,  1.500000)
}
filament_999[1454] {
  pt3dclear()
  pt3dadd(303.78, 424.56, 29.768,  1.500000)
  pt3dadd(305.976, 428.21999999999997, 31.72,  1.500000)
}
filament_999[1455] {
  pt3dclear()
  pt3dadd(300.12, 421.632, 29.28,  1.500000)
  pt3dadd(303.78, 424.56, 29.768,  1.500000)
}
filament_999[1456] {
  pt3dclear()
  pt3dadd(296.46, 419.436, 28.791999999999998,  1.500000)
  pt3dadd(300.12, 421.632, 29.28,  1.500000)
}
filament_999[1457] {
  pt3dclear()
  pt3dadd(292.8, 417.24, 27.816,  1.500000)
  pt3dadd(296.46, 419.436, 28.791999999999998,  1.500000)
}
filament_999[1458] {
  pt3dclear()
  pt3dadd(292.068, 413.58, 27.816,  1.500000)
  pt3dadd(292.8, 417.24, 27.816,  1.500000)
}
filament_999[1459] {
  pt3dclear()
  pt3dadd(294.996, 412.116, 27.328,  1.500000)
  pt3dadd(292.068, 413.58, 27.816,  1.500000)
}
filament_999[1460] {
  pt3dclear()
  pt3dadd(294.996, 412.116, 27.328,  1.500000)
  pt3dadd(297.192, 415.776, 27.328,  1.500000)
}
filament_999[1461] {
  pt3dclear()
  pt3dadd(294.996, 408.456, 24.887999999999998,  1.500000)
  pt3dadd(294.996, 412.116, 27.328,  1.500000)
}
filament_999[1462] {
  pt3dclear()
  pt3dadd(294.996, 404.796, 23.912,  1.500000)
  pt3dadd(294.996, 408.456, 24.887999999999998,  1.500000)
}
filament_999[1463] {
  pt3dclear()
  pt3dadd(294.996, 401.868, 24.4,  1.500000)
  pt3dadd(294.996, 404.796, 23.912,  1.500000)
}
filament_999[1464] {
  pt3dclear()
  pt3dadd(292.8, 398.94, 25.375999999999998,  1.500000)
  pt3dadd(294.996, 401.868, 24.4,  1.500000)
}
filament_999[1465] {
  pt3dclear()
  pt3dadd(291.336, 396.012, 26.352,  1.500000)
  pt3dadd(293.532, 393.084, 26.352,  1.500000)
}
filament_999[1466] {
  pt3dclear()
  pt3dadd(289.14, 398.20799999999997, 26.352,  1.500000)
  pt3dadd(291.336, 396.012, 26.352,  1.500000)
}
filament_999[1467] {
  pt3dclear()
  pt3dadd(289.14, 398.20799999999997, 26.352,  1.500000)
  pt3dadd(292.8, 398.94, 25.375999999999998,  1.500000)
}
filament_999[1468] {
  pt3dclear()
  pt3dadd(285.48, 397.476, 26.84,  1.500000)
  pt3dadd(289.14, 398.20799999999997, 26.352,  1.500000)
}
filament_999[1469] {
  pt3dclear()
  pt3dadd(284.016, 399.67199999999997, 26.352,  1.500000)
  pt3dadd(285.48, 397.476, 26.84,  1.500000)
}
filament_999[1470] {
  pt3dclear()
  pt3dadd(285.48, 402.59999999999997, 27.328,  1.500000)
  pt3dadd(284.016, 399.67199999999997, 26.352,  1.500000)
}
filament_999[1471] {
  pt3dclear()
  pt3dadd(289.14, 404.06399999999996, 28.791999999999998,  1.500000)
  pt3dadd(285.48, 402.59999999999997, 27.328,  1.500000)
}
filament_999[1472] {
  pt3dclear()
  pt3dadd(292.8, 405.52799999999996, 29.28,  1.500000)
  pt3dadd(289.14, 404.06399999999996, 28.791999999999998,  1.500000)
}
filament_999[1473] {
  pt3dclear()
  pt3dadd(296.46, 406.992, 30.256,  1.500000)
  pt3dadd(292.8, 405.52799999999996, 29.28,  1.500000)
}
filament_999[1474] {
  pt3dclear()
  pt3dadd(366.0, 176.412, 20.496,  1.500000)
  pt3dadd(368.928, 176.412, 20.496,  1.500000)
}
filament_999[1475] {
  pt3dclear()
  pt3dadd(363.072, 174.948, 20.983999999999998,  1.500000)
  pt3dadd(366.0, 176.412, 20.496,  1.500000)
}
filament_999[1476] {
  pt3dclear()
  pt3dadd(360.144, 174.948, 21.472,  1.500000)
  pt3dadd(363.072, 174.948, 20.983999999999998,  1.500000)
}
filament_999[1477] {
  pt3dclear()
  pt3dadd(357.948, 174.948, 21.96,  1.500000)
  pt3dadd(360.144, 174.948, 21.472,  1.500000)
}
filament_999[1478] {
  pt3dclear()
  pt3dadd(357.216, 177.144, 22.936,  1.500000)
  pt3dadd(357.948, 174.948, 21.96,  1.500000)
}
filament_999[1479] {
  pt3dclear()
  pt3dadd(357.216, 177.144, 22.936,  1.500000)
  pt3dadd(355.02, 176.412, 22.936,  1.500000)
}
filament_999[1480] {
  pt3dclear()
  pt3dadd(357.216, 180.072, 24.4,  1.500000)
  pt3dadd(357.216, 177.144, 22.936,  1.500000)
}
filament_999[1481] {
  pt3dclear()
  pt3dadd(387.96, 163.236, 26.84,  1.500000)
  pt3dadd(387.96, 166.164, 26.84,  1.500000)
}
filament_999[1482] {
  pt3dclear()
  pt3dadd(311.832, 156.648, 21.96,  1.500000)
  pt3dadd(314.028, 159.576, 20.496,  1.500000)
}
filament_999[1483] {
  pt3dclear()
  pt3dadd(308.904, 153.72, 22.448,  1.500000)
  pt3dadd(311.832, 156.648, 21.96,  1.500000)
}
filament_999[1484] {
  pt3dclear()
  pt3dadd(305.24399999999997, 153.72, 23.912,  1.500000)
  pt3dadd(308.904, 153.72, 22.448,  1.500000)
}
filament_999[1485] {
  pt3dclear()
  pt3dadd(301.584, 154.452, 23.912,  1.500000)
  pt3dadd(305.24399999999997, 153.72, 23.912,  1.500000)
}
filament_999[1486] {
  pt3dclear()
  pt3dadd(297.924, 155.184, 23.912,  1.500000)
  pt3dadd(301.584, 154.452, 23.912,  1.500000)
}
filament_999[1487] {
  pt3dclear()
  pt3dadd(311.832, 153.72, 20.983999999999998,  1.500000)
  pt3dadd(314.028, 152.256, 19.032,  1.500000)
}
filament_999[1488] {
  pt3dclear()
  pt3dadd(360.876, 150.792, 41.48,  1.500000)
  pt3dadd(364.536, 152.988, 40.992,  1.500000)
}
filament_999[1489] {
  pt3dclear()
  pt3dadd(357.216, 147.864, 41.967999999999996,  1.500000)
  pt3dadd(360.876, 150.792, 41.48,  1.500000)
}
filament_999[1490] {
  pt3dclear()
  pt3dadd(352.824, 146.4, 42.455999999999996,  1.500000)
  pt3dadd(357.216, 147.864, 41.967999999999996,  1.500000)
}
filament_999[1491] {
  pt3dclear()
  pt3dadd(348.432, 144.936, 41.967999999999996,  1.500000)
  pt3dadd(352.824, 146.4, 42.455999999999996,  1.500000)
}
filament_999[1492] {
  pt3dclear()
  pt3dadd(344.04, 144.204, 41.967999999999996,  1.500000)
  pt3dadd(348.432, 144.936, 41.967999999999996,  1.500000)
}
filament_999[1493] {
  pt3dclear()
  pt3dadd(340.38, 144.204, 41.48,  1.500000)
  pt3dadd(344.04, 144.204, 41.967999999999996,  1.500000)
}
filament_999[1494] {
  pt3dclear()
  pt3dadd(336.71999999999997, 145.668, 41.48,  1.500000)
  pt3dadd(340.38, 144.204, 41.48,  1.500000)
}
filament_999[1495] {
  pt3dclear()
  pt3dadd(333.06, 147.864, 41.48,  1.500000)
  pt3dadd(336.71999999999997, 145.668, 41.48,  1.500000)
}
filament_999[1496] {
  pt3dclear()
  pt3dadd(328.668, 149.328, 41.48,  1.500000)
  pt3dadd(333.06, 147.864, 41.48,  1.500000)
}
filament_999[1497] {
  pt3dclear()
  pt3dadd(325.008, 150.792, 41.48,  1.500000)
  pt3dadd(328.668, 149.328, 41.48,  1.500000)
}
filament_999[1498] {
  pt3dclear()
  pt3dadd(323.544, 160.308, 41.48,  1.500000)
  pt3dadd(325.74, 158.112, 41.967999999999996,  1.500000)
}
filament_999[1499] {
  pt3dclear()
  pt3dadd(320.616, 160.308, 43.432,  1.500000)
  pt3dadd(323.544, 160.308, 41.48,  1.500000)
}
filament_999[1500] {
  pt3dclear()
  pt3dadd(242.292, 240.828, 40.504,  1.500000)
  pt3dadd(239.364, 238.632, 40.992,  1.500000)
}
filament_999[1501] {
  pt3dclear()
  pt3dadd(243.756, 243.024, 39.528,  1.500000)
  pt3dadd(242.292, 240.828, 40.504,  1.500000)
}
filament_999[1502] {
  pt3dclear()
  pt3dadd(245.22, 245.952, 36.6,  1.500000)
  pt3dadd(243.756, 243.024, 39.528,  1.500000)
}
filament_999[1503] {
  pt3dclear()
  pt3dadd(296.46, 286.212, 11.224,  1.500000)
  pt3dadd(292.8, 284.016, 12.2,  1.500000)
}
filament_999[1504] {
  pt3dclear()
  pt3dadd(268.644, 274.5, 14.152,  1.500000)
  pt3dadd(265.716, 270.84, 14.64,  1.500000)
}
filament_999[1505] {
  pt3dclear()
  pt3dadd(271.572, 277.428, 15.128,  1.500000)
  pt3dadd(268.644, 274.5, 14.152,  1.500000)
}
filament_999[1506] {
  pt3dclear()
  pt3dadd(274.5, 280.356, 15.128,  1.500000)
  pt3dadd(271.572, 277.428, 15.128,  1.500000)
}
filament_999[1507] {
  pt3dclear()
  pt3dadd(275.964, 284.016, 14.64,  1.500000)
  pt3dadd(274.5, 280.356, 15.128,  1.500000)
}
filament_999[1508] {
  pt3dclear()
  pt3dadd(276.69599999999997, 287.676, 14.152,  1.500000)
  pt3dadd(275.964, 284.016, 14.64,  1.500000)
}
filament_999[1509] {
  pt3dclear()
  pt3dadd(276.69599999999997, 291.336, 13.664,  1.500000)
  pt3dadd(276.69599999999997, 287.676, 14.152,  1.500000)
}
filament_999[1510] {
  pt3dclear()
  pt3dadd(278.15999999999997, 294.264, 13.176,  1.500000)
  pt3dadd(276.69599999999997, 291.336, 13.664,  1.500000)
}
filament_999[1511] {
  pt3dclear()
  pt3dadd(281.08799999999997, 296.46, 12.687999999999999,  1.500000)
  pt3dadd(278.15999999999997, 294.264, 13.176,  1.500000)
}
filament_999[1512] {
  pt3dclear()
  pt3dadd(285.48, 294.996, 12.2,  1.500000)
  pt3dadd(281.08799999999997, 296.46, 12.687999999999999,  1.500000)
}
filament_999[1513] {
  pt3dclear()
  pt3dadd(289.14, 293.532, 12.687999999999999,  1.500000)
  pt3dadd(285.48, 294.996, 12.2,  1.500000)
}
filament_999[1514] {
  pt3dclear()
  pt3dadd(292.8, 291.336, 12.2,  1.500000)
  pt3dadd(289.14, 293.532, 12.687999999999999,  1.500000)
}
filament_999[1515] {
  pt3dclear()
  pt3dadd(296.46, 289.14, 11.712,  1.500000)
  pt3dadd(292.8, 291.336, 12.2,  1.500000)
}
filament_999[1516] {
  pt3dclear()
  pt3dadd(277.428, 185.928, 27.816,  1.500000)
  pt3dadd(281.08799999999997, 187.392, 27.816,  1.500000)
}
filament_999[1517] {
  pt3dclear()
  pt3dadd(273.768, 185.928, 27.816,  1.500000)
  pt3dadd(277.428, 185.928, 27.816,  1.500000)
}
filament_999[1518] {
  pt3dclear()
  pt3dadd(270.84, 186.66, 27.816,  1.500000)
  pt3dadd(273.768, 185.928, 27.816,  1.500000)
}
filament_999[1519] {
  pt3dclear()
  pt3dadd(262.788, 175.68, 36.6,  1.500000)
  pt3dadd(265.716, 174.216, 36.112,  1.500000)
}
filament_999[1520] {
  pt3dclear()
  pt3dadd(261.324, 178.608, 37.088,  1.500000)
  pt3dadd(262.788, 175.68, 36.6,  1.500000)
}
filament_999[1521] {
  pt3dclear()
  pt3dadd(259.86, 180.804, 39.04,  1.500000)
  pt3dadd(261.324, 178.608, 37.088,  1.500000)
}
filament_999[1522] {
  pt3dclear()
  pt3dadd(214.476, 239.364, 49.288,  1.500000)
  pt3dadd(212.28, 242.292, 49.288,  1.500000)
}
filament_999[1523] {
  pt3dclear()
  pt3dadd(216.672, 236.436, 49.288,  1.500000)
  pt3dadd(214.476, 239.364, 49.288,  1.500000)
}
filament_999[1524] {
  pt3dclear()
  pt3dadd(218.868, 233.50799999999998, 49.288,  1.500000)
  pt3dadd(216.672, 236.436, 49.288,  1.500000)
}
filament_999[1525] {
  pt3dclear()
  pt3dadd(221.064, 230.57999999999998, 49.288,  1.500000)
  pt3dadd(218.868, 233.50799999999998, 49.288,  1.500000)
}
filament_999[1526] {
  pt3dclear()
  pt3dadd(222.528, 227.652, 49.288,  1.500000)
  pt3dadd(221.064, 230.57999999999998, 49.288,  1.500000)
}
filament_999[1527] {
  pt3dclear()
  pt3dadd(282.552, 392.352, 37.088,  1.500000)
  pt3dadd(281.08799999999997, 389.424, 36.112,  1.500000)
}
filament_999[1528] {
  pt3dclear()
  pt3dadd(284.016, 395.28, 37.576,  1.500000)
  pt3dadd(282.552, 392.352, 37.088,  1.500000)
}
filament_999[1529] {
  pt3dclear()
  pt3dadd(286.212, 397.476, 37.088,  1.500000)
  pt3dadd(284.016, 395.28, 37.576,  1.500000)
}
filament_999[1530] {
  pt3dclear()
  pt3dadd(336.71999999999997, 319.152, 13.176,  1.500000)
  pt3dadd(335.256, 322.08, 13.176,  1.500000)
}
filament_999[1531] {
  pt3dclear()
  pt3dadd(337.452, 316.956, 14.152,  1.500000)
  pt3dadd(337.452, 314.028, 15.128,  1.500000)
}
filament_999[1532] {
  pt3dclear()
  pt3dadd(337.452, 316.956, 14.152,  1.500000)
  pt3dadd(337.452, 322.08, 16.104,  1.500000)
}
filament_999[1533] {
  pt3dclear()
  pt3dadd(337.452, 316.956, 14.152,  1.500000)
  pt3dadd(336.71999999999997, 319.152, 13.176,  1.500000)
}
filament_999[1534] {
  pt3dclear()
  pt3dadd(339.64799999999997, 319.152, 13.176,  1.500000)
  pt3dadd(337.452, 316.956, 14.152,  1.500000)
}
filament_999[1535] {
  pt3dclear()
  pt3dadd(341.844, 322.08, 13.176,  1.500000)
  pt3dadd(339.64799999999997, 319.152, 13.176,  1.500000)
}
filament_999[1536] {
  pt3dclear()
  pt3dadd(341.844, 325.008, 13.176,  1.500000)
  pt3dadd(341.844, 322.08, 13.176,  1.500000)
}
filament_999[1537] {
  pt3dclear()
  pt3dadd(343.308, 327.936, 13.176,  1.500000)
  pt3dadd(341.844, 325.008, 13.176,  1.500000)
}
filament_999[1538] {
  pt3dclear()
  pt3dadd(345.504, 330.132, 12.687999999999999,  1.500000)
  pt3dadd(343.308, 327.936, 13.176,  1.500000)
}
filament_999[1539] {
  pt3dclear()
  pt3dadd(347.7, 332.328, 12.687999999999999,  1.500000)
  pt3dadd(345.504, 330.132, 12.687999999999999,  1.500000)
}
filament_999[1540] {
  pt3dclear()
  pt3dadd(349.896, 334.524, 12.687999999999999,  1.500000)
  pt3dadd(347.7, 332.328, 12.687999999999999,  1.500000)
}
filament_999[1541] {
  pt3dclear()
  pt3dadd(352.824, 335.988, 12.687999999999999,  1.500000)
  pt3dadd(349.896, 334.524, 12.687999999999999,  1.500000)
}
filament_999[1542] {
  pt3dclear()
  pt3dadd(355.02, 335.988, 14.152,  1.500000)
  pt3dadd(352.824, 335.988, 12.687999999999999,  1.500000)
}
filament_999[1543] {
  pt3dclear()
  pt3dadd(312.564, 205.692, 23.912,  1.500000)
  pt3dadd(309.63599999999997, 202.03199999999998, 23.424,  1.500000)
}
filament_999[1544] {
  pt3dclear()
  pt3dadd(297.192, 209.352, 23.912,  1.500000)
  pt3dadd(292.8, 207.888, 23.912,  1.500000)
}
filament_999[1545] {
  pt3dclear()
  pt3dadd(301.584, 209.352, 23.912,  1.500000)
  pt3dadd(297.192, 209.352, 23.912,  1.500000)
}
filament_999[1546] {
  pt3dclear()
  pt3dadd(305.976, 209.352, 23.912,  1.500000)
  pt3dadd(301.584, 209.352, 23.912,  1.500000)
}
filament_999[1547] {
  pt3dclear()
  pt3dadd(309.63599999999997, 209.352, 23.912,  1.500000)
  pt3dadd(305.976, 209.352, 23.912,  1.500000)
}
filament_999[1548] {
  pt3dclear()
  pt3dadd(313.296, 209.352, 23.912,  1.500000)
  pt3dadd(309.63599999999997, 209.352, 23.912,  1.500000)
}
filament_999[1549] {
  pt3dclear()
  pt3dadd(316.224, 207.888, 23.912,  1.500000)
  pt3dadd(313.296, 209.352, 23.912,  1.500000)
}
filament_999[1550] {
  pt3dclear()
  pt3dadd(316.224, 207.888, 23.912,  1.500000)
  pt3dadd(312.564, 205.692, 23.912,  1.500000)
}
filament_999[1551] {
  pt3dclear()
  pt3dadd(319.152, 206.424, 23.912,  1.500000)
  pt3dadd(316.224, 207.888, 23.912,  1.500000)
}
filament_999[1552] {
  pt3dclear()
  pt3dadd(321.348, 204.96, 23.912,  1.500000)
  pt3dadd(319.152, 206.424, 23.912,  1.500000)
}
filament_999[1553] {
  pt3dclear()
  pt3dadd(323.544, 204.228, 23.912,  1.500000)
  pt3dadd(321.348, 204.96, 23.912,  1.500000)
}
filament_999[1554] {
  pt3dclear()
  pt3dadd(273.768, 191.784, 32.208,  1.500000)
  pt3dadd(275.23199999999997, 189.588, 30.256,  1.500000)
}
filament_999[1555] {
  pt3dclear()
  pt3dadd(384.3, 448.716, 31.72,  1.500000)
  pt3dadd(382.104, 453.108, 31.72,  1.500000)
}
filament_999[1556] {
  pt3dclear()
  pt3dadd(387.228, 444.324, 32.208,  1.500000)
  pt3dadd(384.3, 448.716, 31.72,  1.500000)
}
filament_999[1557] {
  pt3dclear()
  pt3dadd(388.692, 439.2, 32.696,  1.500000)
  pt3dadd(387.228, 444.324, 32.208,  1.500000)
}
filament_999[1558] {
  pt3dclear()
  pt3dadd(388.692, 434.07599999999996, 30.256,  1.500000)
  pt3dadd(388.692, 439.2, 32.696,  1.500000)
}
filament_999[1559] {
  pt3dclear()
  pt3dadd(387.228, 428.952, 28.791999999999998,  1.500000)
  pt3dadd(388.692, 434.07599999999996, 30.256,  1.500000)
}
filament_999[1560] {
  pt3dclear()
  pt3dadd(385.032, 424.56, 28.791999999999998,  1.500000)
  pt3dadd(387.228, 428.952, 28.791999999999998,  1.500000)
}
filament_999[1561] {
  pt3dclear()
  pt3dadd(381.372, 422.364, 27.328,  1.500000)
  pt3dadd(385.032, 424.56, 28.791999999999998,  1.500000)
}
filament_999[1562] {
  pt3dclear()
  pt3dadd(376.98, 421.632, 27.328,  1.500000)
  pt3dadd(381.372, 422.364, 27.328,  1.500000)
}
filament_999[1563] {
  pt3dclear()
  pt3dadd(373.32, 426.024, 26.84,  1.500000)
  pt3dadd(374.05199999999996, 429.68399999999997, 27.816,  1.500000)
}
filament_999[1564] {
  pt3dclear()
  pt3dadd(371.856, 422.364, 25.864,  1.500000)
  pt3dadd(373.32, 426.024, 26.84,  1.500000)
}
filament_999[1565] {
  pt3dclear()
  pt3dadd(371.856, 422.364, 25.864,  1.500000)
  pt3dadd(376.98, 421.632, 27.328,  1.500000)
}
filament_999[1566] {
  pt3dclear()
  pt3dadd(369.65999999999997, 419.436, 26.84,  1.500000)
  pt3dadd(371.856, 422.364, 25.864,  1.500000)
}
filament_999[1567] {
  pt3dclear()
  pt3dadd(431.88, 274.5, 56.608,  1.500000)
  pt3dadd(433.344, 278.15999999999997, 56.12,  1.500000)
}
filament_999[1568] {
  pt3dclear()
  pt3dadd(427.488, 273.768, 57.583999999999996,  1.500000)
  pt3dadd(431.88, 274.5, 56.608,  1.500000)
}
filament_999[1569] {
  pt3dclear()
  pt3dadd(429.68399999999997, 333.792, 53.192,  1.500000)
  pt3dadd(431.14799999999997, 337.452, 53.192,  1.500000)
}
filament_999[1570] {
  pt3dclear()
  pt3dadd(429.68399999999997, 329.4, 53.192,  1.500000)
  pt3dadd(429.68399999999997, 333.792, 53.192,  1.500000)
}
filament_999[1571] {
  pt3dclear()
  pt3dadd(430.416, 325.008, 53.192,  1.500000)
  pt3dadd(429.68399999999997, 329.4, 53.192,  1.500000)
}
filament_999[1572] {
  pt3dclear()
  pt3dadd(431.14799999999997, 320.616, 53.192,  1.500000)
  pt3dadd(430.416, 325.008, 53.192,  1.500000)
}
filament_999[1573] {
  pt3dclear()
  pt3dadd(431.14799999999997, 316.224, 53.192,  1.500000)
  pt3dadd(431.14799999999997, 320.616, 53.192,  1.500000)
}
filament_999[1574] {
  pt3dclear()
  pt3dadd(432.61199999999997, 314.028, 53.192,  1.500000)
  pt3dadd(434.07599999999996, 317.688, 53.192,  1.500000)
}
filament_999[1575] {
  pt3dclear()
  pt3dadd(432.61199999999997, 314.028, 53.192,  1.500000)
  pt3dadd(431.14799999999997, 316.224, 53.192,  1.500000)
}
filament_999[1576] {
  pt3dclear()
  pt3dadd(408.456, 308.904, 56.12,  1.500000)
  pt3dadd(406.26, 306.70799999999997, 55.144,  1.500000)
}
filament_999[1577] {
  pt3dclear()
  pt3dadd(409.188, 311.832, 55.632,  1.500000)
  pt3dadd(408.456, 308.904, 56.12,  1.500000)
}
filament_999[1578] {
  pt3dclear()
  pt3dadd(409.92, 314.76, 54.168,  1.500000)
  pt3dadd(409.188, 311.832, 55.632,  1.500000)
}
filament_999[1579] {
  pt3dclear()
  pt3dadd(411.384, 317.688, 54.656,  1.500000)
  pt3dadd(409.92, 314.76, 54.168,  1.500000)
}
filament_999[1580] {
  pt3dclear()
  pt3dadd(414.312, 319.884, 54.656,  1.500000)
  pt3dadd(411.384, 317.688, 54.656,  1.500000)
}
filament_999[1581] {
  pt3dclear()
  pt3dadd(417.24, 321.348, 54.656,  1.500000)
  pt3dadd(414.312, 319.884, 54.656,  1.500000)
}
filament_999[1582] {
  pt3dclear()
  pt3dadd(419.436, 641.232, 53.192,  1.500000)
  pt3dadd(421.632, 639.036, 54.656,  1.500000)
}
filament_999[1583] {
  pt3dclear()
  pt3dadd(417.24, 636.84, 53.192,  1.500000)
  pt3dadd(419.436, 641.232, 53.192,  1.500000)
}
filament_999[1584] {
  pt3dclear()
  pt3dadd(415.776, 631.716, 53.192,  1.500000)
  pt3dadd(417.24, 636.84, 53.192,  1.500000)
}
filament_999[1585] {
  pt3dclear()
  pt3dadd(415.044, 626.592, 53.192,  1.500000)
  pt3dadd(415.776, 631.716, 53.192,  1.500000)
}
filament_999[1586] {
  pt3dclear()
  pt3dadd(414.312, 621.468, 53.192,  1.500000)
  pt3dadd(415.044, 626.592, 53.192,  1.500000)
}
filament_999[1587] {
  pt3dclear()
  pt3dadd(413.58, 616.3439999999999, 52.704,  1.500000)
  pt3dadd(414.312, 621.468, 53.192,  1.500000)
}
filament_999[1588] {
  pt3dclear()
  pt3dadd(412.848, 611.22, 51.24,  1.500000)
  pt3dadd(413.58, 616.3439999999999, 52.704,  1.500000)
}
filament_999[1589] {
  pt3dclear()
  pt3dadd(412.116, 606.828, 50.263999999999996,  1.500000)
  pt3dadd(412.848, 611.22, 51.24,  1.500000)
}
filament_999[1590] {
  pt3dclear()
  pt3dadd(411.384, 602.436, 49.288,  1.500000)
  pt3dadd(412.116, 606.828, 50.263999999999996,  1.500000)
}
filament_999[1591] {
  pt3dclear()
  pt3dadd(409.92, 597.312, 48.8,  1.500000)
  pt3dadd(411.384, 602.436, 49.288,  1.500000)
}
filament_999[1592] {
  pt3dclear()
  pt3dadd(409.188, 592.188, 48.312,  1.500000)
  pt3dadd(409.92, 597.312, 48.8,  1.500000)
}
filament_999[1593] {
  pt3dclear()
  pt3dadd(409.92, 587.064, 47.824,  1.500000)
  pt3dadd(409.188, 592.188, 48.312,  1.500000)
}
filament_999[1594] {
  pt3dclear()
  pt3dadd(410.652, 581.9399999999999, 48.312,  1.500000)
  pt3dadd(409.92, 587.064, 47.824,  1.500000)
}
filament_999[1595] {
  pt3dclear()
  pt3dadd(410.652, 576.816, 47.824,  1.500000)
  pt3dadd(410.652, 581.9399999999999, 48.312,  1.500000)
}
filament_999[1596] {
  pt3dclear()
  pt3dadd(410.652, 571.692, 47.336,  1.500000)
  pt3dadd(410.652, 576.816, 47.824,  1.500000)
}
filament_999[1597] {
  pt3dclear()
  pt3dadd(410.652, 566.568, 45.872,  1.500000)
  pt3dadd(410.652, 571.692, 47.336,  1.500000)
}
filament_999[1598] {
  pt3dclear()
  pt3dadd(410.652, 562.1759999999999, 42.944,  1.500000)
  pt3dadd(410.652, 566.568, 45.872,  1.500000)
}
filament_999[1599] {
  pt3dclear()
  pt3dadd(410.652, 557.784, 41.967999999999996,  1.500000)
  pt3dadd(410.652, 562.1759999999999, 42.944,  1.500000)
}
filament_999[1600] {
  pt3dclear()
  pt3dadd(410.652, 552.66, 40.016,  1.500000)
  pt3dadd(410.652, 557.784, 41.967999999999996,  1.500000)
}
filament_999[1601] {
  pt3dclear()
  pt3dadd(411.384, 547.536, 39.528,  1.500000)
  pt3dadd(410.652, 552.66, 40.016,  1.500000)
}
filament_999[1602] {
  pt3dclear()
  pt3dadd(412.116, 542.412, 39.04,  1.500000)
  pt3dadd(411.384, 547.536, 39.528,  1.500000)
}
filament_999[1603] {
  pt3dclear()
  pt3dadd(412.848, 537.288, 38.552,  1.500000)
  pt3dadd(412.116, 542.412, 39.04,  1.500000)
}
filament_999[1604] {
  pt3dclear()
  pt3dadd(412.848, 532.164, 36.6,  1.500000)
  pt3dadd(412.848, 537.288, 38.552,  1.500000)
}
filament_999[1605] {
  pt3dclear()
  pt3dadd(412.848, 527.04, 36.112,  1.500000)
  pt3dadd(412.848, 532.164, 36.6,  1.500000)
}
filament_999[1606] {
  pt3dclear()
  pt3dadd(411.384, 522.648, 36.112,  1.500000)
  pt3dadd(412.848, 527.04, 36.112,  1.500000)
}
filament_999[1607] {
  pt3dclear()
  pt3dadd(409.92, 518.256, 35.624,  1.500000)
  pt3dadd(411.384, 522.648, 36.112,  1.500000)
}
filament_999[1608] {
  pt3dclear()
  pt3dadd(409.188, 513.864, 35.135999999999996,  1.500000)
  pt3dadd(409.92, 518.256, 35.624,  1.500000)
}
filament_999[1609] {
  pt3dclear()
  pt3dadd(406.992, 509.472, 35.624,  1.500000)
  pt3dadd(409.188, 513.864, 35.135999999999996,  1.500000)
}
filament_999[1610] {
  pt3dclear()
  pt3dadd(404.796, 505.812, 35.624,  1.500000)
  pt3dadd(406.992, 509.472, 35.624,  1.500000)
}
filament_999[1611] {
  pt3dclear()
  pt3dadd(402.59999999999997, 502.152, 35.624,  1.500000)
  pt3dadd(404.796, 505.812, 35.624,  1.500000)
}
filament_999[1612] {
  pt3dclear()
  pt3dadd(400.404, 498.49199999999996, 35.624,  1.500000)
  pt3dadd(402.59999999999997, 502.152, 35.624,  1.500000)
}
filament_999[1613] {
  pt3dclear()
  pt3dadd(398.20799999999997, 494.832, 35.624,  1.500000)
  pt3dadd(400.404, 498.49199999999996, 35.624,  1.500000)
}
filament_999[1614] {
  pt3dclear()
  pt3dadd(396.012, 491.17199999999997, 35.624,  1.500000)
  pt3dadd(398.20799999999997, 494.832, 35.624,  1.500000)
}
filament_999[1615] {
  pt3dclear()
  pt3dadd(393.816, 488.24399999999997, 35.624,  1.500000)
  pt3dadd(396.012, 491.17199999999997, 35.624,  1.500000)
}
filament_999[1616] {
  pt3dclear()
  pt3dadd(390.888, 485.316, 35.624,  1.500000)
  pt3dadd(393.816, 488.24399999999997, 35.624,  1.500000)
}
filament_999[1617] {
  pt3dclear()
  pt3dadd(387.96, 482.388, 36.112,  1.500000)
  pt3dadd(390.888, 485.316, 35.624,  1.500000)
}
filament_999[1618] {
  pt3dclear()
  pt3dadd(385.764, 478.728, 37.576,  1.500000)
  pt3dadd(387.96, 482.388, 36.112,  1.500000)
}
filament_999[1619] {
  pt3dclear()
  pt3dadd(387.96, 474.336, 37.576,  1.500000)
  pt3dadd(385.764, 478.728, 37.576,  1.500000)
}
filament_999[1620] {
  pt3dclear()
  pt3dadd(387.228, 470.676, 37.088,  1.500000)
  pt3dadd(387.96, 474.336, 37.576,  1.500000)
}
filament_999[1621] {
  pt3dclear()
  pt3dadd(305.24399999999997, 213.744, 39.04,  1.500000)
  pt3dadd(308.17199999999997, 213.012, 39.04,  1.500000)
}
filament_999[1622] {
  pt3dclear()
  pt3dadd(301.584, 214.476, 40.992,  1.500000)
  pt3dadd(303.048, 216.672, 41.967999999999996,  1.500000)
}
filament_999[1623] {
  pt3dclear()
  pt3dadd(301.584, 214.476, 40.992,  1.500000)
  pt3dadd(305.24399999999997, 213.744, 39.04,  1.500000)
}
filament_999[1624] {
  pt3dclear()
  pt3dadd(280.356, 217.404, 42.455999999999996,  1.500000)
  pt3dadd(281.08799999999997, 214.476, 42.455999999999996,  1.500000)
}
filament_999[1625] {
  pt3dclear()
  pt3dadd(281.08799999999997, 219.6, 42.455999999999996,  1.500000)
  pt3dadd(280.356, 217.404, 42.455999999999996,  1.500000)
}
filament_999[1626] {
  pt3dclear()
  pt3dadd(284.016, 220.332, 42.455999999999996,  1.500000)
  pt3dadd(281.08799999999997, 219.6, 42.455999999999996,  1.500000)
}
filament_999[1627] {
  pt3dclear()
  pt3dadd(284.016, 220.332, 42.455999999999996,  1.500000)
  pt3dadd(285.48, 220.332, 38.552,  1.500000)
}
filament_999[1628] {
  pt3dclear()
  pt3dadd(287.676, 220.332, 42.455999999999996,  1.500000)
  pt3dadd(284.016, 220.332, 42.455999999999996,  1.500000)
}
filament_999[1629] {
  pt3dclear()
  pt3dadd(270.108, 210.084, 29.768,  1.500000)
  pt3dadd(270.84, 213.012, 29.768,  1.500000)
}
filament_999[1630] {
  pt3dclear()
  pt3dadd(268.644, 210.816, 29.768,  1.500000)
  pt3dadd(267.18, 213.744, 29.768,  1.500000)
}
filament_999[1631] {
  pt3dclear()
  pt3dadd(269.376, 207.156, 29.768,  1.500000)
  pt3dadd(268.644, 210.816, 29.768,  1.500000)
}
filament_999[1632] {
  pt3dclear()
  pt3dadd(269.376, 207.156, 29.768,  1.500000)
  pt3dadd(270.108, 210.084, 29.768,  1.500000)
}
filament_999[1633] {
  pt3dclear()
  pt3dadd(269.376, 203.496, 29.768,  1.500000)
  pt3dadd(269.376, 207.156, 29.768,  1.500000)
}
filament_999[1634] {
  pt3dclear()
  pt3dadd(269.376, 203.496, 29.768,  1.500000)
  pt3dadd(269.376, 203.496, 26.352,  1.500000)
}
filament_999[1635] {
  pt3dclear()
  pt3dadd(284.748, 218.868, 31.72,  1.500000)
  pt3dadd(284.748, 221.796, 31.72,  1.500000)
}
filament_999[1636] {
  pt3dclear()
  pt3dadd(285.48, 215.94, 31.72,  1.500000)
  pt3dadd(284.748, 218.868, 31.72,  1.500000)
}
filament_999[1637] {
  pt3dclear()
  pt3dadd(283.284, 213.744, 31.72,  1.500000)
  pt3dadd(285.48, 215.94, 31.72,  1.500000)
}
filament_999[1638] {
  pt3dclear()
  pt3dadd(281.08799999999997, 211.548, 31.72,  1.500000)
  pt3dadd(283.284, 213.744, 31.72,  1.500000)
}
filament_999[1639] {
  pt3dclear()
  pt3dadd(280.356, 208.62, 31.72,  1.500000)
  pt3dadd(281.08799999999997, 211.548, 31.72,  1.500000)
}
filament_999[1640] {
  pt3dclear()
  pt3dadd(281.08799999999997, 206.424, 31.72,  1.500000)
  pt3dadd(280.356, 208.62, 31.72,  1.500000)
}
filament_999[1641] {
  pt3dclear()
  pt3dadd(341.844, 238.632, 14.64,  1.500000)
  pt3dadd(344.04, 238.632, 16.592,  1.500000)
}
filament_999[1642] {
  pt3dclear()
  pt3dadd(341.844, 238.632, 14.64,  1.500000)
  pt3dadd(340.38, 234.972, 16.104,  1.500000)
}
filament_999[1643] {
  pt3dclear()
  pt3dadd(338.18399999999997, 239.364, 14.64,  1.500000)
  pt3dadd(341.844, 238.632, 14.64,  1.500000)
}
filament_999[1644] {
  pt3dclear()
  pt3dadd(338.18399999999997, 239.364, 14.64,  1.500000)
  pt3dadd(337.452, 243.756, 13.176,  1.500000)
}
filament_999[1645] {
  pt3dclear()
  pt3dadd(335.256, 240.828, 14.64,  1.500000)
  pt3dadd(338.18399999999997, 239.364, 14.64,  1.500000)
}
filament_999[1646] {
  pt3dclear()
  pt3dadd(332.328, 241.56, 14.64,  1.500000)
  pt3dadd(335.256, 240.828, 14.64,  1.500000)
}
filament_999[1647] {
  pt3dclear()
  pt3dadd(328.668, 243.024, 14.152,  1.500000)
  pt3dadd(332.328, 241.56, 14.64,  1.500000)
}
filament_999[1648] {
  pt3dclear()
  pt3dadd(325.74, 244.488, 14.64,  1.500000)
  pt3dadd(328.668, 243.024, 14.152,  1.500000)
}
filament_999[1649] {
  pt3dclear()
  pt3dadd(324.276, 241.56, 15.128,  1.500000)
  pt3dadd(325.74, 244.488, 14.64,  1.500000)
}
filament_999[1650] {
  pt3dclear()
  pt3dadd(324.276, 237.9, 15.616,  1.500000)
  pt3dadd(324.276, 241.56, 15.128,  1.500000)
}
filament_999[1651] {
  pt3dclear()
  pt3dadd(323.544, 234.24, 16.592,  1.500000)
  pt3dadd(324.276, 237.9, 15.616,  1.500000)
}
filament_999[1652] {
  pt3dclear()
  pt3dadd(323.544, 230.57999999999998, 18.056,  1.500000)
  pt3dadd(323.544, 234.24, 16.592,  1.500000)
}
filament_999[1653] {
  pt3dclear()
  pt3dadd(309.63599999999997, 212.28, 14.152,  1.500000)
  pt3dadd(306.70799999999997, 210.816, 13.664,  1.500000)
}
filament_999[1654] {
  pt3dclear()
  pt3dadd(311.832, 214.476, 14.64,  1.500000)
  pt3dadd(309.63599999999997, 212.28, 14.152,  1.500000)
}
filament_999[1655] {
  pt3dclear()
  pt3dadd(313.296, 216.672, 15.128,  1.500000)
  pt3dadd(311.832, 214.476, 14.64,  1.500000)
}
filament_999[1656] {
  pt3dclear()
  pt3dadd(314.028, 218.868, 15.128,  1.500000)
  pt3dadd(313.296, 216.672, 15.128,  1.500000)
}
filament_999[1657] {
  pt3dclear()
  pt3dadd(316.956, 220.332, 15.616,  1.500000)
  pt3dadd(314.028, 218.868, 15.128,  1.500000)
}
filament_999[1658] {
  pt3dclear()
  pt3dadd(319.884, 221.796, 16.104,  1.500000)
  pt3dadd(316.956, 220.332, 15.616,  1.500000)
}
filament_999[1659] {
  pt3dclear()
  pt3dadd(322.08, 223.992, 16.592,  1.500000)
  pt3dadd(319.884, 221.796, 16.104,  1.500000)
}
filament_999[1660] {
  pt3dclear()
  pt3dadd(323.544, 226.92, 17.08,  1.500000)
  pt3dadd(322.08, 223.992, 16.592,  1.500000)
}
filament_999[1661] {
  pt3dclear()
  pt3dadd(308.904, 261.324, 12.2,  1.500000)
  pt3dadd(308.904, 264.252, 12.2,  1.500000)
}
filament_999[1662] {
  pt3dclear()
  pt3dadd(311.09999999999997, 257.664, 11.712,  1.500000)
  pt3dadd(308.904, 261.324, 12.2,  1.500000)
}
filament_999[1663] {
  pt3dclear()
  pt3dadd(314.028, 254.736, 12.2,  1.500000)
  pt3dadd(311.09999999999997, 257.664, 11.712,  1.500000)
}
filament_999[1664] {
  pt3dclear()
  pt3dadd(316.224, 251.808, 11.712,  1.500000)
  pt3dadd(314.028, 254.736, 12.2,  1.500000)
}
filament_999[1665] {
  pt3dclear()
  pt3dadd(318.42, 250.344, 11.224,  1.500000)
  pt3dadd(316.224, 251.808, 11.712,  1.500000)
}
filament_999[1666] {
  pt3dclear()
  pt3dadd(319.152, 253.272, 12.687999999999999,  1.500000)
  pt3dadd(318.42, 250.344, 11.224,  1.500000)
}
filament_999[1667] {
  pt3dclear()
  pt3dadd(321.348, 256.2, 12.2,  1.500000)
  pt3dadd(319.152, 253.272, 12.687999999999999,  1.500000)
}
filament_999[1668] {
  pt3dclear()
  pt3dadd(324.276, 257.664, 12.2,  1.500000)
  pt3dadd(321.348, 256.2, 12.2,  1.500000)
}
filament_999[1669] {
  pt3dclear()
  pt3dadd(327.204, 259.86, 11.712,  1.500000)
  pt3dadd(324.276, 257.664, 12.2,  1.500000)
}
filament_999[1670] {
  pt3dclear()
  pt3dadd(327.204, 263.52, 12.2,  1.500000)
  pt3dadd(327.204, 259.86, 11.712,  1.500000)
}
filament_999[1671] {
  pt3dclear()
  pt3dadd(385.764, 369.65999999999997, 20.496,  1.500000)
  pt3dadd(387.228, 366.73199999999997, 20.008,  1.500000)
}
filament_999[1672] {
  pt3dclear()
  pt3dadd(383.568, 371.856, 20.983999999999998,  1.500000)
  pt3dadd(385.764, 369.65999999999997, 20.496,  1.500000)
}
filament_999[1673] {
  pt3dclear()
  pt3dadd(382.104, 376.248, 20.008,  1.500000)
  pt3dadd(383.568, 371.856, 20.983999999999998,  1.500000)
}
filament_999[1674] {
  pt3dclear()
  pt3dadd(380.64, 380.64, 20.008,  1.500000)
  pt3dadd(382.104, 376.248, 20.008,  1.500000)
}
filament_999[1675] {
  pt3dclear()
  pt3dadd(379.176, 383.568, 21.472,  1.500000)
  pt3dadd(380.64, 380.64, 20.008,  1.500000)
}
filament_999[1676] {
  pt3dclear()
  pt3dadd(375.516, 383.568, 21.472,  1.500000)
  pt3dadd(379.176, 383.568, 21.472,  1.500000)
}
filament_999[1677] {
  pt3dclear()
  pt3dadd(374.05199999999996, 381.372, 20.983999999999998,  1.500000)
  pt3dadd(375.516, 383.568, 21.472,  1.500000)
}
filament_999[1678] {
  pt3dclear()
  pt3dadd(373.32, 377.712, 20.496,  1.500000)
  pt3dadd(374.05199999999996, 381.372, 20.983999999999998,  1.500000)
}
filament_999[1679] {
  pt3dclear()
  pt3dadd(370.392, 376.248, 19.52,  1.500000)
  pt3dadd(373.32, 377.712, 20.496,  1.500000)
}
filament_999[1680] {
  pt3dclear()
  pt3dadd(395.28, 346.236, 12.2,  1.500000)
  pt3dadd(396.74399999999997, 349.896, 11.712,  1.500000)
}
filament_999[1681] {
  pt3dclear()
  pt3dadd(393.084, 342.57599999999996, 11.712,  1.500000)
  pt3dadd(395.28, 346.236, 12.2,  1.500000)
}
filament_999[1682] {
  pt3dclear()
  pt3dadd(391.62, 338.916, 11.712,  1.500000)
  pt3dadd(393.084, 342.57599999999996, 11.712,  1.500000)
}
filament_999[1683] {
  pt3dclear()
  pt3dadd(390.888, 335.256, 11.224,  1.500000)
  pt3dadd(391.62, 338.916, 11.712,  1.500000)
}
filament_999[1684] {
  pt3dclear()
  pt3dadd(390.156, 331.596, 10.736,  1.500000)
  pt3dadd(390.888, 335.256, 11.224,  1.500000)
}
filament_999[1685] {
  pt3dclear()
  pt3dadd(386.496, 332.328, 8.783999999999999,  1.500000)
  pt3dadd(387.228, 330.864, 12.687999999999999,  1.500000)
}
filament_999[1686] {
  pt3dclear()
  pt3dadd(386.496, 332.328, 8.783999999999999,  1.500000)
  pt3dadd(390.156, 331.596, 10.736,  1.500000)
}
filament_999[1687] {
  pt3dclear()
  pt3dadd(384.3, 335.256, 8.783999999999999,  1.500000)
  pt3dadd(386.496, 332.328, 8.783999999999999,  1.500000)
}
filament_999[1688] {
  pt3dclear()
  pt3dadd(382.836, 338.18399999999997, 9.272,  1.500000)
  pt3dadd(384.3, 335.256, 8.783999999999999,  1.500000)
}
filament_999[1689] {
  pt3dclear()
  pt3dadd(383.568, 341.844, 10.736,  1.500000)
  pt3dadd(383.568, 345.504, 10.736,  1.500000)
}
filament_999[1690] {
  pt3dclear()
  pt3dadd(380.64, 340.38, 8.783999999999999,  1.500000)
  pt3dadd(382.836, 338.18399999999997, 9.272,  1.500000)
}
filament_999[1691] {
  pt3dclear()
  pt3dadd(380.64, 340.38, 8.783999999999999,  1.500000)
  pt3dadd(383.568, 341.844, 10.736,  1.500000)
}
filament_999[1692] {
  pt3dclear()
  pt3dadd(377.712, 341.844, 7.808,  1.500000)
  pt3dadd(380.64, 340.38, 8.783999999999999,  1.500000)
}
filament_999[1693] {
  pt3dclear()
  pt3dadd(374.784, 342.57599999999996, 7.808,  1.500000)
  pt3dadd(377.712, 341.844, 7.808,  1.500000)
}
filament_999[1694] {
  pt3dclear()
  pt3dadd(299.388, 308.17199999999997, 25.375999999999998,  1.500000)
  pt3dadd(299.388, 311.09999999999997, 26.84,  1.500000)
}
filament_999[1695] {
  pt3dclear()
  pt3dadd(300.852, 303.78, 25.375999999999998,  1.500000)
  pt3dadd(299.388, 308.17199999999997, 25.375999999999998,  1.500000)
}
filament_999[1696] {
  pt3dclear()
  pt3dadd(300.852, 299.388, 25.375999999999998,  1.500000)
  pt3dadd(300.852, 303.78, 25.375999999999998,  1.500000)
}
filament_999[1697] {
  pt3dclear()
  pt3dadd(299.388, 294.996, 25.375999999999998,  1.500000)
  pt3dadd(300.852, 299.388, 25.375999999999998,  1.500000)
}
filament_999[1698] {
  pt3dclear()
  pt3dadd(297.192, 292.068, 25.375999999999998,  1.500000)
  pt3dadd(299.388, 294.996, 25.375999999999998,  1.500000)
}
filament_999[1699] {
  pt3dclear()
  pt3dadd(294.264, 289.872, 24.887999999999998,  1.500000)
  pt3dadd(297.192, 292.068, 25.375999999999998,  1.500000)
}
filament_999[1700] {
  pt3dclear()
  pt3dadd(290.604, 288.408, 24.887999999999998,  1.500000)
  pt3dadd(294.264, 289.872, 24.887999999999998,  1.500000)
}
filament_999[1701] {
  pt3dclear()
  pt3dadd(289.14, 285.48, 25.375999999999998,  1.500000)
  pt3dadd(290.604, 288.408, 24.887999999999998,  1.500000)
}
filament_999[1702] {
  pt3dclear()
  pt3dadd(287.676, 282.552, 24.887999999999998,  1.500000)
  pt3dadd(289.14, 285.48, 25.375999999999998,  1.500000)
}
filament_999[1703] {
  pt3dclear()
  pt3dadd(286.212, 279.62399999999997, 24.4,  1.500000)
  pt3dadd(287.676, 282.552, 24.887999999999998,  1.500000)
}
filament_999[1704] {
  pt3dclear()
  pt3dadd(281.82, 278.15999999999997, 24.4,  1.500000)
  pt3dadd(286.212, 279.62399999999997, 24.4,  1.500000)
}
filament_999[1705] {
  pt3dclear()
  pt3dadd(278.15999999999997, 275.964, 23.912,  1.500000)
  pt3dadd(281.82, 278.15999999999997, 24.4,  1.500000)
}
filament_999[1706] {
  pt3dclear()
  pt3dadd(273.768, 275.23199999999997, 24.4,  1.500000)
  pt3dadd(278.15999999999997, 275.964, 23.912,  1.500000)
}
filament_999[1707] {
  pt3dclear()
  pt3dadd(269.376, 274.5, 24.4,  1.500000)
  pt3dadd(273.768, 275.23199999999997, 24.4,  1.500000)
}
filament_999[1708] {
  pt3dclear()
  pt3dadd(265.716, 272.304, 24.887999999999998,  1.500000)
  pt3dadd(269.376, 274.5, 24.4,  1.500000)
}
filament_999[1709] {
  pt3dclear()
  pt3dadd(262.056, 270.108, 25.864,  1.500000)
  pt3dadd(265.716, 272.304, 24.887999999999998,  1.500000)
}
filament_999[1710] {
  pt3dclear()
  pt3dadd(288.408, 254.004, 22.936,  1.500000)
  pt3dadd(284.748, 254.004, 22.936,  1.500000)
}
filament_999[1711] {
  pt3dclear()
  pt3dadd(292.068, 254.004, 22.936,  1.500000)
  pt3dadd(288.408, 254.004, 22.936,  1.500000)
}
filament_999[1712] {
  pt3dclear()
  pt3dadd(294.996, 254.736, 22.936,  1.500000)
  pt3dadd(292.068, 254.004, 22.936,  1.500000)
}
filament_999[1713] {
  pt3dclear()
  pt3dadd(297.924, 256.932, 23.424,  1.500000)
  pt3dadd(294.996, 254.736, 22.936,  1.500000)
}
filament_999[1714] {
  pt3dclear()
  pt3dadd(300.12, 260.592, 23.912,  1.500000)
  pt3dadd(297.924, 256.932, 23.424,  1.500000)
}
filament_999[1715] {
  pt3dclear()
  pt3dadd(294.264, 266.448, 22.936,  1.500000)
  pt3dadd(290.604, 266.448, 23.424,  1.500000)
}
filament_999[1716] {
  pt3dclear()
  pt3dadd(297.192, 264.984, 22.448,  1.500000)
  pt3dadd(294.264, 266.448, 22.936,  1.500000)
}
filament_999[1717] {
  pt3dclear()
  pt3dadd(299.388, 262.788, 21.96,  1.500000)
  pt3dadd(300.12, 260.592, 23.912,  1.500000)
}
filament_999[1718] {
  pt3dclear()
  pt3dadd(299.388, 262.788, 21.96,  1.500000)
  pt3dadd(297.192, 264.984, 22.448,  1.500000)
}
filament_999[1719] {
  pt3dclear()
  pt3dadd(300.852, 265.716, 21.472,  1.500000)
  pt3dadd(299.388, 262.788, 21.96,  1.500000)
}
filament_999[1720] {
  pt3dclear()
  pt3dadd(303.78, 266.448, 20.496,  1.500000)
  pt3dadd(300.852, 265.716, 21.472,  1.500000)
}
filament_999[1721] {
  pt3dclear()
  pt3dadd(310.368, 262.056, 22.936,  1.500000)
  pt3dadd(314.76, 259.86, 22.936,  1.500000)
}
filament_999[1722] {
  pt3dclear()
  pt3dadd(306.70799999999997, 264.252, 22.936,  1.500000)
  pt3dadd(310.368, 262.056, 22.936,  1.500000)
}
filament_999[1723] {
  pt3dclear()
  pt3dadd(297.924, 274.5, 20.008,  1.500000)
  pt3dadd(294.996, 275.23199999999997, 19.52,  1.500000)
}
filament_999[1724] {
  pt3dclear()
  pt3dadd(300.852, 271.572, 20.008,  1.500000)
  pt3dadd(297.924, 274.5, 20.008,  1.500000)
}
filament_999[1725] {
  pt3dclear()
  pt3dadd(303.78, 269.376, 20.496,  1.500000)
  pt3dadd(300.852, 271.572, 20.008,  1.500000)
}
filament_999[1726] {
  pt3dclear()
  pt3dadd(305.976, 267.18, 20.983999999999998,  1.500000)
  pt3dadd(303.78, 266.448, 20.496,  1.500000)
}
filament_999[1727] {
  pt3dclear()
  pt3dadd(305.976, 267.18, 20.983999999999998,  1.500000)
  pt3dadd(306.70799999999997, 264.252, 22.936,  1.500000)
}
filament_999[1728] {
  pt3dclear()
  pt3dadd(305.976, 267.18, 20.983999999999998,  1.500000)
  pt3dadd(303.78, 269.376, 20.496,  1.500000)
}
filament_999[1729] {
  pt3dclear()
  pt3dadd(308.904, 266.448, 20.983999999999998,  1.500000)
  pt3dadd(305.976, 267.18, 20.983999999999998,  1.500000)
}
filament_999[1730] {
  pt3dclear()
  pt3dadd(312.564, 266.448, 20.983999999999998,  1.500000)
  pt3dadd(308.904, 266.448, 20.983999999999998,  1.500000)
}
filament_999[1731] {
  pt3dclear()
  pt3dadd(316.224, 268.644, 20.983999999999998,  1.500000)
  pt3dadd(312.564, 266.448, 20.983999999999998,  1.500000)
}
filament_999[1732] {
  pt3dclear()
  pt3dadd(337.452, 255.468, 17.567999999999998,  1.500000)
  pt3dadd(337.452, 252.54, 18.056,  1.500000)
}
filament_999[1733] {
  pt3dclear()
  pt3dadd(336.71999999999997, 258.396, 17.08,  1.500000)
  pt3dadd(337.452, 255.468, 17.567999999999998,  1.500000)
}
filament_999[1734] {
  pt3dclear()
  pt3dadd(327.936, 254.004, 17.08,  1.500000)
  pt3dadd(327.936, 250.344, 17.08,  1.500000)
}
filament_999[1735] {
  pt3dclear()
  pt3dadd(329.4, 256.932, 17.08,  1.500000)
  pt3dadd(327.936, 254.004, 17.08,  1.500000)
}
filament_999[1736] {
  pt3dclear()
  pt3dadd(326.472, 260.592, 18.544,  1.500000)
  pt3dadd(325.008, 264.252, 18.544,  1.500000)
}
filament_999[1737] {
  pt3dclear()
  pt3dadd(328.668, 258.396, 18.544,  1.500000)
  pt3dadd(326.472, 260.592, 18.544,  1.500000)
}
filament_999[1738] {
  pt3dclear()
  pt3dadd(331.596, 258.396, 18.056,  1.500000)
  pt3dadd(329.4, 256.932, 17.08,  1.500000)
}
filament_999[1739] {
  pt3dclear()
  pt3dadd(331.596, 258.396, 18.056,  1.500000)
  pt3dadd(328.668, 258.396, 18.544,  1.500000)
}
filament_999[1740] {
  pt3dclear()
  pt3dadd(333.792, 259.128, 18.544,  1.500000)
  pt3dadd(331.596, 258.396, 18.056,  1.500000)
}
filament_999[1741] {
  pt3dclear()
  pt3dadd(335.256, 261.324, 18.544,  1.500000)
  pt3dadd(336.71999999999997, 258.396, 17.08,  1.500000)
}
filament_999[1742] {
  pt3dclear()
  pt3dadd(335.256, 261.324, 18.544,  1.500000)
  pt3dadd(333.792, 259.128, 18.544,  1.500000)
}
filament_999[1743] {
  pt3dclear()
  pt3dadd(334.524, 264.252, 18.544,  1.500000)
  pt3dadd(335.256, 261.324, 18.544,  1.500000)
}
filament_999[1744] {
  pt3dclear()
  pt3dadd(332.328, 265.716, 19.032,  1.500000)
  pt3dadd(334.524, 264.252, 18.544,  1.500000)
}
filament_999[1745] {
  pt3dclear()
  pt3dadd(293.532, 245.952, 23.912,  1.500000)
  pt3dadd(292.8, 249.612, 23.424,  1.500000)
}
filament_999[1746] {
  pt3dclear()
  pt3dadd(294.264, 241.56, 24.4,  1.500000)
  pt3dadd(293.532, 245.952, 23.912,  1.500000)
}
filament_999[1747] {
  pt3dclear()
  pt3dadd(292.8, 237.9, 24.887999999999998,  1.500000)
  pt3dadd(294.264, 241.56, 24.4,  1.500000)
}
filament_999[1748] {
  pt3dclear()
  pt3dadd(290.604, 234.24, 25.375999999999998,  1.500000)
  pt3dadd(292.8, 237.9, 24.887999999999998,  1.500000)
}
filament_999[1749] {
  pt3dclear()
  pt3dadd(290.604, 234.24, 25.375999999999998,  1.500000)
  pt3dadd(293.532, 229.11599999999999, 23.912,  1.500000)
}
filament_999[1750] {
  pt3dclear()
  pt3dadd(288.408, 230.57999999999998, 25.864,  1.500000)
  pt3dadd(290.604, 234.24, 25.375999999999998,  1.500000)
}
filament_999[1751] {
  pt3dclear()
  pt3dadd(286.212, 227.652, 26.352,  1.500000)
  pt3dadd(288.408, 230.57999999999998, 25.864,  1.500000)
}
filament_999[1752] {
  pt3dclear()
  pt3dadd(284.016, 224.724, 27.816,  1.500000)
  pt3dadd(286.212, 227.652, 26.352,  1.500000)
}
filament_999[1753] {
  pt3dclear()
  pt3dadd(282.552, 221.064, 28.304,  1.500000)
  pt3dadd(284.016, 224.724, 27.816,  1.500000)
}
filament_999[1754] {
  pt3dclear()
  pt3dadd(279.62399999999997, 218.136, 29.28,  1.500000)
  pt3dadd(282.552, 221.064, 28.304,  1.500000)
}
filament_999[1755] {
  pt3dclear()
  pt3dadd(276.69599999999997, 215.208, 29.768,  1.500000)
  pt3dadd(279.62399999999997, 218.136, 29.28,  1.500000)
}
filament_999[1756] {
  pt3dclear()
  pt3dadd(256.932, 182.268, 40.016,  1.500000)
  pt3dadd(256.932, 180.072, 42.944,  1.500000)
}
filament_999[1757] {
  pt3dclear()
  pt3dadd(256.932, 182.268, 40.016,  1.500000)
  pt3dadd(259.86, 180.804, 39.04,  1.500000)
}
filament_999[1758] {
  pt3dclear()
  pt3dadd(256.932, 182.268, 40.016,  1.500000)
  pt3dadd(254.736, 180.804, 40.504,  1.500000)
}
filament_999[1759] {
  pt3dclear()
  pt3dadd(253.272, 182.268, 40.016,  1.500000)
  pt3dadd(256.932, 182.268, 40.016,  1.500000)
}
filament_999[1760] {
  pt3dclear()
  pt3dadd(249.612, 183.0, 39.528,  1.500000)
  pt3dadd(253.272, 182.268, 40.016,  1.500000)
}
filament_999[1761] {
  pt3dclear()
  pt3dadd(248.148, 186.66, 39.04,  1.500000)
  pt3dadd(249.612, 183.0, 39.528,  1.500000)
}
filament_999[1762] {
  pt3dclear()
  pt3dadd(248.88, 190.32, 39.04,  1.500000)
  pt3dadd(248.148, 186.66, 39.04,  1.500000)
}
filament_999[1763] {
  pt3dclear()
  pt3dadd(250.344, 193.248, 38.552,  1.500000)
  pt3dadd(248.88, 190.32, 39.04,  1.500000)
}
filament_999[1764] {
  pt3dclear()
  pt3dadd(250.344, 193.248, 38.552,  1.500000)
  pt3dadd(250.344, 193.98, 34.16,  1.500000)
}
filament_999[1765] {
  pt3dclear()
  pt3dadd(251.808, 196.176, 37.576,  1.500000)
  pt3dadd(250.344, 193.248, 38.552,  1.500000)
}
filament_999[1766] {
  pt3dclear()
  pt3dadd(252.54, 199.10399999999998, 34.16,  1.500000)
  pt3dadd(251.808, 196.176, 37.576,  1.500000)
}
filament_999[1767] {
  pt3dclear()
  pt3dadd(252.54, 199.10399999999998, 34.16,  1.500000)
  pt3dadd(254.004, 202.76399999999998, 36.6,  1.500000)
}
filament_999[1768] {
  pt3dclear()
  pt3dadd(248.88, 191.784, 49.775999999999996,  1.500000)
  pt3dadd(251.808, 188.856, 49.288,  1.500000)
}
filament_999[1769] {
  pt3dclear()
  pt3dadd(245.952, 194.712, 48.8,  1.500000)
  pt3dadd(248.88, 191.784, 49.775999999999996,  1.500000)
}
filament_999[1770] {
  pt3dclear()
  pt3dadd(243.024, 197.64, 49.288,  1.500000)
  pt3dadd(245.952, 194.712, 48.8,  1.500000)
}
filament_999[1771] {
  pt3dclear()
  pt3dadd(240.096, 199.83599999999998, 49.775999999999996,  1.500000)
  pt3dadd(243.024, 197.64, 49.288,  1.500000)
}
filament_999[1772] {
  pt3dclear()
  pt3dadd(237.168, 202.03199999999998, 49.775999999999996,  1.500000)
  pt3dadd(240.096, 199.83599999999998, 49.775999999999996,  1.500000)
}
filament_999[1773] {
  pt3dclear()
  pt3dadd(237.168, 204.96, 49.775999999999996,  1.500000)
  pt3dadd(234.972, 206.424, 46.848,  1.500000)
}
filament_999[1774] {
  pt3dclear()
  pt3dadd(237.168, 204.96, 49.775999999999996,  1.500000)
  pt3dadd(237.168, 202.03199999999998, 49.775999999999996,  1.500000)
}
filament_999[1775] {
  pt3dclear()
  pt3dadd(240.096, 204.228, 49.775999999999996,  1.500000)
  pt3dadd(237.168, 204.96, 49.775999999999996,  1.500000)
}
filament_999[1776] {
  pt3dclear()
  pt3dadd(223.992, 224.724, 51.24,  1.500000)
  pt3dadd(222.528, 227.652, 49.288,  1.500000)
}
filament_999[1777] {
  pt3dclear()
  pt3dadd(225.456, 221.796, 50.751999999999995,  1.500000)
  pt3dadd(223.992, 224.724, 51.24,  1.500000)
}
filament_999[1778] {
  pt3dclear()
  pt3dadd(229.11599999999999, 218.868, 50.751999999999995,  1.500000)
  pt3dadd(229.84799999999998, 223.992, 50.751999999999995,  1.500000)
}
filament_999[1779] {
  pt3dclear()
  pt3dadd(229.11599999999999, 218.868, 50.751999999999995,  1.500000)
  pt3dadd(225.456, 221.796, 50.751999999999995,  1.500000)
}
filament_999[1780] {
  pt3dclear()
  pt3dadd(231.31199999999998, 215.208, 50.751999999999995,  1.500000)
  pt3dadd(229.11599999999999, 218.868, 50.751999999999995,  1.500000)
}
filament_999[1781] {
  pt3dclear()
  pt3dadd(233.50799999999998, 220.332, 50.751999999999995,  1.500000)
  pt3dadd(233.50799999999998, 223.26, 50.751999999999995,  1.500000)
}
filament_999[1782] {
  pt3dclear()
  pt3dadd(234.24, 215.94, 49.288,  1.500000)
  pt3dadd(232.04399999999998, 213.744, 53.192,  1.500000)
}
filament_999[1783] {
  pt3dclear()
  pt3dadd(234.24, 215.94, 49.288,  1.500000)
  pt3dadd(231.31199999999998, 215.208, 50.751999999999995,  1.500000)
}
filament_999[1784] {
  pt3dclear()
  pt3dadd(234.24, 215.94, 49.288,  1.500000)
  pt3dadd(233.50799999999998, 220.332, 50.751999999999995,  1.500000)
}
filament_999[1785] {
  pt3dclear()
  pt3dadd(237.9, 213.012, 48.8,  1.500000)
  pt3dadd(234.24, 215.94, 49.288,  1.500000)
}
filament_999[1786] {
  pt3dclear()
  pt3dadd(241.56, 211.548, 47.336,  1.500000)
  pt3dadd(237.9, 213.012, 48.8,  1.500000)
}
filament_999[1787] {
  pt3dclear()
  pt3dadd(243.756, 209.352, 47.824,  1.500000)
  pt3dadd(241.56, 211.548, 47.336,  1.500000)
}
filament_999[1788] {
  pt3dclear()
  pt3dadd(243.024, 206.424, 48.312,  1.500000)
  pt3dadd(243.756, 209.352, 47.824,  1.500000)
}
filament_999[1789] {
  pt3dclear()
  pt3dadd(243.024, 203.496, 51.728,  1.500000)
  pt3dadd(240.828, 207.156, 51.24,  1.500000)
}
filament_999[1790] {
  pt3dclear()
  pt3dadd(243.024, 203.496, 51.728,  1.500000)
  pt3dadd(240.096, 204.228, 49.775999999999996,  1.500000)
}
filament_999[1791] {
  pt3dclear()
  pt3dadd(243.024, 203.496, 51.728,  1.500000)
  pt3dadd(243.024, 206.424, 48.312,  1.500000)
}
filament_999[1792] {
  pt3dclear()
  pt3dadd(298.656, 292.8, 55.632,  1.500000)
  pt3dadd(301.584, 289.872, 55.632,  1.500000)
}
filament_999[1793] {
  pt3dclear()
  pt3dadd(287.676, 261.324, 54.168,  1.500000)
  pt3dadd(286.212, 257.664, 54.656,  1.500000)
}
filament_999[1794] {
  pt3dclear()
  pt3dadd(290.604, 263.52, 54.656,  1.500000)
  pt3dadd(287.676, 261.324, 54.168,  1.500000)
}
filament_999[1795] {
  pt3dclear()
  pt3dadd(294.264, 264.984, 54.656,  1.500000)
  pt3dadd(290.604, 263.52, 54.656,  1.500000)
}
filament_999[1796] {
  pt3dclear()
  pt3dadd(297.192, 263.52, 54.656,  1.500000)
  pt3dadd(294.264, 264.984, 54.656,  1.500000)
}
filament_999[1797] {
  pt3dclear()
  pt3dadd(388.692, 284.748, 51.728,  1.500000)
  pt3dadd(385.032, 285.48, 52.216,  1.500000)
}
filament_999[1798] {
  pt3dclear()
  pt3dadd(391.62, 284.748, 52.216,  1.500000)
  pt3dadd(388.692, 284.748, 51.728,  1.500000)
}
filament_999[1799] {
  pt3dclear()
  pt3dadd(394.548, 284.748, 52.704,  1.500000)
  pt3dadd(391.62, 284.748, 52.216,  1.500000)
}
filament_999[1800] {
  pt3dclear()
  pt3dadd(397.476, 284.016, 54.168,  1.500000)
  pt3dadd(394.548, 284.748, 52.704,  1.500000)
}
filament_999[1801] {
  pt3dclear()
  pt3dadd(393.816, 295.728, 55.144,  1.500000)
  pt3dadd(393.816, 298.656, 57.096,  1.500000)
}
filament_999[1802] {
  pt3dclear()
  pt3dadd(388.692, 294.996, 55.144,  1.500000)
  pt3dadd(388.692, 290.604, 57.096,  1.500000)
}
filament_999[1803] {
  pt3dclear()
  pt3dadd(388.692, 294.996, 55.144,  1.500000)
  pt3dadd(393.816, 295.728, 55.144,  1.500000)
}
filament_999[1804] {
  pt3dclear()
  pt3dadd(409.92, 241.56, 32.696,  1.500000)
  pt3dadd(412.116, 244.488, 33.184,  1.500000)
}
filament_999[1805] {
  pt3dclear()
  pt3dadd(407.724, 238.632, 31.72,  1.500000)
  pt3dadd(409.92, 241.56, 32.696,  1.500000)
}
filament_999[1806] {
  pt3dclear()
  pt3dadd(405.52799999999996, 237.168, 29.768,  1.500000)
  pt3dadd(405.52799999999996, 239.364, 33.672,  1.500000)
}
filament_999[1807] {
  pt3dclear()
  pt3dadd(405.52799999999996, 237.168, 29.768,  1.500000)
  pt3dadd(407.724, 238.632, 31.72,  1.500000)
}
filament_999[1808] {
  pt3dclear()
  pt3dadd(405.52799999999996, 237.168, 29.768,  1.500000)
  pt3dadd(406.26, 234.24, 31.72,  1.500000)
}
filament_999[1809] {
  pt3dclear()
  pt3dadd(391.62, 259.128, 34.16,  1.500000)
  pt3dadd(389.424, 262.056, 34.16,  1.500000)
}
filament_999[1810] {
  pt3dclear()
  pt3dadd(394.548, 256.2, 34.16,  1.500000)
  pt3dadd(391.62, 259.128, 34.16,  1.500000)
}
filament_999[1811] {
  pt3dclear()
  pt3dadd(396.74399999999997, 253.272, 34.647999999999996,  1.500000)
  pt3dadd(394.548, 256.2, 34.16,  1.500000)
}
filament_999[1812] {
  pt3dclear()
  pt3dadd(398.20799999999997, 250.344, 34.16,  1.500000)
  pt3dadd(396.74399999999997, 253.272, 34.647999999999996,  1.500000)
}
filament_999[1813] {
  pt3dclear()
  pt3dadd(398.20799999999997, 247.416, 33.672,  1.500000)
  pt3dadd(398.20799999999997, 250.344, 34.16,  1.500000)
}
filament_999[1814] {
  pt3dclear()
  pt3dadd(401.868, 234.24, 34.647999999999996,  1.500000)
  pt3dadd(404.06399999999996, 231.31199999999998, 34.16,  1.500000)
}
filament_999[1815] {
  pt3dclear()
  pt3dadd(400.404, 237.168, 33.672,  1.500000)
  pt3dadd(401.868, 234.24, 34.647999999999996,  1.500000)
}
filament_999[1816] {
  pt3dclear()
  pt3dadd(398.94, 240.096, 32.696,  1.500000)
  pt3dadd(400.404, 237.168, 33.672,  1.500000)
}
filament_999[1817] {
  pt3dclear()
  pt3dadd(398.94, 240.096, 32.696,  1.500000)
  pt3dadd(396.74399999999997, 242.292, 33.672,  1.500000)
}
filament_999[1818] {
  pt3dclear()
  pt3dadd(398.94, 243.756, 31.72,  1.500000)
  pt3dadd(398.94, 240.096, 32.696,  1.500000)
}
filament_999[1819] {
  pt3dclear()
  pt3dadd(376.248, 185.196, 48.8,  1.500000)
  pt3dadd(378.444, 189.588, 49.288,  1.500000)
}
filament_999[1820] {
  pt3dclear()
  pt3dadd(373.32, 182.268, 46.36,  1.500000)
  pt3dadd(376.248, 185.196, 48.8,  1.500000)
}
filament_999[1821] {
  pt3dclear()
  pt3dadd(368.928, 180.804, 46.848,  1.500000)
  pt3dadd(373.32, 182.268, 46.36,  1.500000)
}
filament_999[1822] {
  pt3dclear()
  pt3dadd(365.268, 178.608, 47.336,  1.500000)
  pt3dadd(368.928, 180.804, 46.848,  1.500000)
}
filament_999[1823] {
  pt3dclear()
  pt3dadd(362.34, 175.68, 47.824,  1.500000)
  pt3dadd(365.268, 178.608, 47.336,  1.500000)
}
filament_999[1824] {
  pt3dclear()
  pt3dadd(360.144, 172.02, 48.8,  1.500000)
  pt3dadd(362.34, 175.68, 47.824,  1.500000)
}
filament_999[1825] {
  pt3dclear()
  pt3dadd(357.216, 169.09199999999998, 49.288,  1.500000)
  pt3dadd(360.144, 172.02, 48.8,  1.500000)
}
filament_999[1826] {
  pt3dclear()
  pt3dadd(353.556, 166.164, 49.775999999999996,  1.500000)
  pt3dadd(357.216, 169.09199999999998, 49.288,  1.500000)
}
filament_999[1827] {
  pt3dclear()
  pt3dadd(349.896, 163.236, 49.775999999999996,  1.500000)
  pt3dadd(353.556, 166.164, 49.775999999999996,  1.500000)
}
filament_999[1828] {
  pt3dclear()
  pt3dadd(347.7, 159.576, 50.263999999999996,  1.500000)
  pt3dadd(349.896, 163.236, 49.775999999999996,  1.500000)
}
filament_999[1829] {
  pt3dclear()
  pt3dadd(344.772, 157.38, 50.751999999999995,  1.500000)
  pt3dadd(347.7, 159.576, 50.263999999999996,  1.500000)
}
filament_999[1830] {
  pt3dclear()
  pt3dadd(341.11199999999997, 156.648, 50.751999999999995,  1.500000)
  pt3dadd(344.772, 157.38, 50.751999999999995,  1.500000)
}
filament_999[1831] {
  pt3dclear()
  pt3dadd(356.484, 80.52, 37.576,  1.500000)
  pt3dadd(357.216, 76.128, 37.576,  1.500000)
}
filament_999[1832] {
  pt3dclear()
  pt3dadd(355.02, 84.17999999999999, 37.576,  1.500000)
  pt3dadd(356.484, 80.52, 37.576,  1.500000)
}
filament_999[1833] {
  pt3dclear()
  pt3dadd(352.824, 87.84, 37.576,  1.500000)
  pt3dadd(355.02, 84.17999999999999, 37.576,  1.500000)
}
filament_999[1834] {
  pt3dclear()
  pt3dadd(352.092, 91.5, 37.576,  1.500000)
  pt3dadd(352.824, 87.84, 37.576,  1.500000)
}
filament_999[1835] {
  pt3dclear()
  pt3dadd(351.36, 95.16, 37.576,  1.500000)
  pt3dadd(352.092, 91.5, 37.576,  1.500000)
}
filament_999[1836] {
  pt3dclear()
  pt3dadd(351.36, 98.82, 37.576,  1.500000)
  pt3dadd(351.36, 95.16, 37.576,  1.500000)
}
filament_999[1837] {
  pt3dclear()
  pt3dadd(352.824, 102.48, 37.576,  1.500000)
  pt3dadd(351.36, 98.82, 37.576,  1.500000)
}
filament_999[1838] {
  pt3dclear()
  pt3dadd(353.556, 105.408, 37.576,  1.500000)
  pt3dadd(352.824, 102.48, 37.576,  1.500000)
}
filament_999[1839] {
  pt3dclear()
  pt3dadd(349.896, 105.408, 37.576,  1.500000)
  pt3dadd(353.556, 105.408, 37.576,  1.500000)
}
filament_999[1840] {
  pt3dclear()
  pt3dadd(349.896, 54.168, 39.528,  1.500000)
  pt3dadd(349.896, 51.24, 40.016,  1.500000)
}
filament_999[1841] {
  pt3dclear()
  pt3dadd(349.896, 57.827999999999996, 39.528,  1.500000)
  pt3dadd(347.7, 55.632, 37.576,  1.500000)
}
filament_999[1842] {
  pt3dclear()
  pt3dadd(349.896, 57.827999999999996, 39.528,  1.500000)
  pt3dadd(349.896, 54.168, 39.528,  1.500000)
}
filament_999[1843] {
  pt3dclear()
  pt3dadd(349.896, 61.488, 39.528,  1.500000)
  pt3dadd(349.896, 57.827999999999996, 39.528,  1.500000)
}
filament_999[1844] {
  pt3dclear()
  pt3dadd(349.896, 65.148, 39.528,  1.500000)
  pt3dadd(349.896, 61.488, 39.528,  1.500000)
}
filament_999[1845] {
  pt3dclear()
  pt3dadd(349.164, 68.076, 39.528,  1.500000)
  pt3dadd(349.896, 65.148, 39.528,  1.500000)
}
filament_999[1846] {
  pt3dclear()
  pt3dadd(346.968, 71.004, 39.528,  1.500000)
  pt3dadd(349.164, 68.076, 39.528,  1.500000)
}
filament_999[1847] {
  pt3dclear()
  pt3dadd(345.504, 73.932, 39.528,  1.500000)
  pt3dadd(346.968, 71.004, 39.528,  1.500000)
}
filament_999[1848] {
  pt3dclear()
  pt3dadd(336.71999999999997, 106.872, 31.72,  1.500000)
  pt3dadd(333.792, 106.872, 31.72,  1.500000)
}
filament_999[1849] {
  pt3dclear()
  pt3dadd(338.916, 103.944, 33.672,  1.500000)
  pt3dadd(336.71999999999997, 106.872, 31.72,  1.500000)
}
filament_999[1850] {
  pt3dclear()
  pt3dadd(340.38, 100.28399999999999, 34.647999999999996,  1.500000)
  pt3dadd(338.916, 103.944, 33.672,  1.500000)
}
filament_999[1851] {
  pt3dclear()
  pt3dadd(343.308, 98.088, 35.624,  1.500000)
  pt3dadd(340.38, 100.28399999999999, 34.647999999999996,  1.500000)
}
filament_999[1852] {
  pt3dclear()
  pt3dadd(352.092, 38.064, 40.016,  1.500000)
  pt3dadd(352.092, 34.403999999999996, 40.504,  1.500000)
}
filament_999[1853] {
  pt3dclear()
  pt3dadd(351.36, 42.455999999999996, 40.016,  1.500000)
  pt3dadd(352.092, 38.064, 40.016,  1.500000)
}
filament_999[1854] {
  pt3dclear()
  pt3dadd(350.628, 46.848, 40.016,  1.500000)
  pt3dadd(351.36, 42.455999999999996, 40.016,  1.500000)
}
filament_999[1855] {
  pt3dclear()
  pt3dadd(349.896, 51.24, 40.016,  1.500000)
  pt3dadd(350.628, 46.848, 40.016,  1.500000)
}
filament_999[1856] {
  pt3dclear()
  pt3dadd(345.504, 76.86, 39.04,  1.500000)
  pt3dadd(345.504, 73.932, 39.528,  1.500000)
}
filament_999[1857] {
  pt3dclear()
  pt3dadd(345.504, 80.52, 39.04,  1.500000)
  pt3dadd(345.504, 76.86, 39.04,  1.500000)
}
filament_999[1858] {
  pt3dclear()
  pt3dadd(345.504, 84.17999999999999, 39.04,  1.500000)
  pt3dadd(345.504, 80.52, 39.04,  1.500000)
}
filament_999[1859] {
  pt3dclear()
  pt3dadd(343.308, 87.84, 39.04,  1.500000)
  pt3dadd(345.504, 84.17999999999999, 39.04,  1.500000)
}
filament_999[1860] {
  pt3dclear()
  pt3dadd(340.38, 91.5, 39.04,  1.500000)
  pt3dadd(343.308, 87.84, 39.04,  1.500000)
}
filament_999[1861] {
  pt3dclear()
  pt3dadd(338.18399999999997, 95.16, 39.04,  1.500000)
  pt3dadd(340.38, 91.5, 39.04,  1.500000)
}
filament_999[1862] {
  pt3dclear()
  pt3dadd(335.256, 98.088, 39.04,  1.500000)
  pt3dadd(338.18399999999997, 95.16, 39.04,  1.500000)
}
filament_999[1863] {
  pt3dclear()
  pt3dadd(332.328, 99.55199999999999, 39.04,  1.500000)
  pt3dadd(335.256, 98.088, 39.04,  1.500000)
}
filament_999[1864] {
  pt3dclear()
  pt3dadd(327.936, 101.01599999999999, 39.04,  1.500000)
  pt3dadd(332.328, 99.55199999999999, 39.04,  1.500000)
}
filament_999[1865] {
  pt3dclear()
  pt3dadd(325.008, 103.212, 39.04,  1.500000)
  pt3dadd(327.936, 101.01599999999999, 39.04,  1.500000)
}
filament_999[1866] {
  pt3dclear()
  pt3dadd(323.544, 107.604, 39.04,  1.500000)
  pt3dadd(325.008, 103.212, 39.04,  1.500000)
}
filament_999[1867] {
  pt3dclear()
  pt3dadd(322.812, 111.996, 39.04,  1.500000)
  pt3dadd(323.544, 107.604, 39.04,  1.500000)
}
filament_999[1868] {
  pt3dclear()
  pt3dadd(322.08, 116.38799999999999, 39.04,  1.500000)
  pt3dadd(322.812, 111.996, 39.04,  1.500000)
}
filament_999[1869] {
  pt3dclear()
  pt3dadd(320.616, 120.78, 39.04,  1.500000)
  pt3dadd(322.08, 116.38799999999999, 39.04,  1.500000)
}
filament_999[1870] {
  pt3dclear()
  pt3dadd(320.616, 123.708, 40.016,  1.500000)
  pt3dadd(320.616, 120.78, 39.04,  1.500000)
}
filament_999[1871] {
  pt3dclear()
  pt3dadd(320.616, 128.1, 40.016,  1.500000)
  pt3dadd(316.956, 130.296, 40.504,  1.500000)
}
filament_999[1872] {
  pt3dclear()
  pt3dadd(320.616, 128.1, 40.016,  1.500000)
  pt3dadd(320.616, 123.708, 40.016,  1.500000)
}
filament_999[1873] {
  pt3dclear()
  pt3dadd(319.152, 131.028, 40.016,  1.500000)
  pt3dadd(320.616, 128.1, 40.016,  1.500000)
}
filament_999[1874] {
  pt3dclear()
  pt3dadd(317.688, 133.956, 40.016,  1.500000)
  pt3dadd(319.152, 131.028, 40.016,  1.500000)
}
filament_999[1875] {
  pt3dclear()
  pt3dadd(317.688, 136.884, 40.016,  1.500000)
  pt3dadd(317.688, 133.956, 40.016,  1.500000)
}
filament_999[1876] {
  pt3dclear()
  pt3dadd(319.884, 139.07999999999998, 40.016,  1.500000)
  pt3dadd(317.688, 136.884, 40.016,  1.500000)
}
filament_999[1877] {
  pt3dclear()
  pt3dadd(346.236, 98.82, 38.064,  1.500000)
  pt3dadd(343.308, 98.088, 35.624,  1.500000)
}
filament_999[1878] {
  pt3dclear()
  pt3dadd(346.968, 102.48, 38.064,  1.500000)
  pt3dadd(346.236, 98.82, 38.064,  1.500000)
}
filament_999[1879] {
  pt3dclear()
  pt3dadd(346.236, 105.408, 38.064,  1.500000)
  pt3dadd(349.896, 105.408, 37.576,  1.500000)
}
filament_999[1880] {
  pt3dclear()
  pt3dadd(346.236, 105.408, 38.064,  1.500000)
  pt3dadd(346.968, 102.48, 38.064,  1.500000)
}
filament_999[1881] {
  pt3dclear()
  pt3dadd(345.504, 108.336, 38.552,  1.500000)
  pt3dadd(346.236, 105.408, 38.064,  1.500000)
}
filament_999[1882] {
  pt3dclear()
  pt3dadd(344.04, 111.264, 37.576,  1.500000)
  pt3dadd(345.504, 108.336, 38.552,  1.500000)
}
filament_999[1883] {
  pt3dclear()
  pt3dadd(343.308, 114.192, 36.6,  1.500000)
  pt3dadd(344.04, 111.264, 37.576,  1.500000)
}
filament_999[1884] {
  pt3dclear()
  pt3dadd(339.64799999999997, 114.192, 36.112,  1.500000)
  pt3dadd(343.308, 114.192, 36.6,  1.500000)
}
filament_999[1885] {
  pt3dclear()
  pt3dadd(333.792, 136.152, 32.696,  1.500000)
  pt3dadd(333.792, 139.81199999999998, 32.696,  1.500000)
}
filament_999[1886] {
  pt3dclear()
  pt3dadd(334.524, 132.492, 32.696,  1.500000)
  pt3dadd(333.792, 136.152, 32.696,  1.500000)
}
filament_999[1887] {
  pt3dclear()
  pt3dadd(335.256, 128.832, 32.696,  1.500000)
  pt3dadd(334.524, 132.492, 32.696,  1.500000)
}
filament_999[1888] {
  pt3dclear()
  pt3dadd(335.988, 125.904, 32.696,  1.500000)
  pt3dadd(340.38, 128.1, 34.647999999999996,  1.500000)
}
filament_999[1889] {
  pt3dclear()
  pt3dadd(335.988, 125.904, 32.696,  1.500000)
  pt3dadd(335.256, 128.832, 32.696,  1.500000)
}
filament_999[1890] {
  pt3dclear()
  pt3dadd(301.584, 158.844, 34.16,  1.500000)
  pt3dadd(305.24399999999997, 161.04, 34.16,  1.500000)
}
filament_999[1891] {
  pt3dclear()
  pt3dadd(327.204, 152.988, 23.424,  1.500000)
  pt3dadd(324.276, 153.72, 24.4,  1.500000)
}
filament_999[1892] {
  pt3dclear()
  pt3dadd(330.864, 153.72, 22.936,  1.500000)
  pt3dadd(327.204, 152.988, 23.424,  1.500000)
}
filament_999[1893] {
  pt3dclear()
  pt3dadd(334.524, 154.452, 22.448,  1.500000)
  pt3dadd(330.864, 153.72, 22.936,  1.500000)
}
filament_999[1894] {
  pt3dclear()
  pt3dadd(337.452, 152.988, 22.936,  1.500000)
  pt3dadd(334.524, 154.452, 22.448,  1.500000)
}
filament_999[1895] {
  pt3dclear()
  pt3dadd(335.988, 150.06, 22.936,  1.500000)
  pt3dadd(337.452, 152.988, 22.936,  1.500000)
}
filament_999[1896] {
  pt3dclear()
  pt3dadd(334.524, 146.4, 22.936,  1.500000)
  pt3dadd(335.988, 150.06, 22.936,  1.500000)
}
filament_999[1897] {
  pt3dclear()
  pt3dadd(334.524, 142.008, 22.448,  1.500000)
  pt3dadd(334.524, 146.4, 22.936,  1.500000)
}
filament_999[1898] {
  pt3dclear()
  pt3dadd(335.988, 138.34799999999998, 21.472,  1.500000)
  pt3dadd(334.524, 142.008, 22.448,  1.500000)
}
filament_999[1899] {
  pt3dclear()
  pt3dadd(323.544, 135.42, 25.375999999999998,  1.500000)
  pt3dadd(321.348, 136.152, 27.328,  1.500000)
}
filament_999[1900] {
  pt3dclear()
  pt3dadd(327.936, 136.884, 24.887999999999998,  1.500000)
  pt3dadd(323.544, 135.42, 25.375999999999998,  1.500000)
}
filament_999[1901] {
  pt3dclear()
  pt3dadd(331.596, 136.884, 24.4,  1.500000)
  pt3dadd(327.936, 136.884, 24.887999999999998,  1.500000)
}
filament_999[1902] {
  pt3dclear()
  pt3dadd(335.256, 136.884, 23.424,  1.500000)
  pt3dadd(331.596, 136.884, 24.4,  1.500000)
}
filament_999[1903] {
  pt3dclear()
  pt3dadd(338.916, 136.152, 21.96,  1.500000)
  pt3dadd(337.452, 134.688, 25.864,  1.500000)
}
filament_999[1904] {
  pt3dclear()
  pt3dadd(338.916, 136.152, 21.96,  1.500000)
  pt3dadd(335.988, 138.34799999999998, 21.472,  1.500000)
}
filament_999[1905] {
  pt3dclear()
  pt3dadd(338.916, 136.152, 21.96,  1.500000)
  pt3dadd(335.256, 136.884, 23.424,  1.500000)
}
filament_999[1906] {
  pt3dclear()
  pt3dadd(341.844, 136.884, 21.96,  1.500000)
  pt3dadd(338.916, 136.152, 21.96,  1.500000)
}
filament_999[1907] {
  pt3dclear()
  pt3dadd(345.504, 138.34799999999998, 22.448,  1.500000)
  pt3dadd(341.844, 136.884, 21.96,  1.500000)
}
filament_999[1908] {
  pt3dclear()
  pt3dadd(348.432, 139.07999999999998, 22.936,  1.500000)
  pt3dadd(345.504, 138.34799999999998, 22.448,  1.500000)
}
filament_999[1909] {
  pt3dclear()
  pt3dadd(330.132, 147.864, 27.816,  1.500000)
  pt3dadd(330.132, 144.204, 27.816,  1.500000)
}
filament_999[1910] {
  pt3dclear()
  pt3dadd(328.668, 149.328, 23.912,  1.500000)
  pt3dadd(330.132, 147.864, 27.816,  1.500000)
}
filament_999[1911] {
  pt3dclear()
  pt3dadd(325.74, 149.328, 22.448,  1.500000)
  pt3dadd(328.668, 149.328, 23.912,  1.500000)
}
filament_999[1912] {
  pt3dclear()
  pt3dadd(322.812, 149.328, 21.472,  1.500000)
  pt3dadd(325.74, 149.328, 22.448,  1.500000)
}
filament_999[1913] {
  pt3dclear()
  pt3dadd(319.884, 149.328, 20.983999999999998,  1.500000)
  pt3dadd(322.812, 149.328, 21.472,  1.500000)
}
filament_999[1914] {
  pt3dclear()
  pt3dadd(316.956, 150.792, 20.008,  1.500000)
  pt3dadd(319.884, 149.328, 20.983999999999998,  1.500000)
}
filament_999[1915] {
  pt3dclear()
  pt3dadd(314.028, 152.256, 19.032,  1.500000)
  pt3dadd(316.956, 150.792, 20.008,  1.500000)
}
filament_999[1916] {
  pt3dclear()
  pt3dadd(309.63599999999997, 155.916, 19.52,  1.500000)
  pt3dadd(311.832, 153.72, 20.983999999999998,  1.500000)
}
filament_999[1917] {
  pt3dclear()
  pt3dadd(308.904, 159.576, 19.52,  1.500000)
  pt3dadd(309.63599999999997, 155.916, 19.52,  1.500000)
}
filament_999[1918] {
  pt3dclear()
  pt3dadd(308.17199999999997, 161.772, 21.472,  1.500000)
  pt3dadd(308.904, 159.576, 19.52,  1.500000)
}
filament_999[1919] {
  pt3dclear()
  pt3dadd(308.17199999999997, 161.772, 21.472,  1.500000)
  pt3dadd(308.17199999999997, 164.7, 22.448,  1.500000)
}
filament_999[1920] {
  pt3dclear()
  pt3dadd(340.38, 286.212, 16.592,  1.500000)
  pt3dadd(337.452, 286.944, 16.592,  1.500000)
}
filament_999[1921] {
  pt3dclear()
  pt3dadd(344.04, 314.028, 19.032,  1.500000)
  pt3dadd(341.11199999999997, 314.76, 19.032,  1.500000)
}
filament_999[1922] {
  pt3dclear()
  pt3dadd(346.236, 311.832, 20.008,  1.500000)
  pt3dadd(344.04, 314.028, 19.032,  1.500000)
}
filament_999[1923] {
  pt3dclear()
  pt3dadd(346.236, 311.832, 20.008,  1.500000)
  pt3dadd(346.236, 314.028, 22.936,  1.500000)
}
filament_999[1924] {
  pt3dclear()
  pt3dadd(347.7, 308.904, 20.496,  1.500000)
  pt3dadd(346.236, 311.832, 20.008,  1.500000)
}
filament_999[1925] {
  pt3dclear()
  pt3dadd(348.432, 304.512, 20.008,  1.500000)
  pt3dadd(347.7, 308.904, 20.496,  1.500000)
}
filament_999[1926] {
  pt3dclear()
  pt3dadd(346.236, 300.852, 19.52,  1.500000)
  pt3dadd(348.432, 304.512, 20.008,  1.500000)
}
filament_999[1927] {
  pt3dclear()
  pt3dadd(344.772, 297.192, 18.056,  1.500000)
  pt3dadd(346.236, 300.852, 19.52,  1.500000)
}
filament_999[1928] {
  pt3dclear()
  pt3dadd(341.11199999999997, 299.388, 18.056,  1.500000)
  pt3dadd(338.916, 303.78, 18.056,  1.500000)
}
filament_999[1929] {
  pt3dclear()
  pt3dadd(349.896, 298.656, 22.936,  1.500000)
  pt3dadd(351.36, 302.316, 23.424,  1.500000)
}
filament_999[1930] {
  pt3dclear()
  pt3dadd(351.36, 295.728, 23.912,  1.500000)
  pt3dadd(349.896, 298.656, 22.936,  1.500000)
}
filament_999[1931] {
  pt3dclear()
  pt3dadd(350.628, 292.068, 24.887999999999998,  1.500000)
  pt3dadd(351.36, 295.728, 23.912,  1.500000)
}
filament_999[1932] {
  pt3dclear()
  pt3dadd(348.432, 289.14, 24.4,  1.500000)
  pt3dadd(350.628, 292.068, 24.887999999999998,  1.500000)
}
filament_999[1933] {
  pt3dclear()
  pt3dadd(345.504, 287.676, 24.4,  1.500000)
  pt3dadd(348.432, 289.14, 24.4,  1.500000)
}
filament_999[1934] {
  pt3dclear()
  pt3dadd(343.308, 285.48, 23.424,  1.500000)
  pt3dadd(345.504, 287.676, 24.4,  1.500000)
}
filament_999[1935] {
  pt3dclear()
  pt3dadd(341.11199999999997, 283.284, 23.424,  1.500000)
  pt3dadd(343.308, 285.48, 23.424,  1.500000)
}
filament_999[1936] {
  pt3dclear()
  pt3dadd(334.524, 281.82, 23.912,  1.500000)
  pt3dadd(330.864, 281.08799999999997, 23.912,  1.500000)
}
filament_999[1937] {
  pt3dclear()
  pt3dadd(338.18399999999997, 282.552, 23.424,  1.500000)
  pt3dadd(334.524, 281.82, 23.912,  1.500000)
}
filament_999[1938] {
  pt3dclear()
  pt3dadd(339.64799999999997, 280.356, 22.448,  1.500000)
  pt3dadd(341.11199999999997, 283.284, 23.424,  1.500000)
}
filament_999[1939] {
  pt3dclear()
  pt3dadd(339.64799999999997, 280.356, 22.448,  1.500000)
  pt3dadd(338.18399999999997, 282.552, 23.424,  1.500000)
}
filament_999[1940] {
  pt3dclear()
  pt3dadd(338.18399999999997, 278.15999999999997, 21.472,  1.500000)
  pt3dadd(339.64799999999997, 280.356, 22.448,  1.500000)
}
filament_999[1941] {
  pt3dclear()
  pt3dadd(311.09999999999997, 303.048, 23.424,  1.500000)
  pt3dadd(306.70799999999997, 303.048, 23.424,  1.500000)
}
filament_999[1942] {
  pt3dclear()
  pt3dadd(314.76, 302.316, 23.424,  1.500000)
  pt3dadd(311.09999999999997, 303.048, 23.424,  1.500000)
}
filament_999[1943] {
  pt3dclear()
  pt3dadd(317.688, 300.852, 23.424,  1.500000)
  pt3dadd(314.76, 302.316, 23.424,  1.500000)
}
filament_999[1944] {
  pt3dclear()
  pt3dadd(319.884, 298.656, 23.912,  1.500000)
  pt3dadd(317.688, 300.852, 23.424,  1.500000)
}
filament_999[1945] {
  pt3dclear()
  pt3dadd(240.828, 314.028, 34.16,  1.500000)
  pt3dadd(242.292, 311.09999999999997, 33.672,  1.500000)
}
filament_999[1946] {
  pt3dclear()
  pt3dadd(239.364, 316.956, 35.135999999999996,  1.500000)
  pt3dadd(240.828, 314.028, 34.16,  1.500000)
}
filament_999[1947] {
  pt3dclear()
  pt3dadd(239.364, 316.956, 35.135999999999996,  1.500000)
  pt3dadd(241.56, 318.42, 34.16,  1.500000)
}
filament_999[1948] {
  pt3dclear()
  pt3dadd(237.168, 318.42, 36.6,  1.500000)
  pt3dadd(239.364, 316.956, 35.135999999999996,  1.500000)
}
filament_999[1949] {
  pt3dclear()
  pt3dadd(285.48, 223.992, 60.512,  1.500000)
  pt3dadd(283.284, 221.064, 60.024,  1.500000)
}
filament_999[1950] {
  pt3dclear()
  pt3dadd(285.48, 229.11599999999999, 60.512,  1.500000)
  pt3dadd(285.48, 223.992, 60.512,  1.500000)
}
filament_999[1951] {
  pt3dclear()
  pt3dadd(285.48, 232.77599999999998, 61.0,  1.500000)
  pt3dadd(285.48, 229.11599999999999, 60.512,  1.500000)
}
filament_999[1952] {
  pt3dclear()
  pt3dadd(281.82, 235.704, 61.488,  1.500000)
  pt3dadd(285.48, 232.77599999999998, 61.0,  1.500000)
}
filament_999[1953] {
  pt3dclear()
  pt3dadd(276.69599999999997, 236.436, 61.488,  1.500000)
  pt3dadd(281.82, 235.704, 61.488,  1.500000)
}
filament_999[1954] {
  pt3dclear()
  pt3dadd(367.464, 376.98, 17.08,  1.500000)
  pt3dadd(370.392, 376.248, 19.52,  1.500000)
}
filament_999[1955] {
  pt3dclear()
  pt3dadd(367.464, 376.98, 17.08,  1.500000)
  pt3dadd(369.65999999999997, 373.32, 17.08,  1.500000)
}
filament_999[1956] {
  pt3dclear()
  pt3dadd(368.19599999999997, 381.372, 15.616,  1.500000)
  pt3dadd(367.464, 376.98, 17.08,  1.500000)
}
filament_999[1957] {
  pt3dclear()
  pt3dadd(368.19599999999997, 385.032, 15.128,  1.500000)
  pt3dadd(368.19599999999997, 381.372, 15.616,  1.500000)
}
filament_999[1958] {
  pt3dclear()
  pt3dadd(367.464, 389.424, 15.616,  1.500000)
  pt3dadd(368.19599999999997, 385.032, 15.128,  1.500000)
}
filament_999[1959] {
  pt3dclear()
  pt3dadd(365.268, 392.352, 15.128,  1.500000)
  pt3dadd(367.464, 389.424, 15.616,  1.500000)
}
filament_999[1960] {
  pt3dclear()
  pt3dadd(364.536, 396.74399999999997, 14.64,  1.500000)
  pt3dadd(365.268, 392.352, 15.128,  1.500000)
}
filament_999[1961] {
  pt3dclear()
  pt3dadd(364.536, 401.868, 14.152,  1.500000)
  pt3dadd(364.536, 396.74399999999997, 14.64,  1.500000)
}
filament_999[1962] {
  pt3dclear()
  pt3dadd(356.484, 387.96, 20.496,  1.500000)
  pt3dadd(359.412, 385.764, 20.008,  1.500000)
}
filament_999[1963] {
  pt3dclear()
  pt3dadd(354.288, 390.888, 20.983999999999998,  1.500000)
  pt3dadd(356.484, 387.96, 20.496,  1.500000)
}
filament_999[1964] {
  pt3dclear()
  pt3dadd(352.092, 394.548, 21.472,  1.500000)
  pt3dadd(354.288, 390.888, 20.983999999999998,  1.500000)
}
filament_999[1965] {
  pt3dclear()
  pt3dadd(352.092, 394.548, 21.472,  1.500000)
  pt3dadd(351.36, 393.084, 18.056,  1.500000)
}
filament_999[1966] {
  pt3dclear()
  pt3dadd(338.916, 399.67199999999997, 22.448,  1.500000)
  pt3dadd(335.988, 400.404, 21.96,  1.500000)
}
filament_999[1967] {
  pt3dclear()
  pt3dadd(342.57599999999996, 399.67199999999997, 22.936,  1.500000)
  pt3dadd(338.916, 399.67199999999997, 22.448,  1.500000)
}
filament_999[1968] {
  pt3dclear()
  pt3dadd(345.504, 398.20799999999997, 23.424,  1.500000)
  pt3dadd(342.57599999999996, 396.74399999999997, 21.96,  1.500000)
}
filament_999[1969] {
  pt3dclear()
  pt3dadd(345.504, 398.20799999999997, 23.424,  1.500000)
  pt3dadd(342.57599999999996, 399.67199999999997, 22.936,  1.500000)
}
filament_999[1970] {
  pt3dclear()
  pt3dadd(348.432, 398.20799999999997, 22.936,  1.500000)
  pt3dadd(345.504, 398.20799999999997, 23.424,  1.500000)
}
filament_999[1971] {
  pt3dclear()
  pt3dadd(349.896, 401.13599999999997, 23.912,  1.500000)
  pt3dadd(348.432, 398.20799999999997, 22.936,  1.500000)
}
filament_999[1972] {
  pt3dclear()
  pt3dadd(350.628, 398.20799999999997, 24.4,  1.500000)
  pt3dadd(352.092, 394.548, 21.472,  1.500000)
}
filament_999[1973] {
  pt3dclear()
  pt3dadd(350.628, 398.20799999999997, 24.4,  1.500000)
  pt3dadd(349.896, 401.13599999999997, 23.912,  1.500000)
}
filament_999[1974] {
  pt3dclear()
  pt3dadd(354.288, 396.74399999999997, 24.887999999999998,  1.500000)
  pt3dadd(350.628, 398.20799999999997, 24.4,  1.500000)
}
filament_999[1975] {
  pt3dclear()
  pt3dadd(357.216, 398.20799999999997, 24.887999999999998,  1.500000)
  pt3dadd(354.288, 396.74399999999997, 24.887999999999998,  1.500000)
}
filament_999[1976] {
  pt3dclear()
  pt3dadd(357.216, 401.868, 24.887999999999998,  1.500000)
  pt3dadd(357.216, 398.20799999999997, 24.887999999999998,  1.500000)
}
filament_999[1977] {
  pt3dclear()
  pt3dadd(356.484, 406.992, 26.352,  1.500000)
  pt3dadd(357.216, 401.868, 24.887999999999998,  1.500000)
}
filament_999[1978] {
  pt3dclear()
  pt3dadd(355.752, 411.384, 26.352,  1.500000)
  pt3dadd(356.484, 406.992, 26.352,  1.500000)
}
filament_999[1979] {
  pt3dclear()
  pt3dadd(346.968, 374.784, 32.208,  1.500000)
  pt3dadd(348.432, 369.65999999999997, 32.696,  1.500000)
}
filament_999[1980] {
  pt3dclear()
  pt3dadd(344.04, 377.712, 32.696,  1.500000)
  pt3dadd(346.968, 374.784, 32.208,  1.500000)
}
filament_999[1981] {
  pt3dclear()
  pt3dadd(342.57599999999996, 381.372, 33.184,  1.500000)
  pt3dadd(344.04, 377.712, 32.696,  1.500000)
}
filament_999[1982] {
  pt3dclear()
  pt3dadd(341.11199999999997, 385.032, 34.16,  1.500000)
  pt3dadd(342.57599999999996, 381.372, 33.184,  1.500000)
}
filament_999[1983] {
  pt3dclear()
  pt3dadd(433.344, 315.492, 24.4,  1.500000)
  pt3dadd(434.808, 319.884, 22.936,  1.500000)
}
filament_999[1984] {
  pt3dclear()
  pt3dadd(435.53999999999996, 311.832, 25.864,  1.500000)
  pt3dadd(433.344, 315.492, 24.4,  1.500000)
}
filament_999[1985] {
  pt3dclear()
  pt3dadd(435.53999999999996, 308.17199999999997, 24.887999999999998,  1.500000)
  pt3dadd(435.53999999999996, 311.832, 25.864,  1.500000)
}
filament_999[1986] {
  pt3dclear()
  pt3dadd(385.032, 367.464, 10.736,  1.500000)
  pt3dadd(388.692, 367.464, 10.736,  1.500000)
}
filament_999[1987] {
  pt3dclear()
  pt3dadd(381.372, 368.928, 11.712,  1.500000)
  pt3dadd(385.032, 367.464, 10.736,  1.500000)
}
filament_999[1988] {
  pt3dclear()
  pt3dadd(377.712, 370.392, 10.736,  1.500000)
  pt3dadd(381.372, 368.928, 11.712,  1.500000)
}
filament_999[1989] {
  pt3dclear()
  pt3dadd(374.784, 371.856, 9.76,  1.500000)
  pt3dadd(377.712, 370.392, 10.736,  1.500000)
}
filament_999[1990] {
  pt3dclear()
  pt3dadd(372.58799999999997, 374.05199999999996, 11.712,  1.500000)
  pt3dadd(374.784, 371.856, 9.76,  1.500000)
}
filament_999[1991] {
  pt3dclear()
  pt3dadd(369.65999999999997, 371.856, 11.224,  1.500000)
  pt3dadd(372.58799999999997, 374.05199999999996, 11.712,  1.500000)
}
filament_999[1992] {
  pt3dclear()
  pt3dadd(367.464, 369.65999999999997, 10.248,  1.500000)
  pt3dadd(369.65999999999997, 371.856, 11.224,  1.500000)
}
filament_999[1993] {
  pt3dclear()
  pt3dadd(384.3, 284.016, 11.224,  1.500000)
  pt3dadd(381.372, 282.552, 11.712,  1.500000)
}
filament_999[1994] {
  pt3dclear()
  pt3dadd(385.764, 286.212, 10.736,  1.500000)
  pt3dadd(384.3, 284.016, 11.224,  1.500000)
}
filament_999[1995] {
  pt3dclear()
  pt3dadd(387.228, 288.408, 9.76,  1.500000)
  pt3dadd(385.764, 286.212, 10.736,  1.500000)
}
filament_999[1996] {
  pt3dclear()
  pt3dadd(387.228, 292.068, 9.76,  1.500000)
  pt3dadd(387.228, 288.408, 9.76,  1.500000)
}
filament_999[1997] {
  pt3dclear()
  pt3dadd(386.496, 294.996, 9.76,  1.500000)
  pt3dadd(387.228, 292.068, 9.76,  1.500000)
}
filament_999[1998] {
  pt3dclear()
  pt3dadd(390.888, 264.984, 12.2,  1.500000)
  pt3dadd(388.692, 262.788, 12.687999999999999,  1.500000)
}
filament_999[1999] {
  pt3dclear()
  pt3dadd(391.62, 267.912, 13.664,  1.500000)
  pt3dadd(390.888, 264.984, 12.2,  1.500000)
}
filament_999[2000] {
  pt3dclear()
  pt3dadd(391.62, 267.912, 13.664,  1.500000)
  pt3dadd(392.352, 266.448, 17.567999999999998,  1.500000)
}
filament_999[2001] {
  pt3dclear()
  pt3dadd(393.816, 270.108, 13.176,  1.500000)
  pt3dadd(391.62, 267.912, 13.664,  1.500000)
}
filament_999[2002] {
  pt3dclear()
  pt3dadd(397.476, 270.108, 12.687999999999999,  1.500000)
  pt3dadd(393.816, 270.108, 13.176,  1.500000)
}
filament_999[2003] {
  pt3dclear()
  pt3dadd(397.476, 270.108, 12.687999999999999,  1.500000)
  pt3dadd(396.74399999999997, 266.448, 10.248,  1.500000)
}
filament_999[2004] {
  pt3dclear()
  pt3dadd(406.992, 265.716, 13.176,  1.500000)
  pt3dadd(411.384, 266.448, 13.176,  1.500000)
}
filament_999[2005] {
  pt3dclear()
  pt3dadd(402.59999999999997, 265.716, 13.176,  1.500000)
  pt3dadd(406.992, 265.716, 13.176,  1.500000)
}
filament_999[2006] {
  pt3dclear()
  pt3dadd(401.13599999999997, 268.644, 13.176,  1.500000)
  pt3dadd(402.59999999999997, 265.716, 13.176,  1.500000)
}
filament_999[2007] {
  pt3dclear()
  pt3dadd(399.67199999999997, 271.572, 13.176,  1.500000)
  pt3dadd(397.476, 270.108, 12.687999999999999,  1.500000)
}
filament_999[2008] {
  pt3dclear()
  pt3dadd(399.67199999999997, 271.572, 13.176,  1.500000)
  pt3dadd(401.13599999999997, 268.644, 13.176,  1.500000)
}
filament_999[2009] {
  pt3dclear()
  pt3dadd(404.06399999999996, 294.996, 24.4,  1.500000)
  pt3dadd(406.992, 292.8, 23.424,  1.500000)
}
filament_999[2010] {
  pt3dclear()
  pt3dadd(403.332, 297.192, 22.936,  1.500000)
  pt3dadd(404.06399999999996, 294.996, 24.4,  1.500000)
}
filament_999[2011] {
  pt3dclear()
  pt3dadd(403.332, 299.388, 21.472,  1.500000)
  pt3dadd(403.332, 297.192, 22.936,  1.500000)
}
filament_999[2012] {
  pt3dclear()
  pt3dadd(404.06399999999996, 301.584, 18.056,  1.500000)
  pt3dadd(406.992, 303.048, 20.008,  1.500000)
}
filament_999[2013] {
  pt3dclear()
  pt3dadd(404.06399999999996, 301.584, 18.056,  1.500000)
  pt3dadd(403.332, 299.388, 21.472,  1.500000)
}
filament_999[2014] {
  pt3dclear()
  pt3dadd(401.13599999999997, 300.852, 16.592,  1.500000)
  pt3dadd(404.06399999999996, 301.584, 18.056,  1.500000)
}
filament_999[2015] {
  pt3dclear()
  pt3dadd(398.20799999999997, 299.388, 15.128,  1.500000)
  pt3dadd(401.13599999999997, 300.852, 16.592,  1.500000)
}
filament_999[2016] {
  pt3dclear()
  pt3dadd(397.476, 278.892, 24.887999999999998,  1.500000)
  pt3dadd(401.13599999999997, 280.356, 23.424,  1.500000)
}
filament_999[2017] {
  pt3dclear()
  pt3dadd(398.20799999999997, 274.5, 24.887999999999998,  1.500000)
  pt3dadd(397.476, 278.892, 24.887999999999998,  1.500000)
}
filament_999[2018] {
  pt3dclear()
  pt3dadd(396.74399999999997, 269.376, 24.887999999999998,  1.500000)
  pt3dadd(398.20799999999997, 274.5, 24.887999999999998,  1.500000)
}
filament_999[2019] {
  pt3dclear()
  pt3dadd(395.28, 264.252, 24.887999999999998,  1.500000)
  pt3dadd(396.74399999999997, 269.376, 24.887999999999998,  1.500000)
}
filament_999[2020] {
  pt3dclear()
  pt3dadd(393.084, 259.128, 24.887999999999998,  1.500000)
  pt3dadd(396.74399999999997, 259.86, 25.864,  1.500000)
}
filament_999[2021] {
  pt3dclear()
  pt3dadd(393.084, 259.128, 24.887999999999998,  1.500000)
  pt3dadd(395.28, 264.252, 24.887999999999998,  1.500000)
}
filament_999[2022] {
  pt3dclear()
  pt3dadd(390.156, 255.468, 24.887999999999998,  1.500000)
  pt3dadd(393.084, 259.128, 24.887999999999998,  1.500000)
}
filament_999[2023] {
  pt3dclear()
  pt3dadd(389.424, 251.076, 24.887999999999998,  1.500000)
  pt3dadd(390.156, 255.468, 24.887999999999998,  1.500000)
}
filament_999[2024] {
  pt3dclear()
  pt3dadd(417.24, 264.252, 28.304,  1.500000)
  pt3dadd(422.364, 264.252, 27.328,  1.500000)
}
filament_999[2025] {
  pt3dclear()
  pt3dadd(413.58, 263.52, 28.304,  1.500000)
  pt3dadd(417.24, 264.252, 28.304,  1.500000)
}
filament_999[2026] {
  pt3dclear()
  pt3dadd(411.384, 259.86, 28.304,  1.500000)
  pt3dadd(413.58, 263.52, 28.304,  1.500000)
}
filament_999[2027] {
  pt3dclear()
  pt3dadd(411.384, 255.468, 28.304,  1.500000)
  pt3dadd(411.384, 259.86, 28.304,  1.500000)
}
filament_999[2028] {
  pt3dclear()
  pt3dadd(411.384, 251.076, 28.304,  1.500000)
  pt3dadd(411.384, 255.468, 28.304,  1.500000)
}
filament_999[2029] {
  pt3dclear()
  pt3dadd(409.92, 247.416, 28.304,  1.500000)
  pt3dadd(411.384, 251.076, 28.304,  1.500000)
}
filament_999[2030] {
  pt3dclear()
  pt3dadd(409.92, 247.416, 28.304,  1.500000)
  pt3dadd(408.456, 245.22, 24.887999999999998,  1.500000)
}
filament_999[2031] {
  pt3dclear()
  pt3dadd(405.52799999999996, 247.416, 28.304,  1.500000)
  pt3dadd(409.92, 247.416, 28.304,  1.500000)
}
filament_999[2032] {
  pt3dclear()
  pt3dadd(401.13599999999997, 247.416, 28.791999999999998,  1.500000)
  pt3dadd(405.52799999999996, 247.416, 28.304,  1.500000)
}
filament_999[2033] {
  pt3dclear()
  pt3dadd(398.20799999999997, 245.952, 28.304,  1.500000)
  pt3dadd(398.20799999999997, 247.416, 33.672,  1.500000)
}
filament_999[2034] {
  pt3dclear()
  pt3dadd(398.20799999999997, 245.952, 28.304,  1.500000)
  pt3dadd(398.94, 243.756, 31.72,  1.500000)
}
filament_999[2035] {
  pt3dclear()
  pt3dadd(398.20799999999997, 245.952, 28.304,  1.500000)
  pt3dadd(401.13599999999997, 247.416, 28.791999999999998,  1.500000)
}
filament_999[2036] {
  pt3dclear()
  pt3dadd(402.59999999999997, 235.704, 28.304,  1.500000)
  pt3dadd(405.52799999999996, 237.168, 29.768,  1.500000)
}
filament_999[2037] {
  pt3dclear()
  pt3dadd(398.20799999999997, 237.9, 27.816,  1.500000)
  pt3dadd(402.59999999999997, 235.704, 28.304,  1.500000)
}
filament_999[2038] {
  pt3dclear()
  pt3dadd(398.20799999999997, 242.292, 27.328,  1.500000)
  pt3dadd(398.20799999999997, 237.9, 27.816,  1.500000)
}
filament_999[2039] {
  pt3dclear()
  pt3dadd(395.28, 244.488, 26.84,  1.500000)
  pt3dadd(398.20799999999997, 245.952, 28.304,  1.500000)
}
filament_999[2040] {
  pt3dclear()
  pt3dadd(395.28, 244.488, 26.84,  1.500000)
  pt3dadd(398.20799999999997, 242.292, 27.328,  1.500000)
}
filament_999[2041] {
  pt3dclear()
  pt3dadd(391.62, 245.22, 25.864,  1.500000)
  pt3dadd(395.28, 244.488, 26.84,  1.500000)
}
filament_999[2042] {
  pt3dclear()
  pt3dadd(388.692, 245.22, 25.375999999999998,  1.500000)
  pt3dadd(391.62, 245.22, 25.864,  1.500000)
}
filament_999[2043] {
  pt3dclear()
  pt3dadd(372.58799999999997, 227.652, 24.4,  1.500000)
  pt3dadd(369.65999999999997, 226.188, 25.375999999999998,  1.500000)
}
filament_999[2044] {
  pt3dclear()
  pt3dadd(374.784, 229.11599999999999, 24.4,  1.500000)
  pt3dadd(372.58799999999997, 227.652, 24.4,  1.500000)
}
filament_999[2045] {
  pt3dclear()
  pt3dadd(376.248, 232.77599999999998, 24.887999999999998,  1.500000)
  pt3dadd(378.444, 230.57999999999998, 24.887999999999998,  1.500000)
}
filament_999[2046] {
  pt3dclear()
  pt3dadd(376.248, 232.77599999999998, 24.887999999999998,  1.500000)
  pt3dadd(374.784, 229.11599999999999, 24.4,  1.500000)
}
filament_999[2047] {
  pt3dclear()
  pt3dadd(377.712, 235.704, 24.887999999999998,  1.500000)
  pt3dadd(376.248, 232.77599999999998, 24.887999999999998,  1.500000)
}
filament_999[2048] {
  pt3dclear()
  pt3dadd(378.444, 240.096, 24.887999999999998,  1.500000)
  pt3dadd(377.712, 235.704, 24.887999999999998,  1.500000)
}
filament_999[2049] {
  pt3dclear()
  pt3dadd(384.3, 237.168, 26.352,  1.500000)
  pt3dadd(387.96, 234.972, 26.352,  1.500000)
}
filament_999[2050] {
  pt3dclear()
  pt3dadd(381.372, 240.096, 26.352,  1.500000)
  pt3dadd(384.3, 237.168, 26.352,  1.500000)
}
filament_999[2051] {
  pt3dclear()
  pt3dadd(379.176, 243.024, 26.352,  1.500000)
  pt3dadd(378.444, 240.096, 24.887999999999998,  1.500000)
}
filament_999[2052] {
  pt3dclear()
  pt3dadd(379.176, 243.024, 26.352,  1.500000)
  pt3dadd(381.372, 240.096, 26.352,  1.500000)
}
filament_999[2053] {
  pt3dclear()
  pt3dadd(345.504, 213.744, 22.448,  1.500000)
  pt3dadd(341.844, 213.744, 22.448,  1.500000)
}
filament_999[2054] {
  pt3dclear()
  pt3dadd(349.164, 213.012, 22.448,  1.500000)
  pt3dadd(345.504, 213.744, 22.448,  1.500000)
}
filament_999[2055] {
  pt3dclear()
  pt3dadd(352.824, 212.28, 22.448,  1.500000)
  pt3dadd(349.164, 213.012, 22.448,  1.500000)
}
filament_999[2056] {
  pt3dclear()
  pt3dadd(356.484, 211.548, 22.448,  1.500000)
  pt3dadd(352.824, 212.28, 22.448,  1.500000)
}
filament_999[2057] {
  pt3dclear()
  pt3dadd(360.144, 210.816, 22.448,  1.500000)
  pt3dadd(362.34, 212.28, 23.424,  1.500000)
}
filament_999[2058] {
  pt3dclear()
  pt3dadd(360.144, 210.816, 22.448,  1.500000)
  pt3dadd(356.484, 211.548, 22.448,  1.500000)
}
filament_999[2059] {
  pt3dclear()
  pt3dadd(346.968, 205.692, 26.352,  1.500000)
  pt3dadd(344.772, 204.228, 27.816,  1.500000)
}
filament_999[2060] {
  pt3dclear()
  pt3dadd(350.628, 207.156, 25.375999999999998,  1.500000)
  pt3dadd(346.968, 205.692, 26.352,  1.500000)
}
filament_999[2061] {
  pt3dclear()
  pt3dadd(354.288, 207.156, 24.4,  1.500000)
  pt3dadd(350.628, 207.156, 25.375999999999998,  1.500000)
}
filament_999[2062] {
  pt3dclear()
  pt3dadd(358.68, 207.156, 23.912,  1.500000)
  pt3dadd(354.288, 207.156, 24.4,  1.500000)
}
filament_999[2063] {
  pt3dclear()
  pt3dadd(362.34, 208.62, 23.424,  1.500000)
  pt3dadd(360.144, 210.816, 22.448,  1.500000)
}
filament_999[2064] {
  pt3dclear()
  pt3dadd(362.34, 208.62, 23.424,  1.500000)
  pt3dadd(358.68, 207.156, 23.912,  1.500000)
}
filament_999[2065] {
  pt3dclear()
  pt3dadd(366.0, 207.888, 22.936,  1.500000)
  pt3dadd(362.34, 208.62, 23.424,  1.500000)
}
filament_999[2066] {
  pt3dclear()
  pt3dadd(368.928, 207.888, 22.936,  1.500000)
  pt3dadd(366.0, 207.888, 22.936,  1.500000)
}
filament_999[2067] {
  pt3dclear()
  pt3dadd(391.62, 224.724, 24.887999999999998,  1.500000)
  pt3dadd(392.352, 228.384, 25.375999999999998,  1.500000)
}
filament_999[2068] {
  pt3dclear()
  pt3dadd(391.62, 221.064, 24.4,  1.500000)
  pt3dadd(391.62, 224.724, 24.887999999999998,  1.500000)
}
filament_999[2069] {
  pt3dclear()
  pt3dadd(391.62, 221.064, 24.4,  1.500000)
  pt3dadd(393.816, 221.796, 26.352,  1.500000)
}
filament_999[2070] {
  pt3dclear()
  pt3dadd(388.692, 218.868, 23.912,  1.500000)
  pt3dadd(391.62, 221.064, 24.4,  1.500000)
}
filament_999[2071] {
  pt3dclear()
  pt3dadd(387.228, 215.208, 22.936,  1.500000)
  pt3dadd(388.692, 218.868, 23.912,  1.500000)
}
filament_999[2072] {
  pt3dclear()
  pt3dadd(384.3, 211.548, 23.424,  1.500000)
  pt3dadd(387.228, 215.208, 22.936,  1.500000)
}
filament_999[2073] {
  pt3dclear()
  pt3dadd(384.3, 211.548, 23.424,  1.500000)
  pt3dadd(386.496, 211.548, 24.4,  1.500000)
}
filament_999[2074] {
  pt3dclear()
  pt3dadd(382.104, 209.352, 22.936,  1.500000)
  pt3dadd(384.3, 211.548, 23.424,  1.500000)
}
filament_999[2075] {
  pt3dclear()
  pt3dadd(378.444, 208.62, 22.936,  1.500000)
  pt3dadd(382.104, 209.352, 22.936,  1.500000)
}
filament_999[2076] {
  pt3dclear()
  pt3dadd(375.516, 207.888, 22.448,  1.500000)
  pt3dadd(378.444, 208.62, 22.936,  1.500000)
}
filament_999[2077] {
  pt3dclear()
  pt3dadd(372.58799999999997, 207.156, 22.448,  1.500000)
  pt3dadd(368.928, 207.888, 22.936,  1.500000)
}
filament_999[2078] {
  pt3dclear()
  pt3dadd(372.58799999999997, 207.156, 22.448,  1.500000)
  pt3dadd(375.516, 207.888, 22.448,  1.500000)
}
filament_999[2079] {
  pt3dclear()
  pt3dadd(374.05199999999996, 204.96, 21.96,  1.500000)
  pt3dadd(372.58799999999997, 207.156, 22.448,  1.500000)
}
filament_999[2080] {
  pt3dclear()
  pt3dadd(377.712, 203.496, 21.96,  1.500000)
  pt3dadd(374.05199999999996, 204.96, 21.96,  1.500000)
}
filament_999[2081] {
  pt3dclear()
  pt3dadd(376.248, 201.29999999999998, 21.472,  1.500000)
  pt3dadd(377.712, 203.496, 21.96,  1.500000)
}
filament_999[2082] {
  pt3dclear()
  pt3dadd(375.516, 197.64, 21.472,  1.500000)
  pt3dadd(376.248, 201.29999999999998, 21.472,  1.500000)
}
filament_999[2083] {
  pt3dclear()
  pt3dadd(374.784, 193.98, 20.983999999999998,  1.500000)
  pt3dadd(375.516, 197.64, 21.472,  1.500000)
}
filament_999[2084] {
  pt3dclear()
  pt3dadd(377.712, 193.248, 20.496,  1.500000)
  pt3dadd(374.784, 193.98, 20.983999999999998,  1.500000)
}
filament_999[2085] {
  pt3dclear()
  pt3dadd(377.712, 193.248, 20.496,  1.500000)
  pt3dadd(381.372, 196.176, 20.008,  1.500000)
}
filament_999[2086] {
  pt3dclear()
  pt3dadd(380.64, 192.516, 17.567999999999998,  1.500000)
  pt3dadd(377.712, 193.248, 20.496,  1.500000)
}
filament_999[2087] {
  pt3dclear()
  pt3dadd(382.104, 190.32, 16.592,  1.500000)
  pt3dadd(380.64, 192.516, 17.567999999999998,  1.500000)
}
filament_999[2088] {
  pt3dclear()
  pt3dadd(383.568, 186.66, 16.592,  1.500000)
  pt3dadd(382.104, 190.32, 16.592,  1.500000)
}
filament_999[2089] {
  pt3dclear()
  pt3dadd(352.092, 225.456, 18.056,  1.500000)
  pt3dadd(352.092, 229.11599999999999, 17.567999999999998,  1.500000)
}
filament_999[2090] {
  pt3dclear()
  pt3dadd(349.164, 222.528, 18.544,  1.500000)
  pt3dadd(352.092, 225.456, 18.056,  1.500000)
}
filament_999[2091] {
  pt3dclear()
  pt3dadd(344.04, 223.26, 19.032,  1.500000)
  pt3dadd(349.164, 222.528, 18.544,  1.500000)
}
filament_999[2092] {
  pt3dclear()
  pt3dadd(338.916, 225.456, 19.032,  1.500000)
  pt3dadd(344.04, 223.26, 19.032,  1.500000)
}
filament_999[2093] {
  pt3dclear()
  pt3dadd(334.524, 226.188, 19.52,  1.500000)
  pt3dadd(338.916, 225.456, 19.032,  1.500000)
}
filament_999[2094] {
  pt3dclear()
  pt3dadd(330.132, 226.188, 20.008,  1.500000)
  pt3dadd(334.524, 226.188, 19.52,  1.500000)
}
filament_999[2095] {
  pt3dclear()
  pt3dadd(326.472, 226.92, 20.496,  1.500000)
  pt3dadd(330.132, 226.188, 20.008,  1.500000)
}
filament_999[2096] {
  pt3dclear()
  pt3dadd(323.544, 228.384, 20.983999999999998,  1.500000)
  pt3dadd(323.544, 230.57999999999998, 18.056,  1.500000)
}
filament_999[2097] {
  pt3dclear()
  pt3dadd(323.544, 228.384, 20.983999999999998,  1.500000)
  pt3dadd(323.544, 226.92, 17.08,  1.500000)
}
filament_999[2098] {
  pt3dclear()
  pt3dadd(323.544, 228.384, 20.983999999999998,  1.500000)
  pt3dadd(326.472, 226.92, 20.496,  1.500000)
}
filament_999[2099] {
  pt3dclear()
  pt3dadd(290.604, 241.56, 34.16,  1.500000)
  pt3dadd(293.532, 243.024, 35.624,  1.500000)
}
filament_999[2100] {
  pt3dclear()
  pt3dadd(285.48, 241.56, 34.16,  1.500000)
  pt3dadd(290.604, 241.56, 34.16,  1.500000)
}
filament_999[2101] {
  pt3dclear()
  pt3dadd(282.552, 245.952, 32.696,  1.500000)
  pt3dadd(285.48, 241.56, 34.16,  1.500000)
}
filament_999[2102] {
  pt3dclear()
  pt3dadd(282.552, 239.364, 36.112,  1.500000)
  pt3dadd(282.552, 234.972, 35.135999999999996,  1.500000)
}
filament_999[2103] {
  pt3dclear()
  pt3dadd(278.892, 242.292, 37.088,  1.500000)
  pt3dadd(282.552, 239.364, 36.112,  1.500000)
}
filament_999[2104] {
  pt3dclear()
  pt3dadd(276.69599999999997, 245.22, 36.112,  1.500000)
  pt3dadd(278.892, 242.292, 37.088,  1.500000)
}
filament_999[2105] {
  pt3dclear()
  pt3dadd(276.69599999999997, 248.148, 34.647999999999996,  1.500000)
  pt3dadd(276.69599999999997, 245.22, 36.112,  1.500000)
}
filament_999[2106] {
  pt3dclear()
  pt3dadd(280.356, 249.612, 31.232,  1.500000)
  pt3dadd(282.552, 245.952, 32.696,  1.500000)
}
filament_999[2107] {
  pt3dclear()
  pt3dadd(276.69599999999997, 251.076, 32.696,  1.500000)
  pt3dadd(276.69599999999997, 248.148, 34.647999999999996,  1.500000)
}
filament_999[2108] {
  pt3dclear()
  pt3dadd(276.69599999999997, 251.076, 32.696,  1.500000)
  pt3dadd(280.356, 249.612, 31.232,  1.500000)
}
filament_999[2109] {
  pt3dclear()
  pt3dadd(275.23199999999997, 255.468, 32.208,  1.500000)
  pt3dadd(276.69599999999997, 251.076, 32.696,  1.500000)
}
filament_999[2110] {
  pt3dclear()
  pt3dadd(274.5, 259.128, 31.72,  1.500000)
  pt3dadd(275.23199999999997, 255.468, 32.208,  1.500000)
}
filament_999[2111] {
  pt3dclear()
  pt3dadd(272.304, 262.788, 32.208,  1.500000)
  pt3dadd(274.5, 259.128, 31.72,  1.500000)
}
filament_999[2112] {
  pt3dclear()
  pt3dadd(314.76, 274.5, 26.84,  1.500000)
  pt3dadd(314.76, 277.428, 26.352,  1.500000)
}
filament_999[2113] {
  pt3dclear()
  pt3dadd(318.42, 275.23199999999997, 26.84,  1.500000)
  pt3dadd(314.76, 274.5, 26.84,  1.500000)
}
filament_999[2114] {
  pt3dclear()
  pt3dadd(323.544, 275.964, 26.352,  1.500000)
  pt3dadd(318.42, 275.23199999999997, 26.84,  1.500000)
}
filament_999[2115] {
  pt3dclear()
  pt3dadd(310.368, 284.016, 26.352,  1.500000)
  pt3dadd(307.44, 281.82, 26.84,  1.500000)
}
filament_999[2116] {
  pt3dclear()
  pt3dadd(313.296, 284.748, 24.4,  1.500000)
  pt3dadd(312.564, 287.676, 26.352,  1.500000)
}
filament_999[2117] {
  pt3dclear()
  pt3dadd(313.296, 284.748, 24.4,  1.500000)
  pt3dadd(310.368, 284.016, 26.352,  1.500000)
}
filament_999[2118] {
  pt3dclear()
  pt3dadd(315.492, 288.408, 24.887999999999998,  1.500000)
  pt3dadd(313.296, 284.748, 24.4,  1.500000)
}
filament_999[2119] {
  pt3dclear()
  pt3dadd(317.688, 289.872, 25.375999999999998,  1.500000)
  pt3dadd(315.492, 288.408, 24.887999999999998,  1.500000)
}
filament_999[2120] {
  pt3dclear()
  pt3dadd(317.688, 289.872, 25.375999999999998,  1.500000)
  pt3dadd(317.688, 293.532, 27.328,  1.500000)
}
filament_999[2121] {
  pt3dclear()
  pt3dadd(276.69599999999997, 311.832, 16.104,  1.500000)
  pt3dadd(278.892, 309.63599999999997, 16.104,  1.500000)
}
filament_999[2122] {
  pt3dclear()
  pt3dadd(275.964, 316.956, 16.104,  1.500000)
  pt3dadd(276.69599999999997, 311.832, 16.104,  1.500000)
}
filament_999[2123] {
  pt3dclear()
  pt3dadd(275.964, 322.08, 16.104,  1.500000)
  pt3dadd(275.964, 316.956, 16.104,  1.500000)
}
filament_999[2124] {
  pt3dclear()
  pt3dadd(275.964, 326.472, 16.104,  1.500000)
  pt3dadd(275.964, 322.08, 16.104,  1.500000)
}
filament_999[2125] {
  pt3dclear()
  pt3dadd(288.408, 335.256, 16.592,  1.500000)
  pt3dadd(291.336, 332.328, 16.104,  1.500000)
}
filament_999[2126] {
  pt3dclear()
  pt3dadd(283.284, 335.988, 17.08,  1.500000)
  pt3dadd(288.408, 335.256, 16.592,  1.500000)
}
filament_999[2127] {
  pt3dclear()
  pt3dadd(278.15999999999997, 336.71999999999997, 17.567999999999998,  1.500000)
  pt3dadd(283.284, 335.988, 17.08,  1.500000)
}
filament_999[2128] {
  pt3dclear()
  pt3dadd(274.5, 335.988, 18.056,  1.500000)
  pt3dadd(278.15999999999997, 336.71999999999997, 17.567999999999998,  1.500000)
}
filament_999[2129] {
  pt3dclear()
  pt3dadd(274.5, 329.4, 15.128,  1.500000)
  pt3dadd(275.964, 326.472, 16.104,  1.500000)
}
filament_999[2130] {
  pt3dclear()
  pt3dadd(273.036, 331.596, 18.056,  1.500000)
  pt3dadd(274.5, 329.4, 15.128,  1.500000)
}
filament_999[2131] {
  pt3dclear()
  pt3dadd(271.572, 334.524, 19.52,  1.500000)
  pt3dadd(274.5, 335.988, 18.056,  1.500000)
}
filament_999[2132] {
  pt3dclear()
  pt3dadd(271.572, 334.524, 19.52,  1.500000)
  pt3dadd(273.036, 331.596, 18.056,  1.500000)
}
filament_999[2133] {
  pt3dclear()
  pt3dadd(255.468, 357.948, 26.352,  1.500000)
  pt3dadd(254.004, 362.34, 24.887999999999998,  1.500000)
}
filament_999[2134] {
  pt3dclear()
  pt3dadd(254.004, 354.288, 26.84,  1.500000)
  pt3dadd(255.468, 357.948, 26.352,  1.500000)
}
filament_999[2135] {
  pt3dclear()
  pt3dadd(252.54, 351.36, 27.328,  1.500000)
  pt3dadd(254.004, 354.288, 26.84,  1.500000)
}
filament_999[2136] {
  pt3dclear()
  pt3dadd(250.344, 348.432, 27.816,  1.500000)
  pt3dadd(252.54, 351.36, 27.328,  1.500000)
}
filament_999[2137] {
  pt3dclear()
  pt3dadd(250.344, 348.432, 27.816,  1.500000)
  pt3dadd(253.272, 349.896, 25.864,  1.500000)
}
filament_999[2138] {
  pt3dclear()
  pt3dadd(247.416, 346.236, 28.791999999999998,  1.500000)
  pt3dadd(250.344, 348.432, 27.816,  1.500000)
}
filament_999[2139] {
  pt3dclear()
  pt3dadd(245.22, 344.04, 29.768,  1.500000)
  pt3dadd(247.416, 346.236, 28.791999999999998,  1.500000)
}
filament_999[2140] {
  pt3dclear()
  pt3dadd(240.828, 341.844, 31.232,  1.500000)
  pt3dadd(245.22, 344.04, 29.768,  1.500000)
}
filament_999[2141] {
  pt3dclear()
  pt3dadd(285.48, 409.188, 36.6,  1.500000)
  pt3dadd(284.748, 406.26, 36.6,  1.500000)
}
filament_999[2142] {
  pt3dclear()
  pt3dadd(287.676, 412.116, 36.6,  1.500000)
  pt3dadd(285.48, 409.188, 36.6,  1.500000)
}
filament_999[2143] {
  pt3dclear()
  pt3dadd(290.604, 414.312, 36.6,  1.500000)
  pt3dadd(287.676, 412.116, 36.6,  1.500000)
}
filament_999[2144] {
  pt3dclear()
  pt3dadd(292.8, 416.508, 36.6,  1.500000)
  pt3dadd(290.604, 414.312, 36.6,  1.500000)
}
filament_999[2145] {
  pt3dclear()
  pt3dadd(347.7, 469.212, 31.232,  1.500000)
  pt3dadd(349.896, 452.376, 30.256,  1.500000)
}
filament_999[2146] {
  pt3dclear()
  pt3dadd(349.896, 452.376, 30.256,  1.500000)
  pt3dadd(350.628, 437.736, 30.256,  1.500000)
}
filament_999[2147] {
  pt3dclear()
  pt3dadd(350.628, 437.736, 30.256,  1.500000)
  pt3dadd(351.36, 423.828, 29.768,  1.500000)
}
filament_999[2148] {
  pt3dclear()
  pt3dadd(351.36, 423.828, 29.768,  1.500000)
  pt3dadd(351.36, 416.508, 29.768,  1.500000)
}
filament_999[2149] {
  pt3dclear()
  pt3dadd(351.36, 416.508, 29.768,  1.500000)
  pt3dadd(349.896, 411.384, 30.744,  1.500000)
}
filament_999[2150] {
  pt3dclear()
  pt3dadd(349.896, 411.384, 30.744,  1.500000)
  pt3dadd(347.7, 405.52799999999996, 31.72,  1.500000)
}
filament_999[2151] {
  pt3dclear()
  pt3dadd(347.7, 405.52799999999996, 31.72,  1.500000)
  pt3dadd(345.504, 399.67199999999997, 34.16,  1.500000)
}
filament_999[2152] {
  pt3dclear()
  pt3dadd(345.504, 399.67199999999997, 34.16,  1.500000)
  pt3dadd(342.57599999999996, 393.816, 36.6,  1.500000)
}
filament_999[2153] {
  pt3dclear()
  pt3dadd(342.57599999999996, 393.816, 36.6,  1.500000)
  pt3dadd(339.64799999999997, 387.96, 36.6,  1.500000)
}
filament_999[2154] {
  pt3dclear()
  pt3dadd(339.64799999999997, 387.96, 36.6,  1.500000)
  pt3dadd(335.256, 382.836, 37.088,  1.500000)
}
filament_999[2155] {
  pt3dclear()
  pt3dadd(339.64799999999997, 387.96, 36.6,  1.500000)
  pt3dadd(341.11199999999997, 385.032, 34.16,  1.500000)
}
filament_999[2156] {
  pt3dclear()
  pt3dadd(335.256, 382.836, 37.088,  1.500000)
  pt3dadd(330.864, 377.712, 37.576,  1.500000)
}
filament_999[2157] {
  pt3dclear()
  pt3dadd(330.864, 377.712, 37.576,  1.500000)
  pt3dadd(325.74, 371.856, 39.04,  1.500000)
}
filament_999[2158] {
  pt3dclear()
  pt3dadd(325.74, 371.856, 39.04,  1.500000)
  pt3dadd(320.616, 366.0, 39.04,  1.500000)
}
filament_999[2159] {
  pt3dclear()
  pt3dadd(320.616, 366.0, 39.04,  1.500000)
  pt3dadd(316.224, 360.144, 39.04,  1.500000)
}
filament_999[2160] {
  pt3dclear()
  pt3dadd(316.224, 360.144, 39.04,  1.500000)
  pt3dadd(311.832, 354.288, 39.04,  1.500000)
}
filament_999[2161] {
  pt3dclear()
  pt3dadd(311.832, 354.288, 39.04,  1.500000)
  pt3dadd(307.44, 348.432, 39.528,  1.500000)
}
filament_999[2162] {
  pt3dclear()
  pt3dadd(307.44, 348.432, 39.528,  1.500000)
  pt3dadd(303.78, 341.844, 40.016,  1.500000)
}
filament_999[2163] {
  pt3dclear()
  pt3dadd(303.78, 341.844, 40.016,  1.500000)
  pt3dadd(300.12, 335.256, 40.504,  1.500000)
}
filament_999[2164] {
  pt3dclear()
  pt3dadd(300.12, 335.256, 40.504,  1.500000)
  pt3dadd(296.46, 328.668, 40.504,  1.500000)
}
filament_999[2165] {
  pt3dclear()
  pt3dadd(296.46, 328.668, 40.504,  1.500000)
  pt3dadd(291.336, 334.524, 43.432,  1.500000)
}
filament_999[2166] {
  pt3dclear()
  pt3dadd(296.46, 328.668, 40.504,  1.500000)
  pt3dadd(293.532, 322.812, 40.504,  1.500000)
}
filament_999[2167] {
  pt3dclear()
  pt3dadd(293.532, 322.812, 40.504,  1.500000)
  pt3dadd(286.212, 321.348, 40.504,  1.500000)
}
filament_999[2168] {
  pt3dclear()
  pt3dadd(293.532, 322.812, 40.504,  1.500000)
  pt3dadd(290.604, 316.956, 40.504,  1.500000)
}
filament_999[2169] {
  pt3dclear()
  pt3dadd(290.604, 316.956, 40.504,  1.500000)
  pt3dadd(288.408, 309.63599999999997, 40.504,  1.500000)
}
filament_999[2170] {
  pt3dclear()
  pt3dadd(288.408, 309.63599999999997, 40.504,  1.500000)
  pt3dadd(287.676, 302.316, 40.992,  1.500000)
}
filament_999[2171] {
  pt3dclear()
  pt3dadd(287.676, 302.316, 40.992,  1.500000)
  pt3dadd(287.676, 294.996, 42.455999999999996,  1.500000)
}
filament_999[2172] {
  pt3dclear()
  pt3dadd(287.676, 294.996, 42.455999999999996,  1.500000)
  pt3dadd(287.676, 287.676, 42.455999999999996,  1.500000)
}
filament_999[2173] {
  pt3dclear()
  pt3dadd(292.8, 275.964, 39.528,  1.500000)
  pt3dadd(298.656, 272.304, 37.088,  1.500000)
}
filament_999[2174] {
  pt3dclear()
  pt3dadd(292.8, 275.964, 39.528,  1.500000)
  pt3dadd(289.14, 280.356, 42.455999999999996,  1.500000)
}
filament_999[2175] {
  pt3dclear()
  pt3dadd(298.656, 272.304, 37.088,  1.500000)
  pt3dadd(297.192, 267.18, 39.528,  1.500000)
}
filament_999[2176] {
  pt3dclear()
  pt3dadd(298.656, 272.304, 37.088,  1.500000)
  pt3dadd(305.976, 270.108, 35.624,  1.500000)
}
filament_999[2177] {
  pt3dclear()
  pt3dadd(305.976, 270.108, 35.624,  1.500000)
  pt3dadd(314.76, 269.376, 35.624,  1.500000)
}
filament_999[2178] {
  pt3dclear()
  pt3dadd(314.76, 269.376, 35.624,  1.500000)
  pt3dadd(320.616, 267.912, 35.624,  1.500000)
}
filament_999[2179] {
  pt3dclear()
  pt3dadd(320.616, 267.912, 35.624,  1.500000)
  pt3dadd(324.276, 266.448, 32.208,  1.500000)
}
filament_999[2180] {
  pt3dclear()
  pt3dadd(320.616, 267.912, 35.624,  1.500000)
  pt3dadd(327.204, 267.18, 38.064,  1.500000)
}
filament_999[2181] {
  pt3dclear()
  pt3dadd(327.204, 267.18, 38.064,  1.500000)
  pt3dadd(334.524, 267.18, 40.992,  1.500000)
}
filament_999[2182] {
  pt3dclear()
  pt3dadd(334.524, 267.18, 40.992,  1.500000)
  pt3dadd(335.988, 269.376, 44.408,  1.500000)
}
filament_999[2183] {
  pt3dclear()
  pt3dadd(334.524, 267.18, 40.992,  1.500000)
  pt3dadd(340.38, 270.84, 40.992,  1.500000)
}
filament_999[2184] {
  pt3dclear()
  pt3dadd(334.524, 267.18, 40.992,  1.500000)
  pt3dadd(331.596, 264.252, 43.432,  1.500000)
}
filament_999[2185] {
  pt3dclear()
  pt3dadd(340.38, 270.84, 40.992,  1.500000)
  pt3dadd(345.504, 275.964, 41.48,  1.500000)
}
filament_999[2186] {
  pt3dclear()
  pt3dadd(289.14, 280.356, 42.455999999999996,  1.500000)
  pt3dadd(290.604, 278.15999999999997, 36.6,  1.500000)
}
filament_999[2187] {
  pt3dclear()
  pt3dadd(289.14, 280.356, 42.455999999999996,  1.500000)
  pt3dadd(281.82, 277.428, 45.384,  1.500000)
}
filament_999[2188] {
  pt3dclear()
  pt3dadd(289.14, 280.356, 42.455999999999996,  1.500000)
  pt3dadd(289.872, 274.5, 42.455999999999996,  1.500000)
}
filament_999[2189] {
  pt3dclear()
  pt3dadd(289.14, 280.356, 42.455999999999996,  1.500000)
  pt3dadd(287.676, 287.676, 42.455999999999996,  1.500000)
}
filament_999[2190] {
  pt3dclear()
  pt3dadd(290.604, 278.15999999999997, 36.6,  1.500000)
  pt3dadd(290.604, 278.15999999999997, 31.72,  1.500000)
}
filament_999[2191] {
  pt3dclear()
  pt3dadd(290.604, 278.15999999999997, 31.72,  1.500000)
  pt3dadd(296.46, 275.964, 31.72,  1.500000)
}
filament_999[2192] {
  pt3dclear()
  pt3dadd(290.604, 278.15999999999997, 31.72,  1.500000)
  pt3dadd(285.48, 279.62399999999997, 31.72,  1.500000)
}
filament_999[2193] {
  pt3dclear()
  pt3dadd(290.604, 278.15999999999997, 31.72,  1.500000)
  pt3dadd(292.8, 274.5, 30.744,  1.500000)
}
filament_999[2194] {
  pt3dclear()
  pt3dadd(292.8, 274.5, 30.744,  1.500000)
  pt3dadd(294.996, 270.108, 30.256,  1.500000)
}
filament_999[2195] {
  pt3dclear()
  pt3dadd(294.996, 270.108, 30.256,  1.500000)
  pt3dadd(296.46, 265.716, 29.28,  1.500000)
}
filament_999[2196] {
  pt3dclear()
  pt3dadd(296.46, 265.716, 29.28,  1.500000)
  pt3dadd(297.924, 261.324, 29.28,  1.500000)
}
filament_999[2197] {
  pt3dclear()
  pt3dadd(297.924, 261.324, 29.28,  1.500000)
  pt3dadd(300.12, 257.664, 28.791999999999998,  1.500000)
}
filament_999[2198] {
  pt3dclear()
  pt3dadd(300.12, 257.664, 28.791999999999998,  1.500000)
  pt3dadd(303.048, 254.736, 27.816,  1.500000)
}
filament_999[2199] {
  pt3dclear()
  pt3dadd(303.048, 254.736, 27.816,  1.500000)
  pt3dadd(305.976, 251.808, 27.328,  1.500000)
}
filament_999[2200] {
  pt3dclear()
  pt3dadd(305.976, 251.808, 27.328,  1.500000)
  pt3dadd(309.63599999999997, 249.612, 25.864,  1.500000)
}
filament_999[2201] {
  pt3dclear()
  pt3dadd(309.63599999999997, 249.612, 25.864,  1.500000)
  pt3dadd(313.296, 247.416, 25.864,  1.500000)
}
filament_999[2202] {
  pt3dclear()
  pt3dadd(313.296, 247.416, 25.864,  1.500000)
  pt3dadd(316.956, 245.22, 24.887999999999998,  1.500000)
}
filament_999[2203] {
  pt3dclear()
  pt3dadd(316.956, 245.22, 24.887999999999998,  1.500000)
  pt3dadd(321.348, 243.756, 24.4,  1.500000)
}
filament_999[2204] {
  pt3dclear()
  pt3dadd(321.348, 243.756, 24.4,  1.500000)
  pt3dadd(321.348, 238.632, 22.936,  1.500000)
}
filament_999[2205] {
  pt3dclear()
  pt3dadd(321.348, 243.756, 24.4,  1.500000)
  pt3dadd(328.668, 243.756, 22.448,  1.500000)
}
filament_999[2206] {
  pt3dclear()
  pt3dadd(328.668, 243.756, 22.448,  1.500000)
  pt3dadd(334.524, 243.756, 22.448,  1.500000)
}
filament_999[2207] {
  pt3dclear()
  pt3dadd(334.524, 243.756, 22.448,  1.500000)
  pt3dadd(340.38, 244.488, 22.448,  1.500000)
}
filament_999[2208] {
  pt3dclear()
  pt3dadd(340.38, 244.488, 22.448,  1.500000)
  pt3dadd(345.504, 246.684, 22.448,  1.500000)
}
filament_999[2209] {
  pt3dclear()
  pt3dadd(345.504, 246.684, 22.448,  1.500000)
  pt3dadd(349.164, 248.88, 22.448,  1.500000)
}
filament_999[2210] {
  pt3dclear()
  pt3dadd(349.164, 248.88, 22.448,  1.500000)
  pt3dadd(352.824, 251.808, 22.448,  1.500000)
}
filament_999[2211] {
  pt3dclear()
  pt3dadd(352.824, 251.808, 22.448,  1.500000)
  pt3dadd(357.216, 255.468, 22.448,  1.500000)
}
filament_999[2212] {
  pt3dclear()
  pt3dadd(363.072, 264.984, 21.472,  1.500000)
  pt3dadd(365.268, 269.376, 20.496,  1.500000)
}
filament_999[2213] {
  pt3dclear()
  pt3dadd(363.072, 264.984, 21.472,  1.500000)
  pt3dadd(360.876, 260.592, 21.472,  1.500000)
}
filament_999[2214] {
  pt3dclear()
  pt3dadd(365.268, 269.376, 20.496,  1.500000)
  pt3dadd(367.464, 273.768, 20.496,  1.500000)
}
filament_999[2215] {
  pt3dclear()
  pt3dadd(367.464, 273.768, 20.496,  1.500000)
  pt3dadd(369.65999999999997, 277.428, 20.496,  1.500000)
}
filament_999[2216] {
  pt3dclear()
  pt3dadd(369.65999999999997, 277.428, 20.496,  1.500000)
  pt3dadd(371.12399999999997, 282.552, 20.008,  1.500000)
}
filament_999[2217] {
  pt3dclear()
  pt3dadd(371.12399999999997, 282.552, 20.008,  1.500000)
  pt3dadd(371.856, 287.676, 20.008,  1.500000)
}
filament_999[2218] {
  pt3dclear()
  pt3dadd(371.856, 287.676, 20.008,  1.500000)
  pt3dadd(371.856, 292.068, 20.008,  1.500000)
}
filament_999[2219] {
  pt3dclear()
  pt3dadd(371.856, 292.068, 20.008,  1.500000)
  pt3dadd(371.856, 297.192, 20.008,  1.500000)
}
filament_999[2220] {
  pt3dclear()
  pt3dadd(371.856, 297.192, 20.008,  1.500000)
  pt3dadd(371.12399999999997, 302.316, 20.008,  1.500000)
}
filament_999[2221] {
  pt3dclear()
  pt3dadd(371.12399999999997, 302.316, 20.008,  1.500000)
  pt3dadd(369.65999999999997, 306.70799999999997, 19.52,  1.500000)
}
filament_999[2222] {
  pt3dclear()
  pt3dadd(369.65999999999997, 306.70799999999997, 19.52,  1.500000)
  pt3dadd(367.464, 310.368, 19.032,  1.500000)
}
filament_999[2223] {
  pt3dclear()
  pt3dadd(367.464, 310.368, 19.032,  1.500000)
  pt3dadd(363.804, 311.832, 19.032,  1.500000)
}
filament_999[2224] {
  pt3dclear()
  pt3dadd(363.804, 311.832, 19.032,  1.500000)
  pt3dadd(359.412, 311.09999999999997, 18.056,  1.500000)
}
filament_999[2225] {
  pt3dclear()
  pt3dadd(359.412, 311.09999999999997, 18.056,  1.500000)
  pt3dadd(355.02, 309.63599999999997, 18.056,  1.500000)
}
filament_999[2226] {
  pt3dclear()
  pt3dadd(355.02, 309.63599999999997, 18.056,  1.500000)
  pt3dadd(351.36, 307.44, 17.567999999999998,  1.500000)
}
filament_999[2227] {
  pt3dclear()
  pt3dadd(351.36, 307.44, 17.567999999999998,  1.500000)
  pt3dadd(347.7, 305.24399999999997, 17.567999999999998,  1.500000)
}
filament_999[2228] {
  pt3dclear()
  pt3dadd(347.7, 305.24399999999997, 17.567999999999998,  1.500000)
  pt3dadd(342.57599999999996, 302.316, 15.616,  1.500000)
}
filament_999[2229] {
  pt3dclear()
  pt3dadd(342.57599999999996, 302.316, 15.616,  1.500000)
  pt3dadd(338.18399999999997, 299.388, 15.616,  1.500000)
}
filament_999[2230] {
  pt3dclear()
  pt3dadd(338.18399999999997, 299.388, 15.616,  1.500000)
  pt3dadd(333.792, 295.728, 15.616,  1.500000)
}
filament_999[2231] {
  pt3dclear()
  pt3dadd(333.792, 295.728, 15.616,  1.500000)
  pt3dadd(330.132, 292.068, 15.616,  1.500000)
}
filament_999[2232] {
  pt3dclear()
  pt3dadd(330.132, 292.068, 15.616,  1.500000)
  pt3dadd(326.472, 288.408, 15.616,  1.500000)
}
filament_999[2233] {
  pt3dclear()
  pt3dadd(326.472, 288.408, 15.616,  1.500000)
  pt3dadd(322.812, 284.016, 14.64,  1.500000)
}
filament_999[2234] {
  pt3dclear()
  pt3dadd(322.812, 284.016, 14.64,  1.500000)
  pt3dadd(319.884, 278.892, 13.664,  1.500000)
}
filament_999[2235] {
  pt3dclear()
  pt3dadd(319.884, 278.892, 13.664,  1.500000)
  pt3dadd(316.956, 273.768, 13.664,  1.500000)
}
filament_999[2236] {
  pt3dclear()
  pt3dadd(316.956, 273.768, 13.664,  1.500000)
  pt3dadd(315.492, 269.376, 12.2,  1.500000)
}
filament_999[2237] {
  pt3dclear()
  pt3dadd(315.492, 269.376, 12.2,  1.500000)
  pt3dadd(314.028, 264.984, 12.2,  1.500000)
}
filament_999[2238] {
  pt3dclear()
  pt3dadd(314.028, 264.984, 12.2,  1.500000)
  pt3dadd(312.564, 260.592, 12.2,  1.500000)
}
filament_999[2239] {
  pt3dclear()
  pt3dadd(312.564, 260.592, 12.2,  1.500000)
  pt3dadd(310.368, 255.468, 12.2,  1.500000)
}
filament_999[2240] {
  pt3dclear()
  pt3dadd(305.976, 245.22, 12.2,  1.500000)
  pt3dadd(303.78, 240.828, 12.2,  1.500000)
}
filament_999[2241] {
  pt3dclear()
  pt3dadd(305.976, 245.22, 12.2,  1.500000)
  pt3dadd(308.17199999999997, 250.344, 13.176,  1.500000)
}
filament_999[2242] {
  pt3dclear()
  pt3dadd(300.12, 231.31199999999998, 14.152,  1.500000)
  pt3dadd(297.924, 226.188, 15.128,  1.500000)
}
filament_999[2243] {
  pt3dclear()
  pt3dadd(300.12, 231.31199999999998, 14.152,  1.500000)
  pt3dadd(302.316, 236.436, 14.64,  1.500000)
}
filament_999[2244] {
  pt3dclear()
  pt3dadd(297.924, 226.188, 15.128,  1.500000)
  pt3dadd(294.996, 221.796, 18.056,  1.500000)
}
filament_999[2245] {
  pt3dclear()
  pt3dadd(294.996, 221.796, 18.056,  1.500000)
  pt3dadd(292.068, 216.672, 21.472,  1.500000)
}
filament_999[2246] {
  pt3dclear()
  pt3dadd(302.316, 236.436, 14.64,  1.500000)
  pt3dadd(303.78, 240.828, 12.2,  1.500000)
}
filament_999[2247] {
  pt3dclear()
  pt3dadd(308.17199999999997, 250.344, 13.176,  1.500000)
  pt3dadd(310.368, 255.468, 12.2,  1.500000)
}
filament_999[2248] {
  pt3dclear()
  pt3dadd(292.068, 216.672, 21.472,  1.500000)
  pt3dadd(289.14, 211.548, 23.424,  1.500000)
}
filament_999[2249] {
  pt3dclear()
  pt3dadd(289.14, 211.548, 23.424,  1.500000)
  pt3dadd(286.212, 207.156, 25.864,  1.500000)
}
filament_999[2250] {
  pt3dclear()
  pt3dadd(286.212, 207.156, 25.864,  1.500000)
  pt3dadd(283.284, 203.496, 28.791999999999998,  1.500000)
}
filament_999[2251] {
  pt3dclear()
  pt3dadd(283.284, 203.496, 28.791999999999998,  1.500000)
  pt3dadd(279.62399999999997, 199.83599999999998, 31.232,  1.500000)
}
filament_999[2252] {
  pt3dclear()
  pt3dadd(279.62399999999997, 199.83599999999998, 31.232,  1.500000)
  pt3dadd(275.964, 196.908, 32.696,  1.500000)
}
filament_999[2253] {
  pt3dclear()
  pt3dadd(275.964, 196.908, 32.696,  1.500000)
  pt3dadd(272.304, 194.712, 34.16,  1.500000)
}
filament_999[2254] {
  pt3dclear()
  pt3dadd(272.304, 194.712, 34.16,  1.500000)
  pt3dadd(273.768, 191.784, 32.208,  1.500000)
}
filament_999[2255] {
  pt3dclear()
  pt3dadd(272.304, 194.712, 34.16,  1.500000)
  pt3dadd(267.912, 193.248, 36.6,  1.500000)
}
filament_999[2256] {
  pt3dclear()
  pt3dadd(267.912, 193.248, 36.6,  1.500000)
  pt3dadd(263.52, 192.516, 38.552,  1.500000)
}
filament_999[2257] {
  pt3dclear()
  pt3dadd(263.52, 192.516, 38.552,  1.500000)
  pt3dadd(259.86, 193.248, 40.992,  1.500000)
}
filament_999[2258] {
  pt3dclear()
  pt3dadd(259.86, 193.248, 40.992,  1.500000)
  pt3dadd(256.2, 194.712, 44.408,  1.500000)
}
filament_999[2259] {
  pt3dclear()
  pt3dadd(256.2, 194.712, 44.408,  1.500000)
  pt3dadd(251.808, 196.908, 47.824,  1.500000)
}
filament_999[2260] {
  pt3dclear()
  pt3dadd(251.808, 196.908, 47.824,  1.500000)
  pt3dadd(247.416, 199.10399999999998, 52.216,  1.500000)
}
filament_999[2261] {
  pt3dclear()
  pt3dadd(247.416, 199.10399999999998, 52.216,  1.500000)
  pt3dadd(243.024, 201.29999999999998, 54.656,  1.500000)
}
filament_999[2262] {
  pt3dclear()
  pt3dadd(243.024, 201.29999999999998, 54.656,  1.500000)
  pt3dadd(239.364, 204.228, 56.12,  1.500000)
}
filament_999[2263] {
  pt3dclear()
  pt3dadd(243.024, 201.29999999999998, 54.656,  1.500000)
  pt3dadd(243.024, 203.496, 51.728,  1.500000)
}
filament_999[2264] {
  pt3dclear()
  pt3dadd(239.364, 204.228, 56.12,  1.500000)
  pt3dadd(234.972, 207.156, 60.512,  1.500000)
}
filament_999[2265] {
  pt3dclear()
  pt3dadd(234.972, 207.156, 60.512,  1.500000)
  pt3dadd(231.31199999999998, 210.084, 61.488,  1.500000)
}
filament_999[2266] {
  pt3dclear()
  pt3dadd(231.31199999999998, 210.084, 61.488,  1.500000)
  pt3dadd(227.652, 207.888, 62.952,  1.500000)
}
filament_999[2267] {
  pt3dclear()
  pt3dadd(231.31199999999998, 210.084, 61.488,  1.500000)
  pt3dadd(230.57999999999998, 214.476, 62.464,  1.500000)
}
filament_999[2268] {
  pt3dclear()
  pt3dadd(285.48, 279.62399999999997, 31.72,  1.500000)
  pt3dadd(281.08799999999997, 279.62399999999997, 31.72,  1.500000)
}
filament_999[2269] {
  pt3dclear()
  pt3dadd(281.08799999999997, 279.62399999999997, 31.72,  1.500000)
  pt3dadd(277.428, 281.82, 29.28,  1.500000)
}
filament_999[2270] {
  pt3dclear()
  pt3dadd(281.08799999999997, 279.62399999999997, 31.72,  1.500000)
  pt3dadd(277.428, 278.15999999999997, 31.72,  1.500000)
}
filament_999[2271] {
  pt3dclear()
  pt3dadd(277.428, 278.15999999999997, 31.72,  1.500000)
  pt3dadd(274.5, 275.23199999999997, 32.696,  1.500000)
}
filament_999[2272] {
  pt3dclear()
  pt3dadd(274.5, 275.23199999999997, 32.696,  1.500000)
  pt3dadd(271.572, 270.84, 31.72,  1.500000)
}
filament_999[2273] {
  pt3dclear()
  pt3dadd(271.572, 270.84, 31.72,  1.500000)
  pt3dadd(269.376, 267.18, 31.72,  1.500000)
}
filament_999[2274] {
  pt3dclear()
  pt3dadd(269.376, 267.18, 31.72,  1.500000)
  pt3dadd(265.716, 265.716, 30.256,  1.500000)
}
filament_999[2275] {
  pt3dclear()
  pt3dadd(269.376, 267.18, 31.72,  1.500000)
  pt3dadd(272.304, 262.788, 32.208,  1.500000)
}
filament_999[2276] {
  pt3dclear()
  pt3dadd(265.716, 265.716, 30.256,  1.500000)
  pt3dadd(262.056, 267.18, 29.28,  1.500000)
}
filament_999[2277] {
  pt3dclear()
  pt3dadd(265.716, 265.716, 30.256,  1.500000)
  pt3dadd(266.448, 262.788, 26.84,  1.500000)
}
filament_999[2278] {
  pt3dclear()
  pt3dadd(265.716, 265.716, 30.256,  1.500000)
  pt3dadd(262.788, 263.52, 31.232,  1.500000)
}
filament_999[2279] {
  pt3dclear()
  pt3dadd(262.056, 267.18, 29.28,  1.500000)
  pt3dadd(259.128, 268.644, 28.304,  1.500000)
}
filament_999[2280] {
  pt3dclear()
  pt3dadd(259.128, 268.644, 28.304,  1.500000)
  pt3dadd(255.468, 269.376, 28.304,  1.500000)
}
filament_999[2281] {
  pt3dclear()
  pt3dadd(259.128, 268.644, 28.304,  1.500000)
  pt3dadd(262.056, 270.108, 25.864,  1.500000)
}
filament_999[2282] {
  pt3dclear()
  pt3dadd(259.128, 268.644, 28.304,  1.500000)
  pt3dadd(255.468, 266.448, 30.744,  1.500000)
}
filament_999[2283] {
  pt3dclear()
  pt3dadd(255.468, 269.376, 28.304,  1.500000)
  pt3dadd(255.468, 272.304, 30.256,  1.500000)
}
filament_999[2284] {
  pt3dclear()
  pt3dadd(255.468, 269.376, 28.304,  1.500000)
  pt3dadd(251.808, 269.376, 27.816,  1.500000)
}
filament_999[2285] {
  pt3dclear()
  pt3dadd(251.808, 269.376, 27.816,  1.500000)
  pt3dadd(251.808, 272.304, 25.864,  1.500000)
}
filament_999[2286] {
  pt3dclear()
  pt3dadd(251.808, 269.376, 27.816,  1.500000)
  pt3dadd(248.148, 267.912, 26.84,  1.500000)
}
filament_999[2287] {
  pt3dclear()
  pt3dadd(248.148, 267.912, 26.84,  1.500000)
  pt3dadd(244.488, 266.448, 26.84,  1.500000)
}
filament_999[2288] {
  pt3dclear()
  pt3dadd(244.488, 266.448, 26.84,  1.500000)
  pt3dadd(241.56, 268.644, 26.84,  1.500000)
}
filament_999[2289] {
  pt3dclear()
  pt3dadd(244.488, 266.448, 26.84,  1.500000)
  pt3dadd(240.096, 264.984, 27.328,  1.500000)
}
filament_999[2290] {
  pt3dclear()
  pt3dadd(240.096, 264.984, 27.328,  1.500000)
  pt3dadd(235.704, 263.52, 27.816,  1.500000)
}
filament_999[2291] {
  pt3dclear()
  pt3dadd(235.704, 263.52, 27.816,  1.500000)
  pt3dadd(231.31199999999998, 262.056, 28.791999999999998,  1.500000)
}
filament_999[2292] {
  pt3dclear()
  pt3dadd(231.31199999999998, 262.056, 28.791999999999998,  1.500000)
  pt3dadd(226.92, 261.324, 30.256,  1.500000)
}
filament_999[2293] {
  pt3dclear()
  pt3dadd(226.92, 261.324, 30.256,  1.500000)
  pt3dadd(225.456, 264.252, 30.744,  1.500000)
}
filament_999[2294] {
  pt3dclear()
  pt3dadd(226.92, 261.324, 30.256,  1.500000)
  pt3dadd(221.064, 256.2, 33.672,  1.500000)
}
filament_999[2295] {
  pt3dclear()
  pt3dadd(221.064, 256.2, 33.672,  1.500000)
  pt3dadd(218.136, 253.272, 36.112,  1.500000)
}
filament_999[2296] {
  pt3dclear()
  pt3dadd(218.136, 253.272, 36.112,  1.500000)
  pt3dadd(218.136, 249.612, 37.088,  1.500000)
}
filament_999[2297] {
  pt3dclear()
  pt3dadd(218.136, 249.612, 37.088,  1.500000)
  pt3dadd(220.332, 245.952, 36.112,  1.500000)
}
filament_999[2298] {
  pt3dclear()
  pt3dadd(220.332, 245.952, 36.112,  1.500000)
  pt3dadd(223.26, 243.756, 34.647999999999996,  1.500000)
}
filament_999[2299] {
  pt3dclear()
  pt3dadd(223.26, 243.756, 34.647999999999996,  1.500000)
  pt3dadd(226.188, 241.56, 33.672,  1.500000)
}
filament_999[2300] {
  pt3dclear()
  pt3dadd(226.188, 241.56, 33.672,  1.500000)
  pt3dadd(229.11599999999999, 239.364, 33.672,  1.500000)
}
filament_999[2301] {
  pt3dclear()
  pt3dadd(229.11599999999999, 239.364, 33.672,  1.500000)
  pt3dadd(232.04399999999998, 238.632, 33.672,  1.500000)
}
filament_999[2302] {
  pt3dclear()
  pt3dadd(232.04399999999998, 238.632, 33.672,  1.500000)
  pt3dadd(234.24, 237.168, 33.184,  1.500000)
}
filament_999[2303] {
  pt3dclear()
  pt3dadd(234.24, 237.168, 33.184,  1.500000)
  pt3dadd(236.436, 237.168, 31.232,  1.500000)
}
filament_999[2304] {
  pt3dclear()
  pt3dadd(234.24, 237.168, 33.184,  1.500000)
  pt3dadd(236.436, 234.24, 33.184,  1.500000)
}
filament_999[2305] {
  pt3dclear()
  pt3dadd(236.436, 234.24, 33.184,  1.500000)
  pt3dadd(238.632, 230.57999999999998, 32.208,  1.500000)
}
filament_999[2306] {
  pt3dclear()
  pt3dadd(238.632, 230.57999999999998, 32.208,  1.500000)
  pt3dadd(240.828, 227.652, 32.208,  1.500000)
}
filament_999[2307] {
  pt3dclear()
  pt3dadd(240.828, 227.652, 32.208,  1.500000)
  pt3dadd(243.024, 224.724, 32.208,  1.500000)
}
filament_999[2308] {
  pt3dclear()
  pt3dadd(243.024, 224.724, 32.208,  1.500000)
  pt3dadd(239.364, 223.26, 33.184,  1.500000)
}
filament_999[2309] {
  pt3dclear()
  pt3dadd(243.024, 224.724, 32.208,  1.500000)
  pt3dadd(245.22, 221.796, 32.208,  1.500000)
}
filament_999[2310] {
  pt3dclear()
  pt3dadd(245.22, 221.796, 32.208,  1.500000)
  pt3dadd(246.684, 223.26, 29.768,  1.500000)
}
filament_999[2311] {
  pt3dclear()
  pt3dadd(245.22, 221.796, 32.208,  1.500000)
  pt3dadd(247.416, 218.136, 31.232,  1.500000)
}
filament_999[2312] {
  pt3dclear()
  pt3dadd(247.416, 218.136, 31.232,  1.500000)
  pt3dadd(248.88, 214.476, 31.232,  1.500000)
}
filament_999[2313] {
  pt3dclear()
  pt3dadd(247.416, 218.136, 31.232,  1.500000)
  pt3dadd(250.344, 221.064, 31.72,  1.500000)
}
filament_999[2314] {
  pt3dclear()
  pt3dadd(248.88, 214.476, 31.232,  1.500000)
  pt3dadd(250.344, 210.816, 30.256,  1.500000)
}
filament_999[2315] {
  pt3dclear()
  pt3dadd(250.344, 210.816, 30.256,  1.500000)
  pt3dadd(251.808, 207.156, 30.256,  1.500000)
}
filament_999[2316] {
  pt3dclear()
  pt3dadd(251.808, 207.156, 30.256,  1.500000)
  pt3dadd(253.272, 203.496, 29.28,  1.500000)
}
filament_999[2317] {
  pt3dclear()
  pt3dadd(253.272, 203.496, 29.28,  1.500000)
  pt3dadd(254.736, 199.83599999999998, 29.28,  1.500000)
}
filament_999[2318] {
  pt3dclear()
  pt3dadd(254.736, 199.83599999999998, 29.28,  1.500000)
  pt3dadd(256.932, 196.176, 29.28,  1.500000)
}
filament_999[2319] {
  pt3dclear()
  pt3dadd(254.736, 199.83599999999998, 29.28,  1.500000)
  pt3dadd(252.54, 199.10399999999998, 34.16,  1.500000)
}
filament_999[2320] {
  pt3dclear()
  pt3dadd(256.932, 196.176, 29.28,  1.500000)
  pt3dadd(259.128, 192.516, 29.28,  1.500000)
}
filament_999[2321] {
  pt3dclear()
  pt3dadd(256.932, 196.176, 29.28,  1.500000)
  pt3dadd(256.2, 196.908, 36.112,  1.500000)
}
filament_999[2322] {
  pt3dclear()
  pt3dadd(259.128, 192.516, 29.28,  1.500000)
  pt3dadd(262.056, 194.712, 30.256,  1.500000)
}
filament_999[2323] {
  pt3dclear()
  pt3dadd(259.128, 192.516, 29.28,  1.500000)
  pt3dadd(261.324, 188.856, 29.28,  1.500000)
}
filament_999[2324] {
  pt3dclear()
  pt3dadd(259.128, 192.516, 29.28,  1.500000)
  pt3dadd(263.52, 193.98, 27.816,  1.500000)
}
filament_999[2325] {
  pt3dclear()
  pt3dadd(261.324, 188.856, 29.28,  1.500000)
  pt3dadd(263.52, 186.66, 27.816,  1.500000)
}
filament_999[2326] {
  pt3dclear()
  pt3dadd(263.52, 186.66, 27.816,  1.500000)
  pt3dadd(267.18, 185.196, 26.84,  1.500000)
}
filament_999[2327] {
  pt3dclear()
  pt3dadd(267.18, 185.196, 26.84,  1.500000)
  pt3dadd(270.84, 186.66, 27.816,  1.500000)
}
filament_999[2328] {
  pt3dclear()
  pt3dadd(267.18, 185.196, 26.84,  1.500000)
  pt3dadd(270.84, 183.732, 26.84,  1.500000)
}
filament_999[2329] {
  pt3dclear()
  pt3dadd(270.84, 183.732, 26.84,  1.500000)
  pt3dadd(274.5, 181.536, 25.864,  1.500000)
}
filament_999[2330] {
  pt3dclear()
  pt3dadd(274.5, 181.536, 25.864,  1.500000)
  pt3dadd(278.15999999999997, 179.34, 24.887999999999998,  1.500000)
}
filament_999[2331] {
  pt3dclear()
  pt3dadd(274.5, 181.536, 25.864,  1.500000)
  pt3dadd(275.23199999999997, 183.732, 21.472,  1.500000)
}
filament_999[2332] {
  pt3dclear()
  pt3dadd(278.15999999999997, 179.34, 24.887999999999998,  1.500000)
  pt3dadd(282.552, 180.804, 25.864,  1.500000)
}
filament_999[2333] {
  pt3dclear()
  pt3dadd(278.15999999999997, 179.34, 24.887999999999998,  1.500000)
  pt3dadd(281.08799999999997, 178.608, 20.983999999999998,  1.500000)
}
filament_999[2334] {
  pt3dclear()
  pt3dadd(278.15999999999997, 179.34, 24.887999999999998,  1.500000)
  pt3dadd(281.08799999999997, 177.144, 24.887999999999998,  1.500000)
}
filament_999[2335] {
  pt3dclear()
  pt3dadd(281.08799999999997, 177.144, 24.887999999999998,  1.500000)
  pt3dadd(284.016, 174.216, 24.887999999999998,  1.500000)
}
filament_999[2336] {
  pt3dclear()
  pt3dadd(284.016, 174.216, 24.887999999999998,  1.500000)
  pt3dadd(287.676, 174.216, 22.448,  1.500000)
}
filament_999[2337] {
  pt3dclear()
  pt3dadd(284.016, 174.216, 24.887999999999998,  1.500000)
  pt3dadd(286.212, 171.28799999999998, 24.4,  1.500000)
}
filament_999[2338] {
  pt3dclear()
  pt3dadd(286.212, 171.28799999999998, 24.4,  1.500000)
  pt3dadd(287.676, 167.628, 24.4,  1.500000)
}
filament_999[2339] {
  pt3dclear()
  pt3dadd(287.676, 167.628, 24.4,  1.500000)
  pt3dadd(288.408, 163.236, 24.4,  1.500000)
}
filament_999[2340] {
  pt3dclear()
  pt3dadd(288.408, 163.236, 24.4,  1.500000)
  pt3dadd(285.48, 162.504, 25.375999999999998,  1.500000)
}
filament_999[2341] {
  pt3dclear()
  pt3dadd(288.408, 163.236, 24.4,  1.500000)
  pt3dadd(289.872, 159.576, 24.4,  1.500000)
}
filament_999[2342] {
  pt3dclear()
  pt3dadd(289.872, 159.576, 24.4,  1.500000)
  pt3dadd(287.676, 158.844, 28.304,  1.500000)
}
filament_999[2343] {
  pt3dclear()
  pt3dadd(289.872, 159.576, 24.4,  1.500000)
  pt3dadd(292.068, 155.916, 24.4,  1.500000)
}
filament_999[2344] {
  pt3dclear()
  pt3dadd(292.068, 155.916, 24.4,  1.500000)
  pt3dadd(294.264, 152.256, 24.4,  1.500000)
}
filament_999[2345] {
  pt3dclear()
  pt3dadd(294.264, 152.256, 24.4,  1.500000)
  pt3dadd(297.924, 155.184, 23.912,  1.500000)
}
filament_999[2346] {
  pt3dclear()
  pt3dadd(294.264, 152.256, 24.4,  1.500000)
  pt3dadd(297.192, 149.328, 24.887999999999998,  1.500000)
}
filament_999[2347] {
  pt3dclear()
  pt3dadd(297.192, 149.328, 24.887999999999998,  1.500000)
  pt3dadd(301.584, 147.864, 26.352,  1.500000)
}
filament_999[2348] {
  pt3dclear()
  pt3dadd(301.584, 147.864, 26.352,  1.500000)
  pt3dadd(302.316, 144.936, 28.791999999999998,  1.500000)
}
filament_999[2349] {
  pt3dclear()
  pt3dadd(301.584, 147.864, 26.352,  1.500000)
  pt3dadd(305.24399999999997, 146.4, 26.84,  1.500000)
}
filament_999[2350] {
  pt3dclear()
  pt3dadd(305.24399999999997, 146.4, 26.84,  1.500000)
  pt3dadd(307.44, 149.328, 26.352,  1.500000)
}
filament_999[2351] {
  pt3dclear()
  pt3dadd(305.24399999999997, 146.4, 26.84,  1.500000)
  pt3dadd(309.63599999999997, 145.668, 29.768,  1.500000)
}
filament_999[2352] {
  pt3dclear()
  pt3dadd(305.24399999999997, 146.4, 26.84,  1.500000)
  pt3dadd(305.976, 143.472, 28.304,  1.500000)
}
filament_999[2353] {
  pt3dclear()
  pt3dadd(305.976, 143.472, 28.304,  1.500000)
  pt3dadd(308.904, 141.276, 28.304,  1.500000)
}
filament_999[2354] {
  pt3dclear()
  pt3dadd(308.904, 141.276, 28.304,  1.500000)
  pt3dadd(312.564, 139.81199999999998, 28.304,  1.500000)
}
filament_999[2355] {
  pt3dclear()
  pt3dadd(312.564, 139.81199999999998, 28.304,  1.500000)
  pt3dadd(311.832, 142.74, 29.28,  1.500000)
}
filament_999[2356] {
  pt3dclear()
  pt3dadd(312.564, 139.81199999999998, 28.304,  1.500000)
  pt3dadd(314.76, 138.34799999999998, 28.304,  1.500000)
}
filament_999[2357] {
  pt3dclear()
  pt3dadd(314.76, 138.34799999999998, 28.304,  1.500000)
  pt3dadd(315.492, 134.688, 28.304,  1.500000)
}
filament_999[2358] {
  pt3dclear()
  pt3dadd(315.492, 134.688, 28.304,  1.500000)
  pt3dadd(317.688, 131.76, 28.304,  1.500000)
}
filament_999[2359] {
  pt3dclear()
  pt3dadd(317.688, 131.76, 28.304,  1.500000)
  pt3dadd(319.884, 130.296, 28.304,  1.500000)
}
filament_999[2360] {
  pt3dclear()
  pt3dadd(319.884, 130.296, 28.304,  1.500000)
  pt3dadd(316.956, 127.368, 29.28,  1.500000)
}
filament_999[2361] {
  pt3dclear()
  pt3dadd(319.884, 130.296, 28.304,  1.500000)
  pt3dadd(323.544, 129.564, 29.28,  1.500000)
}
filament_999[2362] {
  pt3dclear()
  pt3dadd(319.884, 130.296, 28.304,  1.500000)
  pt3dadd(324.276, 130.296, 24.4,  1.500000)
}
filament_999[2363] {
  pt3dclear()
  pt3dadd(286.212, 321.348, 40.504,  1.500000)
  pt3dadd(282.552, 321.348, 40.016,  1.500000)
}
filament_999[2364] {
  pt3dclear()
  pt3dadd(282.552, 321.348, 40.016,  1.500000)
  pt3dadd(279.62399999999997, 322.08, 40.504,  1.500000)
}
filament_999[2365] {
  pt3dclear()
  pt3dadd(282.552, 321.348, 40.016,  1.500000)
  pt3dadd(279.62399999999997, 319.152, 38.552,  1.500000)
}
filament_999[2366] {
  pt3dclear()
  pt3dadd(273.768, 331.596, 36.6,  1.500000)
  pt3dadd(273.036, 334.524, 36.6,  1.500000)
}
filament_999[2367] {
  pt3dclear()
  pt3dadd(273.768, 331.596, 36.6,  1.500000)
  pt3dadd(274.5, 327.936, 36.112,  1.500000)
}
filament_999[2368] {
  pt3dclear()
  pt3dadd(273.036, 334.524, 36.6,  1.500000)
  pt3dadd(271.572, 338.916, 34.647999999999996,  1.500000)
}
filament_999[2369] {
  pt3dclear()
  pt3dadd(271.572, 338.916, 34.647999999999996,  1.500000)
  pt3dadd(270.108, 342.57599999999996, 34.647999999999996,  1.500000)
}
filament_999[2370] {
  pt3dclear()
  pt3dadd(270.108, 342.57599999999996, 34.647999999999996,  1.500000)
  pt3dadd(266.448, 342.57599999999996, 36.112,  1.500000)
}
filament_999[2371] {
  pt3dclear()
  pt3dadd(270.108, 342.57599999999996, 34.647999999999996,  1.500000)
  pt3dadd(272.304, 344.772, 34.647999999999996,  1.500000)
}
filament_999[2372] {
  pt3dclear()
  pt3dadd(272.304, 344.772, 34.647999999999996,  1.500000)
  pt3dadd(273.036, 347.7, 33.672,  1.500000)
}
filament_999[2373] {
  pt3dclear()
  pt3dadd(273.036, 347.7, 33.672,  1.500000)
  pt3dadd(273.036, 350.628, 33.672,  1.500000)
}
filament_999[2374] {
  pt3dclear()
  pt3dadd(273.036, 347.7, 33.672,  1.500000)
  pt3dadd(276.69599999999997, 349.164, 33.672,  1.500000)
}
filament_999[2375] {
  pt3dclear()
  pt3dadd(273.036, 350.628, 33.672,  1.500000)
  pt3dadd(271.572, 353.556, 33.672,  1.500000)
}
filament_999[2376] {
  pt3dclear()
  pt3dadd(271.572, 353.556, 33.672,  1.500000)
  pt3dadd(272.304, 357.216, 33.184,  1.500000)
}
filament_999[2377] {
  pt3dclear()
  pt3dadd(271.572, 353.556, 33.672,  1.500000)
  pt3dadd(268.644, 356.484, 33.672,  1.500000)
}
filament_999[2378] {
  pt3dclear()
  pt3dadd(268.644, 356.484, 33.672,  1.500000)
  pt3dadd(265.716, 358.68, 33.672,  1.500000)
}
filament_999[2379] {
  pt3dclear()
  pt3dadd(265.716, 358.68, 33.672,  1.500000)
  pt3dadd(262.788, 360.144, 33.672,  1.500000)
}
filament_999[2380] {
  pt3dclear()
  pt3dadd(262.788, 360.144, 33.672,  1.500000)
  pt3dadd(264.252, 363.072, 36.112,  1.500000)
}
filament_999[2381] {
  pt3dclear()
  pt3dadd(262.788, 360.144, 33.672,  1.500000)
  pt3dadd(259.128, 360.876, 33.672,  1.500000)
}
filament_999[2382] {
  pt3dclear()
  pt3dadd(259.128, 360.876, 33.672,  1.500000)
  pt3dadd(256.2, 360.144, 33.672,  1.500000)
}
filament_999[2383] {
  pt3dclear()
  pt3dadd(256.2, 360.144, 33.672,  1.500000)
  pt3dadd(255.468, 356.484, 32.208,  1.500000)
}
filament_999[2384] {
  pt3dclear()
  pt3dadd(256.2, 360.144, 33.672,  1.500000)
  pt3dadd(252.54, 359.412, 33.672,  1.500000)
}
filament_999[2385] {
  pt3dclear()
  pt3dadd(252.54, 359.412, 33.672,  1.500000)
  pt3dadd(248.88, 358.68, 33.672,  1.500000)
}
filament_999[2386] {
  pt3dclear()
  pt3dadd(248.88, 358.68, 33.672,  1.500000)
  pt3dadd(247.416, 360.876, 35.624,  1.500000)
}
filament_999[2387] {
  pt3dclear()
  pt3dadd(248.88, 358.68, 33.672,  1.500000)
  pt3dadd(245.22, 358.68, 33.672,  1.500000)
}
filament_999[2388] {
  pt3dclear()
  pt3dadd(245.22, 358.68, 33.672,  1.500000)
  pt3dadd(242.292, 356.484, 33.672,  1.500000)
}
filament_999[2389] {
  pt3dclear()
  pt3dadd(242.292, 356.484, 33.672,  1.500000)
  pt3dadd(239.364, 355.02, 33.672,  1.500000)
}
filament_999[2390] {
  pt3dclear()
  pt3dadd(239.364, 355.02, 33.672,  1.500000)
  pt3dadd(237.168, 353.556, 33.672,  1.500000)
}
filament_999[2391] {
  pt3dclear()
  pt3dadd(237.168, 353.556, 33.672,  1.500000)
  pt3dadd(237.168, 350.628, 33.672,  1.500000)
}
filament_999[2392] {
  pt3dclear()
  pt3dadd(237.168, 350.628, 33.672,  1.500000)
  pt3dadd(237.168, 347.7, 33.672,  1.500000)
}
filament_999[2393] {
  pt3dclear()
  pt3dadd(237.168, 347.7, 33.672,  1.500000)
  pt3dadd(238.632, 344.772, 33.184,  1.500000)
}
filament_999[2394] {
  pt3dclear()
  pt3dadd(237.9, 341.11199999999997, 31.232,  1.500000)
  pt3dadd(240.828, 341.844, 31.232,  1.500000)
}
filament_999[2395] {
  pt3dclear()
  pt3dadd(237.9, 341.11199999999997, 31.232,  1.500000)
  pt3dadd(235.704, 338.18399999999997, 31.232,  1.500000)
}
filament_999[2396] {
  pt3dclear()
  pt3dadd(235.704, 338.18399999999997, 31.232,  1.500000)
  pt3dadd(233.50799999999998, 335.256, 31.232,  1.500000)
}
filament_999[2397] {
  pt3dclear()
  pt3dadd(233.50799999999998, 335.256, 31.232,  1.500000)
  pt3dadd(232.04399999999998, 331.596, 33.184,  1.500000)
}
filament_999[2398] {
  pt3dclear()
  pt3dadd(232.04399999999998, 331.596, 33.184,  1.500000)
  pt3dadd(232.04399999999998, 327.204, 33.184,  1.500000)
}
filament_999[2399] {
  pt3dclear()
  pt3dadd(232.04399999999998, 327.204, 33.184,  1.500000)
  pt3dadd(232.77599999999998, 322.812, 33.184,  1.500000)
}
filament_999[2400] {
  pt3dclear()
  pt3dadd(232.77599999999998, 322.812, 33.184,  1.500000)
  pt3dadd(230.57999999999998, 322.812, 37.576,  1.500000)
}
filament_999[2401] {
  pt3dclear()
  pt3dadd(232.77599999999998, 322.812, 33.184,  1.500000)
  pt3dadd(234.24, 319.152, 33.184,  1.500000)
}
filament_999[2402] {
  pt3dclear()
  pt3dadd(234.24, 319.152, 33.184,  1.500000)
  pt3dadd(234.24, 314.76, 34.16,  1.500000)
}
filament_999[2403] {
  pt3dclear()
  pt3dadd(234.24, 319.152, 33.184,  1.500000)
  pt3dadd(237.168, 318.42, 36.6,  1.500000)
}
filament_999[2404] {
  pt3dclear()
  pt3dadd(234.24, 314.76, 34.16,  1.500000)
  pt3dadd(233.50799999999998, 311.09999999999997, 34.16,  1.500000)
}
filament_999[2405] {
  pt3dclear()
  pt3dadd(233.50799999999998, 311.09999999999997, 34.16,  1.500000)
  pt3dadd(231.31199999999998, 308.17199999999997, 35.135999999999996,  1.500000)
}
filament_999[2406] {
  pt3dclear()
  pt3dadd(231.31199999999998, 308.17199999999997, 35.135999999999996,  1.500000)
  pt3dadd(229.84799999999998, 304.512, 35.624,  1.500000)
}
filament_999[2407] {
  pt3dclear()
  pt3dadd(229.84799999999998, 304.512, 35.624,  1.500000)
  pt3dadd(229.11599999999999, 300.852, 35.624,  1.500000)
}
filament_999[2408] {
  pt3dclear()
  pt3dadd(229.11599999999999, 300.852, 35.624,  1.500000)
  pt3dadd(229.11599999999999, 297.192, 36.112,  1.500000)
}
filament_999[2409] {
  pt3dclear()
  pt3dadd(229.11599999999999, 297.192, 36.112,  1.500000)
  pt3dadd(227.652, 300.12, 34.16,  1.500000)
}
filament_999[2410] {
  pt3dclear()
  pt3dadd(229.11599999999999, 297.192, 36.112,  1.500000)
  pt3dadd(229.11599999999999, 293.532, 36.6,  1.500000)
}
filament_999[2411] {
  pt3dclear()
  pt3dadd(229.11599999999999, 293.532, 36.6,  1.500000)
  pt3dadd(229.11599999999999, 289.872, 37.576,  1.500000)
}
filament_999[2412] {
  pt3dclear()
  pt3dadd(229.11599999999999, 289.872, 37.576,  1.500000)
  pt3dadd(229.11599999999999, 286.212, 40.016,  1.500000)
}
filament_999[2413] {
  pt3dclear()
  pt3dadd(229.11599999999999, 286.212, 40.016,  1.500000)
  pt3dadd(228.384, 282.552, 40.016,  1.500000)
}
filament_999[2414] {
  pt3dclear()
  pt3dadd(228.384, 282.552, 40.016,  1.500000)
  pt3dadd(227.652, 278.15999999999997, 41.48,  1.500000)
}
filament_999[2415] {
  pt3dclear()
  pt3dadd(227.652, 278.15999999999997, 41.48,  1.500000)
  pt3dadd(230.57999999999998, 279.62399999999997, 43.92,  1.500000)
}
filament_999[2416] {
  pt3dclear()
  pt3dadd(227.652, 278.15999999999997, 41.48,  1.500000)
  pt3dadd(227.652, 273.768, 41.48,  1.500000)
}
filament_999[2417] {
  pt3dclear()
  pt3dadd(227.652, 273.768, 41.48,  1.500000)
  pt3dadd(227.652, 269.376, 43.92,  1.500000)
}
filament_999[2418] {
  pt3dclear()
  pt3dadd(227.652, 269.376, 43.92,  1.500000)
  pt3dadd(232.77599999999998, 269.376, 42.455999999999996,  1.500000)
}
filament_999[2419] {
  pt3dclear()
  pt3dadd(227.652, 269.376, 43.92,  1.500000)
  pt3dadd(226.92, 264.984, 43.92,  1.500000)
}
filament_999[2420] {
  pt3dclear()
  pt3dadd(226.92, 264.984, 43.92,  1.500000)
  pt3dadd(225.456, 262.056, 44.408,  1.500000)
}
filament_999[2421] {
  pt3dclear()
  pt3dadd(225.456, 262.056, 44.408,  1.500000)
  pt3dadd(223.992, 259.128, 44.408,  1.500000)
}
filament_999[2422] {
  pt3dclear()
  pt3dadd(223.992, 259.128, 44.408,  1.500000)
  pt3dadd(222.528, 256.2, 44.408,  1.500000)
}
filament_999[2423] {
  pt3dclear()
  pt3dadd(222.528, 256.2, 44.408,  1.500000)
  pt3dadd(223.992, 252.54, 47.336,  1.500000)
}
filament_999[2424] {
  pt3dclear()
  pt3dadd(222.528, 256.2, 44.408,  1.500000)
  pt3dadd(220.332, 253.272, 45.384,  1.500000)
}
filament_999[2425] {
  pt3dclear()
  pt3dadd(220.332, 253.272, 45.384,  1.500000)
  pt3dadd(220.332, 249.612, 45.384,  1.500000)
}
filament_999[2426] {
  pt3dclear()
  pt3dadd(220.332, 249.612, 45.384,  1.500000)
  pt3dadd(220.332, 245.952, 47.336,  1.500000)
}
filament_999[2427] {
  pt3dclear()
  pt3dadd(220.332, 245.952, 47.336,  1.500000)
  pt3dadd(221.064, 242.292, 46.848,  1.500000)
}
filament_999[2428] {
  pt3dclear()
  pt3dadd(221.064, 242.292, 46.848,  1.500000)
  pt3dadd(223.26, 239.364, 46.848,  1.500000)
}
filament_999[2429] {
  pt3dclear()
  pt3dadd(223.26, 239.364, 46.848,  1.500000)
  pt3dadd(225.456, 237.168, 46.848,  1.500000)
}
filament_999[2430] {
  pt3dclear()
  pt3dadd(225.456, 237.168, 46.848,  1.500000)
  pt3dadd(228.384, 235.704, 46.848,  1.500000)
}
filament_999[2431] {
  pt3dclear()
  pt3dadd(228.384, 235.704, 46.848,  1.500000)
  pt3dadd(230.57999999999998, 233.50799999999998, 46.848,  1.500000)
}
filament_999[2432] {
  pt3dclear()
  pt3dadd(228.384, 235.704, 46.848,  1.500000)
  pt3dadd(231.31199999999998, 237.168, 43.92,  1.500000)
}
filament_999[2433] {
  pt3dclear()
  pt3dadd(230.57999999999998, 233.50799999999998, 46.848,  1.500000)
  pt3dadd(232.04399999999998, 230.57999999999998, 48.312,  1.500000)
}
filament_999[2434] {
  pt3dclear()
  pt3dadd(232.04399999999998, 230.57999999999998, 48.312,  1.500000)
  pt3dadd(233.50799999999998, 233.50799999999998, 49.775999999999996,  1.500000)
}
filament_999[2435] {
  pt3dclear()
  pt3dadd(232.04399999999998, 230.57999999999998, 48.312,  1.500000)
  pt3dadd(234.24, 228.384, 50.751999999999995,  1.500000)
}
filament_999[2436] {
  pt3dclear()
  pt3dadd(234.24, 228.384, 50.751999999999995,  1.500000)
  pt3dadd(237.168, 226.188, 53.192,  1.500000)
}
filament_999[2437] {
  pt3dclear()
  pt3dadd(266.448, 342.57599999999996, 36.112,  1.500000)
  pt3dadd(263.52, 344.772, 36.112,  1.500000)
}
filament_999[2438] {
  pt3dclear()
  pt3dadd(266.448, 342.57599999999996, 36.112,  1.500000)
  pt3dadd(266.448, 344.04, 29.768,  1.500000)
}
filament_999[2439] {
  pt3dclear()
  pt3dadd(263.52, 344.772, 36.112,  1.500000)
  pt3dadd(260.592, 346.968, 36.112,  1.500000)
}
filament_999[2440] {
  pt3dclear()
  pt3dadd(260.592, 346.968, 36.112,  1.500000)
  pt3dadd(257.664, 349.164, 36.112,  1.500000)
}
filament_999[2441] {
  pt3dclear()
  pt3dadd(257.664, 349.164, 36.112,  1.500000)
  pt3dadd(254.736, 349.896, 36.112,  1.500000)
}
filament_999[2442] {
  pt3dclear()
  pt3dadd(254.736, 349.896, 36.112,  1.500000)
  pt3dadd(252.54, 348.432, 36.112,  1.500000)
}
filament_999[2443] {
  pt3dclear()
  pt3dadd(252.54, 348.432, 36.112,  1.500000)
  pt3dadd(250.344, 346.236, 36.112,  1.500000)
}
filament_999[2444] {
  pt3dclear()
  pt3dadd(250.344, 346.236, 36.112,  1.500000)
  pt3dadd(248.148, 343.308, 36.112,  1.500000)
}
filament_999[2445] {
  pt3dclear()
  pt3dadd(248.148, 343.308, 36.112,  1.500000)
  pt3dadd(245.952, 340.38, 36.112,  1.500000)
}
filament_999[2446] {
  pt3dclear()
  pt3dadd(245.952, 340.38, 36.112,  1.500000)
  pt3dadd(243.756, 337.452, 36.112,  1.500000)
}
filament_999[2447] {
  pt3dclear()
  pt3dadd(243.756, 337.452, 36.112,  1.500000)
  pt3dadd(246.684, 337.452, 40.504,  1.500000)
}
filament_999[2448] {
  pt3dclear()
  pt3dadd(243.756, 337.452, 36.112,  1.500000)
  pt3dadd(243.024, 334.524, 38.064,  1.500000)
}
filament_999[2449] {
  pt3dclear()
  pt3dadd(243.024, 334.524, 38.064,  1.500000)
  pt3dadd(242.292, 331.596, 39.04,  1.500000)
}
filament_999[2450] {
  pt3dclear()
  pt3dadd(243.024, 334.524, 38.064,  1.500000)
  pt3dadd(244.488, 332.328, 40.992,  1.500000)
}
filament_999[2451] {
  pt3dclear()
  pt3dadd(243.024, 334.524, 38.064,  1.500000)
  pt3dadd(242.292, 335.256, 34.16,  1.500000)
}
filament_999[2452] {
  pt3dclear()
  pt3dadd(244.488, 332.328, 40.992,  1.500000)
  pt3dadd(247.416, 330.864, 40.992,  1.500000)
}
filament_999[2453] {
  pt3dclear()
  pt3dadd(247.416, 330.864, 40.992,  1.500000)
  pt3dadd(250.344, 329.4, 40.992,  1.500000)
}
filament_999[2454] {
  pt3dclear()
  pt3dadd(250.344, 329.4, 40.992,  1.500000)
  pt3dadd(252.54, 327.936, 40.504,  1.500000)
}
filament_999[2455] {
  pt3dclear()
  pt3dadd(252.54, 327.936, 40.504,  1.500000)
  pt3dadd(254.736, 325.74, 40.504,  1.500000)
}
filament_999[2456] {
  pt3dclear()
  pt3dadd(254.736, 325.74, 40.504,  1.500000)
  pt3dadd(253.272, 322.08, 41.48,  1.500000)
}
filament_999[2457] {
  pt3dclear()
  pt3dadd(254.736, 325.74, 40.504,  1.500000)
  pt3dadd(256.932, 323.544, 40.504,  1.500000)
}
filament_999[2458] {
  pt3dclear()
  pt3dadd(256.932, 323.544, 40.504,  1.500000)
  pt3dadd(259.86, 321.348, 41.48,  1.500000)
}
filament_999[2459] {
  pt3dclear()
  pt3dadd(259.86, 321.348, 41.48,  1.500000)
  pt3dadd(262.056, 319.884, 41.967999999999996,  1.500000)
}
filament_999[2460] {
  pt3dclear()
  pt3dadd(262.056, 319.884, 41.967999999999996,  1.500000)
  pt3dadd(263.52, 317.688, 42.455999999999996,  1.500000)
}
filament_999[2461] {
  pt3dclear()
  pt3dadd(263.52, 317.688, 42.455999999999996,  1.500000)
  pt3dadd(264.252, 314.76, 42.455999999999996,  1.500000)
}
filament_999[2462] {
  pt3dclear()
  pt3dadd(264.252, 314.76, 42.455999999999996,  1.500000)
  pt3dadd(264.252, 308.904, 43.92,  1.500000)
}
filament_999[2463] {
  pt3dclear()
  pt3dadd(242.292, 335.256, 34.16,  1.500000)
  pt3dadd(241.56, 337.452, 30.744,  1.500000)
}
filament_999[2464] {
  pt3dclear()
  pt3dadd(241.56, 337.452, 30.744,  1.500000)
  pt3dadd(243.024, 338.916, 29.28,  1.500000)
}
filament_999[2465] {
  pt3dclear()
  pt3dadd(243.024, 338.916, 29.28,  1.500000)
  pt3dadd(245.952, 338.916, 29.28,  1.500000)
}
filament_999[2466] {
  pt3dclear()
  pt3dadd(245.952, 338.916, 29.28,  1.500000)
  pt3dadd(248.88, 338.916, 28.304,  1.500000)
}
filament_999[2467] {
  pt3dclear()
  pt3dadd(248.88, 338.916, 28.304,  1.500000)
  pt3dadd(251.808, 337.452, 27.816,  1.500000)
}
filament_999[2468] {
  pt3dclear()
  pt3dadd(251.808, 337.452, 27.816,  1.500000)
  pt3dadd(254.736, 335.988, 27.816,  1.500000)
}
filament_999[2469] {
  pt3dclear()
  pt3dadd(254.736, 335.988, 27.816,  1.500000)
  pt3dadd(257.664, 335.988, 26.84,  1.500000)
}
filament_999[2470] {
  pt3dclear()
  pt3dadd(257.664, 335.988, 26.84,  1.500000)
  pt3dadd(260.592, 336.71999999999997, 24.887999999999998,  1.500000)
}
filament_999[2471] {
  pt3dclear()
  pt3dadd(260.592, 336.71999999999997, 24.887999999999998,  1.500000)
  pt3dadd(262.788, 335.256, 24.4,  1.500000)
}
filament_999[2472] {
  pt3dclear()
  pt3dadd(260.592, 336.71999999999997, 24.887999999999998,  1.500000)
  pt3dadd(262.056, 338.916, 22.936,  1.500000)
}
filament_999[2473] {
  pt3dclear()
  pt3dadd(262.056, 338.916, 22.936,  1.500000)
  pt3dadd(264.984, 339.64799999999997, 25.375999999999998,  1.500000)
}
filament_999[2474] {
  pt3dclear()
  pt3dadd(262.056, 338.916, 22.936,  1.500000)
  pt3dadd(262.056, 341.844, 21.472,  1.500000)
}
filament_999[2475] {
  pt3dclear()
  pt3dadd(262.056, 341.844, 21.472,  1.500000)
  pt3dadd(263.52, 344.772, 20.983999999999998,  1.500000)
}
filament_999[2476] {
  pt3dclear()
  pt3dadd(263.52, 344.772, 20.983999999999998,  1.500000)
  pt3dadd(263.52, 347.7, 20.496,  1.500000)
}
filament_999[2477] {
  pt3dclear()
  pt3dadd(263.52, 347.7, 20.496,  1.500000)
  pt3dadd(264.252, 350.628, 20.496,  1.500000)
}
filament_999[2478] {
  pt3dclear()
  pt3dadd(264.252, 350.628, 20.496,  1.500000)
  pt3dadd(262.788, 353.556, 20.496,  1.500000)
}
filament_999[2479] {
  pt3dclear()
  pt3dadd(262.788, 353.556, 20.496,  1.500000)
  pt3dadd(267.18, 352.824, 21.472,  1.500000)
}
filament_999[2480] {
  pt3dclear()
  pt3dadd(262.788, 353.556, 20.496,  1.500000)
  pt3dadd(262.056, 357.216, 20.496,  1.500000)
}
filament_999[2481] {
  pt3dclear()
  pt3dadd(262.056, 357.216, 20.496,  1.500000)
  pt3dadd(261.324, 360.144, 20.496,  1.500000)
}
filament_999[2482] {
  pt3dclear()
  pt3dadd(261.324, 360.144, 20.496,  1.500000)
  pt3dadd(259.128, 362.34, 20.496,  1.500000)
}
filament_999[2483] {
  pt3dclear()
  pt3dadd(259.128, 362.34, 20.496,  1.500000)
  pt3dadd(256.932, 364.536, 20.983999999999998,  1.500000)
}
filament_999[2484] {
  pt3dclear()
  pt3dadd(256.932, 364.536, 20.983999999999998,  1.500000)
  pt3dadd(256.2, 368.19599999999997, 22.448,  1.500000)
}
filament_999[2485] {
  pt3dclear()
  pt3dadd(291.336, 334.524, 43.432,  1.500000)
  pt3dadd(287.676, 337.452, 45.384,  1.500000)
}
filament_999[2486] {
  pt3dclear()
  pt3dadd(287.676, 337.452, 45.384,  1.500000)
  pt3dadd(285.48, 340.38, 45.872,  1.500000)
}
filament_999[2487] {
  pt3dclear()
  pt3dadd(285.48, 340.38, 45.872,  1.500000)
  pt3dadd(284.016, 337.452, 47.336,  1.500000)
}
filament_999[2488] {
  pt3dclear()
  pt3dadd(285.48, 340.38, 45.872,  1.500000)
  pt3dadd(282.552, 343.308, 46.36,  1.500000)
}
filament_999[2489] {
  pt3dclear()
  pt3dadd(285.48, 340.38, 45.872,  1.500000)
  pt3dadd(287.676, 341.11199999999997, 49.288,  1.500000)
}
filament_999[2490] {
  pt3dclear()
  pt3dadd(282.552, 343.308, 46.36,  1.500000)
  pt3dadd(281.08799999999997, 346.236, 45.872,  1.500000)
}
filament_999[2491] {
  pt3dclear()
  pt3dadd(281.08799999999997, 346.236, 45.872,  1.500000)
  pt3dadd(280.356, 349.164, 44.896,  1.500000)
}
filament_999[2492] {
  pt3dclear()
  pt3dadd(280.356, 349.164, 44.896,  1.500000)
  pt3dadd(281.82, 352.092, 43.92,  1.500000)
}
filament_999[2493] {
  pt3dclear()
  pt3dadd(281.82, 352.092, 43.92,  1.500000)
  pt3dadd(284.016, 355.02, 41.48,  1.500000)
}
filament_999[2494] {
  pt3dclear()
  pt3dadd(284.016, 355.02, 41.48,  1.500000)
  pt3dadd(285.48, 357.948, 39.528,  1.500000)
}
filament_999[2495] {
  pt3dclear()
  pt3dadd(285.48, 357.948, 39.528,  1.500000)
  pt3dadd(287.676, 360.876, 38.552,  1.500000)
}
filament_999[2496] {
  pt3dclear()
  pt3dadd(287.676, 360.876, 38.552,  1.500000)
  pt3dadd(289.872, 363.072, 36.6,  1.500000)
}
filament_999[2497] {
  pt3dclear()
  pt3dadd(289.872, 363.072, 36.6,  1.500000)
  pt3dadd(294.264, 363.072, 34.16,  1.500000)
}
filament_999[2498] {
  pt3dclear()
  pt3dadd(294.264, 363.072, 34.16,  1.500000)
  pt3dadd(297.924, 362.34, 31.72,  1.500000)
}
filament_999[2499] {
  pt3dclear()
  pt3dadd(297.924, 362.34, 31.72,  1.500000)
  pt3dadd(301.584, 360.876, 31.72,  1.500000)
}
filament_999[2500] {
  pt3dclear()
  pt3dadd(301.584, 360.876, 31.72,  1.500000)
  pt3dadd(304.512, 358.68, 30.744,  1.500000)
}
filament_999[2501] {
  pt3dclear()
  pt3dadd(304.512, 358.68, 30.744,  1.500000)
  pt3dadd(308.17199999999997, 357.216, 30.744,  1.500000)
}
filament_999[2502] {
  pt3dclear()
  pt3dadd(304.512, 358.68, 30.744,  1.500000)
  pt3dadd(307.44, 361.608, 30.256,  1.500000)
}
filament_999[2503] {
  pt3dclear()
  pt3dadd(304.512, 358.68, 30.744,  1.500000)
  pt3dadd(303.78, 355.02, 30.256,  1.500000)
}
filament_999[2504] {
  pt3dclear()
  pt3dadd(308.17199999999997, 357.216, 30.744,  1.500000)
  pt3dadd(311.832, 355.752, 29.768,  1.500000)
}
filament_999[2505] {
  pt3dclear()
  pt3dadd(311.832, 355.752, 29.768,  1.500000)
  pt3dadd(315.492, 354.288, 28.304,  1.500000)
}
filament_999[2506] {
  pt3dclear()
  pt3dadd(315.492, 354.288, 28.304,  1.500000)
  pt3dadd(319.152, 353.556, 28.304,  1.500000)
}
filament_999[2507] {
  pt3dclear()
  pt3dadd(319.152, 353.556, 28.304,  1.500000)
  pt3dadd(322.812, 352.824, 28.304,  1.500000)
}
filament_999[2508] {
  pt3dclear()
  pt3dadd(322.812, 352.824, 28.304,  1.500000)
  pt3dadd(326.472, 352.092, 27.328,  1.500000)
}
filament_999[2509] {
  pt3dclear()
  pt3dadd(326.472, 352.092, 27.328,  1.500000)
  pt3dadd(327.936, 354.288, 25.375999999999998,  1.500000)
}
filament_999[2510] {
  pt3dclear()
  pt3dadd(326.472, 352.092, 27.328,  1.500000)
  pt3dadd(329.4, 349.896, 26.84,  1.500000)
}
filament_999[2511] {
  pt3dclear()
  pt3dadd(329.4, 349.896, 26.84,  1.500000)
  pt3dadd(332.328, 347.7, 25.864,  1.500000)
}
filament_999[2512] {
  pt3dclear()
  pt3dadd(332.328, 347.7, 25.864,  1.500000)
  pt3dadd(335.256, 345.504, 25.864,  1.500000)
}
filament_999[2513] {
  pt3dclear()
  pt3dadd(335.256, 345.504, 25.864,  1.500000)
  pt3dadd(338.916, 344.772, 25.864,  1.500000)
}
filament_999[2514] {
  pt3dclear()
  pt3dadd(338.916, 344.772, 25.864,  1.500000)
  pt3dadd(342.57599999999996, 344.04, 25.864,  1.500000)
}
filament_999[2515] {
  pt3dclear()
  pt3dadd(342.57599999999996, 344.04, 25.864,  1.500000)
  pt3dadd(345.504, 343.308, 24.887999999999998,  1.500000)
}
filament_999[2516] {
  pt3dclear()
  pt3dadd(345.504, 343.308, 24.887999999999998,  1.500000)
  pt3dadd(349.164, 342.57599999999996, 23.424,  1.500000)
}
filament_999[2517] {
  pt3dclear()
  pt3dadd(349.164, 342.57599999999996, 23.424,  1.500000)
  pt3dadd(352.824, 341.11199999999997, 21.96,  1.500000)
}
filament_999[2518] {
  pt3dclear()
  pt3dadd(349.164, 342.57599999999996, 23.424,  1.500000)
  pt3dadd(348.432, 344.772, 20.983999999999998,  1.500000)
}
filament_999[2519] {
  pt3dclear()
  pt3dadd(287.676, 341.11199999999997, 49.288,  1.500000)
  pt3dadd(289.14, 343.308, 49.288,  1.500000)
}
filament_999[2520] {
  pt3dclear()
  pt3dadd(289.14, 343.308, 49.288,  1.500000)
  pt3dadd(292.8, 344.04, 49.775999999999996,  1.500000)
}
filament_999[2521] {
  pt3dclear()
  pt3dadd(292.8, 344.04, 49.775999999999996,  1.500000)
  pt3dadd(295.728, 342.57599999999996, 50.263999999999996,  1.500000)
}
filament_999[2522] {
  pt3dclear()
  pt3dadd(295.728, 342.57599999999996, 50.263999999999996,  1.500000)
  pt3dadd(298.656, 341.11199999999997, 50.751999999999995,  1.500000)
}
filament_999[2523] {
  pt3dclear()
  pt3dadd(298.656, 341.11199999999997, 50.751999999999995,  1.500000)
  pt3dadd(301.584, 339.64799999999997, 50.751999999999995,  1.500000)
}
filament_999[2524] {
  pt3dclear()
  pt3dadd(301.584, 339.64799999999997, 50.751999999999995,  1.500000)
  pt3dadd(303.78, 336.71999999999997, 50.751999999999995,  1.500000)
}
filament_999[2525] {
  pt3dclear()
  pt3dadd(303.78, 336.71999999999997, 50.751999999999995,  1.500000)
  pt3dadd(305.976, 333.792, 50.751999999999995,  1.500000)
}
filament_999[2526] {
  pt3dclear()
  pt3dadd(305.976, 333.792, 50.751999999999995,  1.500000)
  pt3dadd(303.78, 330.864, 52.704,  1.500000)
}
filament_999[2527] {
  pt3dclear()
  pt3dadd(305.976, 333.792, 50.751999999999995,  1.500000)
  pt3dadd(308.17199999999997, 330.864, 50.751999999999995,  1.500000)
}
filament_999[2528] {
  pt3dclear()
  pt3dadd(308.17199999999997, 330.864, 50.751999999999995,  1.500000)
  pt3dadd(310.368, 328.668, 50.751999999999995,  1.500000)
}
filament_999[2529] {
  pt3dclear()
  pt3dadd(310.368, 328.668, 50.751999999999995,  1.500000)
  pt3dadd(313.296, 326.472, 50.751999999999995,  1.500000)
}
filament_999[2530] {
  pt3dclear()
  pt3dadd(313.296, 326.472, 50.751999999999995,  1.500000)
  pt3dadd(316.224, 324.276, 50.751999999999995,  1.500000)
}
filament_999[2531] {
  pt3dclear()
  pt3dadd(316.224, 324.276, 50.751999999999995,  1.500000)
  pt3dadd(319.152, 322.08, 50.751999999999995,  1.500000)
}
filament_999[2532] {
  pt3dclear()
  pt3dadd(319.152, 322.08, 50.751999999999995,  1.500000)
  pt3dadd(322.08, 319.884, 51.728,  1.500000)
}
filament_999[2533] {
  pt3dclear()
  pt3dadd(322.08, 319.884, 51.728,  1.500000)
  pt3dadd(325.74, 317.688, 53.68,  1.500000)
}
filament_999[2534] {
  pt3dclear()
  pt3dadd(325.74, 317.688, 53.68,  1.500000)
  pt3dadd(329.4, 316.224, 53.192,  1.500000)
}
filament_999[2535] {
  pt3dclear()
  pt3dadd(329.4, 316.224, 53.192,  1.500000)
  pt3dadd(333.06, 314.76, 53.68,  1.500000)
}
filament_999[2536] {
  pt3dclear()
  pt3dadd(333.06, 314.76, 53.68,  1.500000)
  pt3dadd(334.524, 311.09999999999997, 53.192,  1.500000)
}
filament_999[2537] {
  pt3dclear()
  pt3dadd(333.06, 314.76, 53.68,  1.500000)
  pt3dadd(337.452, 316.224, 55.144,  1.500000)
}
filament_999[2538] {
  pt3dclear()
  pt3dadd(324.276, 266.448, 32.208,  1.500000)
  pt3dadd(327.936, 264.984, 31.72,  1.500000)
}
filament_999[2539] {
  pt3dclear()
  pt3dadd(327.936, 264.984, 31.72,  1.500000)
  pt3dadd(332.328, 264.252, 31.72,  1.500000)
}
filament_999[2540] {
  pt3dclear()
  pt3dadd(332.328, 264.252, 31.72,  1.500000)
  pt3dadd(332.328, 270.84, 28.791999999999998,  1.500000)
}
filament_999[2541] {
  pt3dclear()
  pt3dadd(332.328, 264.252, 31.72,  1.500000)
  pt3dadd(336.71999999999997, 263.52, 31.72,  1.500000)
}
filament_999[2542] {
  pt3dclear()
  pt3dadd(336.71999999999997, 263.52, 31.72,  1.500000)
  pt3dadd(341.11199999999997, 262.788, 31.72,  1.500000)
}
filament_999[2543] {
  pt3dclear()
  pt3dadd(341.11199999999997, 262.788, 31.72,  1.500000)
  pt3dadd(345.504, 262.788, 31.72,  1.500000)
}
filament_999[2544] {
  pt3dclear()
  pt3dadd(345.504, 262.788, 31.72,  1.500000)
  pt3dadd(349.896, 263.52, 31.72,  1.500000)
}
filament_999[2545] {
  pt3dclear()
  pt3dadd(349.896, 263.52, 31.72,  1.500000)
  pt3dadd(353.556, 264.984, 30.744,  1.500000)
}
filament_999[2546] {
  pt3dclear()
  pt3dadd(353.556, 264.984, 30.744,  1.500000)
  pt3dadd(357.216, 266.448, 29.768,  1.500000)
}
filament_999[2547] {
  pt3dclear()
  pt3dadd(357.216, 266.448, 29.768,  1.500000)
  pt3dadd(360.876, 266.448, 26.84,  1.500000)
}
filament_999[2548] {
  pt3dclear()
  pt3dadd(357.216, 266.448, 29.768,  1.500000)
  pt3dadd(361.608, 267.912, 29.768,  1.500000)
}
filament_999[2549] {
  pt3dclear()
  pt3dadd(357.216, 266.448, 29.768,  1.500000)
  pt3dadd(359.412, 264.252, 27.816,  1.500000)
}
filament_999[2550] {
  pt3dclear()
  pt3dadd(361.608, 267.912, 29.768,  1.500000)
  pt3dadd(366.0, 267.912, 29.768,  1.500000)
}
filament_999[2551] {
  pt3dclear()
  pt3dadd(366.0, 267.912, 29.768,  1.500000)
  pt3dadd(371.12399999999997, 267.912, 30.256,  1.500000)
}
filament_999[2552] {
  pt3dclear()
  pt3dadd(371.12399999999997, 267.912, 30.256,  1.500000)
  pt3dadd(376.248, 267.912, 30.256,  1.500000)
}
filament_999[2553] {
  pt3dclear()
  pt3dadd(376.248, 267.912, 30.256,  1.500000)
  pt3dadd(380.64, 267.912, 30.256,  1.500000)
}
filament_999[2554] {
  pt3dclear()
  pt3dadd(380.64, 267.912, 30.256,  1.500000)
  pt3dadd(385.032, 266.448, 31.232,  1.500000)
}
filament_999[2555] {
  pt3dclear()
  pt3dadd(385.032, 266.448, 31.232,  1.500000)
  pt3dadd(389.424, 265.716, 31.72,  1.500000)
}
filament_999[2556] {
  pt3dclear()
  pt3dadd(389.424, 265.716, 31.72,  1.500000)
  pt3dadd(393.816, 265.716, 31.72,  1.500000)
}
filament_999[2557] {
  pt3dclear()
  pt3dadd(393.816, 265.716, 31.72,  1.500000)
  pt3dadd(398.20799999999997, 266.448, 32.208,  1.500000)
}
filament_999[2558] {
  pt3dclear()
  pt3dadd(398.20799999999997, 266.448, 32.208,  1.500000)
  pt3dadd(402.59999999999997, 266.448, 33.672,  1.500000)
}
filament_999[2559] {
  pt3dclear()
  pt3dadd(402.59999999999997, 266.448, 33.672,  1.500000)
  pt3dadd(409.188, 266.448, 35.135999999999996,  1.500000)
}
filament_999[2560] {
  pt3dclear()
  pt3dadd(409.188, 266.448, 35.135999999999996,  1.500000)
  pt3dadd(415.044, 267.912, 36.112,  1.500000)
}
filament_999[2561] {
  pt3dclear()
  pt3dadd(415.044, 267.912, 36.112,  1.500000)
  pt3dadd(420.168, 269.376, 36.6,  1.500000)
}
filament_999[2562] {
  pt3dclear()
  pt3dadd(420.168, 269.376, 36.6,  1.500000)
  pt3dadd(424.56, 271.572, 37.088,  1.500000)
}
filament_999[2563] {
  pt3dclear()
  pt3dadd(424.56, 271.572, 37.088,  1.500000)
  pt3dadd(427.488, 274.5, 38.064,  1.500000)
}
filament_999[2564] {
  pt3dclear()
  pt3dadd(427.488, 274.5, 38.064,  1.500000)
  pt3dadd(431.14799999999997, 277.428, 39.04,  1.500000)
}
filament_999[2565] {
  pt3dclear()
  pt3dadd(431.14799999999997, 277.428, 39.04,  1.500000)
  pt3dadd(433.344, 281.08799999999997, 40.016,  1.500000)
}
filament_999[2566] {
  pt3dclear()
  pt3dadd(433.344, 281.08799999999997, 40.016,  1.500000)
  pt3dadd(435.53999999999996, 284.748, 40.504,  1.500000)
}
filament_999[2567] {
  pt3dclear()
  pt3dadd(435.53999999999996, 284.748, 40.504,  1.500000)
  pt3dadd(437.736, 289.14, 40.992,  1.500000)
}
filament_999[2568] {
  pt3dclear()
  pt3dadd(437.736, 289.14, 40.992,  1.500000)
  pt3dadd(439.2, 293.532, 40.992,  1.500000)
}
filament_999[2569] {
  pt3dclear()
  pt3dadd(439.2, 293.532, 40.992,  1.500000)
  pt3dadd(440.664, 297.192, 41.967999999999996,  1.500000)
}
filament_999[2570] {
  pt3dclear()
  pt3dadd(440.664, 297.192, 41.967999999999996,  1.500000)
  pt3dadd(441.396, 301.584, 42.944,  1.500000)
}
filament_999[2571] {
  pt3dclear()
  pt3dadd(441.396, 301.584, 42.944,  1.500000)
  pt3dadd(441.396, 305.976, 42.944,  1.500000)
}
filament_999[2572] {
  pt3dclear()
  pt3dadd(441.396, 305.976, 42.944,  1.500000)
  pt3dadd(442.128, 310.368, 42.944,  1.500000)
}
filament_999[2573] {
  pt3dclear()
  pt3dadd(442.128, 310.368, 42.944,  1.500000)
  pt3dadd(443.592, 314.028, 43.432,  1.500000)
}
filament_999[2574] {
  pt3dclear()
  pt3dadd(443.592, 314.028, 43.432,  1.500000)
  pt3dadd(445.056, 317.688, 43.92,  1.500000)
}
filament_999[2575] {
  pt3dclear()
  pt3dadd(445.056, 317.688, 43.92,  1.500000)
  pt3dadd(445.788, 322.08, 43.92,  1.500000)
}
filament_999[2576] {
  pt3dclear()
  pt3dadd(445.788, 322.08, 43.92,  1.500000)
  pt3dadd(446.52, 326.472, 44.408,  1.500000)
}
filament_999[2577] {
  pt3dclear()
  pt3dadd(446.52, 326.472, 44.408,  1.500000)
  pt3dadd(446.52, 330.864, 44.408,  1.500000)
}
filament_999[2578] {
  pt3dclear()
  pt3dadd(446.52, 330.864, 44.408,  1.500000)
  pt3dadd(445.788, 335.256, 44.408,  1.500000)
}
filament_999[2579] {
  pt3dclear()
  pt3dadd(445.788, 335.256, 44.408,  1.500000)
  pt3dadd(444.324, 339.64799999999997, 44.408,  1.500000)
}
filament_999[2580] {
  pt3dclear()
  pt3dadd(444.324, 339.64799999999997, 44.408,  1.500000)
  pt3dadd(443.592, 344.04, 44.408,  1.500000)
}
filament_999[2581] {
  pt3dclear()
  pt3dadd(443.592, 344.04, 44.408,  1.500000)
  pt3dadd(443.592, 349.164, 44.408,  1.500000)
}
filament_999[2582] {
  pt3dclear()
  pt3dadd(443.592, 349.164, 44.408,  1.500000)
  pt3dadd(443.592, 354.288, 44.408,  1.500000)
}
filament_999[2583] {
  pt3dclear()
  pt3dadd(443.592, 354.288, 44.408,  1.500000)
  pt3dadd(443.592, 359.412, 44.408,  1.500000)
}
filament_999[2584] {
  pt3dclear()
  pt3dadd(443.592, 359.412, 44.408,  1.500000)
  pt3dadd(442.86, 364.536, 45.872,  1.500000)
}
filament_999[2585] {
  pt3dclear()
  pt3dadd(345.504, 275.964, 41.48,  1.500000)
  pt3dadd(349.896, 281.08799999999997, 42.455999999999996,  1.500000)
}
filament_999[2586] {
  pt3dclear()
  pt3dadd(349.896, 281.08799999999997, 42.455999999999996,  1.500000)
  pt3dadd(358.68, 277.428, 43.432,  1.500000)
}
filament_999[2587] {
  pt3dclear()
  pt3dadd(349.896, 281.08799999999997, 42.455999999999996,  1.500000)
  pt3dadd(354.288, 286.944, 42.455999999999996,  1.500000)
}
filament_999[2588] {
  pt3dclear()
  pt3dadd(354.288, 286.944, 42.455999999999996,  1.500000)
  pt3dadd(358.68, 292.8, 40.992,  1.500000)
}
filament_999[2589] {
  pt3dclear()
  pt3dadd(358.68, 292.8, 40.992,  1.500000)
  pt3dadd(363.072, 301.584, 40.504,  1.500000)
}
filament_999[2590] {
  pt3dclear()
  pt3dadd(363.072, 301.584, 40.504,  1.500000)
  pt3dadd(368.928, 298.656, 40.016,  1.500000)
}
filament_999[2591] {
  pt3dclear()
  pt3dadd(363.072, 301.584, 40.504,  1.500000)
  pt3dadd(365.268, 309.63599999999997, 39.528,  1.500000)
}
filament_999[2592] {
  pt3dclear()
  pt3dadd(365.268, 309.63599999999997, 39.528,  1.500000)
  pt3dadd(367.464, 316.956, 39.528,  1.500000)
}
filament_999[2593] {
  pt3dclear()
  pt3dadd(367.464, 316.956, 39.528,  1.500000)
  pt3dadd(371.856, 321.348, 39.528,  1.500000)
}
filament_999[2594] {
  pt3dclear()
  pt3dadd(367.464, 316.956, 39.528,  1.500000)
  pt3dadd(368.19599999999997, 319.884, 44.896,  1.500000)
}
filament_999[2595] {
  pt3dclear()
  pt3dadd(371.856, 321.348, 39.528,  1.500000)
  pt3dadd(376.248, 325.74, 39.528,  1.500000)
}
filament_999[2596] {
  pt3dclear()
  pt3dadd(376.248, 325.74, 39.528,  1.500000)
  pt3dadd(371.856, 328.668, 41.967999999999996,  1.500000)
}
filament_999[2597] {
  pt3dclear()
  pt3dadd(376.248, 325.74, 39.528,  1.500000)
  pt3dadd(379.176, 331.596, 39.528,  1.500000)
}
filament_999[2598] {
  pt3dclear()
  pt3dadd(379.176, 331.596, 39.528,  1.500000)
  pt3dadd(379.908, 336.71999999999997, 39.528,  1.500000)
}
filament_999[2599] {
  pt3dclear()
  pt3dadd(379.908, 336.71999999999997, 39.528,  1.500000)
  pt3dadd(379.176, 341.844, 39.528,  1.500000)
}
filament_999[2600] {
  pt3dclear()
  pt3dadd(379.176, 341.844, 39.528,  1.500000)
  pt3dadd(382.104, 344.772, 36.112,  1.500000)
}
filament_999[2601] {
  pt3dclear()
  pt3dadd(379.176, 341.844, 39.528,  1.500000)
  pt3dadd(376.248, 346.236, 39.528,  1.500000)
}
filament_999[2602] {
  pt3dclear()
  pt3dadd(376.248, 346.236, 39.528,  1.500000)
  pt3dadd(373.32, 350.628, 41.48,  1.500000)
}
filament_999[2603] {
  pt3dclear()
  pt3dadd(382.104, 344.772, 36.112,  1.500000)
  pt3dadd(382.836, 349.164, 35.135999999999996,  1.500000)
}
filament_999[2604] {
  pt3dclear()
  pt3dadd(382.836, 349.164, 35.135999999999996,  1.500000)
  pt3dadd(379.176, 356.484, 33.184,  1.500000)
}
filament_999[2605] {
  pt3dclear()
  pt3dadd(379.176, 356.484, 33.184,  1.500000)
  pt3dadd(376.98, 362.34, 33.184,  1.500000)
}
filament_999[2606] {
  pt3dclear()
  pt3dadd(376.98, 362.34, 33.184,  1.500000)
  pt3dadd(374.784, 368.19599999999997, 32.208,  1.500000)
}
filament_999[2607] {
  pt3dclear()
  pt3dadd(374.784, 368.19599999999997, 32.208,  1.500000)
  pt3dadd(371.12399999999997, 374.05199999999996, 30.256,  1.500000)
}
filament_999[2608] {
  pt3dclear()
  pt3dadd(371.12399999999997, 374.05199999999996, 30.256,  1.500000)
  pt3dadd(367.464, 379.908, 27.816,  1.500000)
}
filament_999[2609] {
  pt3dclear()
  pt3dadd(367.464, 379.908, 27.816,  1.500000)
  pt3dadd(364.536, 385.764, 26.84,  1.500000)
}
filament_999[2610] {
  pt3dclear()
  pt3dadd(364.536, 385.764, 26.84,  1.500000)
  pt3dadd(362.34, 393.084, 25.864,  1.500000)
}
filament_999[2611] {
  pt3dclear()
  pt3dadd(362.34, 393.084, 25.864,  1.500000)
  pt3dadd(361.608, 401.13599999999997, 25.864,  1.500000)
}
filament_999[2612] {
  pt3dclear()
  pt3dadd(361.608, 401.13599999999997, 25.864,  1.500000)
  pt3dadd(361.608, 408.456, 26.84,  1.500000)
}
filament_999[2613] {
  pt3dclear()
  pt3dadd(361.608, 408.456, 26.84,  1.500000)
  pt3dadd(364.536, 415.044, 28.304,  1.500000)
}
filament_999[2614] {
  pt3dclear()
  pt3dadd(364.536, 415.044, 28.304,  1.500000)
  pt3dadd(368.19599999999997, 415.044, 26.352,  1.500000)
}
filament_999[2615] {
  pt3dclear()
  pt3dadd(364.536, 415.044, 28.304,  1.500000)
  pt3dadd(371.856, 417.972, 30.744,  1.500000)
}
filament_999[2616] {
  pt3dclear()
  pt3dadd(371.856, 417.972, 30.744,  1.500000)
  pt3dadd(378.444, 420.168, 33.672,  1.500000)
}
filament_999[2617] {
  pt3dclear()
  pt3dadd(378.444, 420.168, 33.672,  1.500000)
  pt3dadd(385.764, 427.488, 36.6,  1.500000)
}
filament_999[2618] {
  pt3dclear()
  pt3dadd(385.764, 427.488, 36.6,  1.500000)
  pt3dadd(390.888, 436.272, 36.6,  1.500000)
}
filament_999[2619] {
  pt3dclear()
  pt3dadd(390.888, 436.272, 36.6,  1.500000)
  pt3dadd(393.084, 445.056, 36.6,  1.500000)
}
filament_999[2620] {
  pt3dclear()
  pt3dadd(393.084, 445.056, 36.6,  1.500000)
  pt3dadd(395.28, 453.84, 36.6,  1.500000)
}
filament_999[2621] {
  pt3dclear()
  pt3dadd(395.28, 453.84, 36.6,  1.500000)
  pt3dadd(399.67199999999997, 462.62399999999997, 36.6,  1.500000)
}
filament_999[2622] {
  pt3dclear()
  pt3dadd(399.67199999999997, 462.62399999999997, 36.6,  1.500000)
  pt3dadd(403.332, 469.944, 40.016,  1.500000)
}
filament_999[2623] {
  pt3dclear()
  pt3dadd(373.32, 350.628, 41.48,  1.500000)
  pt3dadd(373.32, 357.948, 43.432,  1.500000)
}
filament_999[2624] {
  pt3dclear()
  pt3dadd(373.32, 357.948, 43.432,  1.500000)
  pt3dadd(370.392, 356.484, 47.824,  1.500000)
}
filament_999[2625] {
  pt3dclear()
  pt3dadd(373.32, 357.948, 43.432,  1.500000)
  pt3dadd(373.32, 363.072, 43.432,  1.500000)
}
filament_999[2626] {
  pt3dclear()
  pt3dadd(373.32, 363.072, 43.432,  1.500000)
  pt3dadd(372.58799999999997, 368.928, 43.432,  1.500000)
}
filament_999[2627] {
  pt3dclear()
  pt3dadd(372.58799999999997, 368.928, 43.432,  1.500000)
  pt3dadd(371.856, 376.248, 43.432,  1.500000)
}
filament_999[2628] {
  pt3dclear()
  pt3dadd(371.856, 376.248, 43.432,  1.500000)
  pt3dadd(376.248, 378.444, 45.384,  1.500000)
}
filament_999[2629] {
  pt3dclear()
  pt3dadd(371.856, 376.248, 43.432,  1.500000)
  pt3dadd(368.928, 380.64, 42.455999999999996,  1.500000)
}
filament_999[2630] {
  pt3dclear()
  pt3dadd(403.332, 469.944, 40.016,  1.500000)
  pt3dadd(406.992, 475.8, 40.016,  1.500000)
}
filament_999[2631] {
  pt3dclear()
  pt3dadd(406.992, 475.8, 40.016,  1.500000)
  pt3dadd(410.652, 480.924, 40.016,  1.500000)
}
filament_999[2632] {
  pt3dclear()
  pt3dadd(410.652, 480.924, 40.016,  1.500000)
  pt3dadd(414.312, 486.048, 40.016,  1.500000)
}
filament_999[2633] {
  pt3dclear()
  pt3dadd(414.312, 486.048, 40.016,  1.500000)
  pt3dadd(417.972, 491.904, 40.016,  1.500000)
}
filament_999[2634] {
  pt3dclear()
  pt3dadd(417.972, 491.904, 40.016,  1.500000)
  pt3dadd(420.9, 497.76, 40.016,  1.500000)
}
filament_999[2635] {
  pt3dclear()
  pt3dadd(420.9, 497.76, 40.016,  1.500000)
  pt3dadd(424.56, 503.616, 40.016,  1.500000)
}
filament_999[2636] {
  pt3dclear()
  pt3dadd(424.56, 503.616, 40.016,  1.500000)
  pt3dadd(427.488, 510.204, 40.992,  1.500000)
}
filament_999[2637] {
  pt3dclear()
  pt3dadd(427.488, 510.204, 40.992,  1.500000)
  pt3dadd(430.416, 517.524, 41.48,  1.500000)
}
filament_999[2638] {
  pt3dclear()
  pt3dadd(430.416, 517.524, 41.48,  1.500000)
  pt3dadd(433.344, 522.648, 42.944,  1.500000)
}
filament_999[2639] {
  pt3dclear()
  pt3dadd(433.344, 522.648, 42.944,  1.500000)
  pt3dadd(436.272, 529.236, 43.432,  1.500000)
}
filament_999[2640] {
  pt3dclear()
  pt3dadd(436.272, 529.236, 43.432,  1.500000)
  pt3dadd(439.2, 535.092, 43.432,  1.500000)
}
filament_999[2641] {
  pt3dclear()
  pt3dadd(439.2, 535.092, 43.432,  1.500000)
  pt3dadd(440.664, 540.948, 43.432,  1.500000)
}
filament_999[2642] {
  pt3dclear()
  pt3dadd(440.664, 540.948, 43.432,  1.500000)
  pt3dadd(442.86, 546.072, 44.408,  1.500000)
}
filament_999[2643] {
  pt3dclear()
  pt3dadd(442.86, 546.072, 44.408,  1.500000)
  pt3dadd(446.52, 550.4639999999999, 44.896,  1.500000)
}
filament_999[2644] {
  pt3dclear()
  pt3dadd(446.52, 550.4639999999999, 44.896,  1.500000)
  pt3dadd(450.18, 554.856, 44.896,  1.500000)
}
filament_999[2645] {
  pt3dclear()
  pt3dadd(450.18, 554.856, 44.896,  1.500000)
  pt3dadd(451.644, 559.2479999999999, 45.384,  1.500000)
}
filament_999[2646] {
  pt3dclear()
  pt3dadd(451.644, 559.2479999999999, 45.384,  1.500000)
  pt3dadd(453.108, 564.372, 46.36,  1.500000)
}
filament_999[2647] {
  pt3dclear()
  pt3dadd(453.108, 564.372, 46.36,  1.500000)
  pt3dadd(455.304, 568.764, 46.848,  1.500000)
}
filament_999[2648] {
  pt3dclear()
  pt3dadd(455.304, 568.764, 46.848,  1.500000)
  pt3dadd(456.768, 573.888, 47.336,  1.500000)
}
filament_999[2649] {
  pt3dclear()
  pt3dadd(456.768, 573.888, 47.336,  1.500000)
  pt3dadd(458.964, 579.012, 48.312,  1.500000)
}
filament_999[2650] {
  pt3dclear()
  pt3dadd(458.964, 579.012, 48.312,  1.500000)
  pt3dadd(461.15999999999997, 583.404, 49.288,  1.500000)
}
filament_999[2651] {
  pt3dclear()
  pt3dadd(461.15999999999997, 583.404, 49.288,  1.500000)
  pt3dadd(462.62399999999997, 588.528, 50.263999999999996,  1.500000)
}
filament_999[2652] {
  pt3dclear()
  pt3dadd(462.62399999999997, 588.528, 50.263999999999996,  1.500000)
  pt3dadd(464.08799999999997, 592.92, 51.24,  1.500000)
}
filament_999[2653] {
  pt3dclear()
  pt3dadd(464.08799999999997, 592.92, 51.24,  1.500000)
  pt3dadd(467.748, 596.58, 52.216,  1.500000)
}
filament_999[2654] {
  pt3dclear()
  pt3dadd(467.748, 596.58, 52.216,  1.500000)
  pt3dadd(469.212, 600.24, 52.704,  1.500000)
}
filament_999[2655] {
  pt3dclear()
  pt3dadd(469.212, 600.24, 52.704,  1.500000)
  pt3dadd(468.48, 604.632, 53.68,  1.500000)
}
filament_999[2656] {
  pt3dclear()
  pt3dadd(468.48, 604.632, 53.68,  1.500000)
  pt3dadd(468.48, 609.024, 53.68,  1.500000)
}
filament_999[2657] {
  pt3dclear()
  pt3dadd(468.48, 609.024, 53.68,  1.500000)
  pt3dadd(471.408, 612.684, 54.168,  1.500000)
}
filament_999[2658] {
  pt3dclear()
  pt3dadd(471.408, 612.684, 54.168,  1.500000)
  pt3dadd(474.336, 616.3439999999999, 55.144,  1.500000)
}
filament_999[2659] {
  pt3dclear()
  pt3dadd(474.336, 616.3439999999999, 55.144,  1.500000)
  pt3dadd(475.8, 620.736, 57.096,  1.500000)
}
filament_999[2660] {
  pt3dclear()
  pt3dadd(475.8, 620.736, 57.096,  1.500000)
  pt3dadd(477.264, 625.128, 59.048,  1.500000)
}
filament_999[2661] {
  pt3dclear()
  pt3dadd(477.264, 625.128, 59.048,  1.500000)
  pt3dadd(478.728, 629.52, 60.024,  1.500000)
}
filament_999[2662] {
  pt3dclear()
  pt3dadd(478.728, 629.52, 60.024,  1.500000)
  pt3dadd(480.924, 633.18, 60.512,  1.500000)
}
filament_999[2663] {
  pt3dclear()
  pt3dadd(480.924, 633.18, 60.512,  1.500000)
  pt3dadd(482.388, 637.572, 61.488,  1.500000)
}
filament_999[2664] {
  pt3dclear()
  pt3dadd(482.388, 637.572, 61.488,  1.500000)
  pt3dadd(483.12, 642.696, 62.464,  1.500000)
}
filament_999[2665] {
  pt3dclear()
  pt3dadd(483.12, 642.696, 62.464,  1.500000)
  pt3dadd(484.584, 647.8199999999999, 64.904,  1.500000)
}
filament_999[2666] {
  pt3dclear()
  pt3dadd(484.584, 647.8199999999999, 64.904,  1.500000)
  pt3dadd(484.584, 653.6759999999999, 64.904,  1.500000)
}
filament_999[2667] {
  pt3dclear()
  pt3dadd(484.584, 653.6759999999999, 64.904,  1.500000)
  pt3dadd(483.12, 659.532, 65.88,  1.500000)
}
filament_999[2668] {
  pt3dclear()
  pt3dadd(483.12, 659.532, 65.88,  1.500000)
  pt3dadd(483.12, 665.388, 66.368,  1.500000)
}
filament_999[2669] {
  pt3dclear()
  pt3dadd(483.12, 665.388, 66.368,  1.500000)
  pt3dadd(483.12, 671.976, 66.368,  1.500000)
}
filament_999[2670] {
  pt3dclear()
  pt3dadd(483.12, 671.976, 66.368,  1.500000)
  pt3dadd(484.584, 677.1, 66.368,  1.500000)
}
filament_999[2671] {
  pt3dclear()
  pt3dadd(484.584, 677.1, 66.368,  1.500000)
  pt3dadd(484.584, 682.2239999999999, 66.368,  1.500000)
}
filament_999[2672] {
  pt3dclear()
  pt3dadd(484.584, 682.2239999999999, 66.368,  1.500000)
  pt3dadd(485.316, 688.08, 66.368,  1.500000)
}
filament_999[2673] {
  pt3dclear()
  pt3dadd(485.316, 688.08, 66.368,  1.500000)
  pt3dadd(486.048, 694.668, 66.856,  1.500000)
}
filament_999[2674] {
  pt3dclear()
  pt3dadd(486.048, 694.668, 66.856,  1.500000)
  pt3dadd(486.78, 701.9879999999999, 66.856,  1.500000)
}
filament_999[2675] {
  pt3dclear()
  pt3dadd(486.78, 701.9879999999999, 66.856,  1.500000)
  pt3dadd(487.512, 708.576, 66.856,  1.500000)
}
filament_999[2676] {
  pt3dclear()
  pt3dadd(487.512, 708.576, 66.856,  1.500000)
  pt3dadd(488.976, 715.164, 66.856,  1.500000)
}
filament_999[2677] {
  pt3dclear()
  pt3dadd(488.976, 715.164, 66.856,  1.500000)
  pt3dadd(490.44, 720.288, 66.856,  1.500000)
}
filament_999[2678] {
  pt3dclear()
  pt3dadd(490.44, 720.288, 66.856,  1.500000)
  pt3dadd(491.17199999999997, 724.68, 66.856,  1.500000)
}
filament_999[2679] {
  pt3dclear()
  pt3dadd(491.17199999999997, 724.68, 66.856,  1.500000)
  pt3dadd(491.904, 729.804, 66.856,  1.500000)
}
filament_999[2680] {
  pt3dclear()
  pt3dadd(491.904, 729.804, 66.856,  1.500000)
  pt3dadd(494.09999999999997, 734.196, 66.856,  1.500000)
}
filament_999[2681] {
  pt3dclear()
  pt3dadd(494.09999999999997, 734.196, 66.856,  1.500000)
  pt3dadd(494.832, 739.3199999999999, 66.856,  1.500000)
}
filament_999[2682] {
  pt3dclear()
  pt3dadd(494.832, 739.3199999999999, 66.856,  1.500000)
  pt3dadd(496.296, 743.712, 65.88,  1.500000)
}
filament_999[2683] {
  pt3dclear()
  pt3dadd(496.296, 743.712, 65.88,  1.500000)
  pt3dadd(497.76, 748.836, 64.904,  1.500000)
}
filament_999[2684] {
  pt3dclear()
  pt3dadd(442.86, 364.536, 45.872,  1.500000)
  pt3dadd(442.86, 369.65999999999997, 45.872,  1.500000)
}
filament_999[2685] {
  pt3dclear()
  pt3dadd(442.86, 369.65999999999997, 45.872,  1.500000)
  pt3dadd(443.592, 375.516, 44.896,  1.500000)
}
filament_999[2686] {
  pt3dclear()
  pt3dadd(443.592, 375.516, 44.896,  1.500000)
  pt3dadd(444.324, 380.64, 44.896,  1.500000)
}
filament_999[2687] {
  pt3dclear()
  pt3dadd(444.324, 380.64, 44.896,  1.500000)
  pt3dadd(445.056, 385.032, 44.408,  1.500000)
}
filament_999[2688] {
  pt3dclear()
  pt3dadd(445.056, 385.032, 44.408,  1.500000)
  pt3dadd(446.52, 389.424, 43.432,  1.500000)
}
filament_999[2689] {
  pt3dclear()
  pt3dadd(446.52, 389.424, 43.432,  1.500000)
  pt3dadd(447.984, 393.816, 42.455999999999996,  1.500000)
}
filament_999[2690] {
  pt3dclear()
  pt3dadd(447.984, 393.816, 42.455999999999996,  1.500000)
  pt3dadd(449.448, 398.20799999999997, 41.967999999999996,  1.500000)
}
filament_999[2691] {
  pt3dclear()
  pt3dadd(449.448, 398.20799999999997, 41.967999999999996,  1.500000)
  pt3dadd(450.912, 402.59999999999997, 40.992,  1.500000)
}
filament_999[2692] {
  pt3dclear()
  pt3dadd(450.912, 402.59999999999997, 40.992,  1.500000)
  pt3dadd(452.376, 406.992, 40.016,  1.500000)
}
filament_999[2693] {
  pt3dclear()
  pt3dadd(452.376, 406.992, 40.016,  1.500000)
  pt3dadd(453.84, 411.384, 38.552,  1.500000)
}
filament_999[2694] {
  pt3dclear()
  pt3dadd(453.84, 411.384, 38.552,  1.500000)
  pt3dadd(456.036, 415.776, 38.552,  1.500000)
}
filament_999[2695] {
  pt3dclear()
  pt3dadd(456.036, 415.776, 38.552,  1.500000)
  pt3dadd(458.23199999999997, 419.436, 37.576,  1.500000)
}
filament_999[2696] {
  pt3dclear()
  pt3dadd(458.23199999999997, 419.436, 37.576,  1.500000)
  pt3dadd(461.15999999999997, 423.828, 37.576,  1.500000)
}
filament_999[2697] {
  pt3dclear()
  pt3dadd(461.15999999999997, 423.828, 37.576,  1.500000)
  pt3dadd(464.08799999999997, 426.756, 37.576,  1.500000)
}
filament_999[2698] {
  pt3dclear()
  pt3dadd(464.08799999999997, 426.756, 37.576,  1.500000)
  pt3dadd(467.748, 429.68399999999997, 37.576,  1.500000)
}
filament_999[2699] {
  pt3dclear()
  pt3dadd(467.748, 429.68399999999997, 37.576,  1.500000)
  pt3dadd(471.408, 433.344, 37.576,  1.500000)
}
filament_999[2700] {
  pt3dclear()
  pt3dadd(471.408, 433.344, 37.576,  1.500000)
  pt3dadd(474.336, 437.00399999999996, 37.576,  1.500000)
}
filament_999[2701] {
  pt3dclear()
  pt3dadd(474.336, 437.00399999999996, 37.576,  1.500000)
  pt3dadd(477.264, 440.664, 37.576,  1.500000)
}
filament_999[2702] {
  pt3dclear()
  pt3dadd(477.264, 440.664, 37.576,  1.500000)
  pt3dadd(479.46, 445.056, 38.552,  1.500000)
}
filament_999[2703] {
  pt3dclear()
  pt3dadd(479.46, 445.056, 38.552,  1.500000)
  pt3dadd(481.656, 448.716, 39.528,  1.500000)
}
filament_999[2704] {
  pt3dclear()
  pt3dadd(481.656, 448.716, 39.528,  1.500000)
  pt3dadd(483.852, 453.108, 40.992,  1.500000)
}
filament_999[2705] {
  pt3dclear()
  pt3dadd(483.852, 453.108, 40.992,  1.500000)
  pt3dadd(486.048, 457.5, 42.455999999999996,  1.500000)
}
filament_999[2706] {
  pt3dclear()
  pt3dadd(486.048, 457.5, 42.455999999999996,  1.500000)
  pt3dadd(488.24399999999997, 461.892, 43.92,  1.500000)
}
filament_999[2707] {
  pt3dclear()
  pt3dadd(488.24399999999997, 461.892, 43.92,  1.500000)
  pt3dadd(491.17199999999997, 465.55199999999996, 44.896,  1.500000)
}
filament_999[2708] {
  pt3dclear()
  pt3dadd(491.17199999999997, 465.55199999999996, 44.896,  1.500000)
  pt3dadd(494.832, 469.212, 45.384,  1.500000)
}
filament_999[2709] {
  pt3dclear()
  pt3dadd(494.832, 469.212, 45.384,  1.500000)
  pt3dadd(497.76, 472.872, 45.384,  1.500000)
}
filament_999[2710] {
  pt3dclear()
  pt3dadd(497.76, 472.872, 45.384,  1.500000)
  pt3dadd(500.688, 476.532, 45.384,  1.500000)
}
filament_999[2711] {
  pt3dclear()
  pt3dadd(500.688, 476.532, 45.384,  1.500000)
  pt3dadd(503.616, 480.192, 45.384,  1.500000)
}
filament_999[2712] {
  pt3dclear()
  pt3dadd(503.616, 480.192, 45.384,  1.500000)
  pt3dadd(506.544, 483.852, 46.36,  1.500000)
}
filament_999[2713] {
  pt3dclear()
  pt3dadd(506.544, 483.852, 46.36,  1.500000)
  pt3dadd(509.472, 488.24399999999997, 46.36,  1.500000)
}
filament_999[2714] {
  pt3dclear()
  pt3dadd(509.472, 488.24399999999997, 46.36,  1.500000)
  pt3dadd(512.4, 492.63599999999997, 46.848,  1.500000)
}
filament_999[2715] {
  pt3dclear()
  pt3dadd(512.4, 492.63599999999997, 46.848,  1.500000)
  pt3dadd(515.328, 497.02799999999996, 46.848,  1.500000)
}
filament_999[2716] {
  pt3dclear()
  pt3dadd(515.328, 497.02799999999996, 46.848,  1.500000)
  pt3dadd(517.524, 502.152, 46.848,  1.500000)
}
filament_999[2717] {
  pt3dclear()
  pt3dadd(517.524, 502.152, 46.848,  1.500000)
  pt3dadd(519.72, 507.276, 47.824,  1.500000)
}
filament_999[2718] {
  pt3dclear()
  pt3dadd(519.72, 507.276, 47.824,  1.500000)
  pt3dadd(519.72, 511.668, 47.824,  1.500000)
}
filament_999[2719] {
  pt3dclear()
  pt3dadd(519.72, 511.668, 47.824,  1.500000)
  pt3dadd(522.648, 515.328, 47.824,  1.500000)
}
filament_999[2720] {
  pt3dclear()
  pt3dadd(522.648, 515.328, 47.824,  1.500000)
  pt3dadd(524.112, 519.72, 48.8,  1.500000)
}
filament_999[2721] {
  pt3dclear()
  pt3dadd(524.112, 519.72, 48.8,  1.500000)
  pt3dadd(524.8439999999999, 524.112, 49.775999999999996,  1.500000)
}
filament_999[2722] {
  pt3dclear()
  pt3dadd(524.8439999999999, 524.112, 49.775999999999996,  1.500000)
  pt3dadd(526.308, 528.504, 50.751999999999995,  1.500000)
}
filament_999[2723] {
  pt3dclear()
  pt3dadd(526.308, 528.504, 50.751999999999995,  1.500000)
  pt3dadd(528.504, 532.896, 51.728,  1.500000)
}
filament_999[2724] {
  pt3dclear()
  pt3dadd(528.504, 532.896, 51.728,  1.500000)
  pt3dadd(530.6999999999999, 538.02, 54.168,  1.500000)
}
filament_999[2725] {
  pt3dclear()
  pt3dadd(530.6999999999999, 538.02, 54.168,  1.500000)
  pt3dadd(533.628, 543.144, 55.144,  1.500000)
}
filament_999[2726] {
  pt3dclear()
  pt3dadd(533.628, 543.144, 55.144,  1.500000)
  pt3dadd(535.824, 548.268, 55.144,  1.500000)
}
filament_999[2727] {
  pt3dclear()
  pt3dadd(535.824, 548.268, 55.144,  1.500000)
  pt3dadd(537.288, 553.3919999999999, 55.144,  1.500000)
}
filament_999[2728] {
  pt3dclear()
  pt3dadd(537.288, 553.3919999999999, 55.144,  1.500000)
  pt3dadd(539.484, 558.516, 56.608,  1.500000)
}
filament_999[2729] {
  pt3dclear()
  pt3dadd(539.484, 558.516, 56.608,  1.500000)
  pt3dadd(540.948, 562.908, 57.583999999999996,  1.500000)
}
filament_999[2730] {
  pt3dclear()
  pt3dadd(540.948, 562.908, 57.583999999999996,  1.500000)
  pt3dadd(543.144, 568.032, 59.536,  1.500000)
}
filament_999[2731] {
  pt3dclear()
  pt3dadd(543.144, 568.032, 59.536,  1.500000)
  pt3dadd(545.34, 572.424, 59.536,  1.500000)
}
filament_999[2732] {
  pt3dclear()
  pt3dadd(545.34, 572.424, 59.536,  1.500000)
  pt3dadd(546.072, 577.548, 60.512,  1.500000)
}
filament_999[2733] {
  pt3dclear()
  pt3dadd(546.072, 577.548, 60.512,  1.500000)
  pt3dadd(546.804, 582.672, 61.488,  1.500000)
}
filament_999[2734] {
  pt3dclear()
  pt3dadd(546.804, 582.672, 61.488,  1.500000)
  pt3dadd(547.536, 587.064, 62.464,  1.500000)
}
filament_999[2735] {
  pt3dclear()
  pt3dadd(547.536, 587.064, 62.464,  1.500000)
  pt3dadd(548.268, 591.456, 62.464,  1.500000)
}
filament_999[2736] {
  pt3dclear()
  pt3dadd(548.268, 591.456, 62.464,  1.500000)
  pt3dadd(549.0, 595.848, 62.464,  1.500000)
}
filament_999[2737] {
  pt3dclear()
  pt3dadd(549.0, 595.848, 62.464,  1.500000)
  pt3dadd(549.732, 600.24, 62.464,  1.500000)
}
filament_999[2738] {
  pt3dclear()
  pt3dadd(549.732, 600.24, 62.464,  1.500000)
  pt3dadd(550.4639999999999, 604.632, 62.464,  1.500000)
}
filament_999[2739] {
  pt3dclear()
  pt3dadd(550.4639999999999, 604.632, 62.464,  1.500000)
  pt3dadd(551.196, 609.024, 62.464,  1.500000)
}
filament_999[2740] {
  pt3dclear()
  pt3dadd(551.196, 609.024, 62.464,  1.500000)
  pt3dadd(551.928, 613.4159999999999, 62.464,  1.500000)
}
filament_999[2741] {
  pt3dclear()
  pt3dadd(551.928, 613.4159999999999, 62.464,  1.500000)
  pt3dadd(552.66, 617.076, 62.464,  1.500000)
}
filament_999[2742] {
  pt3dclear()
  pt3dadd(552.66, 617.076, 62.464,  1.500000)
  pt3dadd(554.856, 620.004, 62.464,  1.500000)
}
filament_999[2743] {
  pt3dclear()
  pt3dadd(554.856, 620.004, 62.464,  1.500000)
  pt3dadd(557.052, 622.932, 63.44,  1.500000)
}
filament_999[2744] {
  pt3dclear()
  pt3dadd(557.052, 622.932, 63.44,  1.500000)
  pt3dadd(556.3199999999999, 627.324, 63.44,  1.500000)
}
filament_999[2745] {
  pt3dclear()
  pt3dadd(556.3199999999999, 627.324, 63.44,  1.500000)
  pt3dadd(557.784, 630.984, 63.928,  1.500000)
}
filament_999[2746] {
  pt3dclear()
  pt3dadd(557.784, 630.984, 63.928,  1.500000)
  pt3dadd(560.712, 633.912, 64.416,  1.500000)
}
filament_999[2747] {
  pt3dclear()
  pt3dadd(560.712, 633.912, 64.416,  1.500000)
  pt3dadd(562.908, 636.84, 64.904,  1.500000)
}
filament_999[2748] {
  pt3dclear()
  pt3dadd(562.908, 636.84, 64.904,  1.500000)
  pt3dadd(564.372, 640.5, 64.904,  1.500000)
}
filament_999[2749] {
  pt3dclear()
  pt3dadd(564.372, 640.5, 64.904,  1.500000)
  pt3dadd(564.372, 644.8919999999999, 64.904,  1.500000)
}
filament_999[2750] {
  pt3dclear()
  pt3dadd(564.372, 644.8919999999999, 64.904,  1.500000)
  pt3dadd(565.836, 648.552, 64.904,  1.500000)
}
filament_999[2751] {
  pt3dclear()
  pt3dadd(565.836, 648.552, 64.904,  1.500000)
  pt3dadd(567.3, 652.212, 64.904,  1.500000)
}
filament_999[2752] {
  pt3dclear()
  pt3dadd(567.3, 652.212, 64.904,  1.500000)
  pt3dadd(568.032, 656.604, 64.904,  1.500000)
}
filament_999[2753] {
  pt3dclear()
  pt3dadd(568.032, 656.604, 64.904,  1.500000)
  pt3dadd(568.032, 660.996, 64.904,  1.500000)
}
filament_999[2754] {
  pt3dclear()
  pt3dadd(568.032, 660.996, 64.904,  1.500000)
  pt3dadd(568.764, 665.388, 64.904,  1.500000)
}
filament_999[2755] {
  pt3dclear()
  pt3dadd(568.764, 665.388, 64.904,  1.500000)
  pt3dadd(570.228, 669.78, 64.904,  1.500000)
}
filament_999[2756] {
  pt3dclear()
  pt3dadd(570.228, 669.78, 64.904,  1.500000)
  pt3dadd(571.692, 674.172, 64.904,  1.500000)
}
filament_999[2757] {
  pt3dclear()
  pt3dadd(571.692, 674.172, 64.904,  1.500000)
  pt3dadd(573.888, 677.832, 64.904,  1.500000)
}
filament_999[2758] {
  pt3dclear()
  pt3dadd(573.888, 677.832, 64.904,  1.500000)
  pt3dadd(575.352, 681.492, 64.904,  1.500000)
}
filament_999[2759] {
  pt3dclear()
  pt3dadd(575.352, 681.492, 64.904,  1.500000)
  pt3dadd(575.352, 685.1519999999999, 64.904,  1.500000)
}
filament_999[2760] {
  pt3dclear()
  pt3dadd(575.352, 685.1519999999999, 64.904,  1.500000)
  pt3dadd(574.62, 689.544, 64.904,  1.500000)
}
filament_999[2761] {
  pt3dclear()
  pt3dadd(574.62, 689.544, 64.904,  1.500000)
  pt3dadd(575.352, 693.936, 64.904,  1.500000)
}
filament_999[2762] {
  pt3dclear()
  pt3dadd(575.352, 693.936, 64.904,  1.500000)
  pt3dadd(576.084, 697.596, 64.904,  1.500000)
}
filament_999[2763] {
  pt3dclear()
  pt3dadd(576.084, 697.596, 64.904,  1.500000)
  pt3dadd(576.816, 701.256, 64.904,  1.500000)
}
filament_999[2764] {
  pt3dclear()
  pt3dadd(576.816, 701.256, 64.904,  1.500000)
  pt3dadd(576.816, 705.648, 64.904,  1.500000)
}
filament_999[2765] {
  pt3dclear()
  pt3dadd(576.816, 705.648, 64.904,  1.500000)
  pt3dadd(579.012, 709.308, 64.904,  1.500000)
}
filament_999[2766] {
  pt3dclear()
  pt3dadd(579.012, 709.308, 64.904,  1.500000)
  pt3dadd(579.744, 713.6999999999999, 64.904,  1.500000)
}
filament_999[2767] {
  pt3dclear()
  pt3dadd(579.744, 713.6999999999999, 64.904,  1.500000)
  pt3dadd(579.744, 718.092, 64.904,  1.500000)
}
filament_999[2768] {
  pt3dclear()
  pt3dadd(579.744, 718.092, 64.904,  1.500000)
  pt3dadd(579.744, 722.484, 64.904,  1.500000)
}
filament_999[2769] {
  pt3dclear()
  pt3dadd(579.744, 722.484, 64.904,  1.500000)
  pt3dadd(581.9399999999999, 726.876, 63.928,  1.500000)
}
filament_999[2770] {
  pt3dclear()
  pt3dadd(581.9399999999999, 726.876, 63.928,  1.500000)
  pt3dadd(583.404, 730.536, 63.44,  1.500000)
}
filament_999[2771] {
  pt3dclear()
  pt3dadd(583.404, 730.536, 63.44,  1.500000)
  pt3dadd(584.136, 734.928, 62.464,  1.500000)
}
filament_999[2772] {
  pt3dclear()
  pt3dadd(584.136, 734.928, 62.464,  1.500000)
  pt3dadd(585.6, 738.588, 62.464,  1.500000)
}
filament_999[2773] {
  pt3dclear()
  pt3dadd(585.6, 738.588, 62.464,  1.500000)
  pt3dadd(587.064, 742.2479999999999, 62.464,  1.500000)
}
filament_999[2774] {
  pt3dclear()
  pt3dadd(587.064, 742.2479999999999, 62.464,  1.500000)
  pt3dadd(587.7959999999999, 745.908, 61.976,  1.500000)
}
filament_999[2775] {
  pt3dclear()
  pt3dadd(587.7959999999999, 745.908, 61.976,  1.500000)
  pt3dadd(588.528, 748.836, 61.488,  1.500000)
}
filament_999[2776] {
  pt3dclear()
  pt3dadd(368.928, 380.64, 42.455999999999996,  1.500000)
  pt3dadd(363.072, 382.836, 41.48,  1.500000)
}
filament_999[2777] {
  pt3dclear()
  pt3dadd(363.072, 382.836, 41.48,  1.500000)
  pt3dadd(358.68, 385.764, 41.48,  1.500000)
}
filament_999[2778] {
  pt3dclear()
  pt3dadd(358.68, 385.764, 41.48,  1.500000)
  pt3dadd(357.216, 390.156, 41.48,  1.500000)
}
filament_999[2779] {
  pt3dclear()
  pt3dadd(357.216, 390.156, 41.48,  1.500000)
  pt3dadd(354.288, 394.548, 41.48,  1.500000)
}
filament_999[2780] {
  pt3dclear()
  pt3dadd(354.288, 394.548, 41.48,  1.500000)
  pt3dadd(350.628, 398.20799999999997, 40.504,  1.500000)
}
filament_999[2781] {
  pt3dclear()
  pt3dadd(350.628, 398.20799999999997, 40.504,  1.500000)
  pt3dadd(346.236, 401.868, 40.504,  1.500000)
}
filament_999[2782] {
  pt3dclear()
  pt3dadd(350.628, 398.20799999999997, 40.504,  1.500000)
  pt3dadd(346.968, 395.28, 40.016,  1.500000)
}
filament_999[2783] {
  pt3dclear()
  pt3dadd(346.236, 401.868, 40.504,  1.500000)
  pt3dadd(349.896, 402.59999999999997, 40.016,  1.500000)
}
filament_999[2784] {
  pt3dclear()
  pt3dadd(346.236, 401.868, 40.504,  1.500000)
  pt3dadd(342.57599999999996, 405.52799999999996, 40.504,  1.500000)
}
filament_999[2785] {
  pt3dclear()
  pt3dadd(342.57599999999996, 405.52799999999996, 40.504,  1.500000)
  pt3dadd(338.18399999999997, 409.188, 40.504,  1.500000)
}
filament_999[2786] {
  pt3dclear()
  pt3dadd(338.18399999999997, 409.188, 40.504,  1.500000)
  pt3dadd(333.06, 411.384, 40.016,  1.500000)
}
filament_999[2787] {
  pt3dclear()
  pt3dadd(333.06, 411.384, 40.016,  1.500000)
  pt3dadd(330.864, 408.456, 40.992,  1.500000)
}
filament_999[2788] {
  pt3dclear()
  pt3dadd(333.06, 411.384, 40.016,  1.500000)
  pt3dadd(327.936, 413.58, 40.504,  1.500000)
}
filament_999[2789] {
  pt3dclear()
  pt3dadd(327.936, 413.58, 40.504,  1.500000)
  pt3dadd(323.544, 415.776, 40.992,  1.500000)
}
filament_999[2790] {
  pt3dclear()
  pt3dadd(323.544, 415.776, 40.992,  1.500000)
  pt3dadd(319.152, 417.972, 40.504,  1.500000)
}
filament_999[2791] {
  pt3dclear()
  pt3dadd(319.152, 417.972, 40.504,  1.500000)
  pt3dadd(317.688, 421.632, 40.016,  1.500000)
}
filament_999[2792] {
  pt3dclear()
  pt3dadd(319.152, 417.972, 40.504,  1.500000)
  pt3dadd(313.296, 417.24, 38.064,  1.500000)
}
filament_999[2793] {
  pt3dclear()
  pt3dadd(313.296, 417.24, 38.064,  1.500000)
  pt3dadd(308.17199999999997, 415.044, 38.064,  1.500000)
}
filament_999[2794] {
  pt3dclear()
  pt3dadd(308.17199999999997, 415.044, 38.064,  1.500000)
  pt3dadd(304.512, 412.848, 37.576,  1.500000)
}
filament_999[2795] {
  pt3dclear()
  pt3dadd(304.512, 412.848, 37.576,  1.500000)
  pt3dadd(301.584, 410.652, 37.576,  1.500000)
}
filament_999[2796] {
  pt3dclear()
  pt3dadd(301.584, 410.652, 37.576,  1.500000)
  pt3dadd(297.924, 409.92, 37.088,  1.500000)
}
filament_999[2797] {
  pt3dclear()
  pt3dadd(297.924, 409.92, 37.088,  1.500000)
  pt3dadd(293.532, 408.456, 35.624,  1.500000)
}
filament_999[2798] {
  pt3dclear()
  pt3dadd(293.532, 408.456, 35.624,  1.500000)
  pt3dadd(295.728, 408.456, 32.208,  1.500000)
}
filament_999[2799] {
  pt3dclear()
  pt3dadd(293.532, 408.456, 35.624,  1.500000)
  pt3dadd(292.068, 404.796, 36.6,  1.500000)
}
filament_999[2800] {
  pt3dclear()
  pt3dadd(292.068, 404.796, 36.6,  1.500000)
  pt3dadd(289.872, 401.868, 36.6,  1.500000)
}
filament_999[2801] {
  pt3dclear()
  pt3dadd(289.872, 401.868, 36.6,  1.500000)
  pt3dadd(288.408, 398.94, 36.6,  1.500000)
}
filament_999[2802] {
  pt3dclear()
  pt3dadd(288.408, 398.94, 36.6,  1.500000)
  pt3dadd(286.212, 397.476, 37.088,  1.500000)
}
filament_999[2803] {
  pt3dclear()
  pt3dadd(288.408, 398.94, 36.6,  1.500000)
  pt3dadd(287.676, 396.012, 39.04,  1.500000)
}
filament_999[2804] {
  pt3dclear()
  pt3dadd(287.676, 396.012, 39.04,  1.500000)
  pt3dadd(288.408, 393.084, 39.04,  1.500000)
}
filament_999[2805] {
  pt3dclear()
  pt3dadd(288.408, 393.084, 39.04,  1.500000)
  pt3dadd(288.408, 390.156, 40.016,  1.500000)
}
filament_999[2806] {
  pt3dclear()
  pt3dadd(288.408, 390.156, 40.016,  1.500000)
  pt3dadd(287.676, 387.228, 40.016,  1.500000)
}
filament_999[2807] {
  pt3dclear()
  pt3dadd(287.676, 387.228, 40.016,  1.500000)
  pt3dadd(286.212, 385.032, 40.016,  1.500000)
}
filament_999[2808] {
  pt3dclear()
  pt3dadd(286.212, 385.032, 40.016,  1.500000)
  pt3dadd(284.016, 385.032, 43.92,  1.500000)
}
filament_999[2809] {
  pt3dclear()
  pt3dadd(286.212, 385.032, 40.016,  1.500000)
  pt3dadd(284.016, 382.104, 40.992,  1.500000)
}
filament_999[2810] {
  pt3dclear()
  pt3dadd(284.016, 382.104, 40.992,  1.500000)
  pt3dadd(282.552, 379.176, 41.967999999999996,  1.500000)
}
filament_999[2811] {
  pt3dclear()
  pt3dadd(282.552, 379.176, 41.967999999999996,  1.500000)
  pt3dadd(281.82, 376.248, 41.967999999999996,  1.500000)
}
filament_999[2812] {
  pt3dclear()
  pt3dadd(281.82, 376.248, 41.967999999999996,  1.500000)
  pt3dadd(283.284, 374.05199999999996, 40.992,  1.500000)
}
filament_999[2813] {
  pt3dclear()
  pt3dadd(281.82, 376.248, 41.967999999999996,  1.500000)
  pt3dadd(280.356, 373.32, 41.967999999999996,  1.500000)
}
filament_999[2814] {
  pt3dclear()
  pt3dadd(317.688, 421.632, 40.016,  1.500000)
  pt3dadd(315.492, 426.024, 40.504,  1.500000)
}
filament_999[2815] {
  pt3dclear()
  pt3dadd(315.492, 426.024, 40.504,  1.500000)
  pt3dadd(314.028, 430.416, 40.504,  1.500000)
}
filament_999[2816] {
  pt3dclear()
  pt3dadd(314.028, 430.416, 40.504,  1.500000)
  pt3dadd(311.832, 431.88, 40.016,  1.500000)
}
filament_999[2817] {
  pt3dclear()
  pt3dadd(314.028, 430.416, 40.504,  1.500000)
  pt3dadd(314.76, 434.808, 40.504,  1.500000)
}
filament_999[2818] {
  pt3dclear()
  pt3dadd(314.76, 434.808, 40.504,  1.500000)
  pt3dadd(317.688, 437.00399999999996, 39.528,  1.500000)
}
filament_999[2819] {
  pt3dclear()
  pt3dadd(317.688, 437.00399999999996, 39.528,  1.500000)
  pt3dadd(321.348, 439.2, 38.552,  1.500000)
}
filament_999[2820] {
  pt3dclear()
  pt3dadd(321.348, 439.2, 38.552,  1.500000)
  pt3dadd(323.544, 437.00399999999996, 37.088,  1.500000)
}
filament_999[2821] {
  pt3dclear()
  pt3dadd(321.348, 439.2, 38.552,  1.500000)
  pt3dadd(325.74, 441.396, 37.576,  1.500000)
}
filament_999[2822] {
  pt3dclear()
  pt3dadd(325.74, 441.396, 37.576,  1.500000)
  pt3dadd(330.132, 442.86, 37.576,  1.500000)
}
filament_999[2823] {
  pt3dclear()
  pt3dadd(330.132, 442.86, 37.576,  1.500000)
  pt3dadd(334.524, 444.324, 37.576,  1.500000)
}
filament_999[2824] {
  pt3dclear()
  pt3dadd(334.524, 444.324, 37.576,  1.500000)
  pt3dadd(338.916, 444.324, 36.6,  1.500000)
}
filament_999[2825] {
  pt3dclear()
  pt3dadd(338.916, 444.324, 36.6,  1.500000)
  pt3dadd(343.308, 444.324, 36.6,  1.500000)
}
filament_999[2826] {
  pt3dclear()
  pt3dadd(343.308, 444.324, 36.6,  1.500000)
  pt3dadd(347.7, 445.056, 36.6,  1.500000)
}
filament_999[2827] {
  pt3dclear()
  pt3dadd(347.7, 445.056, 36.6,  1.500000)
  pt3dadd(352.092, 445.788, 36.6,  1.500000)
}
filament_999[2828] {
  pt3dclear()
  pt3dadd(352.092, 445.788, 36.6,  1.500000)
  pt3dadd(356.484, 446.52, 36.6,  1.500000)
}
filament_999[2829] {
  pt3dclear()
  pt3dadd(356.484, 446.52, 36.6,  1.500000)
  pt3dadd(360.876, 447.252, 36.6,  1.500000)
}
filament_999[2830] {
  pt3dclear()
  pt3dadd(360.876, 447.252, 36.6,  1.500000)
  pt3dadd(363.804, 449.448, 36.6,  1.500000)
}
filament_999[2831] {
  pt3dclear()
  pt3dadd(363.804, 449.448, 36.6,  1.500000)
  pt3dadd(367.464, 450.912, 36.6,  1.500000)
}
filament_999[2832] {
  pt3dclear()
  pt3dadd(367.464, 450.912, 36.6,  1.500000)
  pt3dadd(371.12399999999997, 452.376, 36.6,  1.500000)
}
filament_999[2833] {
  pt3dclear()
  pt3dadd(371.12399999999997, 452.376, 36.6,  1.500000)
  pt3dadd(375.516, 453.108, 36.6,  1.500000)
}
filament_999[2834] {
  pt3dclear()
  pt3dadd(375.516, 453.108, 36.6,  1.500000)
  pt3dadd(378.444, 455.304, 37.088,  1.500000)
}
filament_999[2835] {
  pt3dclear()
  pt3dadd(378.444, 455.304, 37.088,  1.500000)
  pt3dadd(382.104, 457.5, 37.088,  1.500000)
}
filament_999[2836] {
  pt3dclear()
  pt3dadd(382.104, 457.5, 37.088,  1.500000)
  pt3dadd(384.3, 459.69599999999997, 37.088,  1.500000)
}
filament_999[2837] {
  pt3dclear()
  pt3dadd(384.3, 459.69599999999997, 37.088,  1.500000)
  pt3dadd(385.032, 462.62399999999997, 37.088,  1.500000)
}
filament_999[2838] {
  pt3dclear()
  pt3dadd(385.032, 462.62399999999997, 37.088,  1.500000)
  pt3dadd(385.764, 466.284, 36.112,  1.500000)
}
filament_999[2839] {
  pt3dclear()
  pt3dadd(385.032, 462.62399999999997, 37.088,  1.500000)
  pt3dadd(381.372, 463.356, 37.088,  1.500000)
}
filament_999[2840] {
  pt3dclear()
  pt3dadd(381.372, 463.356, 37.088,  1.500000)
  pt3dadd(377.712, 465.55199999999996, 37.088,  1.500000)
}
filament_999[2841] {
  pt3dclear()
  pt3dadd(377.712, 465.55199999999996, 37.088,  1.500000)
  pt3dadd(374.784, 469.944, 34.647999999999996,  1.500000)
}
filament_999[2842] {
  pt3dclear()
  pt3dadd(374.784, 469.944, 34.647999999999996,  1.500000)
  pt3dadd(374.784, 465.55199999999996, 32.208,  1.500000)
}
filament_999[2843] {
  pt3dclear()
  pt3dadd(374.784, 465.55199999999996, 32.208,  1.500000)
  pt3dadd(374.784, 461.15999999999997, 32.208,  1.500000)
}
filament_999[2844] {
  pt3dclear()
  pt3dadd(374.784, 461.15999999999997, 32.208,  1.500000)
  pt3dadd(374.05199999999996, 457.5, 32.208,  1.500000)
}
filament_999[2845] {
  pt3dclear()
  pt3dadd(374.05199999999996, 457.5, 32.208,  1.500000)
  pt3dadd(374.05199999999996, 453.84, 32.208,  1.500000)
}
filament_999[2846] {
  pt3dclear()
  pt3dadd(374.05199999999996, 453.84, 32.208,  1.500000)
  pt3dadd(375.516, 450.18, 32.208,  1.500000)
}
filament_999[2847] {
  pt3dclear()
  pt3dadd(375.516, 450.18, 32.208,  1.500000)
  pt3dadd(375.516, 446.52, 31.232,  1.500000)
}
filament_999[2848] {
  pt3dclear()
  pt3dadd(375.516, 446.52, 31.232,  1.500000)
  pt3dadd(376.98, 442.128, 31.232,  1.500000)
}
filament_999[2849] {
  pt3dclear()
  pt3dadd(376.98, 442.128, 31.232,  1.500000)
  pt3dadd(378.444, 438.468, 31.232,  1.500000)
}
filament_999[2850] {
  pt3dclear()
  pt3dadd(378.444, 438.468, 31.232,  1.500000)
  pt3dadd(379.908, 434.808, 31.232,  1.500000)
}
filament_999[2851] {
  pt3dclear()
  pt3dadd(383.568, 428.952, 30.744,  1.500000)
  pt3dadd(384.3, 425.292, 30.256,  1.500000)
}
filament_999[2852] {
  pt3dclear()
  pt3dadd(383.568, 428.952, 30.744,  1.500000)
  pt3dadd(382.104, 431.88, 30.744,  1.500000)
}
filament_999[2853] {
  pt3dclear()
  pt3dadd(384.3, 425.292, 30.256,  1.500000)
  pt3dadd(383.568, 422.364, 30.256,  1.500000)
}
filament_999[2854] {
  pt3dclear()
  pt3dadd(383.568, 422.364, 30.256,  1.500000)
  pt3dadd(384.3, 420.168, 27.328,  1.500000)
}
filament_999[2855] {
  pt3dclear()
  pt3dadd(383.568, 422.364, 30.256,  1.500000)
  pt3dadd(382.104, 419.436, 30.256,  1.500000)
}
filament_999[2856] {
  pt3dclear()
  pt3dadd(382.104, 419.436, 30.256,  1.500000)
  pt3dadd(382.836, 415.776, 29.768,  1.500000)
}
filament_999[2857] {
  pt3dclear()
  pt3dadd(382.836, 415.776, 29.768,  1.500000)
  pt3dadd(381.372, 413.58, 30.256,  1.500000)
}
filament_999[2858] {
  pt3dclear()
  pt3dadd(382.836, 415.776, 29.768,  1.500000)
  pt3dadd(385.764, 413.58, 31.232,  1.500000)
}
filament_999[2859] {
  pt3dclear()
  pt3dadd(385.764, 413.58, 31.232,  1.500000)
  pt3dadd(388.692, 411.384, 31.232,  1.500000)
}
filament_999[2860] {
  pt3dclear()
  pt3dadd(388.692, 411.384, 31.232,  1.500000)
  pt3dadd(391.62, 410.652, 31.72,  1.500000)
}
filament_999[2861] {
  pt3dclear()
  pt3dadd(391.62, 410.652, 31.72,  1.500000)
  pt3dadd(391.62, 412.848, 35.135999999999996,  1.500000)
}
filament_999[2862] {
  pt3dclear()
  pt3dadd(391.62, 410.652, 31.72,  1.500000)
  pt3dadd(394.548, 408.456, 32.696,  1.500000)
}
filament_999[2863] {
  pt3dclear()
  pt3dadd(394.548, 408.456, 32.696,  1.500000)
  pt3dadd(397.476, 406.26, 32.696,  1.500000)
}
filament_999[2864] {
  pt3dclear()
  pt3dadd(397.476, 406.26, 32.696,  1.500000)
  pt3dadd(399.67199999999997, 404.796, 32.696,  1.500000)
}
filament_999[2865] {
  pt3dclear()
  pt3dadd(381.372, 413.58, 30.256,  1.500000)
  pt3dadd(382.104, 410.652, 30.256,  1.500000)
}
filament_999[2866] {
  pt3dclear()
  pt3dadd(382.104, 410.652, 30.256,  1.500000)
  pt3dadd(385.032, 410.652, 31.232,  1.500000)
}
filament_999[2867] {
  pt3dclear()
  pt3dadd(385.032, 410.652, 31.232,  1.500000)
  pt3dadd(393.816, 410.652, 33.672,  1.500000)
}
filament_999[2868] {
  pt3dclear()
  pt3dadd(393.816, 410.652, 33.672,  1.500000)
  pt3dadd(397.476, 409.92, 34.647999999999996,  1.500000)
}
filament_999[2869] {
  pt3dclear()
  pt3dadd(397.476, 409.92, 34.647999999999996,  1.500000)
  pt3dadd(400.404, 409.92, 34.647999999999996,  1.500000)
}
filament_999[2870] {
  pt3dclear()
  pt3dadd(400.404, 409.92, 34.647999999999996,  1.500000)
  pt3dadd(403.332, 410.652, 34.647999999999996,  1.500000)
}
filament_999[2871] {
  pt3dclear()
  pt3dadd(403.332, 410.652, 34.647999999999996,  1.500000)
  pt3dadd(406.26, 409.92, 34.647999999999996,  1.500000)
}
filament_999[2872] {
  pt3dclear()
  pt3dadd(406.26, 409.92, 34.647999999999996,  1.500000)
  pt3dadd(407.724, 408.456, 34.647999999999996,  1.500000)
}
filament_999[2873] {
  pt3dclear()
  pt3dadd(405.52799999999996, 405.52799999999996, 31.72,  1.500000)
  pt3dadd(408.456, 404.06399999999996, 31.72,  1.500000)
}
filament_999[2874] {
  pt3dclear()
  pt3dadd(405.52799999999996, 405.52799999999996, 31.72,  1.500000)
  pt3dadd(403.332, 406.26, 31.232,  1.500000)
}
filament_999[2875] {
  pt3dclear()
  pt3dadd(408.456, 404.06399999999996, 31.72,  1.500000)
  pt3dadd(411.384, 403.332, 31.72,  1.500000)
}
filament_999[2876] {
  pt3dclear()
  pt3dadd(411.384, 403.332, 31.72,  1.500000)
  pt3dadd(414.312, 399.67199999999997, 32.208,  1.500000)
}
filament_999[2877] {
  pt3dclear()
  pt3dadd(414.312, 399.67199999999997, 32.208,  1.500000)
  pt3dadd(416.508, 396.012, 31.72,  1.500000)
}
filament_999[2878] {
  pt3dclear()
  pt3dadd(414.312, 399.67199999999997, 32.208,  1.500000)
  pt3dadd(417.972, 398.94, 29.28,  1.500000)
}
filament_999[2879] {
  pt3dclear()
  pt3dadd(414.312, 399.67199999999997, 32.208,  1.500000)
  pt3dadd(413.58, 396.74399999999997, 29.28,  1.500000)
}
filament_999[2880] {
  pt3dclear()
  pt3dadd(321.348, 238.632, 22.936,  1.500000)
  pt3dadd(321.348, 234.972, 21.96,  1.500000)
}
filament_999[2881] {
  pt3dclear()
  pt3dadd(321.348, 238.632, 22.936,  1.500000)
  pt3dadd(319.884, 240.828, 18.056,  1.500000)
}
filament_999[2882] {
  pt3dclear()
  pt3dadd(321.348, 234.972, 21.96,  1.500000)
  pt3dadd(318.42, 234.24, 21.96,  1.500000)
}
filament_999[2883] {
  pt3dclear()
  pt3dadd(321.348, 234.972, 21.96,  1.500000)
  pt3dadd(322.08, 231.31199999999998, 21.96,  1.500000)
}
filament_999[2884] {
  pt3dclear()
  pt3dadd(322.08, 231.31199999999998, 21.96,  1.500000)
  pt3dadd(319.884, 228.384, 21.96,  1.500000)
}
filament_999[2885] {
  pt3dclear()
  pt3dadd(322.08, 231.31199999999998, 21.96,  1.500000)
  pt3dadd(323.544, 228.384, 20.983999999999998,  1.500000)
}
filament_999[2886] {
  pt3dclear()
  pt3dadd(319.884, 228.384, 21.96,  1.500000)
  pt3dadd(316.956, 228.384, 20.983999999999998,  1.500000)
}
filament_999[2887] {
  pt3dclear()
  pt3dadd(319.884, 228.384, 21.96,  1.500000)
  pt3dadd(318.42, 225.456, 21.472,  1.500000)
}
filament_999[2888] {
  pt3dclear()
  pt3dadd(318.42, 225.456, 21.472,  1.500000)
  pt3dadd(317.688, 222.528, 22.448,  1.500000)
}
filament_999[2889] {
  pt3dclear()
  pt3dadd(317.688, 222.528, 22.448,  1.500000)
  pt3dadd(316.956, 220.332, 20.983999999999998,  1.500000)
}
filament_999[2890] {
  pt3dclear()
  pt3dadd(317.688, 222.528, 22.448,  1.500000)
  pt3dadd(319.884, 219.6, 22.448,  1.500000)
}
filament_999[2891] {
  pt3dclear()
  pt3dadd(319.884, 219.6, 22.448,  1.500000)
  pt3dadd(322.08, 217.404, 22.448,  1.500000)
}
filament_999[2892] {
  pt3dclear()
  pt3dadd(322.08, 217.404, 22.448,  1.500000)
  pt3dadd(325.008, 215.208, 22.448,  1.500000)
}
filament_999[2893] {
  pt3dclear()
  pt3dadd(325.008, 215.208, 22.448,  1.500000)
  pt3dadd(327.936, 213.012, 22.448,  1.500000)
}
filament_999[2894] {
  pt3dclear()
  pt3dadd(327.936, 213.012, 22.448,  1.500000)
  pt3dadd(329.4, 210.816, 22.448,  1.500000)
}
filament_999[2895] {
  pt3dclear()
  pt3dadd(329.4, 210.816, 22.448,  1.500000)
  pt3dadd(329.4, 207.888, 22.936,  1.500000)
}
filament_999[2896] {
  pt3dclear()
  pt3dadd(329.4, 207.888, 22.936,  1.500000)
  pt3dadd(327.936, 204.96, 22.936,  1.500000)
}
filament_999[2897] {
  pt3dclear()
  pt3dadd(327.936, 204.96, 22.936,  1.500000)
  pt3dadd(323.544, 204.228, 23.912,  1.500000)
}
filament_999[2898] {
  pt3dclear()
  pt3dadd(327.936, 204.96, 22.936,  1.500000)
  pt3dadd(328.668, 202.03199999999998, 22.936,  1.500000)
}
filament_999[2899] {
  pt3dclear()
  pt3dadd(328.668, 202.03199999999998, 22.936,  1.500000)
  pt3dadd(332.328, 203.496, 23.424,  1.500000)
}
filament_999[2900] {
  pt3dclear()
  pt3dadd(328.668, 202.03199999999998, 22.936,  1.500000)
  pt3dadd(327.936, 199.10399999999998, 22.936,  1.500000)
}
filament_999[2901] {
  pt3dclear()
  pt3dadd(327.936, 199.10399999999998, 22.936,  1.500000)
  pt3dadd(331.596, 199.83599999999998, 21.96,  1.500000)
}
filament_999[2902] {
  pt3dclear()
  pt3dadd(327.936, 199.10399999999998, 22.936,  1.500000)
  pt3dadd(326.472, 196.908, 22.448,  1.500000)
}
filament_999[2903] {
  pt3dclear()
  pt3dadd(326.472, 196.908, 22.448,  1.500000)
  pt3dadd(328.668, 193.248, 21.96,  1.500000)
}
filament_999[2904] {
  pt3dclear()
  pt3dadd(326.472, 196.908, 22.448,  1.500000)
[truncated: 829,804 more chars]
