# Supplementary material for: When complex neuronal structures may not matter
Source: eLife. 2017 Feb 6;6:e23508. doi: 10.7554/eLife.23508 (PMC5323043; doi:10.7554/eLife.23508)
Supplement: Supplementary file 2. — DOI: http://dx.doi.org/10.7554/eLife.23508.021 [file elife-23508-supp2.zip]

Archive with 10 entries (10 files):
- Diameters and Targets/878_041_targetsAOdiametersxyz_fixedfixed.009.nml
- Diameters and Targets/878_043_targetsAO.diametersxyz.001.nml
- Diameters and Targets/878_045_targetsAOdiametersxyz_fixed.002.nml
- Diameters and Targets/878_049_targetsAO.diametersxyz.001.nml
- Diameters and Targets/878_053_targetsAOdiametersxyz.001.nml
- Diameters and Targets/878_056_targetsAOdiametersxyz.001.nml
- Diameters and Targets/878_057_targetsAOdiametersxyz.001.nml
- Diameters and Targets/878_061_skeleton_targetsAOdiametersxyz_fixed.004.nml
- Diameters and Targets/878_062_skeleton_targetsAOdiametersxyz.002.nml
- Diameters and Targets/878_065_skeleton_targetsAOdiametersxyz.003.nml
