# Supplementary material for: When complex neuronal structures may not matter
Source: eLife. 2017 Feb 6;6:e23508. doi: 10.7554/eLife.23508 (PMC5323043; doi:10.7554/eLife.23508)
Supplement: Supplementary file 2. — DOI: http://dx.doi.org/10.7554/eLife.23508.021 [file elife-23508-supp2.zip › Diameters and Targets/878_041_targetsAOdiametersxyz_fixedfixed.009.nml]

<?xml version="1.0" encoding="UTF-8"?>
<things>
    <parameters>
        <experiment name="test_stack_mag1"/>
        <lastsavedin version="4.0.1"/>
        <createdin version="4.0.1"/>
        <scale x="0.25" y="0.25" z="0.25"/>
        <offset x="0" y="0" z="0"/>
        <RadiusLocking enableCommentLocking="0" lockingRadius="10" lockToNodesWithComment="seed"/>
        <time ms="12341501" checksum="4bbdb97e3770a277bbadf4833fd7bdc4bdb3e99a90fb2c633d071d508f757fc4"/>
        <activeNode id="55"/>
        <editPosition x="314" y="294" z="67"/>
        <skeletonVPState E0="0.866025" E1="0.286788" E2="0.409576" E3="0" E4="-0.5" E5="0.496732" E6="0.709407" E7="0" E8="0" E9="0.819152" E10="-0.573576" E11="0" E12="1024" E13="1024" E14="-1024" E15="1" translateX="-44.4607" translateY="-112.054"/>
        <vpSettingsZoom XYPlane="0.8125" XZPlane="0.8125" YZPlane="0.8125" SkelPlane="1"/>
        <idleTime ms="9853360" checksum="7f757eed412ec22ff278e656351cc197cb31439c00445d2767e05eb42134ce6f"/>
    </parameters>
    <thing id="3" color.r="-1." color.g="-1." color.b="-1." color.a="1." comment="">
        <nodes>
            <node id="1" radius="1.5" x="493" y="447" z="54" inVp="0" inMag="1" time="211135"/>
            <node id="55" radius="1.5" x="314" y="294" z="67" inVp="0" inMag="1" time="12289669"/>
            <node id="54" radius="1.5" x="314" y="294" z="49" inVp="0" inMag="1" time="12286238"/>
            <node id="53" radius="0.589824" x="401" y="410" z="81" inVp="0" inMag="4" time="12271681"/>
            <node id="52" radius="1.5" x="401" y="409" z="56" inVp="0" inMag="1" time="12266799"/>
            <node id="51" radius="1.5" x="485" y="302" z="62" inVp="0" inMag="1" time="1675149"/>
            <node id="50" radius="1.5" x="485" y="301" z="41" inVp="0" inMag="1" time="1672649"/>
            <node id="49" radius="1.5" x="416" y="184" z="75" inVp="0" inMag="1" time="1651885"/>
            <node id="48" radius="1.5" x="416" y="183" z="56" inVp="0" inMag="1" time="1649526"/>
            <node id="47" radius="1.5" x="506" y="321" z="37" inVp="0" inMag="1" time="1627692"/>
            <node id="46" radius="1.5" x="505" y="322" z="58" inVp="0" inMag="1" time="1625107"/>
            <node id="45" radius="1.5" x="488" y="254" z="67" inVp="0" inMag="1" time="1578591"/>
            <node id="44" radius="1.5" x="489" y="253" z="38" inVp="0" inMag="1" time="1571126"/>
            <node id="43" radius="1.5" x="414" y="387" z="63" inVp="0" inMag="1" time="1562053"/>
            <node id="42" radius="1.5" x="414" y="386" z="42" inVp="0" inMag="1" time="1559383"/>
            <node id="41" radius="1.5" x="412" y="453" z="80" inVp="0" inMag="1" time="1547484"/>
            <node id="40" radius="1.5" x="412" y="453" z="58" inVp="0" inMag="1" time="1544934"/>
            <node id="39" radius="1.5" x="479" y="506" z="71" inVp="0" inMag="1" time="1537275"/>
            <node id="38" radius="1.5" x="478" y="505" z="41" inVp="0" inMag="1" time="1533798"/>
            <node id="37" radius="1.5" x="494" y="447" z="56" inVp="0" inMag="1" time="1526299"/>
            <node id="36" radius="1.5" x="494" y="446" z="41" inVp="0" inMag="1" time="1523254"/>
            <node id="35" radius="1.5" x="260" y="215" z="101" inVp="0" inMag="1" time="1516150"/>
            <node id="34" radius="1.5" x="260" y="215" z="73" inVp="0" inMag="1" time="1510546"/>
            <node id="11" radius="1.5" x="314" y="294" z="62" inVp="0" inMag="1" time="595970"/>
            <node id="10" radius="1.5" x="484" y="301" z="59" inVp="0" inMag="1" time="559579"/>
            <node id="9" radius="1.5" x="399" y="411" z="68" inVp="0" inMag="1" time="500857"/>
            <node id="8" radius="1.5" x="415" y="186" z="62" inVp="0" inMag="1" time="474758"/>
            <node id="7" radius="1.5" x="262" y="215" z="88" inVp="0" inMag="1" time="441531"/>
            <node id="6" radius="1.5" x="492" y="253" z="44" inVp="0" inMag="1" time="328377"/>
            <node id="5" radius="1.5" x="510" y="319" z="44" inVp="0" inMag="1" time="295591"/>
            <node id="4" radius="1.5" x="414" y="385" z="60" inVp="0" inMag="1" time="273022"/>
            <node id="3" radius="1.5" x="412" y="452" z="69" inVp="0" inMag="1" time="258604"/>
            <node id="2" radius="1.5" x="484" y="505" z="70" inVp="0" inMag="1" time="229849"/>
            <node id="12" radius="1.5" x="492" y="444" z="52" inVp="0" inMag="1" time="1171850"/>
            <node id="13" radius="1.5" x="490" y="445" z="52" inVp="0" inMag="1" time="1175591"/>
            <node id="14" radius="1.5" x="482" y="505" z="62" inVp="0" inMag="1" time="1215969"/>
            <node id="15" radius="1.5" x="474" y="507" z="62" inVp="0" inMag="1" time="1219468"/>
            <node id="16" radius="1.5" x="411" y="450" z="65" inVp="0" inMag="1" time="1239562"/>
            <node id="17" radius="1.5" x="413" y="456" z="65" inVp="0" inMag="1" time="1241816"/>
            <node id="18" radius="1.5" x="413" y="388" z="52" inVp="0" inMag="1" time="1273177"/>
            <node id="19" radius="1.5" x="414" y="385" z="52" inVp="0" inMag="1" time="1274263"/>
            <node id="20" radius="1.5" x="510" y="319" z="39" inVp="0" inMag="1" time="1290595"/>
            <node id="21" radius="1.5" x="504" y="322" z="45" inVp="0" inMag="1" time="1296140"/>
            <node id="22" radius="1.5" x="492" y="253" z="46" inVp="0" inMag="1" time="1311093"/>
            <node id="23" radius="1.5" x="486" y="254" z="46" inVp="0" inMag="1" time="1314097"/>
            <node id="24" radius="1.5" x="262" y="215" z="85" inVp="0" inMag="1" time="1330381"/>
            <node id="25" radius="1.5" x="257" y="214" z="85" inVp="0" inMag="1" time="1331525"/>
            <node id="26" radius="1.5" x="415" y="185" z="66" inVp="0" inMag="1" time="1352037"/>
            <node id="27" radius="1.5" x="416" y="181" z="66" inVp="0" inMag="1" time="1354256"/>
            <node id="28" radius="1.5" x="400" y="412" z="67" inVp="0" inMag="1" time="1374870"/>
            <node id="29" radius="1.5" x="401" y="407" z="67" inVp="0" inMag="1" time="1377237"/>
            <node id="30" radius="1.5" x="483" y="303" z="55" inVp="0" inMag="1" time="1404250"/>
            <node id="31" radius="1.5" x="486" y="300" z="55" inVp="0" inMag="1" time="1405476"/>
            <node id="32" radius="1.5" x="315" y="294" z="58" inVp="0" inMag="1" time="1430477"/>
            <node id="33" radius="1.5" x="312" y="296" z="58" inVp="0" inMag="1" time="1432126"/>
        </nodes>
        <edges>
            <edge source="54" target="55"/>
            <edge source="52" target="53"/>
            <edge source="50" target="51"/>
            <edge source="48" target="49"/>
            <edge source="46" target="47"/>
            <edge source="44" target="45"/>
            <edge source="42" target="43"/>
            <edge source="40" target="41"/>
            <edge source="38" target="39"/>
            <edge source="36" target="37"/>
            <edge source="34" target="35"/>
            <edge source="12" target="13"/>
            <edge source="14" target="15"/>
            <edge source="16" target="17"/>
            <edge source="18" target="19"/>
            <edge source="20" target="21"/>
            <edge source="22" target="23"/>
            <edge source="24" target="25"/>
            <edge source="26" target="27"/>
            <edge source="28" target="29"/>
            <edge source="30" target="31"/>
            <edge source="32" target="33"/>
        </edges>
    </thing>
    <thing id="2" color.r="-1." color.g="-1." color.b="-1." color.a="1." comment="">
        <nodes/>
        <edges/>
    </thing>
    <thing id="1" color.r="-1." color.g="-1." color.b="-1." color.a="1." comment="">
        <nodes/>
        <edges/>
    </thing>
    <comments>
        <comment node="1" content="First Node"/>
    </comments>
    <branchpoints>
        <branchpoint id="1"/>
        <branchpoint id="1"/>
    </branchpoints>
</things>
