# Supplementary material for: When complex neuronal structures may not matter
Source: eLife. 2017 Feb 6;6:e23508. doi: 10.7554/eLife.23508 (PMC5323043; doi:10.7554/eLife.23508)
Supplement: Supplementary file 2. — DOI: http://dx.doi.org/10.7554/eLife.23508.021 [file elife-23508-supp2.zip › Diameters and Targets/878_043_targetsAO.diametersxyz.001.nml]

<?xml version="1.0" encoding="UTF-8"?>
<things>
    <parameters>
        <experiment name="test_stack_mag1"/>
        <lastsavedin version="4.0.1"/>
        <createdin version="4.0.1"/>
        <scale x="1" y="1" z="1"/>
        <offset x="0" y="0" z="0"/>
        <RadiusLocking enableCommentLocking="0" lockingRadius="10" lockToNodesWithComment="seed"/>
        <time ms="1845719" checksum="72a51da19e5024c177a2c84d25f00544e7e9b911d586e20600887d43922c97e9"/>
        <activeNode id="10"/>
        <editPosition x="552" y="560" z="120"/>
        <skeletonVPState E0="0.866025" E1="0.286788" E2="0.409576" E3="0" E4="-0.5" E5="0.496732" E6="0.709407" E7="0" E8="0" E9="0.819152" E10="-0.573576" E11="0" E12="1024" E13="1024" E14="-1024" E15="1" translateX="0" translateY="0"/>
        <vpSettingsZoom XYPlane="0.8" XZPlane="0.8" YZPlane="0.8" SkelPlane="1"/>
        <idleTime ms="0" checksum="df3f619804a92fdb4057192dc43dd748ea778adc52bc498ce80524c014b81119"/>
    </parameters>
    <thing id="2" color.r="-1." color.g="-1." color.b="-1." color.a="1." comment="">
        <nodes>
            <node id="1" radius="1.5" x="474" y="340" z="91" inVp="0" inMag="1" time="164099"/>
            <node id="46" radius="1.5" x="623" y="788" z="159" inVp="0" inMag="1" time="1796981"/>
            <node id="45" radius="1.5" x="623" y="787" z="126" inVp="0" inMag="1" time="1791876"/>
            <node id="44" radius="1.5" x="576" y="697" z="156" inVp="0" inMag="1" time="1772516"/>
            <node id="43" radius="1.5" x="575" y="697" z="110" inVp="0" inMag="1" time="1768214"/>
            <node id="42" radius="1.5" x="560" y="668" z="151" inVp="0" inMag="1" time="1747375"/>
            <node id="41" radius="1.5" x="560" y="667" z="99" inVp="0" inMag="1" time="1742117"/>
            <node id="40" radius="1.5" x="491" y="841" z="93" inVp="0" inMag="1" time="1727562"/>
            <node id="39" radius="1.5" x="491" y="841" z="57" inVp="0" inMag="1" time="1723989"/>
            <node id="38" radius="1.5" x="517" y="685" z="156" inVp="0" inMag="1" time="1695128"/>
            <node id="37" radius="1.5" x="517" y="685" z="91" inVp="0" inMag="1" time="1687266"/>
            <node id="36" radius="1.5" x="471" y="755" z="87" inVp="0" inMag="1" time="1672189"/>
            <node id="35" radius="1.5" x="471" y="754" z="73" inVp="0" inMag="1" time="1667793"/>
            <node id="34" radius="1.5" x="474" y="731" z="102" inVp="0" inMag="1" time="1648440"/>
            <node id="33" radius="1.5" x="474" y="730" z="72" inVp="0" inMag="1" time="1644714"/>
            <node id="32" radius="1.5" x="534" y="539" z="121" inVp="0" inMag="1" time="1631779"/>
            <node id="31" radius="1.5" x="534" y="539" z="87" inVp="0" inMag="1" time="1628337"/>
            <node id="30" radius="1.5" x="457" y="345" z="117" inVp="0" inMag="1" time="1613781"/>
            <node id="28" radius="1.5" x="455" y="345" z="40" inVp="0" inMag="1" time="1609152"/>
            <node id="29" radius="1.5" x="449" y="347" z="90" inVp="0" inMag="1" time="1567072"/>
            <node id="9" radius="1.5" x="623" y="789" z="145" inVp="0" inMag="1" time="1223419"/>
            <node id="8" radius="1.5" x="576" y="700" z="137" inVp="0" inMag="1" time="1083807"/>
            <node id="7" radius="1.5" x="561" y="666" z="114" inVp="0" inMag="1" time="991066"/>
            <node id="6" radius="1.5" x="491" y="841" z="84" inVp="0" inMag="1" time="576595"/>
            <node id="5" radius="1.5" x="512" y="685" z="103" inVp="0" inMag="1" time="410116"/>
            <node id="4" radius="1.5" x="469" y="754" z="91" inVp="0" inMag="1" time="381929"/>
            <node id="3" radius="1.5" x="473" y="733" z="97" inVp="0" inMag="1" time="354163"/>
            <node id="2" radius="1.5" x="536" y="539" z="106" inVp="0" inMag="1" time="185732"/>
            <node id="10" radius="1.5" x="470" y="343" z="89" inVp="0" inMag="1" time="1288140"/>
            <node id="12" radius="1.5" x="536" y="541" z="99" inVp="0" inMag="1" time="1309331"/>
            <node id="13" radius="1.5" x="532" y="538" z="99" inVp="0" inMag="1" time="1311744"/>
            <node id="14" radius="1.5" x="474" y="733" z="91" inVp="0" inMag="1" time="1326658"/>
            <node id="15" radius="1.5" x="472" y="730" z="91" inVp="0" inMag="1" time="1328399"/>
            <node id="16" radius="1.5" x="472" y="753" z="81" inVp="0" inMag="1" time="1355824"/>
            <node id="17" radius="1.5" x="469" y="753" z="81" inVp="0" inMag="1" time="1357913"/>
            <node id="18" radius="1.5" x="522" y="685" z="104" inVp="0" inMag="1" time="1380160"/>
            <node id="19" radius="1.5" x="512" y="683" z="104" inVp="0" inMag="1" time="1385542"/>
            <node id="20" radius="1.5" x="492" y="841" z="78" inVp="0" inMag="1" time="1402978"/>
            <node id="21" radius="1.5" x="491" y="842" z="78" inVp="0" inMag="1" time="1404762"/>
            <node id="22" radius="1.5" x="561" y="665" z="108" inVp="0" inMag="1" time="1422207"/>
            <node id="23" radius="1.5" x="558" y="670" z="108" inVp="0" inMag="1" time="1424183"/>
            <node id="24" radius="1.5" x="579" y="698" z="130" inVp="0" inMag="1" time="1443753"/>
            <node id="25" radius="1.5" x="573" y="698" z="130" inVp="0" inMag="1" time="1445588"/>
            <node id="26" radius="1.5" x="622" y="787" z="140" inVp="0" inMag="1" time="1469216"/>
            <node id="27" radius="1.5" x="627" y="788" z="140" inVp="0" inMag="1" time="1470619"/>
        </nodes>
        <edges>
            <edge source="45" target="46"/>
            <edge source="43" target="44"/>
            <edge source="41" target="42"/>
            <edge source="39" target="40"/>
            <edge source="37" target="38"/>
            <edge source="35" target="36"/>
            <edge source="33" target="34"/>
            <edge source="31" target="32"/>
            <edge source="28" target="30"/>
            <edge source="10" target="29"/>
            <edge source="12" target="13"/>
            <edge source="14" target="15"/>
            <edge source="16" target="17"/>
            <edge source="18" target="19"/>
            <edge source="20" target="21"/>
            <edge source="22" target="23"/>
            <edge source="24" target="25"/>
            <edge source="26" target="27"/>
        </edges>
    </thing>
    <thing id="1" color.r="-1." color.g="-1." color.b="-1." color.a="1." comment="">
        <nodes/>
        <edges/>
    </thing>
    <comments>
        <comment node="1" content="First Node"/>
    </comments>
    <branchpoints>
        <branchpoint id="1"/>
        <branchpoint id="2"/>
        <branchpoint id="1"/>
    </branchpoints>
</things>
