# Supplementary material for: When complex neuronal structures may not matter
Source: eLife. 2017 Feb 6;6:e23508. doi: 10.7554/eLife.23508 (PMC5323043; doi:10.7554/eLife.23508)
Supplement: Supplementary file 2. — DOI: http://dx.doi.org/10.7554/eLife.23508.021 [file elife-23508-supp2.zip › Diameters and Targets/878_045_targetsAOdiametersxyz_fixed.002.nml]

<?xml version="1.0" encoding="UTF-8"?>
<things>
    <parameters>
        <experiment name="test_stack_mag1"/>
        <lastsavedin version="4.0.1"/>
        <createdin version="4.0.1"/>
        <scale x="0.5" y="0.5" z="0.5"/>
        <offset x="0" y="0" z="0"/>
        <RadiusLocking enableCommentLocking="0" lockingRadius="10" lockToNodesWithComment="seed"/>
        <time ms="2148565" checksum="fd15df2b1d271411133bc2d4535fb514b2765cadcd02aed07d2cef2be2ad3e8e"/>
        <activeNode id="44"/>
        <editPosition x="468" y="829" z="69"/>
        <skeletonVPState E0="0.866025" E1="0.286788" E2="0.409576" E3="0" E4="-0.5" E5="0.496732" E6="0.709407" E7="0" E8="0" E9="0.819152" E10="-0.573576" E11="0" E12="1024" E13="1024" E14="-1024" E15="1" translateX="0" translateY="0"/>
        <vpSettingsZoom XYPlane="0.62" XZPlane="0.62" YZPlane="0.62" SkelPlane="1"/>
        <idleTime ms="0" checksum="df3f619804a92fdb4057192dc43dd748ea778adc52bc498ce80524c014b81119"/>
    </parameters>
    <thing id="1" color.r="-1." color.g="-1." color.b="-1." color.a="1." comment="">
        <nodes>
            <node id="3" radius="1.5" x="642" y="760" z="78" inVp="0" inMag="1" time="682617"/>
            <node id="44" radius="1.5" x="469" y="828" z="95" inVp="0" inMag="2" time="2107708"/>
            <node id="36" radius="1.5" x="469" y="828" z="53" inVp="0" inMag="2" time="2104370"/>
            <node id="43" radius="1.5" x="468" y="830" z="63" inVp="0" inMag="2" time="2078079"/>
            <node id="42" radius="1.5" x="470" y="827" z="63" inVp="0" inMag="2" time="2074675"/>
            <node id="37" radius="1.5" x="470" y="827" z="69" inVp="0" inMag="2" time="2070335"/>
            <node id="35" radius="1.5" x="613" y="614" z="83" inVp="0" inMag="2" time="1473103"/>
            <node id="34" radius="1.5" x="612" y="614" z="45" inVp="0" inMag="2" time="1469835"/>
            <node id="33" radius="1.5" x="587" y="660" z="123" inVp="0" inMag="2" time="1458417"/>
            <node id="32" radius="1.5" x="586" y="660" z="63" inVp="0" inMag="2" time="1454053"/>
            <node id="25" radius="1.5" x="461" y="294" z="165" inVp="0" inMag="2" time="1396335"/>
            <node id="27" radius="1.5" x="637" y="756" z="110" inVp="0" inMag="2" time="1364327"/>
            <node id="26" radius="1.5" x="636" y="756" z="52" inVp="0" inMag="2" time="1357156"/>
            <node id="24" radius="1.5" x="458" y="294" z="97" inVp="0" inMag="2" time="1341741"/>
            <node id="8" radius="1.5" x="613" y="612" z="69" inVp="0" inMag="1" time="907259"/>
            <node id="7" radius="1.5" x="591" y="660" z="92" inVp="0" inMag="1" time="874131"/>
            <node id="4" radius="1.5" x="447" y="294" z="117" inVp="0" inMag="1" time="709944"/>
            <node id="10" radius="1.5" x="450" y="293" z="117" inVp="0" inMag="1" time="1114156"/>
            <node id="11" radius="1.5" x="468" y="293" z="113" inVp="0" inMag="1" time="1117748"/>
            <node id="12" radius="1.5" x="640" y="758" z="74" inVp="0" inMag="1" time="1130754"/>
            <node id="13" radius="1.5" x="636" y="755" z="74" inVp="0" inMag="1" time="1132292"/>
            <node id="18" radius="1.5" x="592" y="660" z="85" inVp="0" inMag="1" time="1206914"/>
            <node id="19" radius="1.5" x="583" y="663" z="85" inVp="0" inMag="1" time="1209260"/>
            <node id="20" radius="1.5" x="613" y="613" z="65" inVp="0" inMag="1" time="1226930"/>
            <node id="21" radius="1.5" x="611" y="615" z="65" inVp="0" inMag="1" time="1228081"/>
            <node id="38" radius="1.5" x="530" y="769" z="83" inVp="0" inMag="1" time="1693226"/>
            <node id="39" radius="1.5" x="530" y="769" z="112" inVp="0" inMag="1" time="1711315"/>
            <node id="40" radius="1.5" x="532" y="768" z="86" inVp="0" inMag="1" time="1716741"/>
            <node id="41" radius="1.5" x="529" y="770" z="86" inVp="0" inMag="1" time="1719631"/>
            <node id="28" radius="1.5" x="544" y="814" z="76" inVp="0" inMag="1" time="1879934"/>
            <node id="29" radius="1.5" x="544" y="814" z="112" inVp="0" inMag="1" time="1885871"/>
            <node id="30" radius="1.5" x="547" y="815" z="97" inVp="0" inMag="1" time="1890479"/>
            <node id="31" radius="1.5" x="543" y="813" z="97" inVp="0" inMag="1" time="1891967"/>
        </nodes>
        <edges>
            <edge source="36" target="44"/>
            <edge source="42" target="43"/>
            <edge source="34" target="35"/>
            <edge source="32" target="33"/>
            <edge source="26" target="27"/>
            <edge source="24" target="25"/>
            <edge source="10" target="11"/>
            <edge source="12" target="13"/>
            <edge source="18" target="19"/>
            <edge source="20" target="21"/>
            <edge source="38" target="39"/>
            <edge source="40" target="41"/>
            <edge source="28" target="29"/>
            <edge source="30" target="31"/>
        </edges>
    </thing>
    <branchpoints/>
</things>
