# Supplementary material for: When complex neuronal structures may not matter
Source: eLife. 2017 Feb 6;6:e23508. doi: 10.7554/eLife.23508 (PMC5323043; doi:10.7554/eLife.23508)
Supplement: Supplementary file 2. — DOI: http://dx.doi.org/10.7554/eLife.23508.021 [file elife-23508-supp2.zip › Diameters and Targets/878_049_targetsAO.diametersxyz.001.nml]

<?xml version="1.0" encoding="UTF-8"?>
<things>
    <parameters>
        <experiment name="test_stack_mag1"/>
        <lastsavedin version="4.0.1"/>
        <createdin version="4.0.1"/>
        <scale x="1" y="1" z="1"/>
        <offset x="0" y="0" z="0"/>
        <RadiusLocking enableCommentLocking="0" lockingRadius="10" lockToNodesWithComment="seed"/>
        <time ms="4906087" checksum="8834a8d693b50483203403bc66266ff550a0fdd17a8653c3b2b4da809670e08b"/>
        <activeNode id="25"/>
        <editPosition x="365" y="296" z="92"/>
        <skeletonVPState E0="0.866025" E1="0.286788" E2="0.409576" E3="0" E4="-0.5" E5="0.496732" E6="0.709407" E7="0" E8="0" E9="0.819152" E10="-0.573576" E11="0" E12="1024" E13="1024" E14="-1024" E15="1" translateX="0" translateY="0"/>
        <vpSettingsZoom XYPlane="0.7" XZPlane="0.7" YZPlane="0.7" SkelPlane="1"/>
        <idleTime ms="0" checksum="df3f619804a92fdb4057192dc43dd748ea778adc52bc498ce80524c014b81119"/>
    </parameters>
    <thing id="1" color.r="-1." color.g="-1." color.b="-1." color.a="1." comment="">
        <nodes>
            <node id="1" radius="1.5" x="342" y="298" z="97" inVp="0" inMag="1" time="78917"/>
            <node id="40" radius="1.5" x="446" y="627" z="45" inVp="0" inMag="1" time="4844787"/>
            <node id="39" radius="1.5" x="446" y="627" z="22" inVp="0" inMag="1" time="4842388"/>
            <node id="38" radius="1.5" x="420" y="711" z="65" inVp="0" inMag="1" time="4819844"/>
            <node id="37" radius="1.5" x="420" y="712" z="48" inVp="0" inMag="1" time="4816807"/>
            <node id="36" radius="1.5" x="513" y="416" z="31" inVp="0" inMag="1" time="4799468"/>
            <node id="35" radius="1.5" x="513" y="415" z="11" inVp="0" inMag="1" time="4797151"/>
            <node id="34" radius="1.5" x="405" y="385" z="101" inVp="0" inMag="1" time="4781964"/>
            <node id="33" radius="1.5" x="406" y="384" z="90" inVp="0" inMag="1" time="4779626"/>
            <node id="32" radius="1.5" x="391" y="469" z="50" inVp="0" inMag="1" time="4768019"/>
            <node id="31" radius="1.5" x="391" y="469" z="24" inVp="0" inMag="1" time="4764663"/>
            <node id="30" radius="1.5" x="348" y="448" z="72" inVp="0" inMag="1" time="4752996"/>
            <node id="29" radius="1.5" x="348" y="448" z="65" inVp="0" inMag="1" time="4749672"/>
            <node id="28" radius="1.5" x="289" y="574" z="77" inVp="0" inMag="1" time="4738364"/>
            <node id="27" radius="1.5" x="289" y="573" z="95" inVp="0" inMag="1" time="4732870"/>
            <node id="26" radius="1.5" x="364" y="296" z="103" inVp="0" inMag="1" time="4716891"/>
            <node id="25" radius="1.5" x="364" y="296" z="93" inVp="0" inMag="1" time="4712816"/>
            <node id="2" radius="1.5" x="289" y="572" z="78" inVp="0" inMag="1" time="632688"/>
            <node id="3" radius="1.5" x="348" y="448" z="68" inVp="0" inMag="1" time="777051"/>
            <node id="4" radius="2.38879" x="391" y="469" z="41" inVp="0" inMag="2" time="849306"/>
            <node id="5" radius="1.5" x="405" y="383" z="95" inVp="0" inMag="1" time="915209"/>
            <node id="6" radius="1.40896" x="513" y="415" z="16" inVp="0" inMag="1" time="1030341"/>
            <node id="7" radius="2.69257" x="420" y="712" z="57" inVp="0" inMag="2" time="1162659"/>
            <node id="8" radius="3.17017" x="446" y="627" z="35" inVp="0" inMag="2" time="1400986"/>
            <node id="9" radius="1.5" x="350" y="297" z="98" inVp="0" inMag="1" time="4449205"/>
            <node id="10" radius="1.5" x="376" y="294" z="98" inVp="0" inMag="1" time="4450915"/>
            <node id="11" radius="1.5" x="289" y="572" z="85" inVp="0" inMag="1" time="4463590"/>
            <node id="12" radius="1.5" x="292" y="574" z="85" inVp="0" inMag="1" time="4464538"/>
            <node id="13" radius="1.5" x="350" y="451" z="70" inVp="0" inMag="1" time="4492427"/>
            <node id="14" radius="1.5" x="346" y="452" z="70" inVp="0" inMag="1" time="4494616"/>
            <node id="15" radius="1.5" x="391" y="464" z="34" inVp="0" inMag="1" time="4509855"/>
            <node id="16" radius="1.5" x="392" y="473" z="34" inVp="0" inMag="1" time="4512155"/>
            <node id="17" radius="1.5" x="411" y="382" z="95" inVp="0" inMag="1" time="4526116"/>
            <node id="18" radius="1.5" x="402" y="387" z="95" inVp="0" inMag="1" time="4527523"/>
            <node id="19" radius="1.5" x="513" y="412" z="16" inVp="0" inMag="1" time="4543375"/>
            <node id="20" radius="1.5" x="513" y="418" z="16" inVp="0" inMag="1" time="4544545"/>
            <node id="21" radius="1.5" x="423" y="711" z="49" inVp="0" inMag="1" time="4562657"/>
            <node id="22" radius="1.5" x="418" y="711" z="49" inVp="0" inMag="1" time="4564348"/>
            <node id="23" radius="1.5" x="446" y="624" z="27" inVp="0" inMag="1" time="4586809"/>
            <node id="24" radius="1.5" x="446" y="630" z="27" inVp="0" inMag="1" time="4588250"/>
        </nodes>
        <edges>
            <edge source="39" target="40"/>
            <edge source="37" target="38"/>
            <edge source="35" target="36"/>
            <edge source="33" target="34"/>
            <edge source="31" target="32"/>
            <edge source="29" target="30"/>
            <edge source="27" target="28"/>
            <edge source="25" target="26"/>
            <edge source="9" target="10"/>
            <edge source="11" target="12"/>
            <edge source="13" target="14"/>
            <edge source="15" target="16"/>
            <edge source="17" target="18"/>
            <edge source="19" target="20"/>
            <edge source="21" target="22"/>
            <edge source="23" target="24"/>
        </edges>
    </thing>
    <comments>
        <comment node="1" content="First Node"/>
    </comments>
    <branchpoints/>
</things>
