# Supplementary material for: When complex neuronal structures may not matter
Source: eLife. 2017 Feb 6;6:e23508. doi: 10.7554/eLife.23508 (PMC5323043; doi:10.7554/eLife.23508)
Supplement: Supplementary file 2. — DOI: http://dx.doi.org/10.7554/eLife.23508.021 [file elife-23508-supp2.zip › Diameters and Targets/878_053_targetsAOdiametersxyz.001.nml]

<?xml version="1.0" encoding="UTF-8"?>
<things>
    <parameters>
        <experiment name="test_stack_mag1"/>
        <lastsavedin version="4.0.1"/>
        <createdin version="4.0.1"/>
        <scale x="1" y="1" z="1"/>
        <offset x="0" y="0" z="0"/>
        <RadiusLocking enableCommentLocking="0" lockingRadius="10" lockToNodesWithComment="seed"/>
        <time ms="3779211" checksum="d20de436e0b4bbb201de5eed8b87dca71708e7ac85e6236c4fd3077b8fd47066"/>
        <activeNode id="1"/>
        <editPosition x="582" y="276" z="88"/>
        <skeletonVPState E0="0.866025" E1="0.286788" E2="0.409576" E3="0" E4="-0.5" E5="0.496732" E6="0.709407" E7="0" E8="0" E9="0.819152" E10="-0.573576" E11="0" E12="1024" E13="1024" E14="-1024" E15="1" translateX="0" translateY="0"/>
        <vpSettingsZoom XYPlane="0.5" XZPlane="0.5" YZPlane="0.5" SkelPlane="1"/>
        <idleTime ms="0" checksum="df3f619804a92fdb4057192dc43dd748ea778adc52bc498ce80524c014b81119"/>
    </parameters>
    <thing id="1" color.r="-1." color.g="-1." color.b="-1." color.a="1." comment="">
        <nodes>
            <node id="1" radius="1.5" x="594" y="264" z="88" inVp="0" inMag="1" time="216774"/>
            <node id="46" radius="1.5" x="265" y="503" z="126" inVp="0" inMag="1" time="3687980"/>
            <node id="45" radius="1.5" x="265" y="503" z="120" inVp="0" inMag="1" time="3681186"/>
            <node id="44" radius="1.5" x="271" y="411" z="107" inVp="0" inMag="1" time="3655243"/>
            <node id="43" radius="1.5" x="271" y="411" z="95" inVp="0" inMag="1" time="3651378"/>
            <node id="42" radius="1.5" x="442" y="671" z="144" inVp="0" inMag="1" time="3629543"/>
            <node id="41" radius="1.5" x="443" y="671" z="123" inVp="0" inMag="1" time="3627232"/>
            <node id="40" radius="1.5" x="472" y="485" z="126" inVp="0" inMag="1" time="3612297"/>
            <node id="39" radius="1.5" x="472" y="484" z="118" inVp="0" inMag="1" time="3608337"/>
            <node id="38" radius="1.5" x="318" y="649" z="150" inVp="0" inMag="1" time="3592695"/>
            <node id="37" radius="1.5" x="318" y="649" z="141" inVp="0" inMag="1" time="3582973"/>
            <node id="36" radius="1.5" x="346" y="602" z="137" inVp="0" inMag="1" time="3567638"/>
            <node id="35" radius="1.5" x="345" y="602" z="132" inVp="0" inMag="1" time="3564210"/>
            <node id="34" radius="1.5" x="399" y="431" z="137" inVp="0" inMag="1" time="3551558"/>
            <node id="33" radius="1.5" x="399" y="431" z="124" inVp="0" inMag="1" time="3549603"/>
            <node id="32" radius="1.5" x="481" y="389" z="117" inVp="0" inMag="1" time="3542678"/>
            <node id="31" radius="1.5" x="481" y="389" z="102" inVp="0" inMag="1" time="3537090"/>
            <node id="30" radius="1.5" x="574" y="263" z="94" inVp="0" inMag="1" time="3528549"/>
            <node id="29" radius="1.5" x="574" y="262" z="84" inVp="0" inMag="1" time="3524474"/>
            <node id="2" radius="1.5" x="485" y="394" z="106" inVp="0" inMag="1" time="240830"/>
            <node id="4" radius="1.5" x="399" y="431" z="128" inVp="0" inMag="1" time="560063"/>
            <node id="5" radius="1.5" x="343" y="603" z="136" inVp="0" inMag="1" time="652090"/>
            <node id="6" radius="1.5" x="317" y="648" z="143" inVp="0" inMag="1" time="747793"/>
            <node id="7" radius="1.5" x="475" y="483" z="121" inVp="0" inMag="1" time="789463"/>
            <node id="8" radius="1.5" x="443" y="671" z="130" inVp="0" inMag="1" time="876637"/>
            <node id="9" radius="1.5" x="272" y="414" z="97" inVp="0" inMag="1" time="1067546"/>
            <node id="10" radius="1.5" x="262" y="504" z="126" inVp="0" inMag="1" time="1478667"/>
            <node id="11" radius="1.5" x="591" y="264" z="87" inVp="0" inMag="1" time="3274226"/>
            <node id="12" radius="1.5" x="560" y="259" z="87" inVp="0" inMag="1" time="3275901"/>
            <node id="13" radius="1.5" x="483" y="393" z="111" inVp="0" inMag="1" time="3286021"/>
            <node id="14" radius="1.5" x="476" y="385" z="111" inVp="0" inMag="1" time="3287420"/>
            <node id="15" radius="1.5" x="399" y="435" z="132" inVp="0" inMag="1" time="3301884"/>
            <node id="16" radius="1.5" x="399" y="427" z="132" inVp="0" inMag="1" time="3303110"/>
            <node id="17" radius="1.5" x="346" y="603" z="135" inVp="0" inMag="1" time="3325242"/>
            <node id="18" radius="1.5" x="345" y="601" z="135" inVp="0" inMag="1" time="3326373"/>
            <node id="19" radius="1.5" x="317" y="646" z="147" inVp="0" inMag="1" time="3347367"/>
            <node id="20" radius="1.5" x="315" y="646" z="147" inVp="0" inMag="1" time="3350926"/>
            <node id="21" radius="1.5" x="478" y="481" z="121" inVp="0" inMag="1" time="3366206"/>
            <node id="22" radius="1.5" x="477" y="480" z="121" inVp="0" inMag="1" time="3368658"/>
            <node id="23" radius="1.5" x="445" y="670" z="131" inVp="0" inMag="1" time="3387458"/>
            <node id="24" radius="1.5" x="441" y="673" z="131" inVp="0" inMag="1" time="3390300"/>
            <node id="25" radius="1.5" x="273" y="414" z="101" inVp="0" inMag="1" time="3412459"/>
            <node id="26" radius="1.5" x="270" y="415" z="101" inVp="0" inMag="1" time="3413937"/>
            <node id="27" radius="1.5" x="262" y="505" z="124" inVp="0" inMag="1" time="3451223"/>
            <node id="28" radius="1.5" x="261" y="503" z="124" inVp="0" inMag="1" time="3452493"/>
        </nodes>
        <edges>
            <edge source="45" target="46"/>
            <edge source="43" target="44"/>
            <edge source="41" target="42"/>
            <edge source="39" target="40"/>
            <edge source="37" target="38"/>
            <edge source="35" target="36"/>
            <edge source="33" target="34"/>
            <edge source="31" target="32"/>
            <edge source="29" target="30"/>
            <edge source="11" target="12"/>
            <edge source="13" target="14"/>
            <edge source="15" target="16"/>
            <edge source="17" target="18"/>
            <edge source="19" target="20"/>
            <edge source="21" target="22"/>
            <edge source="23" target="24"/>
            <edge source="25" target="26"/>
            <edge source="27" target="28"/>
        </edges>
    </thing>
    <comments>
        <comment node="1" content="First Node"/>
    </comments>
    <branchpoints>
        <branchpoint id="1"/>
    </branchpoints>
</things>
