# Supplementary material for: When complex neuronal structures may not matter
Source: eLife. 2017 Feb 6;6:e23508. doi: 10.7554/eLife.23508 (PMC5323043; doi:10.7554/eLife.23508)
Supplement: Supplementary file 2. — DOI: http://dx.doi.org/10.7554/eLife.23508.021 [file elife-23508-supp2.zip › Diameters and Targets/878_056_targetsAOdiametersxyz.001.nml]

<?xml version="1.0" encoding="UTF-8"?>
<things>
    <parameters>
        <experiment name="test_stack_mag1"/>
        <lastsavedin version="4.0.1"/>
        <createdin version="4.0.1"/>
        <scale x="1" y="1" z="1"/>
        <offset x="0" y="0" z="0"/>
        <RadiusLocking enableCommentLocking="0" lockingRadius="10" lockToNodesWithComment="seed"/>
        <time ms="3494660" checksum="968611e3893eca0e2b7d91bcf781667403bda35fefdfa0c769c295f9c9e461d7"/>
        <activeNode id="1"/>
        <editPosition x="292" y="268" z="44"/>
        <skeletonVPState E0="0.866025" E1="0.286788" E2="0.409576" E3="0" E4="-0.5" E5="0.496732" E6="0.709407" E7="0" E8="0" E9="0.819152" E10="-0.573576" E11="0" E12="1024" E13="1024" E14="-1024" E15="1" translateX="0" translateY="0"/>
        <vpSettingsZoom XYPlane="0.52" XZPlane="0.52" YZPlane="0.52" SkelPlane="1"/>
        <idleTime ms="0" checksum="df3f619804a92fdb4057192dc43dd748ea778adc52bc498ce80524c014b81119"/>
    </parameters>
    <thing id="1" color.r="-1." color.g="-1." color.b="-1." color.a="1." comment="">
        <nodes>
            <node id="1" radius="1.5" x="292" y="268" z="44" inVp="0" inMag="1" time="28245"/>
            <node id="90" radius="1.5" x="309" y="416" z="43" inVp="0" inMag="1" time="3376314"/>
            <node id="89" radius="1.5" x="309" y="416" z="37" inVp="0" inMag="1" time="3373350"/>
            <node id="88" radius="1.5" x="474" y="499" z="46" inVp="0" inMag="1" time="3346188"/>
            <node id="87" radius="1.5" x="474" y="499" z="35" inVp="0" inMag="1" time="3344130"/>
            <node id="86" radius="1.5" x="384" y="403" z="35" inVp="0" inMag="1" time="3318248"/>
            <node id="85" radius="1.5" x="384" y="403" z="41" inVp="0" inMag="1" time="3313657"/>
            <node id="84" radius="1.5" x="515" y="431" z="35" inVp="0" inMag="1" time="3288890"/>
            <node id="83" radius="1.5" x="515" y="431" z="28" inVp="0" inMag="1" time="3284111"/>
            <node id="82" radius="1.5" x="488" y="385" z="28" inVp="0" inMag="1" time="3262424"/>
            <node id="81" radius="1.5" x="488" y="385" z="17" inVp="0" inMag="1" time="3258913"/>
            <node id="80" radius="1.5" x="330" y="521" z="72" inVp="0" inMag="1" time="3234879"/>
            <node id="79" radius="1.5" x="330" y="521" z="67" inVp="0" inMag="1" time="3231726"/>
            <node id="78" radius="1.5" x="460" y="413" z="31" inVp="0" inMag="1" time="3211051"/>
            <node id="77" radius="1.5" x="460" y="413" z="18" inVp="0" inMag="1" time="3205861"/>
            <node id="76" radius="1.5" x="475" y="589" z="68" inVp="0" inMag="1" time="3182422"/>
            <node id="75" radius="1.5" x="475" y="589" z="68" inVp="0" inMag="1" time="3171053"/>
            <node id="74" radius="1.5" x="395" y="600" z="78" inVp="0" inMag="1" time="3139258"/>
            <node id="73" radius="1.5" x="395" y="599" z="68" inVp="0" inMag="1" time="3135661"/>
            <node id="72" radius="1.5" x="336" y="475" z="58" inVp="0" inMag="1" time="3120341"/>
            <node id="71" radius="1.5" x="336" y="475" z="46" inVp="0" inMag="1" time="3115557"/>
            <node id="70" radius="1.5" x="368" y="473" z="48" inVp="0" inMag="1" time="3101753"/>
            <node id="69" radius="1.5" x="368" y="473" z="36" inVp="0" inMag="1" time="3094175"/>
            <node id="68" radius="1.5" x="414" y="411" z="29" inVp="0" inMag="1" time="3078957"/>
            <node id="67" radius="1.5" x="413" y="411" z="21" inVp="0" inMag="1" time="3074953"/>
            <node id="66" radius="1.5" x="429" y="411" z="30" inVp="0" inMag="1" time="3060162"/>
            <node id="65" radius="1.5" x="429" y="411" z="19" inVp="0" inMag="1" time="3056374"/>
            <node id="64" radius="1.5" x="474" y="413" z="31" inVp="0" inMag="1" time="3028265"/>
            <node id="63" radius="1.5" x="474" y="413" z="17" inVp="0" inMag="1" time="3021194"/>
            <node id="62" radius="1.5" x="451" y="416" z="31" inVp="0" inMag="1" time="3010410"/>
            <node id="61" radius="1.5" x="451" y="416" z="21" inVp="0" inMag="1" time="3006061"/>
            <node id="60" radius="1.5" x="449" y="431" z="37" inVp="0" inMag="1" time="2979012"/>
            <node id="59" radius="1.5" x="449" y="431" z="25" inVp="0" inMag="1" time="2976361"/>
            <node id="58" radius="1.5" x="309" y="347" z="58" inVp="0" inMag="1" time="2966771"/>
            <node id="57" radius="1.5" x="309" y="346" z="47" inVp="0" inMag="1" time="2963614"/>
            <node id="56" radius="1.5" x="321" y="275" z="63" inVp="0" inMag="1" time="2957545"/>
            <node id="55" radius="1.5" x="322" y="275" z="38" inVp="0" inMag="1" time="2951406"/>
            <node id="18" radius="1.5" x="309" y="416" z="40" inVp="0" inMag="1" time="2372926"/>
            <node id="17" radius="1.5" x="474" y="499" z="43" inVp="0" inMag="1" time="2308652"/>
            <node id="16" radius="1.5" x="384" y="403" z="36" inVp="0" inMag="1" time="2255200"/>
            <node id="15" radius="1.5" x="515" y="431" z="31" inVp="0" inMag="1" time="2028099"/>
            <node id="14" radius="1.5" x="488" y="386" z="21" inVp="0" inMag="1" time="2001462"/>
            <node id="13" radius="1.5" x="330" y="521" z="68" inVp="0" inMag="1" time="1511324"/>
            <node id="12" radius="1.5" x="460" y="413" z="26" inVp="0" inMag="1" time="1415838"/>
            <node id="11" radius="1.5" x="475" y="589" z="63" inVp="0" inMag="1" time="1387740"/>
            <node id="10" radius="1.5" x="395" y="600" z="76" inVp="0" inMag="1" time="1345820"/>
            <node id="9" radius="1.5" x="336" y="475" z="50" inVp="0" inMag="1" time="1087482"/>
            <node id="8" radius="1.5" x="367" y="475" z="46" inVp="0" inMag="1" time="1042314"/>
            <node id="7" radius="1.5" x="412" y="410" z="25" inVp="0" inMag="1" time="834134"/>
            <node id="6" radius="1.5" x="429" y="411" z="27" inVp="0" inMag="1" time="813345"/>
            <node id="5" radius="1.5" x="475" y="414" z="26" inVp="0" inMag="1" time="802405"/>
            <node id="4" radius="1.5" x="451" y="414" z="27" inVp="0" inMag="1" time="791984"/>
            <node id="3" radius="1.5" x="449" y="431" z="31" inVp="0" inMag="1" time="778242"/>
            <node id="2" radius="1.5" x="304" y="346" z="53" inVp="0" inMag="1" time="59179"/>
            <node id="19" radius="1.5" x="293" y="269" z="43" inVp="0" inMag="1" time="2416761"/>
            <node id="20" radius="1.5" x="352" y="281" z="43" inVp="0" inMag="1" time="2419457"/>
            <node id="21" radius="1.5" x="304" y="347" z="54" inVp="0" inMag="1" time="2434685"/>
            <node id="22" radius="1.5" x="313" y="345" z="54" inVp="0" inMag="1" time="2436217"/>
            <node id="23" radius="1.5" x="446" y="430" z="31" inVp="0" inMag="1" time="2447139"/>
            <node id="24" radius="1.5" x="452" y="432" z="31" inVp="0" inMag="1" time="2449135"/>
            <node id="25" radius="1.5" x="446" y="415" z="28" inVp="0" inMag="1" time="2460494"/>
            <node id="26" radius="1.5" x="456" y="417" z="28" inVp="0" inMag="1" time="2462511"/>
            <node id="27" radius="1.5" x="474" y="411" z="22" inVp="0" inMag="1" time="2476684"/>
            <node id="28" radius="1.5" x="473" y="415" z="22" inVp="0" inMag="1" time="2479072"/>
            <node id="29" radius="1.5" x="427" y="411" z="23" inVp="0" inMag="1" time="2491775"/>
            <node id="30" radius="1.5" x="431" y="411" z="23" inVp="0" inMag="1" time="2492976"/>
            <node id="31" radius="1.5" x="415" y="410" z="25" inVp="0" inMag="1" time="2513647"/>
            <node id="32" radius="1.5" x="415" y="413" z="25" inVp="0" inMag="1" time="2516102"/>
            <node id="33" radius="1.5" x="366" y="473" z="41" inVp="0" inMag="1" time="2549036"/>
            <node id="34" radius="1.5" x="369" y="473" z="41" inVp="0" inMag="1" time="2550456"/>
            <node id="35" radius="1.5" x="336" y="474" z="56" inVp="0" inMag="1" time="2569008"/>
            <node id="36" radius="1.5" x="337" y="476" z="56" inVp="0" inMag="1" time="2570984"/>
            <node id="37" radius="1.5" x="395" y="599" z="70" inVp="0" inMag="1" time="2588574"/>
            <node id="38" radius="1.5" x="395" y="600" z="67" inVp="0" inMag="1" time="2607085"/>
            <node id="39" radius="1.5" x="478" y="589" z="64" inVp="0" inMag="1" time="2644354"/>
            <node id="40" radius="1.5" x="478" y="590" z="64" inVp="0" inMag="1" time="2646028"/>
            <node id="41" radius="1.5" x="460" y="411" z="22" inVp="0" inMag="1" time="2668628"/>
            <node id="42" radius="1.5" x="460" y="415" z="22" inVp="0" inMag="1" time="2669762"/>
            <node id="43" radius="1.5" x="330" y="521" z="70" inVp="0" inMag="1" time="2690156"/>
            <node id="44" radius="1.5" x="330" y="522" z="70" inVp="0" inMag="1" time="2693826"/>
            <node id="45" radius="1.5" x="487" y="384" z="23" inVp="0" inMag="1" time="2733715"/>
            <node id="46" radius="1.5" x="489" y="387" z="23" inVp="0" inMag="1" time="2734834"/>
            <node id="47" radius="1.5" x="515" y="429" z="33" inVp="0" inMag="1" time="2765327"/>
            <node id="48" radius="1.5" x="515" y="432" z="33" inVp="0" inMag="1" time="2766482"/>
            <node id="49" radius="1.5" x="384" y="401" z="29" inVp="0" inMag="1" time="2815576"/>
            <node id="50" radius="1.5" x="384" y="403" z="29" inVp="0" inMag="1" time="2816902"/>
            <node id="51" radius="1.5" x="476" y="498" z="39" inVp="0" inMag="1" time="2845672"/>
            <node id="52" radius="1.5" x="472" y="500" z="39" inVp="0" inMag="1" time="2847205"/>
            <node id="53" radius="1.5" x="308" y="415" z="40" inVp="0" inMag="1" time="2882263"/>
            <node id="54" radius="1.5" x="309" y="417" z="40" inVp="0" inMag="1" time="2884803"/>
        </nodes>
        <edges>
            <edge source="89" target="90"/>
            <edge source="87" target="88"/>
            <edge source="85" target="86"/>
            <edge source="83" target="84"/>
            <edge source="81" target="82"/>
            <edge source="79" target="80"/>
            <edge source="77" target="78"/>
            <edge source="75" target="76"/>
            <edge source="73" target="74"/>
            <edge source="71" target="72"/>
            <edge source="69" target="70"/>
            <edge source="67" target="68"/>
            <edge source="65" target="66"/>
            <edge source="63" target="64"/>
            <edge source="61" target="62"/>
            <edge source="59" target="60"/>
            <edge source="57" target="58"/>
            <edge source="55" target="56"/>
            <edge source="19" target="20"/>
            <edge source="21" target="22"/>
            <edge source="23" target="24"/>
            <edge source="25" target="26"/>
            <edge source="27" target="28"/>
            <edge source="29" target="30"/>
            <edge source="31" target="32"/>
            <edge source="33" target="34"/>
            <edge source="35" target="36"/>
            <edge source="37" target="38"/>
            <edge source="39" target="40"/>
            <edge source="41" target="42"/>
            <edge source="43" target="44"/>
            <edge source="45" target="46"/>
            <edge source="47" target="48"/>
            <edge source="49" target="50"/>
            <edge source="51" target="52"/>
            <edge source="53" target="54"/>
        </edges>
    </thing>
    <comments>
        <comment node="1" content="First Node"/>
    </comments>
    <branchpoints>
        <branchpoint id="1"/>
    </branchpoints>
</things>
