# Supplementary material for: When complex neuronal structures may not matter
Source: eLife. 2017 Feb 6;6:e23508. doi: 10.7554/eLife.23508 (PMC5323043; doi:10.7554/eLife.23508)
Supplement: Supplementary file 2. — DOI: http://dx.doi.org/10.7554/eLife.23508.021 [file elife-23508-supp2.zip › Diameters and Targets/878_057_targetsAOdiametersxyz.001.nml]

<?xml version="1.0" encoding="UTF-8"?>
<things>
    <parameters>
        <experiment name="test_stack_mag1"/>
        <lastsavedin version="4.0.1"/>
        <createdin version="4.0.1"/>
        <scale x="1" y="1" z="1"/>
        <offset x="0" y="0" z="0"/>
        <RadiusLocking enableCommentLocking="0" lockingRadius="10" lockToNodesWithComment="seed"/>
        <time ms="11051751" checksum="619eaafa3f28f9c5198ec8c05fcc01ac2559c57969a866b36c6ffbf45794a54f"/>
        <activeNode id="12"/>
        <editPosition x="524" y="683" z="64"/>
        <skeletonVPState E0="0.866025" E1="0.286788" E2="0.409576" E3="0" E4="-0.5" E5="0.496732" E6="0.709407" E7="0" E8="0" E9="0.819152" E10="-0.573576" E11="0" E12="1024" E13="1024" E14="-1024" E15="1" translateX="0" translateY="0"/>
        <vpSettingsZoom XYPlane="0.7" XZPlane="0.7" YZPlane="0.7" SkelPlane="1"/>
        <idleTime ms="8133697" checksum="978dbfa27a97ee368c6016313134c2fff7820292f38fcb12b54122fc5c9bc31f"/>
    </parameters>
    <thing id="1" color.r="-1." color.g="-1." color.b="-1." color.a="1." comment="">
        <nodes>
            <node id="1" radius="1.5" x="530" y="683" z="62" inVp="0" inMag="1" time="178668"/>
            <node id="55" radius="1.5" x="493" y="160" z="43" inVp="0" inMag="1" time="11006907"/>
            <node id="54" radius="1.5" x="494" y="160" z="25" inVp="0" inMag="1" time="10996730"/>
            <node id="53" radius="1.5" x="565" y="451" z="44" inVp="0" inMag="1" time="10958663"/>
            <node id="52" radius="1.5" x="564" y="451" z="29" inVp="0" inMag="1" time="10950247"/>
            <node id="51" radius="1.5" x="519" y="354" z="86" inVp="0" inMag="1" time="10924058"/>
            <node id="50" radius="1.5" x="519" y="354" z="59" inVp="0" inMag="1" time="10917361"/>
            <node id="49" radius="1.5" x="397" y="569" z="69" inVp="0" inMag="1" time="10890277"/>
            <node id="48" radius="1.5" x="397" y="569" z="32" inVp="0" inMag="1" time="10882951"/>
            <node id="47" radius="1.5" x="368" y="435" z="48" inVp="0" inMag="1" time="10855866"/>
            <node id="46" radius="1.5" x="368" y="435" z="17" inVp="0" inMag="1" time="10843881"/>
            <node id="45" radius="1.5" x="344" y="290" z="48" inVp="0" inMag="1" time="10793457"/>
            <node id="44" radius="1.5" x="344" y="290" z="22" inVp="0" inMag="1" time="10784587"/>
            <node id="43" radius="1.5" x="547" y="252" z="99" inVp="0" inMag="1" time="10754849"/>
            <node id="42" radius="1.5" x="547" y="252" z="81" inVp="0" inMag="1" time="10748407"/>
            <node id="41" radius="1.5" x="585" y="283" z="92" inVp="0" inMag="1" time="10728319"/>
            <node id="40" radius="1.5" x="585" y="283" z="47" inVp="0" inMag="1" time="10714321"/>
            <node id="39" radius="1.5" x="582" y="161" z="87" inVp="0" inMag="1" time="10693115"/>
            <node id="38" radius="1.5" x="582" y="161" z="43" inVp="0" inMag="1" time="10676268"/>
            <node id="37" radius="1.5" x="556" y="564" z="118" inVp="0" inMag="1" time="10654817"/>
            <node id="36" radius="1.5" x="556" y="564" z="62" inVp="0" inMag="1" time="10642684"/>
            <node id="35" radius="1.5" x="497" y="681" z="82" inVp="0" inMag="1" time="10623415"/>
            <node id="34" radius="1.5" x="497" y="681" z="30" inVp="0" inMag="1" time="10612489"/>
            <node id="33" radius="1.5" x="492" y="160" z="36" inVp="0" inMag="1" time="10278075"/>
            <node id="32" radius="1.5" x="493" y="162" z="36" inVp="0" inMag="1" time="10276191"/>
            <node id="31" radius="1.5" x="563" y="451" z="34" inVp="0" inMag="1" time="10243645"/>
            <node id="30" radius="1.5" x="565" y="450" z="34" inVp="0" inMag="1" time="10242335"/>
            <node id="29" radius="1.5" x="519" y="352" z="69" inVp="0" inMag="1" time="10203678"/>
            <node id="28" radius="1.5" x="520" y="355" z="69" inVp="0" inMag="1" time="10202091"/>
            <node id="27" radius="1.5" x="344" y="291" z="37" inVp="0" inMag="1" time="10172325"/>
            <node id="26" radius="1.5" x="344" y="289" z="37" inVp="0" inMag="1" time="10168686"/>
            <node id="25" radius="1.5" x="395" y="569" z="55" inVp="0" inMag="1" time="10122051"/>
            <node id="24" radius="1.5" x="400" y="569" z="55" inVp="0" inMag="1" time="10119896"/>
            <node id="23" radius="1.5" x="369" y="436" z="27" inVp="0" inMag="1" time="10092423"/>
            <node id="22" radius="1.5" x="368" y="433" z="27" inVp="0" inMag="1" time="10091119"/>
            <node id="21" radius="1.5" x="546" y="252" z="93" inVp="0" inMag="1" time="10072938"/>
            <node id="20" radius="1.5" x="548" y="251" z="93" inVp="0" inMag="1" time="10071515"/>
            <node id="19" radius="1.5" x="582" y="282" z="67" inVp="0" inMag="1" time="10051659"/>
            <node id="18" radius="1.5" x="589" y="284" z="67" inVp="0" inMag="1" time="10049959"/>
            <node id="17" radius="1.5" x="582" y="163" z="57" inVp="0" inMag="1" time="10028203"/>
            <node id="16" radius="1.5" x="581" y="159" z="57" inVp="0" inMag="1" time="10026462"/>
            <node id="15" radius="1.5" x="550" y="563" z="91" inVp="0" inMag="1" time="10010673"/>
            <node id="14" radius="1.5" x="562" y="565" z="91" inVp="0" inMag="1" time="10008580"/>
            <node id="13" radius="1.5" x="468" y="678" z="64" inVp="0" inMag="1" time="9994295"/>
            <node id="12" radius="1.5" x="524" y="683" z="64" inVp="0" inMag="1" time="9992310"/>
            <node id="11" radius="1.5" x="494" y="159" z="30" inVp="0" inMag="2" time="742342"/>
            <node id="10" radius="1.5" x="568" y="451" z="36" inVp="0" inMag="2" time="680750"/>
            <node id="9" radius="1.5" x="519" y="354" z="62" inVp="0" inMag="2" time="505238"/>
            <node id="8" radius="1.5" x="343" y="290" z="36" inVp="0" inMag="2" time="464572"/>
            <node id="7" radius="1.5" x="398" y="569" z="50" inVp="0" inMag="2" time="441393"/>
            <node id="6" radius="1.5" x="369" y="435" z="34" inVp="0" inMag="2" time="410553"/>
            <node id="5" radius="1.5" x="548" y="251" z="86" inVp="0" inMag="2" time="326965"/>
            <node id="4" radius="1.5" x="590" y="284" z="78" inVp="0" inMag="2" time="283835"/>
            <node id="3" radius="1.5" x="581" y="157" z="54" inVp="0" inMag="2" time="259999"/>
            <node id="2" radius="1.5" x="565" y="566" z="80" inVp="0" inMag="1" time="188302"/>
        </nodes>
        <edges>
            <edge source="54" target="55"/>
            <edge source="52" target="53"/>
            <edge source="50" target="51"/>
            <edge source="48" target="49"/>
            <edge source="46" target="47"/>
            <edge source="44" target="45"/>
            <edge source="42" target="43"/>
            <edge source="40" target="41"/>
            <edge source="38" target="39"/>
            <edge source="36" target="37"/>
            <edge source="34" target="35"/>
            <edge source="32" target="33"/>
            <edge source="30" target="31"/>
            <edge source="28" target="29"/>
            <edge source="26" target="27"/>
            <edge source="24" target="25"/>
            <edge source="22" target="23"/>
            <edge source="20" target="21"/>
            <edge source="18" target="19"/>
            <edge source="16" target="17"/>
            <edge source="14" target="15"/>
            <edge source="12" target="13"/>
        </edges>
    </thing>
    <comments>
        <comment node="1" content="First Node"/>
    </comments>
    <branchpoints>
        <branchpoint id="1"/>
    </branchpoints>
</things>
