# Supplementary material for: When complex neuronal structures may not matter
Source: eLife. 2017 Feb 6;6:e23508. doi: 10.7554/eLife.23508 (PMC5323043; doi:10.7554/eLife.23508)
Supplement: Supplementary file 2. — DOI: http://dx.doi.org/10.7554/eLife.23508.021 [file elife-23508-supp2.zip › Diameters and Targets/878_061_skeleton_targetsAOdiametersxyz_fixed.004.nml]

<?xml version="1.0" encoding="UTF-8"?>
<things>
    <parameters>
        <experiment name="test_stack_mag1"/>
        <lastsavedin version="4.0.1"/>
        <createdin version="4.0.1"/>
        <scale x="0.5" y="0.5" z="0.5"/>
        <offset x="0" y="0" z="0"/>
        <RadiusLocking enableCommentLocking="0" lockingRadius="10" lockToNodesWithComment="seed"/>
        <time ms="-13079337" checksum="f4a6c38fac33db35a4b85439e64505530dc13a22fcac52163e4170a2a8348015"/>
        <activeNode id="45"/>
        <editPosition x="340" y="193" z="123"/>
        <skeletonVPState E0="0.866025" E1="0.286788" E2="0.409576" E3="0" E4="-0.5" E5="0.496732" E6="0.709407" E7="0" E8="0" E9="0.819152" E10="-0.573576" E11="0" E12="1024" E13="1024" E14="-1024" E15="1" translateX="-13.3668" translateY="-62.9752"/>
        <vpSettingsZoom XYPlane="0.6" XZPlane="0.6" YZPlane="0.6" SkelPlane="1"/>
        <idleTime ms="0" checksum="df3f619804a92fdb4057192dc43dd748ea778adc52bc498ce80524c014b81119"/>
    </parameters>
    <thing id="1" color.r="-1." color.g="-1." color.b="-1." color.a="1." comment="">
        <nodes>
            <node id="1" radius="1.08208" x="514" y="559" z="60" inVp="0" inMag="2" time="21711"/>
            <node id="45" radius="1.5" x="341" y="193" z="127" inVp="0" inMag="2" time="-13117471"/>
            <node id="44" radius="1.5" x="341" y="193" z="111" inVp="0" inMag="2" time="-13121168"/>
            <node id="43" radius="1.5" x="338" y="193" z="121" inVp="0" inMag="2" time="-13124262"/>
            <node id="42" radius="1.5" x="343" y="193" z="121" inVp="0" inMag="2" time="-13125417"/>
            <node id="41" radius="1.5" x="342" y="186" z="123" inVp="0" inMag="2" time="-13136407"/>
            <node id="40" radius="1.5" x="496" y="320" z="68" inVp="0" inMag="2" time="1091638"/>
            <node id="39" radius="1.5" x="496" y="321" z="60" inVp="0" inMag="2" time="1084989"/>
            <node id="38" radius="1.5" x="472" y="316" z="66" inVp="0" inMag="2" time="1075760"/>
            <node id="37" radius="1.5" x="472" y="316" z="56" inVp="0" inMag="2" time="1071367"/>
            <node id="36" radius="1.27402" x="401" y="363" z="62" inVp="0" inMag="4" time="1030960"/>
            <node id="35" radius="1.08208" x="401" y="364" z="76" inVp="0" inMag="4" time="1025713"/>
            <node id="34" radius="1.5" x="477" y="426" z="70" inVp="0" inMag="2" time="946221"/>
            <node id="33" radius="1.5" x="477" y="427" z="62" inVp="0" inMag="2" time="941336"/>
            <node id="32" radius="1.5" x="366" y="451" z="66" inVp="0" inMag="2" time="932220"/>
            <node id="31" radius="1.5" x="366" y="451" z="60" inVp="0" inMag="2" time="925877"/>
            <node id="30" radius="1.5" x="438" y="462" z="64" inVp="0" inMag="2" time="908554"/>
            <node id="29" radius="1.5" x="436" y="461" z="78" inVp="0" inMag="2" time="899365"/>
            <node id="28" radius="1.5" x="443" y="499" z="74" inVp="0" inMag="2" time="888653"/>
            <node id="27" radius="1.5" x="442" y="499" z="60" inVp="0" inMag="2" time="885071"/>
            <node id="26" radius="1.5" x="481" y="576" z="10" inVp="0" inMag="2" time="855039"/>
            <node id="25" radius="1.5" x="482" y="577" z="76" inVp="0" inMag="2" time="841353"/>
            <node id="2" radius="1.5" x="436" y="501" z="62" inVp="0" inMag="1" time="65089"/>
            <node id="3" radius="1.5" x="442" y="459" z="66" inVp="0" inMag="1" time="93414"/>
            <node id="4" radius="1.5" x="476" y="426" z="64" inVp="0" inMag="1" time="209495"/>
            <node id="5" radius="1.46767" x="399" y="364" z="67" inVp="0" inMag="4" time="310643"/>
            <node id="6" radius="1.5" x="496" y="324" z="63" inVp="0" inMag="2" time="497966"/>
            <node id="7" radius="1.5" x="472" y="316" z="61" inVp="0" inMag="2" time="505489"/>
            <node id="8" radius="1.5" x="513" y="560" z="63" inVp="0" inMag="1" time="614929"/>
            <node id="9" radius="1.5" x="450" y="595" z="63" inVp="0" inMag="1" time="618127"/>
            <node id="10" radius="1.5" x="437" y="500" z="65" inVp="0" inMag="1" time="630314"/>
            <node id="11" radius="1.5" x="447" y="497" z="65" inVp="0" inMag="1" time="632162"/>
            <node id="12" radius="1.5" x="443" y="460" z="71" inVp="0" inMag="1" time="638921"/>
            <node id="13" radius="1.5" x="427" y="461" z="71" inVp="0" inMag="1" time="641254"/>
            <node id="14" radius="1.5" x="478" y="425" z="63" inVp="0" inMag="1" time="650438"/>
            <node id="15" radius="1.5" x="475" y="426" z="63" inVp="0" inMag="1" time="652808"/>
            <node id="16" radius="0.849347" x="399" y="366" z="69" inVp="0" inMag="4" time="659969"/>
            <node id="17" radius="0.6144" x="398" y="364" z="69" inVp="0" inMag="1" time="662527"/>
            <node id="18" radius="1.5" x="497" y="323" z="64" inVp="0" inMag="1" time="670945"/>
            <node id="20" radius="1.5" x="473" y="318" z="60" inVp="0" inMag="1" time="677815"/>
            <node id="21" radius="1.5" x="471" y="316" z="60" inVp="0" inMag="1" time="679643"/>
            <node id="22" radius="1.5" x="368" y="453" z="60" inVp="0" inMag="1" time="787715"/>
            <node id="23" radius="1.5" x="367" y="453" z="64" inVp="0" inMag="1" time="803093"/>
            <node id="24" radius="1.5" x="365" y="450" z="64" inVp="0" inMag="1" time="805168"/>
        </nodes>
        <edges>
            <edge source="44" target="45"/>
            <edge source="42" target="43"/>
            <edge source="39" target="40"/>
            <edge source="37" target="38"/>
            <edge source="35" target="36"/>
            <edge source="33" target="34"/>
            <edge source="31" target="32"/>
            <edge source="29" target="30"/>
            <edge source="27" target="28"/>
            <edge source="25" target="26"/>
            <edge source="8" target="9"/>
            <edge source="10" target="11"/>
            <edge source="12" target="13"/>
            <edge source="14" target="15"/>
            <edge source="16" target="17"/>
            <edge source="20" target="21"/>
            <edge source="23" target="24"/>
        </edges>
    </thing>
    <comments>
        <comment node="1" content="First Node"/>
    </comments>
    <branchpoints>
        <branchpoint id="1"/>
    </branchpoints>
</things>
