# Supplementary material for: When complex neuronal structures may not matter
Source: eLife. 2017 Feb 6;6:e23508. doi: 10.7554/eLife.23508 (PMC5323043; doi:10.7554/eLife.23508)
Supplement: Supplementary file 2. — DOI: http://dx.doi.org/10.7554/eLife.23508.021 [file elife-23508-supp2.zip › Diameters and Targets/878_062_skeleton_targetsAOdiametersxyz.002.nml]

<?xml version="1.0" encoding="UTF-8"?>
<things>
    <parameters>
        <experiment name="test_stack_mag1"/>
        <lastsavedin version="4.0.1"/>
        <createdin version="4.0.1"/>
        <scale x="1" y="1" z="1"/>
        <offset x="0" y="0" z="0"/>
        <RadiusLocking enableCommentLocking="0" lockingRadius="10" lockToNodesWithComment="seed"/>
        <time ms="1380078" checksum="9b43e8040def9699a0a94e52a37f8008873cd2a4be799521fab1d8c5c0ce616d"/>
        <activeNode id="8"/>
        <editPosition x="311" y="165" z="83"/>
        <skeletonVPState E0="0.866025" E1="0.286788" E2="0.409576" E3="0" E4="-0.5" E5="0.496732" E6="0.709407" E7="0" E8="0" E9="0.819152" E10="-0.573576" E11="0" E12="1024" E13="1024" E14="-1024" E15="1" translateX="0" translateY="0"/>
        <vpSettingsZoom XYPlane="0.5" XZPlane="0.5" YZPlane="0.5" SkelPlane="1"/>
        <idleTime ms="0" checksum="df3f619804a92fdb4057192dc43dd748ea778adc52bc498ce80524c014b81119"/>
    </parameters>
    <thing id="1" color.r="-1." color.g="-1." color.b="-1." color.a="1." comment="">
        <nodes>
            <node id="1" radius="1.5" x="312" y="165" z="87" inVp="0" inMag="4" time="152551"/>
            <node id="35" radius="1.5" x="467" y="547" z="15" inVp="0" inMag="1" time="1346365"/>
            <node id="34" radius="1.5" x="467" y="547" z="7" inVp="0" inMag="1" time="1342032"/>
            <node id="33" radius="1.5" x="467" y="548" z="9" inVp="0" inMag="1" time="1336391"/>
            <node id="32" radius="1.5" x="467" y="547" z="9" inVp="0" inMag="1" time="1335072"/>
            <node id="31" radius="1.5" x="508" y="450" z="32" inVp="0" inMag="1" time="1312291"/>
            <node id="30" radius="1.5" x="508" y="450" z="26" inVp="0" inMag="1" time="1308235"/>
            <node id="29" radius="1.5" x="511" y="451" z="28" inVp="0" inMag="1" time="1301534"/>
            <node id="28" radius="1.5" x="510" y="449" z="28" inVp="0" inMag="1" time="1299730"/>
            <node id="27" radius="1.5" x="562" y="627" z="27" inVp="0" inMag="1" time="1282101"/>
            <node id="26" radius="1.5" x="561" y="628" z="27" inVp="0" inMag="1" time="1279038"/>
            <node id="25" radius="1.5" x="557" y="622" z="27" inVp="0" inMag="1" time="1273732"/>
            <node id="24" radius="1.5" x="558" y="623" z="24" inVp="0" inMag="1" time="1269626"/>
            <node id="23" radius="1.5" x="703" y="516" z="50" inVp="0" inMag="1" time="1250593"/>
            <node id="22" radius="1.5" x="704" y="518" z="50" inVp="0" inMag="1" time="1248043"/>
            <node id="21" radius="1.5" x="706" y="514" z="49" inVp="0" inMag="1" time="1184550"/>
            <node id="20" radius="1.5" x="706" y="514" z="56" inVp="0" inMag="1" time="1179468"/>
            <node id="19" radius="1.5" x="609" y="368" z="58" inVp="0" inMag="1" time="1161523"/>
            <node id="18" radius="1.5" x="610" y="367" z="58" inVp="0" inMag="1" time="1158071"/>
            <node id="17" radius="1.5" x="607" y="363" z="56" inVp="0" inMag="1" time="1151968"/>
            <node id="16" radius="1.5" x="607" y="364" z="58" inVp="0" inMag="1" time="1149549"/>
            <node id="15" radius="1.5" x="440" y="280" z="75" inVp="0" inMag="2" time="1121788"/>
            <node id="14" radius="1.5" x="440" y="280" z="61" inVp="0" inMag="2" time="1117496"/>
            <node id="13" radius="1.5" x="443" y="279" z="69" inVp="0" inMag="2" time="1111218"/>
            <node id="12" radius="1.5" x="433" y="285" z="69" inVp="0" inMag="2" time="1108476"/>
            <node id="11" radius="1.5" x="351" y="143" z="103" inVp="0" inMag="4" time="1096081"/>
            <node id="10" radius="1.5" x="349" y="145" z="59" inVp="0" inMag="4" time="1089233"/>
            <node id="9" radius="1.5" x="379" y="128" z="83" inVp="0" inMag="4" time="1080608"/>
            <node id="8" radius="1.5" x="311" y="165" z="83" inVp="0" inMag="4" time="1079044"/>
            <node id="7" radius="1.5" x="467" y="548" z="12" inVp="0" inMag="1" time="1005346"/>
            <node id="6" radius="1.5" x="507" y="450" z="30" inVp="0" inMag="1" time="739832"/>
            <node id="5" radius="1.5" x="560" y="626" z="26" inVp="0" inMag="1" time="592449"/>
            <node id="4" radius="1.5" x="707" y="511" z="54" inVp="0" inMag="2" time="334239"/>
            <node id="3" radius="1.06168" x="607" y="364" z="58" inVp="0" inMag="4" time="300468"/>
            <node id="2" radius="1.5" x="433" y="285" z="72" inVp="0" inMag="1" time="182487"/>
        </nodes>
        <edges>
            <edge source="34" target="35"/>
            <edge source="32" target="33"/>
            <edge source="30" target="31"/>
            <edge source="28" target="29"/>
            <edge source="26" target="27"/>
            <edge source="24" target="25"/>
            <edge source="22" target="23"/>
            <edge source="20" target="21"/>
            <edge source="18" target="19"/>
            <edge source="16" target="17"/>
            <edge source="14" target="15"/>
            <edge source="12" target="13"/>
            <edge source="10" target="11"/>
            <edge source="8" target="9"/>
        </edges>
    </thing>
    <comments>
        <comment node="1" content="First Node"/>
    </comments>
    <branchpoints>
        <branchpoint id="1"/>
    </branchpoints>
</things>
