# Supplementary material for: When complex neuronal structures may not matter
Source: eLife. 2017 Feb 6;6:e23508. doi: 10.7554/eLife.23508 (PMC5323043; doi:10.7554/eLife.23508)
Supplement: Supplementary file 2. — DOI: http://dx.doi.org/10.7554/eLife.23508.021 [file elife-23508-supp2.zip › Diameters and Targets/878_065_skeleton_targetsAOdiametersxyz.003.nml]

<?xml version="1.0" encoding="UTF-8"?>
<things>
    <parameters>
        <experiment name="test_stack_mag1"/>
        <lastsavedin version="4.0.1"/>
        <createdin version="4.0.1"/>
        <scale x="1" y="1" z="1"/>
        <offset x="0" y="0" z="0"/>
        <RadiusLocking enableCommentLocking="0" lockingRadius="10" lockToNodesWithComment="seed"/>
        <time ms="1643194" checksum="524262735229540f873fe619b6fe6d3c201cabe8890bbbadc6ec6621e688dd89"/>
        <activeNode id="52"/>
        <editPosition x="424" y="380" z="74"/>
        <skeletonVPState E0="0.866025" E1="0.286788" E2="0.409576" E3="0" E4="-0.5" E5="0.496732" E6="0.709407" E7="0" E8="0" E9="0.819152" E10="-0.573576" E11="0" E12="1024" E13="1024" E14="-1024" E15="1" translateX="0" translateY="0"/>
        <vpSettingsZoom XYPlane="1" XZPlane="1" YZPlane="1" SkelPlane="1"/>
        <idleTime ms="0" checksum="df3f619804a92fdb4057192dc43dd748ea778adc52bc498ce80524c014b81119"/>
    </parameters>
    <thing id="1" color.r="-1." color.g="-1." color.b="-1." color.a="1." comment="">
        <nodes>
            <node id="1" radius="1.5" x="374" y="517" z="70" inVp="0" inMag="1" time="57100"/>
            <node id="55" radius="1.5" x="423" y="376" z="79" inVp="0" inMag="1" time="1564938"/>
            <node id="54" radius="1.5" x="422" y="377" z="79" inVp="0" inMag="1" time="1563671"/>
            <node id="53" radius="1.5" x="423" y="380" z="84" inVp="0" inMag="1" time="1558778"/>
            <node id="52" radius="1.5" x="423" y="380" z="78" inVp="0" inMag="1" time="1555600"/>
            <node id="51" radius="1.5" x="545" y="754" z="52" inVp="0" inMag="1" time="1505370"/>
            <node id="50" radius="1.5" x="545" y="754" z="58" inVp="0" inMag="1" time="1499396"/>
            <node id="49" radius="1.5" x="545" y="756" z="55" inVp="0" inMag="1" time="1490905"/>
            <node id="48" radius="1.5" x="543" y="756" z="55" inVp="0" inMag="1" time="1489808"/>
            <node id="47" radius="1.5" x="502" y="700" z="62" inVp="0" inMag="1" time="1461909"/>
            <node id="46" radius="1.5" x="502" y="698" z="62" inVp="0" inMag="1" time="1460439"/>
            <node id="45" radius="1.5" x="499" y="698" z="67" inVp="0" inMag="1" time="1453350"/>
            <node id="44" radius="1.5" x="498" y="697" z="61" inVp="0" inMag="1" time="1450820"/>
            <node id="43" radius="1.5" x="442" y="604" z="82" inVp="0" inMag="1" time="1424697"/>
            <node id="42" radius="1.5" x="441" y="604" z="82" inVp="0" inMag="1" time="1422540"/>
            <node id="41" radius="1.5" x="440" y="601" z="77" inVp="0" inMag="1" time="1417409"/>
            <node id="40" radius="1.5" x="440" y="601" z="81" inVp="0" inMag="1" time="1415204"/>
            <node id="39" radius="1.5" x="571" y="727" z="54" inVp="0" inMag="1" time="1390555"/>
            <node id="38" radius="1.5" x="569" y="724" z="54" inVp="0" inMag="1" time="1388530"/>
            <node id="37" radius="1.5" x="574" y="725" z="60" inVp="0" inMag="1" time="1383121"/>
            <node id="36" radius="1.5" x="574" y="725" z="50" inVp="0" inMag="1" time="1380268"/>
            <node id="35" radius="1.5" x="620" y="547" z="95" inVp="0" inMag="1" time="1357608"/>
            <node id="34" radius="1.5" x="619" y="546" z="81" inVp="0" inMag="1" time="1353533"/>
            <node id="33" radius="1.5" x="616" y="544" z="85" inVp="0" inMag="1" time="1346623"/>
            <node id="32" radius="1.5" x="619" y="541" z="85" inVp="0" inMag="1" time="1344993"/>
            <node id="31" radius="1.5" x="497" y="734" z="60" inVp="0" inMag="1" time="1329087"/>
            <node id="30" radius="1.5" x="499" y="734" z="60" inVp="0" inMag="1" time="1327870"/>
            <node id="29" radius="1.5" x="498" y="730" z="64" inVp="0" inMag="1" time="1320537"/>
            <node id="28" radius="1.5" x="498" y="730" z="55" inVp="0" inMag="1" time="1316382"/>
            <node id="27" radius="1.5" x="584" y="599" z="78" inVp="0" inMag="1" time="1263844"/>
            <node id="26" radius="1.5" x="582" y="597" z="78" inVp="0" inMag="1" time="1262390"/>
            <node id="25" radius="1.5" x="580" y="600" z="86" inVp="0" inMag="1" time="1258943"/>
            <node id="24" radius="1.5" x="580" y="600" z="74" inVp="0" inMag="1" time="1255188"/>
            <node id="23" radius="1.5" x="463" y="471" z="45" inVp="0" inMag="1" time="1230710"/>
            <node id="22" radius="1.5" x="466" y="473" z="45" inVp="0" inMag="1" time="1229260"/>
            <node id="21" radius="1.5" x="462" y="471" z="49" inVp="0" inMag="1" time="1225166"/>
            <node id="20" radius="1.5" x="462" y="471" z="43" inVp="0" inMag="1" time="1222893"/>
            <node id="19" radius="1.5" x="469" y="528" z="63" inVp="0" inMag="1" time="1210623"/>
            <node id="18" radius="1.5" x="469" y="528" z="45" inVp="0" inMag="1" time="1206884"/>
            <node id="17" radius="1.5" x="461" y="537" z="55" inVp="0" inMag="1" time="1200382"/>
            <node id="16" radius="1.5" x="476" y="519" z="55" inVp="0" inMag="1" time="1198744"/>
            <node id="15" radius="1.5" x="376" y="494" z="57" inVp="0" inMag="1" time="1190412"/>
            <node id="14" radius="1.5" x="376" y="494" z="75" inVp="0" inMag="1" time="1183824"/>
            <node id="13" radius="1.5" x="379" y="477" z="66" inVp="0" inMag="1" time="1161370"/>
            <node id="12" radius="1.5" x="372" y="513" z="66" inVp="0" inMag="1" time="1159787"/>
            <node id="11" radius="1.5" x="423" y="380" z="83" inVp="0" inMag="1" time="1088891"/>
            <node id="10" radius="1.5" x="543" y="757" z="55" inVp="0" inMag="1" time="785498"/>
            <node id="9" radius="1.5" x="498" y="696" z="63" inVp="0" inMag="1" time="754780"/>
            <node id="8" radius="1.5" x="440" y="601" z="76" inVp="0" inMag="1" time="706260"/>
            <node id="7" radius="1.5" x="574" y="725" z="55" inVp="0" inMag="1" time="629649"/>
            <node id="6" radius="1.5" x="618" y="541" z="82" inVp="0" inMag="1" time="426150"/>
            <node id="5" radius="1.5" x="497" y="729" z="63" inVp="0" inMag="1" time="340209"/>
            <node id="4" radius="1.5" x="580" y="600" z="80" inVp="0" inMag="1" time="303082"/>
            <node id="3" radius="1.5" x="461" y="471" z="47" inVp="0" inMag="1" time="191058"/>
            <node id="2" radius="1.5" x="476" y="518" z="55" inVp="0" inMag="1" time="87083"/>
        </nodes>
        <edges>
            <edge source="54" target="55"/>
            <edge source="52" target="53"/>
            <edge source="50" target="51"/>
            <edge source="48" target="49"/>
            <edge source="46" target="47"/>
            <edge source="44" target="45"/>
            <edge source="42" target="43"/>
            <edge source="40" target="41"/>
            <edge source="38" target="39"/>
            <edge source="36" target="37"/>
            <edge source="34" target="35"/>
            <edge source="32" target="33"/>
            <edge source="30" target="31"/>
            <edge source="28" target="29"/>
            <edge source="26" target="27"/>
            <edge source="24" target="25"/>
            <edge source="22" target="23"/>
            <edge source="20" target="21"/>
            <edge source="18" target="19"/>
            <edge source="16" target="17"/>
            <edge source="14" target="15"/>
            <edge source="12" target="13"/>
        </edges>
    </thing>
    <comments>
        <comment node="1" content="First Node"/>
    </comments>
    <branchpoints>
        <branchpoint id="1"/>
    </branchpoints>
</things>
